# Supplementary material for: Structure–Property Relationship of Piezoelectric Properties in Zeolitic Imidazolate Frameworks: A Computational Study
Source: ACS Appl Mater Interfaces. 2022 Nov 2;14(45):50803–14. doi: 10.1021/acsami.2c13506 (PMC9674201; doi:10.1021/acsami.2c13506)
Supplement: Supplementary file 5 — am2c13506_si_005.zip [file am2c13506_si_005.zip › Outputfiles_crystal17/ZIF-8/Piezoelectric_results/Elapiezo_M06L-D3.out]

ZIF8_0degree
EXTERNAL
ELAPIEZO
PRINT
END
END
6 5
0 0 6 2.0 1.00
  0.4563240000D+04  0.1966650000D-02
  0.6820240000D+03  0.1523060000D-01
  0.1549730000D+03  0.7612690000D-01
  0.4445530000D+02  0.2608010000D+00
  0.1302900000D+02  0.6164620000D+00
  0.1827730000D+01  0.2210060000D+00
0 1 3 4.0 1.00
  0.2096420000D+02  0.1146600000D+00  0.4024870000D-01
  0.4803310000D+01  0.9199990000D+00  0.2375940000D+00
  0.1459330000D+01 -0.3030680000D-02  0.8158540000D+00
0 1 1 0.0 1.00
  0.4834560000D+00  0.1000000000D+01  0.1000000000D+01
0 1 1 0.0 1.00
  0.1455850000D+00  0.1000000000D+01  0.1000000000D+01
0 3 1 0.0 1.00
  0.6260000000D+00  0.1000000000D+01
7 5
0 0 6 2.0 1.00
  0.6293480000D+04  0.1969790000D-02
  0.9490440000D+03  0.1496130000D-01
  0.2187760000D+03  0.7350060000D-01
  0.6369160000D+02  0.2489370000D+00
  0.1882820000D+02  0.6024600000D+00
  0.2720230000D+01  0.2562020000D+00
0 1 3 5.0 1.00
  0.3063310000D+02  0.1119060000D+00  0.3831190000D-01
  0.7026140000D+01  0.9216660000D+00  0.2374030000D+00
  0.2112050000D+01 -0.2569190000D-02  0.8175920000D+00
0 1 1 0.0 1.00
  0.6840090000D+00  0.1000000000D+01  0.1000000000D+01
0 1 1 0.0 1.00
  0.2008780000D+00  0.1000000000D+01  0.1000000000D+01
0 3 1 0.0 1.00
  0.9130000000D+00  0.1000000000D+01
1 4
0 0 3 1.0 1.00
  0.3386500000D+02  0.2549380000D-01
  0.5094790000D+01  0.1903730000D+00
  0.1158790000D+01  0.8521610000D+00
0 0 1 0.0 1.00
  0.3258400000D+00  0.1000000000D+01
0 0 1 0.0 1.00
  0.1027410000D+00  0.1000000000D+01
0 2 1 0.0 1.00
  0.7500000000D+00  0.1000000000D+01
230 14
INPUT
20. 0 2 2 2 0 0
 34.150000 399.987282 0
 14.590000 85.485655 0
 39.780000 277.148960 0
 14.950000 69.052205 0
 43.800000 -34.149349 0
 14.980000 -3.291831 0
0 0 3 2. 1.
       30.3241270         0.219143000
       16.3166820        -0.232556000
       11.4081480        -0.954685000
0 0 1 2. 1.
       2.56949200          1.00000000
0 0 1 0. 1.
       1.06259500          1.00000000
0 0 1 0. 1.
      0.250000000          1.00000000
0 0 1 0. 1.
      0.120000000          1.00000000
0 2 2 6. 1.
       111.824980         0.232770000E-01
       19.1319100         -1.00953900
0 2 2 0. 1.
       5.46883800         0.320151000
       2.50567500         0.718085000
0 2 1 0. 1.
      0.941868000          1.00000000
0 2 1 0. 1.
      0.250000000          1.00000000
0 2 1 0. 1.
      0.120000000          1.00000000
0 3 4 10. 1.
       44.6456290         0.472490000E-01
       13.4383770         0.218926000
       4.68200000         0.452512000
       1.60321100         0.518576000
0 3 1 0. 1.
      0.482766000          1.00000000
0 3 1 0. 1.
      0.110000000          1.00000000
0 4 1 0. 1.
      2.614   1.0000
99 0
END      
DFT
M06L-D3
xxlgrid
END
TOLINTEG
7 7 7 10 40
DFTD3
ABC
END
SHRINK
2 2
END
          60 PROCESSORS WORKING

         
 *******************************************************************************
 *                                                                             *
 *                               CRYSTAL17                                     *
 *                      public : 1.0.2 - March 1st, 2018                       *
 *                       HTTP://WWW.CRYSTAL.UNITO.IT                           *
 *                                                                             *
 *                              MAIN AUTHORS                                   *
 *                                                                             *
 *  R. DOVESI(1,11), V.R. SAUNDERS(2), C. ROETTI(1,11), R. ORLANDO(1,11),      *
 *  C.M. ZICOVICH-WILSON(1,3), F. PASCALE(4), B. CIVALLERI(1,11),              *
 *  K. DOLL(5), N.M. HARRISON(2,6), I.J. BUSH(7), Ph. D'ARCO(8),               *
 *  M. LLUNELL(9), M. CAUSA'(10), Y. NOEL(8), L. MASCHIO(1,11), A. ERBA(1,11)  *
 *  M. RE'RAT(14), S. CASASSA(1,11)                                            *
 *                                                                             *
 *        CONTRIBUTIONS TO THE CODE HAVE ALSO BEEN GIVEN BY                    *
 *                                                                             *
 *  M. FERRABONE(1,11), M. DE LA PIERRE(1,11), M. FERRERO(1,11),               *
 *  J. BAIMA(1,11), E. ALBANESE(1,11), M.F. PEINTINGER(12), R. BAST(13),       *
 *  B. KIRTMAN(15), V. LACIVITA(1,11), R. DEMICHELIS(1,16)                     *
 *  G. BRANDEBURG(17), S. SALUSTRO(1,11), G. SANSONE(1,11)                     *
 *  M.T. RUGGIERO(18)                                                          *
 *                                                                             *
 * (1) THEORETICAL CHEMISTRY GROUP - UNIVERSITA' DI TORINO - TORINO (ITALY)    *
 * (2) COMPUTATIONAL SCIENCE & ENGINEERING DEPARTMENT - STFC DARESBURY (UK)    *
 * (3) UNIVERSIDAD AUTONOMA DEL ESTADO DE MORELOS - CUERNAVACA (MEXICO)        *
 * (4) UNIVERSITE' DE LORRAINE - NANCY (FRANCE)                                *
 * (5) UNIVERSITAET STUTTGART- STUTTGART (GERMANY)                             *
 * (6) IMPERIAL COLLEGE - LONDON (UK)                                          *
 * (7) OXFORD E-RESEARCH CENTRE - OXFORD (UK)                                  *
 * (8) UPMC - SORBONNE UNIVERSITES - PARIS (FRANCE)                            *
 * (9) UNIVERSIDAD DE BARCELONA - BARCELONA (SPAIN)                            *
 *(10) UNIVERSITA' DI NAPOLI "FEDERICO II" - NAPOLI (ITALY)                    *
 *(11) NIS - NANOSTRUCTURED INTERFACES AND SURFACES - TORINO (ITALY)           *
 *(12) MPI FUER CHEMISCHE ENERGIEKONVERSION - MUELHEIM AN DER RUHR (GERMANY)   *
 *(13) UNIVERSITY OF TROMSO - TROMSO (NORWAY)                                  *
 *(14) UNIVERSITE' DE PAU ET DES PAYS DE L'ADOUR - PAU (FRANCE)                *
 *(15) UNIVERSITY OF CALIFORNIA SANTA BARBARA - SANTA BARBARA (USA)            *
 *(16) CURTIN UNIVERSITY - PERTH (AUSTRALIA)                                   *
 *(17) UNIVERSITY COLLEGE LONDON - LONDON (UK)                                 *
 *(18) CAMBRIDGE UNIVERSITY - CAMBRIDGE (UK)                                   *
 *                                                                             *
 *******************************************************************************
 EEEEEEEEEE STARTING  DATE 28 08 2019 TIME 10:58:00.1
 ZIF8_0degree                                                                    

 GEOMETRY INPUT FROM EXTERNAL FILE (FORTRAN UNIT 34)
 3D - CRYSTAL 

 *******************************************************************************
 LATTICE PARAMETERS  (ANGSTROMS AND DEGREES) - PRIMITIVE CELL
       A          B          C        ALPHA      BETA     GAMMA        VOLUME
   14.61758   14.61758   14.61758   109.47122 109.47122 109.47122   2404.388559
 INFORMATION **** CHKGRP **** SPGR WITH NO INVERSION

 NUMBER OF IRREDUCIBLE ATOMS IN THE CELL:   12

 CARTESIAN COORDINATES (ANGSTROM) - IRREDUCIBLE ATOMS AND SYMMETRY RELATED

 AT.IRR.  AT  AT.N.          X                   Y                   Z
     1     1     1    1.798184932454E+00 -5.779067857239E+00  3.619727423691E+00
     1     2     1   -1.798184932454E+00  5.779067857239E+00  3.619727423691E+00
     1     3     1    1.798184932454E+00  5.779067857239E+00 -3.619727423691E+00
     1     4     1   -1.798184932454E+00 -5.779067857239E+00 -3.619727423691E+00
     1     5     1    3.619727423691E+00  1.798184932454E+00 -5.779067857239E+00
     1     6     1   -5.779067857239E+00  3.619727423691E+00  1.798184932454E+00
     1     7     1   -3.619727423691E+00 -1.798184932454E+00 -5.779067857239E+00
     1     8     1    5.779067857239E+00  3.619727423691E+00 -1.798184932454E+00
     1     9     1    3.619727423691E+00 -1.798184932454E+00  5.779067857239E+00
     1    10     1    5.779067857239E+00 -3.619727423691E+00  1.798184932454E+00
     1    11     1   -3.619727423691E+00  1.798184932454E+00  5.779067857239E+00
     1    12     1   -5.779067857239E+00 -3.619727423691E+00 -1.798184932454E+00
    13    13     1    3.937515430321E+00 -5.808988632595E+00  1.865734827429E+00
    13    14     1   -3.937515430321E+00  5.808988632595E+00  1.865734827429E+00
    13    15     1    3.937515430321E+00  5.808988632595E+00 -1.865734827429E+00
    13    16     1   -3.937515430321E+00 -5.808988632595E+00 -1.865734827429E+00
    13    17     1    1.865734827429E+00  3.937515430321E+00 -5.808988632595E+00
    13    18     1   -5.808988632595E+00  1.865734827429E+00  3.937515430321E+00
    13    19     1   -1.865734827429E+00 -3.937515430321E+00 -5.808988632595E+00
    13    20     1    5.808988632595E+00  1.865734827429E+00 -3.937515430321E+00
    13    21     1    1.865734827429E+00 -3.937515430321E+00  5.808988632595E+00
    13    22     1    5.808988632595E+00 -1.865734827429E+00  3.937515430321E+00
    13    23     1   -1.865734827429E+00  3.937515430321E+00  5.808988632595E+00
    13    24     1   -5.808988632595E+00 -1.865734827429E+00 -3.937515430321E+00
    25    25     1    1.163641645013E+00  7.085973749116E+00  6.234432462990E-01
    25    26     1   -1.163641645013E+00 -7.085973749116E+00  6.234432462990E-01
    25    27     1    1.163641645013E+00 -7.085973749116E+00 -6.234432462990E-01
    25    28     1   -1.163641645013E+00  7.085973749116E+00 -6.234432462990E-01
    25    29     1    6.234432462990E-01  1.163641645013E+00  7.085973749116E+00
    25    30     1    7.085973749116E+00  6.234432462990E-01  1.163641645013E+00
    25    31     1   -6.234432462990E-01 -1.163641645013E+00  7.085973749116E+00
    25    32     1   -7.085973749116E+00  6.234432462990E-01 -1.163641645013E+00
    25    33     1    6.234432462990E-01 -1.163641645013E+00 -7.085973749116E+00
    25    34     1   -7.085973749116E+00 -6.234432462990E-01  1.163641645013E+00
    25    35     1   -6.234432462990E-01  1.163641645013E+00 -7.085973749116E+00
    25    36     1    7.085973749116E+00 -6.234432462990E-01 -1.163641645013E+00
    37    37     1    2.667610227323E+00  6.424323527251E+00  1.251296256347E+00
    37    38     1   -2.667610227323E+00 -6.424323527251E+00  1.251296256347E+00
    37    39     1    2.667610227323E+00 -6.424323527251E+00 -1.251296256347E+00
    37    40     1   -2.667610227323E+00  6.424323527251E+00 -1.251296256347E+00
    37    41     1    1.251296256347E+00  2.667610227323E+00  6.424323527251E+00
    37    42     1    6.424323527251E+00  1.251296256347E+00  2.667610227323E+00
    37    43     1   -1.251296256347E+00 -2.667610227323E+00  6.424323527251E+00
    37    44     1   -6.424323527251E+00  1.251296256347E+00 -2.667610227323E+00
    37    45     1    1.251296256347E+00 -2.667610227323E+00 -6.424323527251E+00
    37    46     1   -6.424323527251E+00 -1.251296256347E+00  2.667610227323E+00
    37    47     1   -1.251296256347E+00  2.667610227323E+00 -6.424323527251E+00
    37    48     1    6.424323527251E+00 -1.251296256347E+00 -2.667610227323E+00
    49    49     1    1.231343201652E+00  6.506437958055E+00  2.288457408855E+00
    49    50     1   -1.231343201652E+00 -6.506437958055E+00  2.288457408855E+00
    49    51     1    1.231343201652E+00 -6.506437958055E+00 -2.288457408855E+00
    49    52     1   -1.231343201652E+00  6.506437958055E+00 -2.288457408855E+00
    49    53     1    2.288457408855E+00  1.231343201652E+00  6.506437958055E+00
    49    54     1    6.506437958055E+00  2.288457408855E+00  1.231343201652E+00
    49    55     1   -2.288457408855E+00 -1.231343201652E+00  6.506437958055E+00
    49    56     1   -6.506437958055E+00  2.288457408855E+00 -1.231343201652E+00
    49    57     1    2.288457408855E+00 -1.231343201652E+00 -6.506437958055E+00
    49    58     1   -6.506437958055E+00 -2.288457408855E+00  1.231343201652E+00
    49    59     1   -2.288457408855E+00  1.231343201652E+00 -6.506437958055E+00
    49    60     1    6.506437958055E+00 -2.288457408855E+00 -1.231343201652E+00
    61    61   230    8.439464430890E+00  0.000000000000E+00 -4.439200385629E+00
    61    62   230    8.439464430890E+00  0.000000000000E+00 -1.243972847615E+01
    61    63   230   -4.439200385629E+00  8.439464430890E+00  0.000000000000E+00
    61    64   230    0.000000000000E+00 -4.439200385629E+00  8.439464430890E+00
    61    65   230   -1.243972847615E+01  8.439464430890E+00  0.000000000000E+00
    61    66   230    0.000000000000E+00 -1.243972847615E+01  8.439464430890E+00
    67    67     6    2.200256370866E+00  8.388916821033E+00  1.974894174427E+00
    67    68     6   -2.200256370866E+00 -8.388916821033E+00  1.974894174427E+00
    67    69     6    2.200256370866E+00 -8.388916821033E+00 -1.974894174427E+00
    67    70     6   -2.200256370866E+00  8.388916821033E+00 -1.974894174427E+00
    67    71     6    1.974894174427E+00  2.200256370866E+00  8.388916821033E+00
    67    72     6    8.388916821033E+00  1.974894174427E+00  2.200256370866E+00
    67    73     6   -1.974894174427E+00 -2.200256370866E+00  8.388916821033E+00
    67    74     6   -8.388916821033E+00  1.974894174427E+00 -2.200256370866E+00
    67    75     6    1.974894174427E+00 -2.200256370866E+00 -8.388916821033E+00
    67    76     6   -8.388916821033E+00 -1.974894174427E+00  2.200256370866E+00
    67    77     6   -1.974894174427E+00  2.200256370866E+00 -8.388916821033E+00
    67    78     6    8.388916821033E+00 -1.974894174427E+00 -2.200256370866E+00
    79    79     6    2.151687293282E+00 -6.557369680797E+00  2.959313967250E+00
    79    80     6   -2.151687293282E+00  6.557369680797E+00  2.959313967250E+00
    79    81     6    2.151687293282E+00  6.557369680797E+00 -2.959313967250E+00
    79    82     6   -2.151687293282E+00 -6.557369680797E+00 -2.959313967250E+00
    79    83     6    2.959313967250E+00  2.151687293282E+00 -6.557369680797E+00
    79    84     6   -6.557369680797E+00  2.959313967250E+00  2.151687293282E+00
    79    85     6   -2.959313967250E+00 -2.151687293282E+00 -6.557369680797E+00
    79    86     6    6.557369680797E+00  2.959313967250E+00 -2.151687293282E+00
    79    87     6    2.959313967250E+00 -2.151687293282E+00  6.557369680797E+00
    79    88     6    6.557369680797E+00 -2.959313967250E+00  2.151687293282E+00
    79    89     6   -2.959313967250E+00  2.151687293282E+00  6.557369680797E+00
    79    90     6   -6.557369680797E+00 -2.959313967250E+00 -2.151687293282E+00
    91    91     6    1.798562643434E+00  7.032878451069E+00  1.516375866062E+00
    91    92     6   -1.798562643434E+00 -7.032878451069E+00  1.516375866062E+00
    91    93     6    1.798562643434E+00 -7.032878451069E+00 -1.516375866062E+00
    91    94     6   -1.798562643434E+00  7.032878451069E+00 -1.516375866062E+00
    91    95     6    1.516375866062E+00  1.798562643434E+00  7.032878451069E+00
    91    96     6    7.032878451069E+00  1.516375866062E+00  1.798562643434E+00
    91    97     6   -1.516375866062E+00 -1.798562643434E+00  7.032878451069E+00
    91    98     6   -7.032878451069E+00  1.516375866062E+00 -1.798562643434E+00
    91    99     6    1.516375866062E+00 -1.798562643434E+00 -7.032878451069E+00
    91   100     6   -7.032878451069E+00 -1.516375866062E+00  1.798562643434E+00
    91   101     6   -1.516375866062E+00  1.798562643434E+00 -7.032878451069E+00
    91   102     6    7.032878451069E+00 -1.516375866062E+00 -1.798562643434E+00
   103   103     7    1.518620185129E+00 -7.776624946700E+00  2.885966549796E+00
   103   104     7   -1.518620185129E+00  7.776624946700E+00  2.885966549796E+00
   103   105     7    1.518620185129E+00  7.776624946700E+00 -2.885966549796E+00
   103   106     7   -1.518620185129E+00 -7.776624946700E+00 -2.885966549796E+00
   103   107     7    2.885966549796E+00  1.518620185129E+00 -7.776624946700E+00
   103   108     7   -7.776624946700E+00  2.885966549796E+00  1.518620185129E+00
   103   109     7   -2.885966549796E+00 -1.518620185129E+00 -7.776624946700E+00
   103   110     7    7.776624946700E+00  2.885966549796E+00 -1.518620185129E+00
   103   111     7    2.885966549796E+00 -1.518620185129E+00  7.776624946700E+00
   103   112     7    7.776624946700E+00 -2.885966549796E+00  1.518620185129E+00
   103   113     7   -2.885966549796E+00  1.518620185129E+00  7.776624946700E+00
   103   114     7   -7.776624946700E+00 -2.885966549796E+00 -1.518620185129E+00
   115   115     6    3.208030803935E+00 -6.573013546409E+00  2.092033990082E+00
   115   116     6   -3.208030803935E+00  6.573013546409E+00  2.092033990082E+00
   115   117     6    3.208030803935E+00  6.573013546409E+00 -2.092033990082E+00
   115   118     6   -3.208030803935E+00 -6.573013546409E+00 -2.092033990082E+00
   115   119     6    2.092033990082E+00  3.208030803935E+00 -6.573013546409E+00
   115   120     6   -6.573013546409E+00  2.092033990082E+00  3.208030803935E+00
   115   121     6   -2.092033990082E+00 -3.208030803935E+00 -6.573013546409E+00
   115   122     6    6.573013546409E+00  2.092033990082E+00 -3.208030803935E+00
   115   123     6    2.092033990082E+00 -3.208030803935E+00  6.573013546409E+00
   115   124     6    6.573013546409E+00 -2.092033990082E+00  3.208030803935E+00
   115   125     6   -2.092033990082E+00  3.208030803935E+00  6.573013546409E+00
   115   126     6   -6.573013546409E+00 -2.092033990082E+00 -3.208030803935E+00
   127   127     7    3.239901927528E+00 -7.801151843459E+00  1.474703036955E+00
   127   128     7   -3.239901927528E+00  7.801151843459E+00  1.474703036955E+00
   127   129     7    3.239901927528E+00  7.801151843459E+00 -1.474703036955E+00
   127   130     7   -3.239901927528E+00 -7.801151843459E+00 -1.474703036955E+00
   127   131     7    1.474703036955E+00  3.239901927528E+00 -7.801151843459E+00
   127   132     7   -7.801151843459E+00  1.474703036955E+00  3.239901927528E+00
   127   133     7   -1.474703036955E+00 -3.239901927528E+00 -7.801151843459E+00
   127   134     7    7.801151843459E+00  1.474703036955E+00 -3.239901927528E+00
   127   135     7    1.474703036955E+00 -3.239901927528E+00  7.801151843459E+00
   127   136     7    7.801151843459E+00 -1.474703036955E+00  3.239901927528E+00
   127   137     7   -1.474703036955E+00  3.239901927528E+00  7.801151843459E+00
   127   138     7   -7.801151843459E+00 -1.474703036955E+00 -3.239901927528E+00

 SPACE  GROUP  N.                     :  197
 NUMBER OF SYMMETRY OPERATORS         :   12
 *******************************************************************************
 LATTICE PARAMETERS (ANGSTROMS AND DEGREES) - BOHR = 0.5291772083 ANGSTROM
 PRIMITIVE CELL - CENTRING CODE 6/0 VOLUME=  2404.388559 - DENSITY  0.937 g/cm^3
         A              B              C           ALPHA      BETA       GAMMA 
    14.61758118    14.61758118    14.61758118   109.471221 109.471221 109.471221
 *******************************************************************************
 ATOMS IN THE ASYMMETRIC UNIT   12 - ATOMS IN THE UNIT CELL:  138
     ATOM                 X/A                 Y/B                 Z/C    
 *******************************************************************************
      1 T   1 H    -1.279311294710E-01  3.209867403620E-01 -2.358492625559E-01
      2 F   1 H    -4.431639970820E-01  1.079181330850E-01  2.358492625559E-01
      3 F   1 H     1.279311294710E-01 -1.079181330850E-01  4.489178698330E-01
      4 F   1 H     4.431639970820E-01 -3.209867403620E-01 -4.489178698330E-01
      5 F   1 H    -2.358492625559E-01 -1.279311294710E-01  3.209867403620E-01
      6 F   1 H     3.209867403620E-01 -2.358492625559E-01 -1.279311294710E-01
      7 F   1 H    -4.489178698330E-01  4.431639970820E-01 -3.209867403620E-01
      8 F   1 H     1.079181330850E-01  2.358492625559E-01 -4.431639970820E-01
      9 F   1 H     2.358492625559E-01 -4.431639970820E-01  1.079181330850E-01
     10 F   1 H    -1.079181330850E-01  4.489178698330E-01  1.279311294710E-01
     11 F   1 H     4.489178698330E-01  1.279311294710E-01 -1.079181330850E-01
     12 F   1 H    -3.209867403620E-01 -4.489178698330E-01  4.431639970820E-01
     13 T   1 H    -2.336199078423E-01  3.438162637732E-01 -1.108763013103E-01
     14 F   1 H     4.546925650835E-01 -1.227436065320E-01  1.108763013103E-01
     15 F   1 H     2.336199078423E-01  1.227436065320E-01 -4.225638283845E-01
     16 F   1 H    -4.546925650835E-01 -3.438162637732E-01  4.225638283845E-01
     17 F   1 H    -1.108763013103E-01 -2.336199078423E-01  3.438162637732E-01
     18 F   1 H     3.438162637732E-01 -1.108763013103E-01 -2.336199078423E-01
     19 F   1 H     4.225638283845E-01 -4.546925650835E-01 -3.438162637732E-01
     20 F   1 H    -1.227436065320E-01  1.108763013103E-01  4.546925650835E-01
     21 F   1 H     1.108763013103E-01  4.546925650835E-01 -1.227436065320E-01
     22 F   1 H     1.227436065320E-01 -4.225638283845E-01  2.336199078423E-01
     23 F   1 H    -4.225638283845E-01  2.336199078423E-01  1.227436065320E-01
     24 F   1 H    -3.438162637732E-01  4.225638283845E-01 -4.546925650835E-01
     25 T   1 H     4.567479997426E-01  1.058766765324E-01  4.887523054149E-01
     26 F   1 H    -3.828756288825E-01 -3.200430567233E-02 -4.887523054149E-01
     27 F   1 H    -4.567479997426E-01  3.200430567233E-02 -3.508713232102E-01
     28 F   1 H     3.828756288825E-01 -1.058766765324E-01  3.508713232102E-01
     29 F   1 H     4.887523054149E-01  4.567479997426E-01  1.058766765324E-01
     30 F   1 H     1.058766765324E-01  4.887523054149E-01  4.567479997426E-01
     31 F   1 H     3.508713232102E-01  3.828756288825E-01 -1.058766765324E-01
     32 F   1 H    -3.200430567233E-02 -4.887523054149E-01 -3.828756288825E-01
     33 F   1 H    -4.887523054149E-01 -3.828756288825E-01 -3.200430567233E-02
     34 F   1 H     3.200430567233E-02 -3.508713232102E-01 -4.567479997426E-01
     35 F   1 H    -3.508713232102E-01 -4.567479997426E-01  3.200430567233E-02
     36 F   1 H    -1.058766765324E-01  3.508713232102E-01  3.828756288825E-01
     37 T   1 H     4.547456681910E-01  2.321774394431E-01 -4.613441510995E-01
     38 F   1 H    -3.064784094575E-01 -8.391018070957E-02  4.613441510995E-01
     39 F   1 H    -4.547456681910E-01  8.391018070957E-02 -2.225682287479E-01
     40 F   1 H     3.064784094575E-01 -2.321774394431E-01  2.225682287479E-01
     41 F   1 H    -4.613441510995E-01  4.547456681910E-01  2.321774394431E-01
     42 F   1 H     2.321774394431E-01 -4.613441510995E-01  4.547456681910E-01
     43 F   1 H     2.225682287479E-01  3.064784094575E-01 -2.321774394431E-01
     44 F   1 H    -8.391018070957E-02  4.613441510995E-01 -3.064784094575E-01
     45 F   1 H     4.613441510995E-01 -3.064784094575E-01 -8.391018070957E-02
     46 F   1 H     8.391018070957E-02 -2.225682287479E-01 -4.547456681910E-01
     47 F   1 H    -2.225682287479E-01 -4.547456681910E-01  8.391018070957E-02
     48 F   1 H    -2.321774394431E-01  2.225682287479E-01  3.064784094575E-01
     49 T   1 H    -4.789423286910E-01  2.085322261460E-01  4.584284478637E-01
     50 F   1 H    -2.498962217177E-01  6.262922344537E-02 -4.584284478637E-01
     51 F   1 H     4.789423286910E-01 -6.262922344537E-02 -3.125254451630E-01
     52 F   1 H     2.498962217177E-01 -2.085322261460E-01  3.125254451630E-01
     53 F   1 H     4.584284478637E-01 -4.789423286910E-01  2.085322261460E-01
     54 F   1 H     2.085322261460E-01  4.584284478637E-01 -4.789423286910E-01
     55 F   1 H     3.125254451630E-01  2.498962217177E-01 -2.085322261460E-01
     56 F   1 H     6.262922344537E-02 -4.584284478637E-01 -2.498962217177E-01
     57 F   1 H    -4.584284478637E-01 -2.498962217177E-01  6.262922344537E-02
     58 F   1 H    -6.262922344537E-02 -3.125254451630E-01  4.789423286910E-01
     59 F   1 H    -3.125254451630E-01  4.789423286910E-01 -6.262922344537E-02
     60 F   1 H    -2.085322261460E-01  3.125254451630E-01  2.498962217177E-01
     61 T 230 ZN   -2.630024939367E-01  2.369975060633E-01 -5.000000000000E-01
     62 F 230 ZN    2.630024939367E-01 -2.369975060633E-01 -5.000000000000E-01
     63 F 230 ZN   -5.000000000000E-01 -2.630024939367E-01  2.369975060633E-01
     64 F 230 ZN    2.369975060633E-01 -5.000000000000E-01 -2.630024939367E-01
     65 F 230 ZN   -5.000000000000E-01  2.630024939367E-01 -2.369975060633E-01
     66 F 230 ZN   -2.369975060633E-01 -5.000000000000E-01  2.630024939367E-01
     67 T   6 C    -3.859911917203E-01  2.473587381926E-01 -3.726395034535E-01
     68 F   6 C    -3.800017583539E-01 -1.335168826674E-02  3.726395034535E-01
     69 F   6 C     3.859911917203E-01  1.335168826674E-02 -3.666500700871E-01
     70 F   6 C     3.800017583539E-01 -2.473587381926E-01  3.666500700871E-01
     71 F   6 C    -3.726395034535E-01 -3.859911917203E-01  2.473587381926E-01
     72 F   6 C     2.473587381926E-01 -3.726395034535E-01 -3.859911917203E-01
     73 F   6 C     3.666500700871E-01  3.800017583539E-01 -2.473587381926E-01
     74 F   6 C    -1.335168826674E-02  3.726395034535E-01 -3.800017583539E-01
     75 F   6 C     3.726395034535E-01 -3.800017583539E-01 -1.335168826674E-02
     76 F   6 C     1.335168826674E-02 -3.666500700871E-01  3.859911917203E-01
     77 F   6 C    -3.666500700871E-01  3.859911917203E-01  1.335168826674E-02
     78 F   6 C    -2.473587381926E-01  3.666500700871E-01  3.800017583539E-01
     79 T   6 C    -2.131684861647E-01  3.028036495909E-01 -2.610167045310E-01
     80 F   6 C    -4.361796458781E-01  4.784821836632E-02  2.610167045310E-01
     81 F   6 C     2.131684861647E-01 -4.784821836632E-02 -4.840278642444E-01
     82 F   6 C     4.361796458781E-01 -3.028036495909E-01  4.840278642444E-01
     83 F   6 C    -2.610167045310E-01 -2.131684861647E-01  3.028036495909E-01
     84 F   6 C     3.028036495909E-01 -2.610167045310E-01 -2.131684861647E-01
     85 F   6 C     4.840278642444E-01  4.361796458781E-01 -3.028036495909E-01
     86 F   6 C     4.784821836632E-02  2.610167045310E-01 -4.361796458781E-01
     87 F   6 C     2.610167045310E-01 -4.361796458781E-01  4.784821836632E-02
     88 F   6 C    -4.784821836632E-02 -4.840278642444E-01  2.131684861647E-01
     89 F   6 C    -4.840278642444E-01  2.131684861647E-01 -4.784821836632E-02
     90 F   6 C    -3.028036495909E-01  4.840278642444E-01  4.361796458781E-01
     91 T   6 C    -4.934954470666E-01  1.963950755787E-01 -4.767771600424E-01
     92 F   6 C    -3.268277643790E-01 -1.671828702418E-02  4.767771600424E-01
     93 F   6 C     4.934954470666E-01  1.671828702418E-02 -3.101094773548E-01
     94 F   6 C     3.268277643790E-01 -1.963950755787E-01  3.101094773548E-01
     95 F   6 C    -4.767771600424E-01 -4.934954470666E-01  1.963950755787E-01
     96 F   6 C     1.963950755787E-01 -4.767771600424E-01 -4.934954470666E-01
     97 F   6 C     3.101094773548E-01  3.268277643790E-01 -1.963950755787E-01
     98 F   6 C    -1.671828702418E-02  4.767771600424E-01 -3.268277643790E-01
     99 F   6 C     4.767771600424E-01 -3.268277643790E-01 -1.671828702418E-02
    100 F   6 C     1.671828702418E-02 -3.101094773548E-01  4.934954470666E-01
    101 F   6 C    -3.101094773548E-01  4.934954470666E-01  1.671828702418E-02
    102 F   6 C    -1.963950755787E-01  3.101094773548E-01  3.268277643790E-01
    103 T   7 N    -2.897493340338E-01  2.609517920831E-01 -3.707584061061E-01
    104 F   7 N    -3.682898018108E-01  8.100907207229E-02  3.707584061061E-01
    105 F   7 N     2.897493340338E-01 -8.100907207229E-02 -4.492988738831E-01
    106 F   7 N     3.682898018108E-01 -2.609517920831E-01  4.492988738831E-01
    107 F   7 N    -3.707584061061E-01 -2.897493340338E-01  2.609517920831E-01
    108 F   7 N     2.609517920831E-01 -3.707584061061E-01 -2.897493340338E-01
    109 F   7 N     4.492988738831E-01  3.682898018108E-01 -2.609517920831E-01
    110 F   7 N     8.100907207229E-02  3.707584061061E-01 -3.682898018108E-01
    111 F   7 N     3.707584061061E-01 -3.682898018108E-01  8.100907207229E-02
    112 F   7 N    -8.100907207229E-02 -4.492988738831E-01  2.897493340338E-01
    113 F   7 N    -4.492988738831E-01  2.897493340338E-01 -8.100907207229E-02
    114 F   7 N    -2.609517920831E-01  4.492988738831E-01  3.682898018108E-01
    115 T   6 C    -2.654777203590E-01  3.140048066686E-01 -1.993599694643E-01
    116 F   6 C    -4.866352238671E-01 -6.611775089473E-02  1.993599694643E-01
    117 F   6 C     2.654777203590E-01  6.611775089473E-02 -4.205174729724E-01
    118 F   6 C     4.866352238671E-01 -3.140048066686E-01  4.205174729724E-01
    119 F   6 C    -1.993599694643E-01 -2.654777203590E-01  3.140048066686E-01
    120 F   6 C     3.140048066686E-01 -1.993599694643E-01 -2.654777203590E-01
    121 F   6 C     4.205174729724E-01  4.866352238671E-01 -3.140048066686E-01
    122 F   6 C    -6.611775089473E-02  1.993599694643E-01 -4.866352238671E-01
    123 F   6 C     1.993599694643E-01 -4.866352238671E-01 -6.611775089473E-02
    124 F   6 C     6.611775089473E-02 -4.205174729724E-01  2.654777203590E-01
    125 F   6 C    -4.205174729724E-01  2.654777203590E-01  6.611775089473E-02
    126 F   6 C    -3.140048066686E-01  4.205174729724E-01  4.866352238671E-01
    127 T   7 N    -3.748134054187E-01  2.793189664516E-01 -2.702333751912E-01
    128 F   7 N    -4.504476583572E-01 -1.045800302275E-01  2.702333751912E-01
    129 F   7 N     3.748134054187E-01  1.045800302275E-01 -3.458676281297E-01
    130 F   7 N     4.504476583572E-01 -2.793189664516E-01  3.458676281297E-01
    131 F   7 N    -2.702333751912E-01 -3.748134054187E-01  2.793189664516E-01
    132 F   7 N     2.793189664516E-01 -2.702333751912E-01 -3.748134054187E-01
    133 F   7 N     3.458676281297E-01  4.504476583572E-01 -2.793189664516E-01
    134 F   7 N    -1.045800302275E-01  2.702333751912E-01 -4.504476583572E-01
    135 F   7 N     2.702333751912E-01 -4.504476583572E-01 -1.045800302275E-01
    136 F   7 N     1.045800302275E-01 -3.458676281297E-01  3.748134054187E-01
    137 F   7 N    -3.458676281297E-01  3.748134054187E-01  1.045800302275E-01
    138 F   7 N    -2.793189664516E-01  3.458676281297E-01  4.504476583572E-01

 TRANSFORMATION MATRIX PRIMITIVE-CRYSTALLOGRAPHIC CELL
  0.0000  1.0000  1.0000  1.0000  0.0000  1.0000  1.0000  1.0000  0.0000

 *******************************************************************************
 CRYSTALLOGRAPHIC CELL (VOLUME=       4808.77711772)
         A              B              C           ALPHA      BETA       GAMMA 
    16.87892886    16.87892886    16.87892886    90.000000  90.000000  90.000000

 COORDINATES IN THE CRYSTALLOGRAPHIC CELL
     ATOM                 X/A                 Y/B                 Z/C    
 *******************************************************************************
      1 T   1 H     1.065343036385E-01 -3.423835661945E-01  2.144524367235E-01
      2 F   1 H    -1.065343036385E-01  3.423835661945E-01  2.144524367235E-01
      3 F   1 H     1.065343036385E-01  3.423835661945E-01 -2.144524367235E-01
      4 F   1 H    -1.065343036385E-01 -3.423835661945E-01 -2.144524367235E-01
      5 F   1 H     2.144524367235E-01  1.065343036385E-01 -3.423835661945E-01
      6 F   1 H    -3.423835661945E-01  2.144524367235E-01  1.065343036385E-01
      7 F   1 H    -2.144524367235E-01 -1.065343036385E-01 -3.423835661945E-01
      8 F   1 H     3.423835661945E-01  2.144524367235E-01 -1.065343036385E-01
      9 F   1 H     2.144524367235E-01 -1.065343036385E-01  3.423835661945E-01
     10 F   1 H     3.423835661945E-01 -2.144524367235E-01  1.065343036385E-01
     11 F   1 H    -2.144524367235E-01  1.065343036385E-01  3.423835661945E-01
     12 F   1 H    -3.423835661945E-01 -2.144524367235E-01 -1.065343036385E-01
     13 T   1 H     2.332799351526E-01 -3.441562364629E-01  1.105363286206E-01
     14 F   1 H    -2.332799351526E-01  3.441562364629E-01  1.105363286206E-01
     15 F   1 H     2.332799351526E-01  3.441562364629E-01 -1.105363286206E-01
     16 F   1 H    -2.332799351526E-01 -3.441562364629E-01 -1.105363286206E-01
     17 F   1 H     1.105363286206E-01  2.332799351526E-01 -3.441562364629E-01
     18 F   1 H    -3.441562364629E-01  1.105363286206E-01  2.332799351526E-01
     19 F   1 H    -1.105363286206E-01 -2.332799351526E-01 -3.441562364629E-01
     20 F   1 H     3.441562364629E-01  1.105363286206E-01 -2.332799351526E-01
     21 F   1 H     1.105363286206E-01 -2.332799351526E-01  3.441562364629E-01
     22 F   1 H     3.441562364629E-01 -1.105363286206E-01  2.332799351526E-01
     23 F   1 H    -1.105363286206E-01  2.332799351526E-01  3.441562364629E-01
     24 F   1 H    -3.441562364629E-01 -1.105363286206E-01 -2.332799351526E-01
     25 T   1 H     6.894049110237E-02  4.198118143125E-01  3.693618543003E-02
     26 F   1 H    -6.894049110237E-02 -4.198118143125E-01  3.693618543003E-02
     27 F   1 H     6.894049110237E-02 -4.198118143125E-01 -3.693618543003E-02
     28 F   1 H    -6.894049110237E-02  4.198118143125E-01 -3.693618543003E-02
     29 F   1 H     3.693618543003E-02  6.894049110237E-02  4.198118143125E-01
     30 F   1 H     4.198118143125E-01  3.693618543003E-02  6.894049110237E-02
     31 F   1 H    -3.693618543003E-02 -6.894049110237E-02  4.198118143125E-01
     32 F   1 H    -4.198118143125E-01  3.693618543003E-02 -6.894049110237E-02
     33 F   1 H     3.693618543003E-02 -6.894049110237E-02 -4.198118143125E-01
     34 F   1 H    -4.198118143125E-01 -3.693618543003E-02  6.894049110237E-02
     35 F   1 H    -3.693618543003E-02  6.894049110237E-02 -4.198118143125E-01
     36 F   1 H     4.198118143125E-01 -3.693618543003E-02 -6.894049110237E-02
     37 T   1 H     1.580438100763E-01  3.806120388242E-01  7.413362936675E-02
     38 F   1 H    -1.580438100763E-01 -3.806120388242E-01  7.413362936675E-02
     39 F   1 H     1.580438100763E-01 -3.806120388242E-01 -7.413362936675E-02
     40 F   1 H    -1.580438100763E-01  3.806120388242E-01 -7.413362936675E-02
     41 F   1 H     7.413362936675E-02  1.580438100763E-01  3.806120388242E-01
     42 F   1 H     3.806120388242E-01  7.413362936675E-02  1.580438100763E-01
     43 F   1 H    -7.413362936675E-02 -1.580438100763E-01  3.806120388242E-01
     44 F   1 H    -3.806120388242E-01  7.413362936675E-02 -1.580438100763E-01
     45 F   1 H     7.413362936675E-02 -1.580438100763E-01 -3.806120388242E-01
     46 F   1 H    -3.806120388242E-01 -7.413362936675E-02  1.580438100763E-01
     47 F   1 H    -7.413362936675E-02  1.580438100763E-01 -3.806120388242E-01
     48 F   1 H     3.806120388242E-01 -7.413362936675E-02 -1.580438100763E-01
     49 T   1 H     7.295150135031E-02  3.854769465133E-01  1.355807247957E-01
     50 F   1 H    -7.295150135031E-02 -3.854769465133E-01  1.355807247957E-01
     51 F   1 H     7.295150135031E-02 -3.854769465133E-01 -1.355807247957E-01
     52 F   1 H    -7.295150135031E-02  3.854769465133E-01 -1.355807247957E-01
     53 F   1 H     1.355807247957E-01  7.295150135031E-02  3.854769465133E-01
     54 F   1 H     3.854769465133E-01  1.355807247957E-01  7.295150135031E-02
     55 F   1 H    -1.355807247957E-01 -7.295150135031E-02  3.854769465133E-01
     56 F   1 H    -3.854769465133E-01  1.355807247957E-01 -7.295150135031E-02
     57 F   1 H     1.355807247957E-01 -7.295150135031E-02 -3.854769465133E-01
     58 F   1 H    -3.854769465133E-01 -1.355807247957E-01  7.295150135031E-02
     59 F   1 H    -1.355807247957E-01  7.295150135031E-02 -3.854769465133E-01
     60 F   1 H     3.854769465133E-01 -1.355807247957E-01 -7.295150135031E-02
     61 T 230 ZN   -5.000000000000E-01  0.000000000000E+00 -2.630024939367E-01
     62 F 230 ZN   -5.000000000000E-01  0.000000000000E+00  2.630024939367E-01
     63 F 230 ZN   -2.630024939367E-01 -5.000000000000E-01  0.000000000000E+00
     64 F 230 ZN    0.000000000000E+00 -2.630024939367E-01 -5.000000000000E-01
     65 F 230 ZN    2.630024939367E-01 -5.000000000000E-01  0.000000000000E+00
     66 F 230 ZN    0.000000000000E+00  2.630024939367E-01 -5.000000000000E-01
     67 T   6 C     1.303552132297E-01  4.970052833168E-01  1.170035249629E-01
     68 F   6 C    -1.303552132297E-01 -4.970052833168E-01  1.170035249629E-01
     69 F   6 C     1.303552132297E-01 -4.970052833168E-01 -1.170035249629E-01
     70 F   6 C    -1.303552132297E-01  4.970052833168E-01 -1.170035249629E-01
     71 F   6 C     1.170035249629E-01  1.303552132297E-01  4.970052833168E-01
     72 F   6 C     4.970052833168E-01  1.170035249629E-01  1.303552132297E-01
     73 F   6 C    -1.170035249629E-01 -1.303552132297E-01  4.970052833168E-01
     74 F   6 C    -4.970052833168E-01  1.170035249629E-01 -1.303552132297E-01
     75 F   6 C     1.170035249629E-01 -1.303552132297E-01 -4.970052833168E-01
     76 F   6 C    -4.970052833168E-01 -1.170035249629E-01  1.303552132297E-01
     77 F   6 C    -1.170035249629E-01  1.303552132297E-01 -4.970052833168E-01
     78 F   6 C     4.970052833168E-01 -1.170035249629E-01 -1.303552132297E-01
     79 T   6 C     1.274777156123E-01 -3.884944201433E-01  1.753259339786E-01
     80 F   6 C    -1.274777156123E-01  3.884944201433E-01  1.753259339786E-01
     81 F   6 C     1.274777156123E-01  3.884944201433E-01 -1.753259339786E-01
     82 F   6 C    -1.274777156123E-01 -3.884944201433E-01 -1.753259339786E-01
     83 F   6 C     1.753259339786E-01  1.274777156123E-01 -3.884944201433E-01
     84 F   6 C    -3.884944201433E-01  1.753259339786E-01  1.274777156123E-01
     85 F   6 C    -1.753259339786E-01 -1.274777156123E-01 -3.884944201433E-01
     86 F   6 C     3.884944201433E-01  1.753259339786E-01 -1.274777156123E-01
     87 F   6 C     1.753259339786E-01 -1.274777156123E-01  3.884944201433E-01
     88 F   6 C     3.884944201433E-01 -1.753259339786E-01  1.274777156123E-01
     89 F   6 C    -1.753259339786E-01  1.274777156123E-01  3.884944201433E-01
     90 F   6 C    -3.884944201433E-01 -1.753259339786E-01 -1.274777156123E-01
     91 T   6 C     1.065566813014E-01  4.166661586562E-01  8.983839427724E-02
     92 F   6 C    -1.065566813014E-01 -4.166661586562E-01  8.983839427724E-02
     93 F   6 C     1.065566813014E-01 -4.166661586562E-01 -8.983839427724E-02
     94 F   6 C    -1.065566813014E-01  4.166661586562E-01 -8.983839427724E-02
     95 F   6 C     8.983839427724E-02  1.065566813014E-01  4.166661586562E-01
     96 F   6 C     4.166661586562E-01  8.983839427724E-02  1.065566813014E-01
     97 F   6 C    -8.983839427724E-02 -1.065566813014E-01  4.166661586562E-01
     98 F   6 C    -4.166661586562E-01  8.983839427724E-02 -1.065566813014E-01
     99 F   6 C     8.983839427724E-02 -1.065566813014E-01 -4.166661586562E-01
    100 F   6 C    -4.166661586562E-01 -8.983839427724E-02  1.065566813014E-01
    101 F   6 C    -8.983839427724E-02  1.065566813014E-01 -4.166661586562E-01
    102 F   6 C     4.166661586562E-01 -8.983839427724E-02 -1.065566813014E-01
    103 T   7 N     8.997136000542E-02 -4.607297661115E-01  1.709804320777E-01
    104 F   7 N    -8.997136000542E-02  4.607297661115E-01  1.709804320777E-01
    105 F   7 N     8.997136000542E-02  4.607297661115E-01 -1.709804320777E-01
    106 F   7 N    -8.997136000542E-02 -4.607297661115E-01 -1.709804320777E-01
    107 F   7 N     1.709804320777E-01  8.997136000542E-02 -4.607297661115E-01
    108 F   7 N    -4.607297661115E-01  1.709804320777E-01  8.997136000542E-02
    109 F   7 N    -1.709804320777E-01 -8.997136000542E-02 -4.607297661115E-01
    110 F   7 N     4.607297661115E-01  1.709804320777E-01 -8.997136000542E-02
    111 F   7 N     1.709804320777E-01 -8.997136000542E-02  4.607297661115E-01
    112 F   7 N     4.607297661115E-01 -1.709804320777E-01  8.997136000542E-02
    113 F   7 N    -1.709804320777E-01  8.997136000542E-02  4.607297661115E-01
    114 F   7 N    -4.607297661115E-01 -1.709804320777E-01 -8.997136000542E-02
    115 T   6 C     1.900612787817E-01 -3.894212482460E-01  1.239435278870E-01
    116 F   6 C    -1.900612787817E-01  3.894212482460E-01  1.239435278870E-01
    117 F   6 C     1.900612787817E-01  3.894212482460E-01 -1.239435278870E-01
    118 F   6 C    -1.900612787817E-01 -3.894212482460E-01 -1.239435278870E-01
    119 F   6 C     1.239435278870E-01  1.900612787817E-01 -3.894212482460E-01
    120 F   6 C    -3.894212482460E-01  1.239435278870E-01  1.900612787817E-01
    121 F   6 C    -1.239435278870E-01 -1.900612787817E-01 -3.894212482460E-01
    122 F   6 C     3.894212482460E-01  1.239435278870E-01 -1.900612787817E-01
    123 F   6 C     1.239435278870E-01 -1.900612787817E-01  3.894212482460E-01
    124 F   6 C     3.894212482460E-01 -1.239435278870E-01  1.900612787817E-01
    125 F   6 C    -1.239435278870E-01  1.900612787817E-01  3.894212482460E-01
    126 F   6 C    -3.894212482460E-01 -1.239435278870E-01 -1.900612787817E-01
    127 T   7 N     1.919494983396E-01 -4.621828735308E-01  8.736946811206E-02
    128 F   7 N    -1.919494983396E-01  4.621828735308E-01  8.736946811206E-02
    129 F   7 N     1.919494983396E-01  4.621828735308E-01 -8.736946811206E-02
    130 F   7 N    -1.919494983396E-01 -4.621828735308E-01 -8.736946811206E-02
    131 F   7 N     8.736946811206E-02  1.919494983396E-01 -4.621828735308E-01
    132 F   7 N    -4.621828735308E-01  8.736946811206E-02  1.919494983396E-01
    133 F   7 N    -8.736946811206E-02 -1.919494983396E-01 -4.621828735308E-01
    134 F   7 N     4.621828735308E-01  8.736946811206E-02 -1.919494983396E-01
    135 F   7 N     8.736946811206E-02 -1.919494983396E-01  4.621828735308E-01
    136 F   7 N     4.621828735308E-01 -8.736946811206E-02  1.919494983396E-01
    137 F   7 N    -8.736946811206E-02  1.919494983396E-01  4.621828735308E-01
    138 F   7 N    -4.621828735308E-01 -8.736946811206E-02 -1.919494983396E-01

 T = ATOM BELONGING TO THE ASYMMETRIC UNIT
 *******************************************************************************
 * GEOMETRY EDITING - INPUT COORDINATES ARE GIVEN IN ANGSTROM         
 *******************************************************************************

 GEOMETRY NOW FULLY CONSISTENT WITH THE GROUP
 INFORMATION **** NEW DEFAULT **** FINALRUN 4 FOR GEOMETRY OPTIMIZATIONS
 INFORMATION **** NEW DEFAULT **** OPTGEOM OPTIMIZES BOTH ATOMIC COORDINATES AND CELL PARAMETERS
 INFORMATION **** NEW DEFAULT **** TOL. ON ATOMIC DISP TO REDEFINE REF. GEOMETRY: 0.8 Angs
 INFORMATION **** NEW DEFAULT **** N POINTS TO REDEFINE REF. GEOMETRY: N OF OPT DEGS OF FREEDOM
 INFORMATION **** NEW DEFAULT **** TOL. ON ENERGY TO REDEFINE REF. GEOMETRY: 10**-3*(5*N. ATOMS)

 IMPORTANT INFORMATION:
 THE COORDINATE SYSTEM ADOPTED IN THE OPTIMIZATION IS NOT IN
 GENERAL HOMOGENEOUS UNITS. FOR THIS REASON THE GRADIENT AND 
 HESSIAN MATRIX IN TERMS OF THIS SYSTEM ARE GIVEN WITHOUT
 UNITS. FOR MORE DETAILS SEE THE MANUAL.

 INITIAL TRUST RADIUS         0.50000 MAXIMUM TRUST RADIUS               4.00000
 MAXIMUM GRADIENT COMPONENT   0.00045 MAXIMUM DISPLACEMENT COMPONENT     0.00180
 R.M.S. OF GRADIENT COMPONENT 0.00030 R.M.S. OF DISPLACEMENT COMPONENTS  0.00120
 THRESHOLD ON ENERGY CHANGE 0.100E-06 EXTRAPOLATING POLYNOMIAL ORDER           2
 MAXIMUM ALLOWED NUMBER OF STEPS   -1 SORTING OF ENERGY POINTS:               NO
 ANALYTICAL  GRADIENT                 HESSIAN UPDATING                      BFGS
 STEP SIZE NUMERICAL GRADIENT 0.00100
 INITIAL HESSIAN MATRIX: SCHLEGEL MODEL 2
 *******************************************************************************


 ELAELAELAELAELAELAELAELAELAELAELAELAELAELAELAELAELAELAELAELAELAELAELAELAELAELA

                       ELASTIC CALCULATION

 INFORMATION **** TOLDEX ****  CONVERGENCE CRITERION FOR RMS DISPLACEMENT MODIFIED  6.200000E-04
 INFORMATION **** TOLDEG **** MODIFY CONVERGENCE CRITERION FOR RMS GRADIENT  3.000000E-04
 INFORMATION **** TOLDEE **** CONVERGENCE CRITERION FOR ENERGY MODIFIED: 10**-           8

 GCALCO - MAX INDICES DIRECT LATTICE VECTOR    14    14    14
 NO.OF VECTORS CREATED 6999 STARS  122 RMAX   300.91148 BOHR

 GEOMETRY FOR WAVE FUNCTION - DIMENSIONALITY OF THE SYSTEM    3
 (NON PERIODIC DIRECTION: LATTICE PARAMETER FORMALLY SET TO 500)
 *******************************************************************************
 LATTICE PARAMETERS (ANGSTROMS AND DEGREES) - BOHR = 0.5291772083 ANGSTROM
 PRIMITIVE CELL - CENTRING CODE 6/0 VOLUME=  2404.388559 - DENSITY  0.937 g/cm^3
         A              B              C           ALPHA      BETA       GAMMA 
    14.61758118    14.61758118    14.61758118   109.471221 109.471221 109.471221
 *******************************************************************************
 ATOMS IN THE ASYMMETRIC UNIT   12 - ATOMS IN THE UNIT CELL:  138
     ATOM                 X/A                 Y/B                 Z/C    
 *******************************************************************************
      1 T   1 H    -1.279311294710E-01  3.209867403620E-01 -2.358492625559E-01
      2 F   1 H    -4.431639970820E-01  1.079181330850E-01  2.358492625559E-01
      3 F   1 H     1.279311294710E-01 -1.079181330850E-01  4.489178698330E-01
      4 F   1 H     4.431639970820E-01 -3.209867403620E-01 -4.489178698330E-01
      5 F   1 H    -2.358492625559E-01 -1.279311294710E-01  3.209867403620E-01
      6 F   1 H     3.209867403620E-01 -2.358492625559E-01 -1.279311294710E-01
      7 F   1 H    -4.489178698330E-01  4.431639970820E-01 -3.209867403620E-01
      8 F   1 H     1.079181330850E-01  2.358492625559E-01 -4.431639970820E-01
      9 F   1 H     2.358492625559E-01 -4.431639970820E-01  1.079181330850E-01
     10 F   1 H    -1.079181330850E-01  4.489178698330E-01  1.279311294710E-01
     11 F   1 H     4.489178698330E-01  1.279311294710E-01 -1.079181330850E-01
     12 F   1 H    -3.209867403620E-01 -4.489178698330E-01  4.431639970820E-01
     13 T   1 H    -2.336199078423E-01  3.438162637732E-01 -1.108763013103E-01
     14 F   1 H     4.546925650835E-01 -1.227436065320E-01  1.108763013103E-01
     15 F   1 H     2.336199078423E-01  1.227436065320E-01 -4.225638283845E-01
     16 F   1 H    -4.546925650835E-01 -3.438162637732E-01  4.225638283845E-01
     17 F   1 H    -1.108763013103E-01 -2.336199078423E-01  3.438162637732E-01
     18 F   1 H     3.438162637732E-01 -1.108763013103E-01 -2.336199078423E-01
     19 F   1 H     4.225638283845E-01 -4.546925650835E-01 -3.438162637732E-01
     20 F   1 H    -1.227436065320E-01  1.108763013103E-01  4.546925650835E-01
     21 F   1 H     1.108763013103E-01  4.546925650835E-01 -1.227436065320E-01
     22 F   1 H     1.227436065320E-01 -4.225638283845E-01  2.336199078423E-01
     23 F   1 H    -4.225638283845E-01  2.336199078423E-01  1.227436065320E-01
     24 F   1 H    -3.438162637732E-01  4.225638283845E-01 -4.546925650835E-01
     25 T   1 H     4.567479997426E-01  1.058766765324E-01  4.887523054149E-01
     26 F   1 H    -3.828756288825E-01 -3.200430567233E-02 -4.887523054149E-01
     27 F   1 H    -4.567479997426E-01  3.200430567233E-02 -3.508713232102E-01
     28 F   1 H     3.828756288825E-01 -1.058766765324E-01  3.508713232102E-01
     29 F   1 H     4.887523054149E-01  4.567479997426E-01  1.058766765324E-01
     30 F   1 H     1.058766765324E-01  4.887523054149E-01  4.567479997426E-01
     31 F   1 H     3.508713232102E-01  3.828756288825E-01 -1.058766765324E-01
     32 F   1 H    -3.200430567233E-02 -4.887523054149E-01 -3.828756288825E-01
     33 F   1 H    -4.887523054149E-01 -3.828756288825E-01 -3.200430567233E-02
     34 F   1 H     3.200430567233E-02 -3.508713232102E-01 -4.567479997426E-01
     35 F   1 H    -3.508713232102E-01 -4.567479997426E-01  3.200430567233E-02
     36 F   1 H    -1.058766765324E-01  3.508713232102E-01  3.828756288825E-01
     37 T   1 H     4.547456681910E-01  2.321774394431E-01 -4.613441510995E-01
     38 F   1 H    -3.064784094575E-01 -8.391018070957E-02  4.613441510995E-01
     39 F   1 H    -4.547456681910E-01  8.391018070957E-02 -2.225682287479E-01
     40 F   1 H     3.064784094575E-01 -2.321774394431E-01  2.225682287479E-01
     41 F   1 H    -4.613441510995E-01  4.547456681910E-01  2.321774394431E-01
     42 F   1 H     2.321774394431E-01 -4.613441510995E-01  4.547456681910E-01
     43 F   1 H     2.225682287479E-01  3.064784094575E-01 -2.321774394431E-01
     44 F   1 H    -8.391018070957E-02  4.613441510995E-01 -3.064784094575E-01
     45 F   1 H     4.613441510995E-01 -3.064784094575E-01 -8.391018070957E-02
     46 F   1 H     8.391018070957E-02 -2.225682287479E-01 -4.547456681910E-01
     47 F   1 H    -2.225682287479E-01 -4.547456681910E-01  8.391018070957E-02
     48 F   1 H    -2.321774394431E-01  2.225682287479E-01  3.064784094575E-01
     49 T   1 H    -4.789423286910E-01  2.085322261460E-01  4.584284478637E-01
     50 F   1 H    -2.498962217177E-01  6.262922344537E-02 -4.584284478637E-01
     51 F   1 H     4.789423286910E-01 -6.262922344537E-02 -3.125254451630E-01
     52 F   1 H     2.498962217177E-01 -2.085322261460E-01  3.125254451630E-01
     53 F   1 H     4.584284478637E-01 -4.789423286910E-01  2.085322261460E-01
     54 F   1 H     2.085322261460E-01  4.584284478637E-01 -4.789423286910E-01
     55 F   1 H     3.125254451630E-01  2.498962217177E-01 -2.085322261460E-01
     56 F   1 H     6.262922344537E-02 -4.584284478637E-01 -2.498962217177E-01
     57 F   1 H    -4.584284478637E-01 -2.498962217177E-01  6.262922344537E-02
     58 F   1 H    -6.262922344537E-02 -3.125254451630E-01  4.789423286910E-01
     59 F   1 H    -3.125254451630E-01  4.789423286910E-01 -6.262922344537E-02
     60 F   1 H    -2.085322261460E-01  3.125254451630E-01  2.498962217177E-01
     61 T 230 ZN   -2.630024939367E-01  2.369975060633E-01 -5.000000000000E-01
     62 F 230 ZN    2.630024939367E-01 -2.369975060633E-01 -5.000000000000E-01
     63 F 230 ZN   -5.000000000000E-01 -2.630024939367E-01  2.369975060633E-01
     64 F 230 ZN    2.369975060633E-01  5.000000000000E-01 -2.630024939367E-01
     65 F 230 ZN    5.000000000000E-01  2.630024939367E-01 -2.369975060633E-01
     66 F 230 ZN   -2.369975060633E-01 -5.000000000000E-01  2.630024939367E-01
     67 T   6 C    -3.859911917203E-01  2.473587381926E-01 -3.726395034535E-01
     68 F   6 C    -3.800017583539E-01 -1.335168826674E-02  3.726395034535E-01
     69 F   6 C     3.859911917203E-01  1.335168826674E-02 -3.666500700871E-01
     70 F   6 C     3.800017583539E-01 -2.473587381926E-01  3.666500700871E-01
     71 F   6 C    -3.726395034535E-01 -3.859911917203E-01  2.473587381926E-01
     72 F   6 C     2.473587381926E-01 -3.726395034535E-01 -3.859911917203E-01
     73 F   6 C     3.666500700871E-01  3.800017583539E-01 -2.473587381926E-01
     74 F   6 C    -1.335168826674E-02  3.726395034535E-01 -3.800017583539E-01
     75 F   6 C     3.726395034535E-01 -3.800017583539E-01 -1.335168826674E-02
     76 F   6 C     1.335168826674E-02 -3.666500700871E-01  3.859911917203E-01
     77 F   6 C    -3.666500700871E-01  3.859911917203E-01  1.335168826674E-02
     78 F   6 C    -2.473587381926E-01  3.666500700871E-01  3.800017583539E-01
     79 T   6 C    -2.131684861647E-01  3.028036495909E-01 -2.610167045310E-01
     80 F   6 C    -4.361796458781E-01  4.784821836632E-02  2.610167045310E-01
     81 F   6 C     2.131684861647E-01 -4.784821836632E-02 -4.840278642444E-01
     82 F   6 C     4.361796458781E-01 -3.028036495909E-01  4.840278642444E-01
     83 F   6 C    -2.610167045310E-01 -2.131684861647E-01  3.028036495909E-01
     84 F   6 C     3.028036495909E-01 -2.610167045310E-01 -2.131684861647E-01
     85 F   6 C     4.840278642444E-01  4.361796458781E-01 -3.028036495909E-01
     86 F   6 C     4.784821836632E-02  2.610167045310E-01 -4.361796458781E-01
     87 F   6 C     2.610167045310E-01 -4.361796458781E-01  4.784821836632E-02
     88 F   6 C    -4.784821836632E-02 -4.840278642444E-01  2.131684861647E-01
     89 F   6 C    -4.840278642444E-01  2.131684861647E-01 -4.784821836632E-02
     90 F   6 C    -3.028036495909E-01  4.840278642444E-01  4.361796458781E-01
     91 T   6 C    -4.934954470666E-01  1.963950755787E-01 -4.767771600424E-01
     92 F   6 C    -3.268277643790E-01 -1.671828702418E-02  4.767771600424E-01
     93 F   6 C     4.934954470666E-01  1.671828702418E-02 -3.101094773548E-01
     94 F   6 C     3.268277643790E-01 -1.963950755787E-01  3.101094773548E-01
     95 F   6 C    -4.767771600424E-01 -4.934954470666E-01  1.963950755787E-01
     96 F   6 C     1.963950755787E-01 -4.767771600424E-01 -4.934954470666E-01
     97 F   6 C     3.101094773548E-01  3.268277643790E-01 -1.963950755787E-01
     98 F   6 C    -1.671828702418E-02  4.767771600424E-01 -3.268277643790E-01
     99 F   6 C     4.767771600424E-01 -3.268277643790E-01 -1.671828702418E-02
    100 F   6 C     1.671828702418E-02 -3.101094773548E-01  4.934954470666E-01
    101 F   6 C    -3.101094773548E-01  4.934954470666E-01  1.671828702418E-02
    102 F   6 C    -1.963950755787E-01  3.101094773548E-01  3.268277643790E-01
    103 T   7 N    -2.897493340338E-01  2.609517920831E-01 -3.707584061061E-01
    104 F   7 N    -3.682898018108E-01  8.100907207229E-02  3.707584061061E-01
    105 F   7 N     2.897493340338E-01 -8.100907207229E-02 -4.492988738831E-01
    106 F   7 N     3.682898018108E-01 -2.609517920831E-01  4.492988738831E-01
    107 F   7 N    -3.707584061061E-01 -2.897493340338E-01  2.609517920831E-01
    108 F   7 N     2.609517920831E-01 -3.707584061061E-01 -2.897493340338E-01
    109 F   7 N     4.492988738831E-01  3.682898018108E-01 -2.609517920831E-01
    110 F   7 N     8.100907207229E-02  3.707584061061E-01 -3.682898018108E-01
    111 F   7 N     3.707584061061E-01 -3.682898018108E-01  8.100907207229E-02
    112 F   7 N    -8.100907207229E-02 -4.492988738831E-01  2.897493340338E-01
    113 F   7 N    -4.492988738831E-01  2.897493340338E-01 -8.100907207229E-02
    114 F   7 N    -2.609517920831E-01  4.492988738831E-01  3.682898018108E-01
    115 T   6 C    -2.654777203590E-01  3.140048066686E-01 -1.993599694643E-01
    116 F   6 C    -4.866352238671E-01 -6.611775089473E-02  1.993599694643E-01
    117 F   6 C     2.654777203590E-01  6.611775089473E-02 -4.205174729724E-01
    118 F   6 C     4.866352238671E-01 -3.140048066686E-01  4.205174729724E-01
    119 F   6 C    -1.993599694643E-01 -2.654777203590E-01  3.140048066686E-01
    120 F   6 C     3.140048066686E-01 -1.993599694643E-01 -2.654777203590E-01
    121 F   6 C     4.205174729724E-01  4.866352238671E-01 -3.140048066686E-01
    122 F   6 C    -6.611775089473E-02  1.993599694643E-01 -4.866352238671E-01
    123 F   6 C     1.993599694643E-01 -4.866352238671E-01 -6.611775089473E-02
    124 F   6 C     6.611775089473E-02 -4.205174729724E-01  2.654777203590E-01
    125 F   6 C    -4.205174729724E-01  2.654777203590E-01  6.611775089473E-02
    126 F   6 C    -3.140048066686E-01  4.205174729724E-01  4.866352238671E-01
    127 T   7 N    -3.748134054187E-01  2.793189664516E-01 -2.702333751912E-01
    128 F   7 N    -4.504476583572E-01 -1.045800302275E-01  2.702333751912E-01
    129 F   7 N     3.748134054187E-01  1.045800302275E-01 -3.458676281297E-01
    130 F   7 N     4.504476583572E-01 -2.793189664516E-01  3.458676281297E-01
    131 F   7 N    -2.702333751912E-01 -3.748134054187E-01  2.793189664516E-01
    132 F   7 N     2.793189664516E-01 -2.702333751912E-01 -3.748134054187E-01
    133 F   7 N     3.458676281297E-01  4.504476583572E-01 -2.793189664516E-01
    134 F   7 N    -1.045800302275E-01  2.702333751912E-01 -4.504476583572E-01
    135 F   7 N     2.702333751912E-01 -4.504476583572E-01 -1.045800302275E-01
    136 F   7 N     1.045800302275E-01 -3.458676281297E-01  3.748134054187E-01
    137 F   7 N    -3.458676281297E-01  3.748134054187E-01  1.045800302275E-01
    138 F   7 N    -2.793189664516E-01  3.458676281297E-01  4.504476583572E-01

 TRANSFORMATION MATRIX PRIMITIVE-CRYSTALLOGRAPHIC CELL
  0.0000  1.0000  1.0000  1.0000  0.0000  1.0000  1.0000  1.0000  0.0000

 *******************************************************************************
 CRYSTALLOGRAPHIC CELL (VOLUME=       4808.77711772)
         A              B              C           ALPHA      BETA       GAMMA 
    16.87892886    16.87892886    16.87892886    90.000000  90.000000  90.000000

 COORDINATES IN THE CRYSTALLOGRAPHIC CELL
     ATOM                 X/A                 Y/B                 Z/C    
 *******************************************************************************
      1 T   1 H     1.065343036385E-01 -3.423835661945E-01  2.144524367235E-01
      2 F   1 H    -1.065343036385E-01  3.423835661945E-01  2.144524367235E-01
      3 F   1 H     1.065343036385E-01  3.423835661945E-01 -2.144524367235E-01
      4 F   1 H    -1.065343036385E-01 -3.423835661945E-01 -2.144524367235E-01
      5 F   1 H     2.144524367235E-01  1.065343036385E-01 -3.423835661945E-01
      6 F   1 H    -3.423835661945E-01  2.144524367235E-01  1.065343036385E-01
      7 F   1 H    -2.144524367235E-01 -1.065343036385E-01 -3.423835661945E-01
      8 F   1 H     3.423835661945E-01  2.144524367235E-01 -1.065343036385E-01
      9 F   1 H     2.144524367235E-01 -1.065343036385E-01  3.423835661945E-01
     10 F   1 H     3.423835661945E-01 -2.144524367235E-01  1.065343036385E-01
     11 F   1 H    -2.144524367235E-01  1.065343036385E-01  3.423835661945E-01
     12 F   1 H    -3.423835661945E-01 -2.144524367235E-01 -1.065343036385E-01
     13 T   1 H     2.332799351526E-01 -3.441562364629E-01  1.105363286206E-01
     14 F   1 H    -2.332799351526E-01  3.441562364629E-01  1.105363286206E-01
     15 F   1 H     2.332799351526E-01  3.441562364629E-01 -1.105363286206E-01
     16 F   1 H    -2.332799351526E-01 -3.441562364629E-01 -1.105363286206E-01
     17 F   1 H     1.105363286206E-01  2.332799351526E-01 -3.441562364629E-01
     18 F   1 H    -3.441562364629E-01  1.105363286206E-01  2.332799351526E-01
     19 F   1 H    -1.105363286206E-01 -2.332799351526E-01 -3.441562364629E-01
     20 F   1 H     3.441562364629E-01  1.105363286206E-01 -2.332799351526E-01
     21 F   1 H     1.105363286206E-01 -2.332799351526E-01  3.441562364629E-01
     22 F   1 H     3.441562364629E-01 -1.105363286206E-01  2.332799351526E-01
     23 F   1 H    -1.105363286206E-01  2.332799351526E-01  3.441562364629E-01
     24 F   1 H    -3.441562364629E-01 -1.105363286206E-01 -2.332799351526E-01
     25 T   1 H     6.894049110237E-02  4.198118143125E-01  3.693618543003E-02
     26 F   1 H    -6.894049110237E-02 -4.198118143125E-01  3.693618543003E-02
     27 F   1 H     6.894049110237E-02 -4.198118143125E-01 -3.693618543003E-02
     28 F   1 H    -6.894049110237E-02  4.198118143125E-01 -3.693618543003E-02
     29 F   1 H     3.693618543003E-02  6.894049110237E-02  4.198118143125E-01
     30 F   1 H     4.198118143125E-01  3.693618543003E-02  6.894049110237E-02
     31 F   1 H    -3.693618543003E-02 -6.894049110237E-02  4.198118143125E-01
     32 F   1 H    -4.198118143125E-01  3.693618543003E-02 -6.894049110237E-02
     33 F   1 H     3.693618543003E-02 -6.894049110237E-02 -4.198118143125E-01
     34 F   1 H    -4.198118143125E-01 -3.693618543003E-02  6.894049110237E-02
     35 F   1 H    -3.693618543003E-02  6.894049110237E-02 -4.198118143125E-01
     36 F   1 H     4.198118143125E-01 -3.693618543003E-02 -6.894049110237E-02
     37 T   1 H     1.580438100763E-01  3.806120388242E-01  7.413362936675E-02
     38 F   1 H    -1.580438100763E-01 -3.806120388242E-01  7.413362936675E-02
     39 F   1 H     1.580438100763E-01 -3.806120388242E-01 -7.413362936675E-02
     40 F   1 H    -1.580438100763E-01  3.806120388242E-01 -7.413362936675E-02
     41 F   1 H     7.413362936675E-02  1.580438100763E-01  3.806120388242E-01
     42 F   1 H     3.806120388242E-01  7.413362936675E-02  1.580438100763E-01
     43 F   1 H    -7.413362936675E-02 -1.580438100763E-01  3.806120388242E-01
     44 F   1 H    -3.806120388242E-01  7.413362936675E-02 -1.580438100763E-01
     45 F   1 H     7.413362936675E-02 -1.580438100763E-01 -3.806120388242E-01
     46 F   1 H    -3.806120388242E-01 -7.413362936675E-02  1.580438100763E-01
     47 F   1 H    -7.413362936675E-02  1.580438100763E-01 -3.806120388242E-01
     48 F   1 H     3.806120388242E-01 -7.413362936675E-02 -1.580438100763E-01
     49 T   1 H     7.295150135031E-02  3.854769465133E-01  1.355807247957E-01
     50 F   1 H    -7.295150135031E-02 -3.854769465133E-01  1.355807247957E-01
     51 F   1 H     7.295150135031E-02 -3.854769465133E-01 -1.355807247957E-01
     52 F   1 H    -7.295150135031E-02  3.854769465133E-01 -1.355807247957E-01
     53 F   1 H     1.355807247957E-01  7.295150135031E-02  3.854769465133E-01
     54 F   1 H     3.854769465133E-01  1.355807247957E-01  7.295150135031E-02
     55 F   1 H    -1.355807247957E-01 -7.295150135031E-02  3.854769465133E-01
     56 F   1 H    -3.854769465133E-01  1.355807247957E-01 -7.295150135031E-02
     57 F   1 H     1.355807247957E-01 -7.295150135031E-02 -3.854769465133E-01
     58 F   1 H    -3.854769465133E-01 -1.355807247957E-01  7.295150135031E-02
     59 F   1 H    -1.355807247957E-01  7.295150135031E-02 -3.854769465133E-01
     60 F   1 H     3.854769465133E-01 -1.355807247957E-01 -7.295150135031E-02
     61 T 230 ZN   -5.000000000000E-01  0.000000000000E+00 -2.630024939367E-01
     62 F 230 ZN    5.000000000000E-01  2.784559259998E-17  2.630024939367E-01
     63 F 230 ZN   -2.630024939367E-01 -5.000000000000E-01  0.000000000000E+00
     64 F 230 ZN    0.000000000000E+00 -2.630024939367E-01  5.000000000000E-01
     65 F 230 ZN    2.630024939367E-01 -5.000000000000E-01 -2.784559259998E-17
     66 F 230 ZN    5.569118519997E-17  2.630024939367E-01  5.000000000000E-01
     67 T   6 C     1.303552132297E-01  4.970052833168E-01  1.170035249629E-01
     68 F   6 C    -1.303552132297E-01 -4.970052833168E-01  1.170035249629E-01
     69 F   6 C     1.303552132297E-01 -4.970052833168E-01 -1.170035249629E-01
     70 F   6 C    -1.303552132297E-01  4.970052833168E-01 -1.170035249629E-01
     71 F   6 C     1.170035249629E-01  1.303552132297E-01  4.970052833168E-01
     72 F   6 C     4.970052833168E-01  1.170035249629E-01  1.303552132297E-01
     73 F   6 C    -1.170035249629E-01 -1.303552132297E-01  4.970052833168E-01
     74 F   6 C    -4.970052833168E-01  1.170035249629E-01 -1.303552132297E-01
     75 F   6 C     1.170035249629E-01 -1.303552132297E-01 -4.970052833168E-01
     76 F   6 C    -4.970052833168E-01 -1.170035249629E-01  1.303552132297E-01
     77 F   6 C    -1.170035249629E-01  1.303552132297E-01 -4.970052833168E-01
     78 F   6 C     4.970052833168E-01 -1.170035249629E-01 -1.303552132297E-01
     79 T   6 C     1.274777156123E-01 -3.884944201433E-01  1.753259339786E-01
     80 F   6 C    -1.274777156123E-01  3.884944201433E-01  1.753259339786E-01
     81 F   6 C     1.274777156123E-01  3.884944201433E-01 -1.753259339786E-01
     82 F   6 C    -1.274777156123E-01 -3.884944201433E-01 -1.753259339786E-01
     83 F   6 C     1.753259339786E-01  1.274777156123E-01 -3.884944201433E-01
     84 F   6 C    -3.884944201433E-01  1.753259339786E-01  1.274777156123E-01
     85 F   6 C    -1.753259339786E-01 -1.274777156123E-01 -3.884944201433E-01
     86 F   6 C     3.884944201433E-01  1.753259339786E-01 -1.274777156123E-01
     87 F   6 C     1.753259339786E-01 -1.274777156123E-01  3.884944201433E-01
     88 F   6 C     3.884944201433E-01 -1.753259339786E-01  1.274777156123E-01
     89 F   6 C    -1.753259339786E-01  1.274777156123E-01  3.884944201433E-01
     90 F   6 C    -3.884944201433E-01 -1.753259339786E-01 -1.274777156123E-01
     91 T   6 C     1.065566813014E-01  4.166661586562E-01  8.983839427724E-02
     92 F   6 C    -1.065566813014E-01 -4.166661586562E-01  8.983839427724E-02
     93 F   6 C     1.065566813014E-01 -4.166661586562E-01 -8.983839427724E-02
     94 F   6 C    -1.065566813014E-01  4.166661586562E-01 -8.983839427724E-02
     95 F   6 C     8.983839427724E-02  1.065566813014E-01  4.166661586562E-01
     96 F   6 C     4.166661586562E-01  8.983839427724E-02  1.065566813014E-01
     97 F   6 C    -8.983839427724E-02 -1.065566813014E-01  4.166661586562E-01
     98 F   6 C    -4.166661586562E-01  8.983839427724E-02 -1.065566813014E-01
     99 F   6 C     8.983839427724E-02 -1.065566813014E-01 -4.166661586562E-01
    100 F   6 C    -4.166661586562E-01 -8.983839427724E-02  1.065566813014E-01
    101 F   6 C    -8.983839427724E-02  1.065566813014E-01 -4.166661586562E-01
    102 F   6 C     4.166661586562E-01 -8.983839427724E-02 -1.065566813014E-01
    103 T   7 N     8.997136000542E-02 -4.607297661115E-01  1.709804320777E-01
    104 F   7 N    -8.997136000542E-02  4.607297661115E-01  1.709804320777E-01
    105 F   7 N     8.997136000542E-02  4.607297661115E-01 -1.709804320777E-01
    106 F   7 N    -8.997136000542E-02 -4.607297661115E-01 -1.709804320777E-01
    107 F   7 N     1.709804320777E-01  8.997136000542E-02 -4.607297661115E-01
    108 F   7 N    -4.607297661115E-01  1.709804320777E-01  8.997136000542E-02
    109 F   7 N    -1.709804320777E-01 -8.997136000542E-02 -4.607297661115E-01
    110 F   7 N     4.607297661115E-01  1.709804320777E-01 -8.997136000542E-02
    111 F   7 N     1.709804320777E-01 -8.997136000542E-02  4.607297661115E-01
    112 F   7 N     4.607297661115E-01 -1.709804320777E-01  8.997136000542E-02
    113 F   7 N    -1.709804320777E-01  8.997136000542E-02  4.607297661115E-01
    114 F   7 N    -4.607297661115E-01 -1.709804320777E-01 -8.997136000542E-02
    115 T   6 C     1.900612787817E-01 -3.894212482460E-01  1.239435278870E-01
    116 F   6 C    -1.900612787817E-01  3.894212482460E-01  1.239435278870E-01
    117 F   6 C     1.900612787817E-01  3.894212482460E-01 -1.239435278870E-01
    118 F   6 C    -1.900612787817E-01 -3.894212482460E-01 -1.239435278870E-01
    119 F   6 C     1.239435278870E-01  1.900612787817E-01 -3.894212482460E-01
    120 F   6 C    -3.894212482460E-01  1.239435278870E-01  1.900612787817E-01
    121 F   6 C    -1.239435278870E-01 -1.900612787817E-01 -3.894212482460E-01
    122 F   6 C     3.894212482460E-01  1.239435278870E-01 -1.900612787817E-01
    123 F   6 C     1.239435278870E-01 -1.900612787817E-01  3.894212482460E-01
    124 F   6 C     3.894212482460E-01 -1.239435278870E-01  1.900612787817E-01
    125 F   6 C    -1.239435278870E-01  1.900612787817E-01  3.894212482460E-01
    126 F   6 C    -3.894212482460E-01 -1.239435278870E-01 -1.900612787817E-01
    127 T   7 N     1.919494983396E-01 -4.621828735308E-01  8.736946811206E-02
    128 F   7 N    -1.919494983396E-01  4.621828735308E-01  8.736946811206E-02
    129 F   7 N     1.919494983396E-01  4.621828735308E-01 -8.736946811206E-02
    130 F   7 N    -1.919494983396E-01 -4.621828735308E-01 -8.736946811206E-02
    131 F   7 N     8.736946811206E-02  1.919494983396E-01 -4.621828735308E-01
    132 F   7 N    -4.621828735308E-01  8.736946811206E-02  1.919494983396E-01
    133 F   7 N    -8.736946811206E-02 -1.919494983396E-01 -4.621828735308E-01
    134 F   7 N     4.621828735308E-01  8.736946811206E-02 -1.919494983396E-01
    135 F   7 N     8.736946811206E-02 -1.919494983396E-01  4.621828735308E-01
    136 F   7 N     4.621828735308E-01 -8.736946811206E-02  1.919494983396E-01
    137 F   7 N    -8.736946811206E-02  1.919494983396E-01  4.621828735308E-01
    138 F   7 N    -4.621828735308E-01 -8.736946811206E-02 -1.919494983396E-01

 T = ATOM BELONGING TO THE ASYMMETRIC UNIT

 ****   12 SYMMOPS - TRANSLATORS IN FRACTIONAL UNITS
 **** MATRICES AND TRANSLATORS IN THE CRYSTALLOGRAPHIC REFERENCE FRAME
   V INV                    ROTATION MATRICES                   TRANSLATORS
   1   1  1.00  0.00  0.00  0.00  1.00  0.00  0.00  0.00  1.00  0.00  0.00  0.00
   2   2  0.00  1.00 -1.00  1.00  0.00 -1.00  0.00  0.00 -1.00  0.00  0.00  0.00
   3   3 -1.00  0.00  0.00 -1.00  0.00  1.00 -1.00  1.00  0.00  0.00  0.00  0.00
   4   4  0.00 -1.00  1.00  0.00 -1.00  0.00  1.00 -1.00  0.00  0.00  0.00  0.00
   5   6  0.00  0.00  1.00  1.00  0.00  0.00  0.00  1.00  0.00  0.00  0.00  0.00
   6   5  0.00  1.00  0.00  0.00  0.00  1.00  1.00  0.00  0.00  0.00  0.00  0.00
   7   8  1.00 -1.00  0.00  0.00 -1.00  1.00  0.00 -1.00  0.00  0.00  0.00  0.00
   8   7  1.00  0.00 -1.00  0.00  0.00 -1.00  0.00  1.00 -1.00  0.00  0.00  0.00
   9  10  0.00  0.00 -1.00  0.00  1.00 -1.00  1.00  0.00 -1.00  0.00  0.00  0.00
  10   9 -1.00  0.00  1.00 -1.00  1.00  0.00 -1.00  0.00  0.00  0.00  0.00  0.00
  11  12 -1.00  1.00  0.00 -1.00  0.00  0.00 -1.00  0.00  1.00  0.00  0.00  0.00
  12  11  0.00 -1.00  0.00  1.00 -1.00  0.00  0.00 -1.00  1.00  0.00  0.00  0.00

 DIRECT LATTICE VECTORS CARTESIAN COMPONENTS (ANGSTROM)
          X                    Y                    Z
  -0.843946443089E+01   0.843946443089E+01   0.843946443089E+01
   0.843946443089E+01  -0.843946443089E+01   0.843946443089E+01
   0.843946443089E+01   0.843946443089E+01  -0.843946443089E+01


 CARTESIAN COORDINATES - PRIMITIVE CELL
 *******************************************************************************
 *      ATOM          X(ANGSTROM)         Y(ANGSTROM)         Z(ANGSTROM)
 *******************************************************************************
    1     1 H     1.798184932454E+00 -5.779067857239E+00  3.619727423691E+00
    2     1 H    -1.798184932454E+00  5.779067857239E+00  3.619727423691E+00
    3     1 H     1.798184932454E+00  5.779067857239E+00 -3.619727423691E+00
    4     1 H    -1.798184932454E+00 -5.779067857239E+00 -3.619727423691E+00
    5     1 H     3.619727423691E+00  1.798184932454E+00 -5.779067857239E+00
    6     1 H    -5.779067857239E+00  3.619727423691E+00  1.798184932454E+00
    7     1 H    -3.619727423691E+00 -1.798184932454E+00 -5.779067857239E+00
    8     1 H     5.779067857239E+00  3.619727423691E+00 -1.798184932454E+00
    9     1 H     3.619727423691E+00 -1.798184932454E+00  5.779067857239E+00
   10     1 H     5.779067857239E+00 -3.619727423691E+00  1.798184932454E+00
   11     1 H    -3.619727423691E+00  1.798184932454E+00  5.779067857239E+00
   12     1 H    -5.779067857239E+00 -3.619727423691E+00 -1.798184932454E+00
   13     1 H     3.937515430321E+00 -5.808988632595E+00  1.865734827429E+00
   14     1 H    -3.937515430321E+00  5.808988632595E+00  1.865734827429E+00
   15     1 H     3.937515430321E+00  5.808988632595E+00 -1.865734827429E+00
   16     1 H    -3.937515430321E+00 -5.808988632595E+00 -1.865734827429E+00
   17     1 H     1.865734827429E+00  3.937515430321E+00 -5.808988632595E+00
   18     1 H    -5.808988632595E+00  1.865734827429E+00  3.937515430321E+00
   19     1 H    -1.865734827429E+00 -3.937515430321E+00 -5.808988632595E+00
   20     1 H     5.808988632595E+00  1.865734827429E+00 -3.937515430321E+00
   21     1 H     1.865734827429E+00 -3.937515430321E+00  5.808988632595E+00
   22     1 H     5.808988632595E+00 -1.865734827429E+00  3.937515430321E+00
   23     1 H    -1.865734827429E+00  3.937515430321E+00  5.808988632595E+00
   24     1 H    -5.808988632595E+00 -1.865734827429E+00 -3.937515430321E+00
   25     1 H     1.163641645013E+00  7.085973749116E+00  6.234432462990E-01
   26     1 H    -1.163641645013E+00 -7.085973749116E+00  6.234432462990E-01
   27     1 H     1.163641645013E+00 -7.085973749116E+00 -6.234432462990E-01
   28     1 H    -1.163641645013E+00  7.085973749116E+00 -6.234432462990E-01
   29     1 H     6.234432462990E-01  1.163641645013E+00  7.085973749116E+00
   30     1 H     7.085973749116E+00  6.234432462990E-01  1.163641645013E+00
   31     1 H    -6.234432462990E-01 -1.163641645013E+00  7.085973749116E+00
   32     1 H    -7.085973749116E+00  6.234432462990E-01 -1.163641645013E+00
   33     1 H     6.234432462990E-01 -1.163641645013E+00 -7.085973749116E+00
   34     1 H    -7.085973749116E+00 -6.234432462990E-01  1.163641645013E+00
   35     1 H    -6.234432462990E-01  1.163641645013E+00 -7.085973749116E+00
   36     1 H     7.085973749116E+00 -6.234432462990E-01 -1.163641645013E+00
   37     1 H     2.667610227323E+00  6.424323527251E+00  1.251296256347E+00
   38     1 H    -2.667610227323E+00 -6.424323527251E+00  1.251296256347E+00
   39     1 H     2.667610227323E+00 -6.424323527251E+00 -1.251296256347E+00
   40     1 H    -2.667610227323E+00  6.424323527251E+00 -1.251296256347E+00
   41     1 H     1.251296256347E+00  2.667610227323E+00  6.424323527251E+00
   42     1 H     6.424323527251E+00  1.251296256347E+00  2.667610227323E+00
   43     1 H    -1.251296256347E+00 -2.667610227323E+00  6.424323527251E+00
   44     1 H    -6.424323527251E+00  1.251296256347E+00 -2.667610227323E+00
   45     1 H     1.251296256347E+00 -2.667610227323E+00 -6.424323527251E+00
   46     1 H    -6.424323527251E+00 -1.251296256347E+00  2.667610227323E+00
   47     1 H    -1.251296256347E+00  2.667610227323E+00 -6.424323527251E+00
   48     1 H     6.424323527251E+00 -1.251296256347E+00 -2.667610227323E+00
   49     1 H     1.231343201652E+00  6.506437958055E+00  2.288457408855E+00
   50     1 H    -1.231343201652E+00 -6.506437958055E+00  2.288457408855E+00
   51     1 H     1.231343201652E+00 -6.506437958055E+00 -2.288457408855E+00
   52     1 H    -1.231343201652E+00  6.506437958055E+00 -2.288457408855E+00
   53     1 H     2.288457408855E+00  1.231343201652E+00  6.506437958055E+00
   54     1 H     6.506437958055E+00  2.288457408855E+00  1.231343201652E+00
   55     1 H    -2.288457408855E+00 -1.231343201652E+00  6.506437958055E+00
   56     1 H    -6.506437958055E+00  2.288457408855E+00 -1.231343201652E+00
   57     1 H     2.288457408855E+00 -1.231343201652E+00 -6.506437958055E+00
   58     1 H    -6.506437958055E+00 -2.288457408855E+00  1.231343201652E+00
   59     1 H    -2.288457408855E+00  1.231343201652E+00 -6.506437958055E+00
   60     1 H     6.506437958055E+00 -2.288457408855E+00 -1.231343201652E+00
   61   230 ZN    8.439464430890E+00  0.000000000000E+00 -4.439200385629E+00
   62   230 ZN    8.439464430890E+00  4.700037766092E-16 -1.243972847615E+01
   63   230 ZN   -4.439200385629E+00  8.439464430890E+00  0.000000000000E+00
   64   230 ZN    0.000000000000E+00 -4.439200385629E+00  8.439464430890E+00
   65   230 ZN   -1.243972847615E+01  8.439464430890E+00 -4.700037766092E-16
   66   230 ZN    9.400075532184E-16 -1.243972847615E+01  8.439464430890E+00
   67     6 C     2.200256370866E+00  8.388916821033E+00  1.974894174427E+00
   68     6 C    -2.200256370866E+00 -8.388916821033E+00  1.974894174427E+00
   69     6 C     2.200256370866E+00 -8.388916821033E+00 -1.974894174427E+00
   70     6 C    -2.200256370866E+00  8.388916821033E+00 -1.974894174427E+00
   71     6 C     1.974894174427E+00  2.200256370866E+00  8.388916821033E+00
   72     6 C     8.388916821033E+00  1.974894174427E+00  2.200256370866E+00
   73     6 C    -1.974894174427E+00 -2.200256370866E+00  8.388916821033E+00
   74     6 C    -8.388916821033E+00  1.974894174427E+00 -2.200256370866E+00
   75     6 C     1.974894174427E+00 -2.200256370866E+00 -8.388916821033E+00
   76     6 C    -8.388916821033E+00 -1.974894174427E+00  2.200256370866E+00
   77     6 C    -1.974894174427E+00  2.200256370866E+00 -8.388916821033E+00
   78     6 C     8.388916821033E+00 -1.974894174427E+00 -2.200256370866E+00
   79     6 C     2.151687293282E+00 -6.557369680797E+00  2.959313967250E+00
   80     6 C    -2.151687293282E+00  6.557369680797E+00  2.959313967250E+00
   81     6 C     2.151687293282E+00  6.557369680797E+00 -2.959313967250E+00
   82     6 C    -2.151687293282E+00 -6.557369680797E+00 -2.959313967250E+00
   83     6 C     2.959313967250E+00  2.151687293282E+00 -6.557369680797E+00
   84     6 C    -6.557369680797E+00  2.959313967250E+00  2.151687293282E+00
   85     6 C    -2.959313967250E+00 -2.151687293282E+00 -6.557369680797E+00
   86     6 C     6.557369680797E+00  2.959313967250E+00 -2.151687293282E+00
   87     6 C     2.959313967250E+00 -2.151687293282E+00  6.557369680797E+00
   88     6 C     6.557369680797E+00 -2.959313967250E+00  2.151687293282E+00
   89     6 C    -2.959313967250E+00  2.151687293282E+00  6.557369680797E+00
   90     6 C    -6.557369680797E+00 -2.959313967250E+00 -2.151687293282E+00
   91     6 C     1.798562643434E+00  7.032878451069E+00  1.516375866062E+00
   92     6 C    -1.798562643434E+00 -7.032878451069E+00  1.516375866062E+00
   93     6 C     1.798562643434E+00 -7.032878451069E+00 -1.516375866062E+00
   94     6 C    -1.798562643434E+00  7.032878451069E+00 -1.516375866062E+00
   95     6 C     1.516375866062E+00  1.798562643434E+00  7.032878451069E+00
   96     6 C     7.032878451069E+00  1.516375866062E+00  1.798562643434E+00
   97     6 C    -1.516375866062E+00 -1.798562643434E+00  7.032878451069E+00
   98     6 C    -7.032878451069E+00  1.516375866062E+00 -1.798562643434E+00
   99     6 C     1.516375866062E+00 -1.798562643434E+00 -7.032878451069E+00
  100     6 C    -7.032878451069E+00 -1.516375866062E+00  1.798562643434E+00
  101     6 C    -1.516375866062E+00  1.798562643434E+00 -7.032878451069E+00
  102     6 C     7.032878451069E+00 -1.516375866062E+00 -1.798562643434E+00
  103     7 N     1.518620185129E+00 -7.776624946700E+00  2.885966549796E+00
  104     7 N    -1.518620185129E+00  7.776624946700E+00  2.885966549796E+00
  105     7 N     1.518620185129E+00  7.776624946700E+00 -2.885966549796E+00
  106     7 N    -1.518620185129E+00 -7.776624946700E+00 -2.885966549796E+00
  107     7 N     2.885966549796E+00  1.518620185129E+00 -7.776624946700E+00
  108     7 N    -7.776624946700E+00  2.885966549796E+00  1.518620185129E+00
  109     7 N    -2.885966549796E+00 -1.518620185129E+00 -7.776624946700E+00
  110     7 N     7.776624946700E+00  2.885966549796E+00 -1.518620185129E+00
  111     7 N     2.885966549796E+00 -1.518620185129E+00  7.776624946700E+00
  112     7 N     7.776624946700E+00 -2.885966549796E+00  1.518620185129E+00
  113     7 N    -2.885966549796E+00  1.518620185129E+00  7.776624946700E+00
  114     7 N    -7.776624946700E+00 -2.885966549796E+00 -1.518620185129E+00
  115     6 C     3.208030803935E+00 -6.573013546409E+00  2.092033990082E+00
  116     6 C    -3.208030803935E+00  6.573013546409E+00  2.092033990082E+00
  117     6 C     3.208030803935E+00  6.573013546409E+00 -2.092033990082E+00
  118     6 C    -3.208030803935E+00 -6.573013546409E+00 -2.092033990082E+00
  119     6 C     2.092033990082E+00  3.208030803935E+00 -6.573013546409E+00
  120     6 C    -6.573013546409E+00  2.092033990082E+00  3.208030803935E+00
  121     6 C    -2.092033990082E+00 -3.208030803935E+00 -6.573013546409E+00
  122     6 C     6.573013546409E+00  2.092033990082E+00 -3.208030803935E+00
  123     6 C     2.092033990082E+00 -3.208030803935E+00  6.573013546409E+00
  124     6 C     6.573013546409E+00 -2.092033990082E+00  3.208030803935E+00
  125     6 C    -2.092033990082E+00  3.208030803935E+00  6.573013546409E+00
  126     6 C    -6.573013546409E+00 -2.092033990082E+00 -3.208030803935E+00
  127     7 N     3.239901927528E+00 -7.801151843459E+00  1.474703036955E+00
  128     7 N    -3.239901927528E+00  7.801151843459E+00  1.474703036955E+00
  129     7 N     3.239901927528E+00  7.801151843459E+00 -1.474703036955E+00
  130     7 N    -3.239901927528E+00 -7.801151843459E+00 -1.474703036955E+00
  131     7 N     1.474703036955E+00  3.239901927528E+00 -7.801151843459E+00
  132     7 N    -7.801151843459E+00  1.474703036955E+00  3.239901927528E+00
  133     7 N    -1.474703036955E+00 -3.239901927528E+00 -7.801151843459E+00
  134     7 N     7.801151843459E+00  1.474703036955E+00 -3.239901927528E+00
  135     7 N     1.474703036955E+00 -3.239901927528E+00  7.801151843459E+00
  136     7 N     7.801151843459E+00 -1.474703036955E+00  3.239901927528E+00
  137     7 N    -1.474703036955E+00  3.239901927528E+00  7.801151843459E+00
  138     7 N    -7.801151843459E+00 -1.474703036955E+00 -3.239901927528E+00

 *******************************************************************************
 *** PSEUDOPOTENTIAL INFORMATION ***
 *******************************************************************************

 ATOMIC NUMBER  30, NUCLEAR CHARGE 20.000, GIVEN IN INPUT       PSEUDOPOTENTIAL
   TYPE       EXPONENT      COEFF.    N      EXPONENT      COEFF.    N
  P0 TMS    34.1500000  399.9872820   0    14.5900000   85.4856550   0
  P1 TMS    39.7800000  277.1489600   0    14.9500000   69.0522050   0
  P2 TMS    43.8000000  -34.1493490   0    14.9800000   -3.2918310   0

 *******************************************************************************
 LOCAL ATOMIC FUNCTIONS BASIS SET
 *******************************************************************************
   ATOM   X(AU)   Y(AU)   Z(AU)  N. TYPE  EXPONENT  S COEF   P COEF   D/F/G COEF
 *******************************************************************************
   1 H    3.398 -10.921   6.840
                                  1 S  
                                         3.387E+01 2.549E-02 0.000E+00 0.000E+00
                                         5.095E+00 1.904E-01 0.000E+00 0.000E+00
                                         1.159E+00 8.522E-01 0.000E+00 0.000E+00
                                  2 S  
                                         3.258E-01 1.000E+00 0.000E+00 0.000E+00
                                  3 S  
                                         1.027E-01 1.000E+00 0.000E+00 0.000E+00
                           4-     6 P  
                                         7.500E-01 0.000E+00 1.000E+00 0.000E+00
   2 H   -3.398  10.921   6.840
   3 H    3.398  10.921  -6.840
   4 H   -3.398 -10.921  -6.840
   5 H    6.840   3.398 -10.921
   6 H  -10.921   6.840   3.398
   7 H   -6.840  -3.398 -10.921
   8 H   10.921   6.840  -3.398
   9 H    6.840  -3.398  10.921
  10 H   10.921  -6.840   3.398
  11 H   -6.840   3.398  10.921
  12 H  -10.921  -6.840  -3.398
  13 H    7.441 -10.977   3.526
  14 H   -7.441  10.977   3.526
  15 H    7.441  10.977  -3.526
  16 H   -7.441 -10.977  -3.526
  17 H    3.526   7.441 -10.977
  18 H  -10.977   3.526   7.441
  19 H   -3.526  -7.441 -10.977
  20 H   10.977   3.526  -7.441
  21 H    3.526  -7.441  10.977
  22 H   10.977  -3.526   7.441
  23 H   -3.526   7.441  10.977
  24 H  -10.977  -3.526  -7.441
  25 H    2.199  13.391   1.178
  26 H   -2.199 -13.391   1.178
  27 H    2.199 -13.391  -1.178
  28 H   -2.199  13.391  -1.178
  29 H    1.178   2.199  13.391
  30 H   13.391   1.178   2.199
  31 H   -1.178  -2.199  13.391
  32 H  -13.391   1.178  -2.199
  33 H    1.178  -2.199 -13.391
  34 H  -13.391  -1.178   2.199
  35 H   -1.178   2.199 -13.391
  36 H   13.391  -1.178  -2.199
  37 H    5.041  12.140   2.365
  38 H   -5.041 -12.140   2.365
  39 H    5.041 -12.140  -2.365
  40 H   -5.041  12.140  -2.365
  41 H    2.365   5.041  12.140
  42 H   12.140   2.365   5.041
  43 H   -2.365  -5.041  12.140
  44 H  -12.140   2.365  -5.041
  45 H    2.365  -5.041 -12.140
  46 H  -12.140  -2.365   5.041
  47 H   -2.365   5.041 -12.140
  48 H   12.140  -2.365  -5.041
  49 H    2.327  12.295   4.325
  50 H   -2.327 -12.295   4.325
  51 H    2.327 -12.295  -4.325
  52 H   -2.327  12.295  -4.325
  53 H    4.325   2.327  12.295
  54 H   12.295   4.325   2.327
  55 H   -4.325  -2.327  12.295
  56 H  -12.295   4.325  -2.327
  57 H    4.325  -2.327 -12.295
  58 H  -12.295  -4.325   2.327
  59 H   -4.325   2.327 -12.295
  60 H   12.295  -4.325  -2.327
  61 ZN  15.948   0.000  -8.389
                                361 S  
                                         3.032E+01 2.191E-01 0.000E+00 0.000E+00
                                         1.632E+01-2.326E-01 0.000E+00 0.000E+00
                                         1.141E+01-9.547E-01 0.000E+00 0.000E+00
                                362 S  
                                         2.569E+00 1.000E+00 0.000E+00 0.000E+00
                                363 S  
                                         1.063E+00 1.000E+00 0.000E+00 0.000E+00
                                364 S  
                                         2.500E-01 1.000E+00 0.000E+00 0.000E+00
                                365 S  
                                         1.200E-01 1.000E+00 0.000E+00 0.000E+00
                         366-   368 P  
                                         1.118E+02 0.000E+00 2.328E-02 0.000E+00
                                         1.913E+01 0.000E+00-1.010E+00 0.000E+00
                         369-   371 P  
                                         5.469E+00 0.000E+00 3.202E-01 0.000E+00
                                         2.506E+00 0.000E+00 7.181E-01 0.000E+00
                         372-   374 P  
                                         9.419E-01 0.000E+00 1.000E+00 0.000E+00
                         375-   377 P  
                                         2.500E-01 0.000E+00 1.000E+00 0.000E+00
                         378-   380 P  
                                         1.200E-01 0.000E+00 1.000E+00 0.000E+00
                         381-   385 D  
                                         4.465E+01 0.000E+00 0.000E+00 4.725E-02
                                         1.344E+01 0.000E+00 0.000E+00 2.189E-01
                                         4.682E+00 0.000E+00 0.000E+00 4.525E-01
                                         1.603E+00 0.000E+00 0.000E+00 5.186E-01
                         386-   390 D  
                                         4.828E-01 0.000E+00 0.000E+00 1.000E+00
                         391-   395 D  
                                         1.100E-01 0.000E+00 0.000E+00 1.000E+00
                         396-   402 F  
                                         2.614E+00 0.000E+00 0.000E+00 1.000E+00
  62 ZN  15.948   0.000 -23.508
  63 ZN  -8.389  15.948   0.000
  64 ZN   0.000  -8.389  15.948
  65 ZN -23.508  15.948  -0.000
  66 ZN   0.000 -23.508  15.948
  67 C    4.158  15.853   3.732
                                613 S  
                                         4.563E+03 1.967E-03 0.000E+00 0.000E+00
                                         6.820E+02 1.523E-02 0.000E+00 0.000E+00
                                         1.550E+02 7.613E-02 0.000E+00 0.000E+00
                                         4.446E+01 2.608E-01 0.000E+00 0.000E+00
                                         1.303E+01 6.165E-01 0.000E+00 0.000E+00
                                         1.828E+00 2.210E-01 0.000E+00 0.000E+00
                         614-   617 SP 
                                         2.096E+01 1.147E-01 4.025E-02 0.000E+00
                                         4.803E+00 9.200E-01 2.376E-01 0.000E+00
                                         1.459E+00-3.031E-03 8.159E-01 0.000E+00
                         618-   621 SP 
                                         4.835E-01 1.000E+00 1.000E+00 0.000E+00
                         622-   625 SP 
                                         1.456E-01 1.000E+00 1.000E+00 0.000E+00
                         626-   630 D  
                                         6.260E-01 0.000E+00 0.000E+00 1.000E+00
  68 C   -4.158 -15.853   3.732
  69 C    4.158 -15.853  -3.732
  70 C   -4.158  15.853  -3.732
  71 C    3.732   4.158  15.853
  72 C   15.853   3.732   4.158
  73 C   -3.732  -4.158  15.853
  74 C  -15.853   3.732  -4.158
  75 C    3.732  -4.158 -15.853
  76 C  -15.853  -3.732   4.158
  77 C   -3.732   4.158 -15.853
  78 C   15.853  -3.732  -4.158
  79 C    4.066 -12.392   5.592
  80 C   -4.066  12.392   5.592
  81 C    4.066  12.392  -5.592
  82 C   -4.066 -12.392  -5.592
  83 C    5.592   4.066 -12.392
  84 C  -12.392   5.592   4.066
  85 C   -5.592  -4.066 -12.392
  86 C   12.392   5.592  -4.066
  87 C    5.592  -4.066  12.392
  88 C   12.392  -5.592   4.066
  89 C   -5.592   4.066  12.392
  90 C  -12.392  -5.592  -4.066
  91 C    3.399  13.290   2.866
  92 C   -3.399 -13.290   2.866
  93 C    3.399 -13.290  -2.866
  94 C   -3.399  13.290  -2.866
  95 C    2.866   3.399  13.290
  96 C   13.290   2.866   3.399
  97 C   -2.866  -3.399  13.290
  98 C  -13.290   2.866  -3.399
  99 C    2.866  -3.399 -13.290
 100 C  -13.290  -2.866   3.399
 101 C   -2.866   3.399 -13.290
 102 C   13.290  -2.866  -3.399
 103 N    2.870 -14.696   5.454
                               1261 S  
                                         6.293E+03 1.970E-03 0.000E+00 0.000E+00
                                         9.490E+02 1.496E-02 0.000E+00 0.000E+00
                                         2.188E+02 7.350E-02 0.000E+00 0.000E+00
                                         6.369E+01 2.489E-01 0.000E+00 0.000E+00
                                         1.883E+01 6.025E-01 0.000E+00 0.000E+00
                                         2.720E+00 2.562E-01 0.000E+00 0.000E+00
                        1262-  1265 SP 
                                         3.063E+01 1.119E-01 3.831E-02 0.000E+00
                                         7.026E+00 9.217E-01 2.374E-01 0.000E+00
                                         2.112E+00-2.569E-03 8.176E-01 0.000E+00
                        1266-  1269 SP 
                                         6.840E-01 1.000E+00 1.000E+00 0.000E+00
                        1270-  1273 SP 
                                         2.009E-01 1.000E+00 1.000E+00 0.000E+00
                        1274-  1278 D  
                                         9.130E-01 0.000E+00 0.000E+00 1.000E+00
 104 N   -2.870  14.696   5.454
 105 N    2.870  14.696  -5.454
 106 N   -2.870 -14.696  -5.454
 107 N    5.454   2.870 -14.696
 108 N  -14.696   5.454   2.870
 109 N   -5.454  -2.870 -14.696
 110 N   14.696   5.454  -2.870
 111 N    5.454  -2.870  14.696
 112 N   14.696  -5.454   2.870
 113 N   -5.454   2.870  14.696
 114 N  -14.696  -5.454  -2.870
 115 C    6.062 -12.421   3.953
 116 C   -6.062  12.421   3.953
 117 C    6.062  12.421  -3.953
 118 C   -6.062 -12.421  -3.953
 119 C    3.953   6.062 -12.421
 120 C  -12.421   3.953   6.062
 121 C   -3.953  -6.062 -12.421
 122 C   12.421   3.953  -6.062
 123 C    3.953  -6.062  12.421
 124 C   12.421  -3.953   6.062
 125 C   -3.953   6.062  12.421
 126 C  -12.421  -3.953  -6.062
 127 N    6.123 -14.742   2.787
 128 N   -6.123  14.742   2.787
 129 N    6.123  14.742  -2.787
 130 N   -6.123 -14.742  -2.787
 131 N    2.787   6.123 -14.742
 132 N  -14.742   2.787   6.123
 133 N   -2.787  -6.123 -14.742
 134 N   14.742   2.787  -6.123
 135 N    2.787  -6.123  14.742
 136 N   14.742  -2.787   6.123
 137 N   -2.787   6.123  14.742
 138 N  -14.742  -2.787  -6.123
 INFORMATION **** SET_MPP **** PCRYSTAL CALCULATION
 INFORMATION **** READM2 **** NEW DEFAULT: FOCK/KS MATRIX MIXING SET TO 30 %
 INFORMATION **** READM2 **** NEW DEFAULT: FULL DIRECT SCF MODE
 INFORMATION **** READM2 **** NEW DEFAULT: COULOMB BIPOLAR BUFFER SET TO 32 Mb
 INFORMATION **** READM2 **** NEW DEFAULT: EXCHANGE BIPOLAR BUFFER SET TO 32 Mb

 *******************************************************************************
 NEW DEFAULT: DFT INTEGRATION GRID INCREASED TO XLGRID
 NEW DEFAULT: DIIS ACCELERATOR ACTIVE
 USE KEYWORD NODIIS TO TURN IT OFF
 *******************************************************************************

 INFORMATION **** DFTD3_INPUT **** PERFORM LATEST DISPERSION CORRECTION DFT-D3(BJ) WITH AUTOMATIC PARAMETER SETUP
 PLEASE CITE:
 (1) DFT-D3 Reference
  S. Grimme, J. Antony, S. Ehrlich, and H. Krieg, J. Chem. Phys. 132 (2010), 154104
 (2) BJ-Damping Reference
  S. Grimme, S. Ehrlich, and L. Goerigk, J. Comput. Chem. 32 (2011), 1456-1465
 (3) General DFT-D Review
  S. Grimme, A. Hansen, J. G. Brandenburg, and C. Bannwarth,
  Chem. Rev. 116 (2016), 5105-5154

 INFORMATION **** TOLINTEG **** COULOMB AND EXCHANGE SERIES TOLERANCES MODIFIED
 INFORMATION **** DFTD3_INPUT **** PERFORM DISPERSION CORRECTION DFT-D3 IN THE ZERO DAMPING SCHEME

 PLEASE CITE:
 (1) DFT-D3 Reference
  S. Grimme, J. Antony, S. Ehrlich, and H. Krieg, J. Chem. Phys. 132 (2010), 154104
 (2) General DFT-D Review
  S. Grimme, A. Hansen, J. G. Brandenburg, and C. Bannwarth,
  Chem. Rev. 116 (2016), 5105-5154

 *******************************************************************************
 N. OF ATOMS PER CELL       138  COULOMB OVERLAP TOL         (T1) 10**   -7
 NUMBER OF SHELLS           684  COULOMB PENETRATION TOL     (T2) 10**   -7
 NUMBER OF AO              1908  EXCHANGE OVERLAP TOL        (T3) 10**   20
 N. OF ELECTRONS PER CELL   636  EXCHANGE PSEUDO OVP (F(G))  (T4) 10**   20
 CORE ELECTRONS PER CELL    144  EXCHANGE PSEUDO OVP (P(G))  (T5) 10**   20
 N. OF SYMMETRY OPERATORS    12  POLE ORDER IN MONO ZONE                  4
 *******************************************************************************
 TYPE OF CALCULATION :  RESTRICTED CLOSED SHELL
 KOHN-SHAM HAMILTONIAN

 (EXCHANGE)[CORRELATION] FUNCTIONAL:(M06-L)[M06-L]

 CORE  PSEUDO POTENTIAL         TOL. ON PSEUDO              (TP) 10**- 6

 CAPPA:IS1  2;IS2  2;IS3  2; K PTS MONK NET   3; SYMMOPS:K SPACE  24;G SPACE  12

 *******************************************************************************
 MAX NUMBER OF SCF CYCLES      50  CONVERGENCE ON DELTAP        10**-16
 WEIGHT OF F(I) IN F(I+1)      30% CONVERGENCE ON ENERGY        10**- 8
 SHRINK. FACT.(MONKH.)    2  2  2  NUMBER OF K POINTS IN THE IBZ      3
 SHRINKING FACTOR(GILAT NET)    2  NUMBER OF K POINTS(GILAT NET)      3
 *******************************************************************************
 *** K POINTS COORDINATES (OBLIQUE COORDINATES IN UNITS OF IS =  2)
   1-R(  0  0  0)   2-R(  1  0  0)   3-R(  1  1  1)

 DIRECT LATTICE VECTORS COMPON. (A.U.)     RECIP. LATTICE VECTORS COMPON. (A.U.) 
        X            Y            Z              X            Y            Z
  -15.9482765   15.9482765   15.9482765      0.0000000    0.1969863    0.1969863
   15.9482765  -15.9482765   15.9482765      0.1969863    0.0000000    0.1969863
   15.9482765   15.9482765  -15.9482765      0.1969863    0.1969863    0.0000000

 DISK SPACE FOR EIGENVECTORS (FTN 10)    10921392 REALS

 SYMMETRY ADAPTION OF THE BLOCH FUNCTIONS ENABLED
 TTTTTTTTTTTTTTTTTTTTTTTTTTTTTT gordsh1     TELAPSE        1.54 TCPU        0.72

 MATRIX SIZE: P(G)  965736, F(G)  483822, P(G) IRR   41265, F(G) IRR   41265
 MAX G-VECTOR INDEX FOR 1- AND 2-ELECTRON INTEGRALS  49

 TTTTTTTTTTTTTTTTTTTTTTTTTTTTTT INPUT       TELAPSE        1.60 TCPU        0.78

 NEIGHBORS OF THE NON-EQUIVALENT ATOMS

 N = NUMBER OF NEIGHBORS AT DISTANCE R
    ATOM  N     R/ANG      R/AU   NEIGHBORS (ATOM LABELS AND CELL INDICES)
   1 H    1     1.0802     2.0413   79 C    0 0 0
   1 H    1     2.1463     4.0560  103 N    0 0 0
   1 H    1     2.2253     4.2052  115 C    0 0 0
   1 H    1     2.5815     4.8784   44 H    0 1 0
   1 H    1     2.7666     5.2281   13 H    0 0 0
   1 H    1     2.8616     5.4076   21 H    0 0 0

  13 H    1     1.0803     2.0415  115 C    0 0 0
  13 H    1     2.1467     4.0567  127 N    0 0 0
  13 H    1     2.2238     4.2023   79 C    0 0 0
  13 H    1     2.6195     4.9501   59 H    0 1 0
  13 H    1     2.7666     5.2281    1 H    0 0 0
  13 H    1     2.8616     5.4076   10 H    0 0 0

  25 H    1     1.0969     2.0729   91 C    0 0 0
  25 H    1     1.7589     3.3239   37 H    0 0 0
  25 H    1     1.7643     3.3340   49 H    0 0 0
  25 H    1     2.1444     4.0524   67 C    0 0 0
  25 H    1     2.6403     4.9894   28 H    0 0 0
  25 H    1     2.9803     5.6320   27 H    1 0 1

  37 H    1     1.0935     2.0665   91 C    0 0 0
  37 H    1     1.7589     3.3239   25 H    0 0 0
  37 H    1     1.7735     3.3514   49 H    0 0 0
  37 H    1     2.1451     4.0537   67 C    0 0 0
  37 H    1     2.5815     4.8784    7 H    1 1 1
  37 H    1     2.7236     5.1469  127 N    1 0 1

  49 H    1     1.0932     2.0658   91 C    0 0 0
  49 H    1     1.7643     3.3340   25 H    0 0 0
  49 H    1     1.7735     3.3514   37 H    0 0 0
  49 H    1     2.1403     4.0446   67 C    0 0 0
  49 H    1     2.6195     4.9501   24 H    1 1 1
  49 H    1     2.6792     5.0629  103 N    1 0 1

  61 ZN   2     1.9968     3.7734  103 N    0 0 1  104 N   -1 0 0
  61 ZN   2     2.0051     3.7891  134 N    0 0 0  138 N    0 1 1
  61 ZN   2     2.8606     5.4058   49 H   -1 0 0   50 H    0 0 1
  61 ZN   2     2.9606     5.5947   44 H    0 1 1   48 H    0 0 0
  61 ZN   2     2.9859     5.6425   74 C    0 1 1   78 C    0 0 0
  61 ZN   2     2.9910     5.6521   67 C   -1 0 0   68 C    0 0 1

  67 C    1     1.3430     2.5379  103 N    1 0 1
  67 C    1     1.3437     2.5393  127 N    1 0 1
  67 C    1     1.4868     2.8096   91 C    0 0 0
  67 C    1     2.1403     4.0446   49 H    0 0 0
  67 C    1     2.1444     4.0524   25 H    0 0 0
  67 C    1     2.1451     4.0537   37 H    0 0 0

  79 C    1     1.0802     2.0413    1 H    0 0 0
  79 C    1     1.3669     2.5830  115 C    0 0 0
  79 C    1     1.3758     2.5998  103 N    0 0 0
  79 C    1     2.1695     4.0997   67 C   -1 0-1
  79 C    1     2.2215     4.1981  127 N    0 0 0
  79 C    1     2.2238     4.2023   13 H    0 0 0

  91 C    1     1.0932     2.0658   49 H    0 0 0
  91 C    1     1.0935     2.0665   37 H    0 0 0
  91 C    1     1.0969     2.0729   25 H    0 0 0
  91 C    1     1.4868     2.8096   67 C    0 0 0
  91 C    1     2.4973     4.7193  103 N    1 0 1
  91 C    1     2.5022     4.7284  127 N    1 0 1

 103 N    1     1.3430     2.5379   67 C   -1 0-1
 103 N    1     1.3758     2.5998   79 C    0 0 0
 103 N    1     1.9968     3.7734   61 ZN   0 0-1
 103 N    1     2.1463     4.0560    1 H    0 0 0
 103 N    1     2.2211     4.1972  115 C    0 0 0
 103 N    1     2.2260     4.2065  127 N    0 0 0

 115 C    1     1.0803     2.0415   13 H    0 0 0
 115 C    1     1.3669     2.5830   79 C    0 0 0
 115 C    1     1.3749     2.5982  127 N    0 0 0
 115 C    1     2.1689     4.0987   67 C   -1 0-1
 115 C    1     2.2211     4.1972  103 N    0 0 0
 115 C    1     2.2253     4.2052    1 H    0 0 0

 127 N    1     1.3437     2.5393   67 C   -1 0-1
 127 N    1     1.3749     2.5982  115 C    0 0 0
 127 N    1     2.0051     3.7891   65 ZN  -1 1 0
 127 N    1     2.1467     4.0567   13 H    0 0 0
 127 N    1     2.2215     4.1981   79 C    0 0 0
 127 N    1     2.2260     4.2065  103 N    0 0 0


 SYMMETRY ALLOWED ELASTIC DISTORTION 1
  0.5773503  0.0000000  0.0000000
  0.0000000  0.5773503  0.0000000
  0.0000000  0.0000000  0.5773503

 SYMMETRY ALLOWED INTERNAL DEGREE(S) OF FREEDOM:  34
 TTTTTTTTTTTTTTTTTTTTTTTTTTTTTT SYMM        TELAPSE        1.69 TCPU        0.87
 TTTTTTTTTTTTTTTTTTTTTTTTTTTTTT INT_SCREEN  TELAPSE        1.69 TCPU        0.88

 ************************************************************************
 ************************************************************************
 * ELAPIEZO OPTION, E. ALBANESE, A. ERBA, B. CIVALLERI, R. DOVESI       *
 *                                                                      *
 * IT IS ASSUMED THAT THE INPUT IS FROM AN OPTIMIZED RUN                *

 CONVERGENCE CRITERION FOR ENERGY, TOLDEE =          1.0000E-08
 CONVERGENCE CRITERION FOR RMS GRADIENT, TOLDEG =    3.0000E-04
 CONVERGENCE CRITERION FOR RMS DISPLACEMENT, TOLDEX  6.2000E-04
 MAGNITUDE OF STEPSIZE FOR ADIMENSIONAL STRAINS =    1.5000E-02
 NUMBER OF POINTS (TOTAL) IN NUMERICAL 2ND DERIVATIVE=        3
 ************************************************************************
 ************************************************************************

 ************************************************************************

  Y. NOEL POST DOC. TURIN 2002

  THIS ROUTINE EVALUATES THE NON ZERO ELEMENTS OF THE ELASTIC TENSOR 

  ORDER OF THE TENSOR : 4

 |  1 A    1 B    1 B     .      .      .     |
 |         1 A    1 B     .      .      .     |
 |                1 A     .      .      .     |
 |                       1 C     .      .     |
 |                              1 C     .     |
 |                                     1 C    |

 EACH  LETTER   CORRESPONDS  TO  AN  INDEPENDENT  COMPONENT.
 INTERDEPENDENT COMPONENTS (WITH SAME LETTER) ARE RELATED BY
 THE COEFFICIENT THAT PRECEEDS EACH LETTER.

 ************************************************************************


 ************************************************************************

  Y. NOEL POST DOC. TURIN 2002

  THIS ROUTINE EVALUATES THE NON ZERO ELEMENTS OF THE PIEZOELECTRIC TENSOR 

  ORDER OF THE TENSOR : 3

 |   .      .      .     1 A     .      .     |
 |   .      .      .      .     1 A     .     |
 |   .      .      .      .      .     1 A    |

 EACH  LETTER   CORRESPONDS  TO  AN  INDEPENDENT  COMPONENT.
 INTERDEPENDENT COMPONENTS (WITH SAME LETTER) ARE RELATED BY
 THE COEFFICIENT THAT PRECEEDS EACH LETTER.

 ************************************************************************


 LIST OF ACTIVE DEFORMATIONS: 
             1
             4
 INFORMATION **** EXCBUF **** EXCH. BIPO BUFFER: WORDS USED =           0

 DFT PARAMETERS

     ATOM       ELECTRONS   NET CHARGE   R(ANGSTROM)
   1   1  H       1.0000      0.0000     1.11000000
  61 230  ZN     20.0000      0.0000     1.37000000
  67   6  C       6.0000      0.0000     0.77000000
 103   7  N       7.0000      0.0000     0.74000000

 SIZE OF GRID=     644337
 TTTTTTTTTTTTTTTTTTTTTTTTTTTTTT MAKE_GRID2  TELAPSE        4.83 TCPU        4.01
 BECKE WEIGHT FUNCTION
 RADSAFE =     2.00
 TOLERANCES - DENSITY:10**- 6; POTENTIAL:10**- 9; GRID WGT:10**-14

 RADIAL INTEGRATION  - INTERVALS (POINTS,UPPER LIMIT):            1( 99,  4.0*R)

 ANGULAR INTEGRATION - INTERVALS (ACCURACY LEVEL [N. POINTS] UPPER LIMIT):
  1(  6[ 146]   0.2)  2( 11[ 302]   0.5)  3( 14[ 590]   0.9)  4( 18[1454]   3.5)
  5( 14[ 590]9999.0)
 TTTTTTTTTTTTTTTTTTTTTTTTTTTTTT INT_CALC    TELAPSE        4.88 TCPU        4.06
 EEEEEEEEEE INT_CALC TERMINATION  DATE 28 08 2019 TIME 10:58:04.3

 *******************************************************************************
 ZIF8_0degree                                                                    
 CRYSTAL - SCF - TYPE OF CALCULATION :  RESTRICTED CLOSED SHELL
 *******************************************************************************

 CAPPA:IS1  2;IS2  2;IS3  2; K PTS MONK NET   3; SYMMOPS:K SPACE  24;G SPACE  12

 TTTTTTTTTTTTTTTTTTTTTTTTTTTTTT SDIK        TELAPSE        5.58 TCPU        4.76

 AAAAAAAAAAAAAAAAAAAAAAAAAAAAAAAAAAAAAAAAAAAAAAAAAAAAAAAAAAAAAAAAAAAAAAAAAAAAAAA
         ATOMIC WAVEFUNCTION(S)


 NUCLEAR CHARGE  1.0  SYMMETRY SPECIES            S
 N. ELECTRONS    1.0  NUMBER OF PRIMITIVE GTOS    5
                      NUMBER OF CONTRACTED GTOS   3
                      NUMBER OF CLOSED SHELLS     0
                      OPEN SHELL OCCUPATION       1

  ZNUC SCFIT  TOTAL HF ENERGY   KINETIC ENERGY   VIRIAL THEOREM ACCURACY
   1.0   1   -4.998098153E-01  4.997907537E-01 -2.000038139E+00  9.6E-17

 NUCLEAR CHARGE 20.0  SYMMETRY SPECIES            S    P    D
 N. ELECTRONS   20.0  NUMBER OF PRIMITIVE GTOS    7    7    6
                      NUMBER OF CONTRACTED GTOS   5    5    3
                      NUMBER OF CLOSED SHELLS     2    1    1
                      OPEN SHELL OCCUPATION       0    0    0

  ZNUC SCFIT  TOTAL HF ENERGY   KINETIC ENERGY   VIRIAL THEOREM ACCURACY
  20.0  35   -2.259494290E+02  1.538488917E+02 -2.468645152E+00  3.9E-06

 NUCLEAR CHARGE  6.0  SYMMETRY SPECIES            S    P
 N. ELECTRONS    6.0  NUMBER OF PRIMITIVE GTOS   11    5
                      NUMBER OF CONTRACTED GTOS   4    3
                      NUMBER OF CLOSED SHELLS     2    0
                      OPEN SHELL OCCUPATION       0    2

  ZNUC SCFIT  TOTAL HF ENERGY   KINETIC ENERGY   VIRIAL THEOREM ACCURACY
   6.0  11   -3.768480057E+01  3.769831118E+01 -1.999641612E+00  2.0E-06

 NUCLEAR CHARGE  7.0  SYMMETRY SPECIES            S    P
 N. ELECTRONS    7.0  NUMBER OF PRIMITIVE GTOS   11    5
                      NUMBER OF CONTRACTED GTOS   4    3
                      NUMBER OF CLOSED SHELLS     2    0
                      OPEN SHELL OCCUPATION       0    3

  ZNUC SCFIT  TOTAL HF ENERGY   KINETIC ENERGY   VIRIAL THEOREM ACCURACY
   7.0  11   -5.439473665E+01  5.441433682E+01 -1.999639798E+00  3.6E-06

 AAAAAAAAAAAAAAAAAAAAAAAAAAAAAAAAAAAAAAAAAAAAAAAAAAAAAAAAAAAAAAAAAAAAAAAAAAAAAAA

 CHARGE NORMALIZATION FACTOR   1.00000000
 TOTAL ATOMIC CHARGES:
   1.0000000   1.0000000   1.0000000   1.0000000   1.0000000   1.0000000
   1.0000000   1.0000000   1.0000000   1.0000000   1.0000000   1.0000000
   1.0000000   1.0000000   1.0000000   1.0000000   1.0000000   1.0000000
   1.0000000   1.0000000   1.0000000   1.0000000   1.0000000   1.0000000
   1.0000000   1.0000000   1.0000000   1.0000000   1.0000000   1.0000000
   1.0000000   1.0000000   1.0000000   1.0000000   1.0000000   1.0000000
   1.0000000   1.0000000   1.0000000   1.0000000   1.0000000   1.0000000
   1.0000000   1.0000000   1.0000000   1.0000000   1.0000000   1.0000000
   1.0000000   1.0000000   1.0000000   1.0000000   1.0000000   1.0000000
   1.0000000   1.0000000   1.0000000   1.0000000   1.0000000   1.0000000
  20.0000000  20.0000000  20.0000000  20.0000000  20.0000000  20.0000000
   6.0000000   6.0000000   6.0000000   6.0000000   6.0000000   6.0000000
   6.0000000   6.0000000   6.0000000   6.0000000   6.0000000   6.0000000
   6.0000000   6.0000000   6.0000000   6.0000000   6.0000000   6.0000000
   6.0000000   6.0000000   6.0000000   6.0000000   6.0000000   6.0000000
   6.0000000   6.0000000   6.0000000   6.0000000   6.0000000   6.0000000
   6.0000000   6.0000000   6.0000000   6.0000000   6.0000000   6.0000000
   7.0000000   7.0000000   7.0000000   7.0000000   7.0000000   7.0000000
   7.0000000   7.0000000   7.0000000   7.0000000   7.0000000   7.0000000
   6.0000000   6.0000000   6.0000000   6.0000000   6.0000000   6.0000000
   6.0000000   6.0000000   6.0000000   6.0000000   6.0000000   6.0000000
   7.0000000   7.0000000   7.0000000   7.0000000   7.0000000   7.0000000
   7.0000000   7.0000000   7.0000000   7.0000000   7.0000000   7.0000000
 TTTTTTTTTTTTTTTTTTTTTTTTTTTTTT MOQGAD      TELAPSE        5.98 TCPU        5.16
 TTTTTTTTTTTTTTTTTTTTTTTTTTTTTT SHELLXN     TELAPSE        7.81 TCPU        6.82
 TTTTTTTTTTTTTTTTTTTTTTTTTTTTTT MONMO3      TELAPSE        8.18 TCPU        7.19
 NUMERICALLY INTEGRATED DENSITY    635.9999315443
 TTTTTTTTTTTTTTTTTTTTTTTTTTTTTT NUMDFT      TELAPSE        9.35 TCPU        8.36
 CYC   0 ETOT(AU) -4.559984188614E+03 DETOT -4.56E+03 tst  0.00E+00 PX  1.00E+00
 TTTTTTTTTTTTTTTTTTTTTTTTTTTTTT DIIS        TELAPSE        9.39 TCPU        8.40
 TTTTTTTTTTTTTTTTTTTTTTTTTTTTTT FDIK        TELAPSE       14.17 TCPU       13.01
 INSULATING STATE
 TOP OF VALENCE BANDS -    BAND    318; K    1; EIG -2.8752326E-01 AU
 BOTTOM OF VIRTUAL BANDS - BAND    319; K    2; EIG -1.0465505E-01 AU
 INDIRECT ENERGY BAND GAP:   4.9761 eV
 BOTTOM OF VIRTUAL BANDS - BAND    319; K    1; EIG -1.0375725E-01 AU
 TTTTTTTTTTTTTTTTTTTTTTTTTTTTTT PDIG        TELAPSE       14.34 TCPU       13.17
 CHARGE NORMALIZATION FACTOR   1.00000000
 TOTAL ATOMIC CHARGES:
   0.7881127   0.7881127   0.7881127   0.7881127   0.7881127   0.7881127
   0.7881127   0.7881127   0.7881127   0.7881127   0.7881127   0.7881127
   0.7861569   0.7861569   0.7861569   0.7861569   0.7861569   0.7861569
   0.7861569   0.7861569   0.7861569   0.7861569   0.7861569   0.7861569
   0.7382212   0.7382212   0.7382212   0.7382212   0.7382212   0.7382212
   0.7382212   0.7382212   0.7382212   0.7382212   0.7382212   0.7382212
   0.7491886   0.7491886   0.7491886   0.7491886   0.7491886   0.7491886
   0.7491886   0.7491886   0.7491886   0.7491886   0.7491886   0.7491886
   0.7518642   0.7518642   0.7518642   0.7518642   0.7518642   0.7518642
   0.7518642   0.7518642   0.7518642   0.7518642   0.7518642   0.7518642
  18.2033762  18.2033762  18.2033762  18.2033762  18.2033762  18.2033762
   5.5456386   5.5456386   5.5456386   5.5456386   5.5456386   5.5456386
   5.5456386   5.5456386   5.5456386   5.5456386   5.5456386   5.5456386
   6.2084833   6.2084833   6.2084833   6.2084833   6.2084833   6.2084833
   6.2084833   6.2084833   6.2084833   6.2084833   6.2084833   6.2084833
   6.7022221   6.7022221   6.7022221   6.7022221   6.7022221   6.7022221
   6.7022221   6.7022221   6.7022221   6.7022221   6.7022221   6.7022221
   7.7134157   7.7134157   7.7134157   7.7134157   7.7134157   7.7134157
   7.7134157   7.7134157   7.7134157   7.7134157   7.7134157   7.7134157
   6.1977027   6.1977027   6.1977027   6.1977027   6.1977027   6.1977027
   6.1977027   6.1977027   6.1977027   6.1977027   6.1977027   6.1977027
   7.7173059   7.7173059   7.7173059   7.7173059   7.7173059   7.7173059
   7.7173059   7.7173059   7.7173059   7.7173059   7.7173059   7.7173059
 TTTTTTTTTTTTTTTTTTTTTTTTTTTTTT MOQGAD      TELAPSE       14.35 TCPU       13.19
 TTTTTTTTTTTTTTTTTTTTTTTTTTTTTT SHELLXN     TELAPSE       17.38 TCPU       15.04
 TTTTTTTTTTTTTTTTTTTTTTTTTTTTTT MONMO3      TELAPSE       17.66 TCPU       15.32
 NUMERICALLY INTEGRATED DENSITY    635.9999496698
 TTTTTTTTTTTTTTTTTTTTTTTTTTTTTT NUMDFT      TELAPSE       19.72 TCPU       17.39
 CYC   1 ETOT(AU) -4.541487284376E+03 DETOT  1.85E+01 tst  0.00E+00 PX  1.00E+00
 TTTTTTTTTTTTTTTTTTTTTTTTTTTTTT DIIS        TELAPSE       19.80 TCPU       17.47
 DIIS TEST: 0.34387E+02 AT SCF   CYCLE   1 - MIX   30 %
 TTTTTTTTTTTTTTTTTTTTTTTTTTTTTT FDIK        TELAPSE       21.54 TCPU       19.04
 INSULATING STATE
 TOP OF VALENCE BANDS -    BAND    318; K    3; EIG -1.6838545E-01 AU
 TOP OF VALENCE BANDS -    BAND    318; K    1; EIG -1.6874967E-01 AU
 BOTTOM OF VIRTUAL BANDS - BAND    319; K    1; EIG -1.8518623E-03 AU
 INDIRECT ENERGY BAND GAP:   4.5316 eV
 TTTTTTTTTTTTTTTTTTTTTTTTTTTTTT PDIG        TELAPSE       21.69 TCPU       19.19
 CHARGE NORMALIZATION FACTOR   1.00000000
 TOTAL ATOMIC CHARGES:
   0.9635451   0.9635451   0.9635451   0.9635451   0.9635451   0.9635451
   0.9635451   0.9635451   0.9635451   0.9635451   0.9635451   0.9635451
   0.9661443   0.9661443   0.9661443   0.9661443   0.9661443   0.9661443
   0.9661443   0.9661443   0.9661443   0.9661443   0.9661443   0.9661443
   0.9327822   0.9327822   0.9327822   0.9327822   0.9327822   0.9327822
   0.9327822   0.9327822   0.9327822   0.9327822   0.9327822   0.9327822
   0.9422573   0.9422573   0.9422573   0.9422573   0.9422573   0.9422573
   0.9422573   0.9422573   0.9422573   0.9422573   0.9422573   0.9422573
   0.9455874   0.9455874   0.9455874   0.9455874   0.9455874   0.9455874
   0.9455874   0.9455874   0.9455874   0.9455874   0.9455874   0.9455874
  19.2436784  19.2436784  19.2436784  19.2436784  19.2436784  19.2436784
   5.7485335   5.7485335   5.7485335   5.7485335   5.7485335   5.7485335
   5.7485335   5.7485335   5.7485335   5.7485335   5.7485335   5.7485335
   5.9238851   5.9238851   5.9238851   5.9238851   5.9238851   5.9238851
   5.9238851   5.9238851   5.9238851   5.9238851   5.9238851   5.9238851
   6.0813212   6.0813212   6.0813212   6.0813212   6.0813212   6.0813212
   6.0813212   6.0813212   6.0813212   6.0813212   6.0813212   6.0813212
   7.4870171   7.4870171   7.4870171   7.4870171   7.4870171   7.4870171
   7.4870171   7.4870171   7.4870171   7.4870171   7.4870171   7.4870171
   5.9027798   5.9027798   5.9027798   5.9027798   5.9027798   5.9027798
   5.9027798   5.9027798   5.9027798   5.9027798   5.9027798   5.9027798
   7.4843079   7.4843079   7.4843079   7.4843079   7.4843079   7.4843079
   7.4843079   7.4843079   7.4843079   7.4843079   7.4843079   7.4843079
 TTTTTTTTTTTTTTTTTTTTTTTTTTTTTT MOQGAD      TELAPSE       21.70 TCPU       19.20
 TTTTTTTTTTTTTTTTTTTTTTTTTTTTTT SHELLXN     TELAPSE       23.82 TCPU       21.06
 TTTTTTTTTTTTTTTTTTTTTTTTTTTTTT MONMO3      TELAPSE       24.21 TCPU       21.45
 NUMERICALLY INTEGRATED DENSITY    635.9999353227
 TTTTTTTTTTTTTTTTTTTTTTTTTTTTTT NUMDFT      TELAPSE       26.26 TCPU       23.50
 CYC   2 ETOT(AU) -4.542460234162E+03 DETOT -9.73E-01 tst  5.48E-03 PX  1.64E-01
 TTTTTTTTTTTTTTTTTTTTTTTTTTTTTT DIIS        TELAPSE       26.43 TCPU       23.68
 DIIS TEST: 0.18213E+02 AT SCF   CYCLE   2 - DIIS ACTIVE - HISTORY:     2 CYCLES
 TTTTTTTTTTTTTTTTTTTTTTTTTTTTTT FDIK        TELAPSE       28.06 TCPU       24.80
 INSULATING STATE
 TOP OF VALENCE BANDS -    BAND    318; K    3; EIG -1.8794443E-01 AU
 TOP OF VALENCE BANDS -    BAND    318; K    1; EIG -1.8830047E-01 AU
 BOTTOM OF VIRTUAL BANDS - BAND    319; K    2; EIG  4.2622225E-03 AU
 INDIRECT ENERGY BAND GAP:   5.2302 eV
 BOTTOM OF VIRTUAL BANDS - BAND    319; K    1; EIG  5.4306316E-03 AU
 TTTTTTTTTTTTTTTTTTTTTTTTTTTTTT PDIG        TELAPSE       28.18 TCPU       24.92
 CHARGE NORMALIZATION FACTOR   1.00000000
 TOTAL ATOMIC CHARGES:
   0.8901943   0.8901943   0.8901943   0.8901943   0.8901943   0.8901943
   0.8901943   0.8901943   0.8901943   0.8901943   0.8901943   0.8901943
   0.8895645   0.8895645   0.8895645   0.8895645   0.8895645   0.8895645
   0.8895645   0.8895645   0.8895645   0.8895645   0.8895645   0.8895645
   0.8898541   0.8898541   0.8898541   0.8898541   0.8898541   0.8898541
   0.8898541   0.8898541   0.8898541   0.8898541   0.8898541   0.8898541
   0.8954229   0.8954229   0.8954229   0.8954229   0.8954229   0.8954229
   0.8954229   0.8954229   0.8954229   0.8954229   0.8954229   0.8954229
   0.8953507   0.8953507   0.8953507   0.8953507   0.8953507   0.8953507
   0.8953507   0.8953507   0.8953507   0.8953507   0.8953507   0.8953507
  18.7095002  18.7095002  18.7095002  18.7095002  18.7095002  18.7095002
   5.6139873   5.6139873   5.6139873   5.6139873   5.6139873   5.6139873
   5.6139873   5.6139873   5.6139873   5.6139873   5.6139873   5.6139873
   6.0660361   6.0660361   6.0660361   6.0660361   6.0660361   6.0660361
   6.0660361   6.0660361   6.0660361   6.0660361   6.0660361   6.0660361
   6.2152925   6.2152925   6.2152925   6.2152925   6.2152925   6.2152925
   6.2152925   6.2152925   6.2152925   6.2152925   6.2152925   6.2152925
   7.6114292   7.6114292   7.6114292   7.6114292   7.6114292   7.6114292
   7.6114292   7.6114292   7.6114292   7.6114292   7.6114292   7.6114292
   6.0546670   6.0546670   6.0546670   6.0546670   6.0546670   6.0546670
   6.0546670   6.0546670   6.0546670   6.0546670   6.0546670   6.0546670
   7.6234513   7.6234513   7.6234513   7.6234513   7.6234513   7.6234513
   7.6234513   7.6234513   7.6234513   7.6234513   7.6234513   7.6234513
 TTTTTTTTTTTTTTTTTTTTTTTTTTTTTT MOQGAD      TELAPSE       28.19 TCPU       24.93
 TTTTTTTTTTTTTTTTTTTTTTTTTTTTTT SHELLXN     TELAPSE       30.31 TCPU       26.79
 TTTTTTTTTTTTTTTTTTTTTTTTTTTTTT MONMO3      TELAPSE       30.71 TCPU       27.19
 NUMERICALLY INTEGRATED DENSITY    635.9999380498
 TTTTTTTTTTTTTTTTTTTTTTTTTTTTTT NUMDFT      TELAPSE       32.76 TCPU       29.25
 CYC   3 ETOT(AU) -4.543348738125E+03 DETOT -8.89E-01 tst  2.20E-03 PX  1.22E-01
 TTTTTTTTTTTTTTTTTTTTTTTTTTTTTT DIIS        TELAPSE       32.85 TCPU       29.33
 DIIS TEST: 0.29858E+01 AT SCF   CYCLE   3 - DIIS ACTIVE - HISTORY:     3 CYCLES
 TTTTTTTTTTTTTTTTTTTTTTTTTTTTTT FDIK        TELAPSE       34.55 TCPU       30.85
 INSULATING STATE
 TOP OF VALENCE BANDS -    BAND    318; K    3; EIG -1.9454189E-01 AU
 TOP OF VALENCE BANDS -    BAND    318; K    1; EIG -1.9486551E-01 AU
 BOTTOM OF VIRTUAL BANDS - BAND    319; K    2; EIG -4.5827824E-03 AU
 INDIRECT ENERGY BAND GAP:   5.1691 eV
 BOTTOM OF VIRTUAL BANDS - BAND    319; K    1; EIG -3.4339595E-03 AU
 TTTTTTTTTTTTTTTTTTTTTTTTTTTTTT PDIG        TELAPSE       34.68 TCPU       30.98
 CHARGE NORMALIZATION FACTOR   1.00000000
 TOTAL ATOMIC CHARGES:
   0.8839534   0.8839534   0.8839534   0.8839534   0.8839534   0.8839534
   0.8839534   0.8839534   0.8839534   0.8839534   0.8839534   0.8839534
   0.8837293   0.8837293   0.8837293   0.8837293   0.8837293   0.8837293
   0.8837293   0.8837293   0.8837293   0.8837293   0.8837293   0.8837293
   0.8714294   0.8714294   0.8714294   0.8714294   0.8714294   0.8714294
   0.8714294   0.8714294   0.8714294   0.8714294   0.8714294   0.8714294
   0.8720699   0.8720699   0.8720699   0.8720699   0.8720699   0.8720699
   0.8720699   0.8720699   0.8720699   0.8720699   0.8720699   0.8720699
   0.8738156   0.8738156   0.8738156   0.8738156   0.8738156   0.8738156
   0.8738156   0.8738156   0.8738156   0.8738156   0.8738156   0.8738156
  18.7375575  18.7375575  18.7375575  18.7375575  18.7375575  18.7375575
   5.6587195   5.6587195   5.6587195   5.6587195   5.6587195   5.6587195
   5.6587195   5.6587195   5.6587195   5.6587195   5.6587195   5.6587195
   6.0594034   6.0594034   6.0594034   6.0594034   6.0594034   6.0594034
   6.0594034   6.0594034   6.0594034   6.0594034   6.0594034   6.0594034
   6.2841331   6.2841331   6.2841331   6.2841331   6.2841331   6.2841331
   6.2841331   6.2841331   6.2841331   6.2841331   6.2841331   6.2841331
   7.5981673   7.5981673   7.5981673   7.5981673   7.5981673   7.5981673
   7.5981673   7.5981673   7.5981673   7.5981673   7.5981673   7.5981673
   6.0457360   6.0457360   6.0457360   6.0457360   6.0457360   6.0457360
   6.0457360   6.0457360   6.0457360   6.0457360   6.0457360   6.0457360
   7.6000644   7.6000644   7.6000644   7.6000644   7.6000644   7.6000644
   7.6000644   7.6000644   7.6000644   7.6000644   7.6000644   7.6000644
 TTTTTTTTTTTTTTTTTTTTTTTTTTTTTT MOQGAD      TELAPSE       34.69 TCPU       30.99
 TTTTTTTTTTTTTTTTTTTTTTTTTTTTTT SHELLXN     TELAPSE       37.41 TCPU       32.85
 TTTTTTTTTTTTTTTTTTTTTTTTTTTTTT MONMO3      TELAPSE       37.76 TCPU       33.19
 NUMERICALLY INTEGRATED DENSITY    635.9999381428
 TTTTTTTTTTTTTTTTTTTTTTTTTTTTTT NUMDFT      TELAPSE       39.90 TCPU       35.34
 CYC   4 ETOT(AU) -4.543528626524E+03 DETOT -1.80E-01 tst  1.24E-04 PX  5.14E-02
 TTTTTTTTTTTTTTTTTTTTTTTTTTTTTT DIIS        TELAPSE       40.13 TCPU       35.57
 DIIS TEST: 0.60451E-01 AT SCF   CYCLE   4 - DIIS ACTIVE - HISTORY:     4 CYCLES
 TTTTTTTTTTTTTTTTTTTTTTTTTTTTTT FDIK        TELAPSE       41.84 TCPU       37.08
 INSULATING STATE
 TOP OF VALENCE BANDS -    BAND    318; K    3; EIG -1.9530026E-01 AU
 TOP OF VALENCE BANDS -    BAND    318; K    1; EIG -1.9563556E-01 AU
 BOTTOM OF VIRTUAL BANDS - BAND    319; K    2; EIG -4.3527351E-03 AU
 INDIRECT ENERGY BAND GAP:   5.1959 eV
 BOTTOM OF VIRTUAL BANDS - BAND    319; K    1; EIG -3.2097423E-03 AU
 TTTTTTTTTTTTTTTTTTTTTTTTTTTTTT PDIG        TELAPSE       41.96 TCPU       37.21
 CHARGE NORMALIZATION FACTOR   1.00000000
 TOTAL ATOMIC CHARGES:
   0.8858230   0.8858230   0.8858230   0.8858230   0.8858230   0.8858230
   0.8858230   0.8858230   0.8858230   0.8858230   0.8858230   0.8858230
   0.8854816   0.8854816   0.8854816   0.8854816   0.8854816   0.8854816
   0.8854816   0.8854816   0.8854816   0.8854816   0.8854816   0.8854816
   0.8707996   0.8707996   0.8707996   0.8707996   0.8707996   0.8707996
   0.8707996   0.8707996   0.8707996   0.8707996   0.8707996   0.8707996
   0.8743408   0.8743408   0.8743408   0.8743408   0.8743408   0.8743408
   0.8743408   0.8743408   0.8743408   0.8743408   0.8743408   0.8743408
   0.8759042   0.8759042   0.8759042   0.8759042   0.8759042   0.8759042
   0.8759042   0.8759042   0.8759042   0.8759042   0.8759042   0.8759042
  18.7289728  18.7289728  18.7289728  18.7289728  18.7289728  18.7289728
   5.6728503   5.6728503   5.6728503   5.6728503   5.6728503   5.6728503
   5.6728503   5.6728503   5.6728503   5.6728503   5.6728503   5.6728503
   6.0647097   6.0647097   6.0647097   6.0647097   6.0647097   6.0647097
   6.0647097   6.0647097   6.0647097   6.0647097   6.0647097   6.0647097
   6.2833923   6.2833923   6.2833923   6.2833923   6.2833923   6.2833923
   6.2833923   6.2833923   6.2833923   6.2833923   6.2833923   6.2833923
   7.5818646   7.5818646   7.5818646   7.5818646   7.5818646   7.5818646
   7.5818646   7.5818646   7.5818646   7.5818646   7.5818646   7.5818646
   6.0526789   6.0526789   6.0526789   6.0526789   6.0526789   6.0526789
   6.0526789   6.0526789   6.0526789   6.0526789   6.0526789   6.0526789
   7.5876687   7.5876687   7.5876687   7.5876687   7.5876687   7.5876687
   7.5876687   7.5876687   7.5876687   7.5876687   7.5876687   7.5876687
 TTTTTTTTTTTTTTTTTTTTTTTTTTTTTT MOQGAD      TELAPSE       41.98 TCPU       37.22
 TTTTTTTTTTTTTTTTTTTTTTTTTTTTTT SHELLXN     TELAPSE       44.12 TCPU       39.08
 TTTTTTTTTTTTTTTTTTTTTTTTTTTTTT MONMO3      TELAPSE       44.51 TCPU       39.46
 NUMERICALLY INTEGRATED DENSITY    635.9999386109
 TTTTTTTTTTTTTTTTTTTTTTTTTTTTTT NUMDFT      TELAPSE       46.57 TCPU       41.52
 CYC   5 ETOT(AU) -4.543530902831E+03 DETOT -2.28E-03 tst  3.50E-06 PX  6.76E-03
 TTTTTTTTTTTTTTTTTTTTTTTTTTTTTT DIIS        TELAPSE       46.76 TCPU       41.71
 DIIS TEST: 0.16346E-01 AT SCF   CYCLE   5 - DIIS ACTIVE - HISTORY:     5 CYCLES
 TTTTTTTTTTTTTTTTTTTTTTTTTTTTTT FDIK        TELAPSE       48.50 TCPU       43.26
 INSULATING STATE
 TOP OF VALENCE BANDS -    BAND    318; K    3; EIG -1.9617290E-01 AU
 TOP OF VALENCE BANDS -    BAND    318; K    1; EIG -1.9650283E-01 AU
 BOTTOM OF VIRTUAL BANDS - BAND    319; K    2; EIG -5.9105270E-03 AU
 INDIRECT ENERGY BAND GAP:   5.1773 eV
 BOTTOM OF VIRTUAL BANDS - BAND    319; K    1; EIG -4.7702693E-03 AU
 TTTTTTTTTTTTTTTTTTTTTTTTTTTTTT PDIG        TELAPSE       48.62 TCPU       43.39
 CHARGE NORMALIZATION FACTOR   1.00000000
 TOTAL ATOMIC CHARGES:
   0.8839325   0.8839325   0.8839325   0.8839325   0.8839325   0.8839325
   0.8839325   0.8839325   0.8839325   0.8839325   0.8839325   0.8839325
   0.8837387   0.8837387   0.8837387   0.8837387   0.8837387   0.8837387
   0.8837387   0.8837387   0.8837387   0.8837387   0.8837387   0.8837387
   0.8737765   0.8737765   0.8737765   0.8737765   0.8737765   0.8737765
   0.8737765   0.8737765   0.8737765   0.8737765   0.8737765   0.8737765
   0.8744080   0.8744080   0.8744080   0.8744080   0.8744080   0.8744080
   0.8744080   0.8744080   0.8744080   0.8744080   0.8744080   0.8744080
   0.8760216   0.8760216   0.8760216   0.8760216   0.8760216   0.8760216
   0.8760216   0.8760216   0.8760216   0.8760216   0.8760216   0.8760216
  18.7259379  18.7259379  18.7259379  18.7259379  18.7259379  18.7259379
   5.6621784   5.6621784   5.6621784   5.6621784   5.6621784   5.6621784
   5.6621784   5.6621784   5.6621784   5.6621784   5.6621784   5.6621784
   6.0622732   6.0622732   6.0622732   6.0622732   6.0622732   6.0622732
   6.0622732   6.0622732   6.0622732   6.0622732   6.0622732   6.0622732
   6.2782434   6.2782434   6.2782434   6.2782434   6.2782434   6.2782434
   6.2782434   6.2782434   6.2782434   6.2782434   6.2782434   6.2782434
   7.5957401   7.5957401   7.5957401   7.5957401   7.5957401   7.5957401
   7.5957401   7.5957401   7.5957401   7.5957401   7.5957401   7.5957401
   6.0487771   6.0487771   6.0487771   6.0487771   6.0487771   6.0487771
   6.0487771   6.0487771   6.0487771   6.0487771   6.0487771   6.0487771
   7.5979415   7.5979415   7.5979415   7.5979415   7.5979415   7.5979415
   7.5979415   7.5979415   7.5979415   7.5979415   7.5979415   7.5979415
 TTTTTTTTTTTTTTTTTTTTTTTTTTTTTT MOQGAD      TELAPSE       48.64 TCPU       43.40
 TTTTTTTTTTTTTTTTTTTTTTTTTTTTTT SHELLXN     TELAPSE       50.75 TCPU       45.26
 TTTTTTTTTTTTTTTTTTTTTTTTTTTTTT MONMO3      TELAPSE       51.15 TCPU       45.66
 NUMERICALLY INTEGRATED DENSITY    635.9999386386
 TTTTTTTTTTTTTTTTTTTTTTTTTTTTTT NUMDFT      TELAPSE       53.32 TCPU       47.83
 CYC   6 ETOT(AU) -4.543531477109E+03 DETOT -5.74E-04 tst  2.18E-06 PX  2.57E-03
 TTTTTTTTTTTTTTTTTTTTTTTTTTTTTT DIIS        TELAPSE       54.40 TCPU       48.91
 DIIS TEST: 0.68366E-02 AT SCF   CYCLE   6 - DIIS ACTIVE - HISTORY:     6 CYCLES
 TTTTTTTTTTTTTTTTTTTTTTTTTTTTTT FDIK        TELAPSE       58.86 TCPU       52.15
 INSULATING STATE
 TOP OF VALENCE BANDS -    BAND    318; K    3; EIG -1.9627255E-01 AU
 TOP OF VALENCE BANDS -    BAND    318; K    1; EIG -1.9660404E-01 AU
 BOTTOM OF VIRTUAL BANDS - BAND    319; K    2; EIG -5.7025786E-03 AU
 INDIRECT ENERGY BAND GAP:   5.1857 eV
 BOTTOM OF VIRTUAL BANDS - BAND    319; K    1; EIG -4.5590589E-03 AU
 TTTTTTTTTTTTTTTTTTTTTTTTTTTTTT PDIG        TELAPSE       59.03 TCPU       52.32
 CHARGE NORMALIZATION FACTOR   1.00000000
 TOTAL ATOMIC CHARGES:
   0.8842818   0.8842818   0.8842818   0.8842818   0.8842818   0.8842818
   0.8842818   0.8842818   0.8842818   0.8842818   0.8842818   0.8842818
   0.8839612   0.8839612   0.8839612   0.8839612   0.8839612   0.8839612
   0.8839612   0.8839612   0.8839612   0.8839612   0.8839612   0.8839612
   0.8731859   0.8731859   0.8731859   0.8731859   0.8731859   0.8731859
   0.8731859   0.8731859   0.8731859   0.8731859   0.8731859   0.8731859
   0.8738801   0.8738801   0.8738801   0.8738801   0.8738801   0.8738801
   0.8738801   0.8738801   0.8738801   0.8738801   0.8738801   0.8738801
   0.8752782   0.8752782   0.8752782   0.8752782   0.8752782   0.8752782
   0.8752782   0.8752782   0.8752782   0.8752782   0.8752782   0.8752782
  18.7301830  18.7301830  18.7301830  18.7301830  18.7301830  18.7301830
   5.6696260   5.6696260   5.6696260   5.6696260   5.6696260   5.6696260
   5.6696260   5.6696260   5.6696260   5.6696260   5.6696260   5.6696260
   6.0638202   6.0638202   6.0638202   6.0638202   6.0638202   6.0638202
   6.0638202   6.0638202   6.0638202   6.0638202   6.0638202   6.0638202
   6.2814794   6.2814794   6.2814794   6.2814794   6.2814794   6.2814794
   6.2814794   6.2814794   6.2814794   6.2814794   6.2814794   6.2814794
   7.5864881   7.5864881   7.5864881   7.5864881   7.5864881   7.5864881
   7.5864881   7.5864881   7.5864881   7.5864881   7.5864881   7.5864881
   6.0517347   6.0517347   6.0517347   6.0517347   6.0517347   6.0517347
   6.0517347   6.0517347   6.0517347   6.0517347   6.0517347   6.0517347
   7.5911729   7.5911729   7.5911729   7.5911729   7.5911729   7.5911729
   7.5911729   7.5911729   7.5911729   7.5911729   7.5911729   7.5911729
 TTTTTTTTTTTTTTTTTTTTTTTTTTTTTT MOQGAD      TELAPSE       59.05 TCPU       52.34
 TTTTTTTTTTTTTTTTTTTTTTTTTTTTTT SHELLXN     TELAPSE       63.06 TCPU       54.22
 TTTTTTTTTTTTTTTTTTTTTTTTTTTTTT MONMO3      TELAPSE       63.38 TCPU       54.55
 NUMERICALLY INTEGRATED DENSITY    635.9999385379
 TTTTTTTTTTTTTTTTTTTTTTTTTTTTTT NUMDFT      TELAPSE       65.55 TCPU       56.72
 CYC   7 ETOT(AU) -4.543531766308E+03 DETOT -2.89E-04 tst  4.85E-07 PX  1.38E-03
 TTTTTTTTTTTTTTTTTTTTTTTTTTTTTT DIIS        TELAPSE       67.19 TCPU       58.36
 DIIS TEST: 0.37734E-03 AT SCF   CYCLE   7 - DIIS ACTIVE - HISTORY:     7 CYCLES
 TTTTTTTTTTTTTTTTTTTTTTTTTTTTTT FDIK        TELAPSE       70.34 TCPU       59.88
 INSULATING STATE
 TOP OF VALENCE BANDS -    BAND    318; K    3; EIG -1.9619701E-01 AU
 TOP OF VALENCE BANDS -    BAND    318; K    1; EIG -1.9652902E-01 AU
 BOTTOM OF VIRTUAL BANDS - BAND    319; K    2; EIG -5.6717311E-03 AU
 INDIRECT ENERGY BAND GAP:   5.1845 eV
 BOTTOM OF VIRTUAL BANDS - BAND    319; K    1; EIG -4.5295184E-03 AU
 TTTTTTTTTTTTTTTTTTTTTTTTTTTTTT PDIG        TELAPSE       70.46 TCPU       60.00
 CHARGE NORMALIZATION FACTOR   1.00000000
 TOTAL ATOMIC CHARGES:
   0.8844929   0.8844929   0.8844929   0.8844929   0.8844929   0.8844929
   0.8844929   0.8844929   0.8844929   0.8844929   0.8844929   0.8844929
   0.8843309   0.8843309   0.8843309   0.8843309   0.8843309   0.8843309
   0.8843309   0.8843309   0.8843309   0.8843309   0.8843309   0.8843309
   0.8725485   0.8725485   0.8725485   0.8725485   0.8725485   0.8725485
   0.8725485   0.8725485   0.8725485   0.8725485   0.8725485   0.8725485
   0.8740349   0.8740349   0.8740349   0.8740349   0.8740349   0.8740349
   0.8740349   0.8740349   0.8740349   0.8740349   0.8740349   0.8740349
   0.8754540   0.8754540   0.8754540   0.8754540   0.8754540   0.8754540
   0.8754540   0.8754540   0.8754540   0.8754540   0.8754540   0.8754540
  18.7300506  18.7300506  18.7300506  18.7300506  18.7300506  18.7300506
   5.6674424   5.6674424   5.6674424   5.6674424   5.6674424   5.6674424
   5.6674424   5.6674424   5.6674424   5.6674424   5.6674424   5.6674424
   6.0638145   6.0638145   6.0638145   6.0638145   6.0638145   6.0638145
   6.0638145   6.0638145   6.0638145   6.0638145   6.0638145   6.0638145
   6.2819525   6.2819525   6.2819525   6.2819525   6.2819525   6.2819525
   6.2819525   6.2819525   6.2819525   6.2819525   6.2819525   6.2819525
   7.5886726   7.5886726   7.5886726   7.5886726   7.5886726   7.5886726
   7.5886726   7.5886726   7.5886726   7.5886726   7.5886726   7.5886726
   6.0506445   6.0506445   6.0506445   6.0506445   6.0506445   6.0506445
   6.0506445   6.0506445   6.0506445   6.0506445   6.0506445   6.0506445
   7.5915870   7.5915870   7.5915870   7.5915870   7.5915870   7.5915870
   7.5915870   7.5915870   7.5915870   7.5915870   7.5915870   7.5915870
 TTTTTTTTTTTTTTTTTTTTTTTTTTTTTT MOQGAD      TELAPSE       70.48 TCPU       60.02
 TTTTTTTTTTTTTTTTTTTTTTTTTTTTTT SHELLXN     TELAPSE       73.68 TCPU       61.87
 TTTTTTTTTTTTTTTTTTTTTTTTTTTTTT MONMO3      TELAPSE       74.32 TCPU       62.52
 NUMERICALLY INTEGRATED DENSITY    635.9999386134
 TTTTTTTTTTTTTTTTTTTTTTTTTTTTTT NUMDFT      TELAPSE       76.37 TCPU       64.57
 CYC   8 ETOT(AU) -4.543531769298E+03 DETOT -2.99E-06 tst  3.05E-08 PX  3.28E-04
 TTTTTTTTTTTTTTTTTTTTTTTTTTTTTT DIIS        TELAPSE       78.34 TCPU       66.54
 DIIS TEST: 0.99314E-04 AT SCF   CYCLE   8 - DIIS ACTIVE - HISTORY:     8 CYCLES
 TTTTTTTTTTTTTTTTTTTTTTTTTTTTTT FDIK        TELAPSE       81.42 TCPU       68.02
 INSULATING STATE
 TOP OF VALENCE BANDS -    BAND    318; K    3; EIG -1.9628050E-01 AU
 TOP OF VALENCE BANDS -    BAND    318; K    1; EIG -1.9661216E-01 AU
 BOTTOM OF VIRTUAL BANDS - BAND    319; K    2; EIG -5.7570809E-03 AU
 INDIRECT ENERGY BAND GAP:   5.1844 eV
 BOTTOM OF VIRTUAL BANDS - BAND    319; K    1; EIG -4.6145028E-03 AU
 TTTTTTTTTTTTTTTTTTTTTTTTTTTTTT PDIG        TELAPSE       81.54 TCPU       68.14
 CHARGE NORMALIZATION FACTOR   1.00000000
 TOTAL ATOMIC CHARGES:
   0.8844367   0.8844367   0.8844367   0.8844367   0.8844367   0.8844367
   0.8844367   0.8844367   0.8844367   0.8844367   0.8844367   0.8844367
   0.8841492   0.8841492   0.8841492   0.8841492   0.8841492   0.8841492
   0.8841492   0.8841492   0.8841492   0.8841492   0.8841492   0.8841492
   0.8728217   0.8728217   0.8728217   0.8728217   0.8728217   0.8728217
   0.8728217   0.8728217   0.8728217   0.8728217   0.8728217   0.8728217
   0.8740054   0.8740054   0.8740054   0.8740054   0.8740054   0.8740054
   0.8740054   0.8740054   0.8740054   0.8740054   0.8740054   0.8740054
   0.8754245   0.8754245   0.8754245   0.8754245   0.8754245   0.8754245
   0.8754245   0.8754245   0.8754245   0.8754245   0.8754245   0.8754245
  18.7296968  18.7296968  18.7296968  18.7296968  18.7296968  18.7296968
   5.6681492   5.6681492   5.6681492   5.6681492   5.6681492   5.6681492
   5.6681492   5.6681492   5.6681492   5.6681492   5.6681492   5.6681492
   6.0634090   6.0634090   6.0634090   6.0634090   6.0634090   6.0634090
   6.0634090   6.0634090   6.0634090   6.0634090   6.0634090   6.0634090
   6.2814948   6.2814948   6.2814948   6.2814948   6.2814948   6.2814948
   6.2814948   6.2814948   6.2814948   6.2814948   6.2814948   6.2814948
   7.5878288   7.5878288   7.5878288   7.5878288   7.5878288   7.5878288
   7.5878288   7.5878288   7.5878288   7.5878288   7.5878288   7.5878288
   6.0511433   6.0511433   6.0511433   6.0511433   6.0511433   6.0511433
   6.0511433   6.0511433   6.0511433   6.0511433   6.0511433   6.0511433
   7.5922891   7.5922891   7.5922891   7.5922891   7.5922891   7.5922891
   7.5922891   7.5922891   7.5922891   7.5922891   7.5922891   7.5922891
 TTTTTTTTTTTTTTTTTTTTTTTTTTTTTT MOQGAD      TELAPSE       81.55 TCPU       68.16
 TTTTTTTTTTTTTTTTTTTTTTTTTTTTTT SHELLXN     TELAPSE       85.01 TCPU       70.00
 TTTTTTTTTTTTTTTTTTTTTTTTTTTTTT MONMO3      TELAPSE       85.39 TCPU       70.38
 NUMERICALLY INTEGRATED DENSITY    635.9999385914
 TTTTTTTTTTTTTTTTTTTTTTTTTTTTTT NUMDFT      TELAPSE       87.55 TCPU       72.53
 CYC   9 ETOT(AU) -4.543531776280E+03 DETOT -6.98E-06 tst  1.30E-08 PX  1.44E-04
 TTTTTTTTTTTTTTTTTTTTTTTTTTTTTT DIIS        TELAPSE       88.89 TCPU       73.88
 DIIS TEST: 0.26012E-04 AT SCF   CYCLE   9 - DIIS ACTIVE - HISTORY:     9 CYCLES
 TTTTTTTTTTTTTTTTTTTTTTTTTTTTTT FDIK        TELAPSE       91.26 TCPU       75.26
 INSULATING STATE
 TOP OF VALENCE BANDS -    BAND    318; K    3; EIG -1.9629049E-01 AU
 TOP OF VALENCE BANDS -    BAND    318; K    1; EIG -1.9662225E-01 AU
 BOTTOM OF VIRTUAL BANDS - BAND    319; K    2; EIG -5.7562705E-03 AU
 INDIRECT ENERGY BAND GAP:   5.1847 eV
 BOTTOM OF VIRTUAL BANDS - BAND    319; K    1; EIG -4.6137105E-03 AU
 TTTTTTTTTTTTTTTTTTTTTTTTTTTTTT PDIG        TELAPSE       91.39 TCPU       75.39
 CHARGE NORMALIZATION FACTOR   1.00000000
 TOTAL ATOMIC CHARGES:
   0.8843762   0.8843762   0.8843762   0.8843762   0.8843762   0.8843762
   0.8843762   0.8843762   0.8843762   0.8843762   0.8843762   0.8843762
   0.8841462   0.8841462   0.8841462   0.8841462   0.8841462   0.8841462
   0.8841462   0.8841462   0.8841462   0.8841462   0.8841462   0.8841462
   0.8728851   0.8728851   0.8728851   0.8728851   0.8728851   0.8728851
   0.8728851   0.8728851   0.8728851   0.8728851   0.8728851   0.8728851
   0.8740035   0.8740035   0.8740035   0.8740035   0.8740035   0.8740035
   0.8740035   0.8740035   0.8740035   0.8740035   0.8740035   0.8740035
   0.8754265   0.8754265   0.8754265   0.8754265   0.8754265   0.8754265
   0.8754265   0.8754265   0.8754265   0.8754265   0.8754265   0.8754265
  18.7297754  18.7297754  18.7297754  18.7297754  18.7297754  18.7297754
   5.6681337   5.6681337   5.6681337   5.6681337   5.6681337   5.6681337
   5.6681337   5.6681337   5.6681337   5.6681337   5.6681337   5.6681337
   6.0637483   6.0637483   6.0637483   6.0637483   6.0637483   6.0637483
   6.0637483   6.0637483   6.0637483   6.0637483   6.0637483   6.0637483
   6.2814735   6.2814735   6.2814735   6.2814735   6.2814735   6.2814735
   6.2814735   6.2814735   6.2814735   6.2814735   6.2814735   6.2814735
   7.5881369   7.5881369   7.5881369   7.5881369   7.5881369   7.5881369
   7.5881369   7.5881369   7.5881369   7.5881369   7.5881369   7.5881369
   6.0510573   6.0510573   6.0510573   6.0510573   6.0510573   6.0510573
   6.0510573   6.0510573   6.0510573   6.0510573   6.0510573   6.0510573
   7.5917250   7.5917250   7.5917250   7.5917250   7.5917250   7.5917250
   7.5917250   7.5917250   7.5917250   7.5917250   7.5917250   7.5917250
 TTTTTTTTTTTTTTTTTTTTTTTTTTTTTT MOQGAD      TELAPSE       91.40 TCPU       75.40
 TTTTTTTTTTTTTTTTTTTTTTTTTTTTTT SHELLXN     TELAPSE       94.69 TCPU       77.22
 TTTTTTTTTTTTTTTTTTTTTTTTTTTTTT MONMO3      TELAPSE       96.30 TCPU       78.83
 NUMERICALLY INTEGRATED DENSITY    635.9999385930
 TTTTTTTTTTTTTTTTTTTTTTTTTTTTTT NUMDFT      TELAPSE       98.44 TCPU       80.97
 CYC  10 ETOT(AU) -4.543531777651E+03 DETOT -1.37E-06 tst  3.14E-09 PX  6.61E-05
 TTTTTTTTTTTTTTTTTTTTTTTTTTTTTT DIIS        TELAPSE      100.30 TCPU       82.83
 DIIS TEST: 0.38784E-05 AT SCF   CYCLE  10 - DIIS ACTIVE - HISTORY:    10 CYCLES
 TTTTTTTTTTTTTTTTTTTTTTTTTTTTTT FDIK        TELAPSE      102.87 TCPU       84.26
 INSULATING STATE
 TOP OF VALENCE BANDS -    BAND    318; K    3; EIG -1.9628408E-01 AU
 TOP OF VALENCE BANDS -    BAND    318; K    1; EIG -1.9661583E-01 AU
 BOTTOM OF VIRTUAL BANDS - BAND    319; K    2; EIG -5.7562810E-03 AU
 INDIRECT ENERGY BAND GAP:   5.1845 eV
 BOTTOM OF VIRTUAL BANDS - BAND    319; K    1; EIG -4.6136948E-03 AU
 TTTTTTTTTTTTTTTTTTTTTTTTTTTTTT PDIG        TELAPSE      102.99 TCPU       84.38
 CHARGE NORMALIZATION FACTOR   1.00000000
 TOTAL ATOMIC CHARGES:
   0.8844006   0.8844006   0.8844006   0.8844006   0.8844006   0.8844006
   0.8844006   0.8844006   0.8844006   0.8844006   0.8844006   0.8844006
   0.8841532   0.8841532   0.8841532   0.8841532   0.8841532   0.8841532
   0.8841532   0.8841532   0.8841532   0.8841532   0.8841532   0.8841532
   0.8728568   0.8728568   0.8728568   0.8728568   0.8728568   0.8728568
   0.8728568   0.8728568   0.8728568   0.8728568   0.8728568   0.8728568
   0.8740063   0.8740063   0.8740063   0.8740063   0.8740063   0.8740063
   0.8740063   0.8740063   0.8740063   0.8740063   0.8740063   0.8740063
   0.8754162   0.8754162   0.8754162   0.8754162   0.8754162   0.8754162
   0.8754162   0.8754162   0.8754162   0.8754162   0.8754162   0.8754162
  18.7298656  18.7298656  18.7298656  18.7298656  18.7298656  18.7298656
   5.6680247   5.6680247   5.6680247   5.6680247   5.6680247   5.6680247
   5.6680247   5.6680247   5.6680247   5.6680247   5.6680247   5.6680247
   6.0636430   6.0636430   6.0636430   6.0636430   6.0636430   6.0636430
   6.0636430   6.0636430   6.0636430   6.0636430   6.0636430   6.0636430
   6.2815654   6.2815654   6.2815654   6.2815654   6.2815654   6.2815654
   6.2815654   6.2815654   6.2815654   6.2815654   6.2815654   6.2815654
   7.5880168   7.5880168   7.5880168   7.5880168   7.5880168   7.5880168
   7.5880168   7.5880168   7.5880168   7.5880168   7.5880168   7.5880168
   6.0510932   6.0510932   6.0510932   6.0510932   6.0510932   6.0510932
   6.0510932   6.0510932   6.0510932   6.0510932   6.0510932   6.0510932
   7.5918912   7.5918912   7.5918912   7.5918912   7.5918912   7.5918912
   7.5918912   7.5918912   7.5918912   7.5918912   7.5918912   7.5918912
 TTTTTTTTTTTTTTTTTTTTTTTTTTTTTT MOQGAD      TELAPSE      103.01 TCPU       84.40
 TTTTTTTTTTTTTTTTTTTTTTTTTTTTTT SHELLXN     TELAPSE      106.46 TCPU       86.21
 TTTTTTTTTTTTTTTTTTTTTTTTTTTTTT MONMO3      TELAPSE      110.51 TCPU       90.26
 NUMERICALLY INTEGRATED DENSITY    635.9999385915
 TTTTTTTTTTTTTTTTTTTTTTTTTTTTTT NUMDFT      TELAPSE      112.56 TCPU       92.32
 CYC  11 ETOT(AU) -4.543531777696E+03 DETOT -4.55E-08 tst  3.54E-10 PX  2.27E-05
 TTTTTTTTTTTTTTTTTTTTTTTTTTTTTT DIIS        TELAPSE      115.37 TCPU       95.12
 DIIS TEST: 0.73075E-06 AT SCF   CYCLE  11 - DIIS ACTIVE - HISTORY:    11 CYCLES
 TTTTTTTTTTTTTTTTTTTTTTTTTTTTTT FDIK        TELAPSE      118.68 TCPU       97.35
 INSULATING STATE
 TOP OF VALENCE BANDS -    BAND    318; K    3; EIG -1.9629142E-01 AU
 TOP OF VALENCE BANDS -    BAND    318; K    1; EIG -1.9662318E-01 AU
 BOTTOM OF VIRTUAL BANDS - BAND    319; K    2; EIG -5.7630551E-03 AU
 INDIRECT ENERGY BAND GAP:   5.1845 eV
 BOTTOM OF VIRTUAL BANDS - BAND    319; K    1; EIG -4.6205317E-03 AU
 TTTTTTTTTTTTTTTTTTTTTTTTTTTTTT PDIG        TELAPSE      118.82 TCPU       97.48
 CHARGE NORMALIZATION FACTOR   1.00000000
 TOTAL ATOMIC CHARGES:
   0.8843969   0.8843969   0.8843969   0.8843969   0.8843969   0.8843969
   0.8843969   0.8843969   0.8843969   0.8843969   0.8843969   0.8843969
   0.8841565   0.8841565   0.8841565   0.8841565   0.8841565   0.8841565
   0.8841565   0.8841565   0.8841565   0.8841565   0.8841565   0.8841565
   0.8728549   0.8728549   0.8728549   0.8728549   0.8728549   0.8728549
   0.8728549   0.8728549   0.8728549   0.8728549   0.8728549   0.8728549
   0.8740087   0.8740087   0.8740087   0.8740087   0.8740087   0.8740087
   0.8740087   0.8740087   0.8740087   0.8740087   0.8740087   0.8740087
   0.8754256   0.8754256   0.8754256   0.8754256   0.8754256   0.8754256
   0.8754256   0.8754256   0.8754256   0.8754256   0.8754256   0.8754256
  18.7298006  18.7298006  18.7298006  18.7298006  18.7298006  18.7298006
   5.6681393   5.6681393   5.6681393   5.6681393   5.6681393   5.6681393
   5.6681393   5.6681393   5.6681393   5.6681393   5.6681393   5.6681393
   6.0636566   6.0636566   6.0636566   6.0636566   6.0636566   6.0636566
   6.0636566   6.0636566   6.0636566   6.0636566   6.0636566   6.0636566
   6.2815069   6.2815069   6.2815069   6.2815069   6.2815069   6.2815069
   6.2815069   6.2815069   6.2815069   6.2815069   6.2815069   6.2815069
   7.5880715   7.5880715   7.5880715   7.5880715   7.5880715   7.5880715
   7.5880715   7.5880715   7.5880715   7.5880715   7.5880715   7.5880715
   6.0510578   6.0510578   6.0510578   6.0510578   6.0510578   6.0510578
   6.0510578   6.0510578   6.0510578   6.0510578   6.0510578   6.0510578
   7.5918249   7.5918249   7.5918249   7.5918249   7.5918249   7.5918249
   7.5918249   7.5918249   7.5918249   7.5918249   7.5918249   7.5918249
 TTTTTTTTTTTTTTTTTTTTTTTTTTTTTT MOQGAD      TELAPSE      118.84 TCPU       97.50
 TTTTTTTTTTTTTTTTTTTTTTTTTTTTTT SHELLXN     TELAPSE      122.07 TCPU       99.32
 TTTTTTTTTTTTTTTTTTTTTTTTTTTTTT MONMO3      TELAPSE      123.34 TCPU      100.59
 NUMERICALLY INTEGRATED DENSITY    635.9999385939
 TTTTTTTTTTTTTTTTTTTTTTTTTTTTTT NUMDFT      TELAPSE      125.49 TCPU      102.74
 CYC  12 ETOT(AU) -4.543531777600E+03 DETOT  9.66E-08 tst  7.89E-11 PX  2.19E-05
 TTTTTTTTTTTTTTTTTTTTTTTTTTTTTT DIIS        TELAPSE      128.03 TCPU      105.28
 DIIS TEST: 0.28106E-06 AT SCF   CYCLE  12 - DIIS ACTIVE - HISTORY:    12 CYCLES
 TTTTTTTTTTTTTTTTTTTTTTTTTTTTTT FDIK        TELAPSE      131.88 TCPU      107.89
 INSULATING STATE
 TOP OF VALENCE BANDS -    BAND    318; K    3; EIG -1.9628948E-01 AU
 TOP OF VALENCE BANDS -    BAND    318; K    1; EIG -1.9662125E-01 AU
 BOTTOM OF VIRTUAL BANDS - BAND    319; K    2; EIG -5.7574942E-03 AU
 INDIRECT ENERGY BAND GAP:   5.1846 eV
 BOTTOM OF VIRTUAL BANDS - BAND    319; K    1; EIG -4.6149350E-03 AU
 TTTTTTTTTTTTTTTTTTTTTTTTTTTTTT PDIG        TELAPSE      132.01 TCPU      108.02
 CHARGE NORMALIZATION FACTOR   1.00000000
 TOTAL ATOMIC CHARGES:
   0.8843949   0.8843949   0.8843949   0.8843949   0.8843949   0.8843949
   0.8843949   0.8843949   0.8843949   0.8843949   0.8843949   0.8843949
   0.8841522   0.8841522   0.8841522   0.8841522   0.8841522   0.8841522
   0.8841522   0.8841522   0.8841522   0.8841522   0.8841522   0.8841522
   0.8728607   0.8728607   0.8728607   0.8728607   0.8728607   0.8728607
   0.8728607   0.8728607   0.8728607   0.8728607   0.8728607   0.8728607
   0.8740102   0.8740102   0.8740102   0.8740102   0.8740102   0.8740102
   0.8740102   0.8740102   0.8740102   0.8740102   0.8740102   0.8740102
   0.8754260   0.8754260   0.8754260   0.8754260   0.8754260   0.8754260
   0.8754260   0.8754260   0.8754260   0.8754260   0.8754260   0.8754260
  18.7298258  18.7298258  18.7298258  18.7298258  18.7298258  18.7298258
   5.6680604   5.6680604   5.6680604   5.6680604   5.6680604   5.6680604
   5.6680604   5.6680604   5.6680604   5.6680604   5.6680604   5.6680604
   6.0636830   6.0636830   6.0636830   6.0636830   6.0636830   6.0636830
   6.0636830   6.0636830   6.0636830   6.0636830   6.0636830   6.0636830
   6.2815203   6.2815203   6.2815203   6.2815203   6.2815203   6.2815203
   6.2815203   6.2815203   6.2815203   6.2815203   6.2815203   6.2815203
   7.5880444   7.5880444   7.5880444   7.5880444   7.5880444   7.5880444
   7.5880444   7.5880444   7.5880444   7.5880444   7.5880444   7.5880444
   6.0510945   6.0510945   6.0510945   6.0510945   6.0510945   6.0510945
   6.0510945   6.0510945   6.0510945   6.0510945   6.0510945   6.0510945
   7.5918405   7.5918405   7.5918405   7.5918405   7.5918405   7.5918405
   7.5918405   7.5918405   7.5918405   7.5918405   7.5918405   7.5918405
 TTTTTTTTTTTTTTTTTTTTTTTTTTTTTT MOQGAD      TELAPSE      132.03 TCPU      108.04
 TTTTTTTTTTTTTTTTTTTTTTTTTTTTTT SHELLXN     TELAPSE      135.51 TCPU      109.86
 TTTTTTTTTTTTTTTTTTTTTTTTTTTTTT MONMO3      TELAPSE      138.66 TCPU      113.00
 NUMERICALLY INTEGRATED DENSITY    635.9999385930
 TTTTTTTTTTTTTTTTTTTTTTTTTTTTTT NUMDFT      TELAPSE      140.79 TCPU      115.13
 CYC  13 ETOT(AU) -4.543531777629E+03 DETOT -2.94E-08 tst  6.25E-11 PX  1.35E-05
 TTTTTTTTTTTTTTTTTTTTTTTTTTTTTT DIIS        TELAPSE      142.20 TCPU      116.54
 DIIS TEST: 0.77023E-07 AT SCF   CYCLE  13 - DIIS ACTIVE - HISTORY:    13 CYCLES
 TTTTTTTTTTTTTTTTTTTTTTTTTTTTTT FDIK        TELAPSE      145.86 TCPU      118.86
 INSULATING STATE
 TOP OF VALENCE BANDS -    BAND    318; K    3; EIG -1.9628886E-01 AU
 TOP OF VALENCE BANDS -    BAND    318; K    1; EIG -1.9662062E-01 AU
 BOTTOM OF VIRTUAL BANDS - BAND    319; K    2; EIG -5.7598909E-03 AU
 INDIRECT ENERGY BAND GAP:   5.1846 eV
 BOTTOM OF VIRTUAL BANDS - BAND    319; K    1; EIG -4.6173344E-03 AU
 TTTTTTTTTTTTTTTTTTTTTTTTTTTTTT PDIG        TELAPSE      145.98 TCPU      118.99
 CHARGE NORMALIZATION FACTOR   1.00000000
 TOTAL ATOMIC CHARGES:
   0.8843969   0.8843969   0.8843969   0.8843969   0.8843969   0.8843969
   0.8843969   0.8843969   0.8843969   0.8843969   0.8843969   0.8843969
   0.8841546   0.8841546   0.8841546   0.8841546   0.8841546   0.8841546
   0.8841546   0.8841546   0.8841546   0.8841546   0.8841546   0.8841546
   0.8728612   0.8728612   0.8728612   0.8728612   0.8728612   0.8728612
   0.8728612   0.8728612   0.8728612   0.8728612   0.8728612   0.8728612
   0.8740055   0.8740055   0.8740055   0.8740055   0.8740055   0.8740055
   0.8740055   0.8740055   0.8740055   0.8740055   0.8740055   0.8740055
   0.8754207   0.8754207   0.8754207   0.8754207   0.8754207   0.8754207
   0.8754207   0.8754207   0.8754207   0.8754207   0.8754207   0.8754207
  18.7298280  18.7298280  18.7298280  18.7298280  18.7298280  18.7298280
   5.6680847   5.6680847   5.6680847   5.6680847   5.6680847   5.6680847
   5.6680847   5.6680847   5.6680847   5.6680847   5.6680847   5.6680847
   6.0636631   6.0636631   6.0636631   6.0636631   6.0636631   6.0636631
   6.0636631   6.0636631   6.0636631   6.0636631   6.0636631   6.0636631
   6.2815301   6.2815301   6.2815301   6.2815301   6.2815301   6.2815301
   6.2815301   6.2815301   6.2815301   6.2815301   6.2815301   6.2815301
   7.5880540   7.5880540   7.5880540   7.5880540   7.5880540   7.5880540
   7.5880540   7.5880540   7.5880540   7.5880540   7.5880540   7.5880540
   6.0510747   6.0510747   6.0510747   6.0510747   6.0510747   6.0510747
   6.0510747   6.0510747   6.0510747   6.0510747   6.0510747   6.0510747
   7.5918405   7.5918405   7.5918405   7.5918405   7.5918405   7.5918405
   7.5918405   7.5918405   7.5918405   7.5918405   7.5918405   7.5918405
 TTTTTTTTTTTTTTTTTTTTTTTTTTTTTT MOQGAD      TELAPSE      145.99 TCPU      119.00
 TTTTTTTTTTTTTTTTTTTTTTTTTTTTTT SHELLXN     TELAPSE      149.15 TCPU      120.82
 TTTTTTTTTTTTTTTTTTTTTTTTTTTTTT MONMO3      TELAPSE      149.53 TCPU      121.20
 NUMERICALLY INTEGRATED DENSITY    635.9999385926
 TTTTTTTTTTTTTTTTTTTTTTTTTTTTTT NUMDFT      TELAPSE      151.59 TCPU      123.25
 CYC  14 ETOT(AU) -4.543531777705E+03 DETOT -7.62E-08 tst  1.69E-11 PX  3.17E-06
 TTTTTTTTTTTTTTTTTTTTTTTTTTTTTT DIIS        TELAPSE      157.85 TCPU      129.52
 DIIS TEST: 0.10045E-07 AT SCF   CYCLE  14 - DIIS ACTIVE - HISTORY:    14 CYCLES
 TTTTTTTTTTTTTTTTTTTTTTTTTTTTTT FDIK        TELAPSE      161.58 TCPU      131.98
 INSULATING STATE
 TOP OF VALENCE BANDS -    BAND    318; K    3; EIG -1.9628945E-01 AU
 TOP OF VALENCE BANDS -    BAND    318; K    1; EIG -1.9662122E-01 AU
 BOTTOM OF VIRTUAL BANDS - BAND    319; K    2; EIG -5.7596652E-03 AU
 INDIRECT ENERGY BAND GAP:   5.1846 eV
 BOTTOM OF VIRTUAL BANDS - BAND    319; K    1; EIG -4.6171129E-03 AU
 TTTTTTTTTTTTTTTTTTTTTTTTTTTTTT PDIG        TELAPSE      161.71 TCPU      132.10
 CHARGE NORMALIZATION FACTOR   1.00000000
 TOTAL ATOMIC CHARGES:
   0.8843963   0.8843963   0.8843963   0.8843963   0.8843963   0.8843963
   0.8843963   0.8843963   0.8843963   0.8843963   0.8843963   0.8843963
   0.8841538   0.8841538   0.8841538   0.8841538   0.8841538   0.8841538
   0.8841538   0.8841538   0.8841538   0.8841538   0.8841538   0.8841538
   0.8728595   0.8728595   0.8728595   0.8728595   0.8728595   0.8728595
   0.8728595   0.8728595   0.8728595   0.8728595   0.8728595   0.8728595
   0.8740083   0.8740083   0.8740083   0.8740083   0.8740083   0.8740083
   0.8740083   0.8740083   0.8740083   0.8740083   0.8740083   0.8740083
   0.8754232   0.8754232   0.8754232   0.8754232   0.8754232   0.8754232
   0.8754232   0.8754232   0.8754232   0.8754232   0.8754232   0.8754232
  18.7298250  18.7298250  18.7298250  18.7298250  18.7298250  18.7298250
   5.6680837   5.6680837   5.6680837   5.6680837   5.6680837   5.6680837
   5.6680837   5.6680837   5.6680837   5.6680837   5.6680837   5.6680837
   6.0636669   6.0636669   6.0636669   6.0636669   6.0636669   6.0636669
   6.0636669   6.0636669   6.0636669   6.0636669   6.0636669   6.0636669
   6.2815242   6.2815242   6.2815242   6.2815242   6.2815242   6.2815242
   6.2815242   6.2815242   6.2815242   6.2815242   6.2815242   6.2815242
   7.5880514   7.5880514   7.5880514   7.5880514   7.5880514   7.5880514
   7.5880514   7.5880514   7.5880514   7.5880514   7.5880514   7.5880514
   6.0510805   6.0510805   6.0510805   6.0510805   6.0510805   6.0510805
   6.0510805   6.0510805   6.0510805   6.0510805   6.0510805   6.0510805
   7.5918398   7.5918398   7.5918398   7.5918398   7.5918398   7.5918398
   7.5918398   7.5918398   7.5918398   7.5918398   7.5918398   7.5918398
 TTTTTTTTTTTTTTTTTTTTTTTTTTTTTT MOQGAD      TELAPSE      161.72 TCPU      132.12
 TTTTTTTTTTTTTTTTTTTTTTTTTTTTTT SHELLXN     TELAPSE      164.94 TCPU      133.94
 TTTTTTTTTTTTTTTTTTTTTTTTTTTTTT MONMO3      TELAPSE      165.35 TCPU      134.35
 NUMERICALLY INTEGRATED DENSITY    635.9999385930
 TTTTTTTTTTTTTTTTTTTTTTTTTTTTTT NUMDFT      TELAPSE      167.41 TCPU      136.41
 CYC  15 ETOT(AU) -4.543531777674E+03 DETOT  3.17E-08 tst  6.62E-13 PX  1.39E-06
 TTTTTTTTTTTTTTTTTTTTTTTTTTTTTT DIIS        TELAPSE      169.96 TCPU      138.96
 DIIS TEST: 0.82913E-09 AT SCF   CYCLE  15 - DIIS ACTIVE - HISTORY:    15 CYCLES
 TTTTTTTTTTTTTTTTTTTTTTTTTTTTTT FDIK        TELAPSE      172.59 TCPU      140.65
 INSULATING STATE
 TOP OF VALENCE BANDS -    BAND    318; K    3; EIG -1.9628937E-01 AU
 TOP OF VALENCE BANDS -    BAND    318; K    1; EIG -1.9662113E-01 AU
 BOTTOM OF VIRTUAL BANDS - BAND    319; K    2; EIG -5.7595994E-03 AU
 INDIRECT ENERGY BAND GAP:   5.1846 eV
 BOTTOM OF VIRTUAL BANDS - BAND    319; K    1; EIG -4.6170462E-03 AU
 TTTTTTTTTTTTTTTTTTTTTTTTTTTTTT PDIG        TELAPSE      172.73 TCPU      140.80
 CHARGE NORMALIZATION FACTOR   1.00000000
 TOTAL ATOMIC CHARGES:
   0.8843964   0.8843964   0.8843964   0.8843964   0.8843964   0.8843964
   0.8843964   0.8843964   0.8843964   0.8843964   0.8843964   0.8843964
   0.8841541   0.8841541   0.8841541   0.8841541   0.8841541   0.8841541
   0.8841541   0.8841541   0.8841541   0.8841541   0.8841541   0.8841541
   0.8728599   0.8728599   0.8728599   0.8728599   0.8728599   0.8728599
   0.8728599   0.8728599   0.8728599   0.8728599   0.8728599   0.8728599
   0.8740077   0.8740077   0.8740077   0.8740077   0.8740077   0.8740077
   0.8740077   0.8740077   0.8740077   0.8740077   0.8740077   0.8740077
   0.8754230   0.8754230   0.8754230   0.8754230   0.8754230   0.8754230
   0.8754230   0.8754230   0.8754230   0.8754230   0.8754230   0.8754230
  18.7298253  18.7298253  18.7298253  18.7298253  18.7298253  18.7298253
   5.6680830   5.6680830   5.6680830   5.6680830   5.6680830   5.6680830
   5.6680830   5.6680830   5.6680830   5.6680830   5.6680830   5.6680830
   6.0636679   6.0636679   6.0636679   6.0636679   6.0636679   6.0636679
   6.0636679   6.0636679   6.0636679   6.0636679   6.0636679   6.0636679
   6.2815249   6.2815249   6.2815249   6.2815249   6.2815249   6.2815249
   6.2815249   6.2815249   6.2815249   6.2815249   6.2815249   6.2815249
   7.5880514   7.5880514   7.5880514   7.5880514   7.5880514   7.5880514
   7.5880514   7.5880514   7.5880514   7.5880514   7.5880514   7.5880514
   6.0510791   6.0510791   6.0510791   6.0510791   6.0510791   6.0510791
   6.0510791   6.0510791   6.0510791   6.0510791   6.0510791   6.0510791
   7.5918399   7.5918399   7.5918399   7.5918399   7.5918399   7.5918399
   7.5918399   7.5918399   7.5918399   7.5918399   7.5918399   7.5918399
 TTTTTTTTTTTTTTTTTTTTTTTTTTTTTT MOQGAD      TELAPSE      172.75 TCPU      140.81
 TTTTTTTTTTTTTTTTTTTTTTTTTTTTTT SHELLXN     TELAPSE      175.87 TCPU      142.63
 TTTTTTTTTTTTTTTTTTTTTTTTTTTTTT MONMO3      TELAPSE      176.34 TCPU      143.10
 NUMERICALLY INTEGRATED DENSITY    635.9999385929
 TTTTTTTTTTTTTTTTTTTTTTTTTTTTTT NUMDFT      TELAPSE      178.39 TCPU      145.16
 CYC  16 ETOT(AU) -4.543531777676E+03 DETOT -2.11E-09 tst  3.24E-14 PX  2.75E-07
 TTTTTTTTTTTTTTTTTTTTTTTTTTTTTT DIIS        TELAPSE      184.32 TCPU      151.09
 DIIS TEST: 0.55402E-09 AT SCF   CYCLE  16 - DIIS ACTIVE - HISTORY:    15 CYCLES
 TTTTTTTTTTTTTTTTTTTTTTTTTTTTTT FDIK        TELAPSE      188.42 TCPU      154.17
 INSULATING STATE
 TOP OF VALENCE BANDS -    BAND    318; K    3; EIG -1.9628937E-01 AU
 TOP OF VALENCE BANDS -    BAND    318; K    1; EIG -1.9662114E-01 AU
 BOTTOM OF VIRTUAL BANDS - BAND    319; K    2; EIG -5.7596104E-03 AU
 INDIRECT ENERGY BAND GAP:   5.1846 eV
 BOTTOM OF VIRTUAL BANDS - BAND    319; K    1; EIG -4.6170572E-03 AU
 TTTTTTTTTTTTTTTTTTTTTTTTTTTTTT PDIG        TELAPSE      188.54 TCPU      154.29
 CHARGE NORMALIZATION FACTOR   1.00000000
 TOTAL ATOMIC CHARGES:
   0.8843965   0.8843965   0.8843965   0.8843965   0.8843965   0.8843965
   0.8843965   0.8843965   0.8843965   0.8843965   0.8843965   0.8843965
   0.8841541   0.8841541   0.8841541   0.8841541   0.8841541   0.8841541
   0.8841541   0.8841541   0.8841541   0.8841541   0.8841541   0.8841541
   0.8728599   0.8728599   0.8728599   0.8728599   0.8728599   0.8728599
   0.8728599   0.8728599   0.8728599   0.8728599   0.8728599   0.8728599
   0.8740077   0.8740077   0.8740077   0.8740077   0.8740077   0.8740077
   0.8740077   0.8740077   0.8740077   0.8740077   0.8740077   0.8740077
   0.8754229   0.8754229   0.8754229   0.8754229   0.8754229   0.8754229
   0.8754229   0.8754229   0.8754229   0.8754229   0.8754229   0.8754229
  18.7298254  18.7298254  18.7298254  18.7298254  18.7298254  18.7298254
   5.6680830   5.6680830   5.6680830   5.6680830   5.6680830   5.6680830
   5.6680830   5.6680830   5.6680830   5.6680830   5.6680830   5.6680830
   6.0636671   6.0636671   6.0636671   6.0636671   6.0636671   6.0636671
   6.0636671   6.0636671   6.0636671   6.0636671   6.0636671   6.0636671
   6.2815250   6.2815250   6.2815250   6.2815250   6.2815250   6.2815250
   6.2815250   6.2815250   6.2815250   6.2815250   6.2815250   6.2815250
   7.5880516   7.5880516   7.5880516   7.5880516   7.5880516   7.5880516
   7.5880516   7.5880516   7.5880516   7.5880516   7.5880516   7.5880516
   6.0510798   6.0510798   6.0510798   6.0510798   6.0510798   6.0510798
   6.0510798   6.0510798   6.0510798   6.0510798   6.0510798   6.0510798
   7.5918396   7.5918396   7.5918396   7.5918396   7.5918396   7.5918396
   7.5918396   7.5918396   7.5918396   7.5918396   7.5918396   7.5918396
 TTTTTTTTTTTTTTTTTTTTTTTTTTTTTT MOQGAD      TELAPSE      188.56 TCPU      154.31
 TTTTTTTTTTTTTTTTTTTTTTTTTTTTTT SHELLXN     TELAPSE      190.38 TCPU      156.13
 +++ ENERGIES IN A.U. +++
 ::: EXT EL-POLE                                  -5.5076344490315E+03
 ::: EXT EL-SPHEROPOLE                             4.3940754671950E+01
 ::: BIELET ZONE E-E                               9.3338194785197E+03
 ::: TOTAL E-E                                     3.8701257841601E+03
 ::: TOTAL E-N + N-E                              -1.2986505176240E+04
 ::: TOTAL N-N                                     1.0623432268220E+03
 ::: KINETIC ENERGY                                4.0871698460705E+03
 ::: PSEUDO TOTAL   ENERGY                        -3.9668663191871E+03
 ::: VIRIAL COEFFICIENT                            1.0149370482594E+00
 TTTTTTTTTTTTTTTTTTTTTTTTTTTTTT MONMO3      TELAPSE      190.82 TCPU      156.57
 NUMERICALLY INTEGRATED DENSITY    635.9999385929
 TTTTTTTTTTTTTTTTTTTTTTTTTTTTTT NUMDFT      TELAPSE      192.88 TCPU      158.63
 CYC  17 ETOT(AU) -4.543531777676E+03 DETOT -7.05E-10 tst  9.90E-15 PX  2.75E-07

 == SCF ENDED - CONVERGENCE ON ENERGY      E(AU) -4.5435317776763E+03 CYCLES  17


 ENERGY EXPRESSION=HARTREE+FOCK EXCH*0.00000+(M06-L      EXCH)*1.00000+M06-L      CORR


 TOTAL ENERGY(DFT)(AU)( 17) -4.5435317776763E+03 DE-7.0E-10 tester 9.9E-15
 TTTTTTTTTTTTTTTTTTTTTTTTTTTTTT EDFT        TELAPSE      192.88 TCPU      158.63

 *******************************************************************************
 *                             FORCE CALCULATION                               *
 *******************************************************************************

 TTTTTTTTTTTTTTTTTTTTTTTTTTTTTT NUMDFG      TELAPSE      211.81 TCPU      177.56
 INFORMATION **** EXCPOG **** EXCH. BIPO BUFFER LENGTH (WORDS) =           0
 WARNING **** GENPOG **** COULOMB BIPO BUFFER TOO SMALL - TO AVOID I/O SET BIPOSIZE =     6892800
 INFORMATION **** GENPOG **** BIPO BUFFER LENGTH (WORDS) =     4000000
 TTTTTTTTTTTTTTTTTTTTTTTTTTTTTT SHELXG      TELAPSE      228.13 TCPU      192.53


 D3 DISPERSION ENERGY (AU)       -4.1896067868100E-02
 TOTAL ENERGY + DISP (AU)        -4.5435736737442E+03

 CARTESIAN FORCES IN HARTREE/BOHR (ANALYTICAL)
   ATOM                     X                   Y                   Z
   1   1            -7.867726600917E-06  2.004132625277E-05  3.478018928338E-05
   2   1             7.867726600736E-06 -2.004132625411E-05  3.478018928627E-05
   3   1            -7.867726600273E-06 -2.004132625144E-05 -3.478018928649E-05
   4   1             7.867726599615E-06  2.004132625455E-05 -3.478018928538E-05
   5   1             3.478018928438E-05 -7.867726600330E-06  2.004132625233E-05
   6   1             2.004132625189E-05  3.478018928460E-05 -7.867726600531E-06
   7   1            -3.478018928571E-05  7.867726599609E-06  2.004132625277E-05
   8   1            -2.004132625144E-05  3.478018928649E-05  7.867726600875E-06
   9   1             3.478018928604E-05  7.867726600176E-06 -2.004132625189E-05
  10   1            -2.004132624966E-05 -3.478018928538E-05 -7.867726600184E-06
  11   1            -3.478018928627E-05 -7.867726599661E-06 -2.004132624966E-05
  12   1             2.004132625633E-05 -3.478018928738E-05  7.867726600434E-06
  13   1            -1.095741552315E-05 -7.757217204585E-06  5.111214052000E-08
  14   1             1.095741552493E-05  7.757217207693E-06  5.111214274045E-08
  15   1            -1.095741552282E-05  7.757217202808E-06 -5.111213807751E-08
  16   1             1.095741552792E-05 -7.757217208137E-06 -5.111214479436E-08
  17   1             5.111214146369E-08 -1.095741552248E-05 -7.757217207249E-06
  18   1            -7.757217208137E-06  5.111214113063E-08 -1.095741552259E-05
  19   1            -5.111214163023E-08  1.095741552382E-05 -7.757217206361E-06
  20   1             7.757217207249E-06  5.111214157472E-08  1.095741552448E-05
  21   1             5.111214124165E-08  1.095741552581E-05  7.757217205917E-06
  22   1             7.757217201476E-06 -5.111213891018E-08 -1.095741552182E-05
  23   1            -5.111213918774E-08 -1.095741552259E-05  7.757217202808E-06
  24   1            -7.757217206361E-06 -5.111214268494E-08  1.095741552570E-05
  25   1            -5.070835424048E-05 -1.296254616978E-06  2.830594681447E-05
  26   1             5.070835424004E-05  1.296254619199E-06  2.830594681424E-05
  27   1            -5.070835424159E-05  1.296254619199E-06 -2.830594681358E-05
  28   1             5.070835424181E-05 -1.296254616978E-06 -2.830594680958E-05
  29   1             2.830594681047E-05 -5.070835424403E-05 -1.296254621419E-06
  30   1            -1.296254619199E-06  2.830594681291E-05 -5.070835424226E-05
  31   1            -2.830594681047E-05  5.070835424181E-05 -1.296254616756E-06
  32   1             1.296254617200E-06  2.830594681136E-05  5.070835424270E-05
  33   1             2.830594681158E-05  5.070835424181E-05  1.296254618310E-06
  34   1             1.296254616312E-06 -2.830594681158E-05 -5.070835424226E-05
  35   1            -2.830594681269E-05 -5.070835424204E-05  1.296254621419E-06
  36   1            -1.296254618754E-06 -2.830594681158E-05  5.070835424292E-05
  37   1             3.092610242716E-05  1.404064973798E-05 -4.995881367302E-05
  38   1            -3.092610242572E-05 -1.404064973665E-05 -4.995881367495E-05
  39   1             3.092610242339E-05 -1.404064973842E-05  4.995881367241E-05
  40   1            -3.092610242583E-05  1.404064974020E-05  4.995881367315E-05
  41   1            -4.995881367006E-05  3.092610242272E-05  1.404064973531E-05
  42   1             1.404064973620E-05 -4.995881367377E-05  3.092610242572E-05
  43   1             4.995881367310E-05 -3.092610242750E-05  1.404064973975E-05
  44   1            -1.404064973576E-05 -4.995881367433E-05 -3.092610243094E-05
  45   1            -4.995881367374E-05 -3.092610242728E-05 -1.404064973842E-05
  46   1            -1.404064973975E-05  4.995881367248E-05  3.092610242739E-05
  47   1             4.995881367181E-05  3.092610242383E-05 -1.404064973753E-05
  48   1             1.404064973931E-05  4.995881367252E-05 -3.092610242494E-05
  49   1             2.849591452603E-05 -9.207430223590E-06  3.183784567556E-05
  50   1            -2.849591452503E-05  9.207430228031E-06  3.183784567512E-05
  51   1             2.849591452558E-05  9.207430227587E-06 -3.183784567373E-05
  52   1            -2.849591452392E-05 -9.207430228031E-06 -3.183784568028E-05
  53   1             3.183784567112E-05  2.849591452991E-05 -9.207430227143E-06
  54   1            -9.207430227143E-06  3.183784567357E-05  2.849591452625E-05
  55   1            -3.183784567973E-05 -2.849591452392E-05 -9.207430228475E-06
  56   1             9.207430226699E-06  3.183784567606E-05 -2.849591452558E-05
  57   1             3.183784567529E-05 -2.849591452692E-05  9.207430228031E-06
  58   1             9.207430226699E-06 -3.183784567701E-05  2.849591452536E-05
  59   1            -3.183784567468E-05  2.849591452692E-05  9.207430228919E-06
  60   1            -9.207430227143E-06 -3.183784567662E-05 -2.849591452525E-05
  61 230             3.996802888651E-15 -6.217248937901E-15 -1.279505753042E-04
  62 230             1.079344946753E-14 -2.474409566133E-14  1.279505753085E-04
  63 230            -1.279505752969E-04 -1.051936315832E-14 -8.409939411536E-15
  64 230             4.069661274642E-15 -1.279505753038E-04  1.454392162259E-14
  65 230             1.279505752869E-04 -9.939965517347E-15  1.754152378908E-14
  66 230            -4.977499893736E-15  1.279505753575E-04 -1.036208156317E-15
  67   6             3.204030034356E-05  2.855717789263E-05 -4.645177968499E-06
  68   6            -3.204030037559E-05 -2.855717788730E-05 -4.645177956675E-06
  69   6             3.204030034717E-05 -2.855717790684E-05  4.645177956619E-06
  70   6            -3.204030038507E-05  2.855717787664E-05  4.645177974105E-06
  71   6            -4.645177907325E-06  3.204030034992E-05  2.855717790862E-05
  72   6             2.855717789707E-05 -4.645177921980E-06  3.204030034067E-05
  73   6             4.645177963836E-06 -3.204030036964E-05  2.855717787487E-05
  74   6            -2.855717787664E-05 -4.645177949625E-06 -3.204030036211E-05
  75   6            -4.645177948459E-06 -3.204030036824E-05 -2.855717788819E-05
  76   6            -2.855717788552E-05  4.645177968221E-06  3.204030034012E-05
  77   6             4.645177956175E-06  3.204030035704E-05 -2.855717791217E-05
  78   6             2.855717788730E-05  4.645177981044E-06 -3.204030037333E-05
  79   6            -3.016661992650E-06 -1.313741005049E-05  7.369372963417E-06
  80   6             3.016661975330E-06  1.313741005404E-05  7.369372960753E-06
  81   6            -3.016661995314E-06  1.313741004871E-05 -7.369372960753E-06
  82   6             3.016661975108E-06 -1.313741004338E-05 -7.369372959865E-06
  83   6             7.369372966082E-06 -3.016661995758E-06 -1.313741005227E-05
  84   6            -1.313741005404E-05  7.369372966970E-06 -3.016661999533E-06
  85   6            -7.369372972299E-06  3.016661972666E-06 -1.313741002917E-05
  86   6             1.313741005582E-05  7.369372962529E-06  3.016661979105E-06
  87   6             7.369372965194E-06  3.016661975996E-06  1.313741005404E-05
  88   6             1.313741005049E-05 -7.369372958976E-06 -3.016661995092E-06
  89   6            -7.369372956312E-06 -3.016661983990E-06  1.313741004516E-05
  90   6            -1.313741003983E-05 -7.369372954535E-06  3.016661977995E-06
  91   6            -1.781280707380E-06 -3.905125549508E-05 -3.680696764063E-05
  92   6             1.781280713153E-06  3.905125549863E-05 -3.680696764952E-05
  93   6            -1.781280714486E-06  3.905125550929E-05  3.680696764774E-05
  94   6             1.781280707380E-06 -3.905125550219E-05  3.680696765662E-05
  95   6            -3.680696764796E-05 -1.781280733804E-06 -3.905125550752E-05
  96   6            -3.905125550929E-05 -3.680696764419E-05 -1.781280724700E-06
  97   6             3.680696764929E-05  1.781280704494E-06 -3.905125549508E-05
  98   6             3.905125549331E-05 -3.680696763997E-05  1.781280716262E-06
  99   6            -3.680696764974E-05  1.781280708268E-06  3.905125549686E-05
 100   6             3.905125549863E-05  3.680696764419E-05 -1.781280710489E-06
 101   6             3.680696765063E-05 -1.781280711599E-06  3.905125550752E-05
 102   6            -3.905125549863E-05  3.680696765196E-05  1.781280710711E-06
 103   7            -6.153750254667E-05  4.078635388893E-05  8.965195406963E-05
 104   7             6.153750255433E-05 -4.078635390137E-05  8.965195407140E-05
 105   7            -6.153750255200E-05 -4.078635388893E-05 -8.965195407762E-05
 106   7             6.153750255911E-05  4.078635390226E-05 -8.965195405741E-05
 107   7             8.965195404675E-05 -6.153750253102E-05  4.078635389604E-05
 108   7             4.078635388982E-05  8.965195405408E-05 -6.153750254301E-05
 109   7            -8.965195406940E-05  6.153750256366E-05  4.078635389426E-05
 110   7            -4.078635391380E-05  8.965195404609E-05  6.153750254589E-05
 111   7             8.965195405808E-05  6.153750254445E-05 -4.078635390758E-05
 112   7            -4.078635389426E-05 -8.965195408406E-05 -6.153750255045E-05
 113   7            -8.965195406541E-05 -6.153750251792E-05 -4.078635389515E-05
 114   7             4.078635388360E-05 -8.965195408006E-05  6.153750257876E-05
 115   6             5.700741099712E-05  3.263567826117E-05 -3.470122919680E-05
 116   6            -5.700741098558E-05 -3.263567826295E-05 -3.470122920080E-05
 117   6             5.700741099712E-05 -3.263567824696E-05  3.470122919991E-05
 118   6            -5.700741098202E-05  3.263567828427E-05  3.470122919857E-05
 119   6            -3.470122921456E-05  5.700741098824E-05  3.263567826473E-05
 120   6             3.263567825584E-05 -3.470122921589E-05  5.700741099535E-05
 121   6             3.470122921811E-05 -5.700741099268E-05  3.263567826828E-05
 122   6            -3.263567826650E-05 -3.470122920524E-05 -5.700741099002E-05
 123   6            -3.470122919547E-05 -5.700741099179E-05 -3.263567826295E-05
 124   6            -3.263567824341E-05  3.470122919813E-05  5.700741099623E-05
 125   6             3.470122918348E-05  5.700741099091E-05 -3.263567826117E-05
 126   6             3.263567827183E-05  3.470122918925E-05 -5.700741099091E-05
 127   7            -6.267603583821E-05 -9.769485137889E-05 -8.873059042980E-05
 128   7             6.267603587018E-05  9.769485135847E-05 -8.873059041514E-05
 129   7            -6.267603588528E-05  9.769485135713E-05  8.873059039916E-05
 130   7             6.267603587329E-05 -9.769485138067E-05  8.873059041203E-05
 131   7            -8.873059038317E-05 -6.267603586529E-05 -9.769485132960E-05
 132   7            -9.769485132827E-05 -8.873059038583E-05 -6.267603586663E-05
 133   7             8.873059041070E-05  6.267603586751E-05 -9.769485136690E-05
 134   7             9.769485135891E-05 -8.873059041559E-05  6.267603587329E-05
 135   7            -8.873059041159E-05  6.267603588173E-05  9.769485137356E-05
 136   7             9.769485136424E-05  8.873059039294E-05 -6.267603588084E-05
 137   7             8.873059038805E-05 -6.267603586751E-05  9.769485136779E-05
 138   7            -9.769485136957E-05  8.873059041292E-05  6.267603586885E-05

 RESULTANT FORCE     1.411314099441E-14 -1.831347573589E-14  7.526368851068E-15

 ATOMIC PART

 SYMMETRY ALLOWED FORCES (ANALYTICAL) (DIRECTION, FORCE)

    1  1.2537848E-04    2  5.8903870E-05    3  2.9819107E-05    4  6.5026209E-06
    5 -4.3811969E-06    6 -4.5841301E-05    7  1.5543609E-04    8  1.0182046E-05
    9 -1.2738476E-04   10 -1.3368853E-04   11 -1.1742523E-04   12  1.1014560E-04
   13 -1.1730998E-05   14  1.4337161E-04   15  4.7246944E-05   16 -3.1341362E-04
   17 -1.6256601E-05   18 -8.2126683E-06   19  1.4843290E-04   20 -5.5027502E-06
   21  3.5156634E-05   22 -3.9569234E-05   23 -1.4815388E-04   24 -5.1398122E-05
   25 -1.0001888E-04   26  3.8395162E-04   27  1.0886623E-04   28 -5.0829726E-05
   29 -1.1814592E-04   30 -6.3683063E-05   31  2.1957983E-04   32 -2.4749881E-04
   33 -2.0144392E-04   34 -3.9282684E-04

 CELL PART

 GRADIENT WITH RESPECT TO THE CELL PARAMETER IN HARTREE/BOHR
ORDER: -D/DA1X, -D/DA1Y, -D/DA1Z
       -D/DA2X, -D/DA2Y, -D/DA2Z
       -D/DA3X, -D/DA3Y, -D/DA3Z
  0.604798771483E-14  0.616869899375E-04  0.616869901151E-04
  0.616869900689E-04 -0.566423759340E-15  0.616869900281E-04
  0.616869900014E-04  0.616869900849E-04  0.441738357591E-14

STRESS TENSOR, IN HARTREE/BOHR^3:
ORDER: 11 12 13
       21 22 23
       31 32 33
 -0.121265167621E-06  0.604031611537E-16 -0.722923796922E-16
 -0.144360737341E-15 -0.121265167581E-06  0.145474232338E-15
  0.812118235859E-16 -0.898955794233E-16 -0.121265167695E-06

PRESSURE FROM THE STRESS TENSOR,
IN HARTREE/BOHR^3:  0.12127E-06
PRESSURE IN GIGAPASCAL:  0.3568E-02
CONVERSION FACTOR: 1 HARTREE/BOHR^3= 29421 GIGAPASCAL
WHEN USING VALUES FOR BOHR RADIUS AND HARTREE
FROM IUPAC WEBSITE, APRIL 2009
ENTHALPY: -4.5435717061418E+03

 SYMMETRY ALLOWED FORCES (ANALYTICAL) (DIRECTION, FORCE)

    1  3.4079872E-03
 TTTTTTTTTTTTTTTTTTTTTTTTTTTTTT TOTGRA_C    TELAPSE      239.19 TCPU      203.59
 TTTTTTTTTTTTTTTTTTTTTTTTTTTTTT SMAT        TELAPSE      795.17 TCPU      300.00
 TTTTTTTTTTTTTTTTTTTTTTTTTTTTTT POLAR2      TELAPSE      795.63 TCPU      300.45

 CELL FORCES OF CENTRAL POINT

 |  6.04799E-15  6.16870E-05  6.16870E-05 |
 |  6.16870E-05 -5.66424E-16  6.16870E-05 |
 |  6.16870E-05  6.16870E-05  4.41738E-15 |

 ENERGY OF CENTRAL POINT:   -0.4543573674E+04


 VOLUME OF THE CELL: **********

 DENSITY OF THE CRYSTAL =          0.9366 g/cm^3

 STRAIN MATRIX   1 :

  | 1 0 0 |
  | 0 0 0 |
  | 0 0 0 |
  
 *******************************************************************************
 LATTICE PARAMETERS (ANGSTROMS AND DEGREES) - BOHR = 0.5291772083 ANGSTROM
 PRIMITIVE CELL - CENTRING CODE 6/0 VOLUME=  2404.388559 - DENSITY  0.937 g/cm^3
         A              B              C           ALPHA      BETA       GAMMA 
    14.61758118    14.61758118    14.61758118   109.471221 109.471221 109.471221
 *******************************************************************************
 ATOMS IN THE ASYMMETRIC UNIT   12 - ATOMS IN THE UNIT CELL:  138
     ATOM                 X/A                 Y/B                 Z/C    
 *******************************************************************************
      1 T   1 H    -1.279311294710E-01  3.209867403620E-01 -2.358492625559E-01
      2 F   1 H    -4.431639970820E-01  1.079181330850E-01  2.358492625559E-01
      3 F   1 H     1.279311294710E-01 -1.079181330850E-01  4.489178698330E-01
      4 F   1 H     4.431639970820E-01 -3.209867403620E-01 -4.489178698330E-01
      5 F   1 H    -2.358492625559E-01 -1.279311294710E-01  3.209867403620E-01
      6 F   1 H     3.209867403620E-01 -2.358492625559E-01 -1.279311294710E-01
      7 F   1 H    -4.489178698330E-01  4.431639970820E-01 -3.209867403620E-01
      8 F   1 H     1.079181330850E-01  2.358492625559E-01 -4.431639970820E-01
      9 F   1 H     2.358492625559E-01 -4.431639970820E-01  1.079181330850E-01
     10 F   1 H    -1.079181330850E-01  4.489178698330E-01  1.279311294710E-01
     11 F   1 H     4.489178698330E-01  1.279311294710E-01 -1.079181330850E-01
     12 F   1 H    -3.209867403620E-01 -4.489178698330E-01  4.431639970820E-01
     13 T   1 H    -2.336199078423E-01  3.438162637732E-01 -1.108763013103E-01
     14 F   1 H     4.546925650835E-01 -1.227436065320E-01  1.108763013103E-01
     15 F   1 H     2.336199078423E-01  1.227436065320E-01 -4.225638283845E-01
     16 F   1 H    -4.546925650835E-01 -3.438162637732E-01  4.225638283845E-01
     17 F   1 H    -1.108763013103E-01 -2.336199078423E-01  3.438162637732E-01
     18 F   1 H     3.438162637732E-01 -1.108763013103E-01 -2.336199078423E-01
     19 F   1 H     4.225638283845E-01 -4.546925650835E-01 -3.438162637732E-01
     20 F   1 H    -1.227436065320E-01  1.108763013103E-01  4.546925650835E-01
     21 F   1 H     1.108763013103E-01  4.546925650835E-01 -1.227436065320E-01
     22 F   1 H     1.227436065320E-01 -4.225638283845E-01  2.336199078423E-01
     23 F   1 H    -4.225638283845E-01  2.336199078423E-01  1.227436065320E-01
     24 F   1 H    -3.438162637732E-01  4.225638283845E-01 -4.546925650835E-01
     25 T   1 H     4.567479997426E-01  1.058766765324E-01  4.887523054149E-01
     26 F   1 H    -3.828756288825E-01 -3.200430567233E-02 -4.887523054149E-01
     27 F   1 H    -4.567479997426E-01  3.200430567233E-02 -3.508713232102E-01
     28 F   1 H     3.828756288825E-01 -1.058766765324E-01  3.508713232102E-01
     29 F   1 H     4.887523054149E-01  4.567479997426E-01  1.058766765324E-01
     30 F   1 H     1.058766765324E-01  4.887523054149E-01  4.567479997426E-01
     31 F   1 H     3.508713232102E-01  3.828756288825E-01 -1.058766765324E-01
     32 F   1 H    -3.200430567233E-02 -4.887523054149E-01 -3.828756288825E-01
     33 F   1 H    -4.887523054149E-01 -3.828756288825E-01 -3.200430567233E-02
     34 F   1 H     3.200430567233E-02 -3.508713232102E-01 -4.567479997426E-01
     35 F   1 H    -3.508713232102E-01 -4.567479997426E-01  3.200430567233E-02
     36 F   1 H    -1.058766765324E-01  3.508713232102E-01  3.828756288825E-01
     37 T   1 H     4.547456681910E-01  2.321774394431E-01 -4.613441510995E-01
     38 F   1 H    -3.064784094575E-01 -8.391018070957E-02  4.613441510995E-01
     39 F   1 H    -4.547456681910E-01  8.391018070957E-02 -2.225682287479E-01
     40 F   1 H     3.064784094575E-01 -2.321774394431E-01  2.225682287479E-01
     41 F   1 H    -4.613441510995E-01  4.547456681910E-01  2.321774394431E-01
     42 F   1 H     2.321774394431E-01 -4.613441510995E-01  4.547456681910E-01
     43 F   1 H     2.225682287479E-01  3.064784094575E-01 -2.321774394431E-01
     44 F   1 H    -8.391018070957E-02  4.613441510995E-01 -3.064784094575E-01
     45 F   1 H     4.613441510995E-01 -3.064784094575E-01 -8.391018070957E-02
     46 F   1 H     8.391018070957E-02 -2.225682287479E-01 -4.547456681910E-01
     47 F   1 H    -2.225682287479E-01 -4.547456681910E-01  8.391018070957E-02
     48 F   1 H    -2.321774394431E-01  2.225682287479E-01  3.064784094575E-01
     49 T   1 H    -4.789423286910E-01  2.085322261460E-01  4.584284478637E-01
     50 F   1 H    -2.498962217177E-01  6.262922344537E-02 -4.584284478637E-01
     51 F   1 H     4.789423286910E-01 -6.262922344537E-02 -3.125254451630E-01
     52 F   1 H     2.498962217177E-01 -2.085322261460E-01  3.125254451630E-01
     53 F   1 H     4.584284478637E-01 -4.789423286910E-01  2.085322261460E-01
     54 F   1 H     2.085322261460E-01  4.584284478637E-01 -4.789423286910E-01
     55 F   1 H     3.125254451630E-01  2.498962217177E-01 -2.085322261460E-01
     56 F   1 H     6.262922344537E-02 -4.584284478637E-01 -2.498962217177E-01
     57 F   1 H    -4.584284478637E-01 -2.498962217177E-01  6.262922344537E-02
     58 F   1 H    -6.262922344537E-02 -3.125254451630E-01  4.789423286910E-01
     59 F   1 H    -3.125254451630E-01  4.789423286910E-01 -6.262922344537E-02
     60 F   1 H    -2.085322261460E-01  3.125254451630E-01  2.498962217177E-01
     61 T 230 ZN   -2.630024939367E-01  2.369975060633E-01 -5.000000000000E-01
     62 F 230 ZN    2.630024939367E-01 -2.369975060633E-01 -5.000000000000E-01
     63 F 230 ZN   -5.000000000000E-01 -2.630024939367E-01  2.369975060633E-01
     64 F 230 ZN    2.369975060633E-01  5.000000000000E-01 -2.630024939367E-01
     65 F 230 ZN    5.000000000000E-01  2.630024939367E-01 -2.369975060633E-01
     66 F 230 ZN   -2.369975060633E-01 -5.000000000000E-01  2.630024939367E-01
     67 T   6 C    -3.859911917203E-01  2.473587381926E-01 -3.726395034535E-01
     68 F   6 C    -3.800017583539E-01 -1.335168826674E-02  3.726395034535E-01
     69 F   6 C     3.859911917203E-01  1.335168826674E-02 -3.666500700871E-01
     70 F   6 C     3.800017583539E-01 -2.473587381926E-01  3.666500700871E-01
     71 F   6 C    -3.726395034535E-01 -3.859911917203E-01  2.473587381926E-01
     72 F   6 C     2.473587381926E-01 -3.726395034535E-01 -3.859911917203E-01
     73 F   6 C     3.666500700871E-01  3.800017583539E-01 -2.473587381926E-01
     74 F   6 C    -1.335168826674E-02  3.726395034535E-01 -3.800017583539E-01
     75 F   6 C     3.726395034535E-01 -3.800017583539E-01 -1.335168826674E-02
     76 F   6 C     1.335168826674E-02 -3.666500700871E-01  3.859911917203E-01
     77 F   6 C    -3.666500700871E-01  3.859911917203E-01  1.335168826674E-02
     78 F   6 C    -2.473587381926E-01  3.666500700871E-01  3.800017583539E-01
     79 T   6 C    -2.131684861647E-01  3.028036495909E-01 -2.610167045310E-01
     80 F   6 C    -4.361796458781E-01  4.784821836632E-02  2.610167045310E-01
     81 F   6 C     2.131684861647E-01 -4.784821836632E-02 -4.840278642444E-01
     82 F   6 C     4.361796458781E-01 -3.028036495909E-01  4.840278642444E-01
     83 F   6 C    -2.610167045310E-01 -2.131684861647E-01  3.028036495909E-01
     84 F   6 C     3.028036495909E-01 -2.610167045310E-01 -2.131684861647E-01
     85 F   6 C     4.840278642444E-01  4.361796458781E-01 -3.028036495909E-01
     86 F   6 C     4.784821836632E-02  2.610167045310E-01 -4.361796458781E-01
     87 F   6 C     2.610167045310E-01 -4.361796458781E-01  4.784821836632E-02
     88 F   6 C    -4.784821836632E-02 -4.840278642444E-01  2.131684861647E-01
     89 F   6 C    -4.840278642444E-01  2.131684861647E-01 -4.784821836632E-02
     90 F   6 C    -3.028036495909E-01  4.840278642444E-01  4.361796458781E-01
     91 T   6 C    -4.934954470666E-01  1.963950755787E-01 -4.767771600424E-01
     92 F   6 C    -3.268277643790E-01 -1.671828702418E-02  4.767771600424E-01
     93 F   6 C     4.934954470666E-01  1.671828702418E-02 -3.101094773548E-01
     94 F   6 C     3.268277643790E-01 -1.963950755787E-01  3.101094773548E-01
     95 F   6 C    -4.767771600424E-01 -4.934954470666E-01  1.963950755787E-01
     96 F   6 C     1.963950755787E-01 -4.767771600424E-01 -4.934954470666E-01
     97 F   6 C     3.101094773548E-01  3.268277643790E-01 -1.963950755787E-01
     98 F   6 C    -1.671828702418E-02  4.767771600424E-01 -3.268277643790E-01
     99 F   6 C     4.767771600424E-01 -3.268277643790E-01 -1.671828702418E-02
    100 F   6 C     1.671828702418E-02 -3.101094773548E-01  4.934954470666E-01
    101 F   6 C    -3.101094773548E-01  4.934954470666E-01  1.671828702418E-02
    102 F   6 C    -1.963950755787E-01  3.101094773548E-01  3.268277643790E-01
    103 T   7 N    -2.897493340338E-01  2.609517920831E-01 -3.707584061061E-01
    104 F   7 N    -3.682898018108E-01  8.100907207229E-02  3.707584061061E-01
    105 F   7 N     2.897493340338E-01 -8.100907207229E-02 -4.492988738831E-01
    106 F   7 N     3.682898018108E-01 -2.609517920831E-01  4.492988738831E-01
    107 F   7 N    -3.707584061061E-01 -2.897493340338E-01  2.609517920831E-01
    108 F   7 N     2.609517920831E-01 -3.707584061061E-01 -2.897493340338E-01
    109 F   7 N     4.492988738831E-01  3.682898018108E-01 -2.609517920831E-01
    110 F   7 N     8.100907207229E-02  3.707584061061E-01 -3.682898018108E-01
    111 F   7 N     3.707584061061E-01 -3.682898018108E-01  8.100907207229E-02
    112 F   7 N    -8.100907207229E-02 -4.492988738831E-01  2.897493340338E-01
    113 F   7 N    -4.492988738831E-01  2.897493340338E-01 -8.100907207229E-02
    114 F   7 N    -2.609517920831E-01  4.492988738831E-01  3.682898018108E-01
    115 T   6 C    -2.654777203590E-01  3.140048066686E-01 -1.993599694643E-01
    116 F   6 C    -4.866352238671E-01 -6.611775089473E-02  1.993599694643E-01
    117 F   6 C     2.654777203590E-01  6.611775089473E-02 -4.205174729724E-01
    118 F   6 C     4.866352238671E-01 -3.140048066686E-01  4.205174729724E-01
    119 F   6 C    -1.993599694643E-01 -2.654777203590E-01  3.140048066686E-01
    120 F   6 C     3.140048066686E-01 -1.993599694643E-01 -2.654777203590E-01
    121 F   6 C     4.205174729724E-01  4.866352238671E-01 -3.140048066686E-01
    122 F   6 C    -6.611775089473E-02  1.993599694643E-01 -4.866352238671E-01
    123 F   6 C     1.993599694643E-01 -4.866352238671E-01 -6.611775089473E-02
    124 F   6 C     6.611775089473E-02 -4.205174729724E-01  2.654777203590E-01
    125 F   6 C    -4.205174729724E-01  2.654777203590E-01  6.611775089473E-02
    126 F   6 C    -3.140048066686E-01  4.205174729724E-01  4.866352238671E-01
    127 T   7 N    -3.748134054187E-01  2.793189664516E-01 -2.702333751912E-01
    128 F   7 N    -4.504476583572E-01 -1.045800302275E-01  2.702333751912E-01
    129 F   7 N     3.748134054187E-01  1.045800302275E-01 -3.458676281297E-01
    130 F   7 N     4.504476583572E-01 -2.793189664516E-01  3.458676281297E-01
    131 F   7 N    -2.702333751912E-01 -3.748134054187E-01  2.793189664516E-01
    132 F   7 N     2.793189664516E-01 -2.702333751912E-01 -3.748134054187E-01
    133 F   7 N     3.458676281297E-01  4.504476583572E-01 -2.793189664516E-01
    134 F   7 N    -1.045800302275E-01  2.702333751912E-01 -4.504476583572E-01
    135 F   7 N     2.702333751912E-01 -4.504476583572E-01 -1.045800302275E-01
    136 F   7 N     1.045800302275E-01 -3.458676281297E-01  3.748134054187E-01
    137 F   7 N    -3.458676281297E-01  3.748134054187E-01  1.045800302275E-01
    138 F   7 N    -2.793189664516E-01  3.458676281297E-01  4.504476583572E-01

 TRANSFORMATION MATRIX PRIMITIVE-CRYSTALLOGRAPHIC CELL
  0.0000  1.0000  1.0000  1.0000  0.0000  1.0000  1.0000  1.0000  0.0000

 *******************************************************************************
 CRYSTALLOGRAPHIC CELL (VOLUME=       4808.77711772)
         A              B              C           ALPHA      BETA       GAMMA 
    16.87892886    16.87892886    16.87892886    90.000000  90.000000  90.000000

 COORDINATES IN THE CRYSTALLOGRAPHIC CELL
     ATOM                 X/A                 Y/B                 Z/C    
 *******************************************************************************
      1 T   1 H     1.065343036385E-01 -3.423835661945E-01  2.144524367235E-01
      2 F   1 H    -1.065343036385E-01  3.423835661945E-01  2.144524367235E-01
      3 F   1 H     1.065343036385E-01  3.423835661945E-01 -2.144524367235E-01
      4 F   1 H    -1.065343036385E-01 -3.423835661945E-01 -2.144524367235E-01
      5 F   1 H     2.144524367235E-01  1.065343036385E-01 -3.423835661945E-01
      6 F   1 H    -3.423835661945E-01  2.144524367235E-01  1.065343036385E-01
      7 F   1 H    -2.144524367235E-01 -1.065343036385E-01 -3.423835661945E-01
      8 F   1 H     3.423835661945E-01  2.144524367235E-01 -1.065343036385E-01
      9 F   1 H     2.144524367235E-01 -1.065343036385E-01  3.423835661945E-01
     10 F   1 H     3.423835661945E-01 -2.144524367235E-01  1.065343036385E-01
     11 F   1 H    -2.144524367235E-01  1.065343036385E-01  3.423835661945E-01
     12 F   1 H    -3.423835661945E-01 -2.144524367235E-01 -1.065343036385E-01
     13 T   1 H     2.332799351526E-01 -3.441562364629E-01  1.105363286206E-01
     14 F   1 H    -2.332799351526E-01  3.441562364629E-01  1.105363286206E-01
     15 F   1 H     2.332799351526E-01  3.441562364629E-01 -1.105363286206E-01
     16 F   1 H    -2.332799351526E-01 -3.441562364629E-01 -1.105363286206E-01
     17 F   1 H     1.105363286206E-01  2.332799351526E-01 -3.441562364629E-01
     18 F   1 H    -3.441562364629E-01  1.105363286206E-01  2.332799351526E-01
     19 F   1 H    -1.105363286206E-01 -2.332799351526E-01 -3.441562364629E-01
     20 F   1 H     3.441562364629E-01  1.105363286206E-01 -2.332799351526E-01
     21 F   1 H     1.105363286206E-01 -2.332799351526E-01  3.441562364629E-01
     22 F   1 H     3.441562364629E-01 -1.105363286206E-01  2.332799351526E-01
     23 F   1 H    -1.105363286206E-01  2.332799351526E-01  3.441562364629E-01
     24 F   1 H    -3.441562364629E-01 -1.105363286206E-01 -2.332799351526E-01
     25 T   1 H     6.894049110237E-02  4.198118143125E-01  3.693618543003E-02
     26 F   1 H    -6.894049110237E-02 -4.198118143125E-01  3.693618543003E-02
     27 F   1 H     6.894049110237E-02 -4.198118143125E-01 -3.693618543003E-02
     28 F   1 H    -6.894049110237E-02  4.198118143125E-01 -3.693618543003E-02
     29 F   1 H     3.693618543003E-02  6.894049110237E-02  4.198118143125E-01
     30 F   1 H     4.198118143125E-01  3.693618543003E-02  6.894049110237E-02
     31 F   1 H    -3.693618543003E-02 -6.894049110237E-02  4.198118143125E-01
     32 F   1 H    -4.198118143125E-01  3.693618543003E-02 -6.894049110237E-02
     33 F   1 H     3.693618543003E-02 -6.894049110237E-02 -4.198118143125E-01
     34 F   1 H    -4.198118143125E-01 -3.693618543003E-02  6.894049110237E-02
     35 F   1 H    -3.693618543003E-02  6.894049110237E-02 -4.198118143125E-01
     36 F   1 H     4.198118143125E-01 -3.693618543003E-02 -6.894049110237E-02
     37 T   1 H     1.580438100763E-01  3.806120388242E-01  7.413362936675E-02
     38 F   1 H    -1.580438100763E-01 -3.806120388242E-01  7.413362936675E-02
     39 F   1 H     1.580438100763E-01 -3.806120388242E-01 -7.413362936675E-02
     40 F   1 H    -1.580438100763E-01  3.806120388242E-01 -7.413362936675E-02
     41 F   1 H     7.413362936675E-02  1.580438100763E-01  3.806120388242E-01
     42 F   1 H     3.806120388242E-01  7.413362936675E-02  1.580438100763E-01
     43 F   1 H    -7.413362936675E-02 -1.580438100763E-01  3.806120388242E-01
     44 F   1 H    -3.806120388242E-01  7.413362936675E-02 -1.580438100763E-01
     45 F   1 H     7.413362936675E-02 -1.580438100763E-01 -3.806120388242E-01
     46 F   1 H    -3.806120388242E-01 -7.413362936675E-02  1.580438100763E-01
     47 F   1 H    -7.413362936675E-02  1.580438100763E-01 -3.806120388242E-01
     48 F   1 H     3.806120388242E-01 -7.413362936675E-02 -1.580438100763E-01
     49 T   1 H     7.295150135031E-02  3.854769465133E-01  1.355807247957E-01
     50 F   1 H    -7.295150135031E-02 -3.854769465133E-01  1.355807247957E-01
     51 F   1 H     7.295150135031E-02 -3.854769465133E-01 -1.355807247957E-01
     52 F   1 H    -7.295150135031E-02  3.854769465133E-01 -1.355807247957E-01
     53 F   1 H     1.355807247957E-01  7.295150135031E-02  3.854769465133E-01
     54 F   1 H     3.854769465133E-01  1.355807247957E-01  7.295150135031E-02
     55 F   1 H    -1.355807247957E-01 -7.295150135031E-02  3.854769465133E-01
     56 F   1 H    -3.854769465133E-01  1.355807247957E-01 -7.295150135031E-02
     57 F   1 H     1.355807247957E-01 -7.295150135031E-02 -3.854769465133E-01
     58 F   1 H    -3.854769465133E-01 -1.355807247957E-01  7.295150135031E-02
     59 F   1 H    -1.355807247957E-01  7.295150135031E-02 -3.854769465133E-01
     60 F   1 H     3.854769465133E-01 -1.355807247957E-01 -7.295150135031E-02
     61 T 230 ZN   -5.000000000000E-01  0.000000000000E+00 -2.630024939367E-01
     62 F 230 ZN    5.000000000000E-01  2.784559259998E-17  2.630024939367E-01
     63 F 230 ZN   -2.630024939367E-01 -5.000000000000E-01  0.000000000000E+00
     64 F 230 ZN    0.000000000000E+00 -2.630024939367E-01  5.000000000000E-01
     65 F 230 ZN    2.630024939367E-01 -5.000000000000E-01 -2.784559259998E-17
     66 F 230 ZN    5.569118519997E-17  2.630024939367E-01  5.000000000000E-01
     67 T   6 C     1.303552132297E-01  4.970052833168E-01  1.170035249629E-01
     68 F   6 C    -1.303552132297E-01 -4.970052833168E-01  1.170035249629E-01
     69 F   6 C     1.303552132297E-01 -4.970052833168E-01 -1.170035249629E-01
     70 F   6 C    -1.303552132297E-01  4.970052833168E-01 -1.170035249629E-01
     71 F   6 C     1.170035249629E-01  1.303552132297E-01  4.970052833168E-01
     72 F   6 C     4.970052833168E-01  1.170035249629E-01  1.303552132297E-01
     73 F   6 C    -1.170035249629E-01 -1.303552132297E-01  4.970052833168E-01
     74 F   6 C    -4.970052833168E-01  1.170035249629E-01 -1.303552132297E-01
     75 F   6 C     1.170035249629E-01 -1.303552132297E-01 -4.970052833168E-01
     76 F   6 C    -4.970052833168E-01 -1.170035249629E-01  1.303552132297E-01
     77 F   6 C    -1.170035249629E-01  1.303552132297E-01 -4.970052833168E-01
     78 F   6 C     4.970052833168E-01 -1.170035249629E-01 -1.303552132297E-01
     79 T   6 C     1.274777156123E-01 -3.884944201433E-01  1.753259339786E-01
     80 F   6 C    -1.274777156123E-01  3.884944201433E-01  1.753259339786E-01
     81 F   6 C     1.274777156123E-01  3.884944201433E-01 -1.753259339786E-01
     82 F   6 C    -1.274777156123E-01 -3.884944201433E-01 -1.753259339786E-01
     83 F   6 C     1.753259339786E-01  1.274777156123E-01 -3.884944201433E-01
     84 F   6 C    -3.884944201433E-01  1.753259339786E-01  1.274777156123E-01
     85 F   6 C    -1.753259339786E-01 -1.274777156123E-01 -3.884944201433E-01
     86 F   6 C     3.884944201433E-01  1.753259339786E-01 -1.274777156123E-01
     87 F   6 C     1.753259339786E-01 -1.274777156123E-01  3.884944201433E-01
     88 F   6 C     3.884944201433E-01 -1.753259339786E-01  1.274777156123E-01
     89 F   6 C    -1.753259339786E-01  1.274777156123E-01  3.884944201433E-01
     90 F   6 C    -3.884944201433E-01 -1.753259339786E-01 -1.274777156123E-01
     91 T   6 C     1.065566813014E-01  4.166661586562E-01  8.983839427724E-02
     92 F   6 C    -1.065566813014E-01 -4.166661586562E-01  8.983839427724E-02
     93 F   6 C     1.065566813014E-01 -4.166661586562E-01 -8.983839427724E-02
     94 F   6 C    -1.065566813014E-01  4.166661586562E-01 -8.983839427724E-02
     95 F   6 C     8.983839427724E-02  1.065566813014E-01  4.166661586562E-01
     96 F   6 C     4.166661586562E-01  8.983839427724E-02  1.065566813014E-01
     97 F   6 C    -8.983839427724E-02 -1.065566813014E-01  4.166661586562E-01
     98 F   6 C    -4.166661586562E-01  8.983839427724E-02 -1.065566813014E-01
     99 F   6 C     8.983839427724E-02 -1.065566813014E-01 -4.166661586562E-01
    100 F   6 C    -4.166661586562E-01 -8.983839427724E-02  1.065566813014E-01
    101 F   6 C    -8.983839427724E-02  1.065566813014E-01 -4.166661586562E-01
    102 F   6 C     4.166661586562E-01 -8.983839427724E-02 -1.065566813014E-01
    103 T   7 N     8.997136000542E-02 -4.607297661115E-01  1.709804320777E-01
    104 F   7 N    -8.997136000542E-02  4.607297661115E-01  1.709804320777E-01
    105 F   7 N     8.997136000542E-02  4.607297661115E-01 -1.709804320777E-01
    106 F   7 N    -8.997136000542E-02 -4.607297661115E-01 -1.709804320777E-01
    107 F   7 N     1.709804320777E-01  8.997136000542E-02 -4.607297661115E-01
    108 F   7 N    -4.607297661115E-01  1.709804320777E-01  8.997136000542E-02
    109 F   7 N    -1.709804320777E-01 -8.997136000542E-02 -4.607297661115E-01
    110 F   7 N     4.607297661115E-01  1.709804320777E-01 -8.997136000542E-02
    111 F   7 N     1.709804320777E-01 -8.997136000542E-02  4.607297661115E-01
    112 F   7 N     4.607297661115E-01 -1.709804320777E-01  8.997136000542E-02
    113 F   7 N    -1.709804320777E-01  8.997136000542E-02  4.607297661115E-01
    114 F   7 N    -4.607297661115E-01 -1.709804320777E-01 -8.997136000542E-02
    115 T   6 C     1.900612787817E-01 -3.894212482460E-01  1.239435278870E-01
    116 F   6 C    -1.900612787817E-01  3.894212482460E-01  1.239435278870E-01
    117 F   6 C     1.900612787817E-01  3.894212482460E-01 -1.239435278870E-01
    118 F   6 C    -1.900612787817E-01 -3.894212482460E-01 -1.239435278870E-01
    119 F   6 C     1.239435278870E-01  1.900612787817E-01 -3.894212482460E-01
    120 F   6 C    -3.894212482460E-01  1.239435278870E-01  1.900612787817E-01
    121 F   6 C    -1.239435278870E-01 -1.900612787817E-01 -3.894212482460E-01
    122 F   6 C     3.894212482460E-01  1.239435278870E-01 -1.900612787817E-01
    123 F   6 C     1.239435278870E-01 -1.900612787817E-01  3.894212482460E-01
    124 F   6 C     3.894212482460E-01 -1.239435278870E-01  1.900612787817E-01
    125 F   6 C    -1.239435278870E-01  1.900612787817E-01  3.894212482460E-01
    126 F   6 C    -3.894212482460E-01 -1.239435278870E-01 -1.900612787817E-01
    127 T   7 N     1.919494983396E-01 -4.621828735308E-01  8.736946811206E-02
    128 F   7 N    -1.919494983396E-01  4.621828735308E-01  8.736946811206E-02
    129 F   7 N     1.919494983396E-01  4.621828735308E-01 -8.736946811206E-02
    130 F   7 N    -1.919494983396E-01 -4.621828735308E-01 -8.736946811206E-02
    131 F   7 N     8.736946811206E-02  1.919494983396E-01 -4.621828735308E-01
    132 F   7 N    -4.621828735308E-01  8.736946811206E-02  1.919494983396E-01
    133 F   7 N    -8.736946811206E-02 -1.919494983396E-01 -4.621828735308E-01
    134 F   7 N     4.621828735308E-01  8.736946811206E-02 -1.919494983396E-01
    135 F   7 N     8.736946811206E-02 -1.919494983396E-01  4.621828735308E-01
    136 F   7 N     4.621828735308E-01 -8.736946811206E-02  1.919494983396E-01
    137 F   7 N    -8.736946811206E-02  1.919494983396E-01  4.621828735308E-01
    138 F   7 N    -4.621828735308E-01 -8.736946811206E-02 -1.919494983396E-01

 T = ATOM BELONGING TO THE ASYMMETRIC UNIT

 *******************************************************************************
 * CELL DEFORMATION
 *******************************************************************************

    ELASTIC STRAIN MATRIX (ADIMENSIONAL)

    1    0.0001000000    0.0000000000    0.0000000000
    2    0.0000000000    0.0000000000    0.0000000000
    3    0.0000000000    0.0000000000    0.0000000000

 LATTICE PARAMETERS (ANGSTROMS AND DEGREES) OF
 (1) ORIGINAL PRIMITIVE CELL
 (2) ORIGINAL CRYSTALLOGRAPHIC CELL
 (3) DEFORMED PRIMITIVE CELL
 (4) DEFORMED CRYSTALLOGRAPHIC CELL

            A           B           C        ALPHA       BETA        GAMMA         VOL
 (1)   14.617581   14.617581   14.617581  109.471221  109.471221  109.471221 2404.388559
 (2)   16.878929   16.878929   16.878929   90.000000   90.000000   90.000000 4808.777118
 (3)   14.618068   14.618068   14.618068  109.465819  109.473922  109.473922 2404.628998
 (4)   16.880617   16.878929   16.878929   90.000000   90.000000   90.000000 4809.257995

 * CELL DEFORMATION COMPLETE - NO. OF SYMMOPS   4

 *******************************************************************************
 * CELL DEFORMATION
 *******************************************************************************

    ELASTIC STRAIN MATRIX (ADIMENSIONAL)

    1   -0.0001000000    0.0000000000    0.0000000000
    2    0.0000000000    0.0000000000    0.0000000000
    3    0.0000000000    0.0000000000    0.0000000000

 LATTICE PARAMETERS (ANGSTROMS AND DEGREES) OF
 (1) ORIGINAL PRIMITIVE CELL
 (2) ORIGINAL CRYSTALLOGRAPHIC CELL
 (3) DEFORMED PRIMITIVE CELL
 (4) DEFORMED CRYSTALLOGRAPHIC CELL

            A           B           C        ALPHA       BETA        GAMMA         VOL
 (1)   14.618068   14.618068   14.618068  109.465819  109.473922  109.473922 2404.628998
 (2)   16.880617   16.878929   16.878929   90.000000   90.000000   90.000000 4809.257995
 (3)   14.617581   14.617581   14.617581  109.471221  109.471220  109.471220 2404.388535
 (4)   16.878929   16.878929   16.878929   90.000000   90.000000   90.000000 4808.777070

 * CELL DEFORMATION COMPLETE - NO. OF SYMMOPS   4

 *****    4 SYMMOPS - TRANSLATORS IN ANGSTROM
 ***** MATRICES AND TRANSLATORS IN THE CARTESIAN REFERENCE FRAME

 ORDER   : ORDER OF THE OPERATOR

 TRANSLA : REAL TRANSLATION (WITHOUT ORIGIN SHIFT) IN CARTESIAN COORDINATES

 uvw/hkl : ORIENTATION OF THE OPERATOR IN CARTESIAN COORDINATES

 LOCATED : ORIGIN OF THE OPERATOR IN CARTESIAN COORDINATES

   NO.   1 INVERSE   1    ORDER   1        NO.   2 INVERSE   2    ORDER   2
    1.000   0.000   0.000     0.000        -1.000   0.000   0.000     0.000
    0.000   1.000   0.000     0.000         0.000  -1.000   0.000     0.000
    0.000   0.000   1.000     0.000         0.000   0.000   1.000     0.000
             OPERATION E(   1)                       OPERATION C(   2)
 DETERMINANT 1.; ROTATION(DEG)   0.      DETERMINANT 1.; ROTATION(DEG) 180.
 TRANSLA (  0.000    0.000    0.000)     TRANSLA (  0.000    0.000    0.000)
 uvw/hkl (  0.000    0.000    0.000)     uvw/hkl (  0.000    0.000    4.000)
 LOCATED (  0.000    0.000    0.000)     LOCATED (  0.000    0.000    0.000)

   NO.   3 INVERSE   3    ORDER   2        NO.   4 INVERSE   4    ORDER   2
    1.000   0.000   0.000     0.000        -1.000   0.000   0.000     0.000
    0.000  -1.000   0.000     0.000         0.000   1.000   0.000     0.000
    0.000   0.000  -1.000     0.000         0.000   0.000  -1.000     0.000
             OPERATION C(   2)                       OPERATION C(   2)
 DETERMINANT 1.; ROTATION(DEG) 180.      DETERMINANT 1.; ROTATION(DEG) 180.
 TRANSLA (  0.000    0.000    0.000)     TRANSLA (  0.000    0.000    0.000)
 uvw/hkl (  4.000    0.000    0.000)     uvw/hkl (  0.000   -4.000    0.000)
 LOCATED (  0.000    0.000    0.000)     LOCATED (  0.000    0.000    0.000)

 GCALCO - MAX INDICES DIRECT LATTICE VECTOR    14    14    14
 NO.OF VECTORS CREATED 6999 STARS  122 RMAX   300.91148 BOHR

 CAPPA:IS1  2;IS2  2;IS3  2; K PTS MONK NET   5; SYMMOPS:K SPACE   8;G SPACE   4

 *******************************************************************************
 MAX NUMBER OF SCF CYCLES      50  CONVERGENCE ON DELTAP        10**-16
 WEIGHT OF F(I) IN F(I+1)      30% CONVERGENCE ON ENERGY        10**- 8
 SHRINK. FACT.(MONKH.)    2  2  2  NUMBER OF K POINTS IN THE IBZ      5
 SHRINKING FACTOR(GILAT NET)    2  NUMBER OF K POINTS(GILAT NET)      5
 *******************************************************************************
 *** K POINTS COORDINATES (OBLIQUE COORDINATES IN UNITS OF IS =  2)
   1-R(  0  0  0)   2-R(  1  0  0)   3-R(  0  1  0)   4-R(  1  1  0)
   5-R(  1  1  1)

 DIRECT LATTICE VECTORS COMPON. (A.U.)     RECIP. LATTICE VECTORS COMPON. (A.U.) 
        X            Y            Z              X            Y            Z
  -15.9482765   15.9482765   15.9482765      0.0000000    0.1969863    0.1969863
   15.9482765  -15.9482765   15.9482765      0.1969863    0.0000000    0.1969863
   15.9482765   15.9482765  -15.9482765      0.1969863    0.1969863    0.0000000

 DISK SPACE FOR EIGENVECTORS (FTN 10)    18202320 REALS
 TTTTTTTTTTTTTTTTTTTTTTTTTTTTTT gordsh1     TELAPSE      849.35 TCPU      353.85

 MATRIX SIZE: P(G)  965736, F(G)  483822, P(G) IRR  123795, F(G) IRR  123795
 MAX G-VECTOR INDEX FOR 1- AND 2-ELECTRON INTEGRALS  49

 TTTTTTTTTTTTTTTTTTTTTTTTTTTTTT INPUT       TELAPSE      849.37 TCPU      353.87

 SYMMETRY ALLOWED ELASTIC DISTORTION 1
  0.5773503  0.0000000  0.0000000
  0.0000000  0.5773503  0.0000000
  0.0000000  0.0000000  0.5773503

 SYMMETRY ALLOWED ELASTIC DISTORTION 2
  0.8164966  0.0000000  0.0000000
  0.0000000 -0.4082483  0.0000000
  0.0000000  0.0000000 -0.4082483

 SYMMETRY ALLOWED ELASTIC DISTORTION 3
  0.0000000  0.0000000  0.0000000
  0.0000000  0.7071068  0.0000000
  0.0000000  0.0000000 -0.7071068

 SYMMETRY ALLOWED INTERNAL DEGREE(S) OF FREEDOM: 102
 TTTTTTTTTTTTTTTTTTTTTTTTTTTTTT SYMM        TELAPSE      849.51 TCPU      354.01
 TTTTTTTTTTTTTTTTTTTTTTTTTTTTTT INT_SCREEN  TELAPSE      849.52 TCPU      354.02
 INFORMATION **** EXCBUF **** EXCH. BIPO BUFFER: WORDS USED =           0

 DFT PARAMETERS

     ATOM       ELECTRONS   NET CHARGE   R(ANGSTROM)
   1   1  H       1.0000      0.0000     1.11000000
  61 230  ZN     20.0000      0.0000     1.37000000
  67   6  C       6.0000      0.0000     0.77000000
 103   7  N       7.0000      0.0000     0.74000000

 SIZE OF GRID=    1933011
 TTTTTTTTTTTTTTTTTTTTTTTTTTTTTT MAKE_GRID2  TELAPSE      855.56 TCPU      360.06
 BECKE WEIGHT FUNCTION
 RADSAFE =     2.00
 TOLERANCES - DENSITY:10**- 6; POTENTIAL:10**- 9; GRID WGT:10**-14

 RADIAL INTEGRATION  - INTERVALS (POINTS,UPPER LIMIT):            1( 99,  4.0*R)

 ANGULAR INTEGRATION - INTERVALS (ACCURACY LEVEL [N. POINTS] UPPER LIMIT):
  1(  6[ 146]   0.2)  2( 11[ 302]   0.5)  3( 14[ 590]   0.9)  4( 18[1454]   3.5)
  5( 14[ 590]9999.0)
 TTTTTTTTTTTTTTTTTTTTTTTTTTTTTT INT_CALC    TELAPSE      855.62 TCPU      360.12

 *******************************************************************************
 ZIF8_0degree                                                                    
 CRYSTAL - SCF - TYPE OF CALCULATION :  RESTRICTED CLOSED SHELL
 *******************************************************************************

 CAPPA:IS1  2;IS2  2;IS3  2; K PTS MONK NET   5; SYMMOPS:K SPACE   8;G SPACE   4

 TTTTTTTTTTTTTTTTTTTTTTTTTTTTTT SDIK        TELAPSE      857.76 TCPU      362.26

 AAAAAAAAAAAAAAAAAAAAAAAAAAAAAAAAAAAAAAAAAAAAAAAAAAAAAAAAAAAAAAAAAAAAAAAAAAAAAAA
         ATOMIC WAVEFUNCTION(S)


 NUCLEAR CHARGE  1.0  SYMMETRY SPECIES            S
 N. ELECTRONS    1.0  NUMBER OF PRIMITIVE GTOS    5
                      NUMBER OF CONTRACTED GTOS   3
                      NUMBER OF CLOSED SHELLS     0
                      OPEN SHELL OCCUPATION       1

  ZNUC SCFIT  TOTAL HF ENERGY   KINETIC ENERGY   VIRIAL THEOREM ACCURACY
   1.0   1   -4.998098153E-01  4.997907537E-01 -2.000038139E+00  9.6E-17

 NUCLEAR CHARGE 20.0  SYMMETRY SPECIES            S    P    D
 N. ELECTRONS   20.0  NUMBER OF PRIMITIVE GTOS    7    7    6
                      NUMBER OF CONTRACTED GTOS   5    5    3
                      NUMBER OF CLOSED SHELLS     2    1    1
                      OPEN SHELL OCCUPATION       0    0    0

  ZNUC SCFIT  TOTAL HF ENERGY   KINETIC ENERGY   VIRIAL THEOREM ACCURACY
  20.0  35   -2.259494290E+02  1.538488917E+02 -2.468645152E+00  3.9E-06

 NUCLEAR CHARGE  6.0  SYMMETRY SPECIES            S    P
 N. ELECTRONS    6.0  NUMBER OF PRIMITIVE GTOS   11    5
                      NUMBER OF CONTRACTED GTOS   4    3
                      NUMBER OF CLOSED SHELLS     2    0
                      OPEN SHELL OCCUPATION       0    2

  ZNUC SCFIT  TOTAL HF ENERGY   KINETIC ENERGY   VIRIAL THEOREM ACCURACY
   6.0  11   -3.768480057E+01  3.769831118E+01 -1.999641612E+00  2.0E-06

 NUCLEAR CHARGE  7.0  SYMMETRY SPECIES            S    P
 N. ELECTRONS    7.0  NUMBER OF PRIMITIVE GTOS   11    5
                      NUMBER OF CONTRACTED GTOS   4    3
                      NUMBER OF CLOSED SHELLS     2    0
                      OPEN SHELL OCCUPATION       0    3

  ZNUC SCFIT  TOTAL HF ENERGY   KINETIC ENERGY   VIRIAL THEOREM ACCURACY
   7.0  11   -5.439473665E+01  5.441433682E+01 -1.999639798E+00  3.6E-06

 AAAAAAAAAAAAAAAAAAAAAAAAAAAAAAAAAAAAAAAAAAAAAAAAAAAAAAAAAAAAAAAAAAAAAAAAAAAAAAA

 CHARGE NORMALIZATION FACTOR   1.00000000
 TOTAL ATOMIC CHARGES:
   1.0000000   1.0000000   1.0000000   1.0000000   1.0000000   1.0000000
   1.0000000   1.0000000   1.0000000   1.0000000   1.0000000   1.0000000
   1.0000000   1.0000000   1.0000000   1.0000000   1.0000000   1.0000000
   1.0000000   1.0000000   1.0000000   1.0000000   1.0000000   1.0000000
   1.0000000   1.0000000   1.0000000   1.0000000   1.0000000   1.0000000
   1.0000000   1.0000000   1.0000000   1.0000000   1.0000000   1.0000000
   1.0000000   1.0000000   1.0000000   1.0000000   1.0000000   1.0000000
   1.0000000   1.0000000   1.0000000   1.0000000   1.0000000   1.0000000
   1.0000000   1.0000000   1.0000000   1.0000000   1.0000000   1.0000000
   1.0000000   1.0000000   1.0000000   1.0000000   1.0000000   1.0000000
  20.0000000  20.0000000  20.0000000  20.0000000  20.0000000  20.0000000
   6.0000000   6.0000000   6.0000000   6.0000000   6.0000000   6.0000000
   6.0000000   6.0000000   6.0000000   6.0000000   6.0000000   6.0000000
   6.0000000   6.0000000   6.0000000   6.0000000   6.0000000   6.0000000
   6.0000000   6.0000000   6.0000000   6.0000000   6.0000000   6.0000000
   6.0000000   6.0000000   6.0000000   6.0000000   6.0000000   6.0000000
   6.0000000   6.0000000   6.0000000   6.0000000   6.0000000   6.0000000
   7.0000000   7.0000000   7.0000000   7.0000000   7.0000000   7.0000000
   7.0000000   7.0000000   7.0000000   7.0000000   7.0000000   7.0000000
   6.0000000   6.0000000   6.0000000   6.0000000   6.0000000   6.0000000
   6.0000000   6.0000000   6.0000000   6.0000000   6.0000000   6.0000000
   7.0000000   7.0000000   7.0000000   7.0000000   7.0000000   7.0000000
   7.0000000   7.0000000   7.0000000   7.0000000   7.0000000   7.0000000
 TTTTTTTTTTTTTTTTTTTTTTTTTTTTTT MOQGAD      TELAPSE      858.60 TCPU      363.10
 TTTTTTTTTTTTTTTTTTTTTTTTTTTTTT SHELLXN     TELAPSE      864.26 TCPU      367.92
 TTTTTTTTTTTTTTTTTTTTTTTTTTTTTT MONMO3      TELAPSE      865.27 TCPU      368.92
 NUMERICALLY INTEGRATED DENSITY    635.9999301227
 TTTTTTTTTTTTTTTTTTTTTTTTTTTTTT NUMDFT      TELAPSE      868.35 TCPU      372.01
 CYC   0 ETOT(AU) -4.559984188378E+03 DETOT -4.56E+03 tst  9.90E-15 PX  1.00E+00
 TTTTTTTTTTTTTTTTTTTTTTTTTTTTTT DIIS        TELAPSE      868.47 TCPU      372.13
 TTTTTTTTTTTTTTTTTTTTTTTTTTTTTT FDIK        TELAPSE      873.94 TCPU      377.08
 INSULATING STATE
 TOP OF VALENCE BANDS -    BAND    318; K    1; EIG -2.8752325E-01 AU
 BOTTOM OF VIRTUAL BANDS - BAND    319; K    2; EIG -1.0465506E-01 AU
 INDIRECT ENERGY BAND GAP:   4.9761 eV
 BOTTOM OF VIRTUAL BANDS - BAND    319; K    1; EIG -1.0375725E-01 AU
 TTTTTTTTTTTTTTTTTTTTTTTTTTTTTT PDIG        TELAPSE      874.15 TCPU      377.29
 CHARGE NORMALIZATION FACTOR   1.00000000
 TOTAL ATOMIC CHARGES:
   0.7881124   0.7881124   0.7881124   0.7881124   0.7881124   0.7881123
   0.7881124   0.7881123   0.7881124   0.7881123   0.7881124   0.7881123
   0.7861561   0.7861561   0.7861561   0.7861561   0.7861561   0.7861561
   0.7861561   0.7861561   0.7861561   0.7861561   0.7861561   0.7861561
   0.7382208   0.7382208   0.7382208   0.7382208   0.7382208   0.7382208
   0.7382208   0.7382208   0.7382208   0.7382208   0.7382208   0.7382208
   0.7491888   0.7491888   0.7491888   0.7491888   0.7491888   0.7491888
   0.7491888   0.7491888   0.7491888   0.7491888   0.7491888   0.7491888
   0.7518642   0.7518642   0.7518642   0.7518642   0.7518642   0.7518643
   0.7518642   0.7518643   0.7518642   0.7518643   0.7518642   0.7518643
  18.2033768  18.2033768  18.2033769  18.2033767  18.2033769  18.2033767
   5.5456393   5.5456393   5.5456393   5.5456393   5.5456394   5.5456395
   5.5456394   5.5456395   5.5456394   5.5456395   5.5456394   5.5456395
   6.2084847   6.2084847   6.2084847   6.2084847   6.2084847   6.2084847
   6.2084847   6.2084847   6.2084847   6.2084847   6.2084847   6.2084847
   6.7022221   6.7022221   6.7022221   6.7022221   6.7022221   6.7022220
   6.7022221   6.7022220   6.7022221   6.7022220   6.7022221   6.7022220
   7.7134155   7.7134155   7.7134155   7.7134155   7.7134155   7.7134154
   7.7134155   7.7134154   7.7134155   7.7134154   7.7134155   7.7134154
   6.1977016   6.1977016   6.1977016   6.1977016   6.1977016   6.1977017
   6.1977016   6.1977017   6.1977016   6.1977017   6.1977016   6.1977017
   7.7173060   7.7173060   7.7173060   7.7173060   7.7173060   7.7173060
   7.7173060   7.7173060   7.7173060   7.7173060   7.7173060   7.7173060
 TTTTTTTTTTTTTTTTTTTTTTTTTTTTTT MOQGAD      TELAPSE      874.17 TCPU      377.31
 TTTTTTTTTTTTTTTTTTTTTTTTTTTTTT SHELLXN     TELAPSE      881.06 TCPU      382.66
 TTTTTTTTTTTTTTTTTTTTTTTTTTTTTT MONMO3      TELAPSE      882.05 TCPU      383.65
 NUMERICALLY INTEGRATED DENSITY    635.9999481406
 TTTTTTTTTTTTTTTTTTTTTTTTTTTTTT NUMDFT      TELAPSE      887.70 TCPU      389.30
 CYC   1 ETOT(AU) -4.541487284097E+03 DETOT  1.85E+01 tst  0.00E+00 PX  1.00E+00
 TTTTTTTTTTTTTTTTTTTTTTTTTTTTTT DIIS        TELAPSE      887.85 TCPU      389.45
 DIIS TEST: 0.13924E+02 AT SCF   CYCLE   1 - MIX   30 %
 TTTTTTTTTTTTTTTTTTTTTTTTTTTTTT FDIK        TELAPSE      890.18 TCPU      391.27
 INSULATING STATE
 TOP OF VALENCE BANDS -    BAND    318; K    5; EIG -1.6837400E-01 AU
 TOP OF VALENCE BANDS -    BAND    318; K    1; EIG -1.6875109E-01 AU
 BOTTOM OF VIRTUAL BANDS - BAND    319; K    1; EIG -1.8850665E-03 AU
 INDIRECT ENERGY BAND GAP:   4.5304 eV
 TTTTTTTTTTTTTTTTTTTTTTTTTTTTTT PDIG        TELAPSE      890.31 TCPU      391.41
 CHARGE NORMALIZATION FACTOR   1.00000000
 TOTAL ATOMIC CHARGES:
   0.9643214   0.9643214   0.9643214   0.9643214   0.9654248   0.9643907
   0.9654248   0.9643907   0.9654248   0.9643907   0.9654248   0.9643907
   0.9668003   0.9668003   0.9668003   0.9668003   0.9657514   0.9663461
   0.9657514   0.9663461   0.9657514   0.9663461   0.9657514   0.9663461
   0.9332817   0.9332817   0.9332817   0.9332817   0.9331646   0.9330136
   0.9331646   0.9330136   0.9331646   0.9330136   0.9331646   0.9330136
   0.9425716   0.9425716   0.9425716   0.9425716   0.9420984   0.9420912
   0.9420984   0.9420912   0.9420984   0.9420912   0.9420984   0.9420912
   0.9463211   0.9463211   0.9463211   0.9463211   0.9460964   0.9471792
   0.9460964   0.9471792   0.9460964   0.9471792   0.9460964   0.9471792
  19.2418502  19.2418502  19.2382211  19.2389468  19.2382211  19.2389468
   5.7471263   5.7471263   5.7471263   5.7471263   5.7467796   5.7469491
   5.7467796   5.7469491   5.7467796   5.7469491   5.7467796   5.7469491
   5.9213538   5.9213538   5.9213538   5.9213538   5.9236911   5.9234216
   5.9236911   5.9234216   5.9236911   5.9234216   5.9236911   5.9234216
   6.0804062   6.0804062   6.0804062   6.0804062   6.0820001   6.0806935
   6.0820001   6.0806935   6.0820001   6.0806935   6.0820001   6.0806935
   7.4883370   7.4883370   7.4883370   7.4883370   7.4861387   7.4864578
   7.4861387   7.4864578   7.4861387   7.4864578   7.4861387   7.4864578
   5.9028146   5.9028146   5.9028146   5.9028146   5.9027879   5.9027589
   5.9027879   5.9027589   5.9027879   5.9027589   5.9027879   5.9027589
   7.4869017   7.4869017   7.4869017   7.4869017   7.4870167   7.4860039
   7.4870167   7.4860039   7.4870167   7.4860039   7.4870167   7.4860039
 TTTTTTTTTTTTTTTTTTTTTTTTTTTTTT MOQGAD      TELAPSE      890.33 TCPU      391.42
 TTTTTTTTTTTTTTTTTTTTTTTTTTTTTT SHELLXN     TELAPSE      896.51 TCPU      396.80
 TTTTTTTTTTTTTTTTTTTTTTTTTTTTTT MONMO3      TELAPSE      897.59 TCPU      397.88
 NUMERICALLY INTEGRATED DENSITY    635.9999336467
 TTTTTTTTTTTTTTTTTTTTTTTTTTTTTT NUMDFT      TELAPSE      903.03 TCPU      403.33
 CYC   2 ETOT(AU) -4.542457644322E+03 DETOT -9.70E-01 tst  5.48E-03 PX  1.65E-01
 TTTTTTTTTTTTTTTTTTTTTTTTTTTTTT DIIS        TELAPSE      903.97 TCPU      404.26
 DIIS TEST: 0.74211E+01 AT SCF   CYCLE   2 - DIIS ACTIVE - HISTORY:     2 CYCLES
 TTTTTTTTTTTTTTTTTTTTTTTTTTTTTT FDIK        TELAPSE      908.02 TCPU      407.44
 INSULATING STATE
 TOP OF VALENCE BANDS -    BAND    318; K    5; EIG -1.8782052E-01 AU
 TOP OF VALENCE BANDS -    BAND    318; K    1; EIG -1.8819578E-01 AU
 BOTTOM OF VIRTUAL BANDS - BAND    319; K    2; EIG  4.3283633E-03 AU
 INDIRECT ENERGY BAND GAP:   5.2286 eV
 BOTTOM OF VIRTUAL BANDS - BAND    319; K    1; EIG  5.4534306E-03 AU
 TTTTTTTTTTTTTTTTTTTTTTTTTTTTTT PDIG        TELAPSE      908.18 TCPU      407.60
 CHARGE NORMALIZATION FACTOR   1.00000000
 TOTAL ATOMIC CHARGES:
   0.8911925   0.8911925   0.8911925   0.8911925   0.8912015   0.8908070
   0.8912015   0.8908070   0.8912015   0.8908070   0.8912015   0.8908070
   0.8899298   0.8899298   0.8899298   0.8899298   0.8900462   0.8900448
   0.8900462   0.8900448   0.8900462   0.8900448   0.8900462   0.8900448
   0.8907459   0.8907459   0.8907459   0.8907459   0.8905030   0.8907766
   0.8905030   0.8907766   0.8905030   0.8907766   0.8905030   0.8907766
   0.8958212   0.8958212   0.8958212   0.8958212   0.8959512   0.8953186
   0.8959512   0.8953186   0.8959512   0.8953186   0.8959512   0.8953186
   0.8960491   0.8960491   0.8960491   0.8960491   0.8962463   0.8956432
   0.8962463   0.8956432   0.8962463   0.8956432   0.8962463   0.8956432
  18.7107387  18.7107387  18.7110624  18.7110340  18.7110624  18.7110340
   5.6133880   5.6133880   5.6133880   5.6133880   5.6155128   5.6148327
   5.6155128   5.6148327   5.6155128   5.6148327   5.6155128   5.6148327
   6.0638364   6.0638364   6.0638364   6.0638364   6.0683919   6.0646462
   6.0683919   6.0646462   6.0683919   6.0646462   6.0683919   6.0646462
   6.2149106   6.2149106   6.2149106   6.2149106   6.2130596   6.2144927
   6.2130596   6.2144927   6.2130596   6.2144927   6.2130596   6.2144927
   7.6113199   7.6113199   7.6113199   7.6113199   7.6094921   7.6108406
   7.6094921   7.6108406   7.6094921   7.6108406   7.6094921   7.6108406
   6.0558232   6.0558232   6.0558232   6.0558232   6.0519593   6.0557561
   6.0519593   6.0557561   6.0519593   6.0557561   6.0519593   6.0557561
   7.6218291   7.6218291   7.6218291   7.6218291   7.6213681   7.6218464
   7.6213681   7.6218464   7.6213681   7.6218464   7.6213681   7.6218464
 TTTTTTTTTTTTTTTTTTTTTTTTTTTTTT MOQGAD      TELAPSE      908.20 TCPU      407.62
 TTTTTTTTTTTTTTTTTTTTTTTTTTTTTT SHELLXN     TELAPSE      915.56 TCPU      413.00
 TTTTTTTTTTTTTTTTTTTTTTTTTTTTTT MONMO3      TELAPSE      916.60 TCPU      414.04
 NUMERICALLY INTEGRATED DENSITY    635.9999364538
 TTTTTTTTTTTTTTTTTTTTTTTTTTTTTT NUMDFT      TELAPSE      922.05 TCPU      419.50
 CYC   3 ETOT(AU) -4.543349123251E+03 DETOT -8.91E-01 tst  2.17E-03 PX  1.22E-01
 TTTTTTTTTTTTTTTTTTTTTTTTTTTTTT DIIS        TELAPSE      922.42 TCPU      419.87
 DIIS TEST: 0.12225E+01 AT SCF   CYCLE   3 - DIIS ACTIVE - HISTORY:     3 CYCLES
 TTTTTTTTTTTTTTTTTTTTTTTTTTTTTT FDIK        TELAPSE      924.53 TCPU      421.46
 INSULATING STATE
 TOP OF VALENCE BANDS -    BAND    318; K    5; EIG -1.9453102E-01 AU
 TOP OF VALENCE BANDS -    BAND    318; K    1; EIG -1.9485502E-01 AU
 BOTTOM OF VIRTUAL BANDS - BAND    319; K    2; EIG -4.5412721E-03 AU
 INDIRECT ENERGY BAND GAP:   5.1699 eV
 BOTTOM OF VIRTUAL BANDS - BAND    319; K    1; EIG -3.4036530E-03 AU
 TTTTTTTTTTTTTTTTTTTTTTTTTTTTTT PDIG        TELAPSE      924.67 TCPU      421.59
 CHARGE NORMALIZATION FACTOR   1.00000000
 TOTAL ATOMIC CHARGES:
   0.8838184   0.8838184   0.8838184   0.8838184   0.8838396   0.8839831
   0.8838396   0.8839831   0.8838396   0.8839831   0.8838396   0.8839831
   0.8836185   0.8836185   0.8836185   0.8836185   0.8835972   0.8837661
   0.8835972   0.8837661   0.8835972   0.8837661   0.8835972   0.8837661
   0.8713758   0.8713758   0.8713758   0.8713758   0.8711936   0.8712722
   0.8711936   0.8712722   0.8711936   0.8712722   0.8711936   0.8712722
   0.8723641   0.8723641   0.8723641   0.8723641   0.8722342   0.8722175
   0.8722342   0.8722175   0.8722342   0.8722175   0.8722342   0.8722175
   0.8738659   0.8738659   0.8738659   0.8738659   0.8739359   0.8738324
   0.8739359   0.8738324   0.8739359   0.8738324   0.8739359   0.8738324
  18.7372935  18.7372935  18.7369509  18.7373417  18.7369509  18.7373417
   5.6582176   5.6582176   5.6582176   5.6582176   5.6583290   5.6584032
   5.6583290   5.6584032   5.6583290   5.6584032   5.6583290   5.6584032
   6.0591488   6.0591488   6.0591488   6.0591488   6.0590241   6.0590118
   6.0590241   6.0590118   6.0590241   6.0590118   6.0590241   6.0590118
   6.2841036   6.2841036   6.2841036   6.2841036   6.2839961   6.2841148
   6.2839961   6.2841148   6.2839961   6.2841148   6.2839961   6.2841148
   7.5983043   7.5983043   7.5983043   7.5983043   7.5985804   7.5982217
   7.5985804   7.5982217   7.5985804   7.5982217   7.5985804   7.5982217
   6.0463582   6.0463582   6.0463582   6.0463582   6.0462306   6.0459091
   6.0462306   6.0459091   6.0462306   6.0459091   6.0462306   6.0459091
   7.6003932   7.6003932   7.6003932   7.6003932   7.6003606   7.6005857
   7.6003606   7.6005857   7.6003606   7.6005857   7.6003606   7.6005857
 TTTTTTTTTTTTTTTTTTTTTTTTTTTTTT MOQGAD      TELAPSE      924.68 TCPU      421.61
 TTTTTTTTTTTTTTTTTTTTTTTTTTTTTT SHELLXN     TELAPSE      930.35 TCPU      426.98
 TTTTTTTTTTTTTTTTTTTTTTTTTTTTTT MONMO3      TELAPSE      931.76 TCPU      428.39
 NUMERICALLY INTEGRATED DENSITY    635.9999365947
 TTTTTTTTTTTTTTTTTTTTTTTTTTTTTT NUMDFT      TELAPSE      937.38 TCPU      434.01
 CYC   4 ETOT(AU) -4.543528573345E+03 DETOT -1.79E-01 tst  1.20E-04 PX  5.15E-02
 TTTTTTTTTTTTTTTTTTTTTTTTTTTTTT DIIS        TELAPSE      937.52 TCPU      434.15
 DIIS TEST: 0.21238E-01 AT SCF   CYCLE   4 - DIIS ACTIVE - HISTORY:     4 CYCLES
 TTTTTTTTTTTTTTTTTTTTTTTTTTTTTT FDIK        TELAPSE      940.35 TCPU      436.46
 INSULATING STATE
 TOP OF VALENCE BANDS -    BAND    318; K    5; EIG -1.9530883E-01 AU
 TOP OF VALENCE BANDS -    BAND    318; K    1; EIG -1.9564299E-01 AU
 BOTTOM OF VIRTUAL BANDS - BAND    319; K    4; EIG -4.3832984E-03 AU
 INDIRECT ENERGY BAND GAP:   5.1954 eV
 BOTTOM OF VIRTUAL BANDS - BAND    319; K    1; EIG -3.2468869E-03 AU
 TTTTTTTTTTTTTTTTTTTTTTTTTTTTTT PDIG        TELAPSE      940.49 TCPU      436.60
 CHARGE NORMALIZATION FACTOR   1.00000000
 TOTAL ATOMIC CHARGES:
   0.8858024   0.8858024   0.8858024   0.8858024   0.8857587   0.8857694
   0.8857587   0.8857694   0.8857587   0.8857694   0.8857587   0.8857694
   0.8854570   0.8854570   0.8854570   0.8854570   0.8854138   0.8854546
   0.8854138   0.8854546   0.8854138   0.8854546   0.8854138   0.8854546
   0.8708224   0.8708224   0.8708224   0.8708224   0.8708595   0.8708081
   0.8708595   0.8708081   0.8708595   0.8708081   0.8708595   0.8708081
   0.8742871   0.8742871   0.8742871   0.8742871   0.8742683   0.8742482
   0.8742683   0.8742482   0.8742683   0.8742482   0.8742683   0.8742482
   0.8758528   0.8758528   0.8758528   0.8758528   0.8758296   0.8758834
   0.8758296   0.8758834   0.8758296   0.8758834   0.8758296   0.8758834
  18.7289639  18.7289639  18.7290019  18.7290693  18.7290019  18.7290693
   5.6729504   5.6729504   5.6729504   5.6729504   5.6728293   5.6727827
   5.6728293   5.6727827   5.6728293   5.6727827   5.6728293   5.6727827
   6.0646013   6.0646013   6.0646013   6.0646013   6.0648539   6.0650600
   6.0648539   6.0650600   6.0648539   6.0650600   6.0648539   6.0650600
   6.2834850   6.2834850   6.2834850   6.2834850   6.2835244   6.2835142
   6.2835244   6.2835142   6.2835244   6.2835142   6.2835244   6.2835142
   7.5819729   7.5819729   7.5819729   7.5819729   7.5818647   7.5821123
   7.5818647   7.5821123   7.5818647   7.5821123   7.5818647   7.5821123
   6.0526082   6.0526082   6.0526082   6.0526082   6.0525469   6.0524320
   6.0525469   6.0524320   6.0525469   6.0524320   6.0525469   6.0524320
   7.5876771   7.5876771   7.5876771   7.5876771   7.5877238   7.5874280
   7.5877238   7.5874280   7.5877238   7.5874280   7.5877238   7.5874280
 TTTTTTTTTTTTTTTTTTTTTTTTTTTTTT MOQGAD      TELAPSE      940.50 TCPU      436.61
 TTTTTTTTTTTTTTTTTTTTTTTTTTTTTT SHELLXN     TELAPSE      946.78 TCPU      441.96
 TTTTTTTTTTTTTTTTTTTTTTTTTTTTTT MONMO3      TELAPSE      947.87 TCPU      443.05
 NUMERICALLY INTEGRATED DENSITY    635.9999370428
 TTTTTTTTTTTTTTTTTTTTTTTTTTTTTT NUMDFT      TELAPSE      953.50 TCPU      448.68
 CYC   5 ETOT(AU) -4.543530956603E+03 DETOT -2.38E-03 tst  3.52E-06 PX  6.43E-03
 TTTTTTTTTTTTTTTTTTTTTTTTTTTTTT DIIS        TELAPSE      954.73 TCPU      449.91
 DIIS TEST: 0.64456E-02 AT SCF   CYCLE   5 - DIIS ACTIVE - HISTORY:     5 CYCLES
 TTTTTTTTTTTTTTTTTTTTTTTTTTTTTT FDIK        TELAPSE      959.24 TCPU      452.26
 INSULATING STATE
 TOP OF VALENCE BANDS -    BAND    318; K    5; EIG -1.9613493E-01 AU
 TOP OF VALENCE BANDS -    BAND    318; K    1; EIG -1.9646485E-01 AU
 BOTTOM OF VIRTUAL BANDS - BAND    319; K    2; EIG -5.8400010E-03 AU
 INDIRECT ENERGY BAND GAP:   5.1782 eV
 BOTTOM OF VIRTUAL BANDS - BAND    319; K    1; EIG -4.7049970E-03 AU
 TTTTTTTTTTTTTTTTTTTTTTTTTTTTTT PDIG        TELAPSE      959.49 TCPU      452.51
 CHARGE NORMALIZATION FACTOR   1.00000000
 TOTAL ATOMIC CHARGES:
   0.8839960   0.8839960   0.8839960   0.8839960   0.8840162   0.8840467
   0.8840162   0.8840467   0.8840162   0.8840467   0.8840162   0.8840467
   0.8837867   0.8837867   0.8837867   0.8837867   0.8838184   0.8837915
   0.8838184   0.8837915   0.8838184   0.8837915   0.8838184   0.8837915
   0.8735907   0.8735907   0.8735907   0.8735907   0.8735961   0.8735827
   0.8735961   0.8735827   0.8735961   0.8735827   0.8735961   0.8735827
   0.8743788   0.8743788   0.8743788   0.8743788   0.8743622   0.8743731
   0.8743622   0.8743731   0.8743622   0.8743731   0.8743622   0.8743731
   0.8760093   0.8760093   0.8760093   0.8760093   0.8759966   0.8759562
   0.8759966   0.8759562   0.8759966   0.8759562   0.8759966   0.8759562
  18.7261850  18.7261850  18.7261036  18.7261575  18.7261036  18.7261575
   5.6627477   5.6627477   5.6627477   5.6627477   5.6628521   5.6629053
   5.6628521   5.6629053   5.6628521   5.6629053   5.6628521   5.6629053
   6.0624980   6.0624980   6.0624980   6.0624980   6.0624064   6.0621338
   6.0624064   6.0621338   6.0624064   6.0621338   6.0624064   6.0621338
   6.2786007   6.2786007   6.2786007   6.2786007   6.2786221   6.2786482
   6.2786221   6.2786482   6.2786221   6.2786482   6.2786221   6.2786482
   7.5949379   7.5949379   7.5949379   7.5949379   7.5949684   7.5946352
   7.5949684   7.5946352   7.5949684   7.5946352   7.5949684   7.5946352
   6.0490832   6.0490832   6.0490832   6.0490832   6.0490870   6.0492418
   6.0490870   6.0492418   6.0490870   6.0492418   6.0490870   6.0492418
   7.5972700   7.5972700   7.5972700   7.5972700   7.5972155   7.5976226
   7.5972155   7.5976226   7.5972155   7.5976226   7.5972155   7.5976226
 TTTTTTTTTTTTTTTTTTTTTTTTTTTTTT MOQGAD      TELAPSE      959.50 TCPU      452.52
 TTTTTTTTTTTTTTTTTTTTTTTTTTTTTT SHELLXN     TELAPSE      965.36 TCPU      457.90
 TTTTTTTTTTTTTTTTTTTTTTTTTTTTTT MONMO3      TELAPSE      966.38 TCPU      458.92
 NUMERICALLY INTEGRATED DENSITY    635.9999370697
 TTTTTTTTTTTTTTTTTTTTTTTTTTTTTT NUMDFT      TELAPSE      971.96 TCPU      464.50
 CYC   6 ETOT(AU) -4.543531546763E+03 DETOT -5.90E-04 tst  1.89E-06 PX  2.47E-03
 TTTTTTTTTTTTTTTTTTTTTTTTTTTTTT DIIS        TELAPSE      972.41 TCPU      464.95
 DIIS TEST: 0.21324E-02 AT SCF   CYCLE   6 - DIIS ACTIVE - HISTORY:     6 CYCLES
 TTTTTTTTTTTTTTTTTTTTTTTTTTTTTT FDIK        TELAPSE      974.61 TCPU      466.63
 INSULATING STATE
 TOP OF VALENCE BANDS -    BAND    318; K    5; EIG -1.9626955E-01 AU
 TOP OF VALENCE BANDS -    BAND    318; K    1; EIG -1.9660123E-01 AU
 BOTTOM OF VIRTUAL BANDS - BAND    319; K    4; EIG -5.7003930E-03 AU
 INDIRECT ENERGY BAND GAP:   5.1857 eV
 BOTTOM OF VIRTUAL BANDS - BAND    319; K    1; EIG -4.5616678E-03 AU
 TTTTTTTTTTTTTTTTTTTTTTTTTTTTTT PDIG        TELAPSE      974.75 TCPU      466.77
 CHARGE NORMALIZATION FACTOR   1.00000000
 TOTAL ATOMIC CHARGES:
   0.8842931   0.8842931   0.8842931   0.8842931   0.8842844   0.8842773
   0.8842844   0.8842773   0.8842844   0.8842773   0.8842844   0.8842773
   0.8839776   0.8839776   0.8839776   0.8839776   0.8839620   0.8839911
   0.8839620   0.8839911   0.8839620   0.8839911   0.8839620   0.8839911
   0.8731590   0.8731590   0.8731590   0.8731590   0.8731441   0.8731672
   0.8731441   0.8731672   0.8731441   0.8731672   0.8731441   0.8731672
   0.8738885   0.8738885   0.8738885   0.8738885   0.8738871   0.8738650
   0.8738871   0.8738650   0.8738871   0.8738650   0.8738871   0.8738650
   0.8752617   0.8752617   0.8752617   0.8752617   0.8752700   0.8753024
   0.8752700   0.8753024   0.8752700   0.8753024   0.8752700   0.8753024
  18.7301773  18.7301773  18.7302238  18.7302167  18.7302238  18.7302167
   5.6697252   5.6697252   5.6697252   5.6697252   5.6697190   5.6696722
   5.6697190   5.6696722   5.6697190   5.6696722   5.6697190   5.6696722
   6.0637903   6.0637903   6.0637903   6.0637903   6.0637765   6.0640292
   6.0637765   6.0640292   6.0637765   6.0640292   6.0637765   6.0640292
   6.2815276   6.2815276   6.2815276   6.2815276   6.2815311   6.2815043
   6.2815311   6.2815043   6.2815311   6.2815043   6.2815311   6.2815043
   7.5863362   7.5863362   7.5863362   7.5863362   7.5863616   7.5866497
   7.5863616   7.5866497   7.5863616   7.5866497   7.5863616   7.5866497
   6.0518042   6.0518042   6.0518042   6.0518042   6.0517746   6.0516009
   6.0517746   6.0516009   6.0517746   6.0516009   6.0517746   6.0516009
   7.5911570   7.5911570   7.5911570   7.5911570   7.5911665   7.5908346
   7.5911665   7.5908346   7.5911665   7.5908346   7.5911665   7.5908346
 TTTTTTTTTTTTTTTTTTTTTTTTTTTTTT MOQGAD      TELAPSE      974.76 TCPU      466.78
 TTTTTTTTTTTTTTTTTTTTTTTTTTTTTT SHELLXN     TELAPSE      980.80 TCPU      472.16
 TTTTTTTTTTTTTTTTTTTTTTTTTTTTTT MONMO3      TELAPSE      982.02 TCPU      473.37
 NUMERICALLY INTEGRATED DENSITY    635.9999369699
 TTTTTTTTTTTTTTTTTTTTTTTTTTTTTT NUMDFT      TELAPSE      987.47 TCPU      478.83
 CYC   7 ETOT(AU) -4.543531763964E+03 DETOT -2.17E-04 tst  3.87E-07 PX  1.27E-03
 TTTTTTTTTTTTTTTTTTTTTTTTTTTTTT DIIS        TELAPSE      988.34 TCPU      479.70
 DIIS TEST: 0.16452E-03 AT SCF   CYCLE   7 - DIIS ACTIVE - HISTORY:     7 CYCLES
 TTTTTTTTTTTTTTTTTTTTTTTTTTTTTT FDIK        TELAPSE      990.45 TCPU      481.28
 INSULATING STATE
 TOP OF VALENCE BANDS -    BAND    318; K    5; EIG -1.9619382E-01 AU
 TOP OF VALENCE BANDS -    BAND    318; K    1; EIG -1.9652560E-01 AU
 BOTTOM OF VIRTUAL BANDS - BAND    319; K    3; EIG -5.6784731E-03 AU
 INDIRECT ENERGY BAND GAP:   5.1842 eV
 BOTTOM OF VIRTUAL BANDS - BAND    319; K    1; EIG -4.5420362E-03 AU
 TTTTTTTTTTTTTTTTTTTTTTTTTTTTTT PDIG        TELAPSE      990.59 TCPU      481.42
 CHARGE NORMALIZATION FACTOR   1.00000000
 TOTAL ATOMIC CHARGES:
   0.8844791   0.8844791   0.8844791   0.8844791   0.8844933   0.8845070
   0.8844933   0.8845070   0.8844933   0.8845070   0.8844933   0.8845070
   0.8843223   0.8843223   0.8843223   0.8843223   0.8843417   0.8843073
   0.8843417   0.8843073   0.8843417   0.8843073   0.8843417   0.8843073
   0.8725495   0.8725495   0.8725495   0.8725495   0.8725630   0.8725449
   0.8725630   0.8725449   0.8725630   0.8725449   0.8725630   0.8725449
   0.8740172   0.8740172   0.8740172   0.8740172   0.8740272   0.8740572
   0.8740272   0.8740572   0.8740272   0.8740572   0.8740272   0.8740572
   0.8754721   0.8754721   0.8754721   0.8754721   0.8754712   0.8754209
   0.8754712   0.8754209   0.8754712   0.8754209   0.8754712   0.8754209
  18.7301063  18.7301063  18.7300529  18.7300348  18.7300529  18.7300348
   5.6674250   5.6674250   5.6674250   5.6674250   5.6673938   5.6674574
   5.6673938   5.6674574   5.6673938   5.6674574   5.6673938   5.6674574
   6.0638713   6.0638713   6.0638713   6.0638713   6.0639072   6.0635781
   6.0639072   6.0635781   6.0639072   6.0635781   6.0639072   6.0635781
   6.2819472   6.2819472   6.2819472   6.2819472   6.2819439   6.2819616
   6.2819439   6.2819616   6.2819439   6.2819616   6.2819439   6.2819616
   7.5888006   7.5888006   7.5888006   7.5888006   7.5887344   7.5883256
   7.5887344   7.5883256   7.5887344   7.5883256   7.5887344   7.5883256
   6.0505571   6.0505571   6.0505571   6.0505571   6.0506208   6.0508564
   6.0506208   6.0508564   6.0506208   6.0508564   6.0506208   6.0508564
   7.5914974   7.5914974   7.5914974   7.5914974   7.5914993   7.5919520
   7.5914993   7.5919520   7.5914993   7.5919520   7.5914993   7.5919520
 TTTTTTTTTTTTTTTTTTTTTTTTTTTTTT MOQGAD      TELAPSE      990.60 TCPU      481.43
 TTTTTTTTTTTTTTTTTTTTTTTTTTTTTT SHELLXN     TELAPSE      996.44 TCPU      486.82
 TTTTTTTTTTTTTTTTTTTTTTTTTTTTTT MONMO3      TELAPSE      997.74 TCPU      488.11
 NUMERICALLY INTEGRATED DENSITY    635.9999370427
 TTTTTTTTTTTTTTTTTTTTTTTTTTTTTT NUMDFT      TELAPSE     1003.36 TCPU      493.73
 CYC   8 ETOT(AU) -4.543531768778E+03 DETOT -4.81E-06 tst  3.60E-08 PX  3.50E-04
 TTTTTTTTTTTTTTTTTTTTTTTTTTTTTT DIIS        TELAPSE     1004.19 TCPU      494.57
 DIIS TEST: 0.41768E-04 AT SCF   CYCLE   8 - DIIS ACTIVE - HISTORY:     8 CYCLES
 TTTTTTTTTTTTTTTTTTTTTTTTTTTTTT FDIK        TELAPSE     1006.12 TCPU      495.98
 INSULATING STATE
 TOP OF VALENCE BANDS -    BAND    318; K    5; EIG -1.9627776E-01 AU
 TOP OF VALENCE BANDS -    BAND    318; K    1; EIG -1.9660991E-01 AU
 BOTTOM OF VIRTUAL BANDS - BAND    319; K    4; EIG -5.7642879E-03 AU
 INDIRECT ENERGY BAND GAP:   5.1841 eV
 BOTTOM OF VIRTUAL BANDS - BAND    319; K    1; EIG -4.6304196E-03 AU
 TTTTTTTTTTTTTTTTTTTTTTTTTTTTTT PDIG        TELAPSE     1006.26 TCPU      496.12
 CHARGE NORMALIZATION FACTOR   1.00000000
 TOTAL ATOMIC CHARGES:
   0.8844470   0.8844470   0.8844470   0.8844470   0.8844274   0.8844188
   0.8844274   0.8844188   0.8844274   0.8844188   0.8844274   0.8844188
   0.8841556   0.8841556   0.8841556   0.8841556   0.8841343   0.8841625
   0.8841343   0.8841625   0.8841343   0.8841625   0.8841343   0.8841625
   0.8728256   0.8728256   0.8728256   0.8728256   0.8728213   0.8728299
   0.8728213   0.8728299   0.8728213   0.8728299   0.8728213   0.8728299
   0.8740200   0.8740200   0.8740200   0.8740200   0.8740082   0.8739760
   0.8740082   0.8739760   0.8740082   0.8739760   0.8740082   0.8739760
   0.8754102   0.8754102   0.8754102   0.8754102   0.8754064   0.8754532
   0.8754064   0.8754532   0.8754064   0.8754532   0.8754064   0.8754532
  18.7296443  18.7296443  18.7296656  18.7296750  18.7296656  18.7296750
   5.6681081   5.6681081   5.6681081   5.6681081   5.6681731   5.6681131
   5.6681731   5.6681131   5.6681731   5.6681131   5.6681731   5.6681131
   6.0633424   6.0633424   6.0633424   6.0633424   6.0633208   6.0636357
   6.0633208   6.0636357   6.0633208   6.0636357   6.0633208   6.0636357
   6.2814988   6.2814988   6.2814988   6.2814988   6.2814972   6.2814847
   6.2814972   6.2814847   6.2814972   6.2814847   6.2814972   6.2814847
   7.5876845   7.5876845   7.5876845   7.5876845   7.5877496   7.5881819
   7.5877496   7.5881819   7.5877496   7.5881819   7.5877496   7.5881819
   6.0512536   6.0512536   6.0512536   6.0512536   6.0511733   6.0509415
   6.0511733   6.0509415   6.0511733   6.0509415   6.0511733   6.0509415
   7.5924463   7.5924463   7.5924463   7.5924463   7.5924351   7.5919715
   7.5924351   7.5919715   7.5924351   7.5919715   7.5924351   7.5919715
 TTTTTTTTTTTTTTTTTTTTTTTTTTTTTT MOQGAD      TELAPSE     1006.27 TCPU      496.13
 TTTTTTTTTTTTTTTTTTTTTTTTTTTTTT SHELLXN     TELAPSE     1013.94 TCPU      501.51
 TTTTTTTTTTTTTTTTTTTTTTTTTTTTTT MONMO3      TELAPSE     1014.98 TCPU      502.55
 NUMERICALLY INTEGRATED DENSITY    635.9999370221
 TTTTTTTTTTTTTTTTTTTTTTTTTTTTTT NUMDFT      TELAPSE     1020.62 TCPU      508.19
 CYC   9 ETOT(AU) -4.543531775721E+03 DETOT -6.94E-06 tst  2.03E-08 PX  1.50E-04
 TTTTTTTTTTTTTTTTTTTTTTTTTTTTTT DIIS        TELAPSE     1021.31 TCPU      508.88
 DIIS TEST: 0.13383E-04 AT SCF   CYCLE   9 - DIIS ACTIVE - HISTORY:     9 CYCLES
 TTTTTTTTTTTTTTTTTTTTTTTTTTTTTT FDIK        TELAPSE     1025.92 TCPU      511.74
 INSULATING STATE
 TOP OF VALENCE BANDS -    BAND    318; K    5; EIG -1.9628920E-01 AU
 TOP OF VALENCE BANDS -    BAND    318; K    1; EIG -1.9662085E-01 AU
 BOTTOM OF VIRTUAL BANDS - BAND    319; K    3; EIG -5.7614228E-03 AU
 INDIRECT ENERGY BAND GAP:   5.1845 eV
 BOTTOM OF VIRTUAL BANDS - BAND    319; K    1; EIG -4.6232539E-03 AU
 TTTTTTTTTTTTTTTTTTTTTTTTTTTTTT PDIG        TELAPSE     1026.09 TCPU      511.91
 CHARGE NORMALIZATION FACTOR   1.00000000
 TOTAL ATOMIC CHARGES:
   0.8843665   0.8843665   0.8843665   0.8843665   0.8843757   0.8843830
   0.8843757   0.8843830   0.8843757   0.8843830   0.8843757   0.8843830
   0.8841419   0.8841419   0.8841419   0.8841419   0.8841515   0.8841349
   0.8841515   0.8841349   0.8841515   0.8841349   0.8841515   0.8841349
   0.8728891   0.8728891   0.8728891   0.8728891   0.8728932   0.8728872
   0.8728932   0.8728872   0.8728932   0.8728872   0.8728932   0.8728872
   0.8739928   0.8739928   0.8739928   0.8739928   0.8740002   0.8740169
   0.8740002   0.8740169   0.8740002   0.8740169   0.8740002   0.8740169
   0.8754320   0.8754320   0.8754320   0.8754320   0.8754372   0.8754118
   0.8754372   0.8754118   0.8754372   0.8754118   0.8754372   0.8754118
  18.7297669  18.7297669  18.7297542  18.7297490  18.7297542  18.7297490
   5.6681629   5.6681629   5.6681629   5.6681629   5.6681198   5.6681424
   5.6681198   5.6681424   5.6681198   5.6681424   5.6681198   5.6681424
   6.0637867   6.0637867   6.0637867   6.0637867   6.0638042   6.0636249
   6.0638042   6.0636249   6.0638042   6.0636249   6.0638042   6.0636249
   6.2814619   6.2814619   6.2814619   6.2814619   6.2814602   6.2814675
   6.2814602   6.2814675   6.2814602   6.2814675   6.2814602   6.2814675
   7.5882086   7.5882086   7.5882086   7.5882086   7.5881661   7.5879508
   7.5881661   7.5879508   7.5881661   7.5879508   7.5881661   7.5879508
   6.0509931   6.0509931   6.0509931   6.0509931   6.0510451   6.0511812
   6.0510451   6.0511812   6.0510451   6.0511812   6.0510451   6.0511812
   7.5916773   7.5916773   7.5916773   7.5916773   7.5916768   7.5919217
   7.5916768   7.5919217   7.5916768   7.5919217   7.5916768   7.5919217
 TTTTTTTTTTTTTTTTTTTTTTTTTTTTTT MOQGAD      TELAPSE     1026.11 TCPU      511.93
 TTTTTTTTTTTTTTTTTTTTTTTTTTTTTT SHELLXN     TELAPSE     1032.68 TCPU      517.35
 TTTTTTTTTTTTTTTTTTTTTTTTTTTTTT MONMO3      TELAPSE     1033.78 TCPU      518.45
 NUMERICALLY INTEGRATED DENSITY    635.9999370226
 TTTTTTTTTTTTTTTTTTTTTTTTTTTTTT NUMDFT      TELAPSE     1039.24 TCPU      523.91
 CYC  10 ETOT(AU) -4.543531777151E+03 DETOT -1.43E-06 tst  6.60E-09 PX  8.12E-05
 TTTTTTTTTTTTTTTTTTTTTTTTTTTTTT DIIS        TELAPSE     1045.46 TCPU      530.13
 DIIS TEST: 0.29407E-05 AT SCF   CYCLE  10 - DIIS ACTIVE - HISTORY:    10 CYCLES
 TTTTTTTTTTTTTTTTTTTTTTTTTTTTTT FDIK        TELAPSE     1048.30 TCPU      530.60
 INSULATING STATE
 TOP OF VALENCE BANDS -    BAND    318; K    5; EIG -1.9628292E-01 AU
 TOP OF VALENCE BANDS -    BAND    318; K    1; EIG -1.9661492E-01 AU
 BOTTOM OF VIRTUAL BANDS - BAND    319; K    4; EIG -5.7581576E-03 AU
 INDIRECT ENERGY BAND GAP:   5.1844 eV
 BOTTOM OF VIRTUAL BANDS - BAND    319; K    1; EIG -4.6196264E-03 AU
 TTTTTTTTTTTTTTTTTTTTTTTTTTTTTT PDIG        TELAPSE     1048.45 TCPU      530.76
 CHARGE NORMALIZATION FACTOR   1.00000000
 TOTAL ATOMIC CHARGES:
   0.8843995   0.8843995   0.8843995   0.8843995   0.8843912   0.8843865
   0.8843912   0.8843865   0.8843912   0.8843865   0.8843912   0.8843865
   0.8841547   0.8841547   0.8841547   0.8841547   0.8841470   0.8841609
   0.8841470   0.8841609   0.8841470   0.8841609   0.8841470   0.8841609
   0.8728608   0.8728608   0.8728608   0.8728608   0.8728577   0.8728624
   0.8728577   0.8728624   0.8728577   0.8728624   0.8728577   0.8728624
   0.8740172   0.8740172   0.8740172   0.8740172   0.8740092   0.8739960
   0.8740092   0.8739960   0.8740092   0.8739960   0.8740092   0.8739960
   0.8754149   0.8754149   0.8754149   0.8754149   0.8754116   0.8754314
   0.8754116   0.8754314   0.8754116   0.8754314   0.8754116   0.8754314
  18.7298593  18.7298593  18.7298657  18.7298729  18.7298657  18.7298729
   5.6679982   5.6679982   5.6679982   5.6679982   5.6680448   5.6680250
   5.6680448   5.6680250   5.6680448   5.6680250   5.6680448   5.6680250
   6.0636580   6.0636580   6.0636580   6.0636580   6.0636426   6.0637761
   6.0636426   6.0637761   6.0636426   6.0637761   6.0636426   6.0637761
   6.2815570   6.2815570   6.2815570   6.2815570   6.2815602   6.2815549
   6.2815602   6.2815549   6.2815602   6.2815549   6.2815602   6.2815549
   7.5879936   7.5879936   7.5879936   7.5879936   7.5880264   7.5881981
   7.5880264   7.5881981   7.5880264   7.5881981   7.5880264   7.5881981
   6.0511355   6.0511355   6.0511355   6.0511355   6.0510880   6.0509863
   6.0510880   6.0509863   6.0510880   6.0509863   6.0510880   6.0509863
   7.5918841   7.5918841   7.5918841   7.5918841   7.5918813   7.5916900
   7.5918813   7.5916900   7.5918813   7.5916900   7.5918813   7.5916900
 TTTTTTTTTTTTTTTTTTTTTTTTTTTTTT MOQGAD      TELAPSE     1048.47 TCPU      530.77
 TTTTTTTTTTTTTTTTTTTTTTTTTTTTTT SHELLXN     TELAPSE     1056.85 TCPU      536.16
 TTTTTTTTTTTTTTTTTTTTTTTTTTTTTT MONMO3      TELAPSE     1057.80 TCPU      537.11
 NUMERICALLY INTEGRATED DENSITY    635.9999370227
 TTTTTTTTTTTTTTTTTTTTTTTTTTTTTT NUMDFT      TELAPSE     1063.25 TCPU      542.56
 CYC  11 ETOT(AU) -4.543531777091E+03 DETOT  5.96E-08 tst  1.51E-09 PX  3.33E-05
 TTTTTTTTTTTTTTTTTTTTTTTTTTTTTT DIIS        TELAPSE     1067.89 TCPU      547.20
 DIIS TEST: 0.10519E-05 AT SCF   CYCLE  11 - DIIS ACTIVE - HISTORY:    11 CYCLES
 TTTTTTTTTTTTTTTTTTTTTTTTTTTTTT FDIK        TELAPSE     1069.94 TCPU      548.73
 INSULATING STATE
 TOP OF VALENCE BANDS -    BAND    318; K    5; EIG -1.9628665E-01 AU
 TOP OF VALENCE BANDS -    BAND    318; K    1; EIG -1.9661833E-01 AU
 BOTTOM OF VIRTUAL BANDS - BAND    319; K    3; EIG -5.7654552E-03 AU
 INDIRECT ENERGY BAND GAP:   5.1843 eV
 BOTTOM OF VIRTUAL BANDS - BAND    319; K    1; EIG -4.6262793E-03 AU
 TTTTTTTTTTTTTTTTTTTTTTTTTTTTTT PDIG        TELAPSE     1070.08 TCPU      548.87
 CHARGE NORMALIZATION FACTOR   1.00000000
 TOTAL ATOMIC CHARGES:
   0.8843992   0.8843992   0.8843992   0.8843992   0.8844065   0.8844097
   0.8844065   0.8844097   0.8844065   0.8844097   0.8844065   0.8844097
   0.8841532   0.8841532   0.8841532   0.8841532   0.8841595   0.8841478
   0.8841595   0.8841478   0.8841595   0.8841478   0.8841595   0.8841478
   0.8728484   0.8728484   0.8728484   0.8728484   0.8728517   0.8728473
   0.8728517   0.8728473   0.8728517   0.8728473   0.8728517   0.8728473
   0.8739995   0.8739995   0.8739995   0.8739995   0.8740067   0.8740180
   0.8740067   0.8740180   0.8740067   0.8740180   0.8740067   0.8740180
   0.8754250   0.8754250   0.8754250   0.8754250   0.8754285   0.8754119
   0.8754285   0.8754119   0.8754285   0.8754119   0.8754285   0.8754119
  18.7298121  18.7298121  18.7298154  18.7298167  18.7298154  18.7298167
   5.6681373   5.6681373   5.6681373   5.6681373   5.6680951   5.6681101
   5.6680951   5.6681101   5.6680951   5.6681101   5.6680951   5.6681101
   6.0636318   6.0636318   6.0636318   6.0636318   6.0636475   6.0635318
   6.0636475   6.0635318   6.0636475   6.0635318   6.0636475   6.0635318
   6.2815267   6.2815267   6.2815267   6.2815267   6.2815232   6.2815290
   6.2815232   6.2815290   6.2815232   6.2815290   6.2815232   6.2815290
   7.5880729   7.5880729   7.5880729   7.5880729   7.5880393   7.5878851
   7.5880393   7.5878851   7.5880393   7.5878851   7.5880393   7.5878851
   6.0510247   6.0510247   6.0510247   6.0510247   6.0510671   6.0511564
   6.0510671   6.0511564   6.0510671   6.0511564   6.0510671   6.0511564
   7.5918692   7.5918692   7.5918692   7.5918692   7.5918739   7.5920440
   7.5918739   7.5920440   7.5918739   7.5920440   7.5918739   7.5920440
 TTTTTTTTTTTTTTTTTTTTTTTTTTTTTT MOQGAD      TELAPSE     1070.09 TCPU      548.88
 TTTTTTTTTTTTTTTTTTTTTTTTTTTTTT SHELLXN     TELAPSE     1076.41 TCPU      554.27
 TTTTTTTTTTTTTTTTTTTTTTTTTTTTTT MONMO3      TELAPSE     1077.56 TCPU      555.42
 NUMERICALLY INTEGRATED DENSITY    635.9999370230
 TTTTTTTTTTTTTTTTTTTTTTTTTTTTTT NUMDFT      TELAPSE     1083.16 TCPU      561.03
 CYC  12 ETOT(AU) -4.543531777020E+03 DETOT  7.06E-08 tst  2.07E-09 PX  3.98E-05
 TTTTTTTTTTTTTTTTTTTTTTTTTTTTTT DIIS        TELAPSE     1085.93 TCPU      563.79
 DIIS TEST: 0.99739E-06 AT SCF   CYCLE  12 - DIIS ACTIVE - HISTORY:    12 CYCLES
 TTTTTTTTTTTTTTTTTTTTTTTTTTTTTT FDIK        TELAPSE     1087.86 TCPU      565.19
 INSULATING STATE
 TOP OF VALENCE BANDS -    BAND    318; K    5; EIG -1.9629069E-01 AU
 TOP OF VALENCE BANDS -    BAND    318; K    1; EIG -1.9662245E-01 AU
 BOTTOM OF VIRTUAL BANDS - BAND    319; K    4; EIG -5.7606001E-03 AU
 INDIRECT ENERGY BAND GAP:   5.1846 eV
 BOTTOM OF VIRTUAL BANDS - BAND    319; K    1; EIG -4.6182011E-03 AU
 TTTTTTTTTTTTTTTTTTTTTTTTTTTTTT PDIG        TELAPSE     1088.00 TCPU      565.33
 CHARGE NORMALIZATION FACTOR   1.00000000
 TOTAL ATOMIC CHARGES:
   0.8843952   0.8843952   0.8843952   0.8843952   0.8843952   0.8843944
   0.8843952   0.8843944   0.8843952   0.8843944   0.8843952   0.8843944
   0.8841541   0.8841541   0.8841541   0.8841541   0.8841540   0.8841545
   0.8841540   0.8841545   0.8841540   0.8841545   0.8841540   0.8841545
   0.8728574   0.8728574   0.8728574   0.8728574   0.8728571   0.8728572
   0.8728571   0.8728572   0.8728571   0.8728572   0.8728571   0.8728572
   0.8740097   0.8740097   0.8740097   0.8740097   0.8740099   0.8740093
   0.8740099   0.8740093   0.8740099   0.8740093   0.8740099   0.8740093
   0.8754267   0.8754267   0.8754267   0.8754267   0.8754266   0.8754271
   0.8754266   0.8754271   0.8754266   0.8754271   0.8754266   0.8754271
  18.7298065  18.7298065  18.7298098  18.7298125  18.7298098  18.7298125
   5.6681039   5.6681039   5.6681039   5.6681039   5.6681047   5.6681034
   5.6681047   5.6681034   5.6681047   5.6681034   5.6681047   5.6681034
   6.0636726   6.0636726   6.0636726   6.0636726   6.0636718   6.0636779
   6.0636718   6.0636779   6.0636718   6.0636779   6.0636718   6.0636779
   6.2815091   6.2815091   6.2815091   6.2815091   6.2815091   6.2815098
   6.2815091   6.2815098   6.2815091   6.2815098   6.2815091   6.2815098
   7.5880656   7.5880656   7.5880656   7.5880656   7.5880660   7.5880686
   7.5880660   7.5880686   7.5880660   7.5880686   7.5880660   7.5880686
   6.0510735   6.0510735   6.0510735   6.0510735   6.0510725   6.0510679
   6.0510725   6.0510679   6.0510725   6.0510679   6.0510725   6.0510679
   7.5918281   7.5918281   7.5918281   7.5918281   7.5918282   7.5918247
   7.5918282   7.5918247   7.5918282   7.5918247   7.5918282   7.5918247
 TTTTTTTTTTTTTTTTTTTTTTTTTTTTTT MOQGAD      TELAPSE     1088.01 TCPU      565.34
 TTTTTTTTTTTTTTTTTTTTTTTTTTTTTT SHELLXN     TELAPSE     1093.85 TCPU      570.73
 TTTTTTTTTTTTTTTTTTTTTTTTTTTTTT MONMO3      TELAPSE     1095.14 TCPU      572.02
 NUMERICALLY INTEGRATED DENSITY    635.9999370241
 TTTTTTTTTTTTTTTTTTTTTTTTTTTTTT NUMDFT      TELAPSE     1100.77 TCPU      577.65
 CYC  13 ETOT(AU) -4.543531777087E+03 DETOT -6.68E-08 tst  7.22E-10 PX  2.29E-05
 TTTTTTTTTTTTTTTTTTTTTTTTTTTTTT DIIS        TELAPSE     1101.61 TCPU      578.49
 DIIS TEST: 0.82127E-07 AT SCF   CYCLE  13 - DIIS ACTIVE - HISTORY:    13 CYCLES
 TTTTTTTTTTTTTTTTTTTTTTTTTTTTTT FDIK        TELAPSE     1103.87 TCPU      580.23
 INSULATING STATE
 TOP OF VALENCE BANDS -    BAND    318; K    5; EIG -1.9628857E-01 AU
 TOP OF VALENCE BANDS -    BAND    318; K    1; EIG -1.9662032E-01 AU
 BOTTOM OF VIRTUAL BANDS - BAND    319; K    2; EIG -5.7583643E-03 AU
 INDIRECT ENERGY BAND GAP:   5.1846 eV
 BOTTOM OF VIRTUAL BANDS - BAND    319; K    1; EIG -4.6158650E-03 AU
 TTTTTTTTTTTTTTTTTTTTTTTTTTTTTT PDIG        TELAPSE     1104.03 TCPU      580.39
 CHARGE NORMALIZATION FACTOR   1.00000000
 TOTAL ATOMIC CHARGES:
   0.8843959   0.8843959   0.8843959   0.8843959   0.8843960   0.8843961
   0.8843960   0.8843961   0.8843960   0.8843961   0.8843960   0.8843961
   0.8841520   0.8841520   0.8841520   0.8841520   0.8841525   0.8841522
   0.8841525   0.8841522   0.8841525   0.8841522   0.8841525   0.8841522
   0.8728613   0.8728613   0.8728613   0.8728613   0.8728613   0.8728613
   0.8728613   0.8728613   0.8728613   0.8728613   0.8728613   0.8728613
   0.8740073   0.8740073   0.8740073   0.8740073   0.8740071   0.8740074
   0.8740071   0.8740074   0.8740071   0.8740074   0.8740071   0.8740074
   0.8754223   0.8754223   0.8754223   0.8754223   0.8754222   0.8754216
   0.8754222   0.8754216   0.8754222   0.8754216   0.8754222   0.8754216
  18.7298351  18.7298351  18.7298332  18.7298326  18.7298332  18.7298326
   5.6680634   5.6680634   5.6680634   5.6680634   5.6680656   5.6680667
   5.6680656   5.6680667   5.6680656   5.6680667   5.6680656   5.6680667
   6.0636719   6.0636719   6.0636719   6.0636719   6.0636731   6.0636693
   6.0636731   6.0636693   6.0636731   6.0636693   6.0636731   6.0636693
   6.2815304   6.2815304   6.2815304   6.2815304   6.2815304   6.2815307
   6.2815304   6.2815307   6.2815304   6.2815307   6.2815304   6.2815307
   7.5880460   7.5880460   7.5880460   7.5880460   7.5880452   7.5880399
   7.5880452   7.5880399   7.5880452   7.5880399   7.5880452   7.5880399
   6.0510866   6.0510866   6.0510866   6.0510866   6.0510850   6.0510873
   6.0510850   6.0510873   6.0510850   6.0510873   6.0510850   6.0510873
   7.5918453   7.5918453   7.5918453   7.5918453   7.5918453   7.5918509
   7.5918453   7.5918509   7.5918453   7.5918509   7.5918453   7.5918509
 TTTTTTTTTTTTTTTTTTTTTTTTTTTTTT MOQGAD      TELAPSE     1104.04 TCPU      580.40
 TTTTTTTTTTTTTTTTTTTTTTTTTTTTTT SHELLXN     TELAPSE     1111.16 TCPU      585.78
 TTTTTTTTTTTTTTTTTTTTTTTTTTTTTT MONMO3      TELAPSE     1112.11 TCPU      586.73
 NUMERICALLY INTEGRATED DENSITY    635.9999370230
 TTTTTTTTTTTTTTTTTTTTTTTTTTTTTT NUMDFT      TELAPSE     1117.72 TCPU      592.34
 CYC  14 ETOT(AU) -4.543531777198E+03 DETOT -1.11E-07 tst  1.95E-11 PX  7.75E-06
 TTTTTTTTTTTTTTTTTTTTTTTTTTTTTT DIIS        TELAPSE     1119.35 TCPU      593.97
 DIIS TEST: 0.15719E-07 AT SCF   CYCLE  14 - DIIS ACTIVE - HISTORY:    14 CYCLES
 TTTTTTTTTTTTTTTTTTTTTTTTTTTTTT FDIK        TELAPSE     1121.49 TCPU      595.59
 INSULATING STATE
 TOP OF VALENCE BANDS -    BAND    318; K    5; EIG -1.9628941E-01 AU
 TOP OF VALENCE BANDS -    BAND    318; K    1; EIG -1.9662116E-01 AU
 BOTTOM OF VIRTUAL BANDS - BAND    319; K    3; EIG -5.7610599E-03 AU
 INDIRECT ENERGY BAND GAP:   5.1845 eV
 BOTTOM OF VIRTUAL BANDS - BAND    319; K    1; EIG -4.6185962E-03 AU
 TTTTTTTTTTTTTTTTTTTTTTTTTTTTTT PDIG        TELAPSE     1121.62 TCPU      595.73
 CHARGE NORMALIZATION FACTOR   1.00000000
 TOTAL ATOMIC CHARGES:
   0.8843966   0.8843966   0.8843966   0.8843966   0.8843966   0.8843962
   0.8843966   0.8843962   0.8843966   0.8843962   0.8843966   0.8843962
   0.8841544   0.8841544   0.8841544   0.8841544   0.8841540   0.8841543
   0.8841540   0.8841543   0.8841540   0.8841543   0.8841540   0.8841543
   0.8728590   0.8728590   0.8728590   0.8728590   0.8728589   0.8728590
   0.8728589   0.8728590   0.8728589   0.8728590   0.8728589   0.8728590
   0.8740064   0.8740064   0.8740064   0.8740064   0.8740068   0.8740065
   0.8740068   0.8740065   0.8740068   0.8740065   0.8740068   0.8740065
   0.8754208   0.8754208   0.8754208   0.8754208   0.8754212   0.8754218
   0.8754212   0.8754218   0.8754212   0.8754218   0.8754212   0.8754218
  18.7298225  18.7298225  18.7298246  18.7298246  18.7298246  18.7298246
   5.6681035   5.6681035   5.6681035   5.6681035   5.6680997   5.6680989
   5.6680997   5.6680989   5.6680997   5.6680989   5.6680997   5.6680989
   6.0636597   6.0636597   6.0636597   6.0636597   6.0636597   6.0636629
   6.0636597   6.0636629   6.0636597   6.0636629   6.0636597   6.0636629
   6.2815264   6.2815264   6.2815264   6.2815264   6.2815261   6.2815257
   6.2815261   6.2815257   6.2815261   6.2815257   6.2815261   6.2815257
   7.5880584   7.5880584   7.5880584   7.5880584   7.5880581   7.5880624
   7.5880581   7.5880624   7.5880581   7.5880624   7.5880581   7.5880624
   6.0510666   6.0510666   6.0510666   6.0510666   6.0510688   6.0510675
   6.0510688   6.0510675   6.0510688   6.0510675   6.0510688   6.0510675
   7.5918370   7.5918370   7.5918370   7.5918370   7.5918374   7.5918327
   7.5918374   7.5918327   7.5918374   7.5918327   7.5918374   7.5918327
 TTTTTTTTTTTTTTTTTTTTTTTTTTTTTT MOQGAD      TELAPSE     1121.64 TCPU      595.74
 TTTTTTTTTTTTTTTTTTTTTTTTTTTTTT SHELLXN     TELAPSE     1132.18 TCPU      601.06
 TTTTTTTTTTTTTTTTTTTTTTTTTTTTTT MONMO3      TELAPSE     1132.88 TCPU      601.76
 NUMERICALLY INTEGRATED DENSITY    635.9999370235
 TTTTTTTTTTTTTTTTTTTTTTTTTTTTTT NUMDFT      TELAPSE     1138.34 TCPU      607.22
 CYC  15 ETOT(AU) -4.543531777212E+03 DETOT -1.41E-08 tst  1.66E-11 PX  6.62E-06
 TTTTTTTTTTTTTTTTTTTTTTTTTTTTTT DIIS        TELAPSE     1139.17 TCPU      608.05
 DIIS TEST: 0.16262E-07 AT SCF   CYCLE  15 - DIIS ACTIVE - HISTORY:    15 CYCLES
 TTTTTTTTTTTTTTTTTTTTTTTTTTTTTT FDIK        TELAPSE     1141.24 TCPU      609.49
 INSULATING STATE
 TOP OF VALENCE BANDS -    BAND    318; K    5; EIG -1.9628959E-01 AU
 TOP OF VALENCE BANDS -    BAND    318; K    1; EIG -1.9662135E-01 AU
 BOTTOM OF VIRTUAL BANDS - BAND    319; K    2; EIG -5.7595372E-03 AU
 INDIRECT ENERGY BAND GAP:   5.1846 eV
 BOTTOM OF VIRTUAL BANDS - BAND    319; K    1; EIG -4.6170034E-03 AU
 TTTTTTTTTTTTTTTTTTTTTTTTTTTTTT PDIG        TELAPSE     1141.38 TCPU      609.62
 CHARGE NORMALIZATION FACTOR   1.00000000
 TOTAL ATOMIC CHARGES:
   0.8843957   0.8843957   0.8843957   0.8843957   0.8843957   0.8843957
   0.8843957   0.8843957   0.8843957   0.8843957   0.8843957   0.8843957
   0.8841527   0.8841527   0.8841527   0.8841527   0.8841528   0.8841528
   0.8841528   0.8841528   0.8841528   0.8841528   0.8841528   0.8841528
   0.8728589   0.8728589   0.8728589   0.8728589   0.8728588   0.8728588
   0.8728588   0.8728588   0.8728588   0.8728588   0.8728588   0.8728588
   0.8740091   0.8740091   0.8740091   0.8740091   0.8740089   0.8740089
   0.8740089   0.8740089   0.8740089   0.8740089   0.8740089   0.8740089
   0.8754240   0.8754240   0.8754240   0.8754240   0.8754239   0.8754239
   0.8754239   0.8754239   0.8754239   0.8754239   0.8754239   0.8754239
  18.7298250  18.7298250  18.7298250  18.7298248  18.7298250  18.7298248
   5.6680830   5.6680830   5.6680830   5.6680830   5.6680841   5.6680842
   5.6680841   5.6680842   5.6680841   5.6680842   5.6680841   5.6680842
   6.0636707   6.0636707   6.0636707   6.0636707   6.0636702   6.0636706
   6.0636702   6.0636706   6.0636702   6.0636706   6.0636702   6.0636706
   6.2815225   6.2815225   6.2815225   6.2815225   6.2815227   6.2815227
   6.2815227   6.2815227   6.2815227   6.2815227   6.2815227   6.2815227
   7.5880502   7.5880502   7.5880502   7.5880502   7.5880506   7.5880504
   7.5880506   7.5880504   7.5880506   7.5880504   7.5880506   7.5880504
   6.0510810   6.0510810   6.0510810   6.0510810   6.0510805   6.0510801
   6.0510805   6.0510801   6.0510805   6.0510801   6.0510805   6.0510801
   7.5918396   7.5918396   7.5918396   7.5918396   7.5918393   7.5918395
   7.5918393   7.5918395   7.5918393   7.5918395   7.5918393   7.5918395
 TTTTTTTTTTTTTTTTTTTTTTTTTTTTTT MOQGAD      TELAPSE     1141.39 TCPU      609.64
 TTTTTTTTTTTTTTTTTTTTTTTTTTTTTT SHELLXN     TELAPSE     1147.08 TCPU      615.02
 TTTTTTTTTTTTTTTTTTTTTTTTTTTTTT MONMO3      TELAPSE     1148.41 TCPU      616.34
 NUMERICALLY INTEGRATED DENSITY    635.9999370236
 TTTTTTTTTTTTTTTTTTTTTTTTTTTTTT NUMDFT      TELAPSE     1154.30 TCPU      622.23
 CYC  16 ETOT(AU) -4.543531777179E+03 DETOT  3.34E-08 tst  7.79E-12 PX  2.90E-06
 TTTTTTTTTTTTTTTTTTTTTTTTTTTTTT DIIS        TELAPSE     1155.77 TCPU      623.70
 DIIS TEST: 0.97257E-09 AT SCF   CYCLE  16 - DIIS ACTIVE - HISTORY:    16 CYCLES
 TTTTTTTTTTTTTTTTTTTTTTTTTTTTTT FDIK        TELAPSE     1157.56 TCPU      624.97
 INSULATING STATE
 TOP OF VALENCE BANDS -    BAND    318; K    5; EIG -1.9628928E-01 AU
 TOP OF VALENCE BANDS -    BAND    318; K    1; EIG -1.9662104E-01 AU
 BOTTOM OF VIRTUAL BANDS - BAND    319; K    3; EIG -5.7595873E-03 AU
 INDIRECT ENERGY BAND GAP:   5.1846 eV
 BOTTOM OF VIRTUAL BANDS - BAND    319; K    1; EIG -4.6170567E-03 AU
 TTTTTTTTTTTTTTTTTTTTTTTTTTTTTT PDIG        TELAPSE     1157.70 TCPU      625.11
 CHARGE NORMALIZATION FACTOR   1.00000000
 TOTAL ATOMIC CHARGES:
   0.8843962   0.8843962   0.8843962   0.8843962   0.8843962   0.8843961
   0.8843962   0.8843961   0.8843962   0.8843961   0.8843962   0.8843961
   0.8841533   0.8841533   0.8841533   0.8841533   0.8841533   0.8841533
   0.8841533   0.8841533   0.8841533   0.8841533   0.8841533   0.8841533
   0.8728598   0.8728598   0.8728598   0.8728598   0.8728598   0.8728597
   0.8728598   0.8728597   0.8728598   0.8728597   0.8728598   0.8728597
   0.8740075   0.8740075   0.8740075   0.8740075   0.8740075   0.8740075
   0.8740075   0.8740075   0.8740075   0.8740075   0.8740075   0.8740075
   0.8754227   0.8754227   0.8754227   0.8754227   0.8754227   0.8754227
   0.8754227   0.8754227   0.8754227   0.8754227   0.8754227   0.8754227
  18.7298265  18.7298265  18.7298267  18.7298264  18.7298267  18.7298264
   5.6680837   5.6680837   5.6680837   5.6680837   5.6680833   5.6680834
   5.6680833   5.6680834   5.6680833   5.6680834   5.6680833   5.6680834
   6.0636686   6.0636686   6.0636686   6.0636686   6.0636690   6.0636690
   6.0636690   6.0636690   6.0636690   6.0636690   6.0636690   6.0636690
   6.2815258   6.2815258   6.2815258   6.2815258   6.2815257   6.2815257
   6.2815257   6.2815257   6.2815257   6.2815257   6.2815257   6.2815257
   7.5880518   7.5880518   7.5880518   7.5880518   7.5880513   7.5880512
   7.5880513   7.5880512   7.5880513   7.5880512   7.5880513   7.5880512
   6.0510777   6.0510777   6.0510777   6.0510777   6.0510778   6.0510779
   6.0510778   6.0510779   6.0510778   6.0510779   6.0510778   6.0510779
   7.5918398   7.5918398   7.5918398   7.5918398   7.5918401   7.5918401
   7.5918401   7.5918401   7.5918401   7.5918401   7.5918401   7.5918401
 TTTTTTTTTTTTTTTTTTTTTTTTTTTTTT MOQGAD      TELAPSE     1157.71 TCPU      625.12
 TTTTTTTTTTTTTTTTTTTTTTTTTTTTTT SHELLXN     TELAPSE     1163.77 TCPU      630.47
 TTTTTTTTTTTTTTTTTTTTTTTTTTTTTT MONMO3      TELAPSE     1164.79 TCPU      631.50
 NUMERICALLY INTEGRATED DENSITY    635.9999370234
 TTTTTTTTTTTTTTTTTTTTTTTTTTTTTT NUMDFT      TELAPSE     1170.40 TCPU      637.11
 CYC  17 ETOT(AU) -4.543531777195E+03 DETOT -1.60E-08 tst  1.61E-13 PX  7.46E-07
 TTTTTTTTTTTTTTTTTTTTTTTTTTTTTT DIIS        TELAPSE     1173.89 TCPU      640.60
 DIIS TEST: 0.16289E-09 AT SCF   CYCLE  17 - DIIS ACTIVE - HISTORY:    17 CYCLES
 TTTTTTTTTTTTTTTTTTTTTTTTTTTTTT FDIK        TELAPSE     1175.50 TCPU      641.67
 INSULATING STATE
 TOP OF VALENCE BANDS -    BAND    318; K    5; EIG -1.9628935E-01 AU
 TOP OF VALENCE BANDS -    BAND    318; K    1; EIG -1.9662111E-01 AU
 BOTTOM OF VIRTUAL BANDS - BAND    319; K    4; EIG -5.7596007E-03 AU
 INDIRECT ENERGY BAND GAP:   5.1846 eV
 BOTTOM OF VIRTUAL BANDS - BAND    319; K    1; EIG -4.6170612E-03 AU
 TTTTTTTTTTTTTTTTTTTTTTTTTTTTTT PDIG        TELAPSE     1175.64 TCPU      641.81
 CHARGE NORMALIZATION FACTOR   1.00000000
 TOTAL ATOMIC CHARGES:
   0.8843960   0.8843960   0.8843960   0.8843960   0.8843961   0.8843960
   0.8843961   0.8843960   0.8843961   0.8843960   0.8843961   0.8843960
   0.8841531   0.8841531   0.8841531   0.8841531   0.8841532   0.8841531
   0.8841532   0.8841531   0.8841532   0.8841531   0.8841532   0.8841531
   0.8728595   0.8728595   0.8728595   0.8728595   0.8728595   0.8728594
   0.8728595   0.8728594   0.8728595   0.8728594   0.8728595   0.8728594
   0.8740080   0.8740080   0.8740080   0.8740080   0.8740079   0.8740079
   0.8740079   0.8740079   0.8740079   0.8740079   0.8740079   0.8740079
   0.8754229   0.8754229   0.8754229   0.8754229   0.8754229   0.8754229
   0.8754229   0.8754229   0.8754229   0.8754229   0.8754229   0.8754229
  18.7298262  18.7298262  18.7298265  18.7298262  18.7298265  18.7298262
   5.6680835   5.6680835   5.6680835   5.6680835   5.6680840   5.6680840
   5.6680840   5.6680840   5.6680840   5.6680840   5.6680840   5.6680840
   6.0636686   6.0636686   6.0636686   6.0636686   6.0636684   6.0636685
   6.0636684   6.0636685   6.0636684   6.0636685   6.0636684   6.0636685
   6.2815250   6.2815250   6.2815250   6.2815250   6.2815251   6.2815251
   6.2815251   6.2815251   6.2815251   6.2815251   6.2815251   6.2815251
   7.5880514   7.5880514   7.5880514   7.5880514   7.5880518   7.5880513
   7.5880518   7.5880513   7.5880518   7.5880513   7.5880518   7.5880513
   6.0510789   6.0510789   6.0510789   6.0510789   6.0510786   6.0510788
   6.0510786   6.0510788   6.0510786   6.0510788   6.0510786   6.0510788
   7.5918399   7.5918399   7.5918399   7.5918399   7.5918396   7.5918400
   7.5918396   7.5918400   7.5918396   7.5918400   7.5918396   7.5918400
 TTTTTTTTTTTTTTTTTTTTTTTTTTTTTT MOQGAD      TELAPSE     1175.65 TCPU      641.82
 TTTTTTTTTTTTTTTTTTTTTTTTTTTTTT SHELLXN     TELAPSE     1181.34 TCPU      647.17
 TTTTTTTTTTTTTTTTTTTTTTTTTTTTTT MONMO3      TELAPSE     1182.67 TCPU      648.50
 NUMERICALLY INTEGRATED DENSITY    635.9999370234
 TTTTTTTTTTTTTTTTTTTTTTTTTTTTTT NUMDFT      TELAPSE     1188.29 TCPU      654.12
 CYC  18 ETOT(AU) -4.543531777194E+03 DETOT  1.35E-09 tst  1.05E-14 PX  2.03E-07
 TTTTTTTTTTTTTTTTTTTTTTTTTTTTTT DIIS        TELAPSE     1196.63 TCPU      662.47
 DIIS TEST: 0.94695E-10 AT SCF   CYCLE  18 - DIIS ACTIVE - HISTORY:    18 CYCLES
 TTTTTTTTTTTTTTTTTTTTTTTTTTTTTT FDIK        TELAPSE     1198.38 TCPU      663.65
 INSULATING STATE
 TOP OF VALENCE BANDS -    BAND    318; K    5; EIG -1.9628935E-01 AU
 TOP OF VALENCE BANDS -    BAND    318; K    1; EIG -1.9662111E-01 AU
 BOTTOM OF VIRTUAL BANDS - BAND    319; K    3; EIG -5.7595964E-03 AU
 INDIRECT ENERGY BAND GAP:   5.1846 eV
 BOTTOM OF VIRTUAL BANDS - BAND    319; K    1; EIG -4.6170633E-03 AU
 TTTTTTTTTTTTTTTTTTTTTTTTTTTTTT PDIG        TELAPSE     1198.51 TCPU      663.78
 CHARGE NORMALIZATION FACTOR   1.00000000
 TOTAL ATOMIC CHARGES:
   0.8843960   0.8843960   0.8843960   0.8843960   0.8843960   0.8843960
   0.8843960   0.8843960   0.8843960   0.8843960   0.8843960   0.8843960
   0.8841531   0.8841531   0.8841531   0.8841531   0.8841531   0.8841531
   0.8841531   0.8841531   0.8841531   0.8841531   0.8841531   0.8841531
   0.8728595   0.8728595   0.8728595   0.8728595   0.8728595   0.8728594
   0.8728595   0.8728594   0.8728595   0.8728594   0.8728595   0.8728594
   0.8740079   0.8740079   0.8740079   0.8740079   0.8740079   0.8740079
   0.8740079   0.8740079   0.8740079   0.8740079   0.8740079   0.8740079
   0.8754229   0.8754229   0.8754229   0.8754229   0.8754229   0.8754230
   0.8754229   0.8754230   0.8754229   0.8754230   0.8754229   0.8754230
  18.7298262  18.7298262  18.7298263  18.7298261  18.7298263  18.7298261
   5.6680840   5.6680840   5.6680840   5.6680840   5.6680837   5.6680839
   5.6680837   5.6680839   5.6680837   5.6680839   5.6680837   5.6680839
   6.0636688   6.0636688   6.0636688   6.0636688   6.0636688   6.0636691
   6.0636688   6.0636691   6.0636688   6.0636691   6.0636688   6.0636691
   6.2815250   6.2815250   6.2815250   6.2815250   6.2815249   6.2815249
   6.2815249   6.2815249   6.2815249   6.2815249   6.2815249   6.2815249
   7.5880516   7.5880516   7.5880516   7.5880516   7.5880512   7.5880513
   7.5880512   7.5880513   7.5880512   7.5880513   7.5880512   7.5880513
   6.0510782   6.0510782   6.0510782   6.0510782   6.0510786   6.0510784
   6.0510786   6.0510784   6.0510786   6.0510784   6.0510786   6.0510784
   7.5918396   7.5918396   7.5918396   7.5918396   7.5918401   7.5918399
   7.5918401   7.5918399   7.5918401   7.5918399   7.5918401   7.5918399
 TTTTTTTTTTTTTTTTTTTTTTTTTTTTTT MOQGAD      TELAPSE     1198.52 TCPU      663.80
 TTTTTTTTTTTTTTTTTTTTTTTTTTTTTT SHELLXN     TELAPSE     1203.87 TCPU      669.14
 +++ ENERGIES IN A.U. +++
 ::: EXT EL-POLE                                  -5.5076345737021E+03
 ::: EXT EL-SPHEROPOLE                             4.3940743996388E+01
 ::: BIELET ZONE E-E                               9.3338196265784E+03
 ::: TOTAL E-E                                     3.8701257968726E+03
 ::: TOTAL E-N + N-E                              -1.2986505192581E+04
 ::: TOTAL N-N                                     1.0623432268220E+03
 ::: KINETIC ENERGY                                4.0871698504741E+03
 ::: PSEUDO TOTAL   ENERGY                        -3.9668663184128E+03
 ::: VIRIAL COEFFICIENT                            1.0149370488956E+00
 TTTTTTTTTTTTTTTTTTTTTTTTTTTTTT MONMO3      TELAPSE     1204.95 TCPU      670.22
 NUMERICALLY INTEGRATED DENSITY    635.9999370234
 TTTTTTTTTTTTTTTTTTTTTTTTTTTTTT NUMDFT      TELAPSE     1210.58 TCPU      675.85
 CYC  19 ETOT(AU) -4.543531777193E+03 DETOT  4.36E-10 tst  1.16E-14 PX  2.03E-07

 == SCF ENDED - CONVERGENCE ON ENERGY      E(AU) -4.5435317771932E+03 CYCLES  19


 ENERGY EXPRESSION=HARTREE+FOCK EXCH*0.00000+(M06-L      EXCH)*1.00000+M06-L      CORR


 TOTAL ENERGY(DFT)(AU)( 19) -4.5435317771932E+03 DE 4.4E-10 tester 1.2E-14
 TTTTTTTTTTTTTTTTTTTTTTTTTTTTTT EDFT        TELAPSE     1210.59 TCPU      675.86

 *******************************************************************************
 *                             FORCE CALCULATION                               *
 *******************************************************************************

 TTTTTTTTTTTTTTTTTTTTTTTTTTTTTT NUMDFG      TELAPSE     1260.58 TCPU      725.85
 INFORMATION **** EXCPOG **** EXCH. BIPO BUFFER LENGTH (WORDS) =           0
 WARNING **** GENPOG **** COULOMB BIPO BUFFER TOO SMALL - TO AVOID I/O SET BIPOSIZE =     6892800
 INFORMATION **** GENPOG **** BIPO BUFFER LENGTH (WORDS) =     4000000
 TTTTTTTTTTTTTTTTTTTTTTTTTTTTTT SHELXG      TELAPSE     1306.81 TCPU      769.99


 D3 DISPERSION ENERGY (AU)       -4.1896067868100E-02
 TOTAL ENERGY + DISP (AU)        -4.5435736732611E+03

 CARTESIAN FORCES IN HARTREE/BOHR (ANALYTICAL)
   ATOM                     X                   Y                   Z
   1   1            -7.870636481735E-06  2.005812958528E-05  3.476851004480E-05
   2   1             7.870636481555E-06 -2.005812958661E-05  3.476851004769E-05
   3   1            -7.870636481120E-06 -2.005812958394E-05 -3.476851004791E-05
   4   1             7.870636480441E-06  2.005812958705E-05 -3.476851004680E-05
   5   1             3.474715177576E-05 -7.853850360510E-06  2.004113121279E-05
   6   1             2.004544151912E-05  3.475147917908E-05 -7.858863797623E-06
   7   1            -3.474715177687E-05  7.853850359750E-06  2.004113121323E-05
   8   1            -2.004544151868E-05  3.475147918097E-05  7.858863798005E-06
   9   1             3.474715177731E-05  7.853850360355E-06 -2.004113121234E-05
  10   1            -2.004544151690E-05 -3.475147918008E-05 -7.858863797314E-06
  11   1            -3.474715177765E-05 -7.853850359819E-06 -2.004113121012E-05
  12   1             2.004544152401E-05 -3.475147918208E-05  7.858863797554E-06
  13   1            -1.099168999708E-05 -7.729339355667E-06  7.728053419420E-08
  14   1             1.099168999885E-05  7.729339358775E-06  7.728053641465E-08
  15   1            -1.099168999674E-05  7.729339353890E-06 -7.728053175171E-08
  16   1             1.099169000185E-05 -7.729339359219E-06 -7.728053846856E-08
  17   1             7.246966032826E-08 -1.098173130887E-05 -7.724317652169E-06
  18   1            -7.713594110559E-06  7.030689991305E-08 -1.097807206663E-05
  19   1            -7.246966049479E-08  1.098173131020E-05 -7.724317651281E-06
  20   1             7.713594109671E-06  7.030690035714E-08  1.097807206851E-05
  21   1             7.246966010621E-08  1.098173131253E-05  7.724317650837E-06
  22   1             7.713594103897E-06 -7.030689769261E-08 -1.097807206585E-05
  23   1            -7.246965805230E-08 -1.098173130909E-05  7.724317647728E-06
  24   1            -7.713594108782E-06 -7.030690146737E-08  1.097807207029E-05
  25   1            -5.072918166915E-05 -1.332214326855E-06  2.832635097993E-05
  26   1             5.072918166871E-05  1.332214329075E-06  2.832635097971E-05
  27   1            -5.072918167026E-05  1.332214329075E-06 -2.832635097927E-05
  28   1             5.072918167048E-05 -1.332214326633E-06 -2.832635097505E-05
  29   1             2.834845602662E-05 -5.070537529073E-05 -1.332814622224E-06
  30   1            -1.333076546040E-06  2.832931729757E-05 -5.071198145723E-05
  31   1            -2.834845602706E-05  5.070537528828E-05 -1.332814617561E-06
  32   1             1.333076543597E-06  2.832931729602E-05  5.071198145745E-05
  33   1             2.834845602773E-05  5.070537528851E-05  1.332814618671E-06
  34   1             1.333076542931E-06 -2.832931729668E-05 -5.071198145701E-05
  35   1            -2.834845602884E-05 -5.070537528873E-05  1.332814622002E-06
  36   1            -1.333076545595E-06 -2.832931729668E-05  5.071198145790E-05
  37   1             3.095290893151E-05  1.398036946965E-05 -4.996251027421E-05
  38   1            -3.095290893007E-05 -1.398036946831E-05 -4.996251027614E-05
  39   1             3.095290892774E-05 -1.398036947009E-05  4.996251027363E-05
  40   1            -3.095290893018E-05  1.398036947187E-05  4.996251027437E-05
  41   1            -4.996215707162E-05  3.096424788795E-05  1.398102608263E-05
  42   1             1.397269646386E-05 -4.996345775349E-05  3.096968289862E-05
  43   1             4.996215707458E-05 -3.096424789273E-05  1.398102608663E-05
  44   1            -1.397269646342E-05 -4.996345775400E-05 -3.096968290384E-05
  45   1            -4.996215707526E-05 -3.096424789251E-05 -1.398102608574E-05
  46   1            -1.397269646741E-05  4.996345775216E-05  3.096968290051E-05
  47   1             4.996215707333E-05  3.096424788929E-05 -1.398102608485E-05
  48   1             1.397269646652E-05  4.996345775225E-05 -3.096968289784E-05
  49   1             2.849596524845E-05 -9.252375650526E-06  3.185006294570E-05
  50   1            -2.849596524745E-05  9.252375654967E-06  3.185006294526E-05
  51   1             2.849596524801E-05  9.252375654523E-06 -3.185006294387E-05
  52   1            -2.849596524646E-05 -9.252375654967E-06 -3.185006295042E-05
  53   1             3.183570350673E-05  2.850106886754E-05 -9.249074690132E-06
  54   1            -9.261976646524E-06  3.185486497359E-05  2.848988255966E-05
  55   1            -3.183570351534E-05 -2.850106886154E-05 -9.249074691464E-06
  56   1             9.261976646080E-06  3.185486497609E-05 -2.848988255910E-05
  57   1             3.183570351090E-05 -2.850106886443E-05  9.249074691020E-06
  58   1             9.261976646080E-06 -3.185486497703E-05  2.848988255866E-05
  59   1            -3.183570351012E-05  2.850106886454E-05  9.249074691908E-06
  60   1            -9.261976646080E-06 -3.185486497664E-05 -2.848988255855E-05
  61 230             3.996802888651E-15 -6.217248937901E-15 -1.279716174647E-04
  62 230             1.123753867738E-14 -2.474409566133E-14  1.279716174689E-04
  63 230            -1.279409434021E-04 -1.051936315832E-14 -8.409939411536E-15
  64 230             4.069661274642E-15 -1.279422252511E-04  1.454392162259E-14
  65 230             1.279409433921E-04 -9.495876307497E-15  1.754152378908E-14
  66 230            -4.385380947269E-15  1.279422253055E-04 -4.440892098501E-16
  67   6             3.190497843691E-05  2.864881256581E-05 -4.451856678300E-06
  68   6            -3.190497846894E-05 -2.864881256048E-05 -4.451856666476E-06
  69   6             3.190497844052E-05 -2.864881258002E-05  4.451856666421E-06
  70   6            -3.190497847842E-05  2.864881254983E-05  4.451856683907E-06
  71   6            -4.387710808296E-06  3.180140530587E-05  2.865429991328E-05
  72   6             2.865207877001E-05 -4.400890628364E-06  3.183456083228E-05
  73   6             4.387710864806E-06 -3.180140532559E-05  2.865429987953E-05
  74   6            -2.865207875136E-05 -4.400890655731E-06 -3.183456085401E-05
  75   6            -4.387710849374E-06 -3.180140532411E-05 -2.865429989196E-05
  76   6            -2.865207875935E-05  4.400890674772E-06  3.183456083222E-05
  77   6             4.387710857368E-06  3.180140531320E-05 -2.865429991683E-05
  78   6             2.865207876113E-05  4.400890687317E-06 -3.183456086520E-05
  79   6            -3.065289496451E-06 -1.325262508445E-05  7.353051076464E-06
  80   6             3.065289479132E-06  1.325262508800E-05  7.353051073800E-06
  81   6            -3.065289498450E-06  1.325262508267E-05 -7.353051072911E-06
  82   6             3.065289478243E-06 -1.325262507734E-05 -7.353051072023E-06
  83   6             7.393100389663E-06 -3.141860953626E-06 -1.329452014254E-05
  84   6            -1.326650732736E-05  7.388444406509E-06 -3.113954407663E-06
  85   6            -7.393100395880E-06  3.141860929867E-06 -1.329452011944E-05
  86   6             1.326650732913E-05  7.388444402068E-06  3.113954387901E-06
  87   6             7.393100389663E-06  3.141860933198E-06  1.329452014431E-05
  88   6             1.326650732381E-05 -7.388444398515E-06 -3.113954403888E-06
  89   6            -7.393100379893E-06 -3.141860941192E-06  1.329452013543E-05
  90   6            -1.326650731315E-05 -7.388444393186E-06  3.113954386347E-06
  91   6            -1.803037578352E-06 -3.904864314919E-05 -3.683221940332E-05
  92   6             1.803037584125E-06  3.904864315274E-05 -3.683221941220E-05
  93   6            -1.803037585457E-06  3.904864316340E-05  3.683221941020E-05
  94   6             1.803037578352E-06 -3.904864315629E-05  3.683221941886E-05
  95   6            -3.684786925806E-05 -1.799851652606E-06 -3.903255293203E-05
  96   6            -3.903308501663E-05 -3.685723726465E-05 -1.803517584165E-06
  97   6             3.684786925939E-05  1.799851623296E-06 -3.903255291959E-05
  98   6             3.903308500064E-05 -3.685723726043E-05  1.803517576171E-06
  99   6            -3.684786925984E-05  1.799851627071E-06  3.903255292137E-05
 100   6             3.903308500419E-05  3.685723726510E-05 -1.803517569954E-06
 101   6             3.684786926006E-05 -1.799851629958E-06  3.903255293203E-05
 102   6            -3.903308500597E-05  3.685723727265E-05  1.803517570398E-06
 103   7            -6.143515898693E-05  4.080775874726E-05  8.954818284046E-05
 104   7             6.143515899459E-05 -4.080775875970E-05  8.954818284224E-05
 105   7            -6.143515899293E-05 -4.080775874726E-05 -8.954818284801E-05
 106   7             6.143515899992E-05  4.080775876059E-05 -8.954818282780E-05
 107   7             8.948537852582E-05 -6.134956734205E-05  4.083518678843E-05
 108   7             4.082852454257E-05  8.950352120962E-05 -6.137377205462E-05
 109   7            -8.948537854847E-05  6.134956737469E-05  4.083518678666E-05
 110   7            -4.082852456655E-05  8.950352120163E-05  6.137377205750E-05
 111   7             8.948537853803E-05  6.134956735548E-05 -4.083518679998E-05
 112   7            -4.082852454790E-05 -8.950352124049E-05 -6.137377206172E-05
 113   7            -8.948537854425E-05 -6.134956732928E-05 -4.083518678843E-05
 114   7             4.082852453635E-05 -8.950352123671E-05  6.137377209003E-05
 115   6             5.704702790688E-05  3.262977063301E-05 -3.473519392427E-05
 116   6            -5.704702789533E-05 -3.262977063478E-05 -3.473519392827E-05
 117   6             5.704702790688E-05 -3.262977061880E-05  3.473519392738E-05
 118   6            -5.704702789178E-05  3.262977065610E-05  3.473519392605E-05
 119   6            -3.467679596358E-05  5.704425794217E-05  3.273037079232E-05
 120   6             3.266426969084E-05 -3.472260348047E-05  5.706881381951E-05
 121   6             3.467679596714E-05 -5.704425794661E-05  3.273037079587E-05
 122   6            -3.266426969795E-05 -3.472260347115E-05 -5.706881381418E-05
 123   6            -3.467679594449E-05 -5.704425794573E-05 -3.273037079055E-05
 124   6            -3.266426967841E-05  3.472260346182E-05  5.706881382039E-05
 125   6             3.467679593250E-05  5.704425794484E-05 -3.273037078522E-05
 126   6             3.266426970683E-05  3.472260345427E-05 -5.706881381418E-05
 127   7            -6.260867643393E-05 -9.759521650210E-05 -8.873583081792E-05
 128   7             6.260867646590E-05  9.759521648167E-05 -8.873583080327E-05
 129   7            -6.260867648011E-05  9.759521648034E-05  8.873583078728E-05
 130   7             6.260867646946E-05 -9.759521650432E-05  8.873583080016E-05
 131   7            -8.880375017473E-05 -6.260513599488E-05 -9.765878773527E-05
 132   7            -9.761027880639E-05 -8.875069930436E-05 -6.261603535185E-05
 133   7             8.880375020270E-05  6.260513599710E-05 -9.765878777257E-05
 134   7             9.761027883748E-05 -8.875069933412E-05  6.261603535718E-05
 135   7            -8.880375020315E-05  6.260513601131E-05  9.765878777923E-05
 136   7             9.761027884236E-05  8.875069931147E-05 -6.261603536473E-05
 137   7             8.880375018006E-05 -6.260513599710E-05  9.765878777301E-05
 138   7            -9.761027884769E-05  8.875069933101E-05  6.261603535362E-05

 RESULTANT FORCE     1.782081426871E-14 -2.101964435841E-14  1.391595172429E-14

 ATOMIC PART

 SYMMETRY ALLOWED FORCES (ANALYTICAL) (DIRECTION, FORCE)

    1  7.2396578E-05    2  3.3972997E-05    3  1.7235718E-05    4 -2.6049895E-05
    5  6.7510603E-05    6  3.8032872E-05    7  7.9064353E-06    8 -2.4840900E-05
    9  7.7494548E-05   10  3.8562739E-06   11 -2.5374996E-06   12 -2.6475534E-05
   13 -2.1683566E-05   14 -3.5880406E-06   15 -1.5428026E-05   16 -3.6883110E-06
   17 -2.4282645E-05   18 -1.0809240E-05   19  8.9747158E-05   20  5.9242825E-06
   21 -7.3625932E-05   22 -9.2822503E-05   23  6.2370706E-05   24 -3.1617458E-05
   25 -2.4305970E-05   26 -1.0703156E-04   27  3.8178450E-05   28 -7.7289938E-05
   29 -6.7730417E-05   30  6.3545252E-05   31  1.0958966E-04   32 -4.3245213E-05
   33 -2.6867101E-05   34 -3.8066402E-05   35  1.0277693E-04   36 -5.0898623E-05
   37 -6.8107447E-06   38  8.2832326E-05   39  2.7214545E-05   40 -1.4530416E-05
   41 -1.2380958E-05   42  8.5329082E-05   43  8.0374922E-05   44  1.2952023E-05
   45  3.1951169E-05   46 -1.8097920E-04   47  1.8093582E-04   48 -1.8093763E-04
   49 -8.9004578E-06   50 -4.6112032E-06   51  8.5635993E-05   52  7.4874727E-05
   53  1.7243986E-05   54  3.8768819E-05   55 -1.4068970E-06   56  7.8973257E-05
   57  3.4296359E-05   58 -3.2727499E-06   59  2.0325407E-05   60 -2.3077016E-05
   61 -2.7515915E-05   62 -1.3108101E-05   63  6.0121605E-06   64  2.0254599E-05
   65 -2.1949764E-05   66 -8.3128363E-06   67 -8.5537704E-05   68 -2.9735853E-05
   69 -5.7773001E-05   70 -4.6009451E-06   71 -9.2356479E-05   72 -5.4656131E-05
   73  4.2992984E-07   74 -4.7217041E-06   75 -1.0732512E-04   76  2.2146129E-04
   77  6.2750577E-05   78 -2.9171549E-05   79 -1.2701678E-04   80  1.8983980E-04
   81  3.9790046E-05   82 -1.4663283E-05   83 -1.3996592E-04   84  1.8431735E-04
   85 -6.8303367E-05   86 -3.6785727E-05   87  1.2682214E-04   88  1.4370413E-04
   89 -2.1441455E-05   90  3.1632368E-05   91 -1.1914269E-05   92  1.4821413E-04
   93 -2.9109235E-06   94 -1.4286229E-04   95 -1.1633861E-04   96 -2.2656252E-04
   97 -8.2515101E-05   98 -1.8086721E-04   99 -2.1412450E-04  100 -6.2072609E-05
  101 -1.0948537E-04  102 -2.6355422E-04

 CELL PART

 GRADIENT WITH RESPECT TO THE CELL PARAMETER IN HARTREE/BOHR
ORDER: -D/DA1X, -D/DA1Y, -D/DA1Z
       -D/DA2X, -D/DA2Y, -D/DA2Z
       -D/DA3X, -D/DA3Y, -D/DA3Z
  0.689915870037E-14  0.619936406352E-04  0.620206300130E-04
  0.620018174562E-04 -0.122334549489E-15  0.620206299278E-04
  0.620018173851E-04  0.619936407844E-04  0.500950252238E-14

STRESS TENSOR, IN HARTREE/BOHR^3:
ORDER: 11 12 13
       21 22 23
       31 32 33
 -0.121884059799E-06  0.630585233095E-16 -0.766209778962E-16
 -0.146543224954E-15 -0.121867985911E-06  0.146783724905E-15
  0.788838221834E-16 -0.887315739177E-16 -0.121921041781E-06

PRESSURE FROM THE STRESS TENSOR,
IN HARTREE/BOHR^3:  0.12189E-06
PRESSURE IN GIGAPASCAL:  0.3586E-02
CONVERSION FACTOR: 1 HARTREE/BOHR^3= 29421 GIGAPASCAL
WHEN USING VALUES FOR BOHR RADIUS AND HARTREE
FROM IUPAC WEBSITE, APRIL 2009
ENTHALPY: -4.5435716955038E+03

 SYMMETRY ALLOWED FORCES (ANALYTICAL) (DIRECTION, FORCE)

    1  3.4255762E-03    2 -1.3849690E-07    3 -6.0872298E-07
 TTTTTTTTTTTTTTTTTTTTTTTTTTTTTT TOTGRA_C    TELAPSE     1330.99 TCPU      794.18
 *******************************************************************************
 LATTICE PARAMETERS (ANGSTROMS AND DEGREES) - BOHR = 0.5291772083 ANGSTROM
 PRIMITIVE CELL - CENTRING CODE 6/1 VOLUME=  2404.388559 - DENSITY  0.937 g/cm^3
         A              B              C           ALPHA      BETA       GAMMA 
    14.61758118    14.61758118    14.61758118   109.471221 109.471221 109.471221
 *******************************************************************************
 ATOMS IN THE ASYMMETRIC UNIT   36 - ATOMS IN THE UNIT CELL:  138
     ATOM                 X/A                 Y/B                 Z/C    
 *******************************************************************************
      1 T   1 H    -1.279311294710E-01  3.209867403620E-01 -2.358492625559E-01
      2 F   1 H    -4.431639970820E-01  1.079181330850E-01  2.358492625559E-01
      3 F   1 H     1.279311294710E-01 -1.079181330850E-01  4.489178698330E-01
      4 F   1 H     4.431639970820E-01 -3.209867403620E-01 -4.489178698330E-01
      5 T   1 H    -2.358492625559E-01 -1.279311294710E-01  3.209867403620E-01
      6 T   1 H     3.209867403620E-01 -2.358492625559E-01 -1.279311294710E-01
      7 F   1 H    -4.489178698330E-01  4.431639970820E-01 -3.209867403620E-01
      8 F   1 H     1.079181330850E-01  2.358492625559E-01 -4.431639970820E-01
      9 F   1 H     2.358492625559E-01 -4.431639970820E-01  1.079181330850E-01
     10 F   1 H    -1.079181330850E-01  4.489178698330E-01  1.279311294710E-01
     11 F   1 H     4.489178698330E-01  1.279311294710E-01 -1.079181330850E-01
     12 F   1 H    -3.209867403620E-01 -4.489178698330E-01  4.431639970820E-01
     13 T   1 H    -2.336199078423E-01  3.438162637732E-01 -1.108763013103E-01
     14 F   1 H     4.546925650835E-01 -1.227436065320E-01  1.108763013103E-01
     15 F   1 H     2.336199078423E-01  1.227436065320E-01 -4.225638283845E-01
     16 F   1 H    -4.546925650835E-01 -3.438162637732E-01  4.225638283845E-01
     17 T   1 H    -1.108763013103E-01 -2.336199078423E-01  3.438162637732E-01
     18 T   1 H     3.438162637732E-01 -1.108763013103E-01 -2.336199078423E-01
     19 F   1 H     4.225638283845E-01 -4.546925650835E-01 -3.438162637732E-01
     20 F   1 H    -1.227436065320E-01  1.108763013103E-01  4.546925650835E-01
     21 F   1 H     1.108763013103E-01  4.546925650835E-01 -1.227436065320E-01
     22 F   1 H     1.227436065320E-01 -4.225638283845E-01  2.336199078423E-01
     23 F   1 H    -4.225638283845E-01  2.336199078423E-01  1.227436065320E-01
     24 F   1 H    -3.438162637732E-01  4.225638283845E-01 -4.546925650835E-01
     25 T   1 H     4.567479997426E-01  1.058766765324E-01  4.887523054149E-01
     26 F   1 H    -3.828756288825E-01 -3.200430567233E-02 -4.887523054149E-01
     27 F   1 H    -4.567479997426E-01  3.200430567233E-02 -3.508713232102E-01
     28 F   1 H     3.828756288825E-01 -1.058766765324E-01  3.508713232102E-01
     29 T   1 H     4.887523054149E-01  4.567479997426E-01  1.058766765324E-01
     30 T   1 H     1.058766765324E-01  4.887523054149E-01  4.567479997426E-01
     31 F   1 H     3.508713232102E-01  3.828756288825E-01 -1.058766765324E-01
     32 F   1 H    -3.200430567233E-02 -4.887523054149E-01 -3.828756288825E-01
     33 F   1 H    -4.887523054149E-01 -3.828756288825E-01 -3.200430567233E-02
     34 F   1 H     3.200430567233E-02 -3.508713232102E-01 -4.567479997426E-01
     35 F   1 H    -3.508713232102E-01 -4.567479997426E-01  3.200430567233E-02
     36 F   1 H    -1.058766765324E-01  3.508713232102E-01  3.828756288825E-01
     37 T   1 H     4.547456681910E-01  2.321774394431E-01 -4.613441510995E-01
     38 F   1 H    -3.064784094575E-01 -8.391018070957E-02  4.613441510995E-01
     39 F   1 H    -4.547456681910E-01  8.391018070957E-02 -2.225682287479E-01
     40 F   1 H     3.064784094575E-01 -2.321774394431E-01  2.225682287479E-01
     41 T   1 H    -4.613441510995E-01  4.547456681910E-01  2.321774394431E-01
     42 T   1 H     2.321774394431E-01 -4.613441510995E-01  4.547456681910E-01
     43 F   1 H     2.225682287479E-01  3.064784094575E-01 -2.321774394431E-01
     44 F   1 H    -8.391018070957E-02  4.613441510995E-01 -3.064784094575E-01
     45 F   1 H     4.613441510995E-01 -3.064784094575E-01 -8.391018070957E-02
     46 F   1 H     8.391018070957E-02 -2.225682287479E-01 -4.547456681910E-01
     47 F   1 H    -2.225682287479E-01 -4.547456681910E-01  8.391018070957E-02
     48 F   1 H    -2.321774394431E-01  2.225682287479E-01  3.064784094575E-01
     49 T   1 H    -4.789423286910E-01  2.085322261460E-01  4.584284478637E-01
     50 F   1 H    -2.498962217177E-01  6.262922344537E-02 -4.584284478637E-01
     51 F   1 H     4.789423286910E-01 -6.262922344537E-02 -3.125254451630E-01
     52 F   1 H     2.498962217177E-01 -2.085322261460E-01  3.125254451630E-01
     53 T   1 H     4.584284478637E-01 -4.789423286910E-01  2.085322261460E-01
     54 T   1 H     2.085322261460E-01  4.584284478637E-01 -4.789423286910E-01
     55 F   1 H     3.125254451630E-01  2.498962217177E-01 -2.085322261460E-01
     56 F   1 H     6.262922344537E-02 -4.584284478637E-01 -2.498962217177E-01
     57 F   1 H    -4.584284478637E-01 -2.498962217177E-01  6.262922344537E-02
     58 F   1 H    -6.262922344537E-02 -3.125254451630E-01  4.789423286910E-01
     59 F   1 H    -3.125254451630E-01  4.789423286910E-01 -6.262922344537E-02
     60 F   1 H    -2.085322261460E-01  3.125254451630E-01  2.498962217177E-01
     61 T 230 ZN   -2.630024939367E-01  2.369975060633E-01 -5.000000000000E-01
     62 F 230 ZN    2.630024939367E-01 -2.369975060633E-01 -5.000000000000E-01
     63 T 230 ZN   -5.000000000000E-01 -2.630024939367E-01  2.369975060633E-01
     64 T 230 ZN    2.369975060633E-01  5.000000000000E-01 -2.630024939367E-01
     65 F 230 ZN    5.000000000000E-01  2.630024939367E-01 -2.369975060633E-01
     66 F 230 ZN   -2.369975060633E-01 -5.000000000000E-01  2.630024939367E-01
     67 T   6 C    -3.859911917203E-01  2.473587381926E-01 -3.726395034535E-01
     68 F   6 C    -3.800017583539E-01 -1.335168826674E-02  3.726395034535E-01
     69 F   6 C     3.859911917203E-01  1.335168826674E-02 -3.666500700871E-01
     70 F   6 C     3.800017583539E-01 -2.473587381926E-01  3.666500700871E-01
     71 T   6 C    -3.726395034535E-01 -3.859911917203E-01  2.473587381926E-01
     72 T   6 C     2.473587381926E-01 -3.726395034535E-01 -3.859911917203E-01
     73 F   6 C     3.666500700871E-01  3.800017583539E-01 -2.473587381926E-01
     74 F   6 C    -1.335168826674E-02  3.726395034535E-01 -3.800017583539E-01
     75 F   6 C     3.726395034535E-01 -3.800017583539E-01 -1.335168826674E-02
     76 F   6 C     1.335168826674E-02 -3.666500700871E-01  3.859911917203E-01
     77 F   6 C    -3.666500700871E-01  3.859911917203E-01  1.335168826674E-02
     78 F   6 C    -2.473587381926E-01  3.666500700871E-01  3.800017583539E-01
     79 T   6 C    -2.131684861647E-01  3.028036495909E-01 -2.610167045310E-01
     80 F   6 C    -4.361796458781E-01  4.784821836632E-02  2.610167045310E-01
     81 F   6 C     2.131684861647E-01 -4.784821836632E-02 -4.840278642444E-01
     82 F   6 C     4.361796458781E-01 -3.028036495909E-01  4.840278642444E-01
     83 T   6 C    -2.610167045310E-01 -2.131684861647E-01  3.028036495909E-01
     84 T   6 C     3.028036495909E-01 -2.610167045310E-01 -2.131684861647E-01
     85 F   6 C     4.840278642444E-01  4.361796458781E-01 -3.028036495909E-01
     86 F   6 C     4.784821836632E-02  2.610167045310E-01 -4.361796458781E-01
     87 F   6 C     2.610167045310E-01 -4.361796458781E-01  4.784821836632E-02
     88 F   6 C    -4.784821836632E-02 -4.840278642444E-01  2.131684861647E-01
     89 F   6 C    -4.840278642444E-01  2.131684861647E-01 -4.784821836632E-02
     90 F   6 C    -3.028036495909E-01  4.840278642444E-01  4.361796458781E-01
     91 T   6 C    -4.934954470666E-01  1.963950755787E-01 -4.767771600424E-01
     92 F   6 C    -3.268277643790E-01 -1.671828702418E-02  4.767771600424E-01
     93 F   6 C     4.934954470666E-01  1.671828702418E-02 -3.101094773548E-01
     94 F   6 C     3.268277643790E-01 -1.963950755787E-01  3.101094773548E-01
     95 T   6 C    -4.767771600424E-01 -4.934954470666E-01  1.963950755787E-01
     96 T   6 C     1.963950755787E-01 -4.767771600424E-01 -4.934954470666E-01
     97 F   6 C     3.101094773548E-01  3.268277643790E-01 -1.963950755787E-01
     98 F   6 C    -1.671828702418E-02  4.767771600424E-01 -3.268277643790E-01
     99 F   6 C     4.767771600424E-01 -3.268277643790E-01 -1.671828702418E-02
    100 F   6 C     1.671828702418E-02 -3.101094773548E-01  4.934954470666E-01
    101 F   6 C    -3.101094773548E-01  4.934954470666E-01  1.671828702418E-02
    102 F   6 C    -1.963950755787E-01  3.101094773548E-01  3.268277643790E-01
    103 T   7 N    -2.897493340338E-01  2.609517920831E-01 -3.707584061061E-01
    104 F   7 N    -3.682898018108E-01  8.100907207229E-02  3.707584061061E-01
    105 F   7 N     2.897493340338E-01 -8.100907207229E-02 -4.492988738831E-01
    106 F   7 N     3.682898018108E-01 -2.609517920831E-01  4.492988738831E-01
    107 T   7 N    -3.707584061061E-01 -2.897493340338E-01  2.609517920831E-01
    108 T   7 N     2.609517920831E-01 -3.707584061061E-01 -2.897493340338E-01
    109 F   7 N     4.492988738831E-01  3.682898018108E-01 -2.609517920831E-01
    110 F   7 N     8.100907207229E-02  3.707584061061E-01 -3.682898018108E-01
    111 F   7 N     3.707584061061E-01 -3.682898018108E-01  8.100907207229E-02
    112 F   7 N    -8.100907207229E-02 -4.492988738831E-01  2.897493340338E-01
    113 F   7 N    -4.492988738831E-01  2.897493340338E-01 -8.100907207229E-02
    114 F   7 N    -2.609517920831E-01  4.492988738831E-01  3.682898018108E-01
    115 T   6 C    -2.654777203590E-01  3.140048066686E-01 -1.993599694643E-01
    116 F   6 C    -4.866352238671E-01 -6.611775089473E-02  1.993599694643E-01
    117 F   6 C     2.654777203590E-01  6.611775089473E-02 -4.205174729724E-01
    118 F   6 C     4.866352238671E-01 -3.140048066686E-01  4.205174729724E-01
    119 T   6 C    -1.993599694643E-01 -2.654777203590E-01  3.140048066686E-01
    120 T   6 C     3.140048066686E-01 -1.993599694643E-01 -2.654777203590E-01
    121 F   6 C     4.205174729724E-01  4.866352238671E-01 -3.140048066686E-01
    122 F   6 C    -6.611775089473E-02  1.993599694643E-01 -4.866352238671E-01
    123 F   6 C     1.993599694643E-01 -4.866352238671E-01 -6.611775089473E-02
    124 F   6 C     6.611775089473E-02 -4.205174729724E-01  2.654777203590E-01
    125 F   6 C    -4.205174729724E-01  2.654777203590E-01  6.611775089473E-02
    126 F   6 C    -3.140048066686E-01  4.205174729724E-01  4.866352238671E-01
    127 T   7 N    -3.748134054187E-01  2.793189664516E-01 -2.702333751912E-01
    128 F   7 N    -4.504476583572E-01 -1.045800302275E-01  2.702333751912E-01
    129 F   7 N     3.748134054187E-01  1.045800302275E-01 -3.458676281297E-01
    130 F   7 N     4.504476583572E-01 -2.793189664516E-01  3.458676281297E-01
    131 T   7 N    -2.702333751912E-01 -3.748134054187E-01  2.793189664516E-01
    132 T   7 N     2.793189664516E-01 -2.702333751912E-01 -3.748134054187E-01
    133 F   7 N     3.458676281297E-01  4.504476583572E-01 -2.793189664516E-01
    134 F   7 N    -1.045800302275E-01  2.702333751912E-01 -4.504476583572E-01
    135 F   7 N     2.702333751912E-01 -4.504476583572E-01 -1.045800302275E-01
    136 F   7 N     1.045800302275E-01 -3.458676281297E-01  3.748134054187E-01
    137 F   7 N    -3.458676281297E-01  3.748134054187E-01  1.045800302275E-01
    138 F   7 N    -2.793189664516E-01  3.458676281297E-01  4.504476583572E-01

 TRANSFORMATION MATRIX PRIMITIVE-CRYSTALLOGRAPHIC CELL
  0.0000  1.0000  1.0000  1.0000  0.0000  1.0000  1.0000  1.0000  0.0000

 *******************************************************************************
 CRYSTALLOGRAPHIC CELL (VOLUME=       4808.77711772)
         A              B              C           ALPHA      BETA       GAMMA 
    16.87892886    16.87892886    16.87892886    90.000000  90.000000  90.000000

 COORDINATES IN THE CRYSTALLOGRAPHIC CELL
     ATOM                 X/A                 Y/B                 Z/C    
 *******************************************************************************
      1 T   1 H     1.065343036385E-01 -3.423835661945E-01  2.144524367235E-01
      2 F   1 H    -1.065343036385E-01  3.423835661945E-01  2.144524367235E-01
      3 F   1 H     1.065343036385E-01  3.423835661945E-01 -2.144524367235E-01
      4 F   1 H    -1.065343036385E-01 -3.423835661945E-01 -2.144524367235E-01
      5 T   1 H     2.144524367235E-01  1.065343036385E-01 -3.423835661945E-01
      6 T   1 H    -3.423835661945E-01  2.144524367235E-01  1.065343036385E-01
      7 F   1 H    -2.144524367235E-01 -1.065343036385E-01 -3.423835661945E-01
      8 F   1 H     3.423835661945E-01  2.144524367235E-01 -1.065343036385E-01
      9 F   1 H     2.144524367235E-01 -1.065343036385E-01  3.423835661945E-01
     10 F   1 H     3.423835661945E-01 -2.144524367235E-01  1.065343036385E-01
     11 F   1 H    -2.144524367235E-01  1.065343036385E-01  3.423835661945E-01
     12 F   1 H    -3.423835661945E-01 -2.144524367235E-01 -1.065343036385E-01
     13 T   1 H     2.332799351526E-01 -3.441562364629E-01  1.105363286206E-01
     14 F   1 H    -2.332799351526E-01  3.441562364629E-01  1.105363286206E-01
     15 F   1 H     2.332799351526E-01  3.441562364629E-01 -1.105363286206E-01
     16 F   1 H    -2.332799351526E-01 -3.441562364629E-01 -1.105363286206E-01
     17 T   1 H     1.105363286206E-01  2.332799351526E-01 -3.441562364629E-01
     18 T   1 H    -3.441562364629E-01  1.105363286206E-01  2.332799351526E-01
     19 F   1 H    -1.105363286206E-01 -2.332799351526E-01 -3.441562364629E-01
     20 F   1 H     3.441562364629E-01  1.105363286206E-01 -2.332799351526E-01
     21 F   1 H     1.105363286206E-01 -2.332799351526E-01  3.441562364629E-01
     22 F   1 H     3.441562364629E-01 -1.105363286206E-01  2.332799351526E-01
     23 F   1 H    -1.105363286206E-01  2.332799351526E-01  3.441562364629E-01
     24 F   1 H    -3.441562364629E-01 -1.105363286206E-01 -2.332799351526E-01
     25 T   1 H     6.894049110237E-02  4.198118143125E-01  3.693618543003E-02
     26 F   1 H    -6.894049110237E-02 -4.198118143125E-01  3.693618543003E-02
     27 F   1 H     6.894049110237E-02 -4.198118143125E-01 -3.693618543003E-02
     28 F   1 H    -6.894049110237E-02  4.198118143125E-01 -3.693618543003E-02
     29 T   1 H     3.693618543003E-02  6.894049110237E-02  4.198118143125E-01
     30 T   1 H     4.198118143125E-01  3.693618543003E-02  6.894049110237E-02
     31 F   1 H    -3.693618543003E-02 -6.894049110237E-02  4.198118143125E-01
     32 F   1 H    -4.198118143125E-01  3.693618543003E-02 -6.894049110237E-02
     33 F   1 H     3.693618543003E-02 -6.894049110237E-02 -4.198118143125E-01
     34 F   1 H    -4.198118143125E-01 -3.693618543003E-02  6.894049110237E-02
     35 F   1 H    -3.693618543003E-02  6.894049110237E-02 -4.198118143125E-01
     36 F   1 H     4.198118143125E-01 -3.693618543003E-02 -6.894049110237E-02
     37 T   1 H     1.580438100763E-01  3.806120388242E-01  7.413362936675E-02
     38 F   1 H    -1.580438100763E-01 -3.806120388242E-01  7.413362936675E-02
     39 F   1 H     1.580438100763E-01 -3.806120388242E-01 -7.413362936675E-02
     40 F   1 H    -1.580438100763E-01  3.806120388242E-01 -7.413362936675E-02
     41 T   1 H     7.413362936675E-02  1.580438100763E-01  3.806120388242E-01
     42 T   1 H     3.806120388242E-01  7.413362936675E-02  1.580438100763E-01
     43 F   1 H    -7.413362936675E-02 -1.580438100763E-01  3.806120388242E-01
     44 F   1 H    -3.806120388242E-01  7.413362936675E-02 -1.580438100763E-01
     45 F   1 H     7.413362936675E-02 -1.580438100763E-01 -3.806120388242E-01
     46 F   1 H    -3.806120388242E-01 -7.413362936675E-02  1.580438100763E-01
     47 F   1 H    -7.413362936675E-02  1.580438100763E-01 -3.806120388242E-01
     48 F   1 H     3.806120388242E-01 -7.413362936675E-02 -1.580438100763E-01
     49 T   1 H     7.295150135031E-02  3.854769465133E-01  1.355807247957E-01
     50 F   1 H    -7.295150135031E-02 -3.854769465133E-01  1.355807247957E-01
     51 F   1 H     7.295150135031E-02 -3.854769465133E-01 -1.355807247957E-01
     52 F   1 H    -7.295150135031E-02  3.854769465133E-01 -1.355807247957E-01
     53 T   1 H     1.355807247957E-01  7.295150135031E-02  3.854769465133E-01
     54 T   1 H     3.854769465133E-01  1.355807247957E-01  7.295150135031E-02
     55 F   1 H    -1.355807247957E-01 -7.295150135031E-02  3.854769465133E-01
     56 F   1 H    -3.854769465133E-01  1.355807247957E-01 -7.295150135031E-02
     57 F   1 H     1.355807247957E-01 -7.295150135031E-02 -3.854769465133E-01
     58 F   1 H    -3.854769465133E-01 -1.355807247957E-01  7.295150135031E-02
     59 F   1 H    -1.355807247957E-01  7.295150135031E-02 -3.854769465133E-01
     60 F   1 H     3.854769465133E-01 -1.355807247957E-01 -7.295150135031E-02
     61 T 230 ZN   -5.000000000000E-01  0.000000000000E+00 -2.630024939367E-01
     62 F 230 ZN    5.000000000000E-01  2.784559259998E-17  2.630024939367E-01
     63 T 230 ZN   -2.630024939367E-01 -5.000000000000E-01  0.000000000000E+00
     64 T 230 ZN    0.000000000000E+00 -2.630024939367E-01  5.000000000000E-01
     65 F 230 ZN    2.630024939367E-01 -5.000000000000E-01 -2.784559259998E-17
     66 F 230 ZN    5.569118519997E-17  2.630024939367E-01  5.000000000000E-01
     67 T   6 C     1.303552132297E-01  4.970052833168E-01  1.170035249629E-01
     68 F   6 C    -1.303552132297E-01 -4.970052833168E-01  1.170035249629E-01
     69 F   6 C     1.303552132297E-01 -4.970052833168E-01 -1.170035249629E-01
     70 F   6 C    -1.303552132297E-01  4.970052833168E-01 -1.170035249629E-01
     71 T   6 C     1.170035249629E-01  1.303552132297E-01  4.970052833168E-01
     72 T   6 C     4.970052833168E-01  1.170035249629E-01  1.303552132297E-01
     73 F   6 C    -1.170035249629E-01 -1.303552132297E-01  4.970052833168E-01
     74 F   6 C    -4.970052833168E-01  1.170035249629E-01 -1.303552132297E-01
     75 F   6 C     1.170035249629E-01 -1.303552132297E-01 -4.970052833168E-01
     76 F   6 C    -4.970052833168E-01 -1.170035249629E-01  1.303552132297E-01
     77 F   6 C    -1.170035249629E-01  1.303552132297E-01 -4.970052833168E-01
     78 F   6 C     4.970052833168E-01 -1.170035249629E-01 -1.303552132297E-01
     79 T   6 C     1.274777156123E-01 -3.884944201433E-01  1.753259339786E-01
     80 F   6 C    -1.274777156123E-01  3.884944201433E-01  1.753259339786E-01
     81 F   6 C     1.274777156123E-01  3.884944201433E-01 -1.753259339786E-01
     82 F   6 C    -1.274777156123E-01 -3.884944201433E-01 -1.753259339786E-01
     83 T   6 C     1.753259339786E-01  1.274777156123E-01 -3.884944201433E-01
     84 T   6 C    -3.884944201433E-01  1.753259339786E-01  1.274777156123E-01
     85 F   6 C    -1.753259339786E-01 -1.274777156123E-01 -3.884944201433E-01
     86 F   6 C     3.884944201433E-01  1.753259339786E-01 -1.274777156123E-01
     87 F   6 C     1.753259339786E-01 -1.274777156123E-01  3.884944201433E-01
     88 F   6 C     3.884944201433E-01 -1.753259339786E-01  1.274777156123E-01
     89 F   6 C    -1.753259339786E-01  1.274777156123E-01  3.884944201433E-01
     90 F   6 C    -3.884944201433E-01 -1.753259339786E-01 -1.274777156123E-01
     91 T   6 C     1.065566813014E-01  4.166661586562E-01  8.983839427724E-02
     92 F   6 C    -1.065566813014E-01 -4.166661586562E-01  8.983839427724E-02
     93 F   6 C     1.065566813014E-01 -4.166661586562E-01 -8.983839427724E-02
     94 F   6 C    -1.065566813014E-01  4.166661586562E-01 -8.983839427724E-02
     95 T   6 C     8.983839427724E-02  1.065566813014E-01  4.166661586562E-01
     96 T   6 C     4.166661586562E-01  8.983839427724E-02  1.065566813014E-01
     97 F   6 C    -8.983839427724E-02 -1.065566813014E-01  4.166661586562E-01
     98 F   6 C    -4.166661586562E-01  8.983839427724E-02 -1.065566813014E-01
     99 F   6 C     8.983839427724E-02 -1.065566813014E-01 -4.166661586562E-01
    100 F   6 C    -4.166661586562E-01 -8.983839427724E-02  1.065566813014E-01
    101 F   6 C    -8.983839427724E-02  1.065566813014E-01 -4.166661586562E-01
    102 F   6 C     4.166661586562E-01 -8.983839427724E-02 -1.065566813014E-01
    103 T   7 N     8.997136000542E-02 -4.607297661115E-01  1.709804320777E-01
    104 F   7 N    -8.997136000542E-02  4.607297661115E-01  1.709804320777E-01
    105 F   7 N     8.997136000542E-02  4.607297661115E-01 -1.709804320777E-01
    106 F   7 N    -8.997136000542E-02 -4.607297661115E-01 -1.709804320777E-01
    107 T   7 N     1.709804320777E-01  8.997136000542E-02 -4.607297661115E-01
    108 T   7 N    -4.607297661115E-01  1.709804320777E-01  8.997136000542E-02
    109 F   7 N    -1.709804320777E-01 -8.997136000542E-02 -4.607297661115E-01
    110 F   7 N     4.607297661115E-01  1.709804320777E-01 -8.997136000542E-02
    111 F   7 N     1.709804320777E-01 -8.997136000542E-02  4.607297661115E-01
    112 F   7 N     4.607297661115E-01 -1.709804320777E-01  8.997136000542E-02
    113 F   7 N    -1.709804320777E-01  8.997136000542E-02  4.607297661115E-01
    114 F   7 N    -4.607297661115E-01 -1.709804320777E-01 -8.997136000542E-02
    115 T   6 C     1.900612787817E-01 -3.894212482460E-01  1.239435278870E-01
    116 F   6 C    -1.900612787817E-01  3.894212482460E-01  1.239435278870E-01
    117 F   6 C     1.900612787817E-01  3.894212482460E-01 -1.239435278870E-01
    118 F   6 C    -1.900612787817E-01 -3.894212482460E-01 -1.239435278870E-01
    119 T   6 C     1.239435278870E-01  1.900612787817E-01 -3.894212482460E-01
    120 T   6 C    -3.894212482460E-01  1.239435278870E-01  1.900612787817E-01
    121 F   6 C    -1.239435278870E-01 -1.900612787817E-01 -3.894212482460E-01
    122 F   6 C     3.894212482460E-01  1.239435278870E-01 -1.900612787817E-01
    123 F   6 C     1.239435278870E-01 -1.900612787817E-01  3.894212482460E-01
    124 F   6 C     3.894212482460E-01 -1.239435278870E-01  1.900612787817E-01
    125 F   6 C    -1.239435278870E-01  1.900612787817E-01  3.894212482460E-01
    126 F   6 C    -3.894212482460E-01 -1.239435278870E-01 -1.900612787817E-01
    127 T   7 N     1.919494983396E-01 -4.621828735308E-01  8.736946811206E-02
    128 F   7 N    -1.919494983396E-01  4.621828735308E-01  8.736946811206E-02
    129 F   7 N     1.919494983396E-01  4.621828735308E-01 -8.736946811206E-02
    130 F   7 N    -1.919494983396E-01 -4.621828735308E-01 -8.736946811206E-02
    131 T   7 N     8.736946811206E-02  1.919494983396E-01 -4.621828735308E-01
    132 T   7 N    -4.621828735308E-01  8.736946811206E-02  1.919494983396E-01
    133 F   7 N    -8.736946811206E-02 -1.919494983396E-01 -4.621828735308E-01
    134 F   7 N     4.621828735308E-01  8.736946811206E-02 -1.919494983396E-01
    135 F   7 N     8.736946811206E-02 -1.919494983396E-01  4.621828735308E-01
    136 F   7 N     4.621828735308E-01 -8.736946811206E-02  1.919494983396E-01
    137 F   7 N    -8.736946811206E-02  1.919494983396E-01  4.621828735308E-01
    138 F   7 N    -4.621828735308E-01 -8.736946811206E-02 -1.919494983396E-01

 T = ATOM BELONGING TO THE ASYMMETRIC UNIT

 *******************************************************************************
 * CELL DEFORMATION
 *******************************************************************************

    ELASTIC STRAIN MATRIX (ADIMENSIONAL)

    1   -0.0150000000    0.0000000000    0.0000000000
    2    0.0000000000    0.0000000000    0.0000000000
    3    0.0000000000    0.0000000000    0.0000000000

 LATTICE PARAMETERS (ANGSTROMS AND DEGREES) OF
 (1) ORIGINAL PRIMITIVE CELL
 (2) ORIGINAL CRYSTALLOGRAPHIC CELL
 (3) DEFORMED PRIMITIVE CELL
 (4) DEFORMED CRYSTALLOGRAPHIC CELL

            A           B           C        ALPHA       BETA        GAMMA         VOL
 (1)   14.617581   14.617581   14.617581  109.471221  109.471221  109.471221 2404.388559
 (2)   16.878929   16.878929   16.878929   90.000000   90.000000   90.000000 4808.777118
 (3)   14.544861   14.544861   14.544861  110.285563  109.065590  109.065590 2368.322730
 (4)   16.625745   16.878929   16.878929   90.000000   90.000000   90.000000 4736.645461

 * CELL DEFORMATION COMPLETE - NO. OF SYMMOPS   4
 *******************************************************************************
 LATTICE PARAMETERS (ANGSTROMS AND DEGREES) - BOHR = 0.5291772083 ANGSTROM
 PRIMITIVE CELL - CENTRING CODE 6/1 VOLUME=  2368.322730 - DENSITY  0.951 g/cm^3
         A              B              C           ALPHA      BETA       GAMMA 
    14.54486055    14.54486055    14.54486055   110.285563 109.065590 109.065590
 *******************************************************************************
 ATOMS IN THE ASYMMETRIC UNIT   36 - ATOMS IN THE UNIT CELL:  138
     ATOM                 X/A                 Y/B                 Z/C    
 *******************************************************************************
      1 T   1 H    -1.279311294710E-01  3.209867403620E-01 -2.358492625559E-01
      2 F   1 H    -4.431639970820E-01  1.079181330850E-01  2.358492625559E-01
      3 F   1 H     1.279311294710E-01 -1.079181330850E-01  4.489178698330E-01
      4 F   1 H     4.431639970820E-01 -3.209867403620E-01 -4.489178698330E-01
      5 T   1 H    -2.358492625559E-01 -1.279311294710E-01  3.209867403620E-01
      6 T   1 H     3.209867403620E-01 -2.358492625559E-01 -1.279311294710E-01
      7 F   1 H    -4.489178698330E-01  4.431639970820E-01 -3.209867403620E-01
      8 F   1 H     1.079181330850E-01  2.358492625559E-01 -4.431639970820E-01
      9 F   1 H     2.358492625559E-01 -4.431639970820E-01  1.079181330850E-01
     10 F   1 H    -1.079181330850E-01  4.489178698330E-01  1.279311294710E-01
     11 F   1 H     4.489178698330E-01  1.279311294710E-01 -1.079181330850E-01
     12 F   1 H    -3.209867403620E-01 -4.489178698330E-01  4.431639970820E-01
     13 T   1 H    -2.336199078423E-01  3.438162637732E-01 -1.108763013103E-01
     14 F   1 H     4.546925650835E-01 -1.227436065320E-01  1.108763013103E-01
     15 F   1 H     2.336199078423E-01  1.227436065320E-01 -4.225638283845E-01
     16 F   1 H    -4.546925650835E-01 -3.438162637732E-01  4.225638283845E-01
     17 T   1 H    -1.108763013103E-01 -2.336199078423E-01  3.438162637732E-01
     18 T   1 H     3.438162637732E-01 -1.108763013103E-01 -2.336199078423E-01
     19 F   1 H     4.225638283845E-01 -4.546925650835E-01 -3.438162637732E-01
     20 F   1 H    -1.227436065320E-01  1.108763013103E-01  4.546925650835E-01
     21 F   1 H     1.108763013103E-01  4.546925650835E-01 -1.227436065320E-01
     22 F   1 H     1.227436065320E-01 -4.225638283845E-01  2.336199078423E-01
     23 F   1 H    -4.225638283845E-01  2.336199078423E-01  1.227436065320E-01
     24 F   1 H    -3.438162637732E-01  4.225638283845E-01 -4.546925650835E-01
     25 T   1 H     4.567479997426E-01  1.058766765324E-01  4.887523054149E-01
     26 F   1 H    -3.828756288825E-01 -3.200430567233E-02 -4.887523054149E-01
     27 F   1 H    -4.567479997426E-01  3.200430567233E-02 -3.508713232102E-01
     28 F   1 H     3.828756288825E-01 -1.058766765324E-01  3.508713232102E-01
     29 T   1 H     4.887523054149E-01  4.567479997426E-01  1.058766765324E-01
     30 T   1 H     1.058766765324E-01  4.887523054149E-01  4.567479997426E-01
     31 F   1 H     3.508713232102E-01  3.828756288825E-01 -1.058766765324E-01
     32 F   1 H    -3.200430567233E-02 -4.887523054149E-01 -3.828756288825E-01
     33 F   1 H    -4.887523054149E-01 -3.828756288825E-01 -3.200430567233E-02
     34 F   1 H     3.200430567233E-02 -3.508713232102E-01 -4.567479997426E-01
     35 F   1 H    -3.508713232102E-01 -4.567479997426E-01  3.200430567233E-02
     36 F   1 H    -1.058766765324E-01  3.508713232102E-01  3.828756288825E-01
     37 T   1 H     4.547456681910E-01  2.321774394431E-01 -4.613441510995E-01
     38 F   1 H    -3.064784094575E-01 -8.391018070957E-02  4.613441510995E-01
     39 F   1 H    -4.547456681910E-01  8.391018070957E-02 -2.225682287479E-01
     40 F   1 H     3.064784094575E-01 -2.321774394431E-01  2.225682287479E-01
     41 T   1 H    -4.613441510995E-01  4.547456681910E-01  2.321774394431E-01
     42 T   1 H     2.321774394431E-01 -4.613441510995E-01  4.547456681910E-01
     43 F   1 H     2.225682287479E-01  3.064784094575E-01 -2.321774394431E-01
     44 F   1 H    -8.391018070957E-02  4.613441510995E-01 -3.064784094575E-01
     45 F   1 H     4.613441510995E-01 -3.064784094575E-01 -8.391018070957E-02
     46 F   1 H     8.391018070957E-02 -2.225682287479E-01 -4.547456681910E-01
     47 F   1 H    -2.225682287479E-01 -4.547456681910E-01  8.391018070957E-02
     48 F   1 H    -2.321774394431E-01  2.225682287479E-01  3.064784094575E-01
     49 T   1 H    -4.789423286910E-01  2.085322261460E-01  4.584284478637E-01
     50 F   1 H    -2.498962217177E-01  6.262922344537E-02 -4.584284478637E-01
     51 F   1 H     4.789423286910E-01 -6.262922344537E-02 -3.125254451630E-01
     52 F   1 H     2.498962217177E-01 -2.085322261460E-01  3.125254451630E-01
     53 T   1 H     4.584284478637E-01 -4.789423286910E-01  2.085322261460E-01
     54 T   1 H     2.085322261460E-01  4.584284478637E-01 -4.789423286910E-01
     55 F   1 H     3.125254451630E-01  2.498962217177E-01 -2.085322261460E-01
     56 F   1 H     6.262922344537E-02 -4.584284478637E-01 -2.498962217177E-01
     57 F   1 H    -4.584284478637E-01 -2.498962217177E-01  6.262922344537E-02
     58 F   1 H    -6.262922344537E-02 -3.125254451630E-01  4.789423286910E-01
     59 F   1 H    -3.125254451630E-01  4.789423286910E-01 -6.262922344537E-02
     60 F   1 H    -2.085322261460E-01  3.125254451630E-01  2.498962217177E-01
     61 T 230 ZN   -2.630024939367E-01  2.369975060633E-01  5.000000000000E-01
     62 F 230 ZN    2.630024939367E-01 -2.369975060633E-01  5.000000000000E-01
     63 T 230 ZN   -5.000000000000E-01 -2.630024939367E-01  2.369975060633E-01
     64 T 230 ZN    2.369975060633E-01  5.000000000000E-01 -2.630024939367E-01
     65 F 230 ZN    5.000000000000E-01  2.630024939367E-01 -2.369975060633E-01
     66 F 230 ZN   -2.369975060633E-01  5.000000000000E-01  2.630024939367E-01
     67 T   6 C    -3.859911917203E-01  2.473587381926E-01 -3.726395034535E-01
     68 F   6 C    -3.800017583539E-01 -1.335168826674E-02  3.726395034535E-01
     69 F   6 C     3.859911917203E-01  1.335168826674E-02 -3.666500700871E-01
     70 F   6 C     3.800017583539E-01 -2.473587381926E-01  3.666500700871E-01
     71 T   6 C    -3.726395034535E-01 -3.859911917203E-01  2.473587381926E-01
     72 T   6 C     2.473587381926E-01 -3.726395034535E-01 -3.859911917203E-01
     73 F   6 C     3.666500700871E-01  3.800017583539E-01 -2.473587381926E-01
     74 F   6 C    -1.335168826674E-02  3.726395034535E-01 -3.800017583539E-01
     75 F   6 C     3.726395034535E-01 -3.800017583539E-01 -1.335168826674E-02
     76 F   6 C     1.335168826674E-02 -3.666500700871E-01  3.859911917203E-01
     77 F   6 C    -3.666500700871E-01  3.859911917203E-01  1.335168826674E-02
     78 F   6 C    -2.473587381926E-01  3.666500700871E-01  3.800017583539E-01
     79 T   6 C    -2.131684861647E-01  3.028036495909E-01 -2.610167045310E-01
     80 F   6 C    -4.361796458781E-01  4.784821836632E-02  2.610167045310E-01
     81 F   6 C     2.131684861647E-01 -4.784821836632E-02 -4.840278642444E-01
     82 F   6 C     4.361796458781E-01 -3.028036495909E-01  4.840278642444E-01
     83 T   6 C    -2.610167045310E-01 -2.131684861647E-01  3.028036495909E-01
     84 T   6 C     3.028036495909E-01 -2.610167045310E-01 -2.131684861647E-01
     85 F   6 C     4.840278642444E-01  4.361796458781E-01 -3.028036495909E-01
     86 F   6 C     4.784821836632E-02  2.610167045310E-01 -4.361796458781E-01
     87 F   6 C     2.610167045310E-01 -4.361796458781E-01  4.784821836632E-02
     88 F   6 C    -4.784821836632E-02 -4.840278642444E-01  2.131684861647E-01
     89 F   6 C    -4.840278642444E-01  2.131684861647E-01 -4.784821836632E-02
     90 F   6 C    -3.028036495909E-01  4.840278642444E-01  4.361796458781E-01
     91 T   6 C    -4.934954470666E-01  1.963950755787E-01 -4.767771600424E-01
     92 F   6 C    -3.268277643790E-01 -1.671828702418E-02  4.767771600424E-01
     93 F   6 C     4.934954470666E-01  1.671828702418E-02 -3.101094773548E-01
     94 F   6 C     3.268277643790E-01 -1.963950755787E-01  3.101094773548E-01
     95 T   6 C    -4.767771600424E-01 -4.934954470666E-01  1.963950755787E-01
     96 T   6 C     1.963950755787E-01 -4.767771600424E-01 -4.934954470666E-01
     97 F   6 C     3.101094773548E-01  3.268277643790E-01 -1.963950755787E-01
     98 F   6 C    -1.671828702418E-02  4.767771600424E-01 -3.268277643790E-01
     99 F   6 C     4.767771600424E-01 -3.268277643790E-01 -1.671828702418E-02
    100 F   6 C     1.671828702418E-02 -3.101094773548E-01  4.934954470666E-01
    101 F   6 C    -3.101094773548E-01  4.934954470666E-01  1.671828702418E-02
    102 F   6 C    -1.963950755787E-01  3.101094773548E-01  3.268277643790E-01
    103 T   7 N    -2.897493340338E-01  2.609517920831E-01 -3.707584061061E-01
    104 F   7 N    -3.682898018108E-01  8.100907207229E-02  3.707584061061E-01
    105 F   7 N     2.897493340338E-01 -8.100907207229E-02 -4.492988738831E-01
    106 F   7 N     3.682898018108E-01 -2.609517920831E-01  4.492988738831E-01
    107 T   7 N    -3.707584061061E-01 -2.897493340338E-01  2.609517920831E-01
    108 T   7 N     2.609517920831E-01 -3.707584061061E-01 -2.897493340338E-01
    109 F   7 N     4.492988738831E-01  3.682898018108E-01 -2.609517920831E-01
    110 F   7 N     8.100907207229E-02  3.707584061061E-01 -3.682898018108E-01
    111 F   7 N     3.707584061061E-01 -3.682898018108E-01  8.100907207229E-02
    112 F   7 N    -8.100907207229E-02 -4.492988738831E-01  2.897493340338E-01
    113 F   7 N    -4.492988738831E-01  2.897493340338E-01 -8.100907207229E-02
    114 F   7 N    -2.609517920831E-01  4.492988738831E-01  3.682898018108E-01
    115 T   6 C    -2.654777203590E-01  3.140048066686E-01 -1.993599694643E-01
    116 F   6 C    -4.866352238671E-01 -6.611775089473E-02  1.993599694643E-01
    117 F   6 C     2.654777203590E-01  6.611775089473E-02 -4.205174729724E-01
    118 F   6 C     4.866352238671E-01 -3.140048066686E-01  4.205174729724E-01
    119 T   6 C    -1.993599694643E-01 -2.654777203590E-01  3.140048066686E-01
    120 T   6 C     3.140048066686E-01 -1.993599694643E-01 -2.654777203590E-01
    121 F   6 C     4.205174729724E-01  4.866352238671E-01 -3.140048066686E-01
    122 F   6 C    -6.611775089473E-02  1.993599694643E-01 -4.866352238671E-01
    123 F   6 C     1.993599694643E-01 -4.866352238671E-01 -6.611775089473E-02
    124 F   6 C     6.611775089473E-02 -4.205174729724E-01  2.654777203590E-01
    125 F   6 C    -4.205174729724E-01  2.654777203590E-01  6.611775089473E-02
    126 F   6 C    -3.140048066686E-01  4.205174729724E-01  4.866352238671E-01
    127 T   7 N    -3.748134054187E-01  2.793189664516E-01 -2.702333751912E-01
    128 F   7 N    -4.504476583572E-01 -1.045800302275E-01  2.702333751912E-01
    129 F   7 N     3.748134054187E-01  1.045800302275E-01 -3.458676281297E-01
    130 F   7 N     4.504476583572E-01 -2.793189664516E-01  3.458676281297E-01
    131 T   7 N    -2.702333751912E-01 -3.748134054187E-01  2.793189664516E-01
    132 T   7 N     2.793189664516E-01 -2.702333751912E-01 -3.748134054187E-01
    133 F   7 N     3.458676281297E-01  4.504476583572E-01 -2.793189664516E-01
    134 F   7 N    -1.045800302275E-01  2.702333751912E-01 -4.504476583572E-01
    135 F   7 N     2.702333751912E-01 -4.504476583572E-01 -1.045800302275E-01
    136 F   7 N     1.045800302275E-01 -3.458676281297E-01  3.748134054187E-01
    137 F   7 N    -3.458676281297E-01  3.748134054187E-01  1.045800302275E-01
    138 F   7 N    -2.793189664516E-01  3.458676281297E-01  4.504476583572E-01

 TRANSFORMATION MATRIX PRIMITIVE-CRYSTALLOGRAPHIC CELL
  0.0000  1.0000  1.0000  1.0000  0.0000  1.0000  1.0000  1.0000  0.0000

 *******************************************************************************
 CRYSTALLOGRAPHIC CELL (VOLUME=       4736.64546096)
         A              B              C           ALPHA      BETA       GAMMA 
    16.62574493    16.87892886    16.87892886    90.000000  90.000000  90.000000

 COORDINATES IN THE CRYSTALLOGRAPHIC CELL
     ATOM                 X/A                 Y/B                 Z/C    
 *******************************************************************************
      1 T   1 H     1.065343036385E-01 -3.423835661945E-01  2.144524367235E-01
      2 F   1 H    -1.065343036385E-01  3.423835661945E-01  2.144524367235E-01
      3 F   1 H     1.065343036385E-01  3.423835661945E-01 -2.144524367235E-01
      4 F   1 H    -1.065343036385E-01 -3.423835661945E-01 -2.144524367235E-01
      5 T   1 H     2.144524367235E-01  1.065343036385E-01 -3.423835661945E-01
      6 T   1 H    -3.423835661945E-01  2.144524367235E-01  1.065343036385E-01
      7 F   1 H    -2.144524367235E-01 -1.065343036385E-01 -3.423835661945E-01
      8 F   1 H     3.423835661945E-01  2.144524367235E-01 -1.065343036385E-01
      9 F   1 H     2.144524367235E-01 -1.065343036385E-01  3.423835661945E-01
     10 F   1 H     3.423835661945E-01 -2.144524367235E-01  1.065343036385E-01
     11 F   1 H    -2.144524367235E-01  1.065343036385E-01  3.423835661945E-01
     12 F   1 H    -3.423835661945E-01 -2.144524367235E-01 -1.065343036385E-01
     13 T   1 H     2.332799351526E-01 -3.441562364629E-01  1.105363286206E-01
     14 F   1 H    -2.332799351526E-01  3.441562364629E-01  1.105363286206E-01
     15 F   1 H     2.332799351526E-01  3.441562364629E-01 -1.105363286206E-01
     16 F   1 H    -2.332799351526E-01 -3.441562364629E-01 -1.105363286206E-01
     17 T   1 H     1.105363286206E-01  2.332799351526E-01 -3.441562364629E-01
     18 T   1 H    -3.441562364629E-01  1.105363286206E-01  2.332799351526E-01
     19 F   1 H    -1.105363286206E-01 -2.332799351526E-01 -3.441562364629E-01
     20 F   1 H     3.441562364629E-01  1.105363286206E-01 -2.332799351526E-01
     21 F   1 H     1.105363286206E-01 -2.332799351526E-01  3.441562364629E-01
     22 F   1 H     3.441562364629E-01 -1.105363286206E-01  2.332799351526E-01
     23 F   1 H    -1.105363286206E-01  2.332799351526E-01  3.441562364629E-01
     24 F   1 H    -3.441562364629E-01 -1.105363286206E-01 -2.332799351526E-01
     25 T   1 H     6.894049110237E-02  4.198118143125E-01  3.693618543003E-02
     26 F   1 H    -6.894049110237E-02 -4.198118143125E-01  3.693618543003E-02
     27 F   1 H     6.894049110237E-02 -4.198118143125E-01 -3.693618543003E-02
     28 F   1 H    -6.894049110237E-02  4.198118143125E-01 -3.693618543003E-02
     29 T   1 H     3.693618543003E-02  6.894049110237E-02  4.198118143125E-01
     30 T   1 H     4.198118143125E-01  3.693618543003E-02  6.894049110237E-02
     31 F   1 H    -3.693618543003E-02 -6.894049110237E-02  4.198118143125E-01
     32 F   1 H    -4.198118143125E-01  3.693618543003E-02 -6.894049110237E-02
     33 F   1 H     3.693618543003E-02 -6.894049110237E-02 -4.198118143125E-01
     34 F   1 H    -4.198118143125E-01 -3.693618543003E-02  6.894049110237E-02
     35 F   1 H    -3.693618543003E-02  6.894049110237E-02 -4.198118143125E-01
     36 F   1 H     4.198118143125E-01 -3.693618543003E-02 -6.894049110237E-02
     37 T   1 H     1.580438100763E-01  3.806120388242E-01  7.413362936675E-02
     38 F   1 H    -1.580438100763E-01 -3.806120388242E-01  7.413362936675E-02
     39 F   1 H     1.580438100763E-01 -3.806120388242E-01 -7.413362936675E-02
     40 F   1 H    -1.580438100763E-01  3.806120388242E-01 -7.413362936675E-02
     41 T   1 H     7.413362936675E-02  1.580438100763E-01  3.806120388242E-01
     42 T   1 H     3.806120388242E-01  7.413362936675E-02  1.580438100763E-01
     43 F   1 H    -7.413362936675E-02 -1.580438100763E-01  3.806120388242E-01
     44 F   1 H    -3.806120388242E-01  7.413362936675E-02 -1.580438100763E-01
     45 F   1 H     7.413362936675E-02 -1.580438100763E-01 -3.806120388242E-01
     46 F   1 H    -3.806120388242E-01 -7.413362936675E-02  1.580438100763E-01
     47 F   1 H    -7.413362936675E-02  1.580438100763E-01 -3.806120388242E-01
     48 F   1 H     3.806120388242E-01 -7.413362936675E-02 -1.580438100763E-01
     49 T   1 H     7.295150135031E-02  3.854769465133E-01  1.355807247957E-01
     50 F   1 H    -7.295150135031E-02 -3.854769465133E-01  1.355807247957E-01
     51 F   1 H     7.295150135031E-02 -3.854769465133E-01 -1.355807247957E-01
     52 F   1 H    -7.295150135031E-02  3.854769465133E-01 -1.355807247957E-01
     53 T   1 H     1.355807247957E-01  7.295150135031E-02  3.854769465133E-01
     54 T   1 H     3.854769465133E-01  1.355807247957E-01  7.295150135031E-02
     55 F   1 H    -1.355807247957E-01 -7.295150135031E-02  3.854769465133E-01
     56 F   1 H    -3.854769465133E-01  1.355807247957E-01 -7.295150135031E-02
     57 F   1 H     1.355807247957E-01 -7.295150135031E-02 -3.854769465133E-01
     58 F   1 H    -3.854769465133E-01 -1.355807247957E-01  7.295150135031E-02
     59 F   1 H    -1.355807247957E-01  7.295150135031E-02 -3.854769465133E-01
     60 F   1 H     3.854769465133E-01 -1.355807247957E-01 -7.295150135031E-02
     61 T 230 ZN    5.000000000000E-01  0.000000000000E+00 -2.630024939367E-01
     62 F 230 ZN    5.000000000000E-01  2.784559259998E-17  2.630024939367E-01
     63 T 230 ZN   -2.630024939367E-01  5.000000000000E-01  0.000000000000E+00
     64 T 230 ZN    0.000000000000E+00 -2.630024939367E-01  5.000000000000E-01
     65 F 230 ZN    2.630024939367E-01  5.000000000000E-01 -2.784559259998E-17
     66 F 230 ZN    5.569118519997E-17  2.630024939367E-01  5.000000000000E-01
     67 T   6 C     1.303552132297E-01  4.970052833168E-01  1.170035249629E-01
     68 F   6 C    -1.303552132297E-01 -4.970052833168E-01  1.170035249629E-01
     69 F   6 C     1.303552132297E-01 -4.970052833168E-01 -1.170035249629E-01
     70 F   6 C    -1.303552132297E-01  4.970052833168E-01 -1.170035249629E-01
     71 T   6 C     1.170035249629E-01  1.303552132297E-01  4.970052833168E-01
     72 T   6 C     4.970052833168E-01  1.170035249629E-01  1.303552132297E-01
     73 F   6 C    -1.170035249629E-01 -1.303552132297E-01  4.970052833168E-01
     74 F   6 C    -4.970052833168E-01  1.170035249629E-01 -1.303552132297E-01
     75 F   6 C     1.170035249629E-01 -1.303552132297E-01 -4.970052833168E-01
     76 F   6 C    -4.970052833168E-01 -1.170035249629E-01  1.303552132297E-01
     77 F   6 C    -1.170035249629E-01  1.303552132297E-01 -4.970052833168E-01
     78 F   6 C     4.970052833168E-01 -1.170035249629E-01 -1.303552132297E-01
     79 T   6 C     1.274777156123E-01 -3.884944201433E-01  1.753259339786E-01
     80 F   6 C    -1.274777156123E-01  3.884944201433E-01  1.753259339786E-01
     81 F   6 C     1.274777156123E-01  3.884944201433E-01 -1.753259339786E-01
     82 F   6 C    -1.274777156123E-01 -3.884944201433E-01 -1.753259339786E-01
     83 T   6 C     1.753259339786E-01  1.274777156123E-01 -3.884944201433E-01
     84 T   6 C    -3.884944201433E-01  1.753259339786E-01  1.274777156123E-01
     85 F   6 C    -1.753259339786E-01 -1.274777156123E-01 -3.884944201433E-01
     86 F   6 C     3.884944201433E-01  1.753259339786E-01 -1.274777156123E-01
     87 F   6 C     1.753259339786E-01 -1.274777156123E-01  3.884944201433E-01
     88 F   6 C     3.884944201433E-01 -1.753259339786E-01  1.274777156123E-01
     89 F   6 C    -1.753259339786E-01  1.274777156123E-01  3.884944201433E-01
     90 F   6 C    -3.884944201433E-01 -1.753259339786E-01 -1.274777156123E-01
     91 T   6 C     1.065566813014E-01  4.166661586562E-01  8.983839427724E-02
     92 F   6 C    -1.065566813014E-01 -4.166661586562E-01  8.983839427724E-02
     93 F   6 C     1.065566813014E-01 -4.166661586562E-01 -8.983839427724E-02
     94 F   6 C    -1.065566813014E-01  4.166661586562E-01 -8.983839427724E-02
     95 T   6 C     8.983839427724E-02  1.065566813014E-01  4.166661586562E-01
     96 T   6 C     4.166661586562E-01  8.983839427724E-02  1.065566813014E-01
     97 F   6 C    -8.983839427724E-02 -1.065566813014E-01  4.166661586562E-01
     98 F   6 C    -4.166661586562E-01  8.983839427724E-02 -1.065566813014E-01
     99 F   6 C     8.983839427724E-02 -1.065566813014E-01 -4.166661586562E-01
    100 F   6 C    -4.166661586562E-01 -8.983839427724E-02  1.065566813014E-01
    101 F   6 C    -8.983839427724E-02  1.065566813014E-01 -4.166661586562E-01
    102 F   6 C     4.166661586562E-01 -8.983839427724E-02 -1.065566813014E-01
    103 T   7 N     8.997136000542E-02 -4.607297661115E-01  1.709804320777E-01
    104 F   7 N    -8.997136000542E-02  4.607297661115E-01  1.709804320777E-01
    105 F   7 N     8.997136000542E-02  4.607297661115E-01 -1.709804320777E-01
    106 F   7 N    -8.997136000542E-02 -4.607297661115E-01 -1.709804320777E-01
    107 T   7 N     1.709804320777E-01  8.997136000542E-02 -4.607297661115E-01
    108 T   7 N    -4.607297661115E-01  1.709804320777E-01  8.997136000542E-02
    109 F   7 N    -1.709804320777E-01 -8.997136000542E-02 -4.607297661115E-01
    110 F   7 N     4.607297661115E-01  1.709804320777E-01 -8.997136000542E-02
    111 F   7 N     1.709804320777E-01 -8.997136000542E-02  4.607297661115E-01
    112 F   7 N     4.607297661115E-01 -1.709804320777E-01  8.997136000542E-02
    113 F   7 N    -1.709804320777E-01  8.997136000542E-02  4.607297661115E-01
    114 F   7 N    -4.607297661115E-01 -1.709804320777E-01 -8.997136000542E-02
    115 T   6 C     1.900612787817E-01 -3.894212482460E-01  1.239435278870E-01
    116 F   6 C    -1.900612787817E-01  3.894212482460E-01  1.239435278870E-01
    117 F   6 C     1.900612787817E-01  3.894212482460E-01 -1.239435278870E-01
    118 F   6 C    -1.900612787817E-01 -3.894212482460E-01 -1.239435278870E-01
    119 T   6 C     1.239435278870E-01  1.900612787817E-01 -3.894212482460E-01
    120 T   6 C    -3.894212482460E-01  1.239435278870E-01  1.900612787817E-01
    121 F   6 C    -1.239435278870E-01 -1.900612787817E-01 -3.894212482460E-01
    122 F   6 C     3.894212482460E-01  1.239435278870E-01 -1.900612787817E-01
    123 F   6 C     1.239435278870E-01 -1.900612787817E-01  3.894212482460E-01
    124 F   6 C     3.894212482460E-01 -1.239435278870E-01  1.900612787817E-01
    125 F   6 C    -1.239435278870E-01  1.900612787817E-01  3.894212482460E-01
    126 F   6 C    -3.894212482460E-01 -1.239435278870E-01 -1.900612787817E-01
    127 T   7 N     1.919494983396E-01 -4.621828735308E-01  8.736946811206E-02
    128 F   7 N    -1.919494983396E-01  4.621828735308E-01  8.736946811206E-02
    129 F   7 N     1.919494983396E-01  4.621828735308E-01 -8.736946811206E-02
    130 F   7 N    -1.919494983396E-01 -4.621828735308E-01 -8.736946811206E-02
    131 T   7 N     8.736946811206E-02  1.919494983396E-01 -4.621828735308E-01
    132 T   7 N    -4.621828735308E-01  8.736946811206E-02  1.919494983396E-01
    133 F   7 N    -8.736946811206E-02 -1.919494983396E-01 -4.621828735308E-01
    134 F   7 N     4.621828735308E-01  8.736946811206E-02 -1.919494983396E-01
    135 F   7 N     8.736946811206E-02 -1.919494983396E-01  4.621828735308E-01
    136 F   7 N     4.621828735308E-01 -8.736946811206E-02  1.919494983396E-01
    137 F   7 N    -8.736946811206E-02  1.919494983396E-01  4.621828735308E-01
    138 F   7 N    -4.621828735308E-01 -8.736946811206E-02 -1.919494983396E-01

 T = ATOM BELONGING TO THE ASYMMETRIC UNIT

 ****    4 SYMMOPS - TRANSLATORS IN FRACTIONAL UNITS
 **** MATRICES AND TRANSLATORS IN THE CRYSTALLOGRAPHIC REFERENCE FRAME
   V INV                    ROTATION MATRICES                   TRANSLATORS
   1   1  1.00  0.00  0.00  0.00  1.00  0.00  0.00  0.00  1.00  0.00  0.00  0.00
   2   2  0.00  1.00 -1.00  1.00 -0.00 -1.00  0.00 -0.00 -1.00  0.00  0.00  0.00
   3   3 -1.00  0.00  0.00 -1.00  0.00  1.00 -1.00  1.00  0.00  0.00  0.00  0.00
   4   4  0.00 -1.00  1.00  0.00 -1.00 -0.00  1.00 -1.00 -0.00  0.00  0.00  0.00

 DIRECT LATTICE VECTORS CARTESIAN COMPONENTS (ANGSTROM)
          X                    Y                    Z
  -0.831287246443E+01   0.843946443089E+01   0.843946443089E+01
   0.831287246443E+01  -0.843946443089E+01   0.843946443089E+01
   0.831287246443E+01   0.843946443089E+01  -0.843946443089E+01


 CARTESIAN COORDINATES - PRIMITIVE CELL
 *******************************************************************************
 *      ATOM          X(ANGSTROM)         Y(ANGSTROM)         Z(ANGSTROM)
 *******************************************************************************
    1     1 H     1.771212158467E+00 -5.779067857239E+00  3.619727423691E+00
    2     1 H    -1.771212158467E+00  5.779067857239E+00  3.619727423691E+00
    3     1 H     1.771212158467E+00  5.779067857239E+00 -3.619727423691E+00
    4     1 H    -1.771212158467E+00 -5.779067857239E+00 -3.619727423691E+00
    5     1 H     3.565431512336E+00  1.798184932454E+00 -5.779067857239E+00
    6     1 H    -5.692381839380E+00  3.619727423691E+00  1.798184932454E+00
    7     1 H    -3.565431512336E+00 -1.798184932454E+00 -5.779067857239E+00
    8     1 H     5.692381839380E+00  3.619727423691E+00 -1.798184932454E+00
    9     1 H     3.565431512336E+00 -1.798184932454E+00  5.779067857239E+00
   10     1 H     5.692381839380E+00 -3.619727423691E+00  1.798184932454E+00
   11     1 H    -3.565431512336E+00  1.798184932454E+00  5.779067857239E+00
   12     1 H    -5.692381839380E+00 -3.619727423691E+00 -1.798184932454E+00
   13     1 H     3.878452698866E+00 -5.808988632595E+00  1.865734827429E+00
   14     1 H    -3.878452698866E+00  5.808988632595E+00  1.865734827429E+00
   15     1 H     3.878452698866E+00  5.808988632595E+00 -1.865734827429E+00
   16     1 H    -3.878452698866E+00 -5.808988632595E+00 -1.865734827429E+00
   17     1 H     1.837748805018E+00  3.937515430321E+00 -5.808988632595E+00
   18     1 H    -5.721853803106E+00  1.865734827429E+00  3.937515430321E+00
   19     1 H    -1.837748805018E+00 -3.937515430321E+00 -5.808988632595E+00
   20     1 H     5.721853803106E+00  1.865734827429E+00 -3.937515430321E+00
   21     1 H     1.837748805018E+00 -3.937515430321E+00  5.808988632595E+00
   22     1 H     5.721853803106E+00 -1.865734827429E+00  3.937515430321E+00
   23     1 H    -1.837748805018E+00  3.937515430321E+00  5.808988632595E+00
   24     1 H    -5.721853803106E+00 -1.865734827429E+00 -3.937515430321E+00
   25     1 H     1.146187020338E+00  7.085973749116E+00  6.234432462990E-01
   26     1 H    -1.146187020338E+00 -7.085973749116E+00  6.234432462990E-01
   27     1 H     1.146187020338E+00 -7.085973749116E+00 -6.234432462990E-01
   28     1 H    -1.146187020338E+00  7.085973749116E+00 -6.234432462990E-01
   29     1 H     6.140915976045E-01  1.163641645013E+00  7.085973749116E+00
   30     1 H     6.979684142879E+00  6.234432462990E-01  1.163641645013E+00
   31     1 H    -6.140915976045E-01 -1.163641645013E+00  7.085973749116E+00
   32     1 H    -6.979684142879E+00  6.234432462990E-01 -1.163641645013E+00
   33     1 H     6.140915976045E-01 -1.163641645013E+00 -7.085973749116E+00
   34     1 H    -6.979684142879E+00 -6.234432462990E-01  1.163641645013E+00
   35     1 H    -6.140915976045E-01  1.163641645013E+00 -7.085973749116E+00
   36     1 H     6.979684142879E+00 -6.234432462990E-01 -1.163641645013E+00
   37     1 H     2.627596073913E+00  6.424323527251E+00  1.251296256347E+00
   38     1 H    -2.627596073913E+00 -6.424323527251E+00  1.251296256347E+00
   39     1 H     2.627596073913E+00 -6.424323527251E+00 -1.251296256347E+00
   40     1 H    -2.627596073913E+00  6.424323527251E+00 -1.251296256347E+00
   41     1 H     1.232526812502E+00  2.667610227323E+00  6.424323527251E+00
   42     1 H     6.327958674342E+00  1.251296256347E+00  2.667610227323E+00
   43     1 H    -1.232526812502E+00 -2.667610227323E+00  6.424323527251E+00
   44     1 H    -6.327958674342E+00  1.251296256347E+00 -2.667610227323E+00
   45     1 H     1.232526812502E+00 -2.667610227323E+00 -6.424323527251E+00
   46     1 H    -6.327958674342E+00 -1.251296256347E+00  2.667610227323E+00
   47     1 H    -1.232526812502E+00  2.667610227323E+00 -6.424323527251E+00
   48     1 H     6.327958674342E+00 -1.251296256347E+00 -2.667610227323E+00
   49     1 H     1.212873053627E+00  6.506437958055E+00  2.288457408855E+00
   50     1 H    -1.212873053627E+00 -6.506437958055E+00  2.288457408855E+00
   51     1 H     1.212873053627E+00 -6.506437958055E+00 -2.288457408855E+00
   52     1 H    -1.212873053627E+00  6.506437958055E+00 -2.288457408855E+00
   53     1 H     2.254130547722E+00  1.231343201652E+00  6.506437958055E+00
   54     1 H     6.408841388684E+00  2.288457408855E+00  1.231343201652E+00
   55     1 H    -2.254130547722E+00 -1.231343201652E+00  6.506437958055E+00
   56     1 H    -6.408841388684E+00  2.288457408855E+00 -1.231343201652E+00
   57     1 H     2.254130547722E+00 -1.231343201652E+00 -6.506437958055E+00
   58     1 H    -6.408841388684E+00 -2.288457408855E+00  1.231343201652E+00
   59     1 H    -2.254130547722E+00  1.231343201652E+00 -6.506437958055E+00
   60     1 H     6.408841388684E+00 -2.288457408855E+00 -1.231343201652E+00
   61   230 ZN    8.312872464427E+00  0.000000000000E+00 -4.439200385629E+00
   62   230 ZN    8.312872464427E+00  4.700037766092E-16 -1.243972847615E+01
   63   230 ZN   -4.372612379845E+00  8.439464430890E+00  0.000000000000E+00
   64   230 ZN    0.000000000000E+00 -4.439200385629E+00  8.439464430890E+00
   65   230 ZN   -1.225313254901E+01  8.439464430890E+00 -4.700037766092E-16
   66   230 ZN    9.259074399202E-16 -1.243972847615E+01  8.439464430890E+00
   67     6 C     2.167252525303E+00  8.388916821033E+00  1.974894174427E+00
   68     6 C    -2.167252525303E+00 -8.388916821033E+00  1.974894174427E+00
   69     6 C     2.167252525303E+00 -8.388916821033E+00 -1.974894174427E+00
   70     6 C    -2.167252525303E+00  8.388916821033E+00 -1.974894174427E+00
   71     6 C     1.945270761811E+00  2.200256370866E+00  8.388916821033E+00
   72     6 C     8.263083068718E+00  1.974894174427E+00  2.200256370866E+00
   73     6 C    -1.945270761811E+00 -2.200256370866E+00  8.388916821033E+00
   74     6 C    -8.263083068718E+00  1.974894174427E+00 -2.200256370866E+00
   75     6 C     1.945270761811E+00 -2.200256370866E+00 -8.388916821033E+00
   76     6 C    -8.263083068718E+00 -1.974894174427E+00  2.200256370866E+00
   77     6 C    -1.945270761811E+00  2.200256370866E+00 -8.388916821033E+00
   78     6 C     8.263083068718E+00 -1.974894174427E+00 -2.200256370866E+00
   79     6 C     2.119411983883E+00 -6.557369680797E+00  2.959313967250E+00
   80     6 C    -2.119411983883E+00  6.557369680797E+00  2.959313967250E+00
   81     6 C     2.119411983883E+00  6.557369680797E+00 -2.959313967250E+00
   82     6 C    -2.119411983883E+00 -6.557369680797E+00 -2.959313967250E+00
   83     6 C     2.914924257741E+00  2.151687293282E+00 -6.557369680797E+00
   84     6 C    -6.459009135585E+00  2.959313967250E+00  2.151687293282E+00
   85     6 C    -2.914924257741E+00 -2.151687293282E+00 -6.557369680797E+00
   86     6 C     6.459009135585E+00  2.959313967250E+00 -2.151687293282E+00
   87     6 C     2.914924257741E+00 -2.151687293282E+00  6.557369680797E+00
   88     6 C     6.459009135585E+00 -2.959313967250E+00  2.151687293282E+00
   89     6 C    -2.914924257741E+00  2.151687293282E+00  6.557369680797E+00
   90     6 C    -6.459009135585E+00 -2.959313967250E+00 -2.151687293282E+00
   91     6 C     1.771584203782E+00  7.032878451069E+00  1.516375866062E+00
   92     6 C    -1.771584203782E+00 -7.032878451069E+00  1.516375866062E+00
   93     6 C     1.771584203782E+00 -7.032878451069E+00 -1.516375866062E+00
   94     6 C    -1.771584203782E+00  7.032878451069E+00 -1.516375866062E+00
   95     6 C     1.493630228071E+00  1.798562643434E+00  7.032878451069E+00
   96     6 C     6.927385274303E+00  1.516375866062E+00  1.798562643434E+00
   97     6 C    -1.493630228071E+00 -1.798562643434E+00  7.032878451069E+00
   98     6 C    -6.927385274303E+00  1.516375866062E+00 -1.798562643434E+00
   99     6 C     1.493630228071E+00 -1.798562643434E+00 -7.032878451069E+00
  100     6 C    -6.927385274303E+00 -1.516375866062E+00  1.798562643434E+00
  101     6 C    -1.493630228071E+00  1.798562643434E+00 -7.032878451069E+00
  102     6 C     6.927385274303E+00 -1.516375866062E+00 -1.798562643434E+00
  103     7 N     1.495840882352E+00 -7.776624946700E+00  2.885966549796E+00
  104     7 N    -1.495840882352E+00  7.776624946700E+00  2.885966549796E+00
  105     7 N     1.495840882352E+00  7.776624946700E+00 -2.885966549796E+00
  106     7 N    -1.495840882352E+00 -7.776624946700E+00 -2.885966549796E+00
  107     7 N     2.842677051549E+00  1.518620185129E+00 -7.776624946700E+00
  108     7 N    -7.659975572500E+00  2.885966549796E+00  1.518620185129E+00
  109     7 N    -2.842677051549E+00 -1.518620185129E+00 -7.776624946700E+00
  110     7 N     7.659975572500E+00  2.885966549796E+00 -1.518620185129E+00
  111     7 N     2.842677051549E+00 -1.518620185129E+00  7.776624946700E+00
  112     7 N     7.659975572500E+00 -2.885966549796E+00  1.518620185129E+00
  113     7 N    -2.842677051549E+00  1.518620185129E+00  7.776624946700E+00
  114     7 N    -7.659975572500E+00 -2.885966549796E+00 -1.518620185129E+00
  115     6 C     3.159910341876E+00 -6.573013546409E+00  2.092033990082E+00
  116     6 C    -3.159910341876E+00  6.573013546409E+00  2.092033990082E+00
  117     6 C     3.159910341876E+00  6.573013546409E+00 -2.092033990082E+00
  118     6 C    -3.159910341876E+00 -6.573013546409E+00 -2.092033990082E+00
  119     6 C     2.060653480231E+00  3.208030803935E+00 -6.573013546409E+00
  120     6 C    -6.474418343213E+00  2.092033990082E+00  3.208030803935E+00
  121     6 C    -2.060653480231E+00 -3.208030803935E+00 -6.573013546409E+00
  122     6 C     6.474418343213E+00  2.092033990082E+00 -3.208030803935E+00
  123     6 C     2.060653480231E+00 -3.208030803935E+00  6.573013546409E+00
  124     6 C     6.474418343213E+00 -2.092033990082E+00  3.208030803935E+00
  125     6 C    -2.060653480231E+00  3.208030803935E+00  6.573013546409E+00
  126     6 C    -6.474418343213E+00 -2.092033990082E+00 -3.208030803935E+00
  127     7 N     3.191303398615E+00 -7.801151843459E+00  1.474703036955E+00
  128     7 N    -3.191303398615E+00  7.801151843459E+00  1.474703036955E+00
  129     7 N     3.191303398615E+00  7.801151843459E+00 -1.474703036955E+00
  130     7 N    -3.191303398615E+00 -7.801151843459E+00 -1.474703036955E+00
  131     7 N     1.452582491401E+00  3.239901927528E+00 -7.801151843459E+00
  132     7 N    -7.684134565807E+00  1.474703036955E+00  3.239901927528E+00
  133     7 N    -1.452582491401E+00 -3.239901927528E+00 -7.801151843459E+00
  134     7 N     7.684134565807E+00  1.474703036955E+00 -3.239901927528E+00
  135     7 N     1.452582491401E+00 -3.239901927528E+00  7.801151843459E+00
  136     7 N     7.684134565807E+00 -1.474703036955E+00  3.239901927528E+00
  137     7 N    -1.452582491401E+00  3.239901927528E+00  7.801151843459E+00
  138     7 N    -7.684134565807E+00 -1.474703036955E+00 -3.239901927528E+00

 *******************************************************************************
 *                             OPTIMIZATION STARTS                             *
 *******************************************************************************
 RECLASIFICATION OF INDICES FOR INTEGRAL CALC ACCORDING TO DIFFERENT CRITERIA:
           FIXDELTE                  FIXDELTX              FIXDELTN
           0.0000000                0.0000000              *****
 *******************************************************************************

 *******************************************************************************
 COORDINATE OPTIMIZATION - POINT    1
 INFORMATION **** EXCBUF **** EXCH. BIPO BUFFER: WORDS USED =           0

 DFT PARAMETERS

     ATOM       ELECTRONS   NET CHARGE   R(ANGSTROM)
   1   1  H       1.0000      0.0000     1.11000000
  61 230  ZN     20.0000      0.0000     1.37000000
  67   6  C       6.0000      0.0000     0.77000000
 103   7  N       7.0000      0.0000     0.74000000

 SIZE OF GRID=    1933011
 TTTTTTTTTTTTTTTTTTTTTTTTTTTTTT MAKE_GRID2  TELAPSE     1335.29 TCPU      798.14
 BECKE WEIGHT FUNCTION
 RADSAFE =     2.00
 TOLERANCES - DENSITY:10**- 6; POTENTIAL:10**- 9; GRID WGT:10**-14

 RADIAL INTEGRATION  - INTERVALS (POINTS,UPPER LIMIT):            1( 99,  4.0*R)

 ANGULAR INTEGRATION - INTERVALS (ACCURACY LEVEL [N. POINTS] UPPER LIMIT):
  1(  6[ 146]   0.2)  2( 11[ 302]   0.5)  3( 14[ 590]   0.9)  4( 18[1454]   3.5)
  5( 14[ 590]9999.0)

 *******************************************************************************
 ZIF8_0degree                                                                    
 CRYSTAL - SCF - TYPE OF CALCULATION :  RESTRICTED CLOSED SHELL
 *******************************************************************************

 CAPPA:IS1  2;IS2  2;IS3  2; K PTS MONK NET   5; SYMMOPS:K SPACE   8;G SPACE   4

 TTTTTTTTTTTTTTTTTTTTTTTTTTTTTT SDIK        TELAPSE     1337.42 TCPU      800.25

 INFORMATION FROM INTEGRAL EVALUATION

 RESTART FROM A PREVIOUS DENSITY MATRIX - DEP ACTIVE
 NUMBER OF COUPLE SETS (NEW, OLD, FOUND):   17073   17073   17073
 NUMBER OF IRREDUCIBLE G VECTORS        :   17475   17475   17475
 CHARGE NORMALIZATION FACTOR   0.99947088
 TOTAL ATOMIC CHARGES:
   0.8838924   0.8838924   0.8838924   0.8838924   0.8853666   0.8857090
   0.8853666   0.8857090   0.8853666   0.8857090   0.8853666   0.8857090
   0.8851789   0.8851789   0.8851789   0.8851789   0.8834757   0.8853828
   0.8834757   0.8853828   0.8834757   0.8853828   0.8834757   0.8853828
   0.8730426   0.8730426   0.8730426   0.8730426   0.8742942   0.8712819
   0.8742942   0.8712819   0.8742942   0.8712819   0.8742942   0.8712819
   0.8759217   0.8759217   0.8759217   0.8759217   0.8734278   0.8740691
   0.8734278   0.8740691   0.8734278   0.8740691   0.8734278   0.8740691
   0.8758403   0.8758403   0.8758403   0.8758403   0.8766739   0.8752976
   0.8766739   0.8752976   0.8766739   0.8752976   0.8766739   0.8752976
  18.7219622  18.7219622  18.7228384  18.7222023  18.7228384  18.7222023
   5.6706849   5.6706849   5.6706849   5.6706849   5.6682513   5.6642468
   5.6682513   5.6642468   5.6682513   5.6642468   5.6682513   5.6642468
   6.0671678   6.0671678   6.0671678   6.0671678   6.0639467   6.0640900
   6.0639467   6.0640900   6.0639467   6.0640900   6.0639467   6.0640900
   6.2836088   6.2836088   6.2836088   6.2836088   6.2835468   6.2836239
   6.2835468   6.2836239   6.2835468   6.2836239   6.2835468   6.2836239
   7.5851816   7.5851816   7.5851816   7.5851816   7.5862228   7.5886277
   7.5862228   7.5886277   7.5862228   7.5886277   7.5862228   7.5886277
   6.0528025   6.0528025   6.0528025   6.0528025   6.0527782   6.0517276
   6.0527782   6.0517276   6.0527782   6.0517276   6.0527782   6.0517276
   7.5903464   7.5903464   7.5903464   7.5903464   7.5884686   7.5923217
   7.5884686   7.5923217   7.5884686   7.5923217   7.5884686   7.5923217
 TTTTTTTTTTTTTTTTTTTTTTTTTTTTTT MOQGAD      TELAPSE     1338.71 TCPU      801.18
 TTTTTTTTTTTTTTTTTTTTTTTTTTTTTT SHELLXN     TELAPSE     1345.94 TCPU      806.53
 TTTTTTTTTTTTTTTTTTTTTTTTTTTTTT MONMO3      TELAPSE     1346.91 TCPU      807.50
 NUMERICALLY INTEGRATED DENSITY    636.0013213159
 TTTTTTTTTTTTTTTTTTTTTTTTTTTTTT NUMDFT      TELAPSE     1352.75 TCPU      813.34
 CYC   0 ETOT(AU) -4.542742547398E+03 DETOT -4.54E+03 tst  1.16E-14 PX  1.00E+00
 TTTTTTTTTTTTTTTTTTTTTTTTTTTTTT DIIS        TELAPSE     1352.81 TCPU      813.40
 TTTTTTTTTTTTTTTTTTTTTTTTTTTTTT FDIK        TELAPSE     1358.53 TCPU      818.24
 INSULATING STATE
 TOP OF VALENCE BANDS -    BAND    318; K    5; EIG -1.9627693E-01 AU
 TOP OF VALENCE BANDS -    BAND    318; K    1; EIG -1.9649225E-01 AU
 BOTTOM OF VIRTUAL BANDS - BAND    319; K    2; EIG -5.7895396E-03 AU
 INDIRECT ENERGY BAND GAP:   5.1834 eV
 BOTTOM OF VIRTUAL BANDS - BAND    319; K    1; EIG -4.9998890E-03 AU
 TTTTTTTTTTTTTTTTTTTTTTTTTTTTTT PDIG        TELAPSE     1358.67 TCPU      818.37
 CHARGE NORMALIZATION FACTOR   1.00000000
 TOTAL ATOMIC CHARGES:
   0.8838426   0.8838426   0.8838426   0.8838426   0.8834240   0.8852932
   0.8834240   0.8852932   0.8834240   0.8852932   0.8834240   0.8852932
   0.8844386   0.8844386   0.8844386   0.8844386   0.8824015   0.8847425
   0.8824015   0.8847425   0.8824015   0.8847425   0.8824015   0.8847425
   0.8714299   0.8714299   0.8714299   0.8714299   0.8701434   0.8753797
   0.8701434   0.8753797   0.8701434   0.8753797   0.8701434   0.8753797
   0.8709564   0.8709564   0.8709564   0.8709564   0.8737148   0.8731826
   0.8737148   0.8731826   0.8737148   0.8731826   0.8737148   0.8731826
   0.8743838   0.8743838   0.8743838   0.8743838   0.8718231   0.8753766
   0.8718231   0.8753766   0.8718231   0.8753766   0.8718231   0.8753766
  18.7241489  18.7241489  18.7239394  18.7253156  18.7239394  18.7253156
   5.6600967   5.6600967   5.6600967   5.6600967   5.6642117   5.6779516
   5.6642117   5.6779516   5.6642117   5.6779516   5.6642117   5.6779516
   6.0544557   6.0544557   6.0544557   6.0544557   6.0632130   6.0730253
   6.0632130   6.0730253   6.0632130   6.0730253   6.0632130   6.0730253
   6.2819593   6.2819593   6.2819593   6.2819593   6.2816234   6.2809293
   6.2816234   6.2809293   6.2816234   6.2809293   6.2816234   6.2809293
   7.6055943   7.6055943   7.6055943   7.6055943   7.5920731   7.5778870
   7.5920731   7.5778870   7.5920731   7.5778870   7.5920731   7.5778870
   6.0497237   6.0497237   6.0497237   6.0497237   6.0454629   6.0571140
   6.0454629   6.0571140   6.0454629   6.0571140   6.0454629   6.0571140
   7.5965721   7.5965721   7.5965721   7.5965721   7.6098206   7.5810518
   7.6098206   7.5810518   7.6098206   7.5810518   7.6098206   7.5810518
 TTTTTTTTTTTTTTTTTTTTTTTTTTTTTT MOQGAD      TELAPSE     1358.68 TCPU      818.39
 TTTTTTTTTTTTTTTTTTTTTTTTTTTTTT SHELLXN     TELAPSE     1365.18 TCPU      823.73
 TTTTTTTTTTTTTTTTTTTTTTTTTTTTTT MONMO3      TELAPSE     1366.46 TCPU      825.01
 NUMERICALLY INTEGRATED DENSITY    636.0013104372
 TTTTTTTTTTTTTTTTTTTTTTTTTTTTTT NUMDFT      TELAPSE     1371.90 TCPU      830.45
 CYC   1 ETOT(AU) -4.543519783092E+03 DETOT -7.77E-01 tst  0.00E+00 PX  5.77E-03
 TTTTTTTTTTTTTTTTTTTTTTTTTTTTTT DIIS        TELAPSE     1372.05 TCPU      830.60
 DIIS TEST: 0.16336E-01 AT SCF   CYCLE   1 - MIX   30 %
 TTTTTTTTTTTTTTTTTTTTTTTTTTTTTT FDIK        TELAPSE     1374.71 TCPU      832.76
 INSULATING STATE
 TOP OF VALENCE BANDS -    BAND    318; K    5; EIG -1.9189853E-01 AU
 TOP OF VALENCE BANDS -    BAND    318; K    1; EIG -1.9199909E-01 AU
 BOTTOM OF VIRTUAL BANDS - BAND    319; K    3; EIG -2.5906288E-03 AU
 INDIRECT ENERGY BAND GAP:   5.1513 eV
 BOTTOM OF VIRTUAL BANDS - BAND    319; K    1; EIG -1.6111188E-03 AU
 TTTTTTTTTTTTTTTTTTTTTTTTTTTTTT PDIG        TELAPSE     1374.85 TCPU      832.90
 CHARGE NORMALIZATION FACTOR   1.00000000
 TOTAL ATOMIC CHARGES:
   0.8849554   0.8849554   0.8849554   0.8849554   0.8865729   0.8906618
   0.8865729   0.8906618   0.8865729   0.8906618   0.8865729   0.8906618
   0.8852809   0.8852809   0.8852809   0.8852809   0.8855104   0.8905157
   0.8855104   0.8905157   0.8855104   0.8905157   0.8855104   0.8905157
   0.8752616   0.8752616   0.8752616   0.8752616   0.8756688   0.8759439
   0.8756688   0.8759439   0.8756688   0.8759439   0.8756688   0.8759439
   0.8738652   0.8738652   0.8738652   0.8738652   0.8750396   0.8786398
   0.8750396   0.8786398   0.8750396   0.8786398   0.8750396   0.8786398
   0.8757549   0.8757549   0.8757549   0.8757549   0.8759652   0.8790268
   0.8759652   0.8790268   0.8759652   0.8790268   0.8759652   0.8790268
  18.7199620  18.7199620  18.7245414  18.7211509  18.7245414  18.7211509
   5.6787908   5.6787908   5.6787908   5.6787908   5.6757134   5.6708708
   5.6757134   5.6708708   5.6757134   5.6708708   5.6757134   5.6708708
   6.0653134   6.0653134   6.0653134   6.0653134   6.0720514   6.0651663
   6.0720514   6.0651663   6.0720514   6.0651663   6.0720514   6.0651663
   6.2777917   6.2777917   6.2777917   6.2777917   6.2767882   6.2731947
   6.2767882   6.2731947   6.2767882   6.2731947   6.2767882   6.2731947
   7.5762247   7.5762247   7.5762247   7.5762247   7.5841954   7.5787615
   7.5841954   7.5787615   7.5841954   7.5787615   7.5841954   7.5787615
   6.0566630   6.0566630   6.0566630   6.0566630   6.0513321   6.0558716
   6.0513321   6.0558716   6.0513321   6.0558716   6.0513321   6.0558716
   7.5856579   7.5856579   7.5856579   7.5856579   7.5773435   7.5867797
   7.5773435   7.5867797   7.5773435   7.5867797   7.5773435   7.5867797
 TTTTTTTTTTTTTTTTTTTTTTTTTTTTTT MOQGAD      TELAPSE     1374.86 TCPU      832.91
 TTTTTTTTTTTTTTTTTTTTTTTTTTTTTT SHELLXN     TELAPSE     1380.54 TCPU      838.26
 TTTTTTTTTTTTTTTTTTTTTTTTTTTTTT MONMO3      TELAPSE     1381.89 TCPU      839.61
 NUMERICALLY INTEGRATED DENSITY    636.0013167157
 TTTTTTTTTTTTTTTTTTTTTTTTTTTTTT NUMDFT      TELAPSE     1387.51 TCPU      845.23
 CYC   2 ETOT(AU) -4.543519275526E+03 DETOT  5.08E-04 tst  6.52E-06 PX  1.02E-02
 TTTTTTTTTTTTTTTTTTTTTTTTTTTTTT DIIS        TELAPSE     1387.76 TCPU      845.47
 DIIS TEST: 0.19774E-01 AT SCF   CYCLE   2 - DIIS ACTIVE - HISTORY:     2 CYCLES
 TTTTTTTTTTTTTTTTTTTTTTTTTTTTTT FDIK        TELAPSE     1389.92 TCPU      846.97
 INSULATING STATE
 TOP OF VALENCE BANDS -    BAND    318; K    5; EIG -1.9224065E-01 AU
 TOP OF VALENCE BANDS -    BAND    318; K    1; EIG -1.9234919E-01 AU
 BOTTOM OF VIRTUAL BANDS - BAND    319; K    3; EIG -3.0578895E-03 AU
 INDIRECT ENERGY BAND GAP:   5.1479 eV
 BOTTOM OF VIRTUAL BANDS - BAND    319; K    1; EIG -1.9979618E-03 AU
 TTTTTTTTTTTTTTTTTTTTTTTTTTTTTT PDIG        TELAPSE     1390.05 TCPU      847.11
 CHARGE NORMALIZATION FACTOR   1.00000000
 TOTAL ATOMIC CHARGES:
   0.8849464   0.8849464   0.8849464   0.8849464   0.8866187   0.8896505
   0.8866187   0.8896505   0.8866187   0.8896505   0.8866187   0.8896505
   0.8858176   0.8858176   0.8858176   0.8858176   0.8847786   0.8896782
   0.8847786   0.8896782   0.8847786   0.8896782   0.8847786   0.8896782
   0.8751839   0.8751839   0.8751839   0.8751839   0.8752754   0.8757108
   0.8752754   0.8757108   0.8752754   0.8757108   0.8752754   0.8757108
   0.8735359   0.8735359   0.8735359   0.8735359   0.8752473   0.8771665
   0.8752473   0.8771665   0.8752473   0.8771665   0.8752473   0.8771665
   0.8762200   0.8762200   0.8762200   0.8762200   0.8748672   0.8783783
   0.8748672   0.8783783   0.8748672   0.8783783   0.8748672   0.8783783
  18.7238229  18.7238229  18.7261896  18.7254622  18.7261896  18.7254622
   5.6681761   5.6681761   5.6681761   5.6681761   5.6690961   5.6726317
   5.6690961   5.6726317   5.6690961   5.6726317   5.6690961   5.6726317
   6.0611930   6.0611930   6.0611930   6.0611930   6.0621350   6.0662972
   6.0621350   6.0662972   6.0621350   6.0662972   6.0621350   6.0662972
   6.2771876   6.2771876   6.2771876   6.2771876   6.2766255   6.2745819
   6.2766255   6.2745819   6.2766255   6.2745819   6.2766255   6.2745819
   7.5940266   7.5940266   7.5940266   7.5940266   7.5837216   7.5815894
   7.5837216   7.5815894   7.5837216   7.5815894   7.5837216   7.5815894
   6.0509434   6.0509434   6.0509434   6.0509434   6.0492875   6.0506868
   6.0492875   6.0506868   6.0492875   6.0506868   6.0492875   6.0506868
   7.5885916   7.5885916   7.5885916   7.5885916   7.5988623   7.5835539
   7.5988623   7.5835539   7.5988623   7.5835539   7.5988623   7.5835539
 TTTTTTTTTTTTTTTTTTTTTTTTTTTTTT MOQGAD      TELAPSE     1390.07 TCPU      847.12
 TTTTTTTTTTTTTTTTTTTTTTTTTTTTTT SHELLXN     TELAPSE     1396.10 TCPU      852.46
 TTTTTTTTTTTTTTTTTTTTTTTTTTTTTT MONMO3      TELAPSE     1397.17 TCPU      853.53
 NUMERICALLY INTEGRATED DENSITY    636.0013157697
 TTTTTTTTTTTTTTTTTTTTTTTTTTTTTT NUMDFT      TELAPSE     1402.78 TCPU      859.14
 CYC   3 ETOT(AU) -4.543522064130E+03 DETOT -2.79E-03 tst  2.75E-06 PX  6.44E-03
 TTTTTTTTTTTTTTTTTTTTTTTTTTTTTT DIIS        TELAPSE     1403.05 TCPU      859.41
 DIIS TEST: 0.13767E-02 AT SCF   CYCLE   3 - DIIS ACTIVE - HISTORY:     3 CYCLES
 TTTTTTTTTTTTTTTTTTTTTTTTTTTTTT FDIK        TELAPSE     1405.10 TCPU      860.95
 INSULATING STATE
 TOP OF VALENCE BANDS -    BAND    318; K    5; EIG -1.9300962E-01 AU
 TOP OF VALENCE BANDS -    BAND    318; K    1; EIG -1.9312571E-01 AU
 BOTTOM OF VIRTUAL BANDS - BAND    319; K    3; EIG -3.3746223E-03 AU
 INDIRECT ENERGY BAND GAP:   5.1602 eV
 BOTTOM OF VIRTUAL BANDS - BAND    319; K    1; EIG -2.2888788E-03 AU
 TTTTTTTTTTTTTTTTTTTTTTTTTTTTTT PDIG        TELAPSE     1405.24 TCPU      861.08
 CHARGE NORMALIZATION FACTOR   1.00000000
 TOTAL ATOMIC CHARGES:
   0.8845130   0.8845130   0.8845130   0.8845130   0.8855061   0.8887387
   0.8855061   0.8887387   0.8855061   0.8887387   0.8855061   0.8887387
   0.8850711   0.8850711   0.8850711   0.8850711   0.8842884   0.8884983
   0.8842884   0.8884983   0.8842884   0.8884983   0.8842884   0.8884983
   0.8741151   0.8741151   0.8741151   0.8741151   0.8741185   0.8755846
   0.8741185   0.8755846   0.8741185   0.8755846   0.8741185   0.8755846
   0.8732033   0.8732033   0.8732033   0.8732033   0.8744998   0.8765270
   0.8744998   0.8765270   0.8744998   0.8765270   0.8744998   0.8765270
   0.8754755   0.8754755   0.8754755   0.8754755   0.8748161   0.8775372
   0.8748161   0.8775372   0.8748161   0.8775372   0.8748161   0.8775372
  18.7201995  18.7201995  18.7228605  18.7213510  18.7228605  18.7213510
   5.6680104   5.6680104   5.6680104   5.6680104   5.6687046   5.6723886
   5.6687046   5.6723886   5.6687046   5.6723886   5.6687046   5.6723886
   6.0585805   6.0585805   6.0585805   6.0585805   6.0670249   6.0674380
   6.0670249   6.0674380   6.0670249   6.0674380   6.0670249   6.0674380
   6.2785448   6.2785448   6.2785448   6.2785448   6.2776832   6.2762168
   6.2776832   6.2762168   6.2776832   6.2762168   6.2776832   6.2762168
   7.5928877   7.5928877   7.5928877   7.5928877   7.5900818   7.5795150
   7.5900818   7.5795150   7.5900818   7.5795150   7.5900818   7.5795150
   6.0530991   6.0530991   6.0530991   6.0530991   6.0465388   6.0549086
   6.0465388   6.0549086   6.0465388   6.0549086   6.0465388   6.0549086
   7.5932155   7.5932155   7.5932155   7.5932155   7.5949554   7.5855085
   7.5949554   7.5855085   7.5949554   7.5855085   7.5949554   7.5855085
 TTTTTTTTTTTTTTTTTTTTTTTTTTTTTT MOQGAD      TELAPSE     1405.25 TCPU      861.10
 TTTTTTTTTTTTTTTTTTTTTTTTTTTTTT SHELLXN     TELAPSE     1411.50 TCPU      866.44
 TTTTTTTTTTTTTTTTTTTTTTTTTTTTTT MONMO3      TELAPSE     1412.50 TCPU      867.44
 NUMERICALLY INTEGRATED DENSITY    636.0013147247
 TTTTTTTTTTTTTTTTTTTTTTTTTTTTTT NUMDFT      TELAPSE     1418.11 TCPU      873.06
 CYC   4 ETOT(AU) -4.543522218714E+03 DETOT -1.55E-04 tst  6.75E-07 PX  9.01E-04
 TTTTTTTTTTTTTTTTTTTTTTTTTTTTTT DIIS        TELAPSE     1419.03 TCPU      873.97
 DIIS TEST: 0.26084E-03 AT SCF   CYCLE   4 - DIIS ACTIVE - HISTORY:     4 CYCLES
 TTTTTTTTTTTTTTTTTTTTTTTTTTTTTT FDIK        TELAPSE     1421.46 TCPU      875.19
 INSULATING STATE
 TOP OF VALENCE BANDS -    BAND    318; K    5; EIG -1.9319875E-01 AU
 TOP OF VALENCE BANDS -    BAND    318; K    1; EIG -1.9331941E-01 AU
 BOTTOM OF VIRTUAL BANDS - BAND    319; K    3; EIG -3.2796970E-03 AU
 INDIRECT ENERGY BAND GAP:   5.1680 eV
 BOTTOM OF VIRTUAL BANDS - BAND    319; K    1; EIG -2.2262464E-03 AU
 TTTTTTTTTTTTTTTTTTTTTTTTTTTTTT PDIG        TELAPSE     1421.60 TCPU      875.33
 CHARGE NORMALIZATION FACTOR   1.00000000
 TOTAL ATOMIC CHARGES:
   0.8844255   0.8844255   0.8844255   0.8844255   0.8856429   0.8885684
   0.8856429   0.8885684   0.8856429   0.8885684   0.8856429   0.8885684
   0.8852312   0.8852312   0.8852312   0.8852312   0.8841008   0.8883984
   0.8841008   0.8883984   0.8841008   0.8883984   0.8841008   0.8883984
   0.8740192   0.8740192   0.8740192   0.8740192   0.8738433   0.8755019
   0.8738433   0.8755019   0.8738433   0.8755019   0.8738433   0.8755019
   0.8729235   0.8729235   0.8729235   0.8729235   0.8747905   0.8763221
   0.8747905   0.8763221   0.8747905   0.8763221   0.8747905   0.8763221
   0.8756448   0.8756448   0.8756448   0.8756448   0.8744041   0.8776022
   0.8744041   0.8776022   0.8744041   0.8776022   0.8744041   0.8776022
  18.7203303  18.7203303  18.7226697  18.7217634  18.7226697  18.7217634
   5.6685955   5.6685955   5.6685955   5.6685955   5.6694374   5.6724955
   5.6694374   5.6724955   5.6694374   5.6724955   5.6694374   5.6724955
   6.0608050   6.0608050   6.0608050   6.0608050   6.0651106   6.0678816
   6.0651106   6.0678816   6.0651106   6.0678816   6.0651106   6.0678816
   6.2787341   6.2787341   6.2787341   6.2787341   6.2780151   6.2764147
   6.2780151   6.2764147   6.2780151   6.2764147   6.2780151   6.2764147
   7.5935342   7.5935342   7.5935342   7.5935342   7.5861329   7.5813363
   7.5861329   7.5813363   7.5861329   7.5813363   7.5861329   7.5813363
   6.0523393   6.0523393   6.0523393   6.0523393   6.0492592   6.0537717
   6.0492592   6.0537717   6.0492592   6.0537717   6.0492592   6.0537717
   7.5904103   7.5904103   7.5904103   7.5904103   7.5972574   7.5846686
   7.5972574   7.5846686   7.5972574   7.5846686   7.5972574   7.5846686
 TTTTTTTTTTTTTTTTTTTTTTTTTTTTTT MOQGAD      TELAPSE     1421.61 TCPU      875.34
 TTTTTTTTTTTTTTTTTTTTTTTTTTTTTT SHELLXN     TELAPSE     1427.55 TCPU      880.69
 TTTTTTTTTTTTTTTTTTTTTTTTTTTTTT MONMO3      TELAPSE     1428.59 TCPU      881.73
 NUMERICALLY INTEGRATED DENSITY    636.0013146725
 TTTTTTTTTTTTTTTTTTTTTTTTTTTTTT NUMDFT      TELAPSE     1434.03 TCPU      887.16
 CYC   5 ETOT(AU) -4.543522234973E+03 DETOT -1.63E-05 tst  2.51E-07 PX  4.17E-04
 TTTTTTTTTTTTTTTTTTTTTTTTTTTTTT DIIS        TELAPSE     1434.36 TCPU      887.50
 DIIS TEST: 0.11199E-03 AT SCF   CYCLE   5 - DIIS ACTIVE - HISTORY:     5 CYCLES
 TTTTTTTTTTTTTTTTTTTTTTTTTTTTTT FDIK        TELAPSE     1436.26 TCPU      888.84
 INSULATING STATE
 TOP OF VALENCE BANDS -    BAND    318; K    5; EIG -1.9303176E-01 AU
 TOP OF VALENCE BANDS -    BAND    318; K    1; EIG -1.9314938E-01 AU
 BOTTOM OF VIRTUAL BANDS - BAND    319; K    3; EIG -3.2951846E-03 AU
 INDIRECT ENERGY BAND GAP:   5.1630 eV
 BOTTOM OF VIRTUAL BANDS - BAND    319; K    1; EIG -2.2292463E-03 AU
 TTTTTTTTTTTTTTTTTTTTTTTTTTTTTT PDIG        TELAPSE     1436.40 TCPU      888.98
 CHARGE NORMALIZATION FACTOR   1.00000000
 TOTAL ATOMIC CHARGES:
   0.8844846   0.8844846   0.8844846   0.8844846   0.8857079   0.8888609
   0.8857079   0.8888609   0.8857079   0.8888609   0.8857079   0.8888609
   0.8852042   0.8852042   0.8852042   0.8852042   0.8842844   0.8886603
   0.8842844   0.8886603   0.8842844   0.8886603   0.8842844   0.8886603
   0.8741396   0.8741396   0.8741396   0.8741396   0.8740205   0.8755601
   0.8740205   0.8755601   0.8740205   0.8755601   0.8740205   0.8755601
   0.8730029   0.8730029   0.8730029   0.8730029   0.8746966   0.8765554
   0.8746966   0.8765554   0.8746966   0.8765554   0.8746966   0.8765554
   0.8755851   0.8755851   0.8755851   0.8755851   0.8745960   0.8777044
   0.8745960   0.8777044   0.8745960   0.8777044   0.8745960   0.8777044
  18.7210786  18.7210786  18.7235969  18.7224494  18.7235969  18.7224494
   5.6688271   5.6688271   5.6688271   5.6688271   5.6694561   5.6722186
   5.6694561   5.6722186   5.6694561   5.6722186   5.6694561   5.6722186
   6.0600009   6.0600009   6.0600009   6.0600009   6.0657112   6.0672656
   6.0657112   6.0672656   6.0657112   6.0672656   6.0657112   6.0672656
   6.2785433   6.2785433   6.2785433   6.2785433   6.2777945   6.2761539
   6.2777945   6.2761539   6.2777945   6.2761539   6.2777945   6.2761539
   7.5926304   7.5926304   7.5926304   7.5926304   7.5876160   7.5805375
   7.5876160   7.5805375   7.5876160   7.5805375   7.5876160   7.5805375
   6.0525261   6.0525261   6.0525261   6.0525261   6.0480108   6.0539520
   6.0480108   6.0539520   6.0480108   6.0539520   6.0480108   6.0539520
   7.5913244   7.5913244   7.5913244   7.5913244   7.5957218   7.5850843
   7.5957218   7.5850843   7.5957218   7.5850843   7.5957218   7.5850843
 TTTTTTTTTTTTTTTTTTTTTTTTTTTTTT MOQGAD      TELAPSE     1436.41 TCPU      888.99
 TTTTTTTTTTTTTTTTTTTTTTTTTTTTTT SHELLXN     TELAPSE     1442.40 TCPU      894.34
 TTTTTTTTTTTTTTTTTTTTTTTTTTTTTT MONMO3      TELAPSE     1443.37 TCPU      895.32
 NUMERICALLY INTEGRATED DENSITY    636.0013147429
 TTTTTTTTTTTTTTTTTTTTTTTTTTTTTT NUMDFT      TELAPSE     1448.99 TCPU      900.93
 CYC   6 ETOT(AU) -4.543522244471E+03 DETOT -9.50E-06 tst  5.22E-08 PX  2.66E-04
 TTTTTTTTTTTTTTTTTTTTTTTTTTTTTT DIIS        TELAPSE     1449.43 TCPU      901.37
 DIIS TEST: 0.11909E-04 AT SCF   CYCLE   6 - DIIS ACTIVE - HISTORY:     6 CYCLES
 TTTTTTTTTTTTTTTTTTTTTTTTTTTTTT FDIK        TELAPSE     1451.71 TCPU      902.85
 INSULATING STATE
 TOP OF VALENCE BANDS -    BAND    318; K    5; EIG -1.9307776E-01 AU
 TOP OF VALENCE BANDS -    BAND    318; K    1; EIG -1.9319645E-01 AU
 BOTTOM OF VIRTUAL BANDS - BAND    319; K    3; EIG -3.2824402E-03 AU
 INDIRECT ENERGY BAND GAP:   5.1646 eV
 BOTTOM OF VIRTUAL BANDS - BAND    319; K    1; EIG -2.2210890E-03 AU
 TTTTTTTTTTTTTTTTTTTTTTTTTTTTTT PDIG        TELAPSE     1451.85 TCPU      902.99
 CHARGE NORMALIZATION FACTOR   1.00000000
 TOTAL ATOMIC CHARGES:
   0.8844906   0.8844906   0.8844906   0.8844906   0.8856625   0.8887611
   0.8856625   0.8887611   0.8856625   0.8887611   0.8856625   0.8887611
   0.8851912   0.8851912   0.8851912   0.8851912   0.8842287   0.8885738
   0.8842287   0.8885738   0.8842287   0.8885738   0.8842287   0.8885738
   0.8741779   0.8741779   0.8741779   0.8741779   0.8740719   0.8756117
   0.8740719   0.8756117   0.8740719   0.8756117   0.8740719   0.8756117
   0.8730421   0.8730421   0.8730421   0.8730421   0.8747470   0.8765119
   0.8747470   0.8765119   0.8747470   0.8765119   0.8747470   0.8765119
   0.8756244   0.8756244   0.8756244   0.8756244   0.8746035   0.8776771
   0.8746035   0.8776771   0.8746035   0.8776771   0.8746035   0.8776771
  18.7205377  18.7205377  18.7230405  18.7219003  18.7230405  18.7219003
   5.6684729   5.6684729   5.6684729   5.6684729   5.6691309   5.6725282
   5.6691309   5.6725282   5.6691309   5.6725282   5.6691309   5.6725282
   6.0599423   6.0599423   6.0599423   6.0599423   6.0657822   6.0675917
   6.0657822   6.0675917   6.0657822   6.0675917   6.0657822   6.0675917
   6.2784632   6.2784632   6.2784632   6.2784632   6.2776786   6.2761267
   6.2776786   6.2761267   6.2776786   6.2761267   6.2776786   6.2761267
   7.5931437   7.5931437   7.5931437   7.5931437   7.5875224   7.5804840
   7.5875224   7.5804840   7.5875224   7.5804840   7.5875224   7.5804840
   6.0526329   6.0526329   6.0526329   6.0526329   6.0481856   6.0540303
   6.0481856   6.0540303   6.0481856   6.0540303   6.0481856   6.0540303
   7.5913737   7.5913737   7.5913737   7.5913737   7.5963173   7.5848788
   7.5963173   7.5848788   7.5963173   7.5848788   7.5963173   7.5848788
 TTTTTTTTTTTTTTTTTTTTTTTTTTTTTT MOQGAD      TELAPSE     1451.87 TCPU      903.01
 TTTTTTTTTTTTTTTTTTTTTTTTTTTTTT SHELLXN     TELAPSE     1457.79 TCPU      908.35
 TTTTTTTTTTTTTTTTTTTTTTTTTTTTTT MONMO3      TELAPSE     1458.85 TCPU      909.42
 NUMERICALLY INTEGRATED DENSITY    636.0013147190
 TTTTTTTTTTTTTTTTTTTTTTTTTTTTTT NUMDFT      TELAPSE     1464.46 TCPU      915.03
 CYC   7 ETOT(AU) -4.543522247776E+03 DETOT -3.31E-06 tst  1.85E-09 PX  1.59E-04
 TTTTTTTTTTTTTTTTTTTTTTTTTTTTTT DIIS        TELAPSE     1464.67 TCPU      915.24
 DIIS TEST: 0.42234E-05 AT SCF   CYCLE   7 - DIIS ACTIVE - HISTORY:     7 CYCLES
 TTTTTTTTTTTTTTTTTTTTTTTTTTTTTT FDIK        TELAPSE     1466.83 TCPU      916.76
 INSULATING STATE
 TOP OF VALENCE BANDS -    BAND    318; K    5; EIG -1.9307412E-01 AU
 TOP OF VALENCE BANDS -    BAND    318; K    1; EIG -1.9319257E-01 AU
 BOTTOM OF VIRTUAL BANDS - BAND    319; K    3; EIG -3.2836081E-03 AU
 INDIRECT ENERGY BAND GAP:   5.1645 eV
 BOTTOM OF VIRTUAL BANDS - BAND    319; K    1; EIG -2.2214056E-03 AU
 TTTTTTTTTTTTTTTTTTTTTTTTTTTTTT PDIG        TELAPSE     1466.97 TCPU      916.89
 CHARGE NORMALIZATION FACTOR   1.00000000
 TOTAL ATOMIC CHARGES:
   0.8844734   0.8844734   0.8844734   0.8844734   0.8856755   0.8887758
   0.8856755   0.8887758   0.8856755   0.8887758   0.8856755   0.8887758
   0.8852004   0.8852004   0.8852004   0.8852004   0.8842402   0.8885782
   0.8842402   0.8885782   0.8842402   0.8885782   0.8842402   0.8885782
   0.8741215   0.8741215   0.8741215   0.8741215   0.8739973   0.8755814
   0.8739973   0.8755814   0.8739973   0.8755814   0.8739973   0.8755814
   0.8729899   0.8729899   0.8729899   0.8729899   0.8747051   0.8765046
   0.8747051   0.8765046   0.8747051   0.8765046   0.8747051   0.8765046
   0.8755823   0.8755823   0.8755823   0.8755823   0.8745565   0.8776651
   0.8745565   0.8776651   0.8745565   0.8776651   0.8745565   0.8776651
  18.7207228  18.7207228  18.7232514  18.7221005  18.7232514  18.7221005
   5.6688873   5.6688873   5.6688873   5.6688873   5.6695718   5.6723043
   5.6695718   5.6723043   5.6695718   5.6723043   5.6695718   5.6723043
   6.0601354   6.0601354   6.0601354   6.0601354   6.0657624   6.0674649
   6.0657624   6.0674649   6.0657624   6.0674649   6.0657624   6.0674649
   6.2786167   6.2786167   6.2786167   6.2786167   6.2778460   6.2762038
   6.2778460   6.2762038   6.2778460   6.2762038   6.2778460   6.2762038
   7.5926703   7.5926703   7.5926703   7.5926703   7.5873743   7.5806421
   7.5873743   7.5806421   7.5873743   7.5806421   7.5873743   7.5806421
   6.0525722   6.0525722   6.0525722   6.0525722   6.0482231   6.0540269
   6.0482231   6.0540269   6.0482231   6.0540269   6.0482231   6.0540269
   7.5911452   7.5911452   7.5911452   7.5911452   7.5958171   7.5850515
   7.5958171   7.5850515   7.5958171   7.5850515   7.5958171   7.5850515
 TTTTTTTTTTTTTTTTTTTTTTTTTTTTTT MOQGAD      TELAPSE     1466.98 TCPU      916.91
 TTTTTTTTTTTTTTTTTTTTTTTTTTTTTT SHELLXN     TELAPSE     1472.92 TCPU      922.25
 TTTTTTTTTTTTTTTTTTTTTTTTTTTTTT MONMO3      TELAPSE     1473.89 TCPU      923.23
 NUMERICALLY INTEGRATED DENSITY    636.0013147224
 TTTTTTTTTTTTTTTTTTTTTTTTTTTTTT NUMDFT      TELAPSE     1479.33 TCPU      928.67
 CYC   8 ETOT(AU) -4.543522247207E+03 DETOT  5.69E-07 tst  1.51E-09 PX  7.53E-05
 TTTTTTTTTTTTTTTTTTTTTTTTTTTTTT DIIS        TELAPSE     1481.40 TCPU      930.74
 DIIS TEST: 0.11981E-05 AT SCF   CYCLE   8 - DIIS ACTIVE - HISTORY:     8 CYCLES
 TTTTTTTTTTTTTTTTTTTTTTTTTTTTTT FDIK        TELAPSE     1486.71 TCPU      934.28
 INSULATING STATE
 TOP OF VALENCE BANDS -    BAND    318; K    5; EIG -1.9306232E-01 AU
 TOP OF VALENCE BANDS -    BAND    318; K    1; EIG -1.9318060E-01 AU
 BOTTOM OF VIRTUAL BANDS - BAND    319; K    3; EIG -3.2820579E-03 AU
 INDIRECT ENERGY BAND GAP:   5.1642 eV
 BOTTOM OF VIRTUAL BANDS - BAND    319; K    1; EIG -2.2168198E-03 AU
 TTTTTTTTTTTTTTTTTTTTTTTTTTTTTT PDIG        TELAPSE     1486.89 TCPU      934.46
 CHARGE NORMALIZATION FACTOR   1.00000000
 TOTAL ATOMIC CHARGES:
   0.8844731   0.8844731   0.8844731   0.8844731   0.8856761   0.8887974
   0.8856761   0.8887974   0.8856761   0.8887974   0.8856761   0.8887974
   0.8851902   0.8851902   0.8851902   0.8851902   0.8842419   0.8886018
   0.8842419   0.8886018   0.8842419   0.8886018   0.8842419   0.8886018
   0.8741362   0.8741362   0.8741362   0.8741362   0.8740107   0.8755798
   0.8740107   0.8755798   0.8740107   0.8755798   0.8740107   0.8755798
   0.8730030   0.8730030   0.8730030   0.8730030   0.8747305   0.8765242
   0.8747305   0.8765242   0.8747305   0.8765242   0.8747305   0.8765242
   0.8755998   0.8755998   0.8755998   0.8755998   0.8745819   0.8776842
   0.8745819   0.8776842   0.8745819   0.8776842   0.8745819   0.8776842
  18.7207280  18.7207280  18.7232219  18.7221137  18.7232219  18.7221137
   5.6687223   5.6687223   5.6687223   5.6687223   5.6693558   5.6723511
   5.6693558   5.6723511   5.6693558   5.6723511   5.6693558   5.6723511
   6.0600822   6.0600822   6.0600822   6.0600822   6.0657653   6.0674577
   6.0657653   6.0674577   6.0657653   6.0674577   6.0657653   6.0674577
   6.2785550   6.2785550   6.2785550   6.2785550   6.2777791   6.2761719
   6.2777791   6.2761719   6.2777791   6.2761719   6.2777791   6.2761719
   7.5928276   7.5928276   7.5928276   7.5928276   7.5874580   7.5805631
   7.5874580   7.5805631   7.5874580   7.5805631   7.5874580   7.5805631
   6.0525912   6.0525912   6.0525912   6.0525912   6.0482060   6.0540022
   6.0482060   6.0540022   6.0482060   6.0540022   6.0482060   6.0540022
   7.5912619   7.5912619   7.5912619   7.5912619   7.5959931   7.5849941
   7.5959931   7.5849941   7.5959931   7.5849941   7.5959931   7.5849941
 TTTTTTTTTTTTTTTTTTTTTTTTTTTTTT MOQGAD      TELAPSE     1486.91 TCPU      934.48
 TTTTTTTTTTTTTTTTTTTTTTTTTTTTTT SHELLXN     TELAPSE     1494.24 TCPU      939.82
 TTTTTTTTTTTTTTTTTTTTTTTTTTTTTT MONMO3      TELAPSE     1495.35 TCPU      940.94
 NUMERICALLY INTEGRATED DENSITY    636.0013147274
 TTTTTTTTTTTTTTTTTTTTTTTTTTTTTT NUMDFT      TELAPSE     1500.97 TCPU      946.56
 CYC   9 ETOT(AU) -4.543522247357E+03 DETOT -1.50E-07 tst  3.31E-10 PX  2.83E-05
 TTTTTTTTTTTTTTTTTTTTTTTTTTTTTT DIIS        TELAPSE     1501.13 TCPU      946.72
 DIIS TEST: 0.88915E-07 AT SCF   CYCLE   9 - DIIS ACTIVE - HISTORY:     9 CYCLES
 TTTTTTTTTTTTTTTTTTTTTTTTTTTTTT FDIK        TELAPSE     1505.36 TCPU      950.42
 INSULATING STATE
 TOP OF VALENCE BANDS -    BAND    318; K    5; EIG -1.9306923E-01 AU
 TOP OF VALENCE BANDS -    BAND    318; K    1; EIG -1.9318768E-01 AU
 BOTTOM OF VIRTUAL BANDS - BAND    319; K    3; EIG -3.2823663E-03 AU
 INDIRECT ENERGY BAND GAP:   5.1644 eV
 BOTTOM OF VIRTUAL BANDS - BAND    319; K    1; EIG -2.2206497E-03 AU
 TTTTTTTTTTTTTTTTTTTTTTTTTTTTTT PDIG        TELAPSE     1505.52 TCPU      950.58
 CHARGE NORMALIZATION FACTOR   1.00000000
 TOTAL ATOMIC CHARGES:
   0.8844795   0.8844795   0.8844795   0.8844795   0.8856758   0.8887851
   0.8856758   0.8887851   0.8856758   0.8887851   0.8856758   0.8887851
   0.8851954   0.8851954   0.8851954   0.8851954   0.8842431   0.8885917
   0.8842431   0.8885917   0.8842431   0.8885917   0.8842431   0.8885917
   0.8741465   0.8741465   0.8741465   0.8741465   0.8740259   0.8755921
   0.8740259   0.8755921   0.8740259   0.8755921   0.8740259   0.8755921
   0.8730049   0.8730049   0.8730049   0.8730049   0.8747245   0.8765203
   0.8747245   0.8765203   0.8747245   0.8765203   0.8747245   0.8765203
   0.8756002   0.8756002   0.8756002   0.8756002   0.8745770   0.8776819
   0.8745770   0.8776819   0.8745770   0.8776819   0.8745770   0.8776819
  18.7206956  18.7206956  18.7232286  18.7220762  18.7232286  18.7220762
   5.6687559   5.6687559   5.6687559   5.6687559   5.6694299   5.6723647
   5.6694299   5.6723647   5.6694299   5.6723647   5.6694299   5.6723647
   6.0600586   6.0600586   6.0600586   6.0600586   6.0657613   6.0674866
   6.0657613   6.0674866   6.0657613   6.0674866   6.0657613   6.0674866
   6.2785449   6.2785449   6.2785449   6.2785449   6.2777684   6.2761524
   6.2777684   6.2761524   6.2777684   6.2761524   6.2777684   6.2761524
   7.5928233   7.5928233   7.5928233   7.5928233   7.5874437   7.5805887
   7.5874437   7.5805887   7.5874437   7.5805887   7.5874437   7.5805887
   6.0525929   6.0525929   6.0525929   6.0525929   6.0481847   6.0540059
   6.0481847   6.0540059   6.0481847   6.0540059   6.0481847   6.0540059
   7.5912300   7.5912300   7.5912300   7.5912300   7.5959681   7.5849962
   7.5959681   7.5849962   7.5959681   7.5849962   7.5959681   7.5849962
 TTTTTTTTTTTTTTTTTTTTTTTTTTTTTT MOQGAD      TELAPSE     1505.53 TCPU      950.60
 TTTTTTTTTTTTTTTTTTTTTTTTTTTTTT SHELLXN     TELAPSE     1511.56 TCPU      955.96
 TTTTTTTTTTTTTTTTTTTTTTTTTTTTTT MONMO3      TELAPSE     1512.53 TCPU      956.92
 NUMERICALLY INTEGRATED DENSITY    636.0013147261
 TTTTTTTTTTTTTTTTTTTTTTTTTTTTTT NUMDFT      TELAPSE     1517.96 TCPU      962.35
 CYC  10 ETOT(AU) -4.543522247536E+03 DETOT -1.79E-07 tst  4.17E-11 PX  1.07E-05
 TTTTTTTTTTTTTTTTTTTTTTTTTTTTTT DIIS        TELAPSE     1518.72 TCPU      963.12
 DIIS TEST: 0.24461E-07 AT SCF   CYCLE  10 - DIIS ACTIVE - HISTORY:    10 CYCLES
 TTTTTTTTTTTTTTTTTTTTTTTTTTTTTT FDIK        TELAPSE     1520.87 TCPU      964.73
 INSULATING STATE
 TOP OF VALENCE BANDS -    BAND    318; K    5; EIG -1.9306703E-01 AU
 TOP OF VALENCE BANDS -    BAND    318; K    1; EIG -1.9318540E-01 AU
 BOTTOM OF VIRTUAL BANDS - BAND    319; K    3; EIG -3.2813587E-03 AU
 INDIRECT ENERGY BAND GAP:   5.1643 eV
 BOTTOM OF VIRTUAL BANDS - BAND    319; K    1; EIG -2.2161414E-03 AU
 TTTTTTTTTTTTTTTTTTTTTTTTTTTTTT PDIG        TELAPSE     1521.03 TCPU      964.89
 CHARGE NORMALIZATION FACTOR   1.00000000
 TOTAL ATOMIC CHARGES:
   0.8844751   0.8844751   0.8844751   0.8844751   0.8856757   0.8887907
   0.8856757   0.8887907   0.8856757   0.8887907   0.8856757   0.8887907
   0.8851920   0.8851920   0.8851920   0.8851920   0.8842405   0.8885950
   0.8842405   0.8885950   0.8842405   0.8885950   0.8842405   0.8885950
   0.8741404   0.8741404   0.8741404   0.8741404   0.8740182   0.8755871
   0.8740182   0.8755871   0.8740182   0.8755871   0.8740182   0.8755871
   0.8730039   0.8730039   0.8730039   0.8730039   0.8747285   0.8765199
   0.8747285   0.8765199   0.8747285   0.8765199   0.8747285   0.8765199
   0.8755995   0.8755995   0.8755995   0.8755995   0.8745796   0.8776792
   0.8745796   0.8776792   0.8745796   0.8776792   0.8745796   0.8776792
  18.7207048  18.7207048  18.7232153  18.7220819  18.7232153  18.7220819
   5.6687398   5.6687398   5.6687398   5.6687398   5.6693764   5.6723569
   5.6693764   5.6723569   5.6693764   5.6723569   5.6693764   5.6723569
   6.0600864   6.0600864   6.0600864   6.0600864   6.0657716   6.0674634
   6.0657716   6.0674634   6.0657716   6.0674634   6.0657716   6.0674634
   6.2785559   6.2785559   6.2785559   6.2785559   6.2777782   6.2761709
   6.2777782   6.2761709   6.2777782   6.2761709   6.2777782   6.2761709
   7.5928110   7.5928110   7.5928110   7.5928110   7.5874400   7.5805677
   7.5874400   7.5805677   7.5874400   7.5805677   7.5874400   7.5805677
   6.0525901   6.0525901   6.0525901   6.0525901   6.0482185   6.0540178
   6.0482185   6.0540178   6.0482185   6.0540178   6.0482185   6.0540178
   7.5912450   7.5912450   7.5912450   7.5912450   7.5959763   7.5850077
   7.5959763   7.5850077   7.5959763   7.5850077   7.5959763   7.5850077
 TTTTTTTTTTTTTTTTTTTTTTTTTTTTTT MOQGAD      TELAPSE     1521.04 TCPU      964.91
 TTTTTTTTTTTTTTTTTTTTTTTTTTTTTT SHELLXN     TELAPSE     1527.23 TCPU      970.25
 TTTTTTTTTTTTTTTTTTTTTTTTTTTTTT MONMO3      TELAPSE     1528.04 TCPU      971.06
 NUMERICALLY INTEGRATED DENSITY    636.0013147256
 TTTTTTTTTTTTTTTTTTTTTTTTTTTTTT NUMDFT      TELAPSE     1533.67 TCPU      976.69
 CYC  11 ETOT(AU) -4.543522247473E+03 DETOT  6.30E-08 tst  3.01E-11 PX  7.76E-06
 TTTTTTTTTTTTTTTTTTTTTTTTTTTTTT DIIS        TELAPSE     1534.35 TCPU      977.37
 DIIS TEST: 0.14674E-07 AT SCF   CYCLE  11 - DIIS ACTIVE - HISTORY:    11 CYCLES
 TTTTTTTTTTTTTTTTTTTTTTTTTTTTTT FDIK        TELAPSE     1536.54 TCPU      979.05
 INSULATING STATE
 TOP OF VALENCE BANDS -    BAND    318; K    5; EIG -1.9306639E-01 AU
 TOP OF VALENCE BANDS -    BAND    318; K    1; EIG -1.9318476E-01 AU
 BOTTOM OF VIRTUAL BANDS - BAND    319; K    3; EIG -3.2819949E-03 AU
 INDIRECT ENERGY BAND GAP:   5.1643 eV
 BOTTOM OF VIRTUAL BANDS - BAND    319; K    1; EIG -2.2190006E-03 AU
 TTTTTTTTTTTTTTTTTTTTTTTTTTTTTT PDIG        TELAPSE     1536.70 TCPU      979.21
 CHARGE NORMALIZATION FACTOR   1.00000000
 TOTAL ATOMIC CHARGES:
   0.8844759   0.8844759   0.8844759   0.8844759   0.8856757   0.8887905
   0.8856757   0.8887905   0.8856757   0.8887905   0.8856757   0.8887905
   0.8851930   0.8851930   0.8851930   0.8851930   0.8842419   0.8885965
   0.8842419   0.8885965   0.8842419   0.8885965   0.8842419   0.8885965
   0.8741407   0.8741407   0.8741407   0.8741407   0.8740175   0.8755873
   0.8740175   0.8755873   0.8740175   0.8755873   0.8740175   0.8755873
   0.8730036   0.8730036   0.8730036   0.8730036   0.8747262   0.8765201
   0.8747262   0.8765201   0.8747262   0.8765201   0.8747262   0.8765201
   0.8755988   0.8755988   0.8755988   0.8755988   0.8745772   0.8776816
   0.8745772   0.8776816   0.8745772   0.8776816   0.8745772   0.8776816
  18.7207012  18.7207012  18.7232154  18.7220847  18.7232154  18.7220847
   5.6687434   5.6687434   5.6687434   5.6687434   5.6694012   5.6723537
   5.6694012   5.6723537   5.6694012   5.6723537   5.6694012   5.6723537
   6.0600731   6.0600731   6.0600731   6.0600731   6.0657633   6.0674766
   6.0657633   6.0674766   6.0657633   6.0674766   6.0657633   6.0674766
   6.2785546   6.2785546   6.2785546   6.2785546   6.2777790   6.2761671
   6.2777790   6.2761671   6.2777790   6.2761671   6.2777790   6.2761671
   7.5928196   7.5928196   7.5928196   7.5928196   7.5874500   7.5805840
   7.5874500   7.5805840   7.5874500   7.5805840   7.5874500   7.5805840
   6.0525937   6.0525937   6.0525937   6.0525937   6.0481969   6.0540042
   6.0481969   6.0540042   6.0481969   6.0540042   6.0481969   6.0540042
   7.5912441   7.5912441   7.5912441   7.5912441   7.5959758   7.5849926
   7.5959758   7.5849926   7.5959758   7.5849926   7.5959758   7.5849926
 TTTTTTTTTTTTTTTTTTTTTTTTTTTTTT MOQGAD      TELAPSE     1536.71 TCPU      979.22
 TTTTTTTTTTTTTTTTTTTTTTTTTTTTTT SHELLXN     TELAPSE     1542.87 TCPU      984.57
 TTTTTTTTTTTTTTTTTTTTTTTTTTTTTT MONMO3      TELAPSE     1543.85 TCPU      985.54
 NUMERICALLY INTEGRATED DENSITY    636.0013147259
 TTTTTTTTTTTTTTTTTTTTTTTTTTTTTT NUMDFT      TELAPSE     1549.43 TCPU      991.13
 CYC  12 ETOT(AU) -4.543522247483E+03 DETOT -9.56E-09 tst  8.90E-12 PX  3.50E-06
 TTTTTTTTTTTTTTTTTTTTTTTTTTTTTT DIIS        TELAPSE     1551.31 TCPU      993.01
 DIIS TEST: 0.31694E-08 AT SCF   CYCLE  12 - DIIS ACTIVE - HISTORY:    12 CYCLES
 TTTTTTTTTTTTTTTTTTTTTTTTTTTTTT FDIK        TELAPSE     1553.42 TCPU      994.60
 INSULATING STATE
 TOP OF VALENCE BANDS -    BAND    318; K    5; EIG -1.9306717E-01 AU
 TOP OF VALENCE BANDS -    BAND    318; K    1; EIG -1.9318556E-01 AU
 BOTTOM OF VIRTUAL BANDS - BAND    319; K    3; EIG -3.2819424E-03 AU
 INDIRECT ENERGY BAND GAP:   5.1643 eV
 BOTTOM OF VIRTUAL BANDS - BAND    319; K    1; EIG -2.2182414E-03 AU
 TTTTTTTTTTTTTTTTTTTTTTTTTTTTTT PDIG        TELAPSE     1553.56 TCPU      994.73
 CHARGE NORMALIZATION FACTOR   1.00000000
 TOTAL ATOMIC CHARGES:
   0.8844764   0.8844764   0.8844764   0.8844764   0.8856757   0.8887897
   0.8856757   0.8887897   0.8856757   0.8887897   0.8856757   0.8887897
   0.8851931   0.8851931   0.8851931   0.8851931   0.8842421   0.8885949
   0.8842421   0.8885949   0.8842421   0.8885949   0.8842421   0.8885949
   0.8741418   0.8741418   0.8741418   0.8741418   0.8740192   0.8755880
   0.8740192   0.8755880   0.8740192   0.8755880   0.8740192   0.8755880
   0.8730034   0.8730034   0.8730034   0.8730034   0.8747270   0.8765209
   0.8747270   0.8765209   0.8747270   0.8765209   0.8747270   0.8765209
   0.8755999   0.8755999   0.8755999   0.8755999   0.8745782   0.8776810
   0.8745782   0.8776810   0.8745782   0.8776810   0.8745782   0.8776810
  18.7207023  18.7207023  18.7232189  18.7220833  18.7232189  18.7220833
   5.6687457   5.6687457   5.6687457   5.6687457   5.6693996   5.6723574
   5.6693996   5.6723574   5.6693996   5.6723574   5.6693996   5.6723574
   6.0600734   6.0600734   6.0600734   6.0600734   6.0657666   6.0674715
   6.0657666   6.0674715   6.0657666   6.0674715   6.0657666   6.0674715
   6.2785520   6.2785520   6.2785520   6.2785520   6.2777754   6.2761638
   6.2777754   6.2761638   6.2777754   6.2761638   6.2777754   6.2761638
   7.5928211   7.5928211   7.5928211   7.5928211   7.5874454   7.5805760
   7.5874454   7.5805760   7.5874454   7.5805760   7.5874454   7.5805760
   6.0525915   6.0525915   6.0525915   6.0525915   6.0481999   6.0540102
   6.0481999   6.0540102   6.0481999   6.0540102   6.0481999   6.0540102
   7.5912394   7.5912394   7.5912394   7.5912394   7.5959742   7.5850031
   7.5959742   7.5850031   7.5959742   7.5850031   7.5959742   7.5850031
 TTTTTTTTTTTTTTTTTTTTTTTTTTTTTT MOQGAD      TELAPSE     1553.57 TCPU      994.75
 TTTTTTTTTTTTTTTTTTTTTTTTTTTTTT SHELLXN     TELAPSE     1558.91 TCPU     1000.09
 +++ ENERGIES IN A.U. +++
 ::: EXT EL-POLE                                  -5.5180620912109E+03
 ::: EXT EL-SPHEROPOLE                             4.4405113649895E+01
 ::: BIELET ZONE E-E                               9.3503349875684E+03
 ::: TOTAL E-E                                     3.8766780100074E+03
 ::: TOTAL E-N + N-E                              -1.2999604098600E+04
 ::: TOTAL N-N                                     1.0675948565284E+03
 ::: KINETIC ENERGY                                4.0889450610041E+03
 ::: PSEUDO TOTAL   ENERGY                        -3.9663861710606E+03
 ::: VIRIAL COEFFICIENT                            1.0152146307101E+00
 TTTTTTTTTTTTTTTTTTTTTTTTTTTTTT MONMO3      TELAPSE     1560.01 TCPU     1001.19
 NUMERICALLY INTEGRATED DENSITY    636.0013147261
 TTTTTTTTTTTTTTTTTTTTTTTTTTTTTT NUMDFT      TELAPSE     1565.44 TCPU     1006.62
 CYC  13 ETOT(AU) -4.543522247490E+03 DETOT -7.04E-09 tst  2.14E-12 PX  3.50E-06

 == SCF ENDED - CONVERGENCE ON ENERGY      E(AU) -4.5435222474899E+03 CYCLES  13


 ENERGY EXPRESSION=HARTREE+FOCK EXCH*0.00000+(M06-L      EXCH)*1.00000+M06-L      CORR


 TOTAL ENERGY(DFT)(AU)( 13) -4.5435222474899E+03 DE-7.0E-09 tester 2.1E-12
 TTTTTTTTTTTTTTTTTTTTTTTTTTTTTT EDFT        TELAPSE     1565.46 TCPU     1006.64

 *******************************************************************************
 *                             FORCE CALCULATION                               *
 *******************************************************************************

 TTTTTTTTTTTTTTTTTTTTTTTTTTTTTT NUMDFG      TELAPSE     1589.73 TCPU     1030.91
 INFORMATION **** EXCPOG **** EXCH. BIPO BUFFER LENGTH (WORDS) =           0
 WARNING **** GENPOG **** COULOMB BIPO BUFFER TOO SMALL - TO AVOID I/O SET BIPOSIZE =     6892800
 INFORMATION **** GENPOG **** BIPO BUFFER LENGTH (WORDS) =     4000000
 TTTTTTTTTTTTTTTTTTTTTTTTTTTTTT SHELXG      TELAPSE     1614.50 TCPU     1054.72


 D3 DISPERSION ENERGY (AU)       -4.2152806761918E-02
 TOTAL ENERGY + DISP (AU)        -4.5435644002966E+03

 CARTESIAN FORCES IN HARTREE/BOHR (ANALYTICAL)
   ATOM                     X                   Y                   Z
   1   1            -8.632545217402E-04  3.500298660710E-04  9.150374350306E-04
   2   1             8.632545217400E-04 -3.500298660732E-04  9.150374350336E-04
   3   1            -8.632545217392E-04 -3.500298660715E-04 -9.150374350346E-04
   4   1             8.632545217385E-04  3.500298660750E-04 -9.150374350327E-04
   5   1             2.755399617819E-03 -1.880775294308E-03  2.830288346952E-03
   6   1             5.544706830384E-03  3.412890603262E-03 -8.216999647344E-04
   7   1            -2.755399617821E-03  1.880775294308E-03  2.830288346954E-03
   8   1            -5.544706830384E-03  3.412890603264E-03  8.216999647345E-04
   9   1             2.755399617821E-03  1.880775294308E-03 -2.830288346953E-03
  10   1            -5.544706830382E-03 -3.412890603263E-03 -8.216999647337E-04
  11   1            -2.755399617821E-03 -1.880775294308E-03 -2.830288346953E-03
  12   1             5.544706830388E-03 -3.412890603264E-03  8.216999647341E-04
  13   1             3.903460985909E-03  3.192369539034E-03 -1.762406456989E-03
  14   1            -3.903460985908E-03 -3.192369539031E-03 -1.762406456986E-03
  15   1             3.903460985910E-03 -3.192369539035E-03  1.762406456991E-03
  16   1            -3.903460985905E-03  3.192369539031E-03  1.762406456985E-03
  17   1            -3.353226959594E-04  4.394403120600E-04  1.251663184521E-05
  18   1             5.292573341809E-03 -1.340094093070E-04  3.363542243059E-03
  19   1             3.353226959592E-04 -4.394403120584E-04  1.251663184565E-05
  20   1            -5.292573341808E-03 -1.340094093062E-04 -3.363542243056E-03
  21   1            -3.353226959595E-04 -4.394403120558E-04 -1.251663184609E-05
  22   1            -5.292573341813E-03  1.340094093089E-04  3.363542243060E-03
  23   1             3.353226959616E-04  4.394403120596E-04 -1.251663185053E-05
  24   1             5.292573341809E-03  1.340094093061E-04 -3.363542243056E-03
  25   1            -3.097925069113E-03  1.044463404607E-04 -2.052608212777E-03
  26   1             3.097925069112E-03 -1.044463404589E-04 -2.052608212776E-03
  27   1            -3.097925069113E-03 -1.044463404583E-04  2.052608212777E-03
  28   1             3.097925069113E-03  1.044463404609E-04  2.052608212781E-03
  29   1            -6.504951443080E-03 -3.137487010984E-03  2.011680880345E-04
  30   1            -2.770305379967E-04 -2.797535056880E-04 -3.144119894358E-04
  31   1             6.504951443081E-03  3.137487010981E-03  2.011680880400E-04
  32   1             2.770305379938E-04 -2.797535056909E-04  3.144119894360E-04
  33   1            -6.504951443081E-03  3.137487010982E-03 -2.011680880387E-04
  34   1             2.770305379938E-04  2.797535056891E-04 -3.144119894354E-04
  35   1             6.504951443078E-03 -3.137487010981E-03 -2.011680880354E-04
  36   1            -2.770305379969E-04  2.797535056895E-04  3.144119894354E-04
  37   1             6.421311573582E-03 -2.686877147240E-03 -1.207744192276E-03
  38   1            -6.421311573579E-03  2.686877147239E-03 -1.207744192277E-03
  39   1             6.421311573576E-03  2.686877147238E-03  1.207744192275E-03
  40   1            -6.421311573579E-03 -2.686877147236E-03  1.207744192275E-03
  41   1            -8.212505398296E-04  1.731151315658E-04 -3.777584755609E-04
  42   1            -3.422271588259E-03 -9.152038899999E-04  1.766270274896E-03
  43   1             8.212505398330E-04 -1.731151315698E-04 -3.777584755555E-04
  44   1             3.422271588259E-03 -9.152038900003E-04 -1.766270274902E-03
  45   1            -8.212505398336E-04 -1.731151315708E-04  3.777584755564E-04
  46   1             3.422271588256E-03  9.152038899983E-04  1.766270274897E-03
  47   1             8.212505398315E-04  1.731151315668E-04  3.777584755582E-04
  48   1            -3.422271588256E-03  9.152038899986E-04 -1.766270274895E-03
  49   1            -2.419939262269E-03 -1.240352821951E-03  1.339576428069E-03
  50   1             2.419939262270E-03  1.240352821955E-03  1.339576428069E-03
  51   1            -2.419939262269E-03  1.240352821955E-03 -1.339576428068E-03
  52   1             2.419939262272E-03 -1.240352821956E-03 -1.339576428074E-03
  53   1             4.959471617015E-03 -2.058425277265E-03 -1.782942733133E-03
  54   1            -2.705910234890E-03  1.018041662343E-03 -1.076247551129E-03
  55   1            -4.959471617024E-03  2.058425277270E-03 -1.782942733134E-03
  56   1             2.705910234889E-03  1.018041662346E-03  1.076247551130E-03
  57   1             4.959471617019E-03  2.058425277267E-03  1.782942733133E-03
  58   1             2.705910234891E-03 -1.018041662346E-03 -1.076247551130E-03
  59   1            -4.959471617018E-03 -2.058425277267E-03  1.782942733134E-03
  60   1            -2.705910234890E-03 -1.018041662346E-03  1.076247551130E-03
  61 230             3.108624468950E-15 -4.440892098501E-15  1.922639607511E-03
  62 230             7.134050294955E-15 -1.738192922929E-14 -1.922639607494E-03
  63 230            -5.295419777565E-04 -1.361410983947E-14 -1.143529715364E-14
  64 230             4.937023012630E-15 -2.178176872485E-03  1.609823385706E-15
  65 230             5.295419777405E-04  3.465977505002E-15  4.218847493576E-15
  66 230             5.551115123126E-16  2.178176872529E-03  1.199040866595E-14
  67   6            -2.947968999624E-03 -3.663229844159E-03  1.178979249349E-03
  68   6             2.947968999589E-03  3.663229844157E-03  1.178979249366E-03
  69   6            -2.947968999621E-03  3.663229844149E-03 -1.178979249368E-03
  70   6             2.947968999584E-03 -3.663229844174E-03 -1.178979249355E-03
  71   6            -2.041040838387E-03  1.971766277823E-03 -2.539993215720E-03
  72   6            -4.737361292204E-03 -1.724326216645E-03 -1.230040889632E-03
  73   6             2.041040838449E-03 -1.971766277843E-03 -2.539993215763E-03
  74   6             4.737361292229E-03 -1.724326216658E-03  1.230040889628E-03
  75   6            -2.041040838426E-03 -1.971766277834E-03  2.539993215738E-03
  76   6             4.737361292216E-03  1.724326216693E-03 -1.230040889629E-03
  77   6             2.041040838432E-03  1.971766277828E-03  2.539993215714E-03
  78   6            -4.737361292217E-03  1.724326216697E-03  1.230040889608E-03
  79   6            -5.124609013576E-03  1.834752424639E-04  4.463613387824E-03
  80   6             5.124609013556E-03 -1.834752424479E-04  4.463613387822E-03
  81   6            -5.124609013577E-03 -1.834752424621E-04 -4.463613387820E-03
  82   6             5.124609013560E-03  1.834752424674E-04 -4.463613387819E-03
  83   6             3.609346877082E-03 -4.724971312147E-03  1.182732050964E-05
  84   6             9.857395064108E-03  1.166068243701E-03  4.535879870367E-03
  85   6            -3.609346877090E-03  4.724971312118E-03  1.182732053806E-05
  86   6            -9.857395064099E-03  1.166068243703E-03 -4.535879870388E-03
  87   6             3.609346877082E-03  4.724971312122E-03 -1.182732051141E-05
  88   6            -9.857395064106E-03 -1.166068243696E-03  4.535879870372E-03
  89   6            -3.609346877073E-03 -4.724971312129E-03 -1.182732051674E-05
  90   6             9.857395064113E-03 -1.166068243692E-03 -4.535879870390E-03
  91   6            -2.771845477365E-03  2.843410922511E-03  2.346983533730E-03
  92   6             2.771845477368E-03 -2.843410922505E-03  2.346983533722E-03
  93   6            -2.771845477369E-03 -2.843410922498E-03 -2.346983533720E-03
  94   6             2.771845477362E-03  2.843410922504E-03 -2.346983533712E-03
  95   6             5.555870508169E-04  5.530951769312E-03  6.450781874001E-04
  96   6            -6.591933662303E-03 -3.570763301120E-03 -3.448151767850E-03
  97   6            -5.555870508158E-04 -5.530951769340E-03  6.450781874161E-04
  98   6             6.591933662294E-03 -3.570763301119E-03  3.448151767840E-03
  99   6             5.555870508174E-04 -5.530951769334E-03 -6.450781874108E-04
 100   6             6.591933662305E-03  3.570763301126E-03 -3.448151767834E-03
 101   6            -5.555870508169E-04  5.530951769333E-03 -6.450781874054E-04
 102   6            -6.591933662303E-03  3.570763301132E-03  3.448151767837E-03
 103   7            -7.373109227486E-03 -1.989772600415E-03  5.650745375199E-03
 104   7             7.373109227491E-03  1.989772600402E-03  5.650745375186E-03
 105   7            -7.373109227494E-03  1.989772600417E-03 -5.650745375203E-03
 106   7             7.373109227510E-03 -1.989772600414E-03 -5.650745375187E-03
 107   7             4.832836986230E-03 -4.012898268592E-03  4.579122014870E-03
 108   7            -5.448417762727E-03 -1.575183788400E-04 -3.313394590798E-03
 109   7            -4.832836986257E-03  4.012898268641E-03  4.579122014870E-03
 110   7             5.448417762701E-03 -1.575183788503E-04  3.313394590800E-03
 111   7             4.832836986245E-03  4.012898268609E-03 -4.579122014873E-03
 112   7             5.448417762719E-03  1.575183788041E-04 -3.313394590811E-03
 113   7            -4.832836986249E-03 -4.012898268594E-03 -4.579122014862E-03
 114   7            -5.448417762737E-03  1.575183788196E-04  3.313394590832E-03
 115   6             6.609765930467E-03 -5.828547534232E-04 -5.879793111015E-03
 116   6            -6.609765930455E-03  5.828547534215E-04 -5.879793111014E-03
 117   6             6.609765930468E-03  5.828547534392E-04  5.879793111011E-03
 118   6            -6.609765930455E-03 -5.828547534001E-04  5.879793111014E-03
 119   6            -2.310088204414E-03  3.461479923939E-03  5.664135637087E-04
 120   6             9.993943677696E-03  4.596255914428E-03  3.910385607018E-04
 121   6             2.310088204419E-03 -3.461479923944E-03  5.664135637176E-04
 122   6            -9.993943677701E-03  4.596255914433E-03 -3.910385606973E-04
 123   6            -2.310088204395E-03 -3.461479923941E-03 -5.664135637122E-04
 124   6            -9.993943677685E-03 -4.596255914445E-03  3.910385607009E-04
 125   6             2.310088204382E-03  3.461479923942E-03 -5.664135637051E-04
 126   6             9.993943677713E-03 -4.596255914449E-03 -3.910385606982E-04
 127   7             8.766486885114E-03  5.060115810490E-03 -5.048088453288E-03
 128   7            -8.766486885077E-03 -5.060115810503E-03 -5.048088453282E-03
 129   7             8.766486885071E-03 -5.060115810509E-03  5.048088453258E-03
 130   7            -8.766486885085E-03  5.060115810475E-03  5.048088453289E-03
 131   7            -3.672743155905E-03  4.194338128312E-03 -2.693735558824E-03
 132   7            -6.252582525215E-03 -3.302074766558E-03  1.521238514806E-04
 133   7             3.672743155921E-03 -4.194338128301E-03 -2.693735558852E-03
 134   7             6.252582525249E-03 -3.302074766594E-03 -1.521238514806E-04
 135   7            -3.672743155927E-03 -4.194338128291E-03  2.693735558856E-03
 136   7             6.252582525256E-03  3.302074766560E-03  1.521238514606E-04
 137   7             3.672743155900E-03  4.194338128304E-03  2.693735558857E-03
 138   7            -6.252582525264E-03  3.302074766590E-03 -1.521238514766E-04

 RESULTANT FORCE     1.048119924185E-14  1.122539561305E-14 -9.882719642640E-15

 SYMMETRY ALLOWED FORCES (ANALYTICAL) (DIRECTION, FORCE)

    1  2.4575744E-03    2  5.0360732E-04    3 -7.2580927E-04    4 -2.0852582E-03
    5  8.4072625E-03    6  1.2369056E-03    7 -3.4104267E-03    8  3.9879024E-04
    9  1.2667956E-02   10 -2.8561494E-03   11 -2.2973940E-03   12  1.0035020E-02
   13  9.0907222E-04   14 -6.1215177E-04   15  1.4724454E-04   16 -2.3821940E-03
   17  9.9234277E-03   18  7.2953111E-03   19  1.3276322E-03   20 -5.9666205E-03
   21 -4.2334182E-03   22  4.1207019E-03   23 -2.4210171E-03   24 -1.3636467E-02
   25 -3.6619591E-04   26 -5.1120933E-04   27 -7.8741155E-04   28 -1.1911813E-02
   29  5.4645669E-03   30  5.2812878E-03   31  7.1199666E-04   32 -1.4287732E-03
   33 -9.1660188E-04   34  4.9344257E-03   35  8.3729508E-04   36 -6.1341166E-03
   37  2.9088787E-03   38  1.2243909E-03   39 -5.1764347E-03   40 -1.0162334E-02
   41  2.8185555E-03   42  4.1026991E-03   43  3.0573056E-03   44 -4.7980989E-03
   45 -2.3870066E-03   46  2.7190230E-03   47  7.4888545E-04   48 -3.0804073E-03
   49  5.3545589E-04   50  2.5092731E-03   51 -9.3496471E-03   52  1.7006590E-03
   53 -7.4242348E-03   54 -9.7969023E-05   55  2.0588243E-03   56 -4.4687812E-03
   57 -9.1382061E-03   58  1.1283385E-02   59  2.9550175E-03   60 -6.9878184E-03
   61 -9.6099847E-03   62  6.8242562E-03   63 -1.5777312E-03   64 -4.7982968E-03
   65  1.4503499E-02   66  1.5589531E-02   67  9.1940027E-03   68 -7.5222959E-04
   69  1.0120882E-04   70  6.4899284E-03   71 -3.0089600E-03   72  8.6076657E-03
   73 -4.9303566E-04   74 -8.0975835E-03   75 -1.4372224E-02   76  1.2741060E-02
   77  4.8321526E-03   78 -1.3241114E-02   79 -4.9266606E-03   80  1.4700188E-02
   81  1.1595685E-03   82  2.2834258E-03   83 -9.7307520E-03   84 -7.9279909E-03
   85 -1.5094723E-02   86 -3.7289117E-03   87  8.5233395E-03   88  7.3184709E-03
   89 -3.7875162E-03   90  1.6283138E-03   91 -5.7811805E-03   92  5.0457569E-03
   93  2.0633658E-02   94 -1.0108779E-02   95 -5.2172546E-03   96  1.9553769E-02
   97  5.9736651E-03   98 -1.0822297E-02   99  7.3764668E-04  100  3.5826104E-03
  101 -2.1606623E-03  102 -1.3512326E-02
 TTTTTTTTTTTTTTTTTTTTTTTTTTTTTT TOTGRA      TELAPSE     1622.13 TCPU     1062.36
 INFORMATION **** opta001 **** GEOMETRY OUTPUT FILE
 CLASSICAL MODEL (SCHLEGEL) USED AS INITIAL HESSIAN MATRIX
 REFERENCE GEOMETRY DEFINED

 MAX GRADIENT      0.020634  THRESHOLD              0.000450 CONVERGED NO
 RMS GRADIENT      0.007225  THRESHOLD              0.000300 CONVERGED NO

 GRADIENT NORM     0.072972  GRADIENT THRESHOLD     0.500000

 PREDICTED ENERGY CHANGE    -0.404E-03

 INITIAL DISPLACEMENTS
  0.000314  0.001998  0.001406  0.001260  0.002658 -0.004404 -0.002120  0.001027
  0.001803 -0.000442 -0.003517  0.002062  0.000587  0.000334  0.001532 -0.001896
  0.001282  0.001926  0.002869 -0.000120 -0.000873  0.002263 -0.000969 -0.000623
  0.000670 -0.002768 -0.002410 -0.000081 -0.001351  0.001621  0.002549 -0.000397
  0.000080 -0.000309 -0.000307 -0.003912  0.000525  0.001263  0.001032  0.001521
 -0.000503  0.000904  0.002660 -0.000537 -0.003322  0.000528  0.000839 -0.001191
  0.000631 -0.000229  0.001146  0.001468  0.000188  0.000050 -0.000721 -0.000315
 -0.001320  0.000309  0.000672  0.001357  0.001133  0.001747 -0.002268 -0.002039
  0.000785  0.001068  0.001034 -0.000102  0.000677  0.002015 -0.000489  0.000096
  0.000668 -0.000958 -0.002726  0.000885  0.000441  0.000732  0.001206  0.000980
 -0.001376 -0.001460  0.000458 -0.000520 -0.000152 -0.001807  0.001862  0.000858
  0.000534  0.000532 -0.001885  0.000902  0.001143 -0.000104 -0.000827  0.001726
  0.001211 -0.000188  0.001230 -0.001326 -0.000050 -0.000035
 TTTTTTTTTTTTTTTTTTTTTTTTTTTTTT OPTI        TELAPSE     1622.66 TCPU     1062.73

 OPTOPTOPTOPTOPTOPTOPTOPTOPTOPTOPTOPTOPTOPTOPTOPTOPTOPTOPTOPTOPTOPTOPTOPTOPTOPT

 - INFORMATION ON SCF MOVED TO SCFOUT.LOG
 GEOMETRY OPTIMIZATION INFORMATION STORED IN OPTINFO.DAT

 OPTOPTOPTOPTOPTOPTOPTOPTOPTOPTOPTOPTOPTOPTOPTOPTOPTOPTOPTOPTOPTOPTOPTOPTOPTOPT
 *******************************************************************************
 COORDINATE OPTIMIZATION - POINT    2
 *******************************************************************************
 LATTICE PARAMETERS (ANGSTROMS AND DEGREES) - BOHR = 0.5291772083 ANGSTROM
 PRIMITIVE CELL - CENTRING CODE 6/1 VOLUME=  2368.322730 - DENSITY  0.951 g/cm^3
         A              B              C           ALPHA      BETA       GAMMA 
    14.54486055    14.54486055    14.54486055   110.285563 109.065590 109.065590
 *******************************************************************************
 ATOMS IN THE ASYMMETRIC UNIT   36 - ATOMS IN THE UNIT CELL:  138
     ATOM                 X/A                 Y/B                 Z/C    
 *******************************************************************************
      1 T   1 H    -1.278970870103E-01  3.210410642199E-01 -2.358177131733E-01
      2 F   1 H    -4.431412226068E-01  1.079206261630E-01  2.358177131733E-01
      3 F   1 H     1.278970870103E-01 -1.079206261630E-01  4.489381512302E-01
      4 F   1 H     4.431412226068E-01 -3.210410642199E-01 -4.489381512302E-01
      5 T   1 H    -2.358582683034E-01 -1.279295848720E-01  3.208884410854E-01
      6 T   1 H     3.209749223692E-01 -2.358088528934E-01 -1.278904565138E-01
      7 F   1 H    -4.488180259573E-01  4.432532906112E-01 -3.208884410854E-01
      8 F   1 H     1.079183963796E-01  2.358088528934E-01 -4.432162247374E-01
      9 F   1 H     2.358582683034E-01 -4.432532906112E-01  1.079286834315E-01
     10 F   1 H    -1.079183963796E-01  4.488653788830E-01  1.278904565138E-01
     11 F   1 H     4.488180259573E-01  1.279295848720E-01 -1.079286834315E-01
     12 F   1 H    -3.209749223692E-01 -4.488653788830E-01  4.432162247374E-01
     13 T   1 H    -2.336275684360E-01  3.437716570863E-01 -1.108305312406E-01
     14 F   1 H     4.546021883269E-01 -1.227970371954E-01  1.108305312406E-01
     15 F   1 H     2.336275684360E-01  1.227970371954E-01 -4.226007744777E-01
     16 F   1 H    -4.546021883269E-01 -3.437716570863E-01  4.226007744777E-01
     17 T   1 H    -1.108465543535E-01 -2.335962972953E-01  3.438504344931E-01
     18 T   1 H     3.438114942065E-01 -1.108296271611E-01 -2.335764917932E-01
     19 F   1 H     4.225532682116E-01 -4.546969888466E-01 -3.438504344931E-01
     20 F   1 H    -1.227468646321E-01  1.108296271611E-01  4.546411213676E-01
     21 F   1 H     1.108465543535E-01  4.546969888466E-01 -1.227497429418E-01
     22 F   1 H     1.227468646321E-01 -4.226120140004E-01  2.335764917932E-01
     23 F   1 H    -4.225532682116E-01  2.335962972953E-01  1.227497429418E-01
     24 F   1 H    -3.438114942065E-01  4.226120140004E-01 -4.546411213676E-01
     25 T   1 H     4.567894798672E-01  1.058641397314E-01  4.887324035212E-01
     26 F   1 H    -3.828682637899E-01 -3.194292365401E-02 -4.887324035212E-01
     27 F   1 H    -4.567894798672E-01  3.194292365401E-02 -3.509253401359E-01
     28 F   1 H     3.828682637899E-01 -1.058641397314E-01  3.509253401359E-01
     29 T   1 H     4.887801513733E-01  4.567219690464E-01  1.058623441310E-01
     30 T   1 H     1.058443795638E-01  4.886716802784E-01  4.566938119799E-01
     31 F   1 H     3.508596249154E-01  3.829178072423E-01 -1.058623441310E-01
     32 F   1 H    -3.197786829852E-02 -4.886716802784E-01 -3.828273007147E-01
     33 F   1 H    -4.887801513733E-01 -3.829178072423E-01 -3.205818232685E-02
     34 F   1 H     3.197786829852E-02 -3.508494324161E-01 -4.566938119799E-01
     35 F   1 H    -3.508596249154E-01 -4.567219690464E-01  3.205818232685E-02
     36 F   1 H    -1.058443795638E-01  3.508494324161E-01  3.828273007147E-01
     37 T   1 H     4.547535200189E-01  2.321696222744E-01 -4.613080658253E-01
     38 F   1 H    -3.065223119003E-01 -8.393841415584E-02  4.613080658253E-01
     39 F   1 H    -4.547535200189E-01  8.393841415584E-02 -2.225838977444E-01
     40 F   1 H     3.065223119003E-01 -2.321696222744E-01  2.225838977444E-01
     41 T   1 H    -4.612996706906E-01  4.547385525683E-01  2.321788355788E-01
     42 T   1 H     2.321265266639E-01 -4.613940418147E-01  4.546583045769E-01
     43 F   1 H     2.225597169895E-01  3.065214937306E-01 -2.321788355788E-01
     44 F   1 H    -8.394765360841E-02  4.613940418147E-01 -3.064794315213E-01
     45 F   1 H     4.612996706906E-01 -3.065214937306E-01 -8.396177674109E-02
     46 F   1 H     8.394765360841E-02 -2.225317779129E-01 -4.546583045769E-01
     47 F   1 H    -2.225597169895E-01 -4.547385525683E-01  8.396177674109E-02
     48 F   1 H    -2.321265266639E-01  2.225317779129E-01  3.064794315213E-01
     49 T   1 H    -4.789133068985E-01  2.085681431806E-01  4.584515530521E-01
     50 F   1 H    -2.498834098715E-01  6.263514004939E-02 -4.584515530521E-01
     51 F   1 H     4.789133068985E-01 -6.263514004939E-02 -3.125185499209E-01
     52 F   1 H     2.498834098715E-01 -2.085681431806E-01  3.125185499209E-01
     53 T   1 H     4.584627932421E-01 -4.789420632127E-01  2.085521658600E-01
     54 T   1 H     2.085401120583E-01  4.583803423474E-01 -4.790169516368E-01
     55 F   1 H     3.125057709273E-01  2.499106273821E-01 -2.085521658600E-01
     56 F   1 H     6.260270601579E-02 -4.583803423474E-01 -2.498402302891E-01
     57 F   1 H    -4.584627932421E-01 -2.499106273821E-01  6.259514354520E-02
     58 F   1 H    -6.260270601579E-02 -3.124429363049E-01  4.790169516368E-01
     59 F   1 H    -3.125057709273E-01  4.789420632127E-01 -6.259514354520E-02
     60 F   1 H    -2.085401120583E-01  3.124429363049E-01  2.498402302891E-01
     61 T 230 ZN   -2.629907832546E-01  2.370092167454E-01  5.000000000000E-01
     62 F 230 ZN    2.629907832546E-01 -2.370092167454E-01  5.000000000000E-01
     63 T 230 ZN   -5.000000000000E-01 -2.630213815235E-01  2.369786184765E-01
     64 T 230 ZN    2.369710964065E-01  5.000000000000E-01 -2.630289035935E-01
     65 F 230 ZN    5.000000000000E-01  2.630213815235E-01 -2.369786184765E-01
     66 F 230 ZN   -2.369710964065E-01  5.000000000000E-01  2.630289035935E-01
     67 T   6 C    -3.859685331404E-01  2.473671262340E-01 -3.726140127201E-01
     68 F   6 C    -3.800188610460E-01 -1.335452042032E-02  3.726140127201E-01
     69 F   6 C     3.859685331404E-01  1.335452042032E-02 -3.666643406257E-01
     70 F   6 C     3.800188610460E-01 -2.473671262340E-01  3.666643406257E-01
     71 T   6 C    -3.726111697349E-01 -3.859871999243E-01  2.473596819479E-01
     72 T   6 C     2.473290282530E-01 -3.726603435277E-01 -3.860206183179E-01
     73 F   6 C     3.666531181278E-01  3.800291483172E-01 -2.473596819479E-01
     74 F   6 C    -1.336027479013E-02  3.726603435277E-01 -3.800106282192E-01
     75 F   6 C     3.726111697349E-01 -3.800291483172E-01 -1.337603018942E-02
     76 F   6 C     1.336027479013E-02 -3.666503534291E-01  3.860206183179E-01
     77 F   6 C    -3.666531181278E-01  3.859871999243E-01  1.337603018942E-02
     78 F   6 C    -2.473290282530E-01  3.666503534291E-01  3.800106282192E-01
     79 T   6 C    -2.131435526314E-01  3.028318494170E-01 -2.609863736887E-01
     80 F   6 C    -4.361817768942E-01  4.784282105731E-02  2.609863736887E-01
     81 F   6 C     2.131435526314E-01 -4.784282105731E-02 -4.840245979516E-01
     82 F   6 C     4.361817768942E-01 -3.028318494170E-01  4.840245979516E-01
     83 T   6 C    -2.610101584784E-01 -2.131604613285E-01  3.027530020462E-01
     84 T   6 C     3.027836053311E-01 -2.609892630200E-01 -2.131442825135E-01
     85 F   6 C     4.840865366253E-01  4.362368394754E-01 -3.027530020462E-01
     86 F   6 C     4.784498050650E-02  2.609892630200E-01 -4.362271316489E-01
     87 F   6 C     2.610101584784E-01 -4.362368394754E-01  4.784969714993E-02
     88 F   6 C    -4.784498050650E-02 -4.840721121554E-01  2.131442825135E-01
     89 F   6 C    -4.840865366253E-01  2.131604613285E-01 -4.784969714993E-02
     90 F   6 C    -3.027836053311E-01  4.840721121554E-01  4.362271316489E-01
[truncated: 7,229,560 more chars]
