# Supplementary material for: Structure–Property Relationship of Piezoelectric Properties in Zeolitic Imidazolate Frameworks: A Computational Study
Source: ACS Appl Mater Interfaces. 2022 Nov 2;14(45):50803–14. doi: 10.1021/acsami.2c13506 (PMC9674201; doi:10.1021/acsami.2c13506)
Supplement: Supplementary file 5 — am2c13506_si_005.zip [file am2c13506_si_005.zip › Outputfiles_crystal17/ZIF-8/Piezoelectric_results/Elapiezo_B3LYP-D3.out]

ZIF8_0degree
EXTERNAL
ELAPIEZO
PRINT
END
END
6 5
0 0 6 2.0 1.00
  0.4563240000D+04  0.1966650000D-02
  0.6820240000D+03  0.1523060000D-01
  0.1549730000D+03  0.7612690000D-01
  0.4445530000D+02  0.2608010000D+00
  0.1302900000D+02  0.6164620000D+00
  0.1827730000D+01  0.2210060000D+00
0 1 3 4.0 1.00
  0.2096420000D+02  0.1146600000D+00  0.4024870000D-01
  0.4803310000D+01  0.9199990000D+00  0.2375940000D+00
  0.1459330000D+01 -0.3030680000D-02  0.8158540000D+00
0 1 1 0.0 1.00
  0.4834560000D+00  0.1000000000D+01  0.1000000000D+01
0 1 1 0.0 1.00
  0.1455850000D+00  0.1000000000D+01  0.1000000000D+01
0 3 1 0.0 1.00
  0.6260000000D+00  0.1000000000D+01
7 5
0 0 6 2.0 1.00
  0.6293480000D+04  0.1969790000D-02
  0.9490440000D+03  0.1496130000D-01
  0.2187760000D+03  0.7350060000D-01
  0.6369160000D+02  0.2489370000D+00
  0.1882820000D+02  0.6024600000D+00
  0.2720230000D+01  0.2562020000D+00
0 1 3 5.0 1.00
  0.3063310000D+02  0.1119060000D+00  0.3831190000D-01
  0.7026140000D+01  0.9216660000D+00  0.2374030000D+00
  0.2112050000D+01 -0.2569190000D-02  0.8175920000D+00
0 1 1 0.0 1.00
  0.6840090000D+00  0.1000000000D+01  0.1000000000D+01
0 1 1 0.0 1.00
  0.2008780000D+00  0.1000000000D+01  0.1000000000D+01
0 3 1 0.0 1.00
  0.9130000000D+00  0.1000000000D+01
1 4
0 0 3 1.0 1.00
  0.3386500000D+02  0.2549380000D-01
  0.5094790000D+01  0.1903730000D+00
  0.1158790000D+01  0.8521610000D+00
0 0 1 0.0 1.00
  0.3258400000D+00  0.1000000000D+01
0 0 1 0.0 1.00
  0.1027410000D+00  0.1000000000D+01
0 2 1 0.0 1.00
  0.7500000000D+00  0.1000000000D+01
230 14
INPUT
20. 0 2 2 2 0 0
 34.150000 399.987282 0
 14.590000 85.485655 0
 39.780000 277.148960 0
 14.950000 69.052205 0
 43.800000 -34.149349 0
 14.980000 -3.291831 0
0 0 3 2. 1.
       30.3241270         0.219143000
       16.3166820        -0.232556000
       11.4081480        -0.954685000
0 0 1 2. 1.
       2.56949200          1.00000000
0 0 1 0. 1.
       1.06259500          1.00000000
0 0 1 0. 1.
      0.250000000          1.00000000
0 0 1 0. 1.
      0.120000000          1.00000000
0 2 2 6. 1.
       111.824980         0.232770000E-01
       19.1319100         -1.00953900
0 2 2 0. 1.
       5.46883800         0.320151000
       2.50567500         0.718085000
0 2 1 0. 1.
      0.941868000          1.00000000
0 2 1 0. 1.
      0.250000000          1.00000000
0 2 1 0. 1.
      0.120000000          1.00000000
0 3 4 10. 1.
       44.6456290         0.472490000E-01
       13.4383770         0.218926000
       4.68200000         0.452512000
       1.60321100         0.518576000
0 3 1 0. 1.
      0.482766000          1.00000000
0 3 1 0. 1.
      0.110000000          1.00000000
0 4 1 0. 1.
      2.614   1.0000
99 0
END      
DFT
B3LYP-D3
xxlgrid
END
TOLINTEG
7 7 7 10 40
TOLDEE
8
DFTD3
ABC
END
SHRINK
2 2
END
          60 PROCESSORS WORKING

         
 *******************************************************************************
 *                                                                             *
 *                               CRYSTAL17                                     *
 *                      public : 1.0.2 - March 1st, 2018                       *
 *                       HTTP://WWW.CRYSTAL.UNITO.IT                           *
 *                                                                             *
 *                              MAIN AUTHORS                                   *
 *                                                                             *
 *  R. DOVESI(1,11), V.R. SAUNDERS(2), C. ROETTI(1,11), R. ORLANDO(1,11),      *
 *  C.M. ZICOVICH-WILSON(1,3), F. PASCALE(4), B. CIVALLERI(1,11),              *
 *  K. DOLL(5), N.M. HARRISON(2,6), I.J. BUSH(7), Ph. D'ARCO(8),               *
 *  M. LLUNELL(9), M. CAUSA'(10), Y. NOEL(8), L. MASCHIO(1,11), A. ERBA(1,11)  *
 *  M. RE'RAT(14), S. CASASSA(1,11)                                            *
 *                                                                             *
 *        CONTRIBUTIONS TO THE CODE HAVE ALSO BEEN GIVEN BY                    *
 *                                                                             *
 *  M. FERRABONE(1,11), M. DE LA PIERRE(1,11), M. FERRERO(1,11),               *
 *  J. BAIMA(1,11), E. ALBANESE(1,11), M.F. PEINTINGER(12), R. BAST(13),       *
 *  B. KIRTMAN(15), V. LACIVITA(1,11), R. DEMICHELIS(1,16)                     *
 *  G. BRANDEBURG(17), S. SALUSTRO(1,11), G. SANSONE(1,11)                     *
 *  M.T. RUGGIERO(18)                                                          *
 *                                                                             *
 * (1) THEORETICAL CHEMISTRY GROUP - UNIVERSITA' DI TORINO - TORINO (ITALY)    *
 * (2) COMPUTATIONAL SCIENCE & ENGINEERING DEPARTMENT - STFC DARESBURY (UK)    *
 * (3) UNIVERSIDAD AUTONOMA DEL ESTADO DE MORELOS - CUERNAVACA (MEXICO)        *
 * (4) UNIVERSITE' DE LORRAINE - NANCY (FRANCE)                                *
 * (5) UNIVERSITAET STUTTGART- STUTTGART (GERMANY)                             *
 * (6) IMPERIAL COLLEGE - LONDON (UK)                                          *
 * (7) OXFORD E-RESEARCH CENTRE - OXFORD (UK)                                  *
 * (8) UPMC - SORBONNE UNIVERSITES - PARIS (FRANCE)                            *
 * (9) UNIVERSIDAD DE BARCELONA - BARCELONA (SPAIN)                            *
 *(10) UNIVERSITA' DI NAPOLI "FEDERICO II" - NAPOLI (ITALY)                    *
 *(11) NIS - NANOSTRUCTURED INTERFACES AND SURFACES - TORINO (ITALY)           *
 *(12) MPI FUER CHEMISCHE ENERGIEKONVERSION - MUELHEIM AN DER RUHR (GERMANY)   *
 *(13) UNIVERSITY OF TROMSO - TROMSO (NORWAY)                                  *
 *(14) UNIVERSITE' DE PAU ET DES PAYS DE L'ADOUR - PAU (FRANCE)                *
 *(15) UNIVERSITY OF CALIFORNIA SANTA BARBARA - SANTA BARBARA (USA)            *
 *(16) CURTIN UNIVERSITY - PERTH (AUSTRALIA)                                   *
 *(17) UNIVERSITY COLLEGE LONDON - LONDON (UK)                                 *
 *(18) CAMBRIDGE UNIVERSITY - CAMBRIDGE (UK)                                   *
 *                                                                             *
 *******************************************************************************
 EEEEEEEEEE STARTING  DATE 12 07 2019 TIME 11:46:39.2
 ZIF8_0degree                                                                    

 GEOMETRY INPUT FROM EXTERNAL FILE (FORTRAN UNIT 34)
 3D - CRYSTAL 

 *******************************************************************************
 LATTICE PARAMETERS  (ANGSTROMS AND DEGREES) - PRIMITIVE CELL
       A          B          C        ALPHA      BETA     GAMMA        VOLUME
   14.78982   14.78982   14.78982   109.47122 109.47122 109.47122   2490.384483
 INFORMATION **** CHKGRP **** SPGR WITH NO INVERSION

 NUMBER OF IRREDUCIBLE ATOMS IN THE CELL:   12

 CARTESIAN COORDINATES (ANGSTROM) - IRREDUCIBLE ATOMS AND SYMMETRY RELATED

 AT.IRR.  AT  AT.N.          X                   Y                   Z
     1     1     1    2.017025399630E+00 -6.080459835372E+00  3.974335550208E+00
     1     2     1   -2.017025399630E+00  6.080459835372E+00  3.974335550208E+00
     1     3     1    2.017025399630E+00  6.080459835372E+00 -3.974335550208E+00
     1     4     1   -2.017025399630E+00 -6.080459835372E+00 -3.974335550208E+00
     1     5     1    3.974335550208E+00  2.017025399630E+00 -6.080459835372E+00
     1     6     1   -6.080459835372E+00  3.974335550208E+00  2.017025399630E+00
     1     7     1   -3.974335550208E+00 -2.017025399630E+00 -6.080459835372E+00
     1     8     1    6.080459835372E+00  3.974335550208E+00 -2.017025399630E+00
     1     9     1    3.974335550208E+00 -2.017025399630E+00  6.080459835372E+00
     1    10     1    6.080459835372E+00 -3.974335550208E+00  2.017025399630E+00
     1    11     1   -3.974335550208E+00  2.017025399630E+00  6.080459835372E+00
     1    12     1   -6.080459835372E+00 -3.974335550208E+00 -2.017025399630E+00
    13    13     1    3.974982618132E+00 -6.080596898387E+00  2.017214815155E+00
    13    14     1   -3.974982618132E+00  6.080596898387E+00  2.017214815155E+00
    13    15     1    3.974982618132E+00  6.080596898387E+00 -2.017214815155E+00
    13    16     1   -3.974982618132E+00 -6.080596898387E+00 -2.017214815155E+00
    13    17     1    2.017214815155E+00  3.974982618132E+00 -6.080596898387E+00
    13    18     1   -6.080596898387E+00  2.017214815155E+00  3.974982618132E+00
    13    19     1   -2.017214815155E+00 -3.974982618132E+00 -6.080596898387E+00
    13    20     1    6.080596898387E+00  2.017214815155E+00 -3.974982618132E+00
    13    21     1    2.017214815155E+00 -3.974982618132E+00  6.080596898387E+00
    13    22     1    6.080596898387E+00 -2.017214815155E+00  3.974982618132E+00
    13    23     1   -2.017214815155E+00  3.974982618132E+00  6.080596898387E+00
    13    24     1   -6.080596898387E+00 -2.017214815155E+00 -3.974982618132E+00
    25    25     1    1.782310450511E+00  6.978284610832E+00  5.281425282860E-01
    25    26     1   -1.782310450511E+00 -6.978284610832E+00  5.281425282860E-01
    25    27     1    1.782310450511E+00 -6.978284610832E+00 -5.281425282860E-01
    25    28     1   -1.782310450511E+00  6.978284610832E+00 -5.281425282860E-01
    25    29     1    5.281425282860E-01  1.782310450511E+00  6.978284610832E+00
    25    30     1    6.978284610832E+00  5.281425282860E-01  1.782310450511E+00
    25    31     1   -5.281425282860E-01 -1.782310450511E+00  6.978284610832E+00
    25    32     1   -6.978284610832E+00  5.281425282860E-01 -1.782310450511E+00
    25    33     1    5.281425282860E-01 -1.782310450511E+00 -6.978284610832E+00
    25    34     1   -6.978284610832E+00 -5.281425282860E-01  1.782310450511E+00
    25    35     1   -5.281425282860E-01  1.782310450511E+00 -6.978284610832E+00
    25    36     1    6.978284610832E+00 -5.281425282860E-01 -1.782310450511E+00
    37    37     1    2.104864389522E+00  6.250985422720E+00  2.103086075085E+00
    37    38     1   -2.104864389522E+00 -6.250985422720E+00  2.103086075085E+00
    37    39     1    2.104864389522E+00 -6.250985422720E+00 -2.103086075085E+00
    37    40     1   -2.104864389522E+00  6.250985422720E+00 -2.103086075085E+00
    37    41     1    2.103086075085E+00  2.104864389522E+00  6.250985422720E+00
    37    42     1    6.250985422720E+00  2.103086075085E+00  2.104864389522E+00
    37    43     1   -2.103086075085E+00 -2.104864389522E+00  6.250985422720E+00
    37    44     1   -6.250985422720E+00  2.103086075085E+00 -2.104864389522E+00
    37    45     1    2.103086075085E+00 -2.104864389522E+00 -6.250985422720E+00
    37    46     1   -6.250985422720E+00 -2.103086075085E+00  2.104864389522E+00
    37    47     1   -2.103086075085E+00  2.104864389522E+00 -6.250985422720E+00
    37    48     1    6.250985422720E+00 -2.103086075085E+00 -2.104864389522E+00
    49    49     1    5.290134874490E-01  6.977574682656E+00  1.783097639642E+00
    49    50     1   -5.290134874490E-01 -6.977574682656E+00  1.783097639642E+00
    49    51     1    5.290134874490E-01 -6.977574682656E+00 -1.783097639642E+00
    49    52     1   -5.290134874490E-01  6.977574682656E+00 -1.783097639642E+00
    49    53     1    1.783097639642E+00  5.290134874490E-01  6.977574682656E+00
    49    54     1    6.977574682656E+00  1.783097639642E+00  5.290134874490E-01
    49    55     1   -1.783097639642E+00 -5.290134874490E-01  6.977574682656E+00
    49    56     1   -6.977574682656E+00  1.783097639642E+00 -5.290134874490E-01
    49    57     1    1.783097639642E+00 -5.290134874490E-01 -6.977574682656E+00
    49    58     1   -6.977574682656E+00 -1.783097639642E+00  5.290134874490E-01
    49    59     1   -1.783097639642E+00  5.290134874490E-01 -6.977574682656E+00
    49    60     1    6.977574682656E+00 -1.783097639642E+00 -5.290134874490E-01
    61    61   230    8.538904114100E+00  0.000000000000E+00 -4.269896579153E+00
    61    62   230    8.538904114100E+00  0.000000000000E+00 -1.280791164905E+01
    61    63   230   -4.269896579153E+00  8.538904114100E+00  0.000000000000E+00
    61    64   230    0.000000000000E+00 -4.269896579153E+00  8.538904114100E+00
    61    65   230   -1.280791164905E+01  8.538904114100E+00  0.000000000000E+00
    61    66   230    0.000000000000E+00 -1.280791164905E+01  8.538904114100E+00
    67    67     6    2.085871241746E+00  8.406108602821E+00  2.085421602596E+00
    67    68     6   -2.085871241746E+00 -8.406108602821E+00  2.085421602596E+00
    67    69     6    2.085871241746E+00 -8.406108602821E+00 -2.085421602596E+00
    67    70     6   -2.085871241746E+00  8.406108602821E+00 -2.085421602596E+00
    67    71     6    2.085421602596E+00  2.085871241746E+00  8.406108602821E+00
    67    72     6    8.406108602821E+00  2.085421602596E+00  2.085871241746E+00
    67    73     6   -2.085421602596E+00 -2.085871241746E+00  8.406108602821E+00
    67    74     6   -8.406108602821E+00  2.085421602596E+00 -2.085871241746E+00
    67    75     6    2.085421602596E+00 -2.085871241746E+00 -8.406108602821E+00
    67    76     6   -8.406108602821E+00 -2.085421602596E+00  2.085871241746E+00
    67    77     6   -2.085421602596E+00  2.085871241746E+00 -8.406108602821E+00
    67    78     6    8.406108602821E+00 -2.085421602596E+00 -2.085871241746E+00
    79    79     6    2.265324549055E+00 -6.820913874414E+00  3.232251471923E+00
    79    80     6   -2.265324549055E+00  6.820913874414E+00  3.232251471923E+00
    79    81     6    2.265324549055E+00  6.820913874414E+00 -3.232251471923E+00
    79    82     6   -2.265324549055E+00 -6.820913874414E+00 -3.232251471923E+00
    79    83     6    3.232251471923E+00  2.265324549055E+00 -6.820913874414E+00
    79    84     6   -6.820913874414E+00  3.232251471923E+00  2.265324549055E+00
    79    85     6   -3.232251471923E+00 -2.265324549055E+00 -6.820913874414E+00
    79    86     6    6.820913874414E+00  3.232251471923E+00 -2.265324549055E+00
    79    87     6    3.232251471923E+00 -2.265324549055E+00  6.820913874414E+00
    79    88     6    6.820913874414E+00 -3.232251471923E+00  2.265324549055E+00
    79    89     6   -3.232251471923E+00  2.265324549055E+00  6.820913874414E+00
    79    90     6   -6.820913874414E+00 -3.232251471923E+00 -2.265324549055E+00
    91    91     6    1.598948052746E+00  7.080073514323E+00  1.598382685256E+00
    91    92     6   -1.598948052746E+00 -7.080073514323E+00  1.598382685256E+00
    91    93     6    1.598948052746E+00 -7.080073514323E+00 -1.598382685256E+00
    91    94     6   -1.598948052746E+00  7.080073514323E+00 -1.598382685256E+00
    91    95     6    1.598382685256E+00  1.598948052746E+00  7.080073514323E+00
    91    96     6    7.080073514323E+00  1.598382685256E+00  1.598948052746E+00
    91    97     6   -1.598382685256E+00 -1.598948052746E+00  7.080073514323E+00
    91    98     6   -7.080073514323E+00  1.598382685256E+00 -1.598948052746E+00
    91    99     6    1.598382685256E+00 -1.598948052746E+00 -7.080073514323E+00
    91   100     6   -7.080073514323E+00 -1.598382685256E+00  1.598948052746E+00
    91   101     6   -1.598382685256E+00  1.598948052746E+00 -7.080073514323E+00
    91   102     6    7.080073514323E+00 -1.598382685256E+00 -1.598948052746E+00
   103   103     7    1.544540961881E+00 -7.994674028687E+00  3.116039642075E+00
   103   104     7   -1.544540961881E+00  7.994674028687E+00  3.116039642075E+00
   103   105     7    1.544540961881E+00  7.994674028687E+00 -3.116039642075E+00
   103   106     7   -1.544540961881E+00 -7.994674028687E+00 -3.116039642075E+00
   103   107     7    3.116039642075E+00  1.544540961881E+00 -7.994674028687E+00
   103   108     7   -7.994674028687E+00  3.116039642075E+00  1.544540961881E+00
   103   109     7   -3.116039642075E+00 -1.544540961881E+00 -7.994674028687E+00
   103   110     7    7.994674028687E+00  3.116039642075E+00 -1.544540961881E+00
   103   111     7    3.116039642075E+00 -1.544540961881E+00  7.994674028687E+00
   103   112     7    7.994674028687E+00 -3.116039642075E+00  1.544540961881E+00
   103   113     7   -3.116039642075E+00  1.544540961881E+00  7.994674028687E+00
   103   114     7   -7.994674028687E+00 -3.116039642075E+00 -1.544540961881E+00
   115   115     6    3.232735093190E+00 -6.820976371587E+00  2.265233729671E+00
   115   116     6   -3.232735093190E+00  6.820976371587E+00  2.265233729671E+00
   115   117     6    3.232735093190E+00  6.820976371587E+00 -2.265233729671E+00
   115   118     6   -3.232735093190E+00 -6.820976371587E+00 -2.265233729671E+00
   115   119     6    2.265233729671E+00  3.232735093190E+00 -6.820976371587E+00
   115   120     6   -6.820976371587E+00  2.265233729671E+00  3.232735093190E+00
   115   121     6   -2.265233729671E+00 -3.232735093190E+00 -6.820976371587E+00
   115   122     6    6.820976371587E+00  2.265233729671E+00 -3.232735093190E+00
   115   123     6    2.265233729671E+00 -3.232735093190E+00  6.820976371587E+00
   115   124     6    6.820976371587E+00 -2.265233729671E+00  3.232735093190E+00
   115   125     6   -2.265233729671E+00  3.232735093190E+00  6.820976371587E+00
   115   126     6   -6.820976371587E+00 -2.265233729671E+00 -3.232735093190E+00
   127   127     7    3.116747136901E+00 -7.994772192674E+00  1.544471880425E+00
   127   128     7   -3.116747136901E+00  7.994772192674E+00  1.544471880425E+00
   127   129     7    3.116747136901E+00  7.994772192674E+00 -1.544471880425E+00
   127   130     7   -3.116747136901E+00 -7.994772192674E+00 -1.544471880425E+00
   127   131     7    1.544471880425E+00  3.116747136901E+00 -7.994772192674E+00
   127   132     7   -7.994772192674E+00  1.544471880425E+00  3.116747136901E+00
   127   133     7   -1.544471880425E+00 -3.116747136901E+00 -7.994772192674E+00
   127   134     7    7.994772192674E+00  1.544471880425E+00 -3.116747136901E+00
   127   135     7    1.544471880425E+00 -3.116747136901E+00  7.994772192674E+00
   127   136     7    7.994772192674E+00 -1.544471880425E+00  3.116747136901E+00
   127   137     7   -1.544471880425E+00  3.116747136901E+00  7.994772192674E+00
   127   138     7   -7.994772192674E+00 -1.544471880425E+00 -3.116747136901E+00

 SPACE  GROUP  N.                     :  197
 NUMBER OF SYMMETRY OPERATORS         :   12
 *******************************************************************************
 LATTICE PARAMETERS (ANGSTROMS AND DEGREES) - BOHR = 0.5291772083 ANGSTROM
 PRIMITIVE CELL - CENTRING CODE 6/0 VOLUME=  2490.384483 - DENSITY  0.904 g/cm^3
         A              B              C           ALPHA      BETA       GAMMA 
    14.78981577    14.78981577    14.78981577   109.471221 109.471221 109.471221
 *******************************************************************************
 ATOMS IN THE ASYMMETRIC UNIT   12 - ATOMS IN THE UNIT CELL:  138
     ATOM                 X/A                 Y/B                 Z/C    
 *******************************************************************************
      1 T   1 H    -1.233252099462E-01  3.508272765322E-01 -2.379365303466E-01
      2 F   1 H    -4.112361931213E-01  1.146113204004E-01  2.379365303466E-01
      3 F   1 H     1.233252099462E-01 -1.146113204004E-01  4.741524864784E-01
      4 F   1 H     4.112361931213E-01 -3.508272765322E-01 -4.741524864784E-01
      5 F   1 H    -2.379365303466E-01 -1.233252099462E-01  3.508272765322E-01
      6 F   1 H     3.508272765322E-01 -2.379365303466E-01 -1.233252099462E-01
      7 F   1 H    -4.741524864784E-01  4.112361931213E-01 -3.508272765322E-01
      8 F   1 H     1.146113204004E-01  2.379365303466E-01 -4.112361931213E-01
      9 F   1 H     2.379365303466E-01 -4.112361931213E-01  1.146113204004E-01
     10 F   1 H    -1.146113204004E-01  4.741524864784E-01  1.233252099462E-01
     11 F   1 H     4.741524864784E-01  1.233252099462E-01 -1.146113204004E-01
     12 F   1 H    -3.508272765322E-01 -4.741524864784E-01  4.112361931213E-01
     13 T   1 H    -2.379334648179E-01  3.508762572584E-01 -1.232953463418E-01
     14 F   1 H     4.741716036002E-01 -1.146381184761E-01  1.232953463418E-01
     15 F   1 H     2.379334648179E-01  1.146381184761E-01 -4.111902779237E-01
     16 F   1 H    -4.741716036002E-01 -3.508762572584E-01  4.111902779237E-01
     17 F   1 H    -1.232953463418E-01 -2.379334648179E-01  3.508762572584E-01
     18 F   1 H     3.508762572584E-01 -1.232953463418E-01 -2.379334648179E-01
     19 F   1 H     4.111902779237E-01 -4.741716036002E-01 -3.508762572584E-01
     20 F   1 H    -1.146381184761E-01  1.232953463418E-01  4.741716036002E-01
     21 F   1 H     1.232953463418E-01  4.741716036002E-01 -1.146381184761E-01
     22 F   1 H     1.146381184761E-01 -4.111902779237E-01  2.379334648179E-01
     23 F   1 H    -4.111902779237E-01  2.379334648179E-01  1.146381184761E-01
     24 F   1 H    -3.508762572584E-01  4.111902779237E-01 -4.741716036002E-01
     25 T   1 H     4.395427702908E-01  1.352897835556E-01 -4.870187705424E-01
     26 F   1 H    -3.776914459020E-01 -7.343845916679E-02  4.870187705424E-01
     27 F   1 H    -4.395427702908E-01  7.343845916679E-02 -3.042529867352E-01
     28 F   1 H     3.776914459020E-01 -1.352897835556E-01  3.042529867352E-01
     29 F   1 H    -4.870187705424E-01  4.395427702908E-01  1.352897835556E-01
     30 F   1 H     1.352897835556E-01 -4.870187705424E-01  4.395427702908E-01
     31 F   1 H     3.042529867352E-01  3.776914459020E-01 -1.352897835556E-01
     32 F   1 H    -7.343845916679E-02  4.870187705424E-01 -3.776914459020E-01
     33 F   1 H     4.870187705424E-01 -3.776914459020E-01 -7.343845916679E-02
     34 F   1 H     7.343845916679E-02 -3.042529867352E-01 -4.395427702908E-01
     35 F   1 H    -3.042529867352E-01 -4.395427702908E-01  7.343845916679E-02
     36 F   1 H    -1.352897835556E-01  3.042529867352E-01  3.776914459020E-01
     37 T   1 H     4.891770294042E-01  2.463987420621E-01  4.892811595369E-01
     38 F   1 H    -2.428824174747E-01 -1.041301326984E-04 -4.892811595369E-01
     39 F   1 H    -4.891770294042E-01  1.041301326984E-04 -2.427782873420E-01
     40 F   1 H     2.428824174747E-01 -2.463987420621E-01  2.427782873420E-01
     41 F   1 H     4.892811595369E-01  4.891770294042E-01  2.463987420621E-01
     42 F   1 H     2.463987420621E-01  4.892811595369E-01  4.891770294042E-01
     43 F   1 H     2.427782873420E-01  2.428824174747E-01 -2.463987420621E-01
     44 F   1 H    -1.041301326984E-04 -4.892811595369E-01 -2.428824174747E-01
     45 F   1 H    -4.892811595369E-01 -2.428824174747E-01 -1.041301326984E-04
     46 F   1 H     1.041301326984E-04 -2.427782873420E-01 -4.891770294042E-01
     47 F   1 H    -2.427782873420E-01 -4.891770294042E-01  1.041301326984E-04
     48 F   1 H    -2.463987420621E-01  2.427782873420E-01  2.428824174747E-01
     49 T   1 H    -4.870142464867E-01  1.353868772969E-01  4.395521995445E-01
     50 F   1 H    -3.041653222476E-01  7.343355396872E-02 -4.395521995445E-01
     51 F   1 H     4.870142464867E-01 -7.343355396872E-02 -3.775988762164E-01
     52 F   1 H     3.041653222476E-01 -1.353868772969E-01  3.775988762164E-01
     53 F   1 H     4.395521995445E-01 -4.870142464867E-01  1.353868772969E-01
     54 F   1 H     1.353868772969E-01  4.395521995445E-01 -4.870142464867E-01
     55 F   1 H     3.775988762164E-01  3.041653222476E-01 -1.353868772969E-01
     56 F   1 H     7.343355396872E-02 -4.395521995445E-01 -3.041653222476E-01
     57 F   1 H    -4.395521995445E-01 -3.041653222476E-01  7.343355396872E-02
     58 F   1 H    -7.343355396872E-02 -3.775988762164E-01  4.870142464867E-01
     59 F   1 H    -3.775988762164E-01  4.870142464867E-01 -7.343355396872E-02
     60 F   1 H    -1.353868772969E-01  3.775988762164E-01  3.041653222476E-01
     61 T 230 ZN   -2.500260292244E-01  2.499739707756E-01  5.000000000000E-01
     62 F 230 ZN    2.500260292244E-01 -2.499739707756E-01  5.000000000000E-01
     63 F 230 ZN   -5.000000000000E-01 -2.500260292244E-01  2.499739707756E-01
     64 F 230 ZN    2.499739707756E-01  5.000000000000E-01 -2.500260292244E-01
     65 F 230 ZN   -5.000000000000E-01  2.500260292244E-01 -2.499739707756E-01
     66 F 230 ZN   -2.499739707756E-01  5.000000000000E-01  2.500260292244E-01
     67 T   6 C    -3.856629571415E-01  2.442522359195E-01 -3.856366282857E-01
     68 F   6 C    -3.701111357948E-01 -2.632885578711E-05  3.856366282857E-01
     69 F   6 C     3.856629571415E-01  2.632885578711E-05 -3.700848069390E-01
     70 F   6 C     3.701111357948E-01 -2.442522359195E-01  3.700848069390E-01
     71 F   6 C    -3.856366282857E-01 -3.856629571415E-01  2.442522359195E-01
     72 F   6 C     2.442522359195E-01 -3.856366282857E-01 -3.856629571415E-01
     73 F   6 C     3.700848069390E-01  3.701111357948E-01 -2.442522359195E-01
     74 F   6 C    -2.632885578711E-05  3.856366282857E-01 -3.701111357948E-01
     75 F   6 C     3.856366282857E-01 -3.701111357948E-01 -2.632885578711E-05
     76 F   6 C     2.632885578711E-05 -3.700848069390E-01  3.856629571415E-01
     77 F   6 C    -3.700848069390E-01  3.856629571415E-01  2.632885578711E-05
     78 F   6 C    -2.442522359195E-01  3.700848069390E-01  3.701111357948E-01
     79 T   6 C    -2.101360054252E-01  3.219134415563E-01 -2.667549175214E-01
     80 F   6 C    -4.113316409224E-01  5.661891209619E-02  2.667549175214E-01
     81 F   6 C     2.101360054252E-01 -5.661891209619E-02 -4.679505530186E-01
     82 F   6 C     4.113316409224E-01 -3.219134415563E-01  4.679505530186E-01
     83 F   6 C    -2.667549175214E-01 -2.101360054252E-01  3.219134415563E-01
     84 F   6 C     3.219134415563E-01 -2.667549175214E-01 -2.101360054252E-01
     85 F   6 C     4.679505530186E-01  4.113316409224E-01 -3.219134415563E-01
     86 F   6 C     5.661891209619E-02  2.667549175214E-01 -4.113316409224E-01
     87 F   6 C     2.667549175214E-01 -4.113316409224E-01  5.661891209619E-02
     88 F   6 C    -5.661891209619E-02 -4.679505530186E-01  2.101360054252E-01
     89 F   6 C    -4.679505530186E-01  2.101360054252E-01 -5.661891209619E-02
     90 F   6 C    -3.219134415563E-01  4.679505530186E-01  4.113316409224E-01
     91 T   6 C    -4.918284545877E-01  1.872213749726E-01 -4.917953491984E-01
     92 F   6 C    -3.209832758290E-01 -3.310538931257E-05  4.917953491984E-01
     93 F   6 C     4.918284545877E-01  3.310538931257E-05 -3.209501704397E-01
     94 F   6 C     3.209832758290E-01 -1.872213749726E-01  3.209501704397E-01
     95 F   6 C    -4.917953491984E-01 -4.918284545877E-01  1.872213749726E-01
     96 F   6 C     1.872213749726E-01 -4.917953491984E-01 -4.918284545877E-01
     97 F   6 C     3.209501704397E-01  3.209832758290E-01 -1.872213749726E-01
     98 F   6 C    -3.310538931257E-05  4.917953491984E-01 -3.209832758290E-01
     99 F   6 C     4.917953491984E-01 -3.209832758290E-01 -3.310538931257E-05
    100 F   6 C     3.310538931257E-05 -3.209501704397E-01  4.918284545877E-01
    101 F   6 C    -3.209501704397E-01  4.918284545877E-01  3.310538931257E-05
    102 F   6 C    -1.872213749726E-01  3.209501704397E-01  3.209832758290E-01
    103 T   7 N    -2.856709901775E-01  2.729027367962E-01 -3.776909179806E-01
    104 F   7 N    -3.494063452232E-01  9.201992780309E-02  3.776909179806E-01
    105 F   7 N     2.856709901775E-01 -9.201992780309E-02 -4.414262730263E-01
    106 F   7 N     3.494063452232E-01 -2.729027367962E-01  4.414262730263E-01
    107 F   7 N    -3.776909179806E-01 -2.856709901775E-01  2.729027367962E-01
    108 F   7 N     2.729027367962E-01 -3.776909179806E-01 -2.856709901775E-01
    109 F   7 N     4.414262730263E-01  3.494063452232E-01 -2.729027367962E-01
    110 F   7 N     9.201992780309E-02  3.776909179806E-01 -3.494063452232E-01
    111 F   7 N     3.776909179806E-01 -3.494063452232E-01  9.201992780309E-02
    112 F   7 N    -9.201992780309E-02 -4.414262730263E-01  2.856709901775E-01
    113 F   7 N    -4.414262730263E-01  2.856709901775E-01 -9.201992780309E-02
    114 F   7 N    -2.729027367962E-01  4.414262730263E-01  3.494063452232E-01
    115 T   6 C    -2.667638950526E-01  3.219364422761E-01 -2.101113462834E-01
    116 F   6 C    -4.679522114404E-01 -5.665254876919E-02  2.101113462834E-01
    117 F   6 C     2.667638950526E-01  5.665254876919E-02 -4.112996626713E-01
    118 F   6 C     4.679522114404E-01 -3.219364422761E-01  4.112996626713E-01
    119 F   6 C    -2.101113462834E-01 -2.667638950526E-01  3.219364422761E-01
    120 F   6 C     3.219364422761E-01 -2.101113462834E-01 -2.667638950526E-01
    121 F   6 C     4.112996626713E-01  4.679522114404E-01 -3.219364422761E-01
    122 F   6 C    -5.665254876919E-02  2.101113462834E-01 -4.679522114404E-01
    123 F   6 C     2.101113462834E-01 -4.679522114404E-01 -5.665254876919E-02
    124 F   6 C     5.665254876919E-02 -4.112996626713E-01  2.667638950526E-01
    125 F   6 C    -4.112996626713E-01  2.667638950526E-01  5.665254876919E-02
    126 F   6 C    -3.219364422761E-01  4.112996626713E-01  4.679522114404E-01
    127 T   7 N    -3.777007111251E-01  2.729401194252E-01 -2.856353104913E-01
    128 F   7 N    -4.414245700835E-01 -9.206540063377E-02  2.856353104913E-01
    129 F   7 N     3.777007111251E-01  9.206540063377E-02 -3.493591694497E-01
    130 F   7 N     4.414245700835E-01 -2.729401194252E-01  3.493591694497E-01
    131 F   7 N    -2.856353104913E-01 -3.777007111251E-01  2.729401194252E-01
    132 F   7 N     2.729401194252E-01 -2.856353104913E-01 -3.777007111251E-01
    133 F   7 N     3.493591694497E-01  4.414245700835E-01 -2.729401194252E-01
    134 F   7 N    -9.206540063377E-02  2.856353104913E-01 -4.414245700835E-01
    135 F   7 N     2.856353104913E-01 -4.414245700835E-01 -9.206540063377E-02
    136 F   7 N     9.206540063377E-02 -3.493591694497E-01  3.777007111251E-01
    137 F   7 N    -3.493591694497E-01  3.777007111251E-01  9.206540063377E-02
    138 F   7 N    -2.729401194252E-01  3.493591694497E-01  4.414245700835E-01

 TRANSFORMATION MATRIX PRIMITIVE-CRYSTALLOGRAPHIC CELL
  0.0000  1.0000  1.0000  1.0000  0.0000  1.0000  1.0000  1.0000  0.0000

 *******************************************************************************
 CRYSTALLOGRAPHIC CELL (VOLUME=       4980.76896505)
         A              B              C           ALPHA      BETA       GAMMA 
    17.07780823    17.07780823    17.07780823    90.000000  90.000000  90.000000

 COORDINATES IN THE CRYSTALLOGRAPHIC CELL
     ATOM                 X/A                 Y/B                 Z/C    
 *******************************************************************************
      1 T   1 H     1.181079780659E-01 -3.560445084125E-01  2.327192984663E-01
      2 F   1 H    -1.181079780659E-01  3.560445084125E-01  2.327192984663E-01
      3 F   1 H     1.181079780659E-01  3.560445084125E-01 -2.327192984663E-01
      4 F   1 H    -1.181079780659E-01 -3.560445084125E-01 -2.327192984663E-01
      5 F   1 H     2.327192984663E-01  1.181079780659E-01 -3.560445084125E-01
      6 F   1 H    -3.560445084125E-01  2.327192984663E-01  1.181079780659E-01
      7 F   1 H    -2.327192984663E-01 -1.181079780659E-01 -3.560445084125E-01
      8 F   1 H     3.560445084125E-01  2.327192984663E-01 -1.181079780659E-01
      9 F   1 H     2.327192984663E-01 -1.181079780659E-01  3.560445084125E-01
     10 F   1 H     3.560445084125E-01 -2.327192984663E-01  1.181079780659E-01
     11 F   1 H    -2.327192984663E-01  1.181079780659E-01  3.560445084125E-01
     12 F   1 H    -3.560445084125E-01 -2.327192984663E-01 -1.181079780659E-01
     13 T   1 H     2.327571878672E-01 -3.560525342091E-01  1.181190693911E-01
     14 F   1 H    -2.327571878672E-01  3.560525342091E-01  1.181190693911E-01
     15 F   1 H     2.327571878672E-01  3.560525342091E-01 -1.181190693911E-01
     16 F   1 H    -2.327571878672E-01 -3.560525342091E-01 -1.181190693911E-01
     17 F   1 H     1.181190693911E-01  2.327571878672E-01 -3.560525342091E-01
     18 F   1 H    -3.560525342091E-01  1.181190693911E-01  2.327571878672E-01
     19 F   1 H    -1.181190693911E-01 -2.327571878672E-01 -3.560525342091E-01
     20 F   1 H     3.560525342091E-01  1.181190693911E-01 -2.327571878672E-01
     21 F   1 H     1.181190693911E-01 -2.327571878672E-01  3.560525342091E-01
     22 F   1 H     3.560525342091E-01 -1.181190693911E-01  2.327571878672E-01
     23 F   1 H    -1.181190693911E-01  2.327571878672E-01  3.560525342091E-01
     24 F   1 H    -3.560525342091E-01 -1.181190693911E-01 -2.327571878672E-01
     25 T   1 H     1.043641213612E-01  4.086171080964E-01  3.092566219440E-02
     26 F   1 H    -1.043641213612E-01 -4.086171080964E-01  3.092566219440E-02
     27 F   1 H     1.043641213612E-01 -4.086171080964E-01 -3.092566219440E-02
     28 F   1 H    -1.043641213612E-01  4.086171080964E-01 -3.092566219440E-02
     29 F   1 H     3.092566219440E-02  1.043641213612E-01  4.086171080964E-01
     30 F   1 H     4.086171080964E-01  3.092566219440E-02  1.043641213612E-01
     31 F   1 H    -3.092566219440E-02 -1.043641213612E-01  4.086171080964E-01
     32 F   1 H    -4.086171080964E-01  3.092566219440E-02 -1.043641213612E-01
     33 F   1 H     3.092566219440E-02 -1.043641213612E-01 -4.086171080964E-01
     34 F   1 H    -4.086171080964E-01 -3.092566219440E-02  1.043641213612E-01
     35 F   1 H    -3.092566219440E-02  1.043641213612E-01 -4.086171080964E-01
     36 F   1 H     4.086171080964E-01 -3.092566219440E-02 -1.043641213612E-01
     37 T   1 H     1.232514360974E-01  3.660297234394E-01  1.231473059647E-01
     38 F   1 H    -1.232514360974E-01 -3.660297234394E-01  1.231473059647E-01
     39 F   1 H     1.232514360974E-01 -3.660297234394E-01 -1.231473059647E-01
     40 F   1 H    -1.232514360974E-01  3.660297234394E-01 -1.231473059647E-01
     41 F   1 H     1.231473059647E-01  1.232514360974E-01  3.660297234394E-01
     42 F   1 H     3.660297234394E-01  1.231473059647E-01  1.232514360974E-01
     43 F   1 H    -1.231473059647E-01 -1.232514360974E-01  3.660297234394E-01
     44 F   1 H    -3.660297234394E-01  1.231473059647E-01 -1.232514360974E-01
     45 F   1 H     1.231473059647E-01 -1.232514360974E-01 -3.660297234394E-01
     46 F   1 H    -3.660297234394E-01 -1.231473059647E-01  1.232514360974E-01
     47 F   1 H    -1.231473059647E-01  1.232514360974E-01 -3.660297234394E-01
     48 F   1 H     3.660297234394E-01 -1.231473059647E-01 -1.232514360974E-01
     49 T   1 H     3.097666166408E-02  4.085755378805E-01  1.044102156328E-01
     50 F   1 H    -3.097666166408E-02 -4.085755378805E-01  1.044102156328E-01
     51 F   1 H     3.097666166408E-02 -4.085755378805E-01 -1.044102156328E-01
     52 F   1 H    -3.097666166408E-02  4.085755378805E-01 -1.044102156328E-01
     53 F   1 H     1.044102156328E-01  3.097666166408E-02  4.085755378805E-01
     54 F   1 H     4.085755378805E-01  1.044102156328E-01  3.097666166408E-02
     55 F   1 H    -1.044102156328E-01 -3.097666166408E-02  4.085755378805E-01
     56 F   1 H    -4.085755378805E-01  1.044102156328E-01 -3.097666166408E-02
     57 F   1 H     1.044102156328E-01 -3.097666166408E-02 -4.085755378805E-01
     58 F   1 H    -4.085755378805E-01 -1.044102156328E-01  3.097666166408E-02
     59 F   1 H    -1.044102156328E-01  3.097666166408E-02 -4.085755378805E-01
     60 F   1 H     4.085755378805E-01 -1.044102156328E-01 -3.097666166408E-02
     61 T 230 ZN   -5.000000000000E-01  0.000000000000E+00 -2.500260292244E-01
     62 F 230 ZN   -5.000000000000E-01  0.000000000000E+00  2.500260292244E-01
     63 F 230 ZN   -2.500260292244E-01  5.000000000000E-01  0.000000000000E+00
     64 F 230 ZN    0.000000000000E+00 -2.500260292244E-01  5.000000000000E-01
     65 F 230 ZN    2.500260292244E-01  5.000000000000E-01  0.000000000000E+00
     66 F 230 ZN    0.000000000000E+00  2.500260292244E-01  5.000000000000E-01
     67 T   6 C     1.221392823876E-01  4.922240893267E-01  1.221129535318E-01
     68 F   6 C    -1.221392823876E-01 -4.922240893267E-01  1.221129535318E-01
     69 F   6 C     1.221392823876E-01 -4.922240893267E-01 -1.221129535318E-01
     70 F   6 C    -1.221392823876E-01  4.922240893267E-01 -1.221129535318E-01
     71 F   6 C     1.221129535318E-01  1.221392823876E-01  4.922240893267E-01
     72 F   6 C     4.922240893267E-01  1.221129535318E-01  1.221392823876E-01
     73 F   6 C    -1.221129535318E-01 -1.221392823876E-01  4.922240893267E-01
     74 F   6 C    -4.922240893267E-01  1.221129535318E-01 -1.221392823876E-01
     75 F   6 C     1.221129535318E-01 -1.221392823876E-01 -4.922240893267E-01
     76 F   6 C    -4.922240893267E-01 -1.221129535318E-01  1.221392823876E-01
     77 F   6 C    -1.221129535318E-01  1.221392823876E-01 -4.922240893267E-01
     78 F   6 C     4.922240893267E-01 -1.221129535318E-01 -1.221392823876E-01
     79 T   6 C     1.326472647300E-01 -3.994021822514E-01  1.892661768262E-01
     80 F   6 C    -1.326472647300E-01  3.994021822514E-01  1.892661768262E-01
     81 F   6 C     1.326472647300E-01  3.994021822514E-01 -1.892661768262E-01
     82 F   6 C    -1.326472647300E-01 -3.994021822514E-01 -1.892661768262E-01
     83 F   6 C     1.892661768262E-01  1.326472647300E-01 -3.994021822514E-01
     84 F   6 C    -3.994021822514E-01  1.892661768262E-01  1.326472647300E-01
     85 F   6 C    -1.892661768262E-01 -1.326472647300E-01 -3.994021822514E-01
     86 F   6 C     3.994021822514E-01  1.892661768262E-01 -1.326472647300E-01
     87 F   6 C     1.892661768262E-01 -1.326472647300E-01  3.994021822514E-01
     88 F   6 C     3.994021822514E-01 -1.892661768262E-01  1.326472647300E-01
     89 F   6 C    -1.892661768262E-01  1.326472647300E-01  3.994021822514E-01
     90 F   6 C    -3.994021822514E-01 -1.892661768262E-01 -1.326472647300E-01
     91 T   6 C     9.362724018096E-02  4.145774106206E-01  9.359413479164E-02
     92 F   6 C    -9.362724018096E-02 -4.145774106206E-01  9.359413479164E-02
     93 F   6 C     9.362724018096E-02 -4.145774106206E-01 -9.359413479164E-02
     94 F   6 C    -9.362724018096E-02  4.145774106206E-01 -9.359413479164E-02
     95 F   6 C     9.359413479164E-02  9.362724018096E-02  4.145774106206E-01
     96 F   6 C     4.145774106206E-01  9.359413479164E-02  9.362724018096E-02
     97 F   6 C    -9.359413479164E-02 -9.362724018096E-02  4.145774106206E-01
     98 F   6 C    -4.145774106206E-01  9.359413479164E-02 -9.362724018096E-02
     99 F   6 C     9.359413479164E-02 -9.362724018096E-02 -4.145774106206E-01
    100 F   6 C    -4.145774106206E-01 -9.359413479164E-02  9.362724018096E-02
    101 F   6 C    -9.359413479164E-02  9.362724018096E-02 -4.145774106206E-01
    102 F   6 C     4.145774106206E-01 -9.359413479164E-02 -9.362724018096E-02
    103 T   7 N     9.044140449654E-02 -4.681323224772E-01  1.824613322996E-01
    104 F   7 N    -9.044140449654E-02  4.681323224772E-01  1.824613322996E-01
    105 F   7 N     9.044140449654E-02  4.681323224772E-01 -1.824613322996E-01
    106 F   7 N    -9.044140449654E-02 -4.681323224772E-01 -1.824613322996E-01
    107 F   7 N     1.824613322996E-01  9.044140449654E-02 -4.681323224772E-01
    108 F   7 N    -4.681323224772E-01  1.824613322996E-01  9.044140449654E-02
    109 F   7 N    -1.824613322996E-01 -9.044140449654E-02 -4.681323224772E-01
    110 F   7 N     4.681323224772E-01  1.824613322996E-01 -9.044140449654E-02
    111 F   7 N     1.824613322996E-01 -9.044140449654E-02  4.681323224772E-01
    112 F   7 N     4.681323224772E-01 -1.824613322996E-01  9.044140449654E-02
    113 F   7 N    -1.824613322996E-01  9.044140449654E-02  4.681323224772E-01
    114 F   7 N    -4.681323224772E-01 -1.824613322996E-01 -9.044140449654E-02
    115 T   6 C     1.892944955227E-01 -3.994058418061E-01  1.326419467535E-01
    116 F   6 C    -1.892944955227E-01  3.994058418061E-01  1.326419467535E-01
    117 F   6 C     1.892944955227E-01  3.994058418061E-01 -1.326419467535E-01
    118 F   6 C    -1.892944955227E-01 -3.994058418061E-01 -1.326419467535E-01
    119 F   6 C     1.326419467535E-01  1.892944955227E-01 -3.994058418061E-01
    120 F   6 C    -3.994058418061E-01  1.326419467535E-01  1.892944955227E-01
    121 F   6 C    -1.326419467535E-01 -1.892944955227E-01 -3.994058418061E-01
    122 F   6 C     3.994058418061E-01  1.326419467535E-01 -1.892944955227E-01
    123 F   6 C     1.326419467535E-01 -1.892944955227E-01  3.994058418061E-01
    124 F   6 C     3.994058418061E-01 -1.326419467535E-01  1.892944955227E-01
    125 F   6 C    -1.326419467535E-01  1.892944955227E-01  3.994058418061E-01
    126 F   6 C    -3.994058418061E-01 -1.326419467535E-01 -1.892944955227E-01
    127 T   7 N     1.825027600295E-01 -4.681380705208E-01  9.043735939573E-02
    128 F   7 N    -1.825027600295E-01  4.681380705208E-01  9.043735939573E-02
    129 F   7 N     1.825027600295E-01  4.681380705208E-01 -9.043735939573E-02
    130 F   7 N    -1.825027600295E-01 -4.681380705208E-01 -9.043735939573E-02
    131 F   7 N     9.043735939573E-02  1.825027600295E-01 -4.681380705208E-01
    132 F   7 N    -4.681380705208E-01  9.043735939573E-02  1.825027600295E-01
    133 F   7 N    -9.043735939573E-02 -1.825027600295E-01 -4.681380705208E-01
    134 F   7 N     4.681380705208E-01  9.043735939573E-02 -1.825027600295E-01
    135 F   7 N     9.043735939573E-02 -1.825027600295E-01  4.681380705208E-01
    136 F   7 N     4.681380705208E-01 -9.043735939573E-02  1.825027600295E-01
    137 F   7 N    -9.043735939573E-02  1.825027600295E-01  4.681380705208E-01
    138 F   7 N    -4.681380705208E-01 -9.043735939573E-02 -1.825027600295E-01

 T = ATOM BELONGING TO THE ASYMMETRIC UNIT
 *******************************************************************************
 * GEOMETRY EDITING - INPUT COORDINATES ARE GIVEN IN ANGSTROM         
 *******************************************************************************

 GEOMETRY NOW FULLY CONSISTENT WITH THE GROUP
 INFORMATION **** NEW DEFAULT **** FINALRUN 4 FOR GEOMETRY OPTIMIZATIONS
 INFORMATION **** NEW DEFAULT **** OPTGEOM OPTIMIZES BOTH ATOMIC COORDINATES AND CELL PARAMETERS
 INFORMATION **** NEW DEFAULT **** TOL. ON ATOMIC DISP TO REDEFINE REF. GEOMETRY: 0.8 Angs
 INFORMATION **** NEW DEFAULT **** N POINTS TO REDEFINE REF. GEOMETRY: N OF OPT DEGS OF FREEDOM
 INFORMATION **** NEW DEFAULT **** TOL. ON ENERGY TO REDEFINE REF. GEOMETRY: 10**-3*(5*N. ATOMS)

 IMPORTANT INFORMATION:
 THE COORDINATE SYSTEM ADOPTED IN THE OPTIMIZATION IS NOT IN
 GENERAL HOMOGENEOUS UNITS. FOR THIS REASON THE GRADIENT AND 
 HESSIAN MATRIX IN TERMS OF THIS SYSTEM ARE GIVEN WITHOUT
 UNITS. FOR MORE DETAILS SEE THE MANUAL.

 INITIAL TRUST RADIUS         0.50000 MAXIMUM TRUST RADIUS               4.00000
 MAXIMUM GRADIENT COMPONENT   0.00045 MAXIMUM DISPLACEMENT COMPONENT     0.00180
 R.M.S. OF GRADIENT COMPONENT 0.00030 R.M.S. OF DISPLACEMENT COMPONENTS  0.00120
 THRESHOLD ON ENERGY CHANGE 0.100E-06 EXTRAPOLATING POLYNOMIAL ORDER           2
 MAXIMUM ALLOWED NUMBER OF STEPS   -1 SORTING OF ENERGY POINTS:               NO
 ANALYTICAL  GRADIENT                 HESSIAN UPDATING                      BFGS
 STEP SIZE NUMERICAL GRADIENT 0.00100
 INITIAL HESSIAN MATRIX: SCHLEGEL MODEL 2
 *******************************************************************************


 ELAELAELAELAELAELAELAELAELAELAELAELAELAELAELAELAELAELAELAELAELAELAELAELAELAELA

                       ELASTIC CALCULATION

 INFORMATION **** TOLDEX ****  CONVERGENCE CRITERION FOR RMS DISPLACEMENT MODIFIED  6.200000E-04
 INFORMATION **** TOLDEG **** MODIFY CONVERGENCE CRITERION FOR RMS GRADIENT  3.000000E-04
 INFORMATION **** TOLDEE **** CONVERGENCE CRITERION FOR ENERGY MODIFIED: 10**-           8

 GCALCO - MAX INDICES DIRECT LATTICE VECTOR    14    14    14
 NO.OF VECTORS CREATED 6999 STARS  122 RMAX   304.45703 BOHR

 GEOMETRY FOR WAVE FUNCTION - DIMENSIONALITY OF THE SYSTEM    3
 (NON PERIODIC DIRECTION: LATTICE PARAMETER FORMALLY SET TO 500)
 *******************************************************************************
 LATTICE PARAMETERS (ANGSTROMS AND DEGREES) - BOHR = 0.5291772083 ANGSTROM
 PRIMITIVE CELL - CENTRING CODE 6/0 VOLUME=  2490.384483 - DENSITY  0.904 g/cm^3
         A              B              C           ALPHA      BETA       GAMMA 
    14.78981577    14.78981577    14.78981577   109.471221 109.471221 109.471221
 *******************************************************************************
 ATOMS IN THE ASYMMETRIC UNIT   12 - ATOMS IN THE UNIT CELL:  138
     ATOM                 X/A                 Y/B                 Z/C    
 *******************************************************************************
      1 T   1 H    -1.233252099462E-01  3.508272765322E-01 -2.379365303466E-01
      2 F   1 H    -4.112361931213E-01  1.146113204004E-01  2.379365303466E-01
      3 F   1 H     1.233252099462E-01 -1.146113204004E-01  4.741524864784E-01
      4 F   1 H     4.112361931213E-01 -3.508272765322E-01 -4.741524864784E-01
      5 F   1 H    -2.379365303466E-01 -1.233252099462E-01  3.508272765322E-01
      6 F   1 H     3.508272765322E-01 -2.379365303466E-01 -1.233252099462E-01
      7 F   1 H    -4.741524864784E-01  4.112361931213E-01 -3.508272765322E-01
      8 F   1 H     1.146113204004E-01  2.379365303466E-01 -4.112361931213E-01
      9 F   1 H     2.379365303466E-01 -4.112361931213E-01  1.146113204004E-01
     10 F   1 H    -1.146113204004E-01  4.741524864784E-01  1.233252099462E-01
     11 F   1 H     4.741524864784E-01  1.233252099462E-01 -1.146113204004E-01
     12 F   1 H    -3.508272765322E-01 -4.741524864784E-01  4.112361931213E-01
     13 T   1 H    -2.379334648179E-01  3.508762572584E-01 -1.232953463418E-01
     14 F   1 H     4.741716036002E-01 -1.146381184761E-01  1.232953463418E-01
     15 F   1 H     2.379334648179E-01  1.146381184761E-01 -4.111902779237E-01
     16 F   1 H    -4.741716036002E-01 -3.508762572584E-01  4.111902779237E-01
     17 F   1 H    -1.232953463418E-01 -2.379334648179E-01  3.508762572584E-01
     18 F   1 H     3.508762572584E-01 -1.232953463418E-01 -2.379334648179E-01
     19 F   1 H     4.111902779237E-01 -4.741716036002E-01 -3.508762572584E-01
     20 F   1 H    -1.146381184761E-01  1.232953463418E-01  4.741716036002E-01
     21 F   1 H     1.232953463418E-01  4.741716036002E-01 -1.146381184761E-01
     22 F   1 H     1.146381184761E-01 -4.111902779237E-01  2.379334648179E-01
     23 F   1 H    -4.111902779237E-01  2.379334648179E-01  1.146381184761E-01
     24 F   1 H    -3.508762572584E-01  4.111902779237E-01 -4.741716036002E-01
     25 T   1 H     4.395427702908E-01  1.352897835556E-01 -4.870187705424E-01
     26 F   1 H    -3.776914459020E-01 -7.343845916679E-02  4.870187705424E-01
     27 F   1 H    -4.395427702908E-01  7.343845916679E-02 -3.042529867352E-01
     28 F   1 H     3.776914459020E-01 -1.352897835556E-01  3.042529867352E-01
     29 F   1 H    -4.870187705424E-01  4.395427702908E-01  1.352897835556E-01
     30 F   1 H     1.352897835556E-01 -4.870187705424E-01  4.395427702908E-01
     31 F   1 H     3.042529867352E-01  3.776914459020E-01 -1.352897835556E-01
     32 F   1 H    -7.343845916679E-02  4.870187705424E-01 -3.776914459020E-01
     33 F   1 H     4.870187705424E-01 -3.776914459020E-01 -7.343845916679E-02
     34 F   1 H     7.343845916679E-02 -3.042529867352E-01 -4.395427702908E-01
     35 F   1 H    -3.042529867352E-01 -4.395427702908E-01  7.343845916679E-02
     36 F   1 H    -1.352897835556E-01  3.042529867352E-01  3.776914459020E-01
     37 T   1 H     4.891770294042E-01  2.463987420621E-01  4.892811595369E-01
     38 F   1 H    -2.428824174747E-01 -1.041301326984E-04 -4.892811595369E-01
     39 F   1 H    -4.891770294042E-01  1.041301326984E-04 -2.427782873420E-01
     40 F   1 H     2.428824174747E-01 -2.463987420621E-01  2.427782873420E-01
     41 F   1 H     4.892811595369E-01  4.891770294042E-01  2.463987420621E-01
     42 F   1 H     2.463987420621E-01  4.892811595369E-01  4.891770294042E-01
     43 F   1 H     2.427782873420E-01  2.428824174747E-01 -2.463987420621E-01
     44 F   1 H    -1.041301326984E-04 -4.892811595369E-01 -2.428824174747E-01
     45 F   1 H    -4.892811595369E-01 -2.428824174747E-01 -1.041301326984E-04
     46 F   1 H     1.041301326984E-04 -2.427782873420E-01 -4.891770294042E-01
     47 F   1 H    -2.427782873420E-01 -4.891770294042E-01  1.041301326984E-04
     48 F   1 H    -2.463987420621E-01  2.427782873420E-01  2.428824174747E-01
     49 T   1 H    -4.870142464867E-01  1.353868772969E-01  4.395521995445E-01
     50 F   1 H    -3.041653222476E-01  7.343355396872E-02 -4.395521995445E-01
     51 F   1 H     4.870142464867E-01 -7.343355396872E-02 -3.775988762164E-01
     52 F   1 H     3.041653222476E-01 -1.353868772969E-01  3.775988762164E-01
     53 F   1 H     4.395521995445E-01 -4.870142464867E-01  1.353868772969E-01
     54 F   1 H     1.353868772969E-01  4.395521995445E-01 -4.870142464867E-01
     55 F   1 H     3.775988762164E-01  3.041653222476E-01 -1.353868772969E-01
     56 F   1 H     7.343355396872E-02 -4.395521995445E-01 -3.041653222476E-01
     57 F   1 H    -4.395521995445E-01 -3.041653222476E-01  7.343355396872E-02
     58 F   1 H    -7.343355396872E-02 -3.775988762164E-01  4.870142464867E-01
     59 F   1 H    -3.775988762164E-01  4.870142464867E-01 -7.343355396872E-02
     60 F   1 H    -1.353868772969E-01  3.775988762164E-01  3.041653222476E-01
     61 T 230 ZN   -2.500260292244E-01  2.499739707756E-01 -5.000000000000E-01
     62 F 230 ZN    2.500260292244E-01 -2.499739707756E-01 -5.000000000000E-01
     63 F 230 ZN   -5.000000000000E-01 -2.500260292244E-01  2.499739707756E-01
     64 F 230 ZN    2.499739707756E-01 -5.000000000000E-01 -2.500260292244E-01
     65 F 230 ZN    5.000000000000E-01  2.500260292244E-01 -2.499739707756E-01
     66 F 230 ZN   -2.499739707756E-01 -5.000000000000E-01  2.500260292244E-01
     67 T   6 C    -3.856629571415E-01  2.442522359195E-01 -3.856366282857E-01
     68 F   6 C    -3.701111357948E-01 -2.632885578714E-05  3.856366282857E-01
     69 F   6 C     3.856629571415E-01  2.632885578714E-05 -3.700848069390E-01
     70 F   6 C     3.701111357948E-01 -2.442522359195E-01  3.700848069390E-01
     71 F   6 C    -3.856366282857E-01 -3.856629571415E-01  2.442522359195E-01
     72 F   6 C     2.442522359195E-01 -3.856366282857E-01 -3.856629571415E-01
     73 F   6 C     3.700848069390E-01  3.701111357948E-01 -2.442522359195E-01
     74 F   6 C    -2.632885578714E-05  3.856366282857E-01 -3.701111357948E-01
     75 F   6 C     3.856366282857E-01 -3.701111357948E-01 -2.632885578711E-05
     76 F   6 C     2.632885578714E-05 -3.700848069390E-01  3.856629571415E-01
     77 F   6 C    -3.700848069390E-01  3.856629571415E-01  2.632885578711E-05
     78 F   6 C    -2.442522359195E-01  3.700848069390E-01  3.701111357948E-01
     79 T   6 C    -2.101360054252E-01  3.219134415563E-01 -2.667549175214E-01
     80 F   6 C    -4.113316409224E-01  5.661891209619E-02  2.667549175214E-01
     81 F   6 C     2.101360054252E-01 -5.661891209619E-02 -4.679505530186E-01
     82 F   6 C     4.113316409224E-01 -3.219134415563E-01  4.679505530186E-01
     83 F   6 C    -2.667549175214E-01 -2.101360054252E-01  3.219134415563E-01
     84 F   6 C     3.219134415563E-01 -2.667549175214E-01 -2.101360054252E-01
     85 F   6 C     4.679505530186E-01  4.113316409224E-01 -3.219134415563E-01
     86 F   6 C     5.661891209619E-02  2.667549175214E-01 -4.113316409224E-01
     87 F   6 C     2.667549175214E-01 -4.113316409224E-01  5.661891209619E-02
     88 F   6 C    -5.661891209619E-02 -4.679505530186E-01  2.101360054252E-01
     89 F   6 C    -4.679505530186E-01  2.101360054252E-01 -5.661891209619E-02
     90 F   6 C    -3.219134415563E-01  4.679505530186E-01  4.113316409224E-01
     91 T   6 C    -4.918284545877E-01  1.872213749726E-01 -4.917953491984E-01
     92 F   6 C    -3.209832758290E-01 -3.310538931259E-05  4.917953491984E-01
     93 F   6 C     4.918284545877E-01  3.310538931249E-05 -3.209501704397E-01
     94 F   6 C     3.209832758290E-01 -1.872213749726E-01  3.209501704397E-01
     95 F   6 C    -4.917953491984E-01 -4.918284545877E-01  1.872213749726E-01
     96 F   6 C     1.872213749726E-01 -4.917953491984E-01 -4.918284545877E-01
     97 F   6 C     3.209501704397E-01  3.209832758290E-01 -1.872213749726E-01
     98 F   6 C    -3.310538931259E-05  4.917953491984E-01 -3.209832758290E-01
     99 F   6 C     4.917953491984E-01 -3.209832758290E-01 -3.310538931260E-05
    100 F   6 C     3.310538931260E-05 -3.209501704397E-01  4.918284545877E-01
    101 F   6 C    -3.209501704397E-01  4.918284545877E-01  3.310538931259E-05
    102 F   6 C    -1.872213749726E-01  3.209501704397E-01  3.209832758290E-01
    103 T   7 N    -2.856709901775E-01  2.729027367962E-01 -3.776909179806E-01
    104 F   7 N    -3.494063452232E-01  9.201992780309E-02  3.776909179806E-01
    105 F   7 N     2.856709901775E-01 -9.201992780309E-02 -4.414262730263E-01
    106 F   7 N     3.494063452232E-01 -2.729027367962E-01  4.414262730263E-01
    107 F   7 N    -3.776909179806E-01 -2.856709901775E-01  2.729027367962E-01
    108 F   7 N     2.729027367962E-01 -3.776909179806E-01 -2.856709901775E-01
    109 F   7 N     4.414262730263E-01  3.494063452232E-01 -2.729027367962E-01
    110 F   7 N     9.201992780309E-02  3.776909179806E-01 -3.494063452232E-01
    111 F   7 N     3.776909179806E-01 -3.494063452232E-01  9.201992780309E-02
    112 F   7 N    -9.201992780309E-02 -4.414262730263E-01  2.856709901775E-01
    113 F   7 N    -4.414262730263E-01  2.856709901775E-01 -9.201992780309E-02
    114 F   7 N    -2.729027367962E-01  4.414262730263E-01  3.494063452232E-01
    115 T   6 C    -2.667638950526E-01  3.219364422761E-01 -2.101113462834E-01
    116 F   6 C    -4.679522114404E-01 -5.665254876919E-02  2.101113462834E-01
    117 F   6 C     2.667638950526E-01  5.665254876919E-02 -4.112996626713E-01
    118 F   6 C     4.679522114404E-01 -3.219364422761E-01  4.112996626713E-01
    119 F   6 C    -2.101113462834E-01 -2.667638950526E-01  3.219364422761E-01
    120 F   6 C     3.219364422761E-01 -2.101113462834E-01 -2.667638950526E-01
    121 F   6 C     4.112996626713E-01  4.679522114404E-01 -3.219364422761E-01
    122 F   6 C    -5.665254876919E-02  2.101113462834E-01 -4.679522114404E-01
    123 F   6 C     2.101113462834E-01 -4.679522114404E-01 -5.665254876919E-02
    124 F   6 C     5.665254876919E-02 -4.112996626713E-01  2.667638950526E-01
    125 F   6 C    -4.112996626713E-01  2.667638950526E-01  5.665254876919E-02
    126 F   6 C    -3.219364422761E-01  4.112996626713E-01  4.679522114404E-01
    127 T   7 N    -3.777007111251E-01  2.729401194252E-01 -2.856353104913E-01
    128 F   7 N    -4.414245700835E-01 -9.206540063377E-02  2.856353104913E-01
    129 F   7 N     3.777007111251E-01  9.206540063377E-02 -3.493591694497E-01
    130 F   7 N     4.414245700835E-01 -2.729401194252E-01  3.493591694497E-01
    131 F   7 N    -2.856353104913E-01 -3.777007111251E-01  2.729401194252E-01
    132 F   7 N     2.729401194252E-01 -2.856353104913E-01 -3.777007111251E-01
    133 F   7 N     3.493591694497E-01  4.414245700835E-01 -2.729401194252E-01
    134 F   7 N    -9.206540063377E-02  2.856353104913E-01 -4.414245700835E-01
    135 F   7 N     2.856353104913E-01 -4.414245700835E-01 -9.206540063377E-02
    136 F   7 N     9.206540063377E-02 -3.493591694497E-01  3.777007111251E-01
    137 F   7 N    -3.493591694497E-01  3.777007111251E-01  9.206540063377E-02
    138 F   7 N    -2.729401194252E-01  3.493591694497E-01  4.414245700835E-01

 TRANSFORMATION MATRIX PRIMITIVE-CRYSTALLOGRAPHIC CELL
  0.0000  1.0000  1.0000  1.0000  0.0000  1.0000  1.0000  1.0000  0.0000

 *******************************************************************************
 CRYSTALLOGRAPHIC CELL (VOLUME=       4980.76896505)
         A              B              C           ALPHA      BETA       GAMMA 
    17.07780823    17.07780823    17.07780823    90.000000  90.000000  90.000000

 COORDINATES IN THE CRYSTALLOGRAPHIC CELL
     ATOM                 X/A                 Y/B                 Z/C    
 *******************************************************************************
      1 T   1 H     1.181079780659E-01 -3.560445084125E-01  2.327192984663E-01
      2 F   1 H    -1.181079780659E-01  3.560445084125E-01  2.327192984663E-01
      3 F   1 H     1.181079780659E-01  3.560445084125E-01 -2.327192984663E-01
      4 F   1 H    -1.181079780659E-01 -3.560445084125E-01 -2.327192984663E-01
      5 F   1 H     2.327192984663E-01  1.181079780659E-01 -3.560445084125E-01
      6 F   1 H    -3.560445084125E-01  2.327192984663E-01  1.181079780659E-01
      7 F   1 H    -2.327192984663E-01 -1.181079780659E-01 -3.560445084125E-01
      8 F   1 H     3.560445084125E-01  2.327192984663E-01 -1.181079780659E-01
      9 F   1 H     2.327192984663E-01 -1.181079780659E-01  3.560445084125E-01
     10 F   1 H     3.560445084125E-01 -2.327192984663E-01  1.181079780659E-01
     11 F   1 H    -2.327192984663E-01  1.181079780659E-01  3.560445084125E-01
     12 F   1 H    -3.560445084125E-01 -2.327192984663E-01 -1.181079780659E-01
     13 T   1 H     2.327571878672E-01 -3.560525342091E-01  1.181190693911E-01
     14 F   1 H    -2.327571878672E-01  3.560525342091E-01  1.181190693911E-01
     15 F   1 H     2.327571878672E-01  3.560525342091E-01 -1.181190693911E-01
     16 F   1 H    -2.327571878672E-01 -3.560525342091E-01 -1.181190693911E-01
     17 F   1 H     1.181190693911E-01  2.327571878672E-01 -3.560525342091E-01
     18 F   1 H    -3.560525342091E-01  1.181190693911E-01  2.327571878672E-01
     19 F   1 H    -1.181190693911E-01 -2.327571878672E-01 -3.560525342091E-01
     20 F   1 H     3.560525342091E-01  1.181190693911E-01 -2.327571878672E-01
     21 F   1 H     1.181190693911E-01 -2.327571878672E-01  3.560525342091E-01
     22 F   1 H     3.560525342091E-01 -1.181190693911E-01  2.327571878672E-01
     23 F   1 H    -1.181190693911E-01  2.327571878672E-01  3.560525342091E-01
     24 F   1 H    -3.560525342091E-01 -1.181190693911E-01 -2.327571878672E-01
     25 T   1 H     1.043641213612E-01  4.086171080964E-01  3.092566219440E-02
     26 F   1 H    -1.043641213612E-01 -4.086171080964E-01  3.092566219440E-02
     27 F   1 H     1.043641213612E-01 -4.086171080964E-01 -3.092566219440E-02
     28 F   1 H    -1.043641213612E-01  4.086171080964E-01 -3.092566219440E-02
     29 F   1 H     3.092566219440E-02  1.043641213612E-01  4.086171080964E-01
     30 F   1 H     4.086171080964E-01  3.092566219440E-02  1.043641213612E-01
     31 F   1 H    -3.092566219440E-02 -1.043641213612E-01  4.086171080964E-01
     32 F   1 H    -4.086171080964E-01  3.092566219440E-02 -1.043641213612E-01
     33 F   1 H     3.092566219440E-02 -1.043641213612E-01 -4.086171080964E-01
     34 F   1 H    -4.086171080964E-01 -3.092566219440E-02  1.043641213612E-01
     35 F   1 H    -3.092566219440E-02  1.043641213612E-01 -4.086171080964E-01
     36 F   1 H     4.086171080964E-01 -3.092566219440E-02 -1.043641213612E-01
     37 T   1 H     1.232514360974E-01  3.660297234394E-01  1.231473059647E-01
     38 F   1 H    -1.232514360974E-01 -3.660297234394E-01  1.231473059647E-01
     39 F   1 H     1.232514360974E-01 -3.660297234394E-01 -1.231473059647E-01
     40 F   1 H    -1.232514360974E-01  3.660297234394E-01 -1.231473059647E-01
     41 F   1 H     1.231473059647E-01  1.232514360974E-01  3.660297234394E-01
     42 F   1 H     3.660297234394E-01  1.231473059647E-01  1.232514360974E-01
     43 F   1 H    -1.231473059647E-01 -1.232514360974E-01  3.660297234394E-01
     44 F   1 H    -3.660297234394E-01  1.231473059647E-01 -1.232514360974E-01
     45 F   1 H     1.231473059647E-01 -1.232514360974E-01 -3.660297234394E-01
     46 F   1 H    -3.660297234394E-01 -1.231473059647E-01  1.232514360974E-01
     47 F   1 H    -1.231473059647E-01  1.232514360974E-01 -3.660297234394E-01
     48 F   1 H     3.660297234394E-01 -1.231473059647E-01 -1.232514360974E-01
     49 T   1 H     3.097666166408E-02  4.085755378805E-01  1.044102156328E-01
     50 F   1 H    -3.097666166408E-02 -4.085755378805E-01  1.044102156328E-01
     51 F   1 H     3.097666166408E-02 -4.085755378805E-01 -1.044102156328E-01
     52 F   1 H    -3.097666166408E-02  4.085755378805E-01 -1.044102156328E-01
     53 F   1 H     1.044102156328E-01  3.097666166408E-02  4.085755378805E-01
     54 F   1 H     4.085755378805E-01  1.044102156328E-01  3.097666166408E-02
     55 F   1 H    -1.044102156328E-01 -3.097666166408E-02  4.085755378805E-01
     56 F   1 H    -4.085755378805E-01  1.044102156328E-01 -3.097666166408E-02
     57 F   1 H     1.044102156328E-01 -3.097666166408E-02 -4.085755378805E-01
     58 F   1 H    -4.085755378805E-01 -1.044102156328E-01  3.097666166408E-02
     59 F   1 H    -1.044102156328E-01  3.097666166408E-02 -4.085755378805E-01
     60 F   1 H     4.085755378805E-01 -1.044102156328E-01 -3.097666166408E-02
     61 T 230 ZN   -5.000000000000E-01  0.000000000000E+00 -2.500260292244E-01
     62 F 230 ZN   -5.000000000000E-01  0.000000000000E+00  2.500260292244E-01
     63 F 230 ZN   -2.500260292244E-01 -5.000000000000E-01  0.000000000000E+00
     64 F 230 ZN   -2.752131715785E-17 -2.500260292244E-01 -5.000000000000E-01
     65 F 230 ZN    2.500260292244E-01 -5.000000000000E-01 -5.504263431570E-17
     66 F 230 ZN    0.000000000000E+00  2.500260292244E-01 -5.000000000000E-01
     67 T   6 C     1.221392823876E-01  4.922240893267E-01  1.221129535318E-01
     68 F   6 C    -1.221392823876E-01 -4.922240893267E-01  1.221129535318E-01
     69 F   6 C     1.221392823876E-01 -4.922240893267E-01 -1.221129535318E-01
     70 F   6 C    -1.221392823876E-01  4.922240893267E-01 -1.221129535318E-01
     71 F   6 C     1.221129535318E-01  1.221392823876E-01  4.922240893267E-01
     72 F   6 C     4.922240893267E-01  1.221129535318E-01  1.221392823876E-01
     73 F   6 C    -1.221129535318E-01 -1.221392823876E-01  4.922240893267E-01
     74 F   6 C    -4.922240893267E-01  1.221129535318E-01 -1.221392823876E-01
     75 F   6 C     1.221129535318E-01 -1.221392823876E-01 -4.922240893267E-01
     76 F   6 C    -4.922240893267E-01 -1.221129535318E-01  1.221392823876E-01
     77 F   6 C    -1.221129535318E-01  1.221392823876E-01 -4.922240893267E-01
     78 F   6 C     4.922240893267E-01 -1.221129535318E-01 -1.221392823876E-01
     79 T   6 C     1.326472647300E-01 -3.994021822514E-01  1.892661768262E-01
     80 F   6 C    -1.326472647300E-01  3.994021822514E-01  1.892661768262E-01
     81 F   6 C     1.326472647300E-01  3.994021822514E-01 -1.892661768262E-01
     82 F   6 C    -1.326472647300E-01 -3.994021822514E-01 -1.892661768262E-01
     83 F   6 C     1.892661768262E-01  1.326472647300E-01 -3.994021822514E-01
     84 F   6 C    -3.994021822514E-01  1.892661768262E-01  1.326472647300E-01
     85 F   6 C    -1.892661768262E-01 -1.326472647300E-01 -3.994021822514E-01
     86 F   6 C     3.994021822514E-01  1.892661768262E-01 -1.326472647300E-01
     87 F   6 C     1.892661768262E-01 -1.326472647300E-01  3.994021822514E-01
     88 F   6 C     3.994021822514E-01 -1.892661768262E-01  1.326472647300E-01
     89 F   6 C    -1.892661768262E-01  1.326472647300E-01  3.994021822514E-01
     90 F   6 C    -3.994021822514E-01 -1.892661768262E-01 -1.326472647300E-01
     91 T   6 C     9.362724018096E-02  4.145774106206E-01  9.359413479164E-02
     92 F   6 C    -9.362724018096E-02 -4.145774106206E-01  9.359413479164E-02
     93 F   6 C     9.362724018096E-02 -4.145774106206E-01 -9.359413479164E-02
     94 F   6 C    -9.362724018096E-02  4.145774106206E-01 -9.359413479164E-02
     95 F   6 C     9.359413479164E-02  9.362724018096E-02  4.145774106206E-01
     96 F   6 C     4.145774106206E-01  9.359413479164E-02  9.362724018096E-02
     97 F   6 C    -9.359413479164E-02 -9.362724018096E-02  4.145774106206E-01
     98 F   6 C    -4.145774106206E-01  9.359413479164E-02 -9.362724018096E-02
     99 F   6 C     9.359413479164E-02 -9.362724018096E-02 -4.145774106206E-01
    100 F   6 C    -4.145774106206E-01 -9.359413479164E-02  9.362724018096E-02
    101 F   6 C    -9.359413479164E-02  9.362724018096E-02 -4.145774106206E-01
    102 F   6 C     4.145774106206E-01 -9.359413479164E-02 -9.362724018096E-02
    103 T   7 N     9.044140449654E-02 -4.681323224772E-01  1.824613322996E-01
    104 F   7 N    -9.044140449654E-02  4.681323224772E-01  1.824613322996E-01
    105 F   7 N     9.044140449654E-02  4.681323224772E-01 -1.824613322996E-01
    106 F   7 N    -9.044140449654E-02 -4.681323224772E-01 -1.824613322996E-01
    107 F   7 N     1.824613322996E-01  9.044140449654E-02 -4.681323224772E-01
    108 F   7 N    -4.681323224772E-01  1.824613322996E-01  9.044140449654E-02
    109 F   7 N    -1.824613322996E-01 -9.044140449654E-02 -4.681323224772E-01
    110 F   7 N     4.681323224772E-01  1.824613322996E-01 -9.044140449654E-02
    111 F   7 N     1.824613322996E-01 -9.044140449654E-02  4.681323224772E-01
    112 F   7 N     4.681323224772E-01 -1.824613322996E-01  9.044140449654E-02
    113 F   7 N    -1.824613322996E-01  9.044140449654E-02  4.681323224772E-01
    114 F   7 N    -4.681323224772E-01 -1.824613322996E-01 -9.044140449654E-02
    115 T   6 C     1.892944955227E-01 -3.994058418061E-01  1.326419467535E-01
    116 F   6 C    -1.892944955227E-01  3.994058418061E-01  1.326419467535E-01
    117 F   6 C     1.892944955227E-01  3.994058418061E-01 -1.326419467535E-01
    118 F   6 C    -1.892944955227E-01 -3.994058418061E-01 -1.326419467535E-01
    119 F   6 C     1.326419467535E-01  1.892944955227E-01 -3.994058418061E-01
    120 F   6 C    -3.994058418061E-01  1.326419467535E-01  1.892944955227E-01
    121 F   6 C    -1.326419467535E-01 -1.892944955227E-01 -3.994058418061E-01
    122 F   6 C     3.994058418061E-01  1.326419467535E-01 -1.892944955227E-01
    123 F   6 C     1.326419467535E-01 -1.892944955227E-01  3.994058418061E-01
    124 F   6 C     3.994058418061E-01 -1.326419467535E-01  1.892944955227E-01
    125 F   6 C    -1.326419467535E-01  1.892944955227E-01  3.994058418061E-01
    126 F   6 C    -3.994058418061E-01 -1.326419467535E-01 -1.892944955227E-01
    127 T   7 N     1.825027600295E-01 -4.681380705208E-01  9.043735939573E-02
    128 F   7 N    -1.825027600295E-01  4.681380705208E-01  9.043735939573E-02
    129 F   7 N     1.825027600295E-01  4.681380705208E-01 -9.043735939573E-02
    130 F   7 N    -1.825027600295E-01 -4.681380705208E-01 -9.043735939573E-02
    131 F   7 N     9.043735939573E-02  1.825027600295E-01 -4.681380705208E-01
    132 F   7 N    -4.681380705208E-01  9.043735939573E-02  1.825027600295E-01
    133 F   7 N    -9.043735939573E-02 -1.825027600295E-01 -4.681380705208E-01
    134 F   7 N     4.681380705208E-01  9.043735939573E-02 -1.825027600295E-01
    135 F   7 N     9.043735939573E-02 -1.825027600295E-01  4.681380705208E-01
    136 F   7 N     4.681380705208E-01 -9.043735939573E-02  1.825027600295E-01
    137 F   7 N    -9.043735939573E-02  1.825027600295E-01  4.681380705208E-01
    138 F   7 N    -4.681380705208E-01 -9.043735939573E-02 -1.825027600295E-01

 T = ATOM BELONGING TO THE ASYMMETRIC UNIT

 ****   12 SYMMOPS - TRANSLATORS IN FRACTIONAL UNITS
 **** MATRICES AND TRANSLATORS IN THE CRYSTALLOGRAPHIC REFERENCE FRAME
   V INV                    ROTATION MATRICES                   TRANSLATORS
   1   1  1.00  0.00  0.00  0.00  1.00  0.00  0.00  0.00  1.00  0.00  0.00  0.00
   2   2  0.00  1.00 -1.00  1.00  0.00 -1.00  0.00  0.00 -1.00  0.00  0.00  0.00
   3   3 -1.00  0.00  0.00 -1.00  0.00  1.00 -1.00  1.00  0.00  0.00  0.00  0.00
   4   4  0.00 -1.00  1.00  0.00 -1.00  0.00  1.00 -1.00  0.00  0.00  0.00  0.00
   5   6  0.00  0.00  1.00  1.00  0.00  0.00  0.00  1.00  0.00  0.00  0.00  0.00
   6   5  0.00  1.00  0.00  0.00  0.00  1.00  1.00  0.00  0.00  0.00  0.00  0.00
   7   8  1.00 -1.00  0.00  0.00 -1.00  1.00  0.00 -1.00  0.00  0.00  0.00  0.00
   8   7  1.00  0.00 -1.00  0.00  0.00 -1.00  0.00  1.00 -1.00  0.00  0.00  0.00
   9  10  0.00  0.00 -1.00  0.00  1.00 -1.00  1.00  0.00 -1.00  0.00  0.00  0.00
  10   9 -1.00  0.00  1.00 -1.00  1.00  0.00 -1.00  0.00  0.00  0.00  0.00  0.00
  11  12 -1.00  1.00  0.00 -1.00  0.00  0.00 -1.00  0.00  1.00  0.00  0.00  0.00
  12  11  0.00 -1.00  0.00  1.00 -1.00  0.00  0.00 -1.00  1.00  0.00  0.00  0.00

 DIRECT LATTICE VECTORS CARTESIAN COMPONENTS (ANGSTROM)
          X                    Y                    Z
  -0.853890411410E+01   0.853890411410E+01   0.853890411410E+01
   0.853890411410E+01  -0.853890411410E+01   0.853890411410E+01
   0.853890411410E+01   0.853890411410E+01  -0.853890411410E+01


 CARTESIAN COORDINATES - PRIMITIVE CELL
 *******************************************************************************
 *      ATOM          X(ANGSTROM)         Y(ANGSTROM)         Z(ANGSTROM)
 *******************************************************************************
    1     1 H     2.017025399630E+00 -6.080459835372E+00  3.974335550208E+00
    2     1 H    -2.017025399630E+00  6.080459835372E+00  3.974335550208E+00
    3     1 H     2.017025399630E+00  6.080459835372E+00 -3.974335550208E+00
    4     1 H    -2.017025399630E+00 -6.080459835372E+00 -3.974335550208E+00
    5     1 H     3.974335550208E+00  2.017025399630E+00 -6.080459835372E+00
    6     1 H    -6.080459835372E+00  3.974335550208E+00  2.017025399630E+00
    7     1 H    -3.974335550208E+00 -2.017025399630E+00 -6.080459835372E+00
    8     1 H     6.080459835372E+00  3.974335550208E+00 -2.017025399630E+00
    9     1 H     3.974335550208E+00 -2.017025399630E+00  6.080459835372E+00
   10     1 H     6.080459835372E+00 -3.974335550208E+00  2.017025399630E+00
   11     1 H    -3.974335550208E+00  2.017025399630E+00  6.080459835372E+00
   12     1 H    -6.080459835372E+00 -3.974335550208E+00 -2.017025399630E+00
   13     1 H     3.974982618132E+00 -6.080596898387E+00  2.017214815155E+00
   14     1 H    -3.974982618132E+00  6.080596898387E+00  2.017214815155E+00
   15     1 H     3.974982618132E+00  6.080596898387E+00 -2.017214815155E+00
   16     1 H    -3.974982618132E+00 -6.080596898387E+00 -2.017214815155E+00
   17     1 H     2.017214815155E+00  3.974982618132E+00 -6.080596898387E+00
   18     1 H    -6.080596898387E+00  2.017214815155E+00  3.974982618132E+00
   19     1 H    -2.017214815155E+00 -3.974982618132E+00 -6.080596898387E+00
   20     1 H     6.080596898387E+00  2.017214815155E+00 -3.974982618132E+00
   21     1 H     2.017214815155E+00 -3.974982618132E+00  6.080596898387E+00
   22     1 H     6.080596898387E+00 -2.017214815155E+00  3.974982618132E+00
   23     1 H    -2.017214815155E+00  3.974982618132E+00  6.080596898387E+00
   24     1 H    -6.080596898387E+00 -2.017214815155E+00 -3.974982618132E+00
   25     1 H     1.782310450511E+00  6.978284610832E+00  5.281425282860E-01
   26     1 H    -1.782310450511E+00 -6.978284610832E+00  5.281425282860E-01
   27     1 H     1.782310450511E+00 -6.978284610832E+00 -5.281425282860E-01
   28     1 H    -1.782310450511E+00  6.978284610832E+00 -5.281425282860E-01
   29     1 H     5.281425282860E-01  1.782310450511E+00  6.978284610832E+00
   30     1 H     6.978284610832E+00  5.281425282860E-01  1.782310450511E+00
   31     1 H    -5.281425282860E-01 -1.782310450511E+00  6.978284610832E+00
   32     1 H    -6.978284610832E+00  5.281425282860E-01 -1.782310450511E+00
   33     1 H     5.281425282860E-01 -1.782310450511E+00 -6.978284610832E+00
   34     1 H    -6.978284610832E+00 -5.281425282860E-01  1.782310450511E+00
   35     1 H    -5.281425282860E-01  1.782310450511E+00 -6.978284610832E+00
   36     1 H     6.978284610832E+00 -5.281425282860E-01 -1.782310450511E+00
   37     1 H     2.104864389522E+00  6.250985422720E+00  2.103086075085E+00
   38     1 H    -2.104864389522E+00 -6.250985422720E+00  2.103086075085E+00
   39     1 H     2.104864389522E+00 -6.250985422720E+00 -2.103086075085E+00
   40     1 H    -2.104864389522E+00  6.250985422720E+00 -2.103086075085E+00
   41     1 H     2.103086075085E+00  2.104864389522E+00  6.250985422720E+00
   42     1 H     6.250985422720E+00  2.103086075085E+00  2.104864389522E+00
   43     1 H    -2.103086075085E+00 -2.104864389522E+00  6.250985422720E+00
   44     1 H    -6.250985422720E+00  2.103086075085E+00 -2.104864389522E+00
   45     1 H     2.103086075085E+00 -2.104864389522E+00 -6.250985422720E+00
   46     1 H    -6.250985422720E+00 -2.103086075085E+00  2.104864389522E+00
   47     1 H    -2.103086075085E+00  2.104864389522E+00 -6.250985422720E+00
   48     1 H     6.250985422720E+00 -2.103086075085E+00 -2.104864389522E+00
   49     1 H     5.290134874490E-01  6.977574682656E+00  1.783097639642E+00
   50     1 H    -5.290134874490E-01 -6.977574682656E+00  1.783097639642E+00
   51     1 H     5.290134874490E-01 -6.977574682656E+00 -1.783097639642E+00
   52     1 H    -5.290134874490E-01  6.977574682656E+00 -1.783097639642E+00
   53     1 H     1.783097639642E+00  5.290134874490E-01  6.977574682656E+00
   54     1 H     6.977574682656E+00  1.783097639642E+00  5.290134874490E-01
   55     1 H    -1.783097639642E+00 -5.290134874490E-01  6.977574682656E+00
   56     1 H    -6.977574682656E+00  1.783097639642E+00 -5.290134874490E-01
   57     1 H     1.783097639642E+00 -5.290134874490E-01 -6.977574682656E+00
   58     1 H    -6.977574682656E+00 -1.783097639642E+00  5.290134874490E-01
   59     1 H    -1.783097639642E+00  5.290134874490E-01 -6.977574682656E+00
   60     1 H     6.977574682656E+00 -1.783097639642E+00 -5.290134874490E-01
   61   230 ZN    8.538904114100E+00  0.000000000000E+00 -4.269896579153E+00
   62   230 ZN    8.538904114100E+00  0.000000000000E+00 -1.280791164905E+01
   63   230 ZN   -4.269896579153E+00  8.538904114100E+00  0.000000000000E+00
   64   230 ZN   -4.700037766092E-16 -4.269896579153E+00  8.538904114100E+00
   65   230 ZN   -1.280791164905E+01  8.538904114100E+00 -9.400075532184E-16
   66   230 ZN    0.000000000000E+00 -1.280791164905E+01  8.538904114100E+00
   67     6 C     2.085871241746E+00  8.406108602821E+00  2.085421602596E+00
   68     6 C    -2.085871241746E+00 -8.406108602821E+00  2.085421602596E+00
   69     6 C     2.085871241746E+00 -8.406108602821E+00 -2.085421602596E+00
   70     6 C    -2.085871241746E+00  8.406108602821E+00 -2.085421602596E+00
   71     6 C     2.085421602596E+00  2.085871241746E+00  8.406108602821E+00
   72     6 C     8.406108602821E+00  2.085421602596E+00  2.085871241746E+00
   73     6 C    -2.085421602596E+00 -2.085871241746E+00  8.406108602821E+00
   74     6 C    -8.406108602821E+00  2.085421602596E+00 -2.085871241746E+00
   75     6 C     2.085421602596E+00 -2.085871241746E+00 -8.406108602821E+00
   76     6 C    -8.406108602821E+00 -2.085421602596E+00  2.085871241746E+00
   77     6 C    -2.085421602596E+00  2.085871241746E+00 -8.406108602821E+00
   78     6 C     8.406108602821E+00 -2.085421602596E+00 -2.085871241746E+00
   79     6 C     2.265324549055E+00 -6.820913874414E+00  3.232251471923E+00
   80     6 C    -2.265324549055E+00  6.820913874414E+00  3.232251471923E+00
   81     6 C     2.265324549055E+00  6.820913874414E+00 -3.232251471923E+00
   82     6 C    -2.265324549055E+00 -6.820913874414E+00 -3.232251471923E+00
   83     6 C     3.232251471923E+00  2.265324549055E+00 -6.820913874414E+00
   84     6 C    -6.820913874414E+00  3.232251471923E+00  2.265324549055E+00
   85     6 C    -3.232251471923E+00 -2.265324549055E+00 -6.820913874414E+00
   86     6 C     6.820913874414E+00  3.232251471923E+00 -2.265324549055E+00
   87     6 C     3.232251471923E+00 -2.265324549055E+00  6.820913874414E+00
   88     6 C     6.820913874414E+00 -3.232251471923E+00  2.265324549055E+00
   89     6 C    -3.232251471923E+00  2.265324549055E+00  6.820913874414E+00
   90     6 C    -6.820913874414E+00 -3.232251471923E+00 -2.265324549055E+00
   91     6 C     1.598948052746E+00  7.080073514323E+00  1.598382685256E+00
   92     6 C    -1.598948052746E+00 -7.080073514323E+00  1.598382685256E+00
   93     6 C     1.598948052746E+00 -7.080073514323E+00 -1.598382685256E+00
   94     6 C    -1.598948052746E+00  7.080073514323E+00 -1.598382685256E+00
   95     6 C     1.598382685256E+00  1.598948052746E+00  7.080073514323E+00
   96     6 C     7.080073514323E+00  1.598382685256E+00  1.598948052746E+00
   97     6 C    -1.598382685256E+00 -1.598948052746E+00  7.080073514323E+00
   98     6 C    -7.080073514323E+00  1.598382685256E+00 -1.598948052746E+00
   99     6 C     1.598382685256E+00 -1.598948052746E+00 -7.080073514323E+00
  100     6 C    -7.080073514323E+00 -1.598382685256E+00  1.598948052746E+00
  101     6 C    -1.598382685256E+00  1.598948052746E+00 -7.080073514323E+00
  102     6 C     7.080073514323E+00 -1.598382685256E+00 -1.598948052746E+00
  103     7 N     1.544540961881E+00 -7.994674028687E+00  3.116039642075E+00
  104     7 N    -1.544540961881E+00  7.994674028687E+00  3.116039642075E+00
  105     7 N     1.544540961881E+00  7.994674028687E+00 -3.116039642075E+00
  106     7 N    -1.544540961881E+00 -7.994674028687E+00 -3.116039642075E+00
  107     7 N     3.116039642075E+00  1.544540961881E+00 -7.994674028687E+00
  108     7 N    -7.994674028687E+00  3.116039642075E+00  1.544540961881E+00
  109     7 N    -3.116039642075E+00 -1.544540961881E+00 -7.994674028687E+00
  110     7 N     7.994674028687E+00  3.116039642075E+00 -1.544540961881E+00
  111     7 N     3.116039642075E+00 -1.544540961881E+00  7.994674028687E+00
  112     7 N     7.994674028687E+00 -3.116039642075E+00  1.544540961881E+00
  113     7 N    -3.116039642075E+00  1.544540961881E+00  7.994674028687E+00
  114     7 N    -7.994674028687E+00 -3.116039642075E+00 -1.544540961881E+00
  115     6 C     3.232735093190E+00 -6.820976371587E+00  2.265233729671E+00
  116     6 C    -3.232735093190E+00  6.820976371587E+00  2.265233729671E+00
  117     6 C     3.232735093190E+00  6.820976371587E+00 -2.265233729671E+00
  118     6 C    -3.232735093190E+00 -6.820976371587E+00 -2.265233729671E+00
  119     6 C     2.265233729671E+00  3.232735093190E+00 -6.820976371587E+00
  120     6 C    -6.820976371587E+00  2.265233729671E+00  3.232735093190E+00
  121     6 C    -2.265233729671E+00 -3.232735093190E+00 -6.820976371587E+00
  122     6 C     6.820976371587E+00  2.265233729671E+00 -3.232735093190E+00
  123     6 C     2.265233729671E+00 -3.232735093190E+00  6.820976371587E+00
  124     6 C     6.820976371587E+00 -2.265233729671E+00  3.232735093190E+00
  125     6 C    -2.265233729671E+00  3.232735093190E+00  6.820976371587E+00
  126     6 C    -6.820976371587E+00 -2.265233729671E+00 -3.232735093190E+00
  127     7 N     3.116747136901E+00 -7.994772192674E+00  1.544471880425E+00
  128     7 N    -3.116747136901E+00  7.994772192674E+00  1.544471880425E+00
  129     7 N     3.116747136901E+00  7.994772192674E+00 -1.544471880425E+00
  130     7 N    -3.116747136901E+00 -7.994772192674E+00 -1.544471880425E+00
  131     7 N     1.544471880425E+00  3.116747136901E+00 -7.994772192674E+00
  132     7 N    -7.994772192674E+00  1.544471880425E+00  3.116747136901E+00
  133     7 N    -1.544471880425E+00 -3.116747136901E+00 -7.994772192674E+00
  134     7 N     7.994772192674E+00  1.544471880425E+00 -3.116747136901E+00
  135     7 N     1.544471880425E+00 -3.116747136901E+00  7.994772192674E+00
  136     7 N     7.994772192674E+00 -1.544471880425E+00  3.116747136901E+00
  137     7 N    -1.544471880425E+00  3.116747136901E+00  7.994772192674E+00
  138     7 N    -7.994772192674E+00 -1.544471880425E+00 -3.116747136901E+00

 *******************************************************************************
 *** PSEUDOPOTENTIAL INFORMATION ***
 *******************************************************************************

 ATOMIC NUMBER  30, NUCLEAR CHARGE 20.000, GIVEN IN INPUT       PSEUDOPOTENTIAL
   TYPE       EXPONENT      COEFF.    N      EXPONENT      COEFF.    N
  P0 TMS    34.1500000  399.9872820   0    14.5900000   85.4856550   0
  P1 TMS    39.7800000  277.1489600   0    14.9500000   69.0522050   0
  P2 TMS    43.8000000  -34.1493490   0    14.9800000   -3.2918310   0

 *******************************************************************************
 LOCAL ATOMIC FUNCTIONS BASIS SET
 *******************************************************************************
   ATOM   X(AU)   Y(AU)   Z(AU)  N. TYPE  EXPONENT  S COEF   P COEF   D/F/G COEF
 *******************************************************************************
   1 H    3.812 -11.490   7.510
                                  1 S  
                                         3.387E+01 2.549E-02 0.000E+00 0.000E+00
                                         5.095E+00 1.904E-01 0.000E+00 0.000E+00
                                         1.159E+00 8.522E-01 0.000E+00 0.000E+00
                                  2 S  
                                         3.258E-01 1.000E+00 0.000E+00 0.000E+00
                                  3 S  
                                         1.027E-01 1.000E+00 0.000E+00 0.000E+00
                           4-     6 P  
                                         7.500E-01 0.000E+00 1.000E+00 0.000E+00
   2 H   -3.812  11.490   7.510
   3 H    3.812  11.490  -7.510
   4 H   -3.812 -11.490  -7.510
   5 H    7.510   3.812 -11.490
   6 H  -11.490   7.510   3.812
   7 H   -7.510  -3.812 -11.490
   8 H   11.490   7.510  -3.812
   9 H    7.510  -3.812  11.490
  10 H   11.490  -7.510   3.812
  11 H   -7.510   3.812  11.490
  12 H  -11.490  -7.510  -3.812
  13 H    7.512 -11.491   3.812
  14 H   -7.512  11.491   3.812
  15 H    7.512  11.491  -3.812
  16 H   -7.512 -11.491  -3.812
  17 H    3.812   7.512 -11.491
  18 H  -11.491   3.812   7.512
  19 H   -3.812  -7.512 -11.491
  20 H   11.491   3.812  -7.512
  21 H    3.812  -7.512  11.491
  22 H   11.491  -3.812   7.512
  23 H   -3.812   7.512  11.491
  24 H  -11.491  -3.812  -7.512
  25 H    3.368  13.187   0.998
  26 H   -3.368 -13.187   0.998
  27 H    3.368 -13.187  -0.998
  28 H   -3.368  13.187  -0.998
  29 H    0.998   3.368  13.187
  30 H   13.187   0.998   3.368
  31 H   -0.998  -3.368  13.187
  32 H  -13.187   0.998  -3.368
  33 H    0.998  -3.368 -13.187
  34 H  -13.187  -0.998   3.368
  35 H   -0.998   3.368 -13.187
  36 H   13.187  -0.998  -3.368
  37 H    3.978  11.813   3.974
  38 H   -3.978 -11.813   3.974
  39 H    3.978 -11.813  -3.974
  40 H   -3.978  11.813  -3.974
  41 H    3.974   3.978  11.813
  42 H   11.813   3.974   3.978
  43 H   -3.974  -3.978  11.813
  44 H  -11.813   3.974  -3.978
  45 H    3.974  -3.978 -11.813
  46 H  -11.813  -3.974   3.978
  47 H   -3.974   3.978 -11.813
  48 H   11.813  -3.974  -3.978
  49 H    1.000  13.186   3.370
  50 H   -1.000 -13.186   3.370
  51 H    1.000 -13.186  -3.370
  52 H   -1.000  13.186  -3.370
  53 H    3.370   1.000  13.186
  54 H   13.186   3.370   1.000
  55 H   -3.370  -1.000  13.186
  56 H  -13.186   3.370  -1.000
  57 H    3.370  -1.000 -13.186
  58 H  -13.186  -3.370   1.000
  59 H   -3.370   1.000 -13.186
  60 H   13.186  -3.370  -1.000
  61 ZN  16.136   0.000  -8.069
                                361 S  
                                         3.032E+01 2.191E-01 0.000E+00 0.000E+00
                                         1.632E+01-2.326E-01 0.000E+00 0.000E+00
                                         1.141E+01-9.547E-01 0.000E+00 0.000E+00
                                362 S  
                                         2.569E+00 1.000E+00 0.000E+00 0.000E+00
                                363 S  
                                         1.063E+00 1.000E+00 0.000E+00 0.000E+00
                                364 S  
                                         2.500E-01 1.000E+00 0.000E+00 0.000E+00
                                365 S  
                                         1.200E-01 1.000E+00 0.000E+00 0.000E+00
                         366-   368 P  
                                         1.118E+02 0.000E+00 2.328E-02 0.000E+00
                                         1.913E+01 0.000E+00-1.010E+00 0.000E+00
                         369-   371 P  
                                         5.469E+00 0.000E+00 3.202E-01 0.000E+00
                                         2.506E+00 0.000E+00 7.181E-01 0.000E+00
                         372-   374 P  
                                         9.419E-01 0.000E+00 1.000E+00 0.000E+00
                         375-   377 P  
                                         2.500E-01 0.000E+00 1.000E+00 0.000E+00
                         378-   380 P  
                                         1.200E-01 0.000E+00 1.000E+00 0.000E+00
                         381-   385 D  
                                         4.465E+01 0.000E+00 0.000E+00 4.725E-02
                                         1.344E+01 0.000E+00 0.000E+00 2.189E-01
                                         4.682E+00 0.000E+00 0.000E+00 4.525E-01
                                         1.603E+00 0.000E+00 0.000E+00 5.186E-01
                         386-   390 D  
                                         4.828E-01 0.000E+00 0.000E+00 1.000E+00
                         391-   395 D  
                                         1.100E-01 0.000E+00 0.000E+00 1.000E+00
                         396-   402 F  
                                         2.614E+00 0.000E+00 0.000E+00 1.000E+00
  62 ZN  16.136   0.000 -24.203
  63 ZN  -8.069  16.136   0.000
  64 ZN  -0.000  -8.069  16.136
  65 ZN -24.203  16.136  -0.000
  66 ZN   0.000 -24.203  16.136
  67 C    3.942  15.885   3.941
                                613 S  
                                         4.563E+03 1.967E-03 0.000E+00 0.000E+00
                                         6.820E+02 1.523E-02 0.000E+00 0.000E+00
                                         1.550E+02 7.613E-02 0.000E+00 0.000E+00
                                         4.446E+01 2.608E-01 0.000E+00 0.000E+00
                                         1.303E+01 6.165E-01 0.000E+00 0.000E+00
                                         1.828E+00 2.210E-01 0.000E+00 0.000E+00
                         614-   617 SP 
                                         2.096E+01 1.147E-01 4.025E-02 0.000E+00
                                         4.803E+00 9.200E-01 2.376E-01 0.000E+00
                                         1.459E+00-3.031E-03 8.159E-01 0.000E+00
                         618-   621 SP 
                                         4.835E-01 1.000E+00 1.000E+00 0.000E+00
                         622-   625 SP 
                                         1.456E-01 1.000E+00 1.000E+00 0.000E+00
                         626-   630 D  
                                         6.260E-01 0.000E+00 0.000E+00 1.000E+00
  68 C   -3.942 -15.885   3.941
  69 C    3.942 -15.885  -3.941
  70 C   -3.942  15.885  -3.941
  71 C    3.941   3.942  15.885
  72 C   15.885   3.941   3.942
  73 C   -3.941  -3.942  15.885
  74 C  -15.885   3.941  -3.942
  75 C    3.941  -3.942 -15.885
  76 C  -15.885  -3.941   3.942
  77 C   -3.941   3.942 -15.885
  78 C   15.885  -3.941  -3.942
  79 C    4.281 -12.890   6.108
  80 C   -4.281  12.890   6.108
  81 C    4.281  12.890  -6.108
  82 C   -4.281 -12.890  -6.108
  83 C    6.108   4.281 -12.890
  84 C  -12.890   6.108   4.281
  85 C   -6.108  -4.281 -12.890
  86 C   12.890   6.108  -4.281
  87 C    6.108  -4.281  12.890
  88 C   12.890  -6.108   4.281
  89 C   -6.108   4.281  12.890
  90 C  -12.890  -6.108  -4.281
  91 C    3.022  13.379   3.021
  92 C   -3.022 -13.379   3.021
  93 C    3.022 -13.379  -3.021
  94 C   -3.022  13.379  -3.021
  95 C    3.021   3.022  13.379
  96 C   13.379   3.021   3.022
  97 C   -3.021  -3.022  13.379
  98 C  -13.379   3.021  -3.022
  99 C    3.021  -3.022 -13.379
 100 C  -13.379  -3.021   3.022
 101 C   -3.021   3.022 -13.379
 102 C   13.379  -3.021  -3.022
 103 N    2.919 -15.108   5.888
                               1261 S  
                                         6.293E+03 1.970E-03 0.000E+00 0.000E+00
                                         9.490E+02 1.496E-02 0.000E+00 0.000E+00
                                         2.188E+02 7.350E-02 0.000E+00 0.000E+00
                                         6.369E+01 2.489E-01 0.000E+00 0.000E+00
                                         1.883E+01 6.025E-01 0.000E+00 0.000E+00
                                         2.720E+00 2.562E-01 0.000E+00 0.000E+00
                        1262-  1265 SP 
                                         3.063E+01 1.119E-01 3.831E-02 0.000E+00
                                         7.026E+00 9.217E-01 2.374E-01 0.000E+00
                                         2.112E+00-2.569E-03 8.176E-01 0.000E+00
                        1266-  1269 SP 
                                         6.840E-01 1.000E+00 1.000E+00 0.000E+00
                        1270-  1273 SP 
                                         2.009E-01 1.000E+00 1.000E+00 0.000E+00
                        1274-  1278 D  
                                         9.130E-01 0.000E+00 0.000E+00 1.000E+00
 104 N   -2.919  15.108   5.888
 105 N    2.919  15.108  -5.888
 106 N   -2.919 -15.108  -5.888
 107 N    5.888   2.919 -15.108
 108 N  -15.108   5.888   2.919
 109 N   -5.888  -2.919 -15.108
 110 N   15.108   5.888  -2.919
 111 N    5.888  -2.919  15.108
 112 N   15.108  -5.888   2.919
 113 N   -5.888   2.919  15.108
 114 N  -15.108  -5.888  -2.919
 115 C    6.109 -12.890   4.281
 116 C   -6.109  12.890   4.281
 117 C    6.109  12.890  -4.281
 118 C   -6.109 -12.890  -4.281
 119 C    4.281   6.109 -12.890
 120 C  -12.890   4.281   6.109
 121 C   -4.281  -6.109 -12.890
 122 C   12.890   4.281  -6.109
 123 C    4.281  -6.109  12.890
 124 C   12.890  -4.281   6.109
 125 C   -4.281   6.109  12.890
 126 C  -12.890  -4.281  -6.109
 127 N    5.890 -15.108   2.919
 128 N   -5.890  15.108   2.919
 129 N    5.890  15.108  -2.919
 130 N   -5.890 -15.108  -2.919
 131 N    2.919   5.890 -15.108
 132 N  -15.108   2.919   5.890
 133 N   -2.919  -5.890 -15.108
 134 N   15.108   2.919  -5.890
 135 N    2.919  -5.890  15.108
 136 N   15.108  -2.919   5.890
 137 N   -2.919   5.890  15.108
 138 N  -15.108  -2.919  -5.890
 INFORMATION **** SET_MPP **** PCRYSTAL CALCULATION
 INFORMATION **** READM2 **** NEW DEFAULT: FOCK/KS MATRIX MIXING SET TO 30 %
 INFORMATION **** READM2 **** NEW DEFAULT: FULL DIRECT SCF MODE
 INFORMATION **** READM2 **** NEW DEFAULT: COULOMB BIPOLAR BUFFER SET TO 32 Mb
 INFORMATION **** READM2 **** NEW DEFAULT: EXCHANGE BIPOLAR BUFFER SET TO 32 Mb

 *******************************************************************************
 NEW DEFAULT: DFT INTEGRATION GRID INCREASED TO XLGRID
 NEW DEFAULT: DIIS ACCELERATOR ACTIVE
 USE KEYWORD NODIIS TO TURN IT OFF
 *******************************************************************************

 INFORMATION **** DFTD3_INPUT **** PERFORM LATEST DISPERSION CORRECTION DFT-D3(BJ) WITH AUTOMATIC PARAMETER SETUP
 PLEASE CITE:
 (1) DFT-D3 Reference
  S. Grimme, J. Antony, S. Ehrlich, and H. Krieg, J. Chem. Phys. 132 (2010), 154104
 (2) BJ-Damping Reference
  S. Grimme, S. Ehrlich, and L. Goerigk, J. Comput. Chem. 32 (2011), 1456-1465
 (3) General DFT-D Review
  S. Grimme, A. Hansen, J. G. Brandenburg, and C. Bannwarth,
  Chem. Rev. 116 (2016), 5105-5154

 INFORMATION **** TOLINTEG **** COULOMB AND EXCHANGE SERIES TOLERANCES MODIFIED
 INFORMATION **** TOLDEE **** SCF TOL ON TOTAL ENERGY SET TO           8
 INFORMATION **** DFTD3_INPUT **** PERFORM DISPERSION CORRECTION DFT-D3(BJ) IN THE BECKE-JOHNSON DAMPING SCHEME

 PLEASE CITE:
 (1) DFT-D3 Reference
  S. Grimme, J. Antony, S. Ehrlich, and H. Krieg, J. Chem. Phys. 132 (2010), 154104
 (2) BJ-Damping Reference
  S. Grimme, S. Ehrlich, and L. Goerigk, J. Comput. Chem. 32 (2011), 1456-1465
 (3) General DFT-D Review
  S. Grimme, A. Hansen, J. G. Brandenburg, and C. Bannwarth,
  Chem. Rev. 116 (2016), 5105-5154

 *******************************************************************************
 N. OF ATOMS PER CELL       138  COULOMB OVERLAP TOL         (T1) 10**   -7
 NUMBER OF SHELLS           684  COULOMB PENETRATION TOL     (T2) 10**   -7
 NUMBER OF AO              1908  EXCHANGE OVERLAP TOL        (T3) 10**   -7
 N. OF ELECTRONS PER CELL   636  EXCHANGE PSEUDO OVP (F(G))  (T4) 10**  -10
 CORE ELECTRONS PER CELL    144  EXCHANGE PSEUDO OVP (P(G))  (T5) 10**  -40
 N. OF SYMMETRY OPERATORS    12  POLE ORDER IN MONO ZONE                  4
 *******************************************************************************
 TYPE OF CALCULATION :  RESTRICTED CLOSED SHELL
 KOHN-SHAM HAMILTONIAN

 (EXCHANGE)[CORRELATION] FUNCTIONAL:(BECKE 88)[LEE-YANG-PARR]

 NON-LOCAL WEIGHTING FACTOR (EXCHANGE) =           0.9000
 NON-LOCAL WEIGHTING FACTOR [CORRELATION] =        0.8100

 HYBRID EXCHANGE - PERCENTAGE OF FOCK EXCHANGE    20.0000
 CORE  PSEUDO POTENTIAL         TOL. ON PSEUDO              (TP) 10**- 6

 CAPPA:IS1  2;IS2  2;IS3  2; K PTS MONK NET   3; SYMMOPS:K SPACE  24;G SPACE  12

 *******************************************************************************
 MAX NUMBER OF SCF CYCLES      50  CONVERGENCE ON DELTAP        10**-18
 WEIGHT OF F(I) IN F(I+1)      30% CONVERGENCE ON ENERGY        10**- 8
 SHRINK. FACT.(MONKH.)    2  2  2  NUMBER OF K POINTS IN THE IBZ      3
 SHRINKING FACTOR(GILAT NET)    2  NUMBER OF K POINTS(GILAT NET)      3
 *******************************************************************************
 *** K POINTS COORDINATES (OBLIQUE COORDINATES IN UNITS OF IS =  2)
   1-R(  0  0  0)   2-R(  1  0  0)   3-R(  1  1  1)

 DIRECT LATTICE VECTORS COMPON. (A.U.)     RECIP. LATTICE VECTORS COMPON. (A.U.) 
        X            Y            Z              X            Y            Z
  -16.1361903   16.1361903   16.1361903      0.0000000    0.1946923    0.1946923
   16.1361903  -16.1361903   16.1361903      0.1946923    0.0000000    0.1946923
   16.1361903   16.1361903  -16.1361903      0.1946923    0.1946923    0.0000000

 DISK SPACE FOR EIGENVECTORS (FTN 10)    10921392 REALS

 SYMMETRY ADAPTION OF THE BLOCH FUNCTIONS ENABLED
 TTTTTTTTTTTTTTTTTTTTTTTTTTTTTT gordsh1     TELAPSE       15.96 TCPU        2.50

 MATRIX SIZE: P(G)10728612, F(G)  742530, P(G) IRR  451610, F(G) IRR   63019
 MAX G-VECTOR INDEX FOR 1- AND 2-ELECTRON INTEGRALS 135

 TTTTTTTTTTTTTTTTTTTTTTTTTTTTTT INPUT       TELAPSE       16.09 TCPU        2.63

 NEIGHBORS OF THE NON-EQUIVALENT ATOMS

 N = NUMBER OF NEIGHBORS AT DISTANCE R
    ATOM  N     R/ANG      R/AU   NEIGHBORS (ATOM LABELS AND CELL INDICES)
   1 H    1     1.0773     2.0358   79 C    0 0 0
   1 H    1     2.1504     4.0636  103 N    0 0 0
   1 H    1     2.2243     4.2032  115 C    0 0 0
   1 H    1     2.5000     4.7242   44 H    0 1 0
   1 H    1     2.7684     5.2315   13 H    0 0 0
   1 H    1     2.9781     5.6279   21 H    0 0 0

  13 H    1     1.0773     2.0358  115 C    0 0 0
  13 H    1     2.1504     4.0636  127 N    0 0 0
  13 H    1     2.2243     4.2032   79 C    0 0 0
  13 H    1     2.5008     4.7258   47 H    0 1 0
  13 H    1     2.7684     5.2315    1 H    0 0 0
  13 H    1     2.9781     5.6279   10 H    0 0 0

  25 H    1     1.0906     2.0609   91 C    0 0 0
  25 H    1     1.7645     3.3344   37 H    0 0 0
  25 H    1     1.7736     3.3516   49 H    0 0 0
  25 H    1     2.1345     4.0336   67 C    0 0 0
  25 H    1     2.6664     5.0388  129 N    0 0 0
  25 H    1     2.6914     5.0860  127 N    1 0 1

  37 H    1     1.0946     2.0684   91 C    0 0 0
  37 H    1     1.7645     3.3344   25 H    0 0 0
  37 H    1     1.7645     3.3345   49 H    0 0 0
  37 H    1     2.1553     4.0729   67 C    0 0 0
  37 H    1     2.5000     4.7242    7 H    1 1 1
  37 H    1     2.5008     4.7258   24 H    1 1 1

  49 H    1     1.0906     2.0609   91 C    0 0 0
  49 H    1     1.7645     3.3345   37 H    0 0 0
  49 H    1     1.7736     3.3516   25 H    0 0 0
  49 H    1     2.1345     4.0335   67 C    0 0 0
  49 H    1     2.6666     5.0392  104 N    0 0 0
  49 H    1     2.6910     5.0852  103 N    1 0 1

  61 ZN   2     2.0028     3.7847  103 N    0 0 1  104 N   -1 0 0
  61 ZN   2     2.0028     3.7848  134 N    0 0 0  138 N    0 1 1
  61 ZN   2     2.9828     5.6368   49 H   -1 0 0   50 H    0 0 1
  61 ZN   2     2.9837     5.6384   32 H    0 1 1   36 H    0 0 0
  61 ZN   2     3.0227     5.7120   67 C   -1 0 0   68 C    0 0 1
  61 ZN   2     3.0227     5.7120   74 C    0 1 1   78 C    0 0 0

  67 C    1     1.3467     2.5449  127 N    1 0 1
  67 C    1     1.3467     2.5449  103 N    1 0 1
  67 C    1     1.4942     2.8237   91 C    0 0 0
  67 C    1     2.1345     4.0335   49 H    0 0 0
  67 C    1     2.1345     4.0336   25 H    0 0 0
  67 C    1     2.1553     4.0729   37 H    0 0 0

  79 C    1     1.0773     2.0358    1 H    0 0 0
  79 C    1     1.3678     2.5849  115 C    0 0 0
  79 C    1     1.3823     2.6122  103 N    0 0 0
  79 C    1     2.1847     4.1284   67 C   -1 0-1
  79 C    1     2.2243     4.2032   13 H    0 0 0
  79 C    1     2.2252     4.2050  127 N    0 0 0

  91 C    1     1.0906     2.0609   49 H    0 0 0
  91 C    1     1.0906     2.0609   25 H    0 0 0
  91 C    1     1.0946     2.0684   37 H    0 0 0
  91 C    1     1.4942     2.8237   67 C    0 0 0
  91 C    1     2.5137     4.7501  127 N    1 0 1
  91 C    1     2.5137     4.7501  103 N    1 0 1

 103 N    1     1.3467     2.5449   67 C   -1 0-1
 103 N    1     1.3823     2.6122   79 C    0 0 0
 103 N    1     2.0028     3.7847   61 ZN   0 0-1
 103 N    1     2.1504     4.0636    1 H    0 0 0
 103 N    1     2.2230     4.2008  127 N    0 0 0
 103 N    1     2.2252     4.2050  115 C    0 0 0

 115 C    1     1.0773     2.0358   13 H    0 0 0
 115 C    1     1.3678     2.5849   79 C    0 0 0
 115 C    1     1.3823     2.6122  127 N    0 0 0
 115 C    1     2.1847     4.1284   67 C   -1 0-1
 115 C    1     2.2243     4.2032    1 H    0 0 0
 115 C    1     2.2252     4.2050  103 N    0 0 0

 127 N    1     1.3467     2.5449   67 C   -1 0-1
 127 N    1     1.3823     2.6122  115 C    0 0 0
 127 N    1     2.0028     3.7848   65 ZN  -1 1 0
 127 N    1     2.1504     4.0636   13 H    0 0 0
 127 N    1     2.2230     4.2008  103 N    0 0 0
 127 N    1     2.2252     4.2050   79 C    0 0 0


 SYMMETRY ALLOWED ELASTIC DISTORTION 1
  0.5773503  0.0000000  0.0000000
  0.0000000  0.5773503  0.0000000
  0.0000000  0.0000000  0.5773503

 SYMMETRY ALLOWED INTERNAL DEGREE(S) OF FREEDOM:  34
 TTTTTTTTTTTTTTTTTTTTTTTTTTTTTT SYMM        TELAPSE       16.20 TCPU        2.74
 TTTTTTTTTTTTTTTTTTTTTTTTTTTTTT INT_SCREEN  TELAPSE       16.26 TCPU        2.80

 ************************************************************************
 ************************************************************************
 * ELAPIEZO OPTION, E. ALBANESE, A. ERBA, B. CIVALLERI, R. DOVESI       *
 *                                                                      *
 * IT IS ASSUMED THAT THE INPUT IS FROM AN OPTIMIZED RUN                *

 CONVERGENCE CRITERION FOR ENERGY, TOLDEE =          1.0000E-08
 CONVERGENCE CRITERION FOR RMS GRADIENT, TOLDEG =    3.0000E-04
 CONVERGENCE CRITERION FOR RMS DISPLACEMENT, TOLDEX  6.2000E-04
 MAGNITUDE OF STEPSIZE FOR ADIMENSIONAL STRAINS =    1.5000E-02
 NUMBER OF POINTS (TOTAL) IN NUMERICAL 2ND DERIVATIVE=        3
 ************************************************************************
 ************************************************************************

 ************************************************************************

  Y. NOEL POST DOC. TURIN 2002

  THIS ROUTINE EVALUATES THE NON ZERO ELEMENTS OF THE ELASTIC TENSOR 

  ORDER OF THE TENSOR : 4

 |  1 A    1 B    1 B     .      .      .     |
 |         1 A    1 B     .      .      .     |
 |                1 A     .      .      .     |
 |                       1 C     .      .     |
 |                              1 C     .     |
 |                                     1 C    |

 EACH  LETTER   CORRESPONDS  TO  AN  INDEPENDENT  COMPONENT.
 INTERDEPENDENT COMPONENTS (WITH SAME LETTER) ARE RELATED BY
 THE COEFFICIENT THAT PRECEEDS EACH LETTER.

 ************************************************************************


 ************************************************************************

  Y. NOEL POST DOC. TURIN 2002

  THIS ROUTINE EVALUATES THE NON ZERO ELEMENTS OF THE PIEZOELECTRIC TENSOR 

  ORDER OF THE TENSOR : 3

 |   .      .      .     1 A     .      .     |
 |   .      .      .      .     1 A     .     |
 |   .      .      .      .      .     1 A    |

 EACH  LETTER   CORRESPONDS  TO  AN  INDEPENDENT  COMPONENT.
 INTERDEPENDENT COMPONENTS (WITH SAME LETTER) ARE RELATED BY
 THE COEFFICIENT THAT PRECEEDS EACH LETTER.

 ************************************************************************


 LIST OF ACTIVE DEFORMATIONS: 
             1
             4
 INFORMATION **** EXCBUF **** EXCH. BIPO BUFFER: WORDS USED =     4000000
 WARNING **** EXCBUF **** EXCH. BIPO BUFFER TOO SMALL - TO AVOID I/O SET EXCHSIZE =     7582536

 DFT PARAMETERS

     ATOM       ELECTRONS   NET CHARGE   R(ANGSTROM)
   1   1  H       1.0000      0.0000     1.11000000
  61 230  ZN     20.0000      0.0000     1.37000000
  67   6  C       6.0000      0.0000     0.77000000
 103   7  N       7.0000      0.0000     0.74000000

 SIZE OF GRID=     648701
 TTTTTTTTTTTTTTTTTTTTTTTTTTTTTT MAKE_GRID2  TELAPSE       19.69 TCPU        6.17
 BECKE WEIGHT FUNCTION
 RADSAFE =     2.00
 TOLERANCES - DENSITY:10**- 6; POTENTIAL:10**- 9; GRID WGT:10**-14

 RADIAL INTEGRATION  - INTERVALS (POINTS,UPPER LIMIT):            1( 99,  4.0*R)

 ANGULAR INTEGRATION - INTERVALS (ACCURACY LEVEL [N. POINTS] UPPER LIMIT):
  1(  6[ 146]   0.2)  2( 11[ 302]   0.5)  3( 14[ 590]   0.9)  4( 18[1454]   3.5)
  5( 14[ 590]9999.0)
 TTTTTTTTTTTTTTTTTTTTTTTTTTTTTT INT_CALC    TELAPSE       19.75 TCPU        6.23
 EEEEEEEEEE INT_CALC TERMINATION  DATE 12 07 2019 TIME 11:46:55.7

 *******************************************************************************
 ZIF8_0degree                                                                    
 CRYSTAL - SCF - TYPE OF CALCULATION :  RESTRICTED CLOSED SHELL
 *******************************************************************************

 CAPPA:IS1  2;IS2  2;IS3  2; K PTS MONK NET   3; SYMMOPS:K SPACE  24;G SPACE  12

 TTTTTTTTTTTTTTTTTTTTTTTTTTTTTT SDIK        TELAPSE       20.47 TCPU        6.94

 AAAAAAAAAAAAAAAAAAAAAAAAAAAAAAAAAAAAAAAAAAAAAAAAAAAAAAAAAAAAAAAAAAAAAAAAAAAAAAA
         ATOMIC WAVEFUNCTION(S)


 NUCLEAR CHARGE  1.0  SYMMETRY SPECIES            S
 N. ELECTRONS    1.0  NUMBER OF PRIMITIVE GTOS    5
                      NUMBER OF CONTRACTED GTOS   3
                      NUMBER OF CLOSED SHELLS     0
                      OPEN SHELL OCCUPATION       1

  ZNUC SCFIT  TOTAL HF ENERGY   KINETIC ENERGY   VIRIAL THEOREM ACCURACY
   1.0   1   -4.998098153E-01  4.997907537E-01 -2.000038139E+00  9.6E-17

 NUCLEAR CHARGE 20.0  SYMMETRY SPECIES            S    P    D
 N. ELECTRONS   20.0  NUMBER OF PRIMITIVE GTOS    7    7    6
                      NUMBER OF CONTRACTED GTOS   5    5    3
                      NUMBER OF CLOSED SHELLS     2    1    1
                      OPEN SHELL OCCUPATION       0    0    0

  ZNUC SCFIT  TOTAL HF ENERGY   KINETIC ENERGY   VIRIAL THEOREM ACCURACY
  20.0  35   -2.259494290E+02  1.538488917E+02 -2.468645152E+00  3.9E-06

 NUCLEAR CHARGE  6.0  SYMMETRY SPECIES            S    P
 N. ELECTRONS    6.0  NUMBER OF PRIMITIVE GTOS   11    5
                      NUMBER OF CONTRACTED GTOS   4    3
                      NUMBER OF CLOSED SHELLS     2    0
                      OPEN SHELL OCCUPATION       0    2

  ZNUC SCFIT  TOTAL HF ENERGY   KINETIC ENERGY   VIRIAL THEOREM ACCURACY
   6.0  11   -3.768480057E+01  3.769831118E+01 -1.999641612E+00  2.0E-06

 NUCLEAR CHARGE  7.0  SYMMETRY SPECIES            S    P
 N. ELECTRONS    7.0  NUMBER OF PRIMITIVE GTOS   11    5
                      NUMBER OF CONTRACTED GTOS   4    3
                      NUMBER OF CLOSED SHELLS     2    0
                      OPEN SHELL OCCUPATION       0    3

  ZNUC SCFIT  TOTAL HF ENERGY   KINETIC ENERGY   VIRIAL THEOREM ACCURACY
   7.0  11   -5.439473665E+01  5.441433682E+01 -1.999639798E+00  3.6E-06

 AAAAAAAAAAAAAAAAAAAAAAAAAAAAAAAAAAAAAAAAAAAAAAAAAAAAAAAAAAAAAAAAAAAAAAAAAAAAAAA

 CHARGE NORMALIZATION FACTOR   1.00000000
 TOTAL ATOMIC CHARGES:
   1.0000000   1.0000000   1.0000000   1.0000000   1.0000000   1.0000000
   1.0000000   1.0000000   1.0000000   1.0000000   1.0000000   1.0000000
   1.0000000   1.0000000   1.0000000   1.0000000   1.0000000   1.0000000
   1.0000000   1.0000000   1.0000000   1.0000000   1.0000000   1.0000000
   1.0000000   1.0000000   1.0000000   1.0000000   1.0000000   1.0000000
   1.0000000   1.0000000   1.0000000   1.0000000   1.0000000   1.0000000
   1.0000000   1.0000000   1.0000000   1.0000000   1.0000000   1.0000000
   1.0000000   1.0000000   1.0000000   1.0000000   1.0000000   1.0000000
   1.0000000   1.0000000   1.0000000   1.0000000   1.0000000   1.0000000
   1.0000000   1.0000000   1.0000000   1.0000000   1.0000000   1.0000000
  20.0000000  20.0000000  20.0000000  20.0000000  20.0000000  20.0000000
   6.0000000   6.0000000   6.0000000   6.0000000   6.0000000   6.0000000
   6.0000000   6.0000000   6.0000000   6.0000000   6.0000000   6.0000000
   6.0000000   6.0000000   6.0000000   6.0000000   6.0000000   6.0000000
   6.0000000   6.0000000   6.0000000   6.0000000   6.0000000   6.0000000
   6.0000000   6.0000000   6.0000000   6.0000000   6.0000000   6.0000000
   6.0000000   6.0000000   6.0000000   6.0000000   6.0000000   6.0000000
   7.0000000   7.0000000   7.0000000   7.0000000   7.0000000   7.0000000
   7.0000000   7.0000000   7.0000000   7.0000000   7.0000000   7.0000000
   6.0000000   6.0000000   6.0000000   6.0000000   6.0000000   6.0000000
   6.0000000   6.0000000   6.0000000   6.0000000   6.0000000   6.0000000
   7.0000000   7.0000000   7.0000000   7.0000000   7.0000000   7.0000000
   7.0000000   7.0000000   7.0000000   7.0000000   7.0000000   7.0000000
 TTTTTTTTTTTTTTTTTTTTTTTTTTTTTT MOQGAD      TELAPSE       22.23 TCPU        8.70
 TTTTTTTTTTTTTTTTTTTTTTTTTTTTTT SHELLXN     TELAPSE       36.13 TCPU       20.24
 TTTTTTTTTTTTTTTTTTTTTTTTTTTTTT MONMO3      TELAPSE       38.65 TCPU       22.77
 NUMERICALLY INTEGRATED DENSITY    635.9998994430
 TTTTTTTTTTTTTTTTTTTTTTTTTTTTTT NUMDFT      TELAPSE       39.56 TCPU       23.67
 CYC   0 ETOT(AU) -4.560095875120E+03 DETOT -4.56E+03 tst  0.00E+00 PX  1.00E+00
 TTTTTTTTTTTTTTTTTTTTTTTTTTTTTT DIIS        TELAPSE       39.61 TCPU       23.72
 TTTTTTTTTTTTTTTTTTTTTTTTTTTTTT FDIK        TELAPSE       44.57 TCPU       28.40
 INSULATING STATE
 TOP OF VALENCE BANDS -    BAND    318; K    3; EIG -2.9657951E-01 AU
 TOP OF VALENCE BANDS -    BAND    318; K    1; EIG -2.9703110E-01 AU
 BOTTOM OF VIRTUAL BANDS - BAND    319; K    3; EIG -8.7527372E-02 AU
 DIRECT ENERGY BAND GAP:   5.6886 eV
 BOTTOM OF VIRTUAL BANDS - BAND    319; K    1; EIG -8.4291927E-02 AU
 TTTTTTTTTTTTTTTTTTTTTTTTTTTTTT PDIG        TELAPSE       44.79 TCPU       28.62
 CHARGE NORMALIZATION FACTOR   1.00000000
 TOTAL ATOMIC CHARGES:
   0.7922500   0.7922500   0.7922500   0.7922500   0.7922500   0.7922500
   0.7922500   0.7922500   0.7922500   0.7922500   0.7922500   0.7922500
   0.7922587   0.7922587   0.7922587   0.7922587   0.7922587   0.7922587
   0.7922587   0.7922587   0.7922587   0.7922587   0.7922587   0.7922587
   0.7532978   0.7532978   0.7532978   0.7532978   0.7532978   0.7532978
   0.7532978   0.7532978   0.7532978   0.7532978   0.7532978   0.7532978
   0.7618451   0.7618451   0.7618451   0.7618451   0.7618451   0.7618451
   0.7618451   0.7618451   0.7618451   0.7618451   0.7618451   0.7618451
   0.7533218   0.7533218   0.7533218   0.7533218   0.7533218   0.7533218
   0.7533218   0.7533218   0.7533218   0.7533218   0.7533218   0.7533218
  18.2846517  18.2846517  18.2846517  18.2846517  18.2846517  18.2846517
   5.5923416   5.5923416   5.5923416   5.5923416   5.5923416   5.5923416
   5.5923416   5.5923416   5.5923416   5.5923416   5.5923416   5.5923416
   6.1802509   6.1802509   6.1802509   6.1802509   6.1802509   6.1802509
   6.1802509   6.1802509   6.1802509   6.1802509   6.1802509   6.1802509
   6.6804837   6.6804837   6.6804837   6.6804837   6.6804837   6.6804837
   6.6804837   6.6804837   6.6804837   6.6804837   6.6804837   6.6804837
   7.6857061   7.6857061   7.6857061   7.6857061   7.6857061   7.6857061
   7.6857061   7.6857061   7.6857061   7.6857061   7.6857061   7.6857061
   6.1802184   6.1802184   6.1802184   6.1802184   6.1802184   6.1802184
   6.1802184   6.1802184   6.1802184   6.1802184   6.1802184   6.1802184
   7.6856999   7.6856999   7.6856999   7.6856999   7.6856999   7.6856999
   7.6856999   7.6856999   7.6856999   7.6856999   7.6856999   7.6856999
 TTTTTTTTTTTTTTTTTTTTTTTTTTTTTT MOQGAD      TELAPSE       44.80 TCPU       28.63
 TTTTTTTTTTTTTTTTTTTTTTTTTTTTTT SHELLXN     TELAPSE       61.18 TCPU       40.60
 TTTTTTTTTTTTTTTTTTTTTTTTTTTTTT MONMO3      TELAPSE       79.42 TCPU       58.84
 NUMERICALLY INTEGRATED DENSITY    635.9999271607
 TTTTTTTTTTTTTTTTTTTTTTTTTTTTTT NUMDFT      TELAPSE       81.23 TCPU       60.64
 CYC   1 ETOT(AU) -4.539837558682E+03 DETOT  2.03E+01 tst  0.00E+00 PX  1.00E+00
 TTTTTTTTTTTTTTTTTTTTTTTTTTTTTT DIIS        TELAPSE       81.35 TCPU       60.76
 DIIS TEST: 0.25856E+02 AT SCF   CYCLE   1 - MIX   30 %
 TTTTTTTTTTTTTTTTTTTTTTTTTTTTTT FDIK        TELAPSE       82.86 TCPU       62.00
 INSULATING STATE
 TOP OF VALENCE BANDS -    BAND    318; K    3; EIG -1.9118687E-01 AU
 TOP OF VALENCE BANDS -    BAND    318; K    1; EIG -1.9171293E-01 AU
 BOTTOM OF VIRTUAL BANDS - BAND    319; K    1; EIG  9.3075940E-03 AU
 INDIRECT ENERGY BAND GAP:   5.4557 eV
 TTTTTTTTTTTTTTTTTTTTTTTTTTTTTT PDIG        TELAPSE       83.07 TCPU       62.21
 CHARGE NORMALIZATION FACTOR   1.00000000
 TOTAL ATOMIC CHARGES:
   0.9483756   0.9483756   0.9483756   0.9483756   0.9483756   0.9483756
   0.9483756   0.9483756   0.9483756   0.9483756   0.9483756   0.9483756
   0.9479793   0.9479793   0.9479793   0.9479793   0.9479793   0.9479793
   0.9479793   0.9479793   0.9479793   0.9479793   0.9479793   0.9479793
   0.8933079   0.8933079   0.8933079   0.8933079   0.8933079   0.8933079
   0.8933079   0.8933079   0.8933079   0.8933079   0.8933079   0.8933079
   0.9349034   0.9349034   0.9349034   0.9349034   0.9349034   0.9349034
   0.9349034   0.9349034   0.9349034   0.9349034   0.9349034   0.9349034
   0.8934056   0.8934056   0.8934056   0.8934056   0.8934056   0.8934056
   0.8934056   0.8934056   0.8934056   0.8934056   0.8934056   0.8934056
  18.8700953  18.8700953  18.8700953  18.8700953  18.8700953  18.8700953
   5.8716931   5.8716931   5.8716931   5.8716931   5.8716931   5.8716931
   5.8716931   5.8716931   5.8716931   5.8716931   5.8716931   5.8716931
   5.9590205   5.9590205   5.9590205   5.9590205   5.9590205   5.9590205
   5.9590205   5.9590205   5.9590205   5.9590205   5.9590205   5.9590205
   6.1880441   6.1880441   6.1880441   6.1880441   6.1880441   6.1880441
   6.1880441   6.1880441   6.1880441   6.1880441   6.1880441   6.1880441
   7.4841295   7.4841295   7.4841295   7.4841295   7.4841295   7.4841295
   7.4841295   7.4841295   7.4841295   7.4841295   7.4841295   7.4841295
   5.9593963   5.9593963   5.9593963   5.9593963   5.9593963   5.9593963
   5.9593963   5.9593963   5.9593963   5.9593963   5.9593963   5.9593963
   7.4846971   7.4846971   7.4846971   7.4846971   7.4846971   7.4846971
   7.4846971   7.4846971   7.4846971   7.4846971   7.4846971   7.4846971
 TTTTTTTTTTTTTTTTTTTTTTTTTTTTTT MOQGAD      TELAPSE       83.08 TCPU       62.23
 TTTTTTTTTTTTTTTTTTTTTTTTTTTTTT SHELLXN     TELAPSE       99.51 TCPU       74.20
 TTTTTTTTTTTTTTTTTTTTTTTTTTTTTT MONMO3      TELAPSE      102.17 TCPU       76.85
 NUMERICALLY INTEGRATED DENSITY    635.9999263881
 TTTTTTTTTTTTTTTTTTTTTTTTTTTTTT NUMDFT      TELAPSE      103.95 TCPU       78.64
 CYC   2 ETOT(AU) -4.540756853002E+03 DETOT -9.19E-01 tst  2.52E-03 PX  1.60E-01
 TTTTTTTTTTTTTTTTTTTTTTTTTTTTTT DIIS        TELAPSE      107.22 TCPU       81.90
 DIIS TEST: 0.10538E+02 AT SCF   CYCLE   2 - DIIS ACTIVE - HISTORY:     2 CYCLES
 TTTTTTTTTTTTTTTTTTTTTTTTTTTTTT FDIK        TELAPSE      109.97 TCPU       84.21
 INSULATING STATE
 TOP OF VALENCE BANDS -    BAND    318; K    3; EIG -2.1114875E-01 AU
 TOP OF VALENCE BANDS -    BAND    318; K    1; EIG -2.1204351E-01 AU
 BOTTOM OF VIRTUAL BANDS - BAND    319; K    1; EIG  1.6879450E-02 AU
 INDIRECT ENERGY BAND GAP:   6.2050 eV
 TTTTTTTTTTTTTTTTTTTTTTTTTTTTTT PDIG        TELAPSE      110.19 TCPU       84.43
 CHARGE NORMALIZATION FACTOR   1.00000000
 TOTAL ATOMIC CHARGES:
   0.9007590   0.9007590   0.9007590   0.9007590   0.9007590   0.9007590
   0.9007590   0.9007590   0.9007590   0.9007590   0.9007590   0.9007590
   0.9001655   0.9001655   0.9001655   0.9001655   0.9001655   0.9001655
   0.9001655   0.9001655   0.9001655   0.9001655   0.9001655   0.9001655
   0.8679135   0.8679135   0.8679135   0.8679135   0.8679135   0.8679135
   0.8679135   0.8679135   0.8679135   0.8679135   0.8679135   0.8679135
   0.8980523   0.8980523   0.8980523   0.8980523   0.8980523   0.8980523
   0.8980523   0.8980523   0.8980523   0.8980523   0.8980523   0.8980523
   0.8680719   0.8680719   0.8680719   0.8680719   0.8680719   0.8680719
   0.8680719   0.8680719   0.8680719   0.8680719   0.8680719   0.8680719
  18.5502648  18.5502648  18.5502648  18.5502648  18.5502648  18.5502648
   5.6574018   5.6574018   5.6574018   5.6574018   5.6574018   5.6574018
   5.6574018   5.6574018   5.6574018   5.6574018   5.6574018   5.6574018
   6.0369705   6.0369705   6.0369705   6.0369705   6.0369705   6.0369705
   6.0369705   6.0369705   6.0369705   6.0369705   6.0369705   6.0369705
   6.2825715   6.2825715   6.2825715   6.2825715   6.2825715   6.2825715
   6.2825715   6.2825715   6.2825715   6.2825715   6.2825715   6.2825715
   7.6378917   7.6378917   7.6378917   7.6378917   7.6378917   7.6378917
   7.6378917   7.6378917   7.6378917   7.6378917   7.6378917   7.6378917
   6.0366909   6.0366909   6.0366909   6.0366909   6.0366909   6.0366909
   6.0366909   6.0366909   6.0366909   6.0366909   6.0366909   6.0366909
   7.6383790   7.6383790   7.6383790   7.6383790   7.6383790   7.6383790
   7.6383790   7.6383790   7.6383790   7.6383790   7.6383790   7.6383790
 TTTTTTTTTTTTTTTTTTTTTTTTTTTTTT MOQGAD      TELAPSE      110.20 TCPU       84.44
 TTTTTTTTTTTTTTTTTTTTTTTTTTTTTT SHELLXN     TELAPSE      135.13 TCPU       96.41
 TTTTTTTTTTTTTTTTTTTTTTTTTTTTTT MONMO3      TELAPSE      137.65 TCPU       98.92
 NUMERICALLY INTEGRATED DENSITY    635.9999272091
 TTTTTTTTTTTTTTTTTTTTTTTTTTTTTT NUMDFT      TELAPSE      139.40 TCPU      100.68
 CYC   3 ETOT(AU) -4.541268047328E+03 DETOT -5.11E-01 tst  1.14E-03 PX  8.62E-02
 TTTTTTTTTTTTTTTTTTTTTTTTTTTTTT DIIS        TELAPSE      140.27 TCPU      101.54
 DIIS TEST: 0.15228E+01 AT SCF   CYCLE   3 - DIIS ACTIVE - HISTORY:     3 CYCLES
 TTTTTTTTTTTTTTTTTTTTTTTTTTTTTT FDIK        TELAPSE      150.87 TCPU      110.48
 INSULATING STATE
 TOP OF VALENCE BANDS -    BAND    318; K    3; EIG -2.1739799E-01 AU
 TOP OF VALENCE BANDS -    BAND    318; K    1; EIG -2.1814995E-01 AU
 BOTTOM OF VIRTUAL BANDS - BAND    319; K    3; EIG  1.2299179E-02 AU
 DIRECT ENERGY BAND GAP:   6.2504 eV
 BOTTOM OF VIRTUAL BANDS - BAND    319; K    1; EIG  1.3968352E-02 AU
 TTTTTTTTTTTTTTTTTTTTTTTTTTTTTT PDIG        TELAPSE      151.17 TCPU      110.78
 CHARGE NORMALIZATION FACTOR   1.00000000
 TOTAL ATOMIC CHARGES:
   0.8942436   0.8942436   0.8942436   0.8942436   0.8942436   0.8942436
   0.8942436   0.8942436   0.8942436   0.8942436   0.8942436   0.8942436
   0.8940859   0.8940859   0.8940859   0.8940859   0.8940859   0.8940859
   0.8940859   0.8940859   0.8940859   0.8940859   0.8940859   0.8940859
   0.8527063   0.8527063   0.8527063   0.8527063   0.8527063   0.8527063
   0.8527063   0.8527063   0.8527063   0.8527063   0.8527063   0.8527063
   0.8791479   0.8791479   0.8791479   0.8791479   0.8791479   0.8791479
   0.8791479   0.8791479   0.8791479   0.8791479   0.8791479   0.8791479
   0.8527110   0.8527110   0.8527110   0.8527110   0.8527110   0.8527110
   0.8527110   0.8527110   0.8527110   0.8527110   0.8527110   0.8527110
  18.5730968  18.5730968  18.5730968  18.5730968  18.5730968  18.5730968
   5.7130675   5.7130675   5.7130675   5.7130675   5.7130675   5.7130675
   5.7130675   5.7130675   5.7130675   5.7130675   5.7130675   5.7130675
   6.0373731   6.0373731   6.0373731   6.0373731   6.0373731   6.0373731
   6.0373731   6.0373731   6.0373731   6.0373731   6.0373731   6.0373731
   6.3314517   6.3314517   6.3314517   6.3314517   6.3314517   6.3314517
   6.3314517   6.3314517   6.3314517   6.3314517   6.3314517   6.3314517
   7.6106029   7.6106029   7.6106029   7.6106029   7.6106029   7.6106029
   7.6106029   7.6106029   7.6106029   7.6106029   7.6106029   7.6106029
   6.0369428   6.0369428   6.0369428   6.0369428   6.0369428   6.0369428
   6.0369428   6.0369428   6.0369428   6.0369428   6.0369428   6.0369428
   7.6111189   7.6111189   7.6111189   7.6111189   7.6111189   7.6111189
   7.6111189   7.6111189   7.6111189   7.6111189   7.6111189   7.6111189
 TTTTTTTTTTTTTTTTTTTTTTTTTTTTTT MOQGAD      TELAPSE      151.19 TCPU      110.79
 TTTTTTTTTTTTTTTTTTTTTTTTTTTTTT SHELLXN     TELAPSE      171.82 TCPU      122.76
 TTTTTTTTTTTTTTTTTTTTTTTTTTTTTT MONMO3      TELAPSE      177.27 TCPU      128.21
 NUMERICALLY INTEGRATED DENSITY    635.9999271838
 TTTTTTTTTTTTTTTTTTTTTTTTTTTTTT NUMDFT      TELAPSE      179.12 TCPU      130.05
 CYC   4 ETOT(AU) -4.541353145387E+03 DETOT -8.51E-02 tst  5.96E-05 PX  3.30E-02
 TTTTTTTTTTTTTTTTTTTTTTTTTTTTTT DIIS        TELAPSE      179.22 TCPU      130.15
 DIIS TEST: 0.23891E-01 AT SCF   CYCLE   4 - DIIS ACTIVE - HISTORY:     4 CYCLES
 TTTTTTTTTTTTTTTTTTTTTTTTTTTTTT FDIK        TELAPSE      180.87 TCPU      131.53
 INSULATING STATE
 TOP OF VALENCE BANDS -    BAND    318; K    3; EIG -2.1811999E-01 AU
 TOP OF VALENCE BANDS -    BAND    318; K    1; EIG -2.1888083E-01 AU
 BOTTOM OF VIRTUAL BANDS - BAND    319; K    3; EIG  1.2483328E-02 AU
 DIRECT ENERGY BAND GAP:   6.2750 eV
 BOTTOM OF VIRTUAL BANDS - BAND    319; K    1; EIG  1.3817201E-02 AU
 TTTTTTTTTTTTTTTTTTTTTTTTTTTTTT PDIG        TELAPSE      181.08 TCPU      131.74
 CHARGE NORMALIZATION FACTOR   1.00000000
 TOTAL ATOMIC CHARGES:
   0.8943774   0.8943774   0.8943774   0.8943774   0.8943774   0.8943774
   0.8943774   0.8943774   0.8943774   0.8943774   0.8943774   0.8943774
   0.8943926   0.8943926   0.8943926   0.8943926   0.8943926   0.8943926
   0.8943926   0.8943926   0.8943926   0.8943926   0.8943926   0.8943926
   0.8523399   0.8523399   0.8523399   0.8523399   0.8523399   0.8523399
   0.8523399   0.8523399   0.8523399   0.8523399   0.8523399   0.8523399
   0.8823330   0.8823330   0.8823330   0.8823330   0.8823330   0.8823330
   0.8823330   0.8823330   0.8823330   0.8823330   0.8823330   0.8823330
   0.8523566   0.8523566   0.8523566   0.8523566   0.8523566   0.8523566
   0.8523566   0.8523566   0.8523566   0.8523566   0.8523566   0.8523566
  18.5652223  18.5652223  18.5652223  18.5652223  18.5652223  18.5652223
   5.7204981   5.7204981   5.7204981   5.7204981   5.7204981   5.7204981
   5.7204981   5.7204981   5.7204981   5.7204981   5.7204981   5.7204981
   6.0407728   6.0407728   6.0407728   6.0407728   6.0407728   6.0407728
   6.0407728   6.0407728   6.0407728   6.0407728   6.0407728   6.0407728
   6.3272532   6.3272532   6.3272532   6.3272532   6.3272532   6.3272532
   6.3272532   6.3272532   6.3272532   6.3272532   6.3272532   6.3272532
   7.6062099   7.6062099   7.6062099   7.6062099   7.6062099   7.6062099
   7.6062099   7.6062099   7.6062099   7.6062099   7.6062099   7.6062099
   6.0406754   6.0406754   6.0406754   6.0406754   6.0406754   6.0406754
   6.0406754   6.0406754   6.0406754   6.0406754   6.0406754   6.0406754
   7.6061799   7.6061799   7.6061799   7.6061799   7.6061799   7.6061799
   7.6061799   7.6061799   7.6061799   7.6061799   7.6061799   7.6061799
 TTTTTTTTTTTTTTTTTTTTTTTTTTTTTT MOQGAD      TELAPSE      181.10 TCPU      131.76
 TTTTTTTTTTTTTTTTTTTTTTTTTTTTTT SHELLXN     TELAPSE      197.51 TCPU      143.72
 TTTTTTTTTTTTTTTTTTTTTTTTTTTTTT MONMO3      TELAPSE      200.11 TCPU      146.32
 NUMERICALLY INTEGRATED DENSITY    635.9999271144
 TTTTTTTTTTTTTTTTTTTTTTTTTTTTTT NUMDFT      TELAPSE      201.94 TCPU      148.15
 CYC   5 ETOT(AU) -4.541354267290E+03 DETOT -1.12E-03 tst  1.38E-06 PX  5.10E-03
 TTTTTTTTTTTTTTTTTTTTTTTTTTTTTT DIIS        TELAPSE      202.12 TCPU      148.33
 DIIS TEST: 0.66855E-02 AT SCF   CYCLE   5 - DIIS ACTIVE - HISTORY:     5 CYCLES
 TTTTTTTTTTTTTTTTTTTTTTTTTTTTTT FDIK        TELAPSE      203.77 TCPU      149.71
 INSULATING STATE
 TOP OF VALENCE BANDS -    BAND    318; K    3; EIG -2.1808128E-01 AU
 TOP OF VALENCE BANDS -    BAND    318; K    1; EIG -2.1883796E-01 AU
 BOTTOM OF VIRTUAL BANDS - BAND    319; K    3; EIG  1.2120018E-02 AU
 DIRECT ENERGY BAND GAP:   6.2641 eV
 BOTTOM OF VIRTUAL BANDS - BAND    319; K    1; EIG  1.3733468E-02 AU
 TTTTTTTTTTTTTTTTTTTTTTTTTTTTTT PDIG        TELAPSE      203.99 TCPU      149.93
 CHARGE NORMALIZATION FACTOR   1.00000000
 TOTAL ATOMIC CHARGES:
   0.8939845   0.8939845   0.8939845   0.8939845   0.8939845   0.8939845
   0.8939845   0.8939845   0.8939845   0.8939845   0.8939845   0.8939845
   0.8939994   0.8939994   0.8939994   0.8939994   0.8939994   0.8939994
   0.8939994   0.8939994   0.8939994   0.8939994   0.8939994   0.8939994
   0.8529116   0.8529116   0.8529116   0.8529116   0.8529116   0.8529116
   0.8529116   0.8529116   0.8529116   0.8529116   0.8529116   0.8529116
   0.8814823   0.8814823   0.8814823   0.8814823   0.8814823   0.8814823
   0.8814823   0.8814823   0.8814823   0.8814823   0.8814823   0.8814823
   0.8529504   0.8529504   0.8529504   0.8529504   0.8529504   0.8529504
   0.8529504   0.8529504   0.8529504   0.8529504   0.8529504   0.8529504
  18.5648622  18.5648622  18.5648622  18.5648622  18.5648622  18.5648622
   5.7120206   5.7120206   5.7120206   5.7120206   5.7120206   5.7120206
   5.7120206   5.7120206   5.7120206   5.7120206   5.7120206   5.7120206
   6.0381671   6.0381671   6.0381671   6.0381671   6.0381671   6.0381671
   6.0381671   6.0381671   6.0381671   6.0381671   6.0381671   6.0381671
   6.3269720   6.3269720   6.3269720   6.3269720   6.3269720   6.3269720
   6.3269720   6.3269720   6.3269720   6.3269720   6.3269720   6.3269720
   7.6134786   7.6134786   7.6134786   7.6134786   7.6134786   7.6134786
   7.6134786   7.6134786   7.6134786   7.6134786   7.6134786   7.6134786
   6.0380986   6.0380986   6.0380986   6.0380986   6.0380986   6.0380986
   6.0380986   6.0380986   6.0380986   6.0380986   6.0380986   6.0380986
   7.6135038   7.6135038   7.6135038   7.6135038   7.6135038   7.6135038
   7.6135038   7.6135038   7.6135038   7.6135038   7.6135038   7.6135038
 TTTTTTTTTTTTTTTTTTTTTTTTTTTTTT MOQGAD      TELAPSE      204.00 TCPU      149.94
 TTTTTTTTTTTTTTTTTTTTTTTTTTTTTT SHELLXN     TELAPSE      219.54 TCPU      161.91
 TTTTTTTTTTTTTTTTTTTTTTTTTTTTTT MONMO3      TELAPSE      222.17 TCPU      164.54
 NUMERICALLY INTEGRATED DENSITY    635.9999272036
 TTTTTTTTTTTTTTTTTTTTTTTTTTTTTT NUMDFT      TELAPSE      223.93 TCPU      166.29
 CYC   6 ETOT(AU) -4.541354543442E+03 DETOT -2.76E-04 tst  6.33E-07 PX  2.32E-03
 TTTTTTTTTTTTTTTTTTTTTTTTTTTTTT DIIS        TELAPSE      224.09 TCPU      166.45
 DIIS TEST: 0.27218E-02 AT SCF   CYCLE   6 - DIIS ACTIVE - HISTORY:     6 CYCLES
 TTTTTTTTTTTTTTTTTTTTTTTTTTTTTT FDIK        TELAPSE      225.79 TCPU      167.88
 INSULATING STATE
 TOP OF VALENCE BANDS -    BAND    318; K    3; EIG -2.1813707E-01 AU
 TOP OF VALENCE BANDS -    BAND    318; K    1; EIG -2.1889290E-01 AU
 BOTTOM OF VIRTUAL BANDS - BAND    319; K    3; EIG  1.2218647E-02 AU
 DIRECT ENERGY BAND GAP:   6.2683 eV
 BOTTOM OF VIRTUAL BANDS - BAND    319; K    1; EIG  1.3763462E-02 AU
 TTTTTTTTTTTTTTTTTTTTTTTTTTTTTT PDIG        TELAPSE      226.00 TCPU      168.10
 CHARGE NORMALIZATION FACTOR   1.00000000
 TOTAL ATOMIC CHARGES:
   0.8941017   0.8941017   0.8941017   0.8941017   0.8941017   0.8941017
   0.8941017   0.8941017   0.8941017   0.8941017   0.8941017   0.8941017
   0.8941120   0.8941120   0.8941120   0.8941120   0.8941120   0.8941120
   0.8941120   0.8941120   0.8941120   0.8941120   0.8941120   0.8941120
   0.8526355   0.8526355   0.8526355   0.8526355   0.8526355   0.8526355
   0.8526355   0.8526355   0.8526355   0.8526355   0.8526355   0.8526355
   0.8812358   0.8812358   0.8812358   0.8812358   0.8812358   0.8812358
   0.8812358   0.8812358   0.8812358   0.8812358   0.8812358   0.8812358
   0.8526816   0.8526816   0.8526816   0.8526816   0.8526816   0.8526816
   0.8526816   0.8526816   0.8526816   0.8526816   0.8526816   0.8526816
  18.5652879  18.5652879  18.5652879  18.5652879  18.5652879  18.5652879
   5.7166167   5.7166167   5.7166167   5.7166167   5.7166167   5.7166167
   5.7166167   5.7166167   5.7166167   5.7166167   5.7166167   5.7166167
   6.0391258   6.0391258   6.0391258   6.0391258   6.0391258   6.0391258
   6.0391258   6.0391258   6.0391258   6.0391258   6.0391258   6.0391258
   6.3280538   6.3280538   6.3280538   6.3280538   6.3280538   6.3280538
   6.3280538   6.3280538   6.3280538   6.3280538   6.3280538   6.3280538
   7.6098108   7.6098108   7.6098108   7.6098108   7.6098108   7.6098108
   7.6098108   7.6098108   7.6098108   7.6098108   7.6098108   7.6098108
   6.0391506   6.0391506   6.0391506   6.0391506   6.0391506   6.0391506
   6.0391506   6.0391506   6.0391506   6.0391506   6.0391506   6.0391506
   7.6098317   7.6098317   7.6098317   7.6098317   7.6098317   7.6098317
   7.6098317   7.6098317   7.6098317   7.6098317   7.6098317   7.6098317
 TTTTTTTTTTTTTTTTTTTTTTTTTTTTTT MOQGAD      TELAPSE      226.01 TCPU      168.11
 TTTTTTTTTTTTTTTTTTTTTTTTTTTTTT SHELLXN     TELAPSE      242.70 TCPU      180.08
 TTTTTTTTTTTTTTTTTTTTTTTTTTTTTT MONMO3      TELAPSE      245.34 TCPU      182.71
 NUMERICALLY INTEGRATED DENSITY    635.9999271676
 TTTTTTTTTTTTTTTTTTTTTTTTTTTTTT NUMDFT      TELAPSE      247.11 TCPU      184.48
 CYC   7 ETOT(AU) -4.541354662317E+03 DETOT -1.19E-04 tst  1.52E-07 PX  7.41E-04
 TTTTTTTTTTTTTTTTTTTTTTTTTTTTTT DIIS        TELAPSE      247.43 TCPU      184.80
 DIIS TEST: 0.50202E-04 AT SCF   CYCLE   7 - DIIS ACTIVE - HISTORY:     7 CYCLES
 TTTTTTTTTTTTTTTTTTTTTTTTTTTTTT FDIK        TELAPSE      249.40 TCPU      186.28
 INSULATING STATE
 TOP OF VALENCE BANDS -    BAND    318; K    3; EIG -2.1813643E-01 AU
 TOP OF VALENCE BANDS -    BAND    318; K    1; EIG -2.1889317E-01 AU
 BOTTOM OF VIRTUAL BANDS - BAND    319; K    3; EIG  1.2231489E-02 AU
 DIRECT ENERGY BAND GAP:   6.2686 eV
 BOTTOM OF VIRTUAL BANDS - BAND    319; K    1; EIG  1.3768885E-02 AU
 TTTTTTTTTTTTTTTTTTTTTTTTTTTTTT PDIG        TELAPSE      249.61 TCPU      186.50
 CHARGE NORMALIZATION FACTOR   1.00000000
 TOTAL ATOMIC CHARGES:
   0.8941268   0.8941268   0.8941268   0.8941268   0.8941268   0.8941268
   0.8941268   0.8941268   0.8941268   0.8941268   0.8941268   0.8941268
   0.8941472   0.8941472   0.8941472   0.8941472   0.8941472   0.8941472
   0.8941472   0.8941472   0.8941472   0.8941472   0.8941472   0.8941472
   0.8525191   0.8525191   0.8525191   0.8525191   0.8525191   0.8525191
   0.8525191   0.8525191   0.8525191   0.8525191   0.8525191   0.8525191
   0.8814431   0.8814431   0.8814431   0.8814431   0.8814431   0.8814431
   0.8814431   0.8814431   0.8814431   0.8814431   0.8814431   0.8814431
   0.8525706   0.8525706   0.8525706   0.8525706   0.8525706   0.8525706
   0.8525706   0.8525706   0.8525706   0.8525706   0.8525706   0.8525706
  18.5652620  18.5652620  18.5652620  18.5652620  18.5652620  18.5652620
   5.7161022   5.7161022   5.7161022   5.7161022   5.7161022   5.7161022
   5.7161022   5.7161022   5.7161022   5.7161022   5.7161022   5.7161022
   6.0391722   6.0391722   6.0391722   6.0391722   6.0391722   6.0391722
   6.0391722   6.0391722   6.0391722   6.0391722   6.0391722   6.0391722
   6.3279632   6.3279632   6.3279632   6.3279632   6.3279632   6.3279632
   6.3279632   6.3279632   6.3279632   6.3279632   6.3279632   6.3279632
   7.6101222   7.6101222   7.6101222   7.6101222   7.6101222   7.6101222
   7.6101222   7.6101222   7.6101222   7.6101222   7.6101222   7.6101222
   6.0391218   6.0391218   6.0391218   6.0391218   6.0391218   6.0391218
   6.0391218   6.0391218   6.0391218   6.0391218   6.0391218   6.0391218
   7.6100805   7.6100805   7.6100805   7.6100805   7.6100805   7.6100805
   7.6100805   7.6100805   7.6100805   7.6100805   7.6100805   7.6100805
 TTTTTTTTTTTTTTTTTTTTTTTTTTTTTT MOQGAD      TELAPSE      249.62 TCPU      186.51
 TTTTTTTTTTTTTTTTTTTTTTTTTTTTTT SHELLXN     TELAPSE      265.29 TCPU      198.47
 TTTTTTTTTTTTTTTTTTTTTTTTTTTTTT MONMO3      TELAPSE      267.93 TCPU      201.12
 NUMERICALLY INTEGRATED DENSITY    635.9999271605
 TTTTTTTTTTTTTTTTTTTTTTTTTTTTTT NUMDFT      TELAPSE      269.73 TCPU      202.92
 CYC   8 ETOT(AU) -4.541354661126E+03 DETOT  1.19E-06 tst  4.39E-09 PX  1.10E-04
 TTTTTTTTTTTTTTTTTTTTTTTTTTTTTT DIIS        TELAPSE      270.66 TCPU      203.84
 DIIS TEST: 0.92399E-05 AT SCF   CYCLE   8 - DIIS ACTIVE - HISTORY:     8 CYCLES
 TTTTTTTTTTTTTTTTTTTTTTTTTTTTTT FDIK        TELAPSE      272.58 TCPU      205.26
 INSULATING STATE
 TOP OF VALENCE BANDS -    BAND    318; K    3; EIG -2.1813433E-01 AU
 TOP OF VALENCE BANDS -    BAND    318; K    1; EIG -2.1889044E-01 AU
 BOTTOM OF VIRTUAL BANDS - BAND    319; K    3; EIG  1.2206050E-02 AU
 DIRECT ENERGY BAND GAP:   6.2679 eV
 BOTTOM OF VIRTUAL BANDS - BAND    319; K    1; EIG  1.3763664E-02 AU
 TTTTTTTTTTTTTTTTTTTTTTTTTTTTTT PDIG        TELAPSE      272.79 TCPU      205.48
 CHARGE NORMALIZATION FACTOR   1.00000000
 TOTAL ATOMIC CHARGES:
   0.8941204   0.8941204   0.8941204   0.8941204   0.8941204   0.8941204
   0.8941204   0.8941204   0.8941204   0.8941204   0.8941204   0.8941204
   0.8941331   0.8941331   0.8941331   0.8941331   0.8941331   0.8941331
   0.8941331   0.8941331   0.8941331   0.8941331   0.8941331   0.8941331
   0.8525826   0.8525826   0.8525826   0.8525826   0.8525826   0.8525826
   0.8525826   0.8525826   0.8525826   0.8525826   0.8525826   0.8525826
   0.8813315   0.8813315   0.8813315   0.8813315   0.8813315   0.8813315
   0.8813315   0.8813315   0.8813315   0.8813315   0.8813315   0.8813315
   0.8526305   0.8526305   0.8526305   0.8526305   0.8526305   0.8526305
   0.8526305   0.8526305   0.8526305   0.8526305   0.8526305   0.8526305
  18.5652561  18.5652561  18.5652561  18.5652561  18.5652561  18.5652561
   5.7164040   5.7164040   5.7164040   5.7164040   5.7164040   5.7164040
   5.7164040   5.7164040   5.7164040   5.7164040   5.7164040   5.7164040
   6.0390148   6.0390148   6.0390148   6.0390148   6.0390148   6.0390148
   6.0390148   6.0390148   6.0390148   6.0390148   6.0390148   6.0390148
   6.3279346   6.3279346   6.3279346   6.3279346   6.3279346   6.3279346
   6.3279346   6.3279346   6.3279346   6.3279346   6.3279346   6.3279346
   7.6100876   7.6100876   7.6100876   7.6100876   7.6100876   7.6100876
   7.6100876   7.6100876   7.6100876   7.6100876   7.6100876   7.6100876
   6.0390090   6.0390090   6.0390090   6.0390090   6.0390090   6.0390090
   6.0390090   6.0390090   6.0390090   6.0390090   6.0390090   6.0390090
   7.6101239   7.6101239   7.6101239   7.6101239   7.6101239   7.6101239
   7.6101239   7.6101239   7.6101239   7.6101239   7.6101239   7.6101239
 TTTTTTTTTTTTTTTTTTTTTTTTTTTTTT MOQGAD      TELAPSE      272.81 TCPU      205.49
 TTTTTTTTTTTTTTTTTTTTTTTTTTTTTT SHELLXN     TELAPSE      287.77 TCPU      217.31
 TTTTTTTTTTTTTTTTTTTTTTTTTTTTTT MONMO3      TELAPSE      290.51 TCPU      220.05
 NUMERICALLY INTEGRATED DENSITY    635.9999271672
 TTTTTTTTTTTTTTTTTTTTTTTTTTTTTT NUMDFT      TELAPSE      292.27 TCPU      221.81
 CYC   9 ETOT(AU) -4.541354662634E+03 DETOT -1.51E-06 tst  1.69E-09 PX  6.49E-05
 TTTTTTTTTTTTTTTTTTTTTTTTTTTTTT DIIS        TELAPSE      292.86 TCPU      222.40
 DIIS TEST: 0.28869E-05 AT SCF   CYCLE   9 - DIIS ACTIVE - HISTORY:     9 CYCLES
 TTTTTTTTTTTTTTTTTTTTTTTTTTTTTT FDIK        TELAPSE      294.69 TCPU      223.82
 INSULATING STATE
 TOP OF VALENCE BANDS -    BAND    318; K    3; EIG -2.1813345E-01 AU
 TOP OF VALENCE BANDS -    BAND    318; K    1; EIG -2.1888991E-01 AU
 BOTTOM OF VIRTUAL BANDS - BAND    319; K    3; EIG  1.2224548E-02 AU
 DIRECT ENERGY BAND GAP:   6.2684 eV
 BOTTOM OF VIRTUAL BANDS - BAND    319; K    1; EIG  1.3765904E-02 AU
 TTTTTTTTTTTTTTTTTTTTTTTTTTTTTT PDIG        TELAPSE      294.90 TCPU      224.04
 CHARGE NORMALIZATION FACTOR   1.00000000
 TOTAL ATOMIC CHARGES:
   0.8941076   0.8941076   0.8941076   0.8941076   0.8941076   0.8941076
   0.8941076   0.8941076   0.8941076   0.8941076   0.8941076   0.8941076
   0.8941248   0.8941248   0.8941248   0.8941248   0.8941248   0.8941248
   0.8941248   0.8941248   0.8941248   0.8941248   0.8941248   0.8941248
   0.8525815   0.8525815   0.8525815   0.8525815   0.8525815   0.8525815
   0.8525815   0.8525815   0.8525815   0.8525815   0.8525815   0.8525815
   0.8813649   0.8813649   0.8813649   0.8813649   0.8813649   0.8813649
   0.8813649   0.8813649   0.8813649   0.8813649   0.8813649   0.8813649
   0.8526317   0.8526317   0.8526317   0.8526317   0.8526317   0.8526317
   0.8526317   0.8526317   0.8526317   0.8526317   0.8526317   0.8526317
  18.5652946  18.5652946  18.5652946  18.5652946  18.5652946  18.5652946
   5.7162368   5.7162368   5.7162368   5.7162368   5.7162368   5.7162368
   5.7162368   5.7162368   5.7162368   5.7162368   5.7162368   5.7162368
   6.0391429   6.0391429   6.0391429   6.0391429   6.0391429   6.0391429
   6.0391429   6.0391429   6.0391429   6.0391429   6.0391429   6.0391429
   6.3279454   6.3279454   6.3279454   6.3279454   6.3279454   6.3279454
   6.3279454   6.3279454   6.3279454   6.3279454   6.3279454   6.3279454
   7.6100668   7.6100668   7.6100668   7.6100668   7.6100668   7.6100668
   7.6100668   7.6100668   7.6100668   7.6100668   7.6100668   7.6100668
   6.0391107   6.0391107   6.0391107   6.0391107   6.0391107   6.0391107
   6.0391107   6.0391107   6.0391107   6.0391107   6.0391107   6.0391107
   7.6100398   7.6100398   7.6100398   7.6100398   7.6100398   7.6100398
   7.6100398   7.6100398   7.6100398   7.6100398   7.6100398   7.6100398
 TTTTTTTTTTTTTTTTTTTTTTTTTTTTTT MOQGAD      TELAPSE      294.91 TCPU      224.05
 TTTTTTTTTTTTTTTTTTTTTTTTTTTTTT SHELLXN     TELAPSE      309.98 TCPU      235.82
 TTTTTTTTTTTTTTTTTTTTTTTTTTTTTT MONMO3      TELAPSE      312.81 TCPU      238.65
 NUMERICALLY INTEGRATED DENSITY    635.9999271651
 TTTTTTTTTTTTTTTTTTTTTTTTTTTTTT NUMDFT      TELAPSE      314.78 TCPU      240.61
 CYC  10 ETOT(AU) -4.541354662639E+03 DETOT -4.44E-09 tst  4.89E-10 PX  2.84E-05
 TTTTTTTTTTTTTTTTTTTTTTTTTTTTTT DIIS        TELAPSE      315.31 TCPU      241.15
 DIIS TEST: 0.56945E-06 AT SCF   CYCLE  10 - DIIS ACTIVE - HISTORY:    10 CYCLES
 TTTTTTTTTTTTTTTTTTTTTTTTTTTTTT FDIK        TELAPSE      317.22 TCPU      242.74
 INSULATING STATE
 TOP OF VALENCE BANDS -    BAND    318; K    3; EIG -2.1813387E-01 AU
 TOP OF VALENCE BANDS -    BAND    318; K    1; EIG -2.1889016E-01 AU
 BOTTOM OF VIRTUAL BANDS - BAND    319; K    3; EIG  1.2217801E-02 AU
 DIRECT ENERGY BAND GAP:   6.2682 eV
 BOTTOM OF VIRTUAL BANDS - BAND    319; K    1; EIG  1.3765139E-02 AU
 TTTTTTTTTTTTTTTTTTTTTTTTTTTTTT PDIG        TELAPSE      317.44 TCPU      242.96
 CHARGE NORMALIZATION FACTOR   1.00000000
 TOTAL ATOMIC CHARGES:
   0.8941172   0.8941172   0.8941172   0.8941172   0.8941172   0.8941172
   0.8941172   0.8941172   0.8941172   0.8941172   0.8941172   0.8941172
   0.8941328   0.8941328   0.8941328   0.8941328   0.8941328   0.8941328
   0.8941328   0.8941328   0.8941328   0.8941328   0.8941328   0.8941328
   0.8525714   0.8525714   0.8525714   0.8525714   0.8525714   0.8525714
   0.8525714   0.8525714   0.8525714   0.8525714   0.8525714   0.8525714
   0.8813641   0.8813641   0.8813641   0.8813641   0.8813641   0.8813641
   0.8813641   0.8813641   0.8813641   0.8813641   0.8813641   0.8813641
   0.8526210   0.8526210   0.8526210   0.8526210   0.8526210   0.8526210
   0.8526210   0.8526210   0.8526210   0.8526210   0.8526210   0.8526210
  18.5652759  18.5652759  18.5652759  18.5652759  18.5652759  18.5652759
   5.7162905   5.7162905   5.7162905   5.7162905   5.7162905   5.7162905
   5.7162905   5.7162905   5.7162905   5.7162905   5.7162905   5.7162905
   6.0390917   6.0390917   6.0390917   6.0390917   6.0390917   6.0390917
   6.0390917   6.0390917   6.0390917   6.0390917   6.0390917   6.0390917
   6.3279496   6.3279496   6.3279496   6.3279496   6.3279496   6.3279496
   6.3279496   6.3279496   6.3279496   6.3279496   6.3279496   6.3279496
   7.6100757   7.6100757   7.6100757   7.6100757   7.6100757   7.6100757
   7.6100757   7.6100757   7.6100757   7.6100757   7.6100757   7.6100757
   6.0390694   6.0390694   6.0390694   6.0390694   6.0390694   6.0390694
   6.0390694   6.0390694   6.0390694   6.0390694   6.0390694   6.0390694
   7.6100785   7.6100785   7.6100785   7.6100785   7.6100785   7.6100785
   7.6100785   7.6100785   7.6100785   7.6100785   7.6100785   7.6100785
 TTTTTTTTTTTTTTTTTTTTTTTTTTTTTT MOQGAD      TELAPSE      317.45 TCPU      242.97
 TTTTTTTTTTTTTTTTTTTTTTTTTTTTTT SHELLXN     TELAPSE      329.22 TCPU      254.73
 +++ ENERGIES IN A.U. +++
 ::: EXT EL-POLE                                  -5.3638498599374E+03
 ::: EXT EL-SPHEROPOLE                             4.3096424985280E+01
 ::: BIELET ZONE E-E                               9.1293614666244E+03
 ::: TOTAL E-E                                     3.8086080316723E+03
 ::: TOTAL E-N + N-E                              -1.3083172850688E+04
 ::: TOTAL N-N                                     1.1118201544074E+03
 ::: KINETIC ENERGY                                4.0857636444088E+03
 ::: PSEUDO TOTAL   ENERGY                        -4.0769810201992E+03
 ::: VIRIAL COEFFICIENT                            1.0010759400876E+00
 TTTTTTTTTTTTTTTTTTTTTTTTTTTTTT MONMO3      TELAPSE      332.04 TCPU      257.56
 NUMERICALLY INTEGRATED DENSITY    635.9999271651
 TTTTTTTTTTTTTTTTTTTTTTTTTTTTTT NUMDFT      TELAPSE      333.87 TCPU      259.39
 CYC  11 ETOT(AU) -4.541354662577E+03 DETOT  6.15E-08 tst  6.38E-11 PX  2.84E-05

 == SCF ENDED - CONVERGENCE ON ENERGY      E(AU) -4.5413546625771E+03 CYCLES  11


 ENERGY EXPRESSION=HARTREE+FOCK EXCH*0.20000+(BECKE      EXCH)*0.80000+LYP        CORR


 TOTAL ENERGY(DFT)(AU)( 11) -4.5413546625771E+03 DE 6.1E-08 tester 6.4E-11
 TTTTTTTTTTTTTTTTTTTTTTTTTTTTTT EDFT        TELAPSE      333.88 TCPU      259.39

 *******************************************************************************
 *                             FORCE CALCULATION                               *
 *******************************************************************************

 TTTTTTTTTTTTTTTTTTTTTTTTTTTTTT NUMDFG      TELAPSE      349.18 TCPU      274.70
 INFORMATION **** EXCPOG **** EXCH. BIPO BUFFER LENGTH (WORDS) =    16000000
 WARNING **** EXCPOG **** EXCH. BIPO BUFFER TOO SMALL - TO AVOID I/O SET EXCHSIZE =     7582536
 WARNING **** GENPOG **** COULOMB BIPO BUFFER TOO SMALL - TO AVOID I/O SET BIPOSIZE =     6765000
 INFORMATION **** GENPOG **** BIPO BUFFER LENGTH (WORDS) =     4000000
 TTTTTTTTTTTTTTTTTTTTTTTTTTTTTT SHELXG      TELAPSE      544.36 TCPU      343.24


 D3 DISPERSION ENERGY (AU)       -4.7284355637644E-01
 TOTAL ENERGY + DISP (AU)        -4.5418275061335E+03

 CARTESIAN FORCES IN HARTREE/BOHR (ANALYTICAL)
   ATOM                     X                   Y                   Z
   1   1            -3.151391235745E-07  1.054903907338E-06  1.665301594178E-06
   2   1             3.151391235745E-07 -1.054903907782E-06  1.665301598619E-06
   3   1            -3.151391240741E-07 -1.054903905562E-06 -1.665301593290E-06
   4   1             3.151391278489E-07  1.054903910447E-06 -1.665301596399E-06
   5   1             1.665301595066E-06 -3.151391255174E-07  1.054903907338E-06
   6   1             1.054903908670E-06  1.665301591736E-06 -3.151391252398E-07
   7   1            -1.665301595510E-06  3.151391271827E-07  1.054903906450E-06
   8   1            -1.054903906894E-06  1.665301596843E-06  3.151391234635E-07
   9   1             1.665301598619E-06  3.151391245182E-07 -1.054903908670E-06
  10   1            -1.054903908226E-06 -1.665301598175E-06 -3.151391250733E-07
  11   1            -1.665301594622E-06 -3.151391230194E-07 -1.054903906450E-06
  12   1             1.054903904230E-06 -1.665301592180E-06  3.151391268497E-07
  13   1             2.656018555980E-06  2.554571486790E-06 -1.212059487166E-06
  14   1            -2.656018559088E-06 -2.554571489011E-06 -1.212059486722E-06
  15   1             2.656018560643E-06 -2.554571489455E-06  1.212059485667E-06
  16   1            -2.656018563751E-06  2.554571489011E-06  1.212059488720E-06
  17   1            -1.212059488886E-06  2.656018556646E-06  2.554571487234E-06
  18   1             2.554571488123E-06 -1.212059488387E-06  2.656018553759E-06
  19   1             1.212059487998E-06 -2.656018557312E-06  2.554571488567E-06
  20   1            -2.554571490787E-06 -1.212059488997E-06 -2.656018557978E-06
  21   1            -1.212059488387E-06 -2.656018556646E-06 -2.554571490343E-06
  22   1            -2.554571490787E-06  1.212059487832E-06  2.656018559311E-06
  23   1             1.212059487332E-06  2.656018555980E-06 -2.554571488567E-06
  24   1             2.554571488567E-06  1.212059487388E-06 -2.656018556202E-06
  25   1             1.486876562484E-06 -5.544655055090E-07 -1.790594967854E-07
  26   1            -1.486876560652E-06  5.544655041767E-07 -1.790594994500E-07
  27   1             1.486876559931E-06  5.544655032885E-07  1.790594950091E-07
  28   1            -1.486876561430E-06 -5.544655032885E-07  1.790595007822E-07
  29   1            -1.790594943429E-07  1.486876560541E-06 -5.544655028444E-07
  30   1            -5.544655052869E-07 -1.790594994500E-07  1.486876562096E-06
  31   1             1.790595003381E-07 -1.486876561652E-06 -5.544655059531E-07
  32   1             5.544655046208E-07 -1.790594983397E-07 -1.486876561430E-06
  33   1            -1.790595005602E-07 -1.486876560097E-06  5.544655035106E-07
  34   1             5.544655037326E-07  1.790594958972E-07  1.486876560541E-06
  35   1             1.790594976736E-07  1.486876562040E-06  5.544655055090E-07
  36   1            -5.544655041767E-07  1.790595036688E-07 -1.486876562151E-06
  37   1            -1.449176416091E-06  1.371983026743E-06 -5.650897121345E-07
  38   1             1.449176413981E-06 -1.371983023191E-06 -5.650897110243E-07
  39   1            -1.449176409873E-06 -1.371983022302E-06  5.650897090259E-07
  40   1             1.449176414869E-06  1.371983021858E-06  5.650897101361E-07
  41   1            -5.650897068055E-07 -1.449176411983E-06  1.371983020970E-06
  42   1             1.371983023191E-06 -5.650897106912E-07 -1.449176414425E-06
  43   1             5.650897104692E-07  1.449176413981E-06  1.371983021414E-06
  44   1            -1.371983023635E-06 -5.650897106912E-07  1.449176414203E-06
  45   1            -5.650897100251E-07  1.449176413315E-06 -1.371983021858E-06
  46   1            -1.371983022302E-06  5.650897094700E-07 -1.449176412649E-06
  47   1             5.650897113574E-07 -1.449176413426E-06 -1.371983022747E-06
  48   1             1.371983022302E-06  5.650897081377E-07  1.449176413648E-06
  49   1             1.436166536806E-06  2.947647281815E-07  1.441746456554E-06
  50   1            -1.436166531921E-06 -2.947647246287E-07  1.441746459663E-06
  51   1             1.436166533475E-06 -2.947647295137E-07 -1.441746455555E-06
  52   1            -1.436166538582E-06  2.947647257390E-07 -1.441746457276E-06
  53   1             1.441746458442E-06  1.436166537250E-06  2.947647288476E-07
  54   1             2.947647299578E-07  1.441746457831E-06  1.436166535917E-06
  55   1            -1.441746457054E-06 -1.436166535029E-06  2.947647248508E-07
  56   1            -2.947647284035E-07  1.441746458997E-06 -1.436166533697E-06
  57   1             1.441746456665E-06 -1.436166534807E-06 -2.947647261831E-07
  58   1            -2.947647292917E-07 -1.441746457387E-06  1.436166533031E-06
  59   1            -1.441746457831E-06  1.436166534585E-06 -2.947647268492E-07
  60   1             2.947647284035E-07 -1.441746457498E-06 -1.436166538138E-06
  61 230             7.993605777301E-15 -6.217248937901E-15  2.846065778828E-06
  62 230             3.171652755244E-15 -3.226585665317E-15 -2.846065777135E-06
  63 230             2.846065782158E-06  8.613480299384E-15 -1.063038546079E-14
  64 230             3.001071613440E-15  2.846065770704E-06 -1.712519015484E-14
  65 230            -2.846065805676E-06  1.662327682913E-14  2.553512956638E-15
  66 230             1.061188174371E-14 -2.846065802105E-06  2.102022259957E-14
  67   6            -2.538290808207E-06  2.657652419913E-06  5.821836796982E-06
  68   6             2.538290793608E-06 -2.657652401261E-06  5.821836788433E-06
  69   6            -2.538290768184E-06 -2.657652379945E-06 -5.821836782549E-06
  70   6             2.538290817256E-06  2.657652402149E-06 -5.821836809639E-06
  71   6             5.821836797648E-06 -2.538290817589E-06  2.657652402149E-06
  72   6             2.657652398597E-06  5.821836782161E-06 -2.538290806098E-06
  73   6            -5.821836788267E-06  2.538290799659E-06  2.657652403926E-06
  74   6            -2.657652396820E-06  5.821836794095E-06  2.538290793663E-06
  75   6             5.821836829289E-06  2.538290790832E-06 -2.657652399485E-06
  76   6            -2.657652383498E-06 -5.821836801090E-06 -2.538290777732E-06
  77   6            -5.821836782216E-06 -2.538290782395E-06 -2.657652379945E-06
  78   6             2.657652395044E-06 -5.821836794095E-06  2.538290802823E-06
  79   6             2.973152697372E-06  1.098430608693E-07 -2.604053454647E-06
  80   6            -2.973152678276E-06 -1.098430590929E-07 -2.604053455535E-06
  81   6             2.973152690711E-06 -1.098430626456E-07  2.604053438660E-06
  82   6            -2.973152685826E-06  1.098430537638E-07  2.604053446653E-06
  83   6            -2.604053448430E-06  2.973152686714E-06  1.098430590929E-07
  84   6             1.098430644220E-07 -2.604053438660E-06  2.973152693375E-06
  85   6             2.604053430666E-06 -2.973152678276E-06  1.098430590929E-07
  86   6            -1.098430768565E-07 -2.604053460864E-06 -2.973152670727E-06
  87   6            -2.604053473299E-06 -2.973152671171E-06 -1.098430768565E-07
  88   6            -1.098430608693E-07  2.604053437771E-06  2.973152696040E-06
  89   6             2.604053435995E-06  2.973152694707E-06 -1.098430715274E-07
  90   6             1.098430608693E-07  2.604053451094E-06 -2.973152672503E-06
  91   6            -3.132160371067E-07 -6.706856314764E-07  1.829113309704E-07
  92   6             3.132160268926E-07  6.706856261474E-07  1.829113362994E-07
  93   6            -3.132160206754E-07  6.706856225946E-07 -1.829113345231E-07
  94   6             3.132160379948E-07 -6.706856243710E-07 -1.829113434049E-07
  95   6             1.829113371876E-07 -3.132160366626E-07 -6.706856190419E-07
  96   6            -6.706856243710E-07  1.829113376317E-07 -3.132160326658E-07
  97   6            -1.829113380758E-07  3.132160273367E-07 -6.706856225946E-07
  98   6             6.706856208183E-07  1.829113398522E-07  3.132160251162E-07
  99   6             1.829113402962E-07  3.132160397712E-07  6.706856385819E-07
 100   6             6.706856208183E-07 -1.829113380758E-07 -3.132160175667E-07
 101   6            -1.829113385199E-07 -3.132160140140E-07  6.706856083838E-07
 102   6            -6.706856208183E-07 -1.829113442930E-07  3.132160300012E-07
 103   7            -3.895582496583E-07 -6.538716570859E-06 -6.855649352655E-06
 104   7             3.895582421087E-07  6.538716558424E-06 -6.855649353099E-06
 105   7            -3.895582678659E-07  6.538716539772E-06  6.855649345550E-06
 106   7             3.895582416646E-07 -6.538716570414E-06  6.855649360649E-06
 107   7            -6.855649345994E-06 -3.895582592062E-07 -6.538716570414E-06
 108   7            -6.538716567750E-06 -6.855649352211E-06 -3.895582667557E-07
 109   7             6.855649338888E-06  3.895582418867E-07 -6.538716556648E-06
 110   7             6.538716579296E-06 -6.855649334447E-06  3.895582481039E-07
 111   7            -6.855649345550E-06  3.895582501023E-07  6.538716554871E-06
 112   7             6.538716537552E-06  6.855649362425E-06 -3.895582414426E-07
 113   7             6.855649341553E-06 -3.895582434410E-07  6.538716566418E-06
 114   7            -6.538716539328E-06  6.855649346438E-06  3.895582096902E-07
 115   6            -9.146342678790E-07  8.452095023870E-08  2.123877721694E-06
 116   6             9.146342652144E-07 -8.452096089684E-08  2.123877733240E-06
 117   6            -9.146342785371E-07 -8.452097866041E-08 -2.123877719473E-06
 118   6             9.146342661026E-07  8.452096444955E-08 -2.123877707927E-06
 119   6             2.123877717697E-06 -9.146342652144E-07  8.452096444955E-08
 120   6             8.452095201505E-08  2.123877729243E-06 -9.146342501154E-07
 121   6            -2.123877729243E-06  9.146342572208E-07  8.452097155498E-08
 122   6            -8.452095912048E-08  2.123877741234E-06  9.146342554445E-07
 123   6             2.123877730131E-06  9.146342554445E-07 -8.452094490963E-08
 124   6            -8.452096267320E-08 -2.123877723914E-06 -9.146342678790E-07
 125   6            -2.123877747451E-06 -9.146342465627E-07 -8.452097333134E-08
 126   6             8.452095556777E-08 -2.123877737681E-06  9.146342598854E-07
 127   7            -3.340957997366E-06 -6.550977649233E-07 -6.501913651924E-07
 128   7             3.340958029785E-06  6.550977498243E-07 -6.501913440982E-07
 129   7            -3.340958042219E-06  6.550977480480E-07  6.501913702994E-07
 130   7             3.340957995590E-06 -6.550977444952E-07  6.501913558665E-07
 131   7            -6.501913831780E-07 -3.340958010245E-06 -6.550977391662E-07
 132   7            -6.550977489361E-07 -6.501913600854E-07 -3.340958022235E-06
 133   7             6.501913660806E-07  3.340958031117E-06 -6.550977418307E-07
 134   7             6.550977378339E-07 -6.501913645263E-07  3.340958039555E-06
 135   7            -6.501913552004E-07  3.340958040443E-06  6.550977289521E-07
 136   7             6.550977356135E-07  6.501913678569E-07 -3.340958057763E-06
 137   7             6.501914160406E-07 -3.340958052878E-06  6.550977338371E-07
 138   7            -6.550977333930E-07  6.501913789592E-07  3.340958028009E-06

 RESULTANT FORCE    -3.680361543952E-15 -6.170845084918E-15 -1.353546791251E-14

 ATOMIC PART

 SYMMETRY ALLOWED FORCES (ANALYTICAL) (DIRECTION, FORCE)

    1  6.0706893E-06    2  2.7726508E-06    3  1.8120462E-06    4 -2.6270131E-06
    5 -3.2847541E-06    6  1.2763287E-05    7 -4.4408031E-06    8  2.3804369E-06
    9  2.2839313E-06   10  4.5121395E-06   11 -5.5880370E-06   12 -1.8908442E-07
   13  6.0068930E-07   14  5.6920607E-06   15  4.2398984E-06   16  6.9714090E-06
   17  2.2035560E-05   18  9.1184678E-06   19  2.9237502E-07   20 -1.0934726E-05
   21 -3.3160441E-06   22  7.5517665E-06   23 -3.4911651E-07   24  1.0228897E-06
   25 -2.4100570E-06   26 -2.6009615E-05   27 -1.0694481E-05   28 -1.6970738E-05
   29  6.2460659E-06   30  4.5942145E-06   31 -2.0333540E-06   32  4.0713378E-06
   33 -5.6373989E-06   34 -9.7882976E-06

 CELL PART

 GRADIENT WITH RESPECT TO THE CELL PARAMETER IN HARTREE/BOHR
ORDER: -D/DA1X, -D/DA1Y, -D/DA1Z
       -D/DA2X, -D/DA2Y, -D/DA2Z
       -D/DA3X, -D/DA3Y, -D/DA3Z
  0.639391370575E-14  0.363967480155E-06  0.363967640027E-06
  0.363967735950E-06 -0.600798537296E-14  0.363967433969E-06
  0.363967483707E-06  0.363967490813E-06 -0.174252768734E-13

STRESS TENSOR, IN HARTREE/BOHR^3:
ORDER: 11 12 13
       21 22 23
       31 32 33
 -0.698925241715E-09  0.236051092363E-15 -0.248329294048E-15
 -0.446483577872E-17 -0.698925014844E-09  0.160019411062E-16
  0.214576347591E-15 -0.181114672352E-15 -0.698925124729E-09

PRESSURE FROM THE STRESS TENSOR,
IN HARTREE/BOHR^3:  0.69893E-09
PRESSURE IN GIGAPASCAL:  0.2056E-04
CONVERSION FACTOR: 1 HARTREE/BOHR^3= 29421 GIGAPASCAL
WHEN USING VALUES FOR BOHR RADIUS AND HARTREE
FROM IUPAC WEBSITE, APRIL 2009
ENTHALPY: -4.5418274943874E+03

 SYMMETRY ALLOWED FORCES (ANALYTICAL) (DIRECTION, FORCE)

    1  2.0344841E-05
 TTTTTTTTTTTTTTTTTTTTTTTTTTTTTT TOTGRA_C    TELAPSE      586.06 TCPU      384.94
 TTTTTTTTTTTTTTTTTTTTTTTTTTTTTT SMAT        TELAPSE     1391.57 TCPU      648.61
 TTTTTTTTTTTTTTTTTTTTTTTTTTTTTT POLAR2      TELAPSE     1392.15 TCPU      649.19

 CELL FORCES OF CENTRAL POINT

 |  6.39391E-15  3.63967E-07  3.63968E-07 |
 |  3.63968E-07 -6.00799E-15  3.63967E-07 |
 |  3.63967E-07  3.63967E-07 -1.74253E-14 |

 ENERGY OF CENTRAL POINT:   -0.4541827506E+04


 VOLUME OF THE CELL: **********

 DENSITY OF THE CRYSTAL =          0.9042 g/cm^3

 STRAIN MATRIX   1 :

  | 1 0 0 |
  | 0 0 0 |
  | 0 0 0 |
  
 *******************************************************************************
 LATTICE PARAMETERS (ANGSTROMS AND DEGREES) - BOHR = 0.5291772083 ANGSTROM
 PRIMITIVE CELL - CENTRING CODE 6/0 VOLUME=  2490.384483 - DENSITY  0.904 g/cm^3
         A              B              C           ALPHA      BETA       GAMMA 
    14.78981577    14.78981577    14.78981577   109.471221 109.471221 109.471221
 *******************************************************************************
 ATOMS IN THE ASYMMETRIC UNIT   12 - ATOMS IN THE UNIT CELL:  138
     ATOM                 X/A                 Y/B                 Z/C    
 *******************************************************************************
      1 T   1 H    -1.233252099462E-01  3.508272765322E-01 -2.379365303466E-01
      2 F   1 H    -4.112361931213E-01  1.146113204004E-01  2.379365303466E-01
      3 F   1 H     1.233252099462E-01 -1.146113204004E-01  4.741524864784E-01
      4 F   1 H     4.112361931213E-01 -3.508272765322E-01 -4.741524864784E-01
      5 F   1 H    -2.379365303466E-01 -1.233252099462E-01  3.508272765322E-01
      6 F   1 H     3.508272765322E-01 -2.379365303466E-01 -1.233252099462E-01
      7 F   1 H    -4.741524864784E-01  4.112361931213E-01 -3.508272765322E-01
      8 F   1 H     1.146113204004E-01  2.379365303466E-01 -4.112361931213E-01
      9 F   1 H     2.379365303466E-01 -4.112361931213E-01  1.146113204004E-01
     10 F   1 H    -1.146113204004E-01  4.741524864784E-01  1.233252099462E-01
     11 F   1 H     4.741524864784E-01  1.233252099462E-01 -1.146113204004E-01
     12 F   1 H    -3.508272765322E-01 -4.741524864784E-01  4.112361931213E-01
     13 T   1 H    -2.379334648179E-01  3.508762572584E-01 -1.232953463418E-01
     14 F   1 H     4.741716036002E-01 -1.146381184761E-01  1.232953463418E-01
     15 F   1 H     2.379334648179E-01  1.146381184761E-01 -4.111902779237E-01
     16 F   1 H    -4.741716036002E-01 -3.508762572584E-01  4.111902779237E-01
     17 F   1 H    -1.232953463418E-01 -2.379334648179E-01  3.508762572584E-01
     18 F   1 H     3.508762572584E-01 -1.232953463418E-01 -2.379334648179E-01
     19 F   1 H     4.111902779237E-01 -4.741716036002E-01 -3.508762572584E-01
     20 F   1 H    -1.146381184761E-01  1.232953463418E-01  4.741716036002E-01
     21 F   1 H     1.232953463418E-01  4.741716036002E-01 -1.146381184761E-01
     22 F   1 H     1.146381184761E-01 -4.111902779237E-01  2.379334648179E-01
     23 F   1 H    -4.111902779237E-01  2.379334648179E-01  1.146381184761E-01
     24 F   1 H    -3.508762572584E-01  4.111902779237E-01 -4.741716036002E-01
     25 T   1 H     4.395427702908E-01  1.352897835556E-01 -4.870187705424E-01
     26 F   1 H    -3.776914459020E-01 -7.343845916679E-02  4.870187705424E-01
     27 F   1 H    -4.395427702908E-01  7.343845916679E-02 -3.042529867352E-01
     28 F   1 H     3.776914459020E-01 -1.352897835556E-01  3.042529867352E-01
     29 F   1 H    -4.870187705424E-01  4.395427702908E-01  1.352897835556E-01
     30 F   1 H     1.352897835556E-01 -4.870187705424E-01  4.395427702908E-01
     31 F   1 H     3.042529867352E-01  3.776914459020E-01 -1.352897835556E-01
     32 F   1 H    -7.343845916679E-02  4.870187705424E-01 -3.776914459020E-01
     33 F   1 H     4.870187705424E-01 -3.776914459020E-01 -7.343845916679E-02
     34 F   1 H     7.343845916679E-02 -3.042529867352E-01 -4.395427702908E-01
     35 F   1 H    -3.042529867352E-01 -4.395427702908E-01  7.343845916679E-02
     36 F   1 H    -1.352897835556E-01  3.042529867352E-01  3.776914459020E-01
     37 T   1 H     4.891770294042E-01  2.463987420621E-01  4.892811595369E-01
     38 F   1 H    -2.428824174747E-01 -1.041301326984E-04 -4.892811595369E-01
     39 F   1 H    -4.891770294042E-01  1.041301326984E-04 -2.427782873420E-01
     40 F   1 H     2.428824174747E-01 -2.463987420621E-01  2.427782873420E-01
     41 F   1 H     4.892811595369E-01  4.891770294042E-01  2.463987420621E-01
     42 F   1 H     2.463987420621E-01  4.892811595369E-01  4.891770294042E-01
     43 F   1 H     2.427782873420E-01  2.428824174747E-01 -2.463987420621E-01
     44 F   1 H    -1.041301326984E-04 -4.892811595369E-01 -2.428824174747E-01
     45 F   1 H    -4.892811595369E-01 -2.428824174747E-01 -1.041301326984E-04
     46 F   1 H     1.041301326984E-04 -2.427782873420E-01 -4.891770294042E-01
     47 F   1 H    -2.427782873420E-01 -4.891770294042E-01  1.041301326984E-04
     48 F   1 H    -2.463987420621E-01  2.427782873420E-01  2.428824174747E-01
     49 T   1 H    -4.870142464867E-01  1.353868772969E-01  4.395521995445E-01
     50 F   1 H    -3.041653222476E-01  7.343355396872E-02 -4.395521995445E-01
     51 F   1 H     4.870142464867E-01 -7.343355396872E-02 -3.775988762164E-01
     52 F   1 H     3.041653222476E-01 -1.353868772969E-01  3.775988762164E-01
     53 F   1 H     4.395521995445E-01 -4.870142464867E-01  1.353868772969E-01
     54 F   1 H     1.353868772969E-01  4.395521995445E-01 -4.870142464867E-01
     55 F   1 H     3.775988762164E-01  3.041653222476E-01 -1.353868772969E-01
     56 F   1 H     7.343355396872E-02 -4.395521995445E-01 -3.041653222476E-01
     57 F   1 H    -4.395521995445E-01 -3.041653222476E-01  7.343355396872E-02
     58 F   1 H    -7.343355396872E-02 -3.775988762164E-01  4.870142464867E-01
     59 F   1 H    -3.775988762164E-01  4.870142464867E-01 -7.343355396872E-02
     60 F   1 H    -1.353868772969E-01  3.775988762164E-01  3.041653222476E-01
     61 T 230 ZN   -2.500260292244E-01  2.499739707756E-01 -5.000000000000E-01
     62 F 230 ZN    2.500260292244E-01 -2.499739707756E-01 -5.000000000000E-01
     63 F 230 ZN   -5.000000000000E-01 -2.500260292244E-01  2.499739707756E-01
     64 F 230 ZN    2.499739707756E-01 -5.000000000000E-01 -2.500260292244E-01
     65 F 230 ZN    5.000000000000E-01  2.500260292244E-01 -2.499739707756E-01
     66 F 230 ZN   -2.499739707756E-01 -5.000000000000E-01  2.500260292244E-01
     67 T   6 C    -3.856629571415E-01  2.442522359195E-01 -3.856366282857E-01
     68 F   6 C    -3.701111357948E-01 -2.632885578714E-05  3.856366282857E-01
     69 F   6 C     3.856629571415E-01  2.632885578714E-05 -3.700848069390E-01
     70 F   6 C     3.701111357948E-01 -2.442522359195E-01  3.700848069390E-01
     71 F   6 C    -3.856366282857E-01 -3.856629571415E-01  2.442522359195E-01
     72 F   6 C     2.442522359195E-01 -3.856366282857E-01 -3.856629571415E-01
     73 F   6 C     3.700848069390E-01  3.701111357948E-01 -2.442522359195E-01
     74 F   6 C    -2.632885578714E-05  3.856366282857E-01 -3.701111357948E-01
     75 F   6 C     3.856366282857E-01 -3.701111357948E-01 -2.632885578711E-05
     76 F   6 C     2.632885578714E-05 -3.700848069390E-01  3.856629571415E-01
     77 F   6 C    -3.700848069390E-01  3.856629571415E-01  2.632885578711E-05
     78 F   6 C    -2.442522359195E-01  3.700848069390E-01  3.701111357948E-01
     79 T   6 C    -2.101360054252E-01  3.219134415563E-01 -2.667549175214E-01
     80 F   6 C    -4.113316409224E-01  5.661891209619E-02  2.667549175214E-01
     81 F   6 C     2.101360054252E-01 -5.661891209619E-02 -4.679505530186E-01
     82 F   6 C     4.113316409224E-01 -3.219134415563E-01  4.679505530186E-01
     83 F   6 C    -2.667549175214E-01 -2.101360054252E-01  3.219134415563E-01
     84 F   6 C     3.219134415563E-01 -2.667549175214E-01 -2.101360054252E-01
     85 F   6 C     4.679505530186E-01  4.113316409224E-01 -3.219134415563E-01
     86 F   6 C     5.661891209619E-02  2.667549175214E-01 -4.113316409224E-01
     87 F   6 C     2.667549175214E-01 -4.113316409224E-01  5.661891209619E-02
     88 F   6 C    -5.661891209619E-02 -4.679505530186E-01  2.101360054252E-01
     89 F   6 C    -4.679505530186E-01  2.101360054252E-01 -5.661891209619E-02
     90 F   6 C    -3.219134415563E-01  4.679505530186E-01  4.113316409224E-01
     91 T   6 C    -4.918284545877E-01  1.872213749726E-01 -4.917953491984E-01
     92 F   6 C    -3.209832758290E-01 -3.310538931259E-05  4.917953491984E-01
     93 F   6 C     4.918284545877E-01  3.310538931249E-05 -3.209501704397E-01
     94 F   6 C     3.209832758290E-01 -1.872213749726E-01  3.209501704397E-01
     95 F   6 C    -4.917953491984E-01 -4.918284545877E-01  1.872213749726E-01
     96 F   6 C     1.872213749726E-01 -4.917953491984E-01 -4.918284545877E-01
     97 F   6 C     3.209501704397E-01  3.209832758290E-01 -1.872213749726E-01
     98 F   6 C    -3.310538931259E-05  4.917953491984E-01 -3.209832758290E-01
     99 F   6 C     4.917953491984E-01 -3.209832758290E-01 -3.310538931260E-05
    100 F   6 C     3.310538931260E-05 -3.209501704397E-01  4.918284545877E-01
    101 F   6 C    -3.209501704397E-01  4.918284545877E-01  3.310538931259E-05
    102 F   6 C    -1.872213749726E-01  3.209501704397E-01  3.209832758290E-01
    103 T   7 N    -2.856709901775E-01  2.729027367962E-01 -3.776909179806E-01
    104 F   7 N    -3.494063452232E-01  9.201992780309E-02  3.776909179806E-01
    105 F   7 N     2.856709901775E-01 -9.201992780309E-02 -4.414262730263E-01
    106 F   7 N     3.494063452232E-01 -2.729027367962E-01  4.414262730263E-01
    107 F   7 N    -3.776909179806E-01 -2.856709901775E-01  2.729027367962E-01
    108 F   7 N     2.729027367962E-01 -3.776909179806E-01 -2.856709901775E-01
    109 F   7 N     4.414262730263E-01  3.494063452232E-01 -2.729027367962E-01
    110 F   7 N     9.201992780309E-02  3.776909179806E-01 -3.494063452232E-01
    111 F   7 N     3.776909179806E-01 -3.494063452232E-01  9.201992780309E-02
    112 F   7 N    -9.201992780309E-02 -4.414262730263E-01  2.856709901775E-01
    113 F   7 N    -4.414262730263E-01  2.856709901775E-01 -9.201992780309E-02
    114 F   7 N    -2.729027367962E-01  4.414262730263E-01  3.494063452232E-01
    115 T   6 C    -2.667638950526E-01  3.219364422761E-01 -2.101113462834E-01
    116 F   6 C    -4.679522114404E-01 -5.665254876919E-02  2.101113462834E-01
    117 F   6 C     2.667638950526E-01  5.665254876919E-02 -4.112996626713E-01
    118 F   6 C     4.679522114404E-01 -3.219364422761E-01  4.112996626713E-01
    119 F   6 C    -2.101113462834E-01 -2.667638950526E-01  3.219364422761E-01
    120 F   6 C     3.219364422761E-01 -2.101113462834E-01 -2.667638950526E-01
    121 F   6 C     4.112996626713E-01  4.679522114404E-01 -3.219364422761E-01
    122 F   6 C    -5.665254876919E-02  2.101113462834E-01 -4.679522114404E-01
    123 F   6 C     2.101113462834E-01 -4.679522114404E-01 -5.665254876919E-02
    124 F   6 C     5.665254876919E-02 -4.112996626713E-01  2.667638950526E-01
    125 F   6 C    -4.112996626713E-01  2.667638950526E-01  5.665254876919E-02
    126 F   6 C    -3.219364422761E-01  4.112996626713E-01  4.679522114404E-01
    127 T   7 N    -3.777007111251E-01  2.729401194252E-01 -2.856353104913E-01
    128 F   7 N    -4.414245700835E-01 -9.206540063377E-02  2.856353104913E-01
    129 F   7 N     3.777007111251E-01  9.206540063377E-02 -3.493591694497E-01
    130 F   7 N     4.414245700835E-01 -2.729401194252E-01  3.493591694497E-01
    131 F   7 N    -2.856353104913E-01 -3.777007111251E-01  2.729401194252E-01
    132 F   7 N     2.729401194252E-01 -2.856353104913E-01 -3.777007111251E-01
    133 F   7 N     3.493591694497E-01  4.414245700835E-01 -2.729401194252E-01
    134 F   7 N    -9.206540063377E-02  2.856353104913E-01 -4.414245700835E-01
    135 F   7 N     2.856353104913E-01 -4.414245700835E-01 -9.206540063377E-02
    136 F   7 N     9.206540063377E-02 -3.493591694497E-01  3.777007111251E-01
    137 F   7 N    -3.493591694497E-01  3.777007111251E-01  9.206540063377E-02
    138 F   7 N    -2.729401194252E-01  3.493591694497E-01  4.414245700835E-01

 TRANSFORMATION MATRIX PRIMITIVE-CRYSTALLOGRAPHIC CELL
  0.0000  1.0000  1.0000  1.0000  0.0000  1.0000  1.0000  1.0000  0.0000

 *******************************************************************************
 CRYSTALLOGRAPHIC CELL (VOLUME=       4980.76896505)
         A              B              C           ALPHA      BETA       GAMMA 
    17.07780823    17.07780823    17.07780823    90.000000  90.000000  90.000000

 COORDINATES IN THE CRYSTALLOGRAPHIC CELL
     ATOM                 X/A                 Y/B                 Z/C    
 *******************************************************************************
      1 T   1 H     1.181079780659E-01 -3.560445084125E-01  2.327192984663E-01
      2 F   1 H    -1.181079780659E-01  3.560445084125E-01  2.327192984663E-01
      3 F   1 H     1.181079780659E-01  3.560445084125E-01 -2.327192984663E-01
      4 F   1 H    -1.181079780659E-01 -3.560445084125E-01 -2.327192984663E-01
      5 F   1 H     2.327192984663E-01  1.181079780659E-01 -3.560445084125E-01
      6 F   1 H    -3.560445084125E-01  2.327192984663E-01  1.181079780659E-01
      7 F   1 H    -2.327192984663E-01 -1.181079780659E-01 -3.560445084125E-01
      8 F   1 H     3.560445084125E-01  2.327192984663E-01 -1.181079780659E-01
      9 F   1 H     2.327192984663E-01 -1.181079780659E-01  3.560445084125E-01
     10 F   1 H     3.560445084125E-01 -2.327192984663E-01  1.181079780659E-01
     11 F   1 H    -2.327192984663E-01  1.181079780659E-01  3.560445084125E-01
     12 F   1 H    -3.560445084125E-01 -2.327192984663E-01 -1.181079780659E-01
     13 T   1 H     2.327571878672E-01 -3.560525342091E-01  1.181190693911E-01
     14 F   1 H    -2.327571878672E-01  3.560525342091E-01  1.181190693911E-01
     15 F   1 H     2.327571878672E-01  3.560525342091E-01 -1.181190693911E-01
     16 F   1 H    -2.327571878672E-01 -3.560525342091E-01 -1.181190693911E-01
     17 F   1 H     1.181190693911E-01  2.327571878672E-01 -3.560525342091E-01
     18 F   1 H    -3.560525342091E-01  1.181190693911E-01  2.327571878672E-01
     19 F   1 H    -1.181190693911E-01 -2.327571878672E-01 -3.560525342091E-01
     20 F   1 H     3.560525342091E-01  1.181190693911E-01 -2.327571878672E-01
     21 F   1 H     1.181190693911E-01 -2.327571878672E-01  3.560525342091E-01
     22 F   1 H     3.560525342091E-01 -1.181190693911E-01  2.327571878672E-01
     23 F   1 H    -1.181190693911E-01  2.327571878672E-01  3.560525342091E-01
     24 F   1 H    -3.560525342091E-01 -1.181190693911E-01 -2.327571878672E-01
     25 T   1 H     1.043641213612E-01  4.086171080964E-01  3.092566219440E-02
     26 F   1 H    -1.043641213612E-01 -4.086171080964E-01  3.092566219440E-02
     27 F   1 H     1.043641213612E-01 -4.086171080964E-01 -3.092566219440E-02
     28 F   1 H    -1.043641213612E-01  4.086171080964E-01 -3.092566219440E-02
     29 F   1 H     3.092566219440E-02  1.043641213612E-01  4.086171080964E-01
     30 F   1 H     4.086171080964E-01  3.092566219440E-02  1.043641213612E-01
     31 F   1 H    -3.092566219440E-02 -1.043641213612E-01  4.086171080964E-01
     32 F   1 H    -4.086171080964E-01  3.092566219440E-02 -1.043641213612E-01
     33 F   1 H     3.092566219440E-02 -1.043641213612E-01 -4.086171080964E-01
     34 F   1 H    -4.086171080964E-01 -3.092566219440E-02  1.043641213612E-01
     35 F   1 H    -3.092566219440E-02  1.043641213612E-01 -4.086171080964E-01
     36 F   1 H     4.086171080964E-01 -3.092566219440E-02 -1.043641213612E-01
     37 T   1 H     1.232514360974E-01  3.660297234394E-01  1.231473059647E-01
     38 F   1 H    -1.232514360974E-01 -3.660297234394E-01  1.231473059647E-01
     39 F   1 H     1.232514360974E-01 -3.660297234394E-01 -1.231473059647E-01
     40 F   1 H    -1.232514360974E-01  3.660297234394E-01 -1.231473059647E-01
     41 F   1 H     1.231473059647E-01  1.232514360974E-01  3.660297234394E-01
     42 F   1 H     3.660297234394E-01  1.231473059647E-01  1.232514360974E-01
     43 F   1 H    -1.231473059647E-01 -1.232514360974E-01  3.660297234394E-01
     44 F   1 H    -3.660297234394E-01  1.231473059647E-01 -1.232514360974E-01
     45 F   1 H     1.231473059647E-01 -1.232514360974E-01 -3.660297234394E-01
     46 F   1 H    -3.660297234394E-01 -1.231473059647E-01  1.232514360974E-01
     47 F   1 H    -1.231473059647E-01  1.232514360974E-01 -3.660297234394E-01
     48 F   1 H     3.660297234394E-01 -1.231473059647E-01 -1.232514360974E-01
     49 T   1 H     3.097666166408E-02  4.085755378805E-01  1.044102156328E-01
     50 F   1 H    -3.097666166408E-02 -4.085755378805E-01  1.044102156328E-01
     51 F   1 H     3.097666166408E-02 -4.085755378805E-01 -1.044102156328E-01
     52 F   1 H    -3.097666166408E-02  4.085755378805E-01 -1.044102156328E-01
     53 F   1 H     1.044102156328E-01  3.097666166408E-02  4.085755378805E-01
     54 F   1 H     4.085755378805E-01  1.044102156328E-01  3.097666166408E-02
     55 F   1 H    -1.044102156328E-01 -3.097666166408E-02  4.085755378805E-01
     56 F   1 H    -4.085755378805E-01  1.044102156328E-01 -3.097666166408E-02
     57 F   1 H     1.044102156328E-01 -3.097666166408E-02 -4.085755378805E-01
     58 F   1 H    -4.085755378805E-01 -1.044102156328E-01  3.097666166408E-02
     59 F   1 H    -1.044102156328E-01  3.097666166408E-02 -4.085755378805E-01
     60 F   1 H     4.085755378805E-01 -1.044102156328E-01 -3.097666166408E-02
     61 T 230 ZN   -5.000000000000E-01  0.000000000000E+00 -2.500260292244E-01
     62 F 230 ZN   -5.000000000000E-01  0.000000000000E+00  2.500260292244E-01
     63 F 230 ZN   -2.500260292244E-01 -5.000000000000E-01  0.000000000000E+00
     64 F 230 ZN   -2.752131715785E-17 -2.500260292244E-01 -5.000000000000E-01
     65 F 230 ZN    2.500260292244E-01 -5.000000000000E-01 -5.504263431570E-17
     66 F 230 ZN    0.000000000000E+00  2.500260292244E-01 -5.000000000000E-01
     67 T   6 C     1.221392823876E-01  4.922240893267E-01  1.221129535318E-01
     68 F   6 C    -1.221392823876E-01 -4.922240893267E-01  1.221129535318E-01
     69 F   6 C     1.221392823876E-01 -4.922240893267E-01 -1.221129535318E-01
     70 F   6 C    -1.221392823876E-01  4.922240893267E-01 -1.221129535318E-01
     71 F   6 C     1.221129535318E-01  1.221392823876E-01  4.922240893267E-01
     72 F   6 C     4.922240893267E-01  1.221129535318E-01  1.221392823876E-01
     73 F   6 C    -1.221129535318E-01 -1.221392823876E-01  4.922240893267E-01
     74 F   6 C    -4.922240893267E-01  1.221129535318E-01 -1.221392823876E-01
     75 F   6 C     1.221129535318E-01 -1.221392823876E-01 -4.922240893267E-01
     76 F   6 C    -4.922240893267E-01 -1.221129535318E-01  1.221392823876E-01
     77 F   6 C    -1.221129535318E-01  1.221392823876E-01 -4.922240893267E-01
     78 F   6 C     4.922240893267E-01 -1.221129535318E-01 -1.221392823876E-01
     79 T   6 C     1.326472647300E-01 -3.994021822514E-01  1.892661768262E-01
     80 F   6 C    -1.326472647300E-01  3.994021822514E-01  1.892661768262E-01
     81 F   6 C     1.326472647300E-01  3.994021822514E-01 -1.892661768262E-01
     82 F   6 C    -1.326472647300E-01 -3.994021822514E-01 -1.892661768262E-01
     83 F   6 C     1.892661768262E-01  1.326472647300E-01 -3.994021822514E-01
     84 F   6 C    -3.994021822514E-01  1.892661768262E-01  1.326472647300E-01
     85 F   6 C    -1.892661768262E-01 -1.326472647300E-01 -3.994021822514E-01
     86 F   6 C     3.994021822514E-01  1.892661768262E-01 -1.326472647300E-01
     87 F   6 C     1.892661768262E-01 -1.326472647300E-01  3.994021822514E-01
     88 F   6 C     3.994021822514E-01 -1.892661768262E-01  1.326472647300E-01
     89 F   6 C    -1.892661768262E-01  1.326472647300E-01  3.994021822514E-01
     90 F   6 C    -3.994021822514E-01 -1.892661768262E-01 -1.326472647300E-01
     91 T   6 C     9.362724018096E-02  4.145774106206E-01  9.359413479164E-02
     92 F   6 C    -9.362724018096E-02 -4.145774106206E-01  9.359413479164E-02
     93 F   6 C     9.362724018096E-02 -4.145774106206E-01 -9.359413479164E-02
     94 F   6 C    -9.362724018096E-02  4.145774106206E-01 -9.359413479164E-02
     95 F   6 C     9.359413479164E-02  9.362724018096E-02  4.145774106206E-01
     96 F   6 C     4.145774106206E-01  9.359413479164E-02  9.362724018096E-02
     97 F   6 C    -9.359413479164E-02 -9.362724018096E-02  4.145774106206E-01
     98 F   6 C    -4.145774106206E-01  9.359413479164E-02 -9.362724018096E-02
     99 F   6 C     9.359413479164E-02 -9.362724018096E-02 -4.145774106206E-01
    100 F   6 C    -4.145774106206E-01 -9.359413479164E-02  9.362724018096E-02
    101 F   6 C    -9.359413479164E-02  9.362724018096E-02 -4.145774106206E-01
    102 F   6 C     4.145774106206E-01 -9.359413479164E-02 -9.362724018096E-02
    103 T   7 N     9.044140449654E-02 -4.681323224772E-01  1.824613322996E-01
    104 F   7 N    -9.044140449654E-02  4.681323224772E-01  1.824613322996E-01
    105 F   7 N     9.044140449654E-02  4.681323224772E-01 -1.824613322996E-01
    106 F   7 N    -9.044140449654E-02 -4.681323224772E-01 -1.824613322996E-01
    107 F   7 N     1.824613322996E-01  9.044140449654E-02 -4.681323224772E-01
    108 F   7 N    -4.681323224772E-01  1.824613322996E-01  9.044140449654E-02
    109 F   7 N    -1.824613322996E-01 -9.044140449654E-02 -4.681323224772E-01
    110 F   7 N     4.681323224772E-01  1.824613322996E-01 -9.044140449654E-02
    111 F   7 N     1.824613322996E-01 -9.044140449654E-02  4.681323224772E-01
    112 F   7 N     4.681323224772E-01 -1.824613322996E-01  9.044140449654E-02
    113 F   7 N    -1.824613322996E-01  9.044140449654E-02  4.681323224772E-01
    114 F   7 N    -4.681323224772E-01 -1.824613322996E-01 -9.044140449654E-02
    115 T   6 C     1.892944955227E-01 -3.994058418061E-01  1.326419467535E-01
    116 F   6 C    -1.892944955227E-01  3.994058418061E-01  1.326419467535E-01
    117 F   6 C     1.892944955227E-01  3.994058418061E-01 -1.326419467535E-01
    118 F   6 C    -1.892944955227E-01 -3.994058418061E-01 -1.326419467535E-01
    119 F   6 C     1.326419467535E-01  1.892944955227E-01 -3.994058418061E-01
    120 F   6 C    -3.994058418061E-01  1.326419467535E-01  1.892944955227E-01
    121 F   6 C    -1.326419467535E-01 -1.892944955227E-01 -3.994058418061E-01
    122 F   6 C     3.994058418061E-01  1.326419467535E-01 -1.892944955227E-01
    123 F   6 C     1.326419467535E-01 -1.892944955227E-01  3.994058418061E-01
    124 F   6 C     3.994058418061E-01 -1.326419467535E-01  1.892944955227E-01
    125 F   6 C    -1.326419467535E-01  1.892944955227E-01  3.994058418061E-01
    126 F   6 C    -3.994058418061E-01 -1.326419467535E-01 -1.892944955227E-01
    127 T   7 N     1.825027600295E-01 -4.681380705208E-01  9.043735939573E-02
    128 F   7 N    -1.825027600295E-01  4.681380705208E-01  9.043735939573E-02
    129 F   7 N     1.825027600295E-01  4.681380705208E-01 -9.043735939573E-02
    130 F   7 N    -1.825027600295E-01 -4.681380705208E-01 -9.043735939573E-02
    131 F   7 N     9.043735939573E-02  1.825027600295E-01 -4.681380705208E-01
    132 F   7 N    -4.681380705208E-01  9.043735939573E-02  1.825027600295E-01
    133 F   7 N    -9.043735939573E-02 -1.825027600295E-01 -4.681380705208E-01
    134 F   7 N     4.681380705208E-01  9.043735939573E-02 -1.825027600295E-01
    135 F   7 N     9.043735939573E-02 -1.825027600295E-01  4.681380705208E-01
    136 F   7 N     4.681380705208E-01 -9.043735939573E-02  1.825027600295E-01
    137 F   7 N    -9.043735939573E-02  1.825027600295E-01  4.681380705208E-01
    138 F   7 N    -4.681380705208E-01 -9.043735939573E-02 -1.825027600295E-01

 T = ATOM BELONGING TO THE ASYMMETRIC UNIT

 *******************************************************************************
 * CELL DEFORMATION
 *******************************************************************************

    ELASTIC STRAIN MATRIX (ADIMENSIONAL)

    1    0.0001000000    0.0000000000    0.0000000000
    2    0.0000000000    0.0000000000    0.0000000000
    3    0.0000000000    0.0000000000    0.0000000000

 LATTICE PARAMETERS (ANGSTROMS AND DEGREES) OF
 (1) ORIGINAL PRIMITIVE CELL
 (2) ORIGINAL CRYSTALLOGRAPHIC CELL
 (3) DEFORMED PRIMITIVE CELL
 (4) DEFORMED CRYSTALLOGRAPHIC CELL

            A           B           C        ALPHA       BETA        GAMMA         VOL
 (1)   14.789816   14.789816   14.789816  109.471221  109.471221  109.471221 2490.384483
 (2)   17.077808   17.077808   17.077808   90.000000   90.000000   90.000000 4980.768965
 (3)   14.790309   14.790309   14.790309  109.465819  109.473922  109.473922 2490.633521
 (4)   17.079516   17.077808   17.077808   90.000000   90.000000   90.000000 4981.267042

 * CELL DEFORMATION COMPLETE - NO. OF SYMMOPS   4

 *******************************************************************************
 * CELL DEFORMATION
 *******************************************************************************

    ELASTIC STRAIN MATRIX (ADIMENSIONAL)

    1   -0.0001000000    0.0000000000    0.0000000000
    2    0.0000000000    0.0000000000    0.0000000000
    3    0.0000000000    0.0000000000    0.0000000000

 LATTICE PARAMETERS (ANGSTROMS AND DEGREES) OF
 (1) ORIGINAL PRIMITIVE CELL
 (2) ORIGINAL CRYSTALLOGRAPHIC CELL
 (3) DEFORMED PRIMITIVE CELL
 (4) DEFORMED CRYSTALLOGRAPHIC CELL

            A           B           C        ALPHA       BETA        GAMMA         VOL
 (1)   14.790309   14.790309   14.790309  109.465819  109.473922  109.473922 2490.633521
 (2)   17.079516   17.077808   17.077808   90.000000   90.000000   90.000000 4981.267042
 (3)   14.789816   14.789816   14.789816  109.471221  109.471220  109.471220 2490.384458
 (4)   17.077808   17.077808   17.077808   90.000000   90.000000   90.000000 4980.768915

 * CELL DEFORMATION COMPLETE - NO. OF SYMMOPS   4

 *****    4 SYMMOPS - TRANSLATORS IN ANGSTROM
 ***** MATRICES AND TRANSLATORS IN THE CARTESIAN REFERENCE FRAME

 ORDER   : ORDER OF THE OPERATOR

 TRANSLA : REAL TRANSLATION (WITHOUT ORIGIN SHIFT) IN CARTESIAN COORDINATES

 uvw/hkl : ORIENTATION OF THE OPERATOR IN CARTESIAN COORDINATES

 LOCATED : ORIGIN OF THE OPERATOR IN CARTESIAN COORDINATES

   NO.   1 INVERSE   1    ORDER   1        NO.   2 INVERSE   2    ORDER   2
    1.000   0.000   0.000     0.000        -1.000   0.000   0.000     0.000
    0.000   1.000   0.000     0.000         0.000  -1.000   0.000     0.000
    0.000   0.000   1.000     0.000         0.000   0.000   1.000     0.000
             OPERATION E(   1)                       OPERATION C(   2)
 DETERMINANT 1.; ROTATION(DEG)   0.      DETERMINANT 1.; ROTATION(DEG) 180.
 TRANSLA (  0.000    0.000    0.000)     TRANSLA (  0.000    0.000    0.000)
 uvw/hkl (  0.000    0.000    0.000)     uvw/hkl (  0.000    0.000    4.000)
 LOCATED (  0.000    0.000    0.000)     LOCATED (  0.000    0.000    0.000)

   NO.   3 INVERSE   3    ORDER   2        NO.   4 INVERSE   4    ORDER   2
    1.000   0.000   0.000     0.000        -1.000   0.000   0.000     0.000
    0.000  -1.000   0.000     0.000         0.000   1.000   0.000     0.000
    0.000   0.000  -1.000     0.000         0.000   0.000  -1.000     0.000
             OPERATION C(   2)                       OPERATION C(   2)
 DETERMINANT 1.; ROTATION(DEG) 180.      DETERMINANT 1.; ROTATION(DEG) 180.
 TRANSLA (  0.000    0.000    0.000)     TRANSLA (  0.000    0.000    0.000)
 uvw/hkl (  4.000    0.000    0.000)     uvw/hkl (  0.000   -4.000    0.000)
 LOCATED (  0.000    0.000    0.000)     LOCATED (  0.000    0.000    0.000)

 GCALCO - MAX INDICES DIRECT LATTICE VECTOR    14    14    14
 NO.OF VECTORS CREATED 6999 STARS  122 RMAX   304.45703 BOHR

 CAPPA:IS1  2;IS2  2;IS3  2; K PTS MONK NET   5; SYMMOPS:K SPACE   8;G SPACE   4

 *******************************************************************************
 MAX NUMBER OF SCF CYCLES      50  CONVERGENCE ON DELTAP        10**-18
 WEIGHT OF F(I) IN F(I+1)      30% CONVERGENCE ON ENERGY        10**- 8
 SHRINK. FACT.(MONKH.)    2  2  2  NUMBER OF K POINTS IN THE IBZ      5
 SHRINKING FACTOR(GILAT NET)    2  NUMBER OF K POINTS(GILAT NET)      5
 *******************************************************************************
 *** K POINTS COORDINATES (OBLIQUE COORDINATES IN UNITS OF IS =  2)
   1-R(  0  0  0)   2-R(  1  0  0)   3-R(  0  1  0)   4-R(  1  1  0)
   5-R(  1  1  1)

 DIRECT LATTICE VECTORS COMPON. (A.U.)     RECIP. LATTICE VECTORS COMPON. (A.U.) 
        X            Y            Z              X            Y            Z
  -16.1361903   16.1361903   16.1361903      0.0000000    0.1946923    0.1946923
   16.1361903  -16.1361903   16.1361903      0.1946923    0.0000000    0.1946923
   16.1361903   16.1361903  -16.1361903      0.1946923    0.1946923    0.0000000

 DISK SPACE FOR EIGENVECTORS (FTN 10)    18202320 REALS
 TTTTTTTTTTTTTTTTTTTTTTTTTTTTTT gordsh1     TELAPSE     1501.08 TCPU      758.10

 MATRIX SIZE: P(G)10728612, F(G)  742530, P(G) IRR 1354830, F(G) IRR  189057
 MAX G-VECTOR INDEX FOR 1- AND 2-ELECTRON INTEGRALS 135

 TTTTTTTTTTTTTTTTTTTTTTTTTTTTTT INPUT       TELAPSE     1501.22 TCPU      758.24

 SYMMETRY ALLOWED ELASTIC DISTORTION 1
  0.5773503  0.0000000  0.0000000
  0.0000000  0.5773503  0.0000000
  0.0000000  0.0000000  0.5773503

 SYMMETRY ALLOWED ELASTIC DISTORTION 2
  0.8164966  0.0000000  0.0000000
  0.0000000 -0.4082483  0.0000000
  0.0000000  0.0000000 -0.4082483

 SYMMETRY ALLOWED ELASTIC DISTORTION 3
  0.0000000  0.0000000  0.0000000
  0.0000000  0.7071068  0.0000000
  0.0000000  0.0000000 -0.7071068

 SYMMETRY ALLOWED INTERNAL DEGREE(S) OF FREEDOM: 102
 TTTTTTTTTTTTTTTTTTTTTTTTTTTTTT SYMM        TELAPSE     1501.38 TCPU      758.40
 TTTTTTTTTTTTTTTTTTTTTTTTTTTTTT INT_SCREEN  TELAPSE     1501.44 TCPU      758.47
 INFORMATION **** EXCBUF **** EXCH. BIPO BUFFER: WORDS USED =     4000000
 WARNING **** EXCBUF **** EXCH. BIPO BUFFER TOO SMALL - TO AVOID I/O SET EXCHSIZE =     8481186

 DFT PARAMETERS

     ATOM       ELECTRONS   NET CHARGE   R(ANGSTROM)
   1   1  H       1.0000      0.0000     1.11000000
  61 230  ZN     20.0000      0.0000     1.37000000
  67   6  C       6.0000      0.0000     0.77000000
 103   7  N       7.0000      0.0000     0.74000000

 SIZE OF GRID=    1946103
 TTTTTTTTTTTTTTTTTTTTTTTTTTTTTT MAKE_GRID2  TELAPSE     1508.22 TCPU      765.09
 BECKE WEIGHT FUNCTION
 RADSAFE =     2.00
 TOLERANCES - DENSITY:10**- 6; POTENTIAL:10**- 9; GRID WGT:10**-14

 RADIAL INTEGRATION  - INTERVALS (POINTS,UPPER LIMIT):            1( 99,  4.0*R)

 ANGULAR INTEGRATION - INTERVALS (ACCURACY LEVEL [N. POINTS] UPPER LIMIT):
  1(  6[ 146]   0.2)  2( 11[ 302]   0.5)  3( 14[ 590]   0.9)  4( 18[1454]   3.5)
  5( 14[ 590]9999.0)
 TTTTTTTTTTTTTTTTTTTTTTTTTTTTTT INT_CALC    TELAPSE     1508.28 TCPU      765.15

 *******************************************************************************
 ZIF8_0degree                                                                    
 CRYSTAL - SCF - TYPE OF CALCULATION :  RESTRICTED CLOSED SHELL
 *******************************************************************************

 CAPPA:IS1  2;IS2  2;IS3  2; K PTS MONK NET   5; SYMMOPS:K SPACE   8;G SPACE   4

 TTTTTTTTTTTTTTTTTTTTTTTTTTTTTT SDIK        TELAPSE     1510.38 TCPU      767.24

 AAAAAAAAAAAAAAAAAAAAAAAAAAAAAAAAAAAAAAAAAAAAAAAAAAAAAAAAAAAAAAAAAAAAAAAAAAAAAAA
         ATOMIC WAVEFUNCTION(S)


 NUCLEAR CHARGE  1.0  SYMMETRY SPECIES            S
 N. ELECTRONS    1.0  NUMBER OF PRIMITIVE GTOS    5
                      NUMBER OF CONTRACTED GTOS   3
                      NUMBER OF CLOSED SHELLS     0
                      OPEN SHELL OCCUPATION       1

  ZNUC SCFIT  TOTAL HF ENERGY   KINETIC ENERGY   VIRIAL THEOREM ACCURACY
   1.0   1   -4.998098153E-01  4.997907537E-01 -2.000038139E+00  9.6E-17

 NUCLEAR CHARGE 20.0  SYMMETRY SPECIES            S    P    D
 N. ELECTRONS   20.0  NUMBER OF PRIMITIVE GTOS    7    7    6
                      NUMBER OF CONTRACTED GTOS   5    5    3
                      NUMBER OF CLOSED SHELLS     2    1    1
                      OPEN SHELL OCCUPATION       0    0    0

  ZNUC SCFIT  TOTAL HF ENERGY   KINETIC ENERGY   VIRIAL THEOREM ACCURACY
  20.0  35   -2.259494290E+02  1.538488917E+02 -2.468645152E+00  3.9E-06

 NUCLEAR CHARGE  6.0  SYMMETRY SPECIES            S    P
 N. ELECTRONS    6.0  NUMBER OF PRIMITIVE GTOS   11    5
                      NUMBER OF CONTRACTED GTOS   4    3
                      NUMBER OF CLOSED SHELLS     2    0
                      OPEN SHELL OCCUPATION       0    2

  ZNUC SCFIT  TOTAL HF ENERGY   KINETIC ENERGY   VIRIAL THEOREM ACCURACY
   6.0  11   -3.768480057E+01  3.769831118E+01 -1.999641612E+00  2.0E-06

 NUCLEAR CHARGE  7.0  SYMMETRY SPECIES            S    P
 N. ELECTRONS    7.0  NUMBER OF PRIMITIVE GTOS   11    5
                      NUMBER OF CONTRACTED GTOS   4    3
                      NUMBER OF CLOSED SHELLS     2    0
                      OPEN SHELL OCCUPATION       0    3

  ZNUC SCFIT  TOTAL HF ENERGY   KINETIC ENERGY   VIRIAL THEOREM ACCURACY
   7.0  11   -5.439473665E+01  5.441433682E+01 -1.999639798E+00  3.6E-06

 AAAAAAAAAAAAAAAAAAAAAAAAAAAAAAAAAAAAAAAAAAAAAAAAAAAAAAAAAAAAAAAAAAAAAAAAAAAAAAA

 CHARGE NORMALIZATION FACTOR   1.00000000
 TOTAL ATOMIC CHARGES:
   1.0000000   1.0000000   1.0000000   1.0000000   1.0000000   1.0000000
   1.0000000   1.0000000   1.0000000   1.0000000   1.0000000   1.0000000
   1.0000000   1.0000000   1.0000000   1.0000000   1.0000000   1.0000000
   1.0000000   1.0000000   1.0000000   1.0000000   1.0000000   1.0000000
   1.0000000   1.0000000   1.0000000   1.0000000   1.0000000   1.0000000
   1.0000000   1.0000000   1.0000000   1.0000000   1.0000000   1.0000000
   1.0000000   1.0000000   1.0000000   1.0000000   1.0000000   1.0000000
   1.0000000   1.0000000   1.0000000   1.0000000   1.0000000   1.0000000
   1.0000000   1.0000000   1.0000000   1.0000000   1.0000000   1.0000000
   1.0000000   1.0000000   1.0000000   1.0000000   1.0000000   1.0000000
  20.0000000  20.0000000  20.0000000  20.0000000  20.0000000  20.0000000
   6.0000000   6.0000000   6.0000000   6.0000000   6.0000000   6.0000000
   6.0000000   6.0000000   6.0000000   6.0000000   6.0000000   6.0000000
   6.0000000   6.0000000   6.0000000   6.0000000   6.0000000   6.0000000
   6.0000000   6.0000000   6.0000000   6.0000000   6.0000000   6.0000000
   6.0000000   6.0000000   6.0000000   6.0000000   6.0000000   6.0000000
   6.0000000   6.0000000   6.0000000   6.0000000   6.0000000   6.0000000
   7.0000000   7.0000000   7.0000000   7.0000000   7.0000000   7.0000000
   7.0000000   7.0000000   7.0000000   7.0000000   7.0000000   7.0000000
   6.0000000   6.0000000   6.0000000   6.0000000   6.0000000   6.0000000
   6.0000000   6.0000000   6.0000000   6.0000000   6.0000000   6.0000000
   7.0000000   7.0000000   7.0000000   7.0000000   7.0000000   7.0000000
   7.0000000   7.0000000   7.0000000   7.0000000   7.0000000   7.0000000
 TTTTTTTTTTTTTTTTTTTTTTTTTTTTTT MOQGAD      TELAPSE     1511.16 TCPU      768.03
 TTTTTTTTTTTTTTTTTTTTTTTTTTTTTT SHELLXN     TELAPSE     1556.86 TCPU      804.66
 TTTTTTTTTTTTTTTTTTTTTTTTTTTTTT MONMO3      TELAPSE     1575.28 TCPU      823.08
 NUMERICALLY INTEGRATED DENSITY    635.9998981662
 TTTTTTTTTTTTTTTTTTTTTTTTTTTTTT NUMDFT      TELAPSE     1577.68 TCPU      825.48
 CYC   0 ETOT(AU) -4.560095874791E+03 DETOT -4.56E+03 tst  6.38E-11 PX  1.00E+00
 TTTTTTTTTTTTTTTTTTTTTTTTTTTTTT DIIS        TELAPSE     1577.82 TCPU      825.62
 TTTTTTTTTTTTTTTTTTTTTTTTTTTTTT FDIK        TELAPSE     1583.72 TCPU      830.64
 INSULATING STATE
 TOP OF VALENCE BANDS -    BAND    318; K    5; EIG -2.9657951E-01 AU
 TOP OF VALENCE BANDS -    BAND    318; K    1; EIG -2.9703110E-01 AU
 BOTTOM OF VIRTUAL BANDS - BAND    319; K    5; EIG -8.7527366E-02 AU
 DIRECT ENERGY BAND GAP:   5.6886 eV
 BOTTOM OF VIRTUAL BANDS - BAND    319; K    1; EIG -8.4291925E-02 AU
 TTTTTTTTTTTTTTTTTTTTTTTTTTTTTT PDIG        TELAPSE     1584.14 TCPU      831.06
 CHARGE NORMALIZATION FACTOR   1.00000000
 TOTAL ATOMIC CHARGES:
   0.7922499   0.7922499   0.7922499   0.7922499   0.7922498   0.7922495
   0.7922498   0.7922495   0.7922498   0.7922495   0.7922498   0.7922495
   0.7922583   0.7922583   0.7922583   0.7922583   0.7922581   0.7922582
   0.7922581   0.7922582   0.7922581   0.7922582   0.7922581   0.7922582
   0.7532975   0.7532975   0.7532975   0.7532975   0.7532976   0.7532976
   0.7532976   0.7532976   0.7532976   0.7532976   0.7532976   0.7532976
   0.7618452   0.7618452   0.7618452   0.7618452   0.7618452   0.7618452
   0.7618452   0.7618452   0.7618452   0.7618452   0.7618452   0.7618452
   0.7533216   0.7533216   0.7533216   0.7533216   0.7533216   0.7533216
   0.7533216   0.7533216   0.7533216   0.7533216   0.7533216   0.7533216
  18.2846513  18.2846513  18.2846511  18.2846509  18.2846511  18.2846509
   5.5923429   5.5923429   5.5923429   5.5923429   5.5923432   5.5923430
   5.5923432   5.5923430   5.5923432   5.5923430   5.5923432   5.5923430
   6.1802506   6.1802506   6.1802506   6.1802506   6.1802508   6.1802509
   6.1802508   6.1802509   6.1802508   6.1802509   6.1802508   6.1802509
   6.6804837   6.6804837   6.6804837   6.6804837   6.6804837   6.6804838
   6.6804837   6.6804838   6.6804837   6.6804838   6.6804837   6.6804838
   7.6857061   7.6857061   7.6857061   7.6857061   7.6857061   7.6857061
   7.6857061   7.6857061   7.6857061   7.6857061   7.6857061   7.6857061
   6.1802188   6.1802188   6.1802188   6.1802188   6.1802186   6.1802187
   6.1802186   6.1802187   6.1802186   6.1802187   6.1802186   6.1802187
   7.6856999   7.6856999   7.6856999   7.6856999   7.6856999   7.6856999
   7.6856999   7.6856999   7.6856999   7.6856999   7.6856999   7.6856999
 TTTTTTTTTTTTTTTTTTTTTTTTTTTTTT MOQGAD      TELAPSE     1584.16 TCPU      831.08
 TTTTTTTTTTTTTTTTTTTTTTTTTTTTTT SHELLXN     TELAPSE     1628.05 TCPU      868.80
 TTTTTTTTTTTTTTTTTTTTTTTTTTTTTT MONMO3      TELAPSE     1632.98 TCPU      873.73
 NUMERICALLY INTEGRATED DENSITY    635.9999262350
 TTTTTTTTTTTTTTTTTTTTTTTTTTTTTT NUMDFT      TELAPSE     1637.87 TCPU      878.62
 CYC   1 ETOT(AU) -4.539837558716E+03 DETOT  2.03E+01 tst  0.00E+00 PX  1.00E+00
 TTTTTTTTTTTTTTTTTTTTTTTTTTTTTT DIIS        TELAPSE     1638.18 TCPU      878.92
 DIIS TEST: 0.10412E+02 AT SCF   CYCLE   1 - MIX   30 %
 TTTTTTTTTTTTTTTTTTTTTTTTTTTTTT FDIK        TELAPSE     1650.40 TCPU      890.08
 INSULATING STATE
 TOP OF VALENCE BANDS -    BAND    318; K    5; EIG -1.9118548E-01 AU
 TOP OF VALENCE BANDS -    BAND    318; K    1; EIG -1.9171267E-01 AU
 BOTTOM OF VIRTUAL BANDS - BAND    319; K    1; EIG  9.3051181E-03 AU
 INDIRECT ENERGY BAND GAP:   5.4556 eV
 TTTTTTTTTTTTTTTTTTTTTTTTTTTTTT PDIG        TELAPSE     1650.76 TCPU      890.44
 CHARGE NORMALIZATION FACTOR   1.00000000
 TOTAL ATOMIC CHARGES:
   0.9488669   0.9488669   0.9488669   0.9488669   0.9483465   0.9486741
   0.9483465   0.9486741   0.9483465   0.9486741   0.9483465   0.9486741
   0.9477514   0.9477514   0.9477514   0.9477514   0.9480897   0.9481823
   0.9480897   0.9481823   0.9480897   0.9481823   0.9480897   0.9481823
   0.8932887   0.8932887   0.8932887   0.8932887   0.8934317   0.8933775
   0.8934317   0.8933775   0.8934317   0.8933775   0.8934317   0.8933775
   0.9350476   0.9350476   0.9350476   0.9350476   0.9351196   0.9351510
   0.9351196   0.9351510   0.9351196   0.9351510   0.9351196   0.9351510
   0.8932583   0.8932583   0.8932583   0.8932583   0.8933512   0.8937821
   0.8933512   0.8937821   0.8933512   0.8937821   0.8933512   0.8937821
  18.8712783  18.8712783  18.8720056  18.8711737  18.8720056  18.8711737
   5.8705332   5.8705332   5.8705332   5.8705332   5.8698007   5.8712291
   5.8698007   5.8712291   5.8698007   5.8712291   5.8698007   5.8712291
   5.9584717   5.9584717   5.9584717   5.9584717   5.9598995   5.9577608
   5.9598995   5.9577608   5.9598995   5.9577608   5.9598995   5.9577608
   6.1882694   6.1882694   6.1882694   6.1882694   6.1889759   6.1873032
   6.1889759   6.1873032   6.1889759   6.1873032   6.1889759   6.1873032
   7.4846915   7.4846915   7.4846915   7.4846915   7.4837423   7.4848571
   7.4837423   7.4848571   7.4837423   7.4848571   7.4837423   7.4848571
   5.9592266   5.9592266   5.9592266   5.9592266   5.9583348   5.9594667
   5.9583348   5.9594667   5.9583348   5.9594667   5.9583348   5.9594667
   7.4850488   7.4850488   7.4850488   7.4850488   7.4845933   7.4848480
   7.4845933   7.4848480   7.4845933   7.4848480   7.4845933   7.4848480
 TTTTTTTTTTTTTTTTTTTTTTTTTTTTTT MOQGAD      TELAPSE     1650.78 TCPU      890.46
 TTTTTTTTTTTTTTTTTTTTTTTTTTTTTT SHELLXN     TELAPSE     1707.74 TCPU      928.09
 TTTTTTTTTTTTTTTTTTTTTTTTTTTTTT MONMO3      TELAPSE     1715.54 TCPU      935.90
 NUMERICALLY INTEGRATED DENSITY    635.9999254646
 TTTTTTTTTTTTTTTTTTTTTTTTTTTTTT NUMDFT      TELAPSE     1720.36 TCPU      940.72
 CYC   2 ETOT(AU) -4.540755459811E+03 DETOT -9.18E-01 tst  2.52E-03 PX  1.61E-01
 TTTTTTTTTTTTTTTTTTTTTTTTTTTTTT DIIS        TELAPSE     1720.74 TCPU      941.10
 DIIS TEST: 0.42823E+01 AT SCF   CYCLE   2 - DIIS ACTIVE - HISTORY:     2 CYCLES
 TTTTTTTTTTTTTTTTTTTTTTTTTTTTTT FDIK        TELAPSE     1724.65 TCPU      943.57
 INSULATING STATE
 TOP OF VALENCE BANDS -    BAND    318; K    5; EIG -2.1105437E-01 AU
 TOP OF VALENCE BANDS -    BAND    318; K    1; EIG -2.1191793E-01 AU
 BOTTOM OF VIRTUAL BANDS - BAND    319; K    1; EIG  1.6920304E-02 AU
 INDIRECT ENERGY BAND GAP:   6.2035 eV
 TTTTTTTTTTTTTTTTTTTTTTTTTTTTTT PDIG        TELAPSE     1725.04 TCPU      943.96
 CHARGE NORMALIZATION FACTOR   1.00000000
 TOTAL ATOMIC CHARGES:
   0.9007372   0.9007372   0.9007372   0.9007372   0.9007433   0.9006735
   0.9007433   0.9006735   0.9007433   0.9006735   0.9007433   0.9006735
   0.9002884   0.9002884   0.9002884   0.9002884   0.9003573   0.9004883
   0.9003573   0.9004883   0.9003573   0.9004883   0.9003573   0.9004883
   0.8685804   0.8685804   0.8685804   0.8685804   0.8681924   0.8688762
   0.8681924   0.8688762   0.8681924   0.8688762   0.8681924   0.8688762
   0.8981811   0.8981811   0.8981811   0.8981811   0.8986158   0.8986757
   0.8986158   0.8986757   0.8986158   0.8986757   0.8986158   0.8986757
   0.8686057   0.8686057   0.8686057   0.8686057   0.8686415   0.8687883
   0.8686415   0.8687883   0.8686415   0.8687883   0.8686415   0.8687883
  18.5499484  18.5499484  18.5491445  18.5494103  18.5491445  18.5494103
   5.6573177   5.6573177   5.6573177   5.6573177   5.6571434   5.6575412
   5.6571434   5.6575412   5.6571434   5.6575412   5.6571434   5.6575412
   6.0359421   6.0359421   6.0359421   6.0359421   6.0375728   6.0358965
   6.0375728   6.0358965   6.0375728   6.0358965   6.0375728   6.0358965
   6.2810970   6.2810970   6.2810970   6.2810970   6.2810780   6.2793677
   6.2810780   6.2793677   6.2810780   6.2793677   6.2810780   6.2793677
   7.6388107   7.6388107   7.6388107   7.6388107   7.6386511   7.6384538
   7.6386511   7.6384538   7.6386511   7.6384538   7.6386511   7.6384538
   6.0365608   6.0365608   6.0365608   6.0365608   6.0356622   6.0371579
   6.0356622   6.0371579   6.0356622   6.0371579   6.0356622   6.0371579
   7.6389992   7.6389992   7.6389992   7.6389992   7.6388545   7.6391966
   7.6388545   7.6391966   7.6388545   7.6391966   7.6388545   7.6391966
 TTTTTTTTTTTTTTTTTTTTTTTTTTTTTT MOQGAD      TELAPSE     1725.06 TCPU      943.98
 TTTTTTTTTTTTTTTTTTTTTTTTTTTTTT SHELLXN     TELAPSE     1785.92 TCPU      981.57
 TTTTTTTTTTTTTTTTTTTTTTTTTTTTTT MONMO3      TELAPSE     1791.21 TCPU      986.86
 NUMERICALLY INTEGRATED DENSITY    635.9999262861
 TTTTTTTTTTTTTTTTTTTTTTTTTTTTTT NUMDFT      TELAPSE     1796.02 TCPU      991.67
 CYC   3 ETOT(AU) -4.541268950145E+03 DETOT -5.13E-01 tst  1.09E-03 PX  8.62E-02
 TTTTTTTTTTTTTTTTTTTTTTTTTTTTTT DIIS        TELAPSE     1796.86 TCPU      992.50
 DIIS TEST: 0.61068E+00 AT SCF   CYCLE   3 - DIIS ACTIVE - HISTORY:     3 CYCLES
 TTTTTTTTTTTTTTTTTTTTTTTTTTTTTT FDIK        TELAPSE     1801.94 TCPU      994.91
 INSULATING STATE
 TOP OF VALENCE BANDS -    BAND    318; K    5; EIG -2.1744247E-01 AU
 TOP OF VALENCE BANDS -    BAND    318; K    1; EIG -2.1819375E-01 AU
 BOTTOM OF VIRTUAL BANDS - BAND    319; K    5; EIG  1.2276526E-02 AU
 DIRECT ENERGY BAND GAP:   6.2510 eV
 BOTTOM OF VIRTUAL BANDS - BAND    319; K    1; EIG  1.3958599E-02 AU
 TTTTTTTTTTTTTTTTTTTTTTTTTTTTTT PDIG        TELAPSE     1802.31 TCPU      995.28
 CHARGE NORMALIZATION FACTOR   1.00000000
 TOTAL ATOMIC CHARGES:
   0.8943012   0.8943012   0.8943012   0.8943012   0.8942401   0.8942681
   0.8942401   0.8942681   0.8942401   0.8942681   0.8942401   0.8942681
   0.8941096   0.8941096   0.8941096   0.8941096   0.8941675   0.8941730
   0.8941675   0.8941730   0.8941675   0.8941730   0.8941675   0.8941730
   0.8525109   0.8525109   0.8525109   0.8525109   0.8526210   0.8525490
   0.8526210   0.8525490   0.8526210   0.8525490   0.8526210   0.8525490
   0.8791411   0.8791411   0.8791411   0.8791411   0.8790444   0.8791374
   0.8790444   0.8791374   0.8790444   0.8791374   0.8790444   0.8791374
   0.8526714   0.8526714   0.8526714   0.8526714   0.8526175   0.8526440
   0.8526175   0.8526440   0.8526175   0.8526440   0.8526175   0.8526440
  18.5733900  18.5733900  18.5730494  18.5732028  18.5730494  18.5732028
   5.7130036   5.7130036   5.7130036   5.7130036   5.7130217   5.7130098
   5.7130217   5.7130098   5.7130217   5.7130098   5.7130217   5.7130098
   6.0372550   6.0372550   6.0372550   6.0372550   6.0372936   6.0373413
   6.0372936   6.0373413   6.0372936   6.0373413   6.0372936   6.0373413
   6.3317675   6.3317675   6.3317675   6.3317675   6.3317943   6.3317734
   6.3317943   6.3317734   6.3317943   6.3317734   6.3317943   6.3317734
   7.6107088   7.6107088   7.6107088   7.6107088   7.6107791   7.6105406
   7.6107791   7.6105406   7.6107791   7.6105406   7.6107791   7.6105406
   6.0370423   6.0370423   6.0370423   6.0370423   6.0369364   6.0368609
   6.0369364   6.0368609   6.0369364   6.0368609   6.0369364   6.0368609
   7.6108334   7.6108334   7.6108334   7.6108334   7.6109908   7.6110304
   7.6109908   7.6110304   7.6109908   7.6110304   7.6109908   7.6110304
 TTTTTTTTTTTTTTTTTTTTTTTTTTTTTT MOQGAD      TELAPSE     1802.32 TCPU      995.29
 TTTTTTTTTTTTTTTTTTTTTTTTTTTTTT SHELLXN     TELAPSE     1867.28 TCPU     1033.02
 TTTTTTTTTTTTTTTTTTTTTTTTTTTTTT MONMO3      TELAPSE     1875.17 TCPU     1040.90
 NUMERICALLY INTEGRATED DENSITY    635.9999262669
 TTTTTTTTTTTTTTTTTTTTTTTTTTTTTT NUMDFT      TELAPSE     1879.87 TCPU     1045.60
 CYC   4 ETOT(AU) -4.541353120034E+03 DETOT -8.42E-02 tst  6.11E-05 PX  3.31E-02
 TTTTTTTTTTTTTTTTTTTTTTTTTTTTTT DIIS        TELAPSE     1880.04 TCPU     1045.78
 DIIS TEST: 0.10264E-01 AT SCF   CYCLE   4 - DIIS ACTIVE - HISTORY:     4 CYCLES
 TTTTTTTTTTTTTTTTTTTTTTTTTTTTTT FDIK        TELAPSE     1882.76 TCPU     1047.67
 INSULATING STATE
 TOP OF VALENCE BANDS -    BAND    318; K    5; EIG -2.1811827E-01 AU
 TOP OF VALENCE BANDS -    BAND    318; K    1; EIG -2.1887731E-01 AU
 BOTTOM OF VIRTUAL BANDS - BAND    319; K    5; EIG  1.2454021E-02 AU
 DIRECT ENERGY BAND GAP:   6.2742 eV
 BOTTOM OF VIRTUAL BANDS - BAND    319; K    1; EIG  1.3814315E-02 AU
 TTTTTTTTTTTTTTTTTTTTTTTTTTTTTT PDIG        TELAPSE     1883.14 TCPU     1048.04
 CHARGE NORMALIZATION FACTOR   1.00000000
 TOTAL ATOMIC CHARGES:
   0.8944007   0.8944007   0.8944007   0.8944007   0.8943915   0.8943927
   0.8943915   0.8943927   0.8943915   0.8943927   0.8943915   0.8943927
   0.8944063   0.8944063   0.8944063   0.8944063   0.8944097   0.8943853
   0.8944097   0.8943853   0.8944097   0.8943853   0.8944097   0.8943853
   0.8523115   0.8523115   0.8523115   0.8523115   0.8523114   0.8523333
   0.8523114   0.8523333   0.8523114   0.8523333   0.8523114   0.8523333
   0.8822580   0.8822580   0.8822580   0.8822580   0.8822296   0.8822586
   0.8822296   0.8822586   0.8822296   0.8822586   0.8822296   0.8822586
   0.8523582   0.8523582   0.8523582   0.8523582   0.8523609   0.8523808
   0.8523609   0.8523808   0.8523609   0.8523808   0.8523609   0.8523808
  18.5654752  18.5654752  18.5654864  18.5654343  18.5654864  18.5654343
   5.7208189   5.7208189   5.7208189   5.7208189   5.7208017   5.7206803
   5.7208017   5.7206803   5.7208017   5.7206803   5.7208017   5.7206803
   6.0405854   6.0405854   6.0405854   6.0405854   6.0406273   6.0407280
   6.0406273   6.0407280   6.0406273   6.0407280   6.0406273   6.0407280
   6.3273093   6.3273093   6.3273093   6.3273093   6.3273858   6.3272877
   6.3273858   6.3272877   6.3273858   6.3272877   6.3273858   6.3272877
   7.6060992   7.6060992   7.6060992   7.6060992   7.6060790   7.6062130
   7.6060790   7.6062130   7.6060790   7.6062130   7.6060790   7.6062130
   6.0404471   6.0404471   6.0404471   6.0404471   6.0404748   6.0404892
   6.0404748   6.0404892   6.0404748   6.0404892   6.0404748   6.0404892
   7.6062569   7.6062569   7.6062569   7.6062569   7.6061757   7.6061544
   7.6061757   7.6061544   7.6061757   7.6061544   7.6061757   7.6061544
 TTTTTTTTTTTTTTTTTTTTTTTTTTTTTT MOQGAD      TELAPSE     1883.15 TCPU     1048.06
 TTTTTTTTTTTTTTTTTTTTTTTTTTTTTT SHELLXN     TELAPSE     1942.53 TCPU     1085.65
 TTTTTTTTTTTTTTTTTTTTTTTTTTTTTT MONMO3      TELAPSE     1946.67 TCPU     1089.79
 NUMERICALLY INTEGRATED DENSITY    635.9999261920
 TTTTTTTTTTTTTTTTTTTTTTTTTTTTTT NUMDFT      TELAPSE     1951.37 TCPU     1094.49
 CYC   5 ETOT(AU) -4.541354311292E+03 DETOT -1.19E-03 tst  1.30E-06 PX  5.05E-03
 TTTTTTTTTTTTTTTTTTTTTTTTTTTTTT DIIS        TELAPSE     1952.17 TCPU     1095.30
 DIIS TEST: 0.25124E-02 AT SCF   CYCLE   5 - DIIS ACTIVE - HISTORY:     5 CYCLES
 TTTTTTTTTTTTTTTTTTTTTTTTTTTTTT FDIK        TELAPSE     1955.85 TCPU     1097.40
 INSULATING STATE
 TOP OF VALENCE BANDS -    BAND    318; K    5; EIG -2.1807335E-01 AU
 TOP OF VALENCE BANDS -    BAND    318; K    1; EIG -2.1882884E-01 AU
 BOTTOM OF VIRTUAL BANDS - BAND    319; K    5; EIG  1.2132114E-02 AU
 DIRECT ENERGY BAND GAP:   6.2642 eV
 BOTTOM OF VIRTUAL BANDS - BAND    319; K    1; EIG  1.3736334E-02 AU
 TTTTTTTTTTTTTTTTTTTTTTTTTTTTTT PDIG        TELAPSE     1956.21 TCPU     1097.76
 CHARGE NORMALIZATION FACTOR   1.00000000
 TOTAL ATOMIC CHARGES:
   0.8939970   0.8939970   0.8939970   0.8939970   0.8939987   0.8940057
   0.8939987   0.8940057   0.8939987   0.8940057   0.8939987   0.8940057
   0.8940156   0.8940156   0.8940156   0.8940156   0.8940102   0.8940065
   0.8940102   0.8940065   0.8940102   0.8940065   0.8940102   0.8940065
   0.8529031   0.8529031   0.8529031   0.8529031   0.8529073   0.8529149
   0.8529073   0.8529149   0.8529073   0.8529149   0.8529073   0.8529149
   0.8814956   0.8814956   0.8814956   0.8814956   0.8814941   0.8814897
   0.8814941   0.8814897   0.8814941   0.8814897   0.8814941   0.8814897
   0.8529639   0.8529639   0.8529639   0.8529639   0.8529606   0.8529590
   0.8529606   0.8529590   0.8529606   0.8529590   0.8529606   0.8529590
  18.5649616  18.5649616  18.5649542  18.5649549  18.5649542  18.5649549
   5.7119976   5.7119976   5.7119976   5.7119976   5.7119465   5.7120161
   5.7119465   5.7120161   5.7119465   5.7120161   5.7119465   5.7120161
   6.0382418   6.0382418   6.0382418   6.0382418   6.0382135   6.0381454
   6.0382135   6.0381454   6.0382135   6.0381454   6.0382135   6.0381454
   6.3269864   6.3269864   6.3269864   6.3269864   6.3269909   6.3269833
   6.3269909   6.3269833   6.3269909   6.3269833   6.3269909   6.3269833
   7.6134388   7.6134388   7.6134388   7.6134388   7.6134315   7.6133678
   7.6134315   7.6133678   7.6134315   7.6133678   7.6134315   7.6133678
   6.0380947   6.0380947   6.0380947   6.0380947   6.0381231   6.0381420
   6.0381231   6.0381420   6.0381231   6.0381420   6.0381231   6.0381420
   7.6133799   7.6133799   7.6133799   7.6133799   7.6134513   7.6134923
   7.6134513   7.6134923   7.6134513   7.6134923   7.6134513   7.6134923
 TTTTTTTTTTTTTTTTTTTTTTTTTTTTTT MOQGAD      TELAPSE     1956.23 TCPU     1097.78
 TTTTTTTTTTTTTTTTTTTTTTTTTTTTTT SHELLXN     TELAPSE     2025.54 TCPU     1135.40
 TTTTTTTTTTTTTTTTTTTTTTTTTTTTTT MONMO3      TELAPSE     2030.15 TCPU     1140.02
 NUMERICALLY INTEGRATED DENSITY    635.9999262779
 TTTTTTTTTTTTTTTTTTTTTTTTTTTTTT NUMDFT      TELAPSE     2034.96 TCPU     1144.82
 CYC   6 ETOT(AU) -4.541354542591E+03 DETOT -2.31E-04 tst  5.66E-07 PX  2.18E-03
 TTTTTTTTTTTTTTTTTTTTTTTTTTTTTT DIIS        TELAPSE     2036.17 TCPU     1146.04
 DIIS TEST: 0.10857E-02 AT SCF   CYCLE   6 - DIIS ACTIVE - HISTORY:     6 CYCLES
 TTTTTTTTTTTTTTTTTTTTTTTTTTTTTT FDIK        TELAPSE     2039.12 TCPU     1148.04
 INSULATING STATE
 TOP OF VALENCE BANDS -    BAND    318; K    5; EIG -2.1813472E-01 AU
 TOP OF VALENCE BANDS -    BAND    318; K    1; EIG -2.1888994E-01 AU
 BOTTOM OF VIRTUAL BANDS - BAND    319; K    5; EIG  1.2219227E-02 AU
 DIRECT ENERGY BAND GAP:   6.2683 eV
 BOTTOM OF VIRTUAL BANDS - BAND    319; K    1; EIG  1.3764493E-02 AU
 TTTTTTTTTTTTTTTTTTTTTTTTTTTTTT PDIG        TELAPSE     2039.53 TCPU     1148.45
 CHARGE NORMALIZATION FACTOR   1.00000000
 TOTAL ATOMIC CHARGES:
   0.8941179   0.8941179   0.8941179   0.8941179   0.8941147   0.8941180
   0.8941147   0.8941180   0.8941147   0.8941180   0.8941147   0.8941180
   0.8941193   0.8941193   0.8941193   0.8941193   0.8941204   0.8941240
   0.8941204   0.8941240   0.8941204   0.8941240   0.8941204   0.8941240
   0.8526242   0.8526242   0.8526242   0.8526242   0.8526237   0.8526223
   0.8526237   0.8526223   0.8526237   0.8526223   0.8526237   0.8526223
   0.8812255   0.8812255   0.8812255   0.8812255   0.8812263   0.8812211
   0.8812263   0.8812211   0.8812263   0.8812211   0.8812263   0.8812211
   0.8526746   0.8526746   0.8526746   0.8526746   0.8526745   0.8526732
   0.8526745   0.8526732   0.8526745   0.8526732   0.8526745   0.8526732
  18.5653676  18.5653676  18.5653587  18.5653643  18.5653587  18.5653643
   5.7167864   5.7167864   5.7167864   5.7167864   5.7167645   5.7168067
   5.7167645   5.7168067   5.7167645   5.7168067   5.7167645   5.7168067
   6.0391177   6.0391177   6.0391177   6.0391177   6.0391118   6.0391254
   6.0391118   6.0391254   6.0391118   6.0391254   6.0391118   6.0391254
   6.3280864   6.3280864   6.3280864   6.3280864   6.3280918   6.3280979
   6.3280918   6.3280979   6.3280918   6.3280979   6.3280918   6.3280979
   7.6097014   7.6097014   7.6097014   7.6097014   7.6097365   7.6097111
   7.6097365   7.6097111   7.6097365   7.6097111   7.6097365   7.6097111
   6.0391656   6.0391656   6.0391656   6.0391656   6.0391511   6.0391287
   6.0391511   6.0391287   6.0391511   6.0391287   6.0391511   6.0391287
   7.6096966   7.6096966   7.6096966   7.6096966   7.6097087   7.6096867
   7.6097087   7.6096867   7.6097087   7.6096867   7.6097087   7.6096867
 TTTTTTTTTTTTTTTTTTTTTTTTTTTTTT MOQGAD      TELAPSE     2039.55 TCPU     1148.47
 TTTTTTTTTTTTTTTTTTTTTTTTTTTTTT SHELLXN     TELAPSE     2099.04 TCPU     1186.06
 TTTTTTTTTTTTTTTTTTTTTTTTTTTTTT MONMO3      TELAPSE     2103.72 TCPU     1190.75
 NUMERICALLY INTEGRATED DENSITY    635.9999262413
 TTTTTTTTTTTTTTTTTTTTTTTTTTTTTT NUMDFT      TELAPSE     2108.43 TCPU     1195.46
 CYC   7 ETOT(AU) -4.541354661236E+03 DETOT -1.19E-04 tst  1.69E-07 PX  7.58E-04
 TTTTTTTTTTTTTTTTTTTTTTTTTTTTTT DIIS        TELAPSE     2108.81 TCPU     1195.84
 DIIS TEST: 0.31267E-04 AT SCF   CYCLE   7 - DIIS ACTIVE - HISTORY:     7 CYCLES
 TTTTTTTTTTTTTTTTTTTTTTTTTTTTTT FDIK        TELAPSE     2111.81 TCPU     1197.82
 INSULATING STATE
 TOP OF VALENCE BANDS -    BAND    318; K    5; EIG -2.1813617E-01 AU
 TOP OF VALENCE BANDS -    BAND    318; K    1; EIG -2.1889260E-01 AU
 BOTTOM OF VIRTUAL BANDS - BAND    319; K    5; EIG  1.2231543E-02 AU
 DIRECT ENERGY BAND GAP:   6.2686 eV
 BOTTOM OF VIRTUAL BANDS - BAND    319; K    1; EIG  1.3769038E-02 AU
 TTTTTTTTTTTTTTTTTTTTTTTTTTTTTT PDIG        TELAPSE     2112.15 TCPU     1198.16
 CHARGE NORMALIZATION FACTOR   1.00000000
 TOTAL ATOMIC CHARGES:
   0.8941270   0.8941270   0.8941270   0.8941270   0.8941286   0.8941245
   0.8941286   0.8941245   0.8941286   0.8941245   0.8941286   0.8941245
   0.8941481   0.8941481   0.8941481   0.8941481   0.8941473   0.8941418
   0.8941473   0.8941418   0.8941473   0.8941418   0.8941473   0.8941418
   0.8525218   0.8525218   0.8525218   0.8525218   0.8525229   0.8525260
   0.8525229   0.8525260   0.8525229   0.8525260   0.8525229   0.8525260
   0.8814422   0.8814422   0.8814422   0.8814422   0.8814408   0.8814460
   0.8814408   0.8814460   0.8814408   0.8814460   0.8814408   0.8814460
   0.8525737   0.8525737   0.8525737   0.8525737   0.8525725   0.8525756
   0.8525725   0.8525756   0.8525725   0.8525756   0.8525725   0.8525756
  18.5652666  18.5652666  18.5652763  18.5652684  18.5652763  18.5652684
   5.7161182   5.7161182   5.7161182   5.7161182   5.7161319   5.7160782
   5.7161319   5.7160782   5.7161319   5.7160782   5.7161319   5.7160782
   6.0391781   6.0391781   6.0391781   6.0391781   6.0391795   6.0391739
   6.0391795   6.0391739   6.0391795   6.0391739   6.0391795   6.0391739
   6.3279558   6.3279558   6.3279558   6.3279558   6.3279613   6.3279487
   6.3279613   6.3279487   6.3279613   6.3279487   6.3279613   6.3279487
   7.6101096   7.6101096   7.6101096   7.6101096   7.6100776   7.6100992
   7.6100776   7.6100992   7.6100776   7.6100992   7.6100776   7.6100992
   6.0390953   6.0390953   6.0390953   6.0390953   6.0391155   6.0391434
   6.0391155   6.0391434   6.0391155   6.0391434   6.0391155   6.0391434
   7.6100968   7.6100968   7.6100968   7.6100968   7.6100803   7.6101122
   7.6100803   7.6101122   7.6100803   7.6101122   7.6100803   7.6101122
 TTTTTTTTTTTTTTTTTTTTTTTTTTTTTT MOQGAD      TELAPSE     2112.17 TCPU     1198.18
 TTTTTTTTTTTTTTTTTTTTTTTTTTTTTT SHELLXN     TELAPSE     2159.89 TCPU     1235.93
 TTTTTTTTTTTTTTTTTTTTTTTTTTTTTT MONMO3      TELAPSE     2164.40 TCPU     1240.45
 NUMERICALLY INTEGRATED DENSITY    635.9999262355
 TTTTTTTTTTTTTTTTTTTTTTTTTTTTTT NUMDFT      TELAPSE     2169.21 TCPU     1245.26
 CYC   8 ETOT(AU) -4.541354661092E+03 DETOT  1.45E-07 tst  6.90E-09 PX  1.16E-04
 TTTTTTTTTTTTTTTTTTTTTTTTTTTTTT DIIS        TELAPSE     2170.56 TCPU     1246.60
 DIIS TEST: 0.36594E-05 AT SCF   CYCLE   8 - DIIS ACTIVE - HISTORY:     8 CYCLES
 TTTTTTTTTTTTTTTTTTTTTTTTTTTTTT FDIK        TELAPSE     2179.12 TCPU     1253.21
 INSULATING STATE
 TOP OF VALENCE BANDS -    BAND    318; K    5; EIG -2.1813339E-01 AU
 TOP OF VALENCE BANDS -    BAND    318; K    1; EIG -2.1888900E-01 AU
 BOTTOM OF VIRTUAL BANDS - BAND    319; K    5; EIG  1.2202742E-02 AU
 DIRECT ENERGY BAND GAP:   6.2678 eV
 BOTTOM OF VIRTUAL BANDS - BAND    319; K    1; EIG  1.3763023E-02 AU
 TTTTTTTTTTTTTTTTTTTTTTTTTTTTTT PDIG        TELAPSE     2179.54 TCPU     1253.64
 CHARGE NORMALIZATION FACTOR   1.00000000
 TOTAL ATOMIC CHARGES:
   0.8941205   0.8941205   0.8941205   0.8941205   0.8941175   0.8941210
   0.8941175   0.8941210   0.8941175   0.8941210   0.8941175   0.8941210
   0.8941302   0.8941302   0.8941302   0.8941302   0.8941307   0.8941366
   0.8941307   0.8941366   0.8941307   0.8941366   0.8941307   0.8941366
   0.8525900   0.8525900   0.8525900   0.8525900   0.8525889   0.8525848
   0.8525889   0.8525848   0.8525889   0.8525848   0.8525889   0.8525848
   0.8813201   0.8813201   0.8813201   0.8813201   0.8813196   0.8813151
   0.8813196   0.8813151   0.8813196   0.8813151   0.8813196   0.8813151
   0.8526376   0.8526376   0.8526376   0.8526376   0.8526386   0.8526366
   0.8526386   0.8526366   0.8526386   0.8526366   0.8526386   0.8526366
  18.5652621  18.5652621  18.5652494  18.5652612  18.5652494  18.5652612
   5.7164176   5.7164176   5.7164176   5.7164176   5.7164053   5.7164680
   5.7164053   5.7164680   5.7164053   5.7164680   5.7164053   5.7164680
   6.0389884   6.0389884   6.0389884   6.0389884   6.0389829   6.0389933
   6.0389829   6.0389933   6.0389829   6.0389933   6.0389829   6.0389933
   6.3279333   6.3279333   6.3279333   6.3279333   6.3279294   6.3279392
   6.3279294   6.3279392   6.3279294   6.3279392   6.3279294   6.3279392
   7.6100969   7.6100969   7.6100969   7.6100969   7.6101352   7.6101166
   7.6101352   7.6101166   7.6101352   7.6101166   7.6101352   7.6101166
   6.0390153   6.0390153   6.0390153   6.0390153   6.0389953   6.0389627
   6.0389953   6.0389627   6.0389953   6.0389627   6.0389953   6.0389627
   7.6101187   7.6101187   7.6101187   7.6101187   7.6101338   7.6100940
   7.6101338   7.6100940   7.6101338   7.6100940   7.6101338   7.6100940
 TTTTTTTTTTTTTTTTTTTTTTTTTTTTTT MOQGAD      TELAPSE     2179.56 TCPU     1253.65
 TTTTTTTTTTTTTTTTTTTTTTTTTTTTTT SHELLXN     TELAPSE     2231.15 TCPU     1291.26
 TTTTTTTTTTTTTTTTTTTTTTTTTTTTTT MONMO3      TELAPSE     2235.55 TCPU     1295.66
 NUMERICALLY INTEGRATED DENSITY    635.9999262427
 TTTTTTTTTTTTTTTTTTTTTTTTTTTTTT NUMDFT      TELAPSE     2240.33 TCPU     1300.44
 CYC   9 ETOT(AU) -4.541354662615E+03 DETOT -1.52E-06 tst  2.21E-09 PX  6.99E-05
 TTTTTTTTTTTTTTTTTTTTTTTTTTTTTT DIIS        TELAPSE     2241.76 TCPU     1301.86
 DIIS TEST: 0.18598E-05 AT SCF   CYCLE   9 - DIIS ACTIVE - HISTORY:     9 CYCLES
 TTTTTTTTTTTTTTTTTTTTTTTTTTTTTT FDIK        TELAPSE     2244.66 TCPU     1302.99
 INSULATING STATE
 TOP OF VALENCE BANDS -    BAND    318; K    5; EIG -2.1813334E-01 AU
 TOP OF VALENCE BANDS -    BAND    318; K    1; EIG -2.1888953E-01 AU
 BOTTOM OF VIRTUAL BANDS - BAND    319; K    5; EIG  1.2224803E-02 AU
 DIRECT ENERGY BAND GAP:   6.2684 eV
 BOTTOM OF VIRTUAL BANDS - BAND    319; K    1; EIG  1.3765927E-02 AU
 TTTTTTTTTTTTTTTTTTTTTTTTTTTTTT PDIG        TELAPSE     2245.00 TCPU     1303.33
 CHARGE NORMALIZATION FACTOR   1.00000000
 TOTAL ATOMIC CHARGES:
   0.8941065   0.8941065   0.8941065   0.8941065   0.8941079   0.8941073
   0.8941079   0.8941073   0.8941079   0.8941073   0.8941079   0.8941073
   0.8941240   0.8941240   0.8941240   0.8941240   0.8941238   0.8941226
   0.8941238   0.8941226   0.8941238   0.8941226   0.8941238   0.8941226
   0.8525813   0.8525813   0.8525813   0.8525813   0.8525819   0.8525835
   0.8525819   0.8525835   0.8525819   0.8525835   0.8525819   0.8525835
   0.8813635   0.8813635   0.8813635   0.8813635   0.8813639   0.8813652
   0.8813639   0.8813652   0.8813639   0.8813652   0.8813639   0.8813652
   0.8526322   0.8526322   0.8526322   0.8526322   0.8526324   0.8526321
   0.8526324   0.8526321   0.8526324   0.8526321   0.8526324   0.8526321
  18.5652985  18.5652985  18.5653009  18.5652971  18.5653009  18.5652971
   5.7162424   5.7162424   5.7162424   5.7162424   5.7162428   5.7162245
   5.7162428   5.7162245   5.7162428   5.7162245   5.7162428   5.7162245
   6.0391429   6.0391429   6.0391429   6.0391429   6.0391442   6.0391379
   6.0391442   6.0391379   6.0391442   6.0391379   6.0391442   6.0391379
   6.3279462   6.3279462   6.3279462   6.3279462   6.3279467   6.3279452
   6.3279467   6.3279452   6.3279467   6.3279452   6.3279467   6.3279452
   7.6100648   7.6100648   7.6100648   7.6100648   7.6100524   7.6100461
   7.6100524   7.6100461   7.6100524   7.6100461   7.6100524   7.6100461
   6.0391066   6.0391066   6.0391066   6.0391066   6.0391134   6.0391264
   6.0391134   6.0391264   6.0391134   6.0391264   6.0391134   6.0391264
   7.6100408   7.6100408   7.6100408   7.6100408   7.6100410   7.6100594
   7.6100410   7.6100594   7.6100410   7.6100594   7.6100410   7.6100594
 TTTTTTTTTTTTTTTTTTTTTTTTTTTTTT MOQGAD      TELAPSE     2245.02 TCPU     1303.34
 TTTTTTTTTTTTTTTTTTTTTTTTTTTTTT SHELLXN     TELAPSE     2294.65 TCPU     1340.99
 TTTTTTTTTTTTTTTTTTTTTTTTTTTTTT MONMO3      TELAPSE     2299.29 TCPU     1345.63
 NUMERICALLY INTEGRATED DENSITY    635.9999262399
 TTTTTTTTTTTTTTTTTTTTTTTTTTTTTT NUMDFT      TELAPSE     2304.08 TCPU     1350.41
 CYC  10 ETOT(AU) -4.541354662578E+03 DETOT  3.69E-08 tst  8.42E-10 PX  3.79E-05
 TTTTTTTTTTTTTTTTTTTTTTTTTTTTTT DIIS        TELAPSE     2304.81 TCPU     1351.14
 DIIS TEST: 0.28072E-06 AT SCF   CYCLE  10 - DIIS ACTIVE - HISTORY:    10 CYCLES
 TTTTTTTTTTTTTTTTTTTTTTTTTTTTTT FDIK        TELAPSE     2307.85 TCPU     1352.97
 INSULATING STATE
 TOP OF VALENCE BANDS -    BAND    318; K    5; EIG -2.1813395E-01 AU
 TOP OF VALENCE BANDS -    BAND    318; K    1; EIG -2.1889016E-01 AU
 BOTTOM OF VIRTUAL BANDS - BAND    319; K    5; EIG  1.2217642E-02 AU
 DIRECT ENERGY BAND GAP:   6.2682 eV
 BOTTOM OF VIRTUAL BANDS - BAND    319; K    1; EIG  1.3765176E-02 AU
 TTTTTTTTTTTTTTTTTTTTTTTTTTTTTT PDIG        TELAPSE     2308.19 TCPU     1353.31
 CHARGE NORMALIZATION FACTOR   1.00000000
 TOTAL ATOMIC CHARGES:
   0.8941168   0.8941168   0.8941168   0.8941168   0.8941164   0.8941161
   0.8941164   0.8941161   0.8941164   0.8941161   0.8941164   0.8941161
   0.8941328   0.8941328   0.8941328   0.8941328   0.8941325   0.8941330
   0.8941325   0.8941330   0.8941325   0.8941330   0.8941325   0.8941330
   0.8525709   0.8525709   0.8525709   0.8525709   0.8525706   0.8525702
   0.8525706   0.8525702   0.8525706   0.8525702   0.8525706   0.8525702
   0.8813645   0.8813645   0.8813645   0.8813645   0.8813641   0.8813644
   0.8813641   0.8813644   0.8813641   0.8813644   0.8813641   0.8813644
   0.8526204   0.8526204   0.8526204   0.8526204   0.8526204   0.8526212
   0.8526204   0.8526212   0.8526204   0.8526212   0.8526204   0.8526212
  18.5652758  18.5652758  18.5652767  18.5652755  18.5652767  18.5652755
   5.7162919   5.7162919   5.7162919   5.7162919   5.7162943   5.7162931
   5.7162943   5.7162931   5.7162943   5.7162931   5.7162943   5.7162931
   6.0390924   6.0390924   6.0390924   6.0390924   6.0390922   6.0390966
   6.0390922   6.0390966   6.0390922   6.0390966   6.0390922   6.0390966
   6.3279493   6.3279493   6.3279493   6.3279493   6.3279498   6.3279489
   6.3279498   6.3279489   6.3279498   6.3279489   6.3279498   6.3279489
   7.6100735   7.6100735   7.6100735   7.6100735   7.6100755   7.6100855
   7.6100755   7.6100855   7.6100755   7.6100855   7.6100755   7.6100855
   6.0390688   6.0390688   6.0390688   6.0390688   6.0390671   6.0390634
   6.0390671   6.0390634   6.0390671   6.0390634   6.0390671   6.0390634
   7.6100806   7.6100806   7.6100806   7.6100806   7.6100781   7.6100704
   7.6100781   7.6100704   7.6100781   7.6100704   7.6100781   7.6100704
 TTTTTTTTTTTTTTTTTTTTTTTTTTTTTT MOQGAD      TELAPSE     2308.21 TCPU     1353.33
 TTTTTTTTTTTTTTTTTTTTTTTTTTTTTT SHELLXN     TELAPSE     2360.09 TCPU     1391.11
 TTTTTTTTTTTTTTTTTTTTTTTTTTTTTT MONMO3      TELAPSE     2364.53 TCPU     1395.56
 NUMERICALLY INTEGRATED DENSITY    635.9999262398
 TTTTTTTTTTTTTTTTTTTTTTTTTTTTTT NUMDFT      TELAPSE     2369.33 TCPU     1400.36
 CYC  11 ETOT(AU) -4.541354662502E+03 DETOT  7.65E-08 tst  7.30E-11 PX  1.32E-05
 TTTTTTTTTTTTTTTTTTTTTTTTTTTTTT DIIS        TELAPSE     2370.20 TCPU     1401.22
 DIIS TEST: 0.16176E-07 AT SCF   CYCLE  11 - DIIS ACTIVE - HISTORY:    11 CYCLES
 TTTTTTTTTTTTTTTTTTTTTTTTTTTTTT FDIK        TELAPSE     2372.79 TCPU     1402.94
 INSULATING STATE
 TOP OF VALENCE BANDS -    BAND    318; K    5; EIG -2.1813396E-01 AU
 TOP OF VALENCE BANDS -    BAND    318; K    1; EIG -2.1889015E-01 AU
 BOTTOM OF VIRTUAL BANDS - BAND    319; K    5; EIG  1.2218494E-02 AU
 DIRECT ENERGY BAND GAP:   6.2682 eV
 BOTTOM OF VIRTUAL BANDS - BAND    319; K    1; EIG  1.3765280E-02 AU
 TTTTTTTTTTTTTTTTTTTTTTTTTTTTTT PDIG        TELAPSE     2373.14 TCPU     1403.28
 CHARGE NORMALIZATION FACTOR   1.00000000
 TOTAL ATOMIC CHARGES:
   0.8941146   0.8941146   0.8941146   0.8941146   0.8941152   0.8941159
   0.8941152   0.8941159   0.8941152   0.8941159   0.8941152   0.8941159
   0.8941311   0.8941311   0.8941311   0.8941311   0.8941314   0.8941307
   0.8941314   0.8941307   0.8941314   0.8941307   0.8941314   0.8941307
   0.8525721   0.8525721   0.8525721   0.8525721   0.8525728   0.8525733
   0.8525728   0.8525733   0.8525728   0.8525733   0.8525728   0.8525733
   0.8813632   0.8813632   0.8813632   0.8813632   0.8813637   0.8813631
   0.8813637   0.8813631   0.8813637   0.8813631   0.8813637   0.8813631
   0.8526233   0.8526233   0.8526233   0.8526233   0.8526234   0.8526220
   0.8526234   0.8526220   0.8526234   0.8526220   0.8526234   0.8526220
  18.5652807  18.5652807  18.5652782  18.5652801  18.5652782  18.5652801
   5.7162857   5.7162857   5.7162857   5.7162857   5.7162819   5.7162874
   5.7162819   5.7162874   5.7162819   5.7162874   5.7162819   5.7162874
   6.0390996   6.0390996   6.0390996   6.0390996   6.0390992   6.0390910
   6.0390992   6.0390910   6.0390992   6.0390910   6.0390992   6.0390910
   6.3279470   6.3279470   6.3279470   6.3279470   6.3279460   6.3279474
   6.3279460   6.3279474   6.3279460   6.3279474   6.3279460   6.3279474
   7.6100847   7.6100847   7.6100847   7.6100847   7.6100831   7.6100656
   7.6100831   7.6100656   7.6100831   7.6100656   7.6100831   7.6100656
   6.0390723   6.0390723   6.0390723   6.0390723   6.0390750   6.0390805
   6.0390750   6.0390805   6.0390750   6.0390805   6.0390750   6.0390805
   7.6100658   7.6100658   7.6100658   7.6100658   7.6100703   7.6100823
   7.6100703   7.6100823   7.6100703   7.6100823   7.6100703   7.6100823
 TTTTTTTTTTTTTTTTTTTTTTTTTTTTTT MOQGAD      TELAPSE     2373.15 TCPU     1403.29
 TTTTTTTTTTTTTTTTTTTTTTTTTTTTTT SHELLXN     TELAPSE     2438.04 TCPU     1440.94
 TTTTTTTTTTTTTTTTTTTTTTTTTTTTTT MONMO3      TELAPSE     2441.74 TCPU     1444.64
 NUMERICALLY INTEGRATED DENSITY    635.9999262399
 TTTTTTTTTTTTTTTTTTTTTTTTTTTTTT NUMDFT      TELAPSE     2446.54 TCPU     1449.44
 CYC  12 ETOT(AU) -4.541354662508E+03 DETOT -5.96E-09 tst  6.57E-12 PX  2.67E-06
 TTTTTTTTTTTTTTTTTTTTTTTTTTTTTT DIIS        TELAPSE     2452.17 TCPU     1455.07
 DIIS TEST: 0.68485E-08 AT SCF   CYCLE  12 - DIIS ACTIVE - HISTORY:    12 CYCLES
 TTTTTTTTTTTTTTTTTTTTTTTTTTTTTT FDIK        TELAPSE     2460.60 TCPU     1460.56
 INSULATING STATE
 TOP OF VALENCE BANDS -    BAND    318; K    5; EIG -2.1813389E-01 AU
 TOP OF VALENCE BANDS -    BAND    318; K    1; EIG -2.1889005E-01 AU
 BOTTOM OF VIRTUAL BANDS - BAND    319; K    5; EIG  1.2218580E-02 AU
 DIRECT ENERGY BAND GAP:   6.2682 eV
 BOTTOM OF VIRTUAL BANDS - BAND    319; K    1; EIG  1.3765294E-02 AU
 TTTTTTTTTTTTTTTTTTTTTTTTTTTTTT PDIG        TELAPSE     2460.94 TCPU     1460.90
 CHARGE NORMALIZATION FACTOR   1.00000000
 TOTAL ATOMIC CHARGES:
   0.8941154   0.8941154   0.8941154   0.8941154   0.8941148   0.8941143
   0.8941148   0.8941143   0.8941148   0.8941143   0.8941148   0.8941143
   0.8941313   0.8941313   0.8941313   0.8941313   0.8941308   0.8941318
   0.8941308   0.8941318   0.8941308   0.8941318   0.8941308   0.8941318
   0.8525734   0.8525734   0.8525734   0.8525734   0.8525728   0.8525722
   0.8525728   0.8525722   0.8525728   0.8525722   0.8525728   0.8525722
   0.8813636   0.8813636   0.8813636   0.8813636   0.8813631   0.8813636
   0.8813631   0.8813636   0.8813631   0.8813636   0.8813631   0.8813636
   0.8526225   0.8526225   0.8526225   0.8526225   0.8526224   0.8526238
   0.8526224   0.8526238   0.8526224   0.8526238   0.8526224   0.8526238
  18.5652802  18.5652802  18.5652807  18.5652783  18.5652807  18.5652783
   5.7162837   5.7162837   5.7162837   5.7162837   5.7162877   5.7162826
   5.7162877   5.7162826   5.7162877   5.7162826   5.7162877   5.7162826
   6.0390964   6.0390964   6.0390964   6.0390964   6.0390968   6.0391061
   6.0390968   6.0391061   6.0390968   6.0391061   6.0390968   6.0391061
   6.3279472   6.3279472   6.3279472   6.3279472   6.3279477   6.3279471
   6.3279477   6.3279471   6.3279477   6.3279471   6.3279477   6.3279471
   7.6100689   7.6100689   7.6100689   7.6100689   7.6100716   7.6100885
   7.6100716   7.6100885   7.6100716   7.6100885   7.6100716   7.6100885
   6.0390776   6.0390776   6.0390776   6.0390776   6.0390745   6.0390679
   6.0390745   6.0390679   6.0390745   6.0390679   6.0390745   6.0390679
   7.6100806   7.6100806   7.6100806   7.6100806   7.6100767   7.6100630
   7.6100767   7.6100630   7.6100767   7.6100630   7.6100767   7.6100630
 TTTTTTTTTTTTTTTTTTTTTTTTTTTTTT MOQGAD      TELAPSE     2460.96 TCPU     1460.92
 TTTTTTTTTTTTTTTTTTTTTTTTTTTTTT SHELLXN     TELAPSE     2498.64 TCPU     1498.56
 +++ ENERGIES IN A.U. +++
 ::: EXT EL-POLE                                  -5.3638501637345E+03
 ::: EXT EL-SPHEROPOLE                             4.3096427590152E+01
 ::: BIELET ZONE E-E                               9.1293617861714E+03
 ::: TOTAL E-E                                     3.8086080500270E+03
 ::: TOTAL E-N + N-E                              -1.3083173253238E+04
 ::: TOTAL N-N                                     1.1118201544074E+03
 ::: KINETIC ENERGY                                4.0857640467331E+03
 ::: PSEUDO TOTAL   ENERGY                        -4.0769810020708E+03
 ::: VIRIAL COEFFICIENT                            1.0010759915457E+00
 TTTTTTTTTTTTTTTTTTTTTTTTTTTTTT MONMO3      TELAPSE     2503.60 TCPU     1503.53
 NUMERICALLY INTEGRATED DENSITY    635.9999262399
 TTTTTTTTTTTTTTTTTTTTTTTTTTTTTT NUMDFT      TELAPSE     2508.42 TCPU     1508.34
 CYC  13 ETOT(AU) -4.541354662512E+03 DETOT -4.92E-09 tst  1.01E-11 PX  2.67E-06

 == SCF ENDED - CONVERGENCE ON ENERGY      E(AU) -4.5413546625124E+03 CYCLES  13


 ENERGY EXPRESSION=HARTREE+FOCK EXCH*0.20000+(BECKE      EXCH)*0.80000+LYP        CORR


 TOTAL ENERGY(DFT)(AU)( 13) -4.5413546625124E+03 DE-4.9E-09 tester 1.0E-11
 TTTTTTTTTTTTTTTTTTTTTTTTTTTTTT EDFT        TELAPSE     2508.44 TCPU     1508.37

 *******************************************************************************
 *                             FORCE CALCULATION                               *
 *******************************************************************************

 TTTTTTTTTTTTTTTTTTTTTTTTTTTTTT NUMDFG      TELAPSE     2558.49 TCPU     1558.41
 INFORMATION **** EXCPOG **** EXCH. BIPO BUFFER LENGTH (WORDS) =    16000000
 WARNING **** EXCPOG **** EXCH. BIPO BUFFER TOO SMALL - TO AVOID I/O SET EXCHSIZE =     8481186
 WARNING **** GENPOG **** COULOMB BIPO BUFFER TOO SMALL - TO AVOID I/O SET BIPOSIZE =     6765000
 INFORMATION **** GENPOG **** BIPO BUFFER LENGTH (WORDS) =     4000000
 TTTTTTTTTTTTTTTTTTTTTTTTTTTTTT SHELXG      TELAPSE     2816.01 TCPU     1774.48


 D3 DISPERSION ENERGY (AU)       -4.7284355637644E-01
 TOTAL ENERGY + DISP (AU)        -4.5418275060688E+03

 CARTESIAN FORCES IN HARTREE/BOHR (ANALYTICAL)
   ATOM                     X                   Y                   Z
   1   1             6.429418191733E-07 -9.917501850865E-07 -1.279045199309E-06
   2   1            -6.429418191733E-07  9.917501846424E-07 -1.279045194869E-06
   3   1             6.429418188403E-07  9.917501868628E-07  1.279045200198E-06
   4   1            -6.429418151210E-07 -9.917501819778E-07  1.279045197089E-06
   5   1            -1.024101881519E-06  4.672710234299E-07 -9.589208072036E-07
   6   1            -1.168003468166E-06 -8.902219019724E-07  1.766406805825E-07
   7   1             1.024101881075E-06 -4.672710219311E-07 -9.589208080918E-07
   8   1             1.168003469942E-06 -8.902218970874E-07 -1.766406823589E-07
   9   1            -1.024101878189E-06 -4.672710244291E-07  9.589208058713E-07
  10   1             1.168003468610E-06  8.902218955331E-07  1.766406809156E-07
  11   1             1.024101881963E-06  4.672710259279E-07  9.589208080918E-07
  12   1            -1.168003472607E-06  8.902219017504E-07 -1.766406789727E-07
  13   1             5.813440342450E-07  1.083300831706E-06 -6.801934868683E-07
  14   1            -5.813440373537E-07 -1.083300833926E-06 -6.801934864242E-07
  15   1             5.813440389080E-07 -1.083300833926E-06  6.801934853695E-07
  16   1            -5.813440422386E-07  1.083300833926E-06  6.801934884226E-07
  17   1            -6.138759470198E-07  5.718149165279E-07  1.066551533313E-06
  18   1             1.193385856357E-06 -2.056197882516E-07  2.374800076588E-07
  19   1             6.138759461316E-07 -5.718149171940E-07  1.066551534201E-06
  20   1            -1.193385859022E-06 -2.056197888622E-07 -2.374800125438E-07
  21   1            -6.138759466312E-07 -5.718149165279E-07 -1.066551535978E-06
  22   1            -1.193385859466E-06  2.056197876965E-07  2.374800132099E-07
  23   1             6.138759454100E-07  5.718149158618E-07 -1.066551534201E-06
  24   1             1.193385856801E-06  2.056197873079E-07 -2.374800105454E-07
  25   1             1.322558158934E-06 -6.360831823482E-07 -6.320951435601E-07
  26   1            -1.322558157102E-06  6.360831810159E-07 -6.320951462246E-07
  27   1             1.322558156491E-06  6.360831801278E-07  6.320951417838E-07
  28   1            -1.322558157879E-06 -6.360831805718E-07  6.320951475569E-07
  29   1            -8.072032151585E-07  1.342431623808E-06 -6.425048699743E-07
  30   1            -7.511573190122E-07 -2.684400524089E-08  1.153695176281E-06
  31   1             8.072032213757E-07 -1.342431624918E-06 -6.425048730829E-07
  32   1             7.511573183461E-07 -2.684400413067E-08 -1.153695175615E-06
  33   1            -8.072032215978E-07 -1.342431623252E-06  6.425048710845E-07
  34   1             7.511573174579E-07  2.684400168818E-08  1.153695174616E-06
  35   1             8.072032187112E-07  1.342431625195E-06  6.425048726388E-07
  36   1            -7.511573185681E-07  2.684400945974E-08 -1.153695176170E-06
  37   1            -1.053900666181E-06 -2.892015515954E-10 -2.327729924367E-07
  38   1             1.053900664072E-06  2.892051043091E-10 -2.327729913265E-07
  39   1            -1.053900660075E-06  2.892059924875E-10  2.327729893281E-07
  40   1             1.053900664960E-06 -2.892059924875E-10  2.327729903273E-07
  41   1            -7.967795234709E-08 -9.207066852257E-07 -1.735839836314E-07
  42   1            -7.321317818665E-08 -8.465683232206E-08 -1.056767159446E-06
  43   1             7.967795612185E-08  9.207066872241E-07 -1.735839827433E-07
  44   1             7.321317774256E-08 -8.465683210002E-08  1.056767159113E-06
  45   1            -7.967795523367E-08  9.207066866690E-07  1.735839831873E-07
  46   1             7.321317907483E-08  8.465683076775E-08 -1.056767157559E-06
  47   1             7.967795678798E-08 -9.207066866690E-07  1.735839818551E-07
  48   1            -7.321317907483E-08  8.465682965753E-08  1.056767158780E-06
  49   1             1.408615100562E-06  6.284799125567E-08  1.135449650191E-06
  50   1            -1.408615095677E-06 -6.284798770295E-08  1.135449653300E-06
  51   1             1.408615097453E-06 -6.284799280998E-08 -1.135449649414E-06
  52   1            -1.408615102338E-06  6.284798903522E-08 -1.135449651191E-06
  53   1             1.238612727161E-06  9.712037911669E-07  1.028658607183E-07
  54   1             1.744405242476E-07  1.336347611403E-06  4.619766300618E-07
  55   1            -1.238612725774E-06 -9.712037889464E-07  1.028658569435E-07
  56   1            -1.744405226933E-07  1.336347612457E-06 -4.619766276193E-07
  57   1             1.238612725385E-06 -9.712037887244E-07 -1.028658580537E-07
  58   1            -1.744405238036E-07 -1.336347610958E-06  4.619766269531E-07
  59   1            -1.238612726440E-06  9.712037885024E-07 -1.028658589419E-07
  60   1             1.744405229154E-07 -1.336347611069E-06 -4.619766320602E-07
  61 230             7.993605777301E-15 -6.217248937901E-15  3.780754036065E-06
  62 230             4.355890648178E-15 -3.226585665317E-15 -3.780754034372E-06
  63 230             3.383777292809E-06  8.909539772617E-15 -1.063038546079E-14
  64 230             3.001071613440E-15  3.761448646944E-06 -1.712519015484E-14
  65 230            -3.383777313959E-06  1.765948498544E-14  2.553512956638E-15
  66 230             1.046385200709E-14 -3.761448679640E-06  2.042810365310E-14
  67   6            -5.602874110777E-06  7.501676018151E-07  4.173526762408E-06
  68   6             5.602874096178E-06 -7.501675831634E-07  4.173526753859E-06
  69   6            -5.602874070754E-06 -7.501675618471E-07 -4.173526747975E-06
  70   6             5.602874119992E-06  7.501675849397E-07 -4.173526775231E-06
  71   6             3.752149691838E-06 -4.682767861530E-06  1.374742141458E-06
  72   6             5.240097680215E-07  4.518564794553E-07 -1.900076127992E-06
  73   6            -3.752149682457E-06  4.682767843267E-06  1.374742143234E-06
  74   6            -5.240097653569E-07  4.518564911127E-07  1.900076115557E-06
  75   6             3.752149723479E-06  4.682767834552E-06 -1.374742138793E-06
  76   6            -5.240097529224E-07 -4.518564981071E-07 -1.900076099459E-06
  77   6            -3.752149676406E-06 -4.682767826503E-06 -1.374742117477E-06
  78   6             5.240097635806E-07 -4.518564910017E-07  1.900076124661E-06
  79   6            -8.848834918140E-07 -6.854159444458E-07  7.222739411006E-07
  80   6             8.848835109099E-07  6.854159462222E-07  7.222739402124E-07
  81   6            -8.848834980313E-07  6.854159426695E-07 -7.222739570878E-07
  82   6             8.848835033604E-07 -6.854159515512E-07 -7.222739490942E-07
  83   6             5.033215186856E-07 -2.178088891469E-07 -5.289232518635E-08
  84   6             1.640536366310E-06  4.425976518618E-07  7.908035777326E-07
  85   6            -5.033215364492E-07  2.178088975846E-07 -5.289232518635E-08
  86   6            -1.640536378744E-06  4.425976296574E-07 -7.908035550841E-07
  87   6             5.033214938166E-07  2.178089060223E-07  5.289230742278E-08
  88   6            -1.640536362757E-06 -4.425976509737E-07  7.908035799531E-07
  89   6            -5.033215302319E-07 -2.178088811533E-07  5.289231275185E-08
  90   6             1.640536362757E-06 -4.425976376510E-07 -7.908035564164E-07
  91   6            -7.857181842930E-07  1.096074628393E-06 -4.116999128279E-07
  92   6             7.857181740789E-07 -1.096074633722E-06 -4.116999074988E-07
  93   6            -7.857181678617E-07 -1.096074637275E-06  4.116999092751E-07
  94   6             7.857181847370E-07  1.096074635498E-06  4.116999003934E-07
  95   6            -5.560202724908E-07 -1.003197022342E-06  3.813224758176E-07
  96   6             1.023513751974E-06 -2.556342209026E-07 -8.552229413539E-07
  97   6             5.560202716026E-07  1.003197013016E-06  3.813224722649E-07
  98   6            -1.023513755527E-06 -2.556342182380E-07  8.552229338044E-07
  99   6            -5.560202689381E-07  1.003197025451E-06 -3.813224562776E-07
 100   6            -1.023513755527E-06  2.556342204585E-07 -8.552229266989E-07
 101   6             5.560202707144E-07 -1.003197000138E-06 -3.813224864757E-07
 102   6             1.023513755527E-06  2.556342133531E-07  8.552229391334E-07
 103   7             7.691862311532E-07 -2.672252930935E-06 -2.663242623324E-06
 104   7            -7.691862387027E-07  2.672252918501E-06 -2.663242623768E-06
 105   7             7.691862129455E-07  2.672252900293E-06  2.663242616219E-06
 106   7            -7.691862391468E-07 -2.672252930935E-06  2.663242631318E-06
 107   7            -2.051516072576E-06 -1.609886866039E-07 -2.945663481135E-06
 108   7            -3.288201368079E-06 -1.292909629580E-06 -9.684674426857E-07
 109   7             2.051516065471E-06  1.609886686182E-07 -2.945663467369E-06
 110   7             3.288201379625E-06 -1.292909611816E-06  9.684674240340E-07
 111   7            -2.051516072132E-06  1.609886775000E-07  2.945663465592E-06
 112   7             3.288201337881E-06  1.292909639794E-06 -9.684674173727E-07
 113   7             2.051516068136E-06 -1.609886706166E-07  2.945663477139E-06
 114   7            -3.288201338769E-06  1.292909623363E-06  9.684673856203E-07
 115   6             1.359515994004E-06 -6.885603198725E-07 -5.061306187493E-07
 116   6            -1.359515996668E-06  6.885603092144E-07 -5.061306072029E-07
 117   6             1.359515983346E-06  6.885602932272E-07  5.061306205256E-07
 118   6            -1.359515995780E-06 -6.885603074380E-07  5.061306320719E-07
 119   6            -3.780845010404E-07  1.307943415796E-06 -4.441717624815E-07
 120   6            -2.597201213206E-06 -1.673727327844E-06  1.423810948253E-06
 121   6             3.780844894941E-07 -1.307943423789E-06 -4.441717553760E-07
 122   6             2.597201207877E-06 -1.673727316298E-06 -1.423810942924E-06
 123   6            -3.780844886059E-07 -1.307943425566E-06  4.441717820214E-07
 124   6             2.597201202548E-06  1.673727333174E-06  1.423810930490E-06
 125   6             3.780844708423E-07  1.307943434448E-06  4.441717535997E-07
 126   6            -2.597201209653E-06  1.673727319851E-06 -1.423810938483E-06
 127   7             1.794612296990E-06  2.486361572185E-06 -9.750670566522E-07
 128   7            -1.794612264572E-06 -2.486361587284E-06 -9.750670355579E-07
 129   7             1.794612252137E-06 -2.486361589060E-06  9.750670613151E-07
 130   7            -1.794612298767E-06  2.486361592613E-06  9.750670468822E-07
 131   7            -1.248627632622E-06  2.022836616877E-06  2.400473984476E-06
 132   7             3.218294564622E-06  4.077866018193E-07  6.577777948991E-07
 133   7             1.248627615524E-06 -2.022836596005E-06  2.400473981812E-06
 134   7            -3.218294575724E-06  4.077865964902E-07 -6.577777771355E-07
 135   7            -1.248627605088E-06 -2.022836585791E-06 -2.400473994690E-06
 136   7            -3.218294577501E-06 -4.077865922714E-07  6.577777598160E-07
 137   7             1.248627666595E-06  2.022836574689E-06 -2.400473990249E-06
 138   7             3.218294580165E-06 -4.077865822794E-07 -6.577777891259E-07

 RESULTANT FORCE     3.221381494889E-15  5.273559366969E-16 -1.312838726619E-14

 ATOMIC PART

 SYMMETRY ALLOWED FORCES (ANALYTICAL) (DIRECTION, FORCE)

    1 -3.3644939E-06    2 -7.5395163E-07    3 -4.9328952E-07    4  6.1482272E-07
    5 -2.7836120E-06    6 -7.8747775E-07    7  5.2472162E-07    8  6.1645321E-08
    9 -2.9107702E-06   10 -2.0581000E-07   11 -1.5205973E-06   12  2.3541634E-06
   13  2.6006655E-06   14  7.7355883E-07   15 -5.9483279E-08   16 -1.3412143E-06
   17  1.5300866E-06   18  1.3969122E-06   19 -2.9915248E-06   20  5.6701691E-07
   21  9.7082222E-07   22  1.7402838E-06   23 -2.8043756E-06   24  7.5692727E-07
   25  2.1685374E-06   26  1.2925770E-06   27 -1.1002600E-06   28  9.4782262E-07
   29 -1.2403869E-06   30 -1.4908496E-06   31 -1.1715738E-06   32  4.0323563E-07
   33 -1.4147575E-06   34 -1.2334636E-06   35 -1.7163498E-06   36 -2.2326191E-07
   37 -2.4285368E-07   38  2.9529958E-06   39  2.0809631E-06   40 -1.8999798E-07
   41  3.8631773E-07   42  3.1251525E-06   43  1.8750994E-06   44 -1.9428849E-07
   45  2.1365771E-06   46  5.3467936E-06   47 -4.7853838E-06   48  5.3194917E-06
   49  1.2155034E-05   50  1.6281038E-06   51 -6.8627634E-06   52 -8.1523883E-06
   53  9.1320258E-06   54 -1.3160928E-06   55 -2.2773343E-06   56 -3.0438984E-06
   57  1.3800833E-06   58  1.0643354E-06   59  1.0166038E-06   60 -2.2207388E-06
   61 -8.9376446E-07   62  5.0242772E-07   63  4.0377583E-07   64 -4.7011919E-07
   65  2.2694897E-06   66  2.9459964E-06   67  1.6975171E-06   68 -2.2087805E-06
   69  4.3891031E-07   70 -7.6041963E-08   71  9.8781527E-07   72 -2.2050662E-06
   73 -2.4645592E-06   74 -3.5215326E-07   75  1.0859457E-06   76 -7.0490793E-06
   77 -1.5391337E-06   78 -2.6913427E-06   79 -1.2183662E-06   80 -6.3538575E-06
   81 -3.1289542E-06   82  1.1856746E-06   83 -3.2106495E-06   84 -6.4786693E-06
   85 -2.9493441E-06   86  8.4573946E-07   87  9.4887463E-07   88  1.4339720E-06
   89 -2.1019655E-06   90  1.3150191E-06   91  2.7104111E-06   92  1.5710603E-06
   93 -6.0400051E-06   94 -3.2714715E-07   95 -2.1570888E-06   96  6.0542113E-06
   97  6.5493901E-06   98  1.2488183E-06   99  1.0948968E-06  100 -2.4857587E-06
  101  3.3689168E-06  102  5.1280532E-06

 CELL PART

 GRADIENT WITH RESPECT TO THE CELL PARAMETER IN HARTREE/BOHR
ORDER: -D/DA1X, -D/DA1Y, -D/DA1Z
       -D/DA2X, -D/DA2Y, -D/DA2Z
       -D/DA3X, -D/DA3Y, -D/DA3Z
  0.713406238884E-14  0.584784917379E-06  0.147266325001E-05
  0.953616108745E-06 -0.763631247574E-14  0.147266304573E-05
  0.953615860055E-06  0.584784933366E-06 -0.168331579269E-13

STRESS TENSOR, IN HARTREE/BOHR^3:
ORDER: 11 12 13
       21 22 23
       31 32 33
 -0.183122417425E-08  0.231929310732E-15 -0.245628816448E-15
 -0.801809555517E-17 -0.112295968251E-08  0.226820696714E-16
  0.212302261304E-15 -0.179977629225E-15 -0.282794796493E-08

PRESSURE FROM THE STRESS TENSOR,
IN HARTREE/BOHR^3:  0.19274E-08
PRESSURE IN GIGAPASCAL:  0.5671E-04
CONVERSION FACTOR: 1 HARTREE/BOHR^3= 29421 GIGAPASCAL
WHEN USING VALUES FOR BOHR RADIUS AND HARTREE
FROM IUPAC WEBSITE, APRIL 2009
ENTHALPY: -4.5418274736774E+03

 SYMMETRY ALLOWED FORCES (ANALYTICAL) (DIRECTION, FORCE)

    1  5.6103554E-05    2 -1.9791191E-06    3 -2.0261398E-05
 TTTTTTTTTTTTTTTTTTTTTTTTTTTTTT TOTGRA_C    TELAPSE     2956.87 TCPU     1915.34
 *******************************************************************************
 LATTICE PARAMETERS (ANGSTROMS AND DEGREES) - BOHR = 0.5291772083 ANGSTROM
 PRIMITIVE CELL - CENTRING CODE 6/1 VOLUME=  2490.384483 - DENSITY  0.904 g/cm^3
         A              B              C           ALPHA      BETA       GAMMA 
    14.78981577    14.78981577    14.78981577   109.471221 109.471221 109.471221
 *******************************************************************************
 ATOMS IN THE ASYMMETRIC UNIT   36 - ATOMS IN THE UNIT CELL:  138
     ATOM                 X/A                 Y/B                 Z/C    
 *******************************************************************************
      1 T   1 H    -1.233252099462E-01  3.508272765322E-01 -2.379365303466E-01
      2 F   1 H    -4.112361931213E-01  1.146113204004E-01  2.379365303466E-01
      3 F   1 H     1.233252099462E-01 -1.146113204004E-01  4.741524864784E-01
      4 F   1 H     4.112361931213E-01 -3.508272765322E-01 -4.741524864784E-01
      5 T   1 H    -2.379365303466E-01 -1.233252099462E-01  3.508272765322E-01
      6 T   1 H     3.508272765322E-01 -2.379365303466E-01 -1.233252099462E-01
      7 F   1 H    -4.741524864784E-01  4.112361931213E-01 -3.508272765322E-01
      8 F   1 H     1.146113204004E-01  2.379365303466E-01 -4.112361931213E-01
      9 F   1 H     2.379365303466E-01 -4.112361931213E-01  1.146113204004E-01
     10 F   1 H    -1.146113204004E-01  4.741524864784E-01  1.233252099462E-01
     11 F   1 H     4.741524864784E-01  1.233252099462E-01 -1.146113204004E-01
     12 F   1 H    -3.508272765322E-01 -4.741524864784E-01  4.112361931213E-01
     13 T   1 H    -2.379334648179E-01  3.508762572584E-01 -1.232953463418E-01
     14 F   1 H     4.741716036002E-01 -1.146381184761E-01  1.232953463418E-01
     15 F   1 H     2.379334648179E-01  1.146381184761E-01 -4.111902779237E-01
     16 F   1 H    -4.741716036002E-01 -3.508762572584E-01  4.111902779237E-01
     17 T   1 H    -1.232953463418E-01 -2.379334648179E-01  3.508762572584E-01
     18 T   1 H     3.508762572584E-01 -1.232953463418E-01 -2.379334648179E-01
     19 F   1 H     4.111902779237E-01 -4.741716036002E-01 -3.508762572584E-01
     20 F   1 H    -1.146381184761E-01  1.232953463418E-01  4.741716036002E-01
     21 F   1 H     1.232953463418E-01  4.741716036002E-01 -1.146381184761E-01
     22 F   1 H     1.146381184761E-01 -4.111902779237E-01  2.379334648179E-01
     23 F   1 H    -4.111902779237E-01  2.379334648179E-01  1.146381184761E-01
     24 F   1 H    -3.508762572584E-01  4.111902779237E-01 -4.741716036002E-01
     25 T   1 H     4.395427702908E-01  1.352897835556E-01 -4.870187705424E-01
     26 F   1 H    -3.776914459020E-01 -7.343845916679E-02  4.870187705424E-01
     27 F   1 H    -4.395427702908E-01  7.343845916679E-02 -3.042529867352E-01
     28 F   1 H     3.776914459020E-01 -1.352897835556E-01  3.042529867352E-01
     29 T   1 H    -4.870187705424E-01  4.395427702908E-01  1.352897835556E-01
     30 T   1 H     1.352897835556E-01 -4.870187705424E-01  4.395427702908E-01
     31 F   1 H     3.042529867352E-01  3.776914459020E-01 -1.352897835556E-01
     32 F   1 H    -7.343845916679E-02  4.870187705424E-01 -3.776914459020E-01
     33 F   1 H     4.870187705424E-01 -3.776914459020E-01 -7.343845916679E-02
     34 F   1 H     7.343845916679E-02 -3.042529867352E-01 -4.395427702908E-01
     35 F   1 H    -3.042529867352E-01 -4.395427702908E-01  7.343845916679E-02
     36 F   1 H    -1.352897835556E-01  3.042529867352E-01  3.776914459020E-01
     37 T   1 H     4.891770294042E-01  2.463987420621E-01  4.892811595369E-01
     38 F   1 H    -2.428824174747E-01 -1.041301326984E-04 -4.892811595369E-01
     39 F   1 H    -4.891770294042E-01  1.041301326984E-04 -2.427782873420E-01
     40 F   1 H     2.428824174747E-01 -2.463987420621E-01  2.427782873420E-01
     41 T   1 H     4.892811595369E-01  4.891770294042E-01  2.463987420621E-01
     42 T   1 H     2.463987420621E-01  4.892811595369E-01  4.891770294042E-01
     43 F   1 H     2.427782873420E-01  2.428824174747E-01 -2.463987420621E-01
     44 F   1 H    -1.041301326984E-04 -4.892811595369E-01 -2.428824174747E-01
     45 F   1 H    -4.892811595369E-01 -2.428824174747E-01 -1.041301326984E-04
     46 F   1 H     1.041301326984E-04 -2.427782873420E-01 -4.891770294042E-01
     47 F   1 H    -2.427782873420E-01 -4.891770294042E-01  1.041301326984E-04
     48 F   1 H    -2.463987420621E-01  2.427782873420E-01  2.428824174747E-01
     49 T   1 H    -4.870142464867E-01  1.353868772969E-01  4.395521995445E-01
     50 F   1 H    -3.041653222476E-01  7.343355396872E-02 -4.395521995445E-01
     51 F   1 H     4.870142464867E-01 -7.343355396872E-02 -3.775988762164E-01
     52 F   1 H     3.041653222476E-01 -1.353868772969E-01  3.775988762164E-01
     53 T   1 H     4.395521995445E-01 -4.870142464867E-01  1.353868772969E-01
     54 T   1 H     1.353868772969E-01  4.395521995445E-01 -4.870142464867E-01
     55 F   1 H     3.775988762164E-01  3.041653222476E-01 -1.353868772969E-01
     56 F   1 H     7.343355396872E-02 -4.395521995445E-01 -3.041653222476E-01
     57 F   1 H    -4.395521995445E-01 -3.041653222476E-01  7.343355396872E-02
     58 F   1 H    -7.343355396872E-02 -3.775988762164E-01  4.870142464867E-01
     59 F   1 H    -3.775988762164E-01  4.870142464867E-01 -7.343355396872E-02
     60 F   1 H    -1.353868772969E-01  3.775988762164E-01  3.041653222476E-01
     61 T 230 ZN   -2.500260292244E-01  2.499739707756E-01 -5.000000000000E-01
     62 F 230 ZN    2.500260292244E-01 -2.499739707756E-01 -5.000000000000E-01
     63 T 230 ZN   -5.000000000000E-01 -2.500260292244E-01  2.499739707756E-01
     64 T 230 ZN    2.499739707756E-01 -5.000000000000E-01 -2.500260292244E-01
     65 F 230 ZN    5.000000000000E-01  2.500260292244E-01 -2.499739707756E-01
     66 F 230 ZN   -2.499739707756E-01 -5.000000000000E-01  2.500260292244E-01
     67 T   6 C    -3.856629571415E-01  2.442522359195E-01 -3.856366282857E-01
     68 F   6 C    -3.701111357948E-01 -2.632885578714E-05  3.856366282857E-01
     69 F   6 C     3.856629571415E-01  2.632885578714E-05 -3.700848069390E-01
     70 F   6 C     3.701111357948E-01 -2.442522359195E-01  3.700848069390E-01
     71 T   6 C    -3.856366282857E-01 -3.856629571415E-01  2.442522359195E-01
     72 T   6 C     2.442522359195E-01 -3.856366282857E-01 -3.856629571415E-01
     73 F   6 C     3.700848069390E-01  3.701111357948E-01 -2.442522359195E-01
     74 F   6 C    -2.632885578714E-05  3.856366282857E-01 -3.701111357948E-01
     75 F   6 C     3.856366282857E-01 -3.701111357948E-01 -2.632885578711E-05
     76 F   6 C     2.632885578714E-05 -3.700848069390E-01  3.856629571415E-01
     77 F   6 C    -3.700848069390E-01  3.856629571415E-01  2.632885578711E-05
     78 F   6 C    -2.442522359195E-01  3.700848069390E-01  3.701111357948E-01
     79 T   6 C    -2.101360054252E-01  3.219134415563E-01 -2.667549175214E-01
     80 F   6 C    -4.113316409224E-01  5.661891209619E-02  2.667549175214E-01
     81 F   6 C     2.101360054252E-01 -5.661891209619E-02 -4.679505530186E-01
     82 F   6 C     4.113316409224E-01 -3.219134415563E-01  4.679505530186E-01
     83 T   6 C    -2.667549175214E-01 -2.101360054252E-01  3.219134415563E-01
     84 T   6 C     3.219134415563E-01 -2.667549175214E-01 -2.101360054252E-01
     85 F   6 C     4.679505530186E-01  4.113316409224E-01 -3.219134415563E-01
     86 F   6 C     5.661891209619E-02  2.667549175214E-01 -4.113316409224E-01
     87 F   6 C     2.667549175214E-01 -4.113316409224E-01  5.661891209619E-02
     88 F   6 C    -5.661891209619E-02 -4.679505530186E-01  2.101360054252E-01
     89 F   6 C    -4.679505530186E-01  2.101360054252E-01 -5.661891209619E-02
     90 F   6 C    -3.219134415563E-01  4.679505530186E-01  4.113316409224E-01
     91 T   6 C    -4.918284545877E-01  1.872213749726E-01 -4.917953491984E-01
     92 F   6 C    -3.209832758290E-01 -3.310538931259E-05  4.917953491984E-01
     93 F   6 C     4.918284545877E-01  3.310538931249E-05 -3.209501704397E-01
     94 F   6 C     3.209832758290E-01 -1.872213749726E-01  3.209501704397E-01
     95 T   6 C    -4.917953491984E-01 -4.918284545877E-01  1.872213749726E-01
     96 T   6 C     1.872213749726E-01 -4.917953491984E-01 -4.918284545877E-01
     97 F   6 C     3.209501704397E-01  3.209832758290E-01 -1.872213749726E-01
     98 F   6 C    -3.310538931259E-05  4.917953491984E-01 -3.209832758290E-01
     99 F   6 C     4.917953491984E-01 -3.209832758290E-01 -3.310538931260E-05
    100 F   6 C     3.310538931260E-05 -3.209501704397E-01  4.918284545877E-01
    101 F   6 C    -3.209501704397E-01  4.918284545877E-01  3.310538931259E-05
    102 F   6 C    -1.872213749726E-01  3.209501704397E-01  3.209832758290E-01
    103 T   7 N    -2.856709901775E-01  2.729027367962E-01 -3.776909179806E-01
    104 F   7 N    -3.494063452232E-01  9.201992780309E-02  3.776909179806E-01
    105 F   7 N     2.856709901775E-01 -9.201992780309E-02 -4.414262730263E-01
    106 F   7 N     3.494063452232E-01 -2.729027367962E-01  4.414262730263E-01
    107 T   7 N    -3.776909179806E-01 -2.856709901775E-01  2.729027367962E-01
    108 T   7 N     2.729027367962E-01 -3.776909179806E-01 -2.856709901775E-01
    109 F   7 N     4.414262730263E-01  3.494063452232E-01 -2.729027367962E-01
    110 F   7 N     9.201992780309E-02  3.776909179806E-01 -3.494063452232E-01
    111 F   7 N     3.776909179806E-01 -3.494063452232E-01  9.201992780309E-02
    112 F   7 N    -9.201992780309E-02 -4.414262730263E-01  2.856709901775E-01
    113 F   7 N    -4.414262730263E-01  2.856709901775E-01 -9.201992780309E-02
    114 F   7 N    -2.729027367962E-01  4.414262730263E-01  3.494063452232E-01
    115 T   6 C    -2.667638950526E-01  3.219364422761E-01 -2.101113462834E-01
    116 F   6 C    -4.679522114404E-01 -5.665254876919E-02  2.101113462834E-01
    117 F   6 C     2.667638950526E-01  5.665254876919E-02 -4.112996626713E-01
    118 F   6 C     4.679522114404E-01 -3.219364422761E-01  4.112996626713E-01
    119 T   6 C    -2.101113462834E-01 -2.667638950526E-01  3.219364422761E-01
    120 T   6 C     3.219364422761E-01 -2.101113462834E-01 -2.667638950526E-01
    121 F   6 C     4.112996626713E-01  4.679522114404E-01 -3.219364422761E-01
    122 F   6 C    -5.665254876919E-02  2.101113462834E-01 -4.679522114404E-01
    123 F   6 C     2.101113462834E-01 -4.679522114404E-01 -5.665254876919E-02
    124 F   6 C     5.665254876919E-02 -4.112996626713E-01  2.667638950526E-01
    125 F   6 C    -4.112996626713E-01  2.667638950526E-01  5.665254876919E-02
    126 F   6 C    -3.219364422761E-01  4.112996626713E-01  4.679522114404E-01
    127 T   7 N    -3.777007111251E-01  2.729401194252E-01 -2.856353104913E-01
    128 F   7 N    -4.414245700835E-01 -9.206540063377E-02  2.856353104913E-01
    129 F   7 N     3.777007111251E-01  9.206540063377E-02 -3.493591694497E-01
    130 F   7 N     4.414245700835E-01 -2.729401194252E-01  3.493591694497E-01
    131 T   7 N    -2.856353104913E-01 -3.777007111251E-01  2.729401194252E-01
    132 T   7 N     2.729401194252E-01 -2.856353104913E-01 -3.777007111251E-01
    133 F   7 N     3.493591694497E-01  4.414245700835E-01 -2.729401194252E-01
    134 F   7 N    -9.206540063377E-02  2.856353104913E-01 -4.414245700835E-01
    135 F   7 N     2.856353104913E-01 -4.414245700835E-01 -9.206540063377E-02
    136 F   7 N     9.206540063377E-02 -3.493591694497E-01  3.777007111251E-01
    137 F   7 N    -3.493591694497E-01  3.777007111251E-01  9.206540063377E-02
    138 F   7 N    -2.729401194252E-01  3.493591694497E-01  4.414245700835E-01

 TRANSFORMATION MATRIX PRIMITIVE-CRYSTALLOGRAPHIC CELL
  0.0000  1.0000  1.0000  1.0000  0.0000  1.0000  1.0000  1.0000  0.0000

 *******************************************************************************
 CRYSTALLOGRAPHIC CELL (VOLUME=       4980.76896505)
         A              B              C           ALPHA      BETA       GAMMA 
    17.07780823    17.07780823    17.07780823    90.000000  90.000000  90.000000

 COORDINATES IN THE CRYSTALLOGRAPHIC CELL
     ATOM                 X/A                 Y/B                 Z/C    
 *******************************************************************************
      1 T   1 H     1.181079780659E-01 -3.560445084125E-01  2.327192984663E-01
      2 F   1 H    -1.181079780659E-01  3.560445084125E-01  2.327192984663E-01
      3 F   1 H     1.181079780659E-01  3.560445084125E-01 -2.327192984663E-01
      4 F   1 H    -1.181079780659E-01 -3.560445084125E-01 -2.327192984663E-01
      5 T   1 H     2.327192984663E-01  1.181079780659E-01 -3.560445084125E-01
      6 T   1 H    -3.560445084125E-01  2.327192984663E-01  1.181079780659E-01
      7 F   1 H    -2.327192984663E-01 -1.181079780659E-01 -3.560445084125E-01
      8 F   1 H     3.560445084125E-01  2.327192984663E-01 -1.181079780659E-01
      9 F   1 H     2.327192984663E-01 -1.181079780659E-01  3.560445084125E-01
     10 F   1 H     3.560445084125E-01 -2.327192984663E-01  1.181079780659E-01
     11 F   1 H    -2.327192984663E-01  1.181079780659E-01  3.560445084125E-01
     12 F   1 H    -3.560445084125E-01 -2.327192984663E-01 -1.181079780659E-01
     13 T   1 H     2.327571878672E-01 -3.560525342091E-01  1.181190693911E-01
     14 F   1 H    -2.327571878672E-01  3.560525342091E-01  1.181190693911E-01
     15 F   1 H     2.327571878672E-01  3.560525342091E-01 -1.181190693911E-01
     16 F   1 H    -2.327571878672E-01 -3.560525342091E-01 -1.181190693911E-01
     17 T   1 H     1.181190693911E-01  2.327571878672E-01 -3.560525342091E-01
     18 T   1 H    -3.560525342091E-01  1.181190693911E-01  2.327571878672E-01
     19 F   1 H    -1.181190693911E-01 -2.327571878672E-01 -3.560525342091E-01
     20 F   1 H     3.560525342091E-01  1.181190693911E-01 -2.327571878672E-01
     21 F   1 H     1.181190693911E-01 -2.327571878672E-01  3.560525342091E-01
     22 F   1 H     3.560525342091E-01 -1.181190693911E-01  2.327571878672E-01
     23 F   1 H    -1.181190693911E-01  2.327571878672E-01  3.560525342091E-01
     24 F   1 H    -3.560525342091E-01 -1.181190693911E-01 -2.327571878672E-01
     25 T   1 H     1.043641213612E-01  4.086171080964E-01  3.092566219440E-02
     26 F   1 H    -1.043641213612E-01 -4.086171080964E-01  3.092566219440E-02
     27 F   1 H     1.043641213612E-01 -4.086171080964E-01 -3.092566219440E-02
     28 F   1 H    -1.043641213612E-01  4.086171080964E-01 -3.092566219440E-02
     29 T   1 H     3.092566219440E-02  1.043641213612E-01  4.086171080964E-01
     30 T   1 H     4.086171080964E-01  3.092566219440E-02  1.043641213612E-01
     31 F   1 H    -3.092566219440E-02 -1.043641213612E-01  4.086171080964E-01
     32 F   1 H    -4.086171080964E-01  3.092566219440E-02 -1.043641213612E-01
     33 F   1 H     3.092566219440E-02 -1.043641213612E-01 -4.086171080964E-01
     34 F   1 H    -4.086171080964E-01 -3.092566219440E-02  1.043641213612E-01
     35 F   1 H    -3.092566219440E-02  1.043641213612E-01 -4.086171080964E-01
     36 F   1 H     4.086171080964E-01 -3.092566219440E-02 -1.043641213612E-01
     37 T   1 H     1.232514360974E-01  3.660297234394E-01  1.231473059647E-01
     38 F   1 H    -1.232514360974E-01 -3.660297234394E-01  1.231473059647E-01
     39 F   1 H     1.232514360974E-01 -3.660297234394E-01 -1.231473059647E-01
     40 F   1 H    -1.232514360974E-01  3.660297234394E-01 -1.231473059647E-01
     41 T   1 H     1.231473059647E-01  1.232514360974E-01  3.660297234394E-01
     42 T   1 H     3.660297234394E-01  1.231473059647E-01  1.232514360974E-01
     43 F   1 H    -1.231473059647E-01 -1.232514360974E-01  3.660297234394E-01
     44 F   1 H    -3.660297234394E-01  1.231473059647E-01 -1.232514360974E-01
     45 F   1 H     1.231473059647E-01 -1.232514360974E-01 -3.660297234394E-01
     46 F   1 H    -3.660297234394E-01 -1.231473059647E-01  1.232514360974E-01
     47 F   1 H    -1.231473059647E-01  1.232514360974E-01 -3.660297234394E-01
     48 F   1 H     3.660297234394E-01 -1.231473059647E-01 -1.232514360974E-01
     49 T   1 H     3.097666166408E-02  4.085755378805E-01  1.044102156328E-01
     50 F   1 H    -3.097666166408E-02 -4.085755378805E-01  1.044102156328E-01
     51 F   1 H     3.097666166408E-02 -4.085755378805E-01 -1.044102156328E-01
     52 F   1 H    -3.097666166408E-02  4.085755378805E-01 -1.044102156328E-01
     53 T   1 H     1.044102156328E-01  3.097666166408E-02  4.085755378805E-01
     54 T   1 H     4.085755378805E-01  1.044102156328E-01  3.097666166408E-02
     55 F   1 H    -1.044102156328E-01 -3.097666166408E-02  4.085755378805E-01
     56 F   1 H    -4.085755378805E-01  1.044102156328E-01 -3.097666166408E-02
     57 F   1 H     1.044102156328E-01 -3.097666166408E-02 -4.085755378805E-01
     58 F   1 H    -4.085755378805E-01 -1.044102156328E-01  3.097666166408E-02
     59 F   1 H    -1.044102156328E-01  3.097666166408E-02 -4.085755378805E-01
     60 F   1 H     4.085755378805E-01 -1.044102156328E-01 -3.097666166408E-02
     61 T 230 ZN   -5.000000000000E-01  0.000000000000E+00 -2.500260292244E-01
     62 F 230 ZN   -5.000000000000E-01  0.000000000000E+00  2.500260292244E-01
     63 T 230 ZN   -2.500260292244E-01 -5.000000000000E-01  0.000000000000E+00
     64 T 230 ZN   -2.752131715785E-17 -2.500260292244E-01 -5.000000000000E-01
     65 F 230 ZN    2.500260292244E-01 -5.000000000000E-01 -5.504263431570E-17
     66 F 230 ZN    0.000000000000E+00  2.500260292244E-01 -5.000000000000E-01
     67 T   6 C     1.221392823876E-01  4.922240893267E-01  1.221129535318E-01
     68 F   6 C    -1.221392823876E-01 -4.922240893267E-01  1.221129535318E-01
     69 F   6 C     1.221392823876E-01 -4.922240893267E-01 -1.221129535318E-01
     70 F   6 C    -1.221392823876E-01  4.922240893267E-01 -1.221129535318E-01
     71 T   6 C     1.221129535318E-01  1.221392823876E-01  4.922240893267E-01
     72 T   6 C     4.922240893267E-01  1.221129535318E-01  1.221392823876E-01
     73 F   6 C    -1.221129535318E-01 -1.221392823876E-01  4.922240893267E-01
     74 F   6 C    -4.922240893267E-01  1.221129535318E-01 -1.221392823876E-01
     75 F   6 C     1.221129535318E-01 -1.221392823876E-01 -4.922240893267E-01
     76 F   6 C    -4.922240893267E-01 -1.221129535318E-01  1.221392823876E-01
     77 F   6 C    -1.221129535318E-01  1.221392823876E-01 -4.922240893267E-01
     78 F   6 C     4.922240893267E-01 -1.221129535318E-01 -1.221392823876E-01
     79 T   6 C     1.326472647300E-01 -3.994021822514E-01  1.892661768262E-01
     80 F   6 C    -1.326472647300E-01  3.994021822514E-01  1.892661768262E-01
     81 F   6 C     1.326472647300E-01  3.994021822514E-01 -1.892661768262E-01
     82 F   6 C    -1.326472647300E-01 -3.994021822514E-01 -1.892661768262E-01
     83 T   6 C     1.892661768262E-01  1.326472647300E-01 -3.994021822514E-01
     84 T   6 C    -3.994021822514E-01  1.892661768262E-01  1.326472647300E-01
     85 F   6 C    -1.892661768262E-01 -1.326472647300E-01 -3.994021822514E-01
     86 F   6 C     3.994021822514E-01  1.892661768262E-01 -1.326472647300E-01
     87 F   6 C     1.892661768262E-01 -1.326472647300E-01  3.994021822514E-01
     88 F   6 C     3.994021822514E-01 -1.892661768262E-01  1.326472647300E-01
     89 F   6 C    -1.892661768262E-01  1.326472647300E-01  3.994021822514E-01
     90 F   6 C    -3.994021822514E-01 -1.892661768262E-01 -1.326472647300E-01
     91 T   6 C     9.362724018096E-02  4.145774106206E-01  9.359413479164E-02
     92 F   6 C    -9.362724018096E-02 -4.145774106206E-01  9.359413479164E-02
     93 F   6 C     9.362724018096E-02 -4.145774106206E-01 -9.359413479164E-02
     94 F   6 C    -9.362724018096E-02  4.145774106206E-01 -9.359413479164E-02
     95 T   6 C     9.359413479164E-02  9.362724018096E-02  4.145774106206E-01
     96 T   6 C     4.145774106206E-01  9.359413479164E-02  9.362724018096E-02
     97 F   6 C    -9.359413479164E-02 -9.362724018096E-02  4.145774106206E-01
     98 F   6 C    -4.145774106206E-01  9.359413479164E-02 -9.362724018096E-02
     99 F   6 C     9.359413479164E-02 -9.362724018096E-02 -4.145774106206E-01
    100 F   6 C    -4.145774106206E-01 -9.359413479164E-02  9.362724018096E-02
    101 F   6 C    -9.359413479164E-02  9.362724018096E-02 -4.145774106206E-01
    102 F   6 C     4.145774106206E-01 -9.359413479164E-02 -9.362724018096E-02
    103 T   7 N     9.044140449654E-02 -4.681323224772E-01  1.824613322996E-01
    104 F   7 N    -9.044140449654E-02  4.681323224772E-01  1.824613322996E-01
    105 F   7 N     9.044140449654E-02  4.681323224772E-01 -1.824613322996E-01
    106 F   7 N    -9.044140449654E-02 -4.681323224772E-01 -1.824613322996E-01
    107 T   7 N     1.824613322996E-01  9.044140449654E-02 -4.681323224772E-01
    108 T   7 N    -4.681323224772E-01  1.824613322996E-01  9.044140449654E-02
    109 F   7 N    -1.824613322996E-01 -9.044140449654E-02 -4.681323224772E-01
    110 F   7 N     4.681323224772E-01  1.824613322996E-01 -9.044140449654E-02
    111 F   7 N     1.824613322996E-01 -9.044140449654E-02  4.681323224772E-01
    112 F   7 N     4.681323224772E-01 -1.824613322996E-01  9.044140449654E-02
    113 F   7 N    -1.824613322996E-01  9.044140449654E-02  4.681323224772E-01
    114 F   7 N    -4.681323224772E-01 -1.824613322996E-01 -9.044140449654E-02
    115 T   6 C     1.892944955227E-01 -3.994058418061E-01  1.326419467535E-01
    116 F   6 C    -1.892944955227E-01  3.994058418061E-01  1.326419467535E-01
    117 F   6 C     1.892944955227E-01  3.994058418061E-01 -1.326419467535E-01
    118 F   6 C    -1.892944955227E-01 -3.994058418061E-01 -1.326419467535E-01
    119 T   6 C     1.326419467535E-01  1.892944955227E-01 -3.994058418061E-01
    120 T   6 C    -3.994058418061E-01  1.326419467535E-01  1.892944955227E-01
    121 F   6 C    -1.326419467535E-01 -1.892944955227E-01 -3.994058418061E-01
    122 F   6 C     3.994058418061E-01  1.326419467535E-01 -1.892944955227E-01
    123 F   6 C     1.326419467535E-01 -1.892944955227E-01  3.994058418061E-01
    124 F   6 C     3.994058418061E-01 -1.326419467535E-01  1.892944955227E-01
    125 F   6 C    -1.326419467535E-01  1.892944955227E-01  3.994058418061E-01
    126 F   6 C    -3.994058418061E-01 -1.326419467535E-01 -1.892944955227E-01
    127 T   7 N     1.825027600295E-01 -4.681380705208E-01  9.043735939573E-02
    128 F   7 N    -1.825027600295E-01  4.681380705208E-01  9.043735939573E-02
    129 F   7 N     1.825027600295E-01  4.681380705208E-01 -9.043735939573E-02
    130 F   7 N    -1.825027600295E-01 -4.681380705208E-01 -9.043735939573E-02
    131 T   7 N     9.043735939573E-02  1.825027600295E-01 -4.681380705208E-01
    132 T   7 N    -4.681380705208E-01  9.043735939573E-02  1.825027600295E-01
    133 F   7 N    -9.043735939573E-02 -1.825027600295E-01 -4.681380705208E-01
    134 F   7 N     4.681380705208E-01  9.043735939573E-02 -1.825027600295E-01
    135 F   7 N     9.043735939573E-02 -1.825027600295E-01  4.681380705208E-01
    136 F   7 N     4.681380705208E-01 -9.043735939573E-02  1.825027600295E-01
    137 F   7 N    -9.043735939573E-02  1.825027600295E-01  4.681380705208E-01
    138 F   7 N    -4.681380705208E-01 -9.043735939573E-02 -1.825027600295E-01

 T = ATOM BELONGING TO THE ASYMMETRIC UNIT

 *******************************************************************************
 * CELL DEFORMATION
 *******************************************************************************

    ELASTIC STRAIN MATRIX (ADIMENSIONAL)

    1   -0.0150000000    0.0000000000    0.0000000000
    2    0.0000000000    0.0000000000    0.0000000000
    3    0.0000000000    0.0000000000    0.0000000000

 LATTICE PARAMETERS (ANGSTROMS AND DEGREES) OF
 (1) ORIGINAL PRIMITIVE CELL
 (2) ORIGINAL CRYSTALLOGRAPHIC CELL
 (3) DEFORMED PRIMITIVE CELL
 (4) DEFORMED CRYSTALLOGRAPHIC CELL

            A           B           C        ALPHA       BETA        GAMMA         VOL
 (1)   14.789816   14.789816   14.789816  109.471221  109.471221  109.471221 2490.384483
 (2)   17.077808   17.077808   17.077808   90.000000   90.000000   90.000000 4980.768965
 (3)   14.716238   14.716238   14.716238  110.285563  109.065590  109.065590 2453.028715
 (4)   16.821641   17.077808   17.077808   90.000000   90.000000   90.000000 4906.057431

 * CELL DEFORMATION COMPLETE - NO. OF SYMMOPS   4
 *******************************************************************************
 LATTICE PARAMETERS (ANGSTROMS AND DEGREES) - BOHR = 0.5291772083 ANGSTROM
 PRIMITIVE CELL - CENTRING CODE 6/1 VOLUME=  2453.028715 - DENSITY  0.918 g/cm^3
         A              B              C           ALPHA      BETA       GAMMA 
    14.71623829    14.71623829    14.71623829   110.285563 109.065590 109.065590
 *******************************************************************************
 ATOMS IN THE ASYMMETRIC UNIT   36 - ATOMS IN THE UNIT CELL:  138
     ATOM                 X/A                 Y/B                 Z/C    
 *******************************************************************************
      1 T   1 H    -1.233252099462E-01  3.508272765322E-01 -2.379365303466E-01
      2 F   1 H    -4.112361931213E-01  1.146113204004E-01  2.379365303466E-01
      3 F   1 H     1.233252099462E-01 -1.146113204004E-01  4.741524864784E-01
      4 F   1 H     4.112361931213E-01 -3.508272765322E-01 -4.741524864784E-01
      5 T   1 H    -2.379365303466E-01 -1.233252099462E-01  3.508272765322E-01
      6 T   1 H     3.508272765322E-01 -2.379365303466E-01 -1.233252099462E-01
      7 F   1 H    -4.741524864784E-01  4.112361931213E-01 -3.508272765322E-01
      8 F   1 H     1.146113204004E-01  2.379365303466E-01 -4.112361931213E-01
      9 F   1 H     2.379365303466E-01 -4.112361931213E-01  1.146113204004E-01
     10 F   1 H    -1.146113204004E-01  4.741524864784E-01  1.233252099462E-01
     11 F   1 H     4.741524864784E-01  1.233252099462E-01 -1.146113204004E-01
     12 F   1 H    -3.508272765322E-01 -4.741524864784E-01  4.112361931213E-01
     13 T   1 H    -2.379334648179E-01  3.508762572584E-01 -1.232953463418E-01
     14 F   1 H     4.741716036002E-01 -1.146381184761E-01  1.232953463418E-01
     15 F   1 H     2.379334648179E-01  1.146381184761E-01 -4.111902779237E-01
     16 F   1 H    -4.741716036002E-01 -3.508762572584E-01  4.111902779237E-01
     17 T   1 H    -1.232953463418E-01 -2.379334648179E-01  3.508762572584E-01
     18 T   1 H     3.508762572584E-01 -1.232953463418E-01 -2.379334648179E-01
     19 F   1 H     4.111902779237E-01 -4.741716036002E-01 -3.508762572584E-01
     20 F   1 H    -1.146381184761E-01  1.232953463418E-01  4.741716036002E-01
     21 F   1 H     1.232953463418E-01  4.741716036002E-01 -1.146381184761E-01
     22 F   1 H     1.146381184761E-01 -4.111902779237E-01  2.379334648179E-01
     23 F   1 H    -4.111902779237E-01  2.379334648179E-01  1.146381184761E-01
     24 F   1 H    -3.508762572584E-01  4.111902779237E-01 -4.741716036002E-01
     25 T   1 H     4.395427702908E-01  1.352897835556E-01 -4.870187705424E-01
     26 F   1 H    -3.776914459020E-01 -7.343845916679E-02  4.870187705424E-01
     27 F   1 H    -4.395427702908E-01  7.343845916679E-02 -3.042529867352E-01
     28 F   1 H     3.776914459020E-01 -1.352897835556E-01  3.042529867352E-01
     29 T   1 H    -4.870187705424E-01  4.395427702908E-01  1.352897835556E-01
     30 T   1 H     1.352897835556E-01 -4.870187705424E-01  4.395427702908E-01
     31 F   1 H     3.042529867352E-01  3.776914459020E-01 -1.352897835556E-01
     32 F   1 H    -7.343845916679E-02  4.870187705424E-01 -3.776914459020E-01
     33 F   1 H     4.870187705424E-01 -3.776914459020E-01 -7.343845916679E-02
     34 F   1 H     7.343845916679E-02 -3.042529867352E-01 -4.395427702908E-01
     35 F   1 H    -3.042529867352E-01 -4.395427702908E-01  7.343845916679E-02
     36 F   1 H    -1.352897835556E-01  3.042529867352E-01  3.776914459020E-01
     37 T   1 H     4.891770294042E-01  2.463987420621E-01  4.892811595369E-01
     38 F   1 H    -2.428824174747E-01 -1.041301326984E-04 -4.892811595369E-01
     39 F   1 H    -4.891770294042E-01  1.041301326984E-04 -2.427782873420E-01
     40 F   1 H     2.428824174747E-01 -2.463987420621E-01  2.427782873420E-01
     41 T   1 H     4.892811595369E-01  4.891770294042E-01  2.463987420621E-01
     42 T   1 H     2.463987420621E-01  4.892811595369E-01  4.891770294042E-01
     43 F   1 H     2.427782873420E-01  2.428824174747E-01 -2.463987420621E-01
     44 F   1 H    -1.041301326984E-04 -4.892811595369E-01 -2.428824174747E-01
     45 F   1 H    -4.892811595369E-01 -2.428824174747E-01 -1.041301326984E-04
     46 F   1 H     1.041301326984E-04 -2.427782873420E-01 -4.891770294042E-01
     47 F   1 H    -2.427782873420E-01 -4.891770294042E-01  1.041301326984E-04
     48 F   1 H    -2.463987420621E-01  2.427782873420E-01  2.428824174747E-01
     49 T   1 H    -4.870142464867E-01  1.353868772969E-01  4.395521995445E-01
     50 F   1 H    -3.041653222476E-01  7.343355396872E-02 -4.395521995445E-01
     51 F   1 H     4.870142464867E-01 -7.343355396872E-02 -3.775988762164E-01
     52 F   1 H     3.041653222476E-01 -1.353868772969E-01  3.775988762164E-01
     53 T   1 H     4.395521995445E-01 -4.870142464867E-01  1.353868772969E-01
     54 T   1 H     1.353868772969E-01  4.395521995445E-01 -4.870142464867E-01
     55 F   1 H     3.775988762164E-01  3.041653222476E-01 -1.353868772969E-01
     56 F   1 H     7.343355396872E-02 -4.395521995445E-01 -3.041653222476E-01
     57 F   1 H    -4.395521995445E-01 -3.041653222476E-01  7.343355396872E-02
     58 F   1 H    -7.343355396872E-02 -3.775988762164E-01  4.870142464867E-01
     59 F   1 H    -3.775988762164E-01  4.870142464867E-01 -7.343355396872E-02
     60 F   1 H    -1.353868772969E-01  3.775988762164E-01  3.041653222476E-01
     61 T 230 ZN   -2.500260292244E-01  2.499739707756E-01 -5.000000000000E-01
     62 F 230 ZN    2.500260292244E-01 -2.499739707756E-01 -5.000000000000E-01
     63 T 230 ZN    5.000000000000E-01 -2.500260292244E-01  2.499739707756E-01
     64 T 230 ZN    2.499739707756E-01  5.000000000000E-01 -2.500260292244E-01
     65 F 230 ZN    5.000000000000E-01  2.500260292244E-01 -2.499739707756E-01
     66 F 230 ZN   -2.499739707756E-01  5.000000000000E-01  2.500260292244E-01
     67 T   6 C    -3.856629571415E-01  2.442522359195E-01 -3.856366282857E-01
     68 F   6 C    -3.701111357948E-01 -2.632885578716E-05  3.856366282857E-01
     69 F   6 C     3.856629571415E-01  2.632885578716E-05 -3.700848069390E-01
     70 F   6 C     3.701111357948E-01 -2.442522359195E-01  3.700848069390E-01
     71 T   6 C    -3.856366282857E-01 -3.856629571415E-01  2.442522359195E-01
     72 T   6 C     2.442522359195E-01 -3.856366282857E-01 -3.856629571415E-01
     73 F   6 C     3.700848069390E-01  3.701111357948E-01 -2.442522359195E-01
     74 F   6 C    -2.632885578714E-05  3.856366282857E-01 -3.701111357948E-01
     75 F   6 C     3.856366282857E-01 -3.701111357948E-01 -2.632885578710E-05
     76 F   6 C     2.632885578714E-05 -3.700848069390E-01  3.856629571415E-01
     77 F   6 C    -3.700848069390E-01  3.856629571415E-01  2.632885578710E-05
     78 F   6 C    -2.442522359195E-01  3.700848069390E-01  3.701111357948E-01
     79 T   6 C    -2.101360054252E-01  3.219134415563E-01 -2.667549175214E-01
     80 F   6 C    -4.113316409224E-01  5.661891209619E-02  2.667549175214E-01
     81 F   6 C     2.101360054252E-01 -5.661891209619E-02 -4.679505530186E-01
     82 F   6 C     4.113316409224E-01 -3.219134415563E-01  4.679505530186E-01
     83 T   6 C    -2.667549175214E-01 -2.101360054252E-01  3.219134415563E-01
     84 T   6 C     3.219134415563E-01 -2.667549175214E-01 -2.101360054252E-01
     85 F   6 C     4.679505530186E-01  4.113316409224E-01 -3.219134415563E-01
     86 F   6 C     5.661891209619E-02  2.667549175214E-01 -4.113316409224E-01
     87 F   6 C     2.667549175214E-01 -4.113316409224E-01  5.661891209619E-02
     88 F   6 C    -5.661891209619E-02 -4.679505530186E-01  2.101360054252E-01
     89 F   6 C    -4.679505530186E-01  2.101360054252E-01 -5.661891209619E-02
     90 F   6 C    -3.219134415563E-01  4.679505530186E-01  4.113316409224E-01
     91 T   6 C    -4.918284545877E-01  1.872213749726E-01 -4.917953491984E-01
     92 F   6 C    -3.209832758290E-01 -3.310538931259E-05  4.917953491984E-01
     93 F   6 C     4.918284545877E-01  3.310538931248E-05 -3.209501704397E-01
     94 F   6 C     3.209832758290E-01 -1.872213749726E-01  3.209501704397E-01
     95 T   6 C    -4.917953491984E-01 -4.918284545877E-01  1.872213749726E-01
     96 T   6 C     1.872213749726E-01 -4.917953491984E-01 -4.918284545877E-01
     97 F   6 C     3.209501704397E-01  3.209832758290E-01 -1.872213749726E-01
     98 F   6 C    -3.310538931259E-05  4.917953491984E-01 -3.209832758290E-01
     99 F   6 C     4.917953491984E-01 -3.209832758290E-01 -3.310538931259E-05
    100 F   6 C     3.310538931259E-05 -3.209501704397E-01  4.918284545877E-01
    101 F   6 C    -3.209501704397E-01  4.918284545877E-01  3.310538931259E-05
    102 F   6 C    -1.872213749726E-01  3.209501704397E-01  3.209832758290E-01
    103 T   7 N    -2.856709901775E-01  2.729027367962E-01 -3.776909179806E-01
    104 F   7 N    -3.494063452232E-01  9.201992780309E-02  3.776909179806E-01
    105 F   7 N     2.856709901775E-01 -9.201992780309E-02 -4.414262730263E-01
    106 F   7 N     3.494063452232E-01 -2.729027367962E-01  4.414262730263E-01
    107 T   7 N    -3.776909179806E-01 -2.856709901775E-01  2.729027367962E-01
    108 T   7 N     2.729027367962E-01 -3.776909179806E-01 -2.856709901775E-01
    109 F   7 N     4.414262730263E-01  3.494063452232E-01 -2.729027367962E-01
    110 F   7 N     9.201992780309E-02  3.776909179806E-01 -3.494063452232E-01
    111 F   7 N     3.776909179806E-01 -3.494063452232E-01  9.201992780309E-02
    112 F   7 N    -9.201992780309E-02 -4.414262730263E-01  2.856709901775E-01
    113 F   7 N    -4.414262730263E-01  2.856709901775E-01 -9.201992780309E-02
    114 F   7 N    -2.729027367962E-01  4.414262730263E-01  3.494063452232E-01
    115 T   6 C    -2.667638950526E-01  3.219364422761E-01 -2.101113462834E-01
    116 F   6 C    -4.679522114404E-01 -5.665254876919E-02  2.101113462834E-01
    117 F   6 C     2.667638950526E-01  5.665254876919E-02 -4.112996626713E-01
    118 F   6 C     4.679522114404E-01 -3.219364422761E-01  4.112996626713E-01
    119 T   6 C    -2.101113462834E-01 -2.667638950526E-01  3.219364422761E-01
    120 T   6 C     3.219364422761E-01 -2.101113462834E-01 -2.667638950526E-01
    121 F   6 C     4.112996626713E-01  4.679522114404E-01 -3.219364422761E-01
    122 F   6 C    -5.665254876919E-02  2.101113462834E-01 -4.679522114404E-01
    123 F   6 C     2.101113462834E-01 -4.679522114404E-01 -5.665254876919E-02
    124 F   6 C     5.665254876919E-02 -4.112996626713E-01  2.667638950526E-01
    125 F   6 C    -4.112996626713E-01  2.667638950526E-01  5.665254876919E-02
    126 F   6 C    -3.219364422761E-01  4.112996626713E-01  4.679522114404E-01
    127 T   7 N    -3.777007111251E-01  2.729401194252E-01 -2.856353104913E-01
    128 F   7 N    -4.414245700835E-01 -9.206540063377E-02  2.856353104913E-01
    129 F   7 N     3.777007111251E-01  9.206540063377E-02 -3.493591694497E-01
    130 F   7 N     4.414245700835E-01 -2.729401194252E-01  3.493591694497E-01
    131 T   7 N    -2.856353104913E-01 -3.777007111251E-01  2.729401194252E-01
    132 T   7 N     2.729401194252E-01 -2.856353104913E-01 -3.777007111251E-01
    133 F   7 N     3.493591694497E-01  4.414245700835E-01 -2.729401194252E-01
    134 F   7 N    -9.206540063377E-02  2.856353104913E-01 -4.414245700835E-01
    135 F   7 N     2.856353104913E-01 -4.414245700835E-01 -9.206540063377E-02
    136 F   7 N     9.206540063377E-02 -3.493591694497E-01  3.777007111251E-01
    137 F   7 N    -3.493591694497E-01  3.777007111251E-01  9.206540063377E-02
    138 F   7 N    -2.729401194252E-01  3.493591694497E-01  4.414245700835E-01

 TRANSFORMATION MATRIX PRIMITIVE-CRYSTALLOGRAPHIC CELL
  0.0000  1.0000  1.0000  1.0000  0.0000  1.0000  1.0000  1.0000  0.0000

 *******************************************************************************
 CRYSTALLOGRAPHIC CELL (VOLUME=       4906.05743057)
         A              B              C           ALPHA      BETA       GAMMA 
    16.82164110    17.07780823    17.07780823    90.000000  90.000000  90.000000

 COORDINATES IN THE CRYSTALLOGRAPHIC CELL
     ATOM                 X/A                 Y/B                 Z/C    
 *******************************************************************************
      1 T   1 H     1.181079780659E-01 -3.560445084125E-01  2.327192984663E-01
      2 F   1 H    -1.181079780659E-01  3.560445084125E-01  2.327192984663E-01
      3 F   1 H     1.181079780659E-01  3.560445084125E-01 -2.327192984663E-01
      4 F   1 H    -1.181079780659E-01 -3.560445084125E-01 -2.327192984663E-01
      5 T   1 H     2.327192984663E-01  1.181079780659E-01 -3.560445084125E-01
      6 T   1 H    -3.560445084125E-01  2.327192984663E-01  1.181079780659E-01
      7 F   1 H    -2.327192984663E-01 -1.181079780659E-01 -3.560445084125E-01
      8 F   1 H     3.560445084125E-01  2.327192984663E-01 -1.181079780659E-01
      9 F   1 H     2.327192984663E-01 -1.181079780659E-01  3.560445084125E-01
     10 F   1 H     3.560445084125E-01 -2.327192984663E-01  1.181079780659E-01
     11 F   1 H    -2.327192984663E-01  1.181079780659E-01  3.560445084125E-01
     12 F   1 H    -3.560445084125E-01 -2.327192984663E-01 -1.181079780659E-01
     13 T   1 H     2.327571878672E-01 -3.560525342091E-01  1.181190693911E-01
     14 F   1 H    -2.327571878672E-01  3.560525342091E-01  1.181190693911E-01
     15 F   1 H     2.327571878672E-01  3.560525342091E-01 -1.181190693911E-01
     16 F   1 H    -2.327571878672E-01 -3.560525342091E-01 -1.181190693911E-01
     17 T   1 H     1.181190693911E-01  2.327571878672E-01 -3.560525342091E-01
     18 T   1 H    -3.560525342091E-01  1.181190693911E-01  2.327571878672E-01
     19 F   1 H    -1.181190693911E-01 -2.327571878672E-01 -3.560525342091E-01
     20 F   1 H     3.560525342091E-01  1.181190693911E-01 -2.327571878672E-01
     21 F   1 H     1.181190693911E-01 -2.327571878672E-01  3.560525342091E-01
     22 F   1 H     3.560525342091E-01 -1.181190693911E-01  2.327571878672E-01
     23 F   1 H    -1.181190693911E-01  2.327571878672E-01  3.560525342091E-01
     24 F   1 H    -3.560525342091E-01 -1.181190693911E-01 -2.327571878672E-01
     25 T   1 H     1.043641213612E-01  4.086171080964E-01  3.092566219440E-02
     26 F   1 H    -1.043641213612E-01 -4.086171080964E-01  3.092566219440E-02
     27 F   1 H     1.043641213612E-01 -4.086171080964E-01 -3.092566219440E-02
     28 F   1 H    -1.043641213612E-01  4.086171080964E-01 -3.092566219440E-02
     29 T   1 H     3.092566219440E-02  1.043641213612E-01  4.086171080964E-01
     30 T   1 H     4.086171080964E-01  3.092566219440E-02  1.043641213612E-01
     31 F   1 H    -3.092566219440E-02 -1.043641213612E-01  4.086171080964E-01
     32 F   1 H    -4.086171080964E-01  3.092566219440E-02 -1.043641213612E-01
     33 F   1 H     3.092566219440E-02 -1.043641213612E-01 -4.086171080964E-01
     34 F   1 H    -4.086171080964E-01 -3.092566219440E-02  1.043641213612E-01
     35 F   1 H    -3.092566219440E-02  1.043641213612E-01 -4.086171080964E-01
     36 F   1 H     4.086171080964E-01 -3.092566219440E-02 -1.043641213612E-01
     37 T   1 H     1.232514360974E-01  3.660297234394E-01  1.231473059647E-01
     38 F   1 H    -1.232514360974E-01 -3.660297234394E-01  1.231473059647E-01
     39 F   1 H     1.232514360974E-01 -3.660297234394E-01 -1.231473059647E-01
     40 F   1 H    -1.232514360974E-01  3.660297234394E-01 -1.231473059647E-01
     41 T   1 H     1.231473059647E-01  1.232514360974E-01  3.660297234394E-01
     42 T   1 H     3.660297234394E-01  1.231473059647E-01  1.232514360974E-01
     43 F   1 H    -1.231473059647E-01 -1.232514360974E-01  3.660297234394E-01
     44 F   1 H    -3.660297234394E-01  1.231473059647E-01 -1.232514360974E-01
     45 F   1 H     1.231473059647E-01 -1.232514360974E-01 -3.660297234394E-01
     46 F   1 H    -3.660297234394E-01 -1.231473059647E-01  1.232514360974E-01
     47 F   1 H    -1.231473059647E-01  1.232514360974E-01 -3.660297234394E-01
     48 F   1 H     3.660297234394E-01 -1.231473059647E-01 -1.232514360974E-01
     49 T   1 H     3.097666166408E-02  4.085755378805E-01  1.044102156328E-01
     50 F   1 H    -3.097666166408E-02 -4.085755378805E-01  1.044102156328E-01
     51 F   1 H     3.097666166408E-02 -4.085755378805E-01 -1.044102156328E-01
     52 F   1 H    -3.097666166408E-02  4.085755378805E-01 -1.044102156328E-01
     53 T   1 H     1.044102156328E-01  3.097666166408E-02  4.085755378805E-01
     54 T   1 H     4.085755378805E-01  1.044102156328E-01  3.097666166408E-02
     55 F   1 H    -1.044102156328E-01 -3.097666166408E-02  4.085755378805E-01
     56 F   1 H    -4.085755378805E-01  1.044102156328E-01 -3.097666166408E-02
     57 F   1 H     1.044102156328E-01 -3.097666166408E-02 -4.085755378805E-01
     58 F   1 H    -4.085755378805E-01 -1.044102156328E-01  3.097666166408E-02
     59 F   1 H    -1.044102156328E-01  3.097666166408E-02 -4.085755378805E-01
     60 F   1 H     4.085755378805E-01 -1.044102156328E-01 -3.097666166408E-02
     61 T 230 ZN   -5.000000000000E-01  0.000000000000E+00 -2.500260292244E-01
     62 F 230 ZN   -5.000000000000E-01  0.000000000000E+00  2.500260292244E-01
     63 T 230 ZN   -2.500260292244E-01  5.000000000000E-01  0.000000000000E+00
     64 T 230 ZN   -2.752131715785E-17 -2.500260292244E-01  5.000000000000E-01
     65 F 230 ZN    2.500260292244E-01  5.000000000000E-01 -5.504263431570E-17
     66 F 230 ZN    0.000000000000E+00  2.500260292244E-01  5.000000000000E-01
     67 T   6 C     1.221392823876E-01  4.922240893267E-01  1.221129535318E-01
     68 F   6 C    -1.221392823876E-01 -4.922240893267E-01  1.221129535318E-01
     69 F   6 C     1.221392823876E-01 -4.922240893267E-01 -1.221129535318E-01
     70 F   6 C    -1.221392823876E-01  4.922240893267E-01 -1.221129535318E-01
     71 T   6 C     1.221129535318E-01  1.221392823876E-01  4.922240893267E-01
     72 T   6 C     4.922240893267E-01  1.221129535318E-01  1.221392823876E-01
     73 F   6 C    -1.221129535318E-01 -1.221392823876E-01  4.922240893267E-01
     74 F   6 C    -4.922240893267E-01  1.221129535318E-01 -1.221392823876E-01
     75 F   6 C     1.221129535318E-01 -1.221392823876E-01 -4.922240893267E-01
     76 F   6 C    -4.922240893267E-01 -1.221129535318E-01  1.221392823876E-01
     77 F   6 C    -1.221129535318E-01  1.221392823876E-01 -4.922240893267E-01
     78 F   6 C     4.922240893267E-01 -1.221129535318E-01 -1.221392823876E-01
     79 T   6 C     1.326472647300E-01 -3.994021822514E-01  1.892661768262E-01
     80 F   6 C    -1.326472647300E-01  3.994021822514E-01  1.892661768262E-01
     81 F   6 C     1.326472647300E-01  3.994021822514E-01 -1.892661768262E-01
     82 F   6 C    -1.326472647300E-01 -3.994021822514E-01 -1.892661768262E-01
     83 T   6 C     1.892661768262E-01  1.326472647300E-01 -3.994021822514E-01
     84 T   6 C    -3.994021822514E-01  1.892661768262E-01  1.326472647300E-01
     85 F   6 C    -1.892661768262E-01 -1.326472647300E-01 -3.994021822514E-01
     86 F   6 C     3.994021822514E-01  1.892661768262E-01 -1.326472647300E-01
     87 F   6 C     1.892661768262E-01 -1.326472647300E-01  3.994021822514E-01
     88 F   6 C     3.994021822514E-01 -1.892661768262E-01  1.326472647300E-01
     89 F   6 C    -1.892661768262E-01  1.326472647300E-01  3.994021822514E-01
     90 F   6 C    -3.994021822514E-01 -1.892661768262E-01 -1.326472647300E-01
     91 T   6 C     9.362724018096E-02  4.145774106206E-01  9.359413479164E-02
     92 F   6 C    -9.362724018096E-02 -4.145774106206E-01  9.359413479164E-02
     93 F   6 C     9.362724018096E-02 -4.145774106206E-01 -9.359413479164E-02
     94 F   6 C    -9.362724018096E-02  4.145774106206E-01 -9.359413479164E-02
     95 T   6 C     9.359413479164E-02  9.362724018096E-02  4.145774106206E-01
     96 T   6 C     4.145774106206E-01  9.359413479164E-02  9.362724018096E-02
     97 F   6 C    -9.359413479164E-02 -9.362724018096E-02  4.145774106206E-01
     98 F   6 C    -4.145774106206E-01  9.359413479164E-02 -9.362724018096E-02
     99 F   6 C     9.359413479164E-02 -9.362724018096E-02 -4.145774106206E-01
    100 F   6 C    -4.145774106206E-01 -9.359413479164E-02  9.362724018096E-02
    101 F   6 C    -9.359413479164E-02  9.362724018096E-02 -4.145774106206E-01
    102 F   6 C     4.145774106206E-01 -9.359413479164E-02 -9.362724018096E-02
    103 T   7 N     9.044140449654E-02 -4.681323224772E-01  1.824613322996E-01
    104 F   7 N    -9.044140449654E-02  4.681323224772E-01  1.824613322996E-01
    105 F   7 N     9.044140449654E-02  4.681323224772E-01 -1.824613322996E-01
    106 F   7 N    -9.044140449654E-02 -4.681323224772E-01 -1.824613322996E-01
    107 T   7 N     1.824613322996E-01  9.044140449654E-02 -4.681323224772E-01
    108 T   7 N    -4.681323224772E-01  1.824613322996E-01  9.044140449654E-02
    109 F   7 N    -1.824613322996E-01 -9.044140449654E-02 -4.681323224772E-01
    110 F   7 N     4.681323224772E-01  1.824613322996E-01 -9.044140449654E-02
    111 F   7 N     1.824613322996E-01 -9.044140449654E-02  4.681323224772E-01
    112 F   7 N     4.681323224772E-01 -1.824613322996E-01  9.044140449654E-02
    113 F   7 N    -1.824613322996E-01  9.044140449654E-02  4.681323224772E-01
    114 F   7 N    -4.681323224772E-01 -1.824613322996E-01 -9.044140449654E-02
    115 T   6 C     1.892944955227E-01 -3.994058418061E-01  1.326419467535E-01
    116 F   6 C    -1.892944955227E-01  3.994058418061E-01  1.326419467535E-01
    117 F   6 C     1.892944955227E-01  3.994058418061E-01 -1.326419467535E-01
    118 F   6 C    -1.892944955227E-01 -3.994058418061E-01 -1.326419467535E-01
    119 T   6 C     1.326419467535E-01  1.892944955227E-01 -3.994058418061E-01
    120 T   6 C    -3.994058418061E-01  1.326419467535E-01  1.892944955227E-01
    121 F   6 C    -1.326419467535E-01 -1.892944955227E-01 -3.994058418061E-01
    122 F   6 C     3.994058418061E-01  1.326419467535E-01 -1.892944955227E-01
    123 F   6 C     1.326419467535E-01 -1.892944955227E-01  3.994058418061E-01
    124 F   6 C     3.994058418061E-01 -1.326419467535E-01  1.892944955227E-01
    125 F   6 C    -1.326419467535E-01  1.892944955227E-01  3.994058418061E-01
    126 F   6 C    -3.994058418061E-01 -1.326419467535E-01 -1.892944955227E-01
    127 T   7 N     1.825027600295E-01 -4.681380705208E-01  9.043735939573E-02
    128 F   7 N    -1.825027600295E-01  4.681380705208E-01  9.043735939573E-02
    129 F   7 N     1.825027600295E-01  4.681380705208E-01 -9.043735939573E-02
    130 F   7 N    -1.825027600295E-01 -4.681380705208E-01 -9.043735939573E-02
    131 T   7 N     9.043735939573E-02  1.825027600295E-01 -4.681380705208E-01
    132 T   7 N    -4.681380705208E-01  9.043735939573E-02  1.825027600295E-01
    133 F   7 N    -9.043735939573E-02 -1.825027600295E-01 -4.681380705208E-01
    134 F   7 N     4.681380705208E-01  9.043735939573E-02 -1.825027600295E-01
    135 F   7 N     9.043735939573E-02 -1.825027600295E-01  4.681380705208E-01
    136 F   7 N     4.681380705208E-01 -9.043735939573E-02  1.825027600295E-01
    137 F   7 N    -9.043735939573E-02  1.825027600295E-01  4.681380705208E-01
    138 F   7 N    -4.681380705208E-01 -9.043735939573E-02 -1.825027600295E-01

 T = ATOM BELONGING TO THE ASYMMETRIC UNIT

 ****    4 SYMMOPS - TRANSLATORS IN FRACTIONAL UNITS
 **** MATRICES AND TRANSLATORS IN THE CRYSTALLOGRAPHIC REFERENCE FRAME
   V INV                    ROTATION MATRICES                   TRANSLATORS
   1   1  1.00  0.00  0.00  0.00  1.00  0.00  0.00  0.00  1.00  0.00  0.00  0.00
   2   2  0.00  1.00 -1.00  1.00  0.00 -1.00  0.00  0.00 -1.00  0.00  0.00  0.00
   3   3 -1.00  0.00  0.00 -1.00  0.00  1.00 -1.00  1.00  0.00  0.00  0.00  0.00
   4   4  0.00 -1.00  1.00  0.00 -1.00  0.00  1.00 -1.00  0.00  0.00  0.00  0.00

 DIRECT LATTICE VECTORS CARTESIAN COMPONENTS (ANGSTROM)
          X                    Y                    Z
  -0.841082055239E+01   0.853890411410E+01   0.853890411410E+01
   0.841082055239E+01  -0.853890411410E+01   0.853890411410E+01
   0.841082055239E+01   0.853890411410E+01  -0.853890411410E+01


 CARTESIAN COORDINATES - PRIMITIVE CELL
 *******************************************************************************
 *      ATOM          X(ANGSTROM)         Y(ANGSTROM)         Z(ANGSTROM)
 *******************************************************************************
    1     1 H     1.986770018636E+00 -6.080459835372E+00  3.974335550208E+00
    2     1 H    -1.986770018636E+00  6.080459835372E+00  3.974335550208E+00
    3     1 H     1.986770018636E+00  6.080459835372E+00 -3.974335550208E+00
    4     1 H    -1.986770018636E+00 -6.080459835372E+00 -3.974335550208E+00
    5     1 H     3.914720516955E+00  2.017025399630E+00 -6.080459835372E+00
    6     1 H    -5.989252937841E+00  3.974335550208E+00  2.017025399630E+00
    7     1 H    -3.914720516955E+00 -2.017025399630E+00 -6.080459835372E+00
    8     1 H     5.989252937841E+00  3.974335550208E+00 -2.017025399630E+00
    9     1 H     3.914720516955E+00 -2.017025399630E+00  6.080459835372E+00
   10     1 H     5.989252937841E+00 -3.974335550208E+00  2.017025399630E+00
   11     1 H    -3.914720516955E+00  2.017025399630E+00  6.080459835372E+00
   12     1 H    -5.989252937841E+00 -3.974335550208E+00 -2.017025399630E+00
   13     1 H     3.915357878860E+00 -6.080596898387E+00  2.017214815155E+00
   14     1 H    -3.915357878860E+00  6.080596898387E+00  2.017214815155E+00
   15     1 H     3.915357878860E+00  6.080596898387E+00 -2.017214815155E+00
   16     1 H    -3.915357878860E+00 -6.080596898387E+00 -2.017214815155E+00
   17     1 H     1.986956592928E+00  3.974982618132E+00 -6.080596898387E+00
   18     1 H    -5.989387944911E+00  2.017214815155E+00  3.974982618132E+00
   19     1 H    -1.986956592928E+00 -3.974982618132E+00 -6.080596898387E+00
   20     1 H     5.989387944911E+00  2.017214815155E+00 -3.974982618132E+00
   21     1 H     1.986956592928E+00 -3.974982618132E+00  6.080596898387E+00
   22     1 H     5.989387944911E+00 -2.017214815155E+00  3.974982618132E+00
   23     1 H    -1.986956592928E+00  3.974982618132E+00  6.080596898387E+00
   24     1 H    -5.989387944911E+00 -2.017214815155E+00 -3.974982618132E+00
   25     1 H     1.755575793753E+00  6.978284610832E+00  5.281425282860E-01
   26     1 H    -1.755575793753E+00 -6.978284610832E+00  5.281425282860E-01
   27     1 H     1.755575793753E+00 -6.978284610832E+00 -5.281425282860E-01
   28     1 H    -1.755575793753E+00  6.978284610832E+00 -5.281425282860E-01
   29     1 H     5.202203903617E-01  1.782310450511E+00  6.978284610832E+00
   30     1 H     6.873610341670E+00  5.281425282860E-01  1.782310450511E+00
   31     1 H    -5.202203903617E-01 -1.782310450511E+00  6.978284610832E+00
   32     1 H    -6.873610341670E+00  5.281425282860E-01 -1.782310450511E+00
   33     1 H     5.202203903617E-01 -1.782310450511E+00 -6.978284610832E+00
   34     1 H    -6.873610341670E+00 -5.281425282860E-01  1.782310450511E+00
   35     1 H    -5.202203903617E-01  1.782310450511E+00 -6.978284610832E+00
   36     1 H     6.873610341670E+00 -5.281425282860E-01 -1.782310450511E+00
   37     1 H     2.073291423679E+00  6.250985422720E+00  2.103086075085E+00
   38     1 H    -2.073291423679E+00 -6.250985422720E+00  2.103086075085E+00
   39     1 H     2.073291423679E+00 -6.250985422720E+00 -2.103086075085E+00
   40     1 H    -2.073291423679E+00  6.250985422720E+00 -2.103086075085E+00
   41     1 H     2.071539783959E+00  2.104864389522E+00  6.250985422720E+00
   42     1 H     6.157220641379E+00  2.103086075085E+00  2.104864389522E+00
   43     1 H    -2.071539783959E+00 -2.104864389522E+00  6.250985422720E+00
   44     1 H    -6.157220641379E+00  2.103086075085E+00 -2.104864389522E+00
   45     1 H     2.071539783959E+00 -2.104864389522E+00 -6.250985422720E+00
   46     1 H    -6.157220641379E+00 -2.103086075085E+00  2.104864389522E+00
   47     1 H    -2.071539783959E+00  2.104864389522E+00 -6.250985422720E+00
   48     1 H     6.157220641379E+00 -2.103086075085E+00 -2.104864389522E+00
   49     1 H     5.210782851373E-01  6.977574682656E+00  1.783097639642E+00
   50     1 H    -5.210782851373E-01 -6.977574682656E+00  1.783097639642E+00
   51     1 H     5.210782851373E-01 -6.977574682656E+00 -1.783097639642E+00
   52     1 H    -5.210782851373E-01  6.977574682656E+00 -1.783097639642E+00
   53     1 H     1.756351175047E+00  5.290134874490E-01  6.977574682656E+00
   54     1 H     6.872911062416E+00  1.783097639642E+00  5.290134874490E-01
   55     1 H    -1.756351175047E+00 -5.290134874490E-01  6.977574682656E+00
   56     1 H    -6.872911062416E+00  1.783097639642E+00 -5.290134874490E-01
   57     1 H     1.756351175047E+00 -5.290134874490E-01 -6.977574682656E+00
   58     1 H    -6.872911062416E+00 -1.783097639642E+00  5.290134874490E-01
   59     1 H    -1.756351175047E+00  5.290134874490E-01 -6.977574682656E+00
   60     1 H     6.872911062416E+00 -1.783097639642E+00 -5.290134874490E-01
   61   230 ZN    8.410820552389E+00  0.000000000000E+00 -4.269896579153E+00
   62   230 ZN    8.410820552389E+00  0.000000000000E+00 -1.280791164905E+01
   63   230 ZN   -4.205848130466E+00  8.538904114100E+00  0.000000000000E+00
   64   230 ZN   -4.629537199601E-16 -4.269896579153E+00  8.538904114100E+00
   65   230 ZN   -1.261579297431E+01  8.538904114100E+00 -9.400075532184E-16
   66   230 ZN    0.000000000000E+00 -1.280791164905E+01  8.538904114100E+00
   67     6 C     2.054583173120E+00  8.406108602821E+00  2.085421602596E+00
   68     6 C    -2.054583173120E+00 -8.406108602821E+00  2.085421602596E+00
   69     6 C     2.054583173120E+00 -8.406108602821E+00 -2.085421602596E+00
   70     6 C    -2.054583173120E+00  8.406108602821E+00 -2.085421602596E+00
   71     6 C     2.054140278557E+00  2.085871241746E+00  8.406108602821E+00
   72     6 C     8.280016973779E+00  2.085421602596E+00  2.085871241746E+00
   73     6 C    -2.054140278557E+00 -2.085871241746E+00  8.406108602821E+00
   74     6 C    -8.280016973779E+00  2.085421602596E+00 -2.085871241746E+00
   75     6 C     2.054140278557E+00 -2.085871241746E+00 -8.406108602821E+00
   76     6 C    -8.280016973779E+00 -2.085421602596E+00  2.085871241746E+00
   77     6 C    -2.054140278557E+00  2.085871241746E+00 -8.406108602821E+00
   78     6 C     8.280016973779E+00 -2.085421602596E+00 -2.085871241746E+00
   79     6 C     2.231344680819E+00 -6.820913874414E+00  3.232251471923E+00
   80     6 C    -2.231344680819E+00  6.820913874414E+00  3.232251471923E+00
   81     6 C     2.231344680819E+00  6.820913874414E+00 -3.232251471923E+00
   82     6 C    -2.231344680819E+00 -6.820913874414E+00 -3.232251471923E+00
   83     6 C     3.183767699844E+00  2.265324549055E+00 -6.820913874414E+00
   84     6 C    -6.718600166298E+00  3.232251471923E+00  2.265324549055E+00
   85     6 C    -3.183767699844E+00 -2.265324549055E+00 -6.820913874414E+00
   86     6 C     6.718600166298E+00  3.232251471923E+00 -2.265324549055E+00
   87     6 C     3.183767699844E+00 -2.265324549055E+00  6.820913874414E+00
   88     6 C     6.718600166298E+00 -3.232251471923E+00  2.265324549055E+00
   89     6 C    -3.183767699844E+00  2.265324549055E+00  6.820913874414E+00
   90     6 C    -6.718600166298E+00 -3.232251471923E+00 -2.265324549055E+00
   91     6 C     1.574963831955E+00  7.080073514323E+00  1.598382685256E+00
   92     6 C    -1.574963831955E+00 -7.080073514323E+00  1.598382685256E+00
   93     6 C     1.574963831955E+00 -7.080073514323E+00 -1.598382685256E+00
   94     6 C    -1.574963831955E+00  7.080073514323E+00 -1.598382685256E+00
   95     6 C     1.574406944977E+00  1.598948052746E+00  7.080073514323E+00
   96     6 C     6.973872411608E+00  1.598382685256E+00  1.598948052746E+00
   97     6 C    -1.574406944977E+00 -1.598948052746E+00  7.080073514323E+00
   98     6 C    -6.973872411608E+00  1.598382685256E+00 -1.598948052746E+00
   99     6 C     1.574406944977E+00 -1.598948052746E+00 -7.080073514323E+00
  100     6 C    -6.973872411608E+00 -1.598382685256E+00  1.598948052746E+00
  101     6 C    -1.574406944977E+00  1.598948052746E+00 -7.080073514323E+00
  102     6 C     6.973872411608E+00 -1.598382685256E+00 -1.598948052746E+00
  103     7 N     1.521372847453E+00 -7.994674028687E+00  3.116039642075E+00
  104     7 N    -1.521372847453E+00  7.994674028687E+00  3.116039642075E+00
  105     7 N     1.521372847453E+00  7.994674028687E+00 -3.116039642075E+00
  106     7 N    -1.521372847453E+00 -7.994674028687E+00 -3.116039642075E+00
  107     7 N     3.069299047444E+00  1.544540961881E+00 -7.994674028687E+00
  108     7 N    -7.874753918257E+00  3.116039642075E+00  1.544540961881E+00
  109     7 N    -3.069299047444E+00 -1.544540961881E+00 -7.994674028687E+00
  110     7 N     7.874753918257E+00  3.116039642075E+00 -1.544540961881E+00
  111     7 N     3.069299047444E+00 -1.544540961881E+00  7.994674028687E+00
  112     7 N     7.874753918257E+00 -3.116039642075E+00  1.544540961881E+00
  113     7 N    -3.069299047444E+00  1.544540961881E+00  7.994674028687E+00
  114     7 N    -7.874753918257E+00 -3.116039642075E+00 -1.544540961881E+00
  115     6 C     3.184244066792E+00 -6.820976371587E+00  2.265233729671E+00
  116     6 C    -3.184244066792E+00  6.820976371587E+00  2.265233729671E+00
  117     6 C     3.184244066792E+00  6.820976371587E+00 -2.265233729671E+00
  118     6 C    -3.184244066792E+00 -6.820976371587E+00 -2.265233729671E+00
  119     6 C     2.231255223726E+00  3.232735093190E+00 -6.820976371587E+00
  120     6 C    -6.718661726013E+00  2.265233729671E+00  3.232735093190E+00
  121     6 C    -2.231255223726E+00 -3.232735093190E+00 -6.820976371587E+00
  122     6 C     6.718661726013E+00  2.265233729671E+00 -3.232735093190E+00
  123     6 C     2.231255223726E+00 -3.232735093190E+00  6.820976371587E+00
  124     6 C     6.718661726013E+00 -2.265233729671E+00  3.232735093190E+00
  125     6 C    -2.231255223726E+00  3.232735093190E+00  6.820976371587E+00
  126     6 C    -6.718661726013E+00 -2.265233729671E+00 -3.232735093190E+00
  127     7 N     3.069995929847E+00 -7.994772192674E+00  1.544471880425E+00
  128     7 N    -3.069995929847E+00  7.994772192674E+00  1.544471880425E+00
  129     7 N     3.069995929847E+00  7.994772192674E+00 -1.544471880425E+00
  130     7 N    -3.069995929847E+00 -7.994772192674E+00 -1.544471880425E+00
  131     7 N     1.521304802219E+00  3.116747136901E+00 -7.994772192674E+00
  132     7 N    -7.874850609784E+00  1.544471880425E+00  3.116747136901E+00
  133     7 N    -1.521304802219E+00 -3.116747136901E+00 -7.994772192674E+00
  134     7 N     7.874850609784E+00  1.544471880425E+00 -3.116747136901E+00
  135     7 N     1.521304802219E+00 -3.116747136901E+00  7.994772192674E+00
  136     7 N     7.874850609784E+00 -1.544471880425E+00  3.116747136901E+00
  137     7 N    -1.521304802219E+00  3.116747136901E+00  7.994772192674E+00
  138     7 N    -7.874850609784E+00 -1.544471880425E+00 -3.116747136901E+00

 *******************************************************************************
 *                             OPTIMIZATION STARTS                             *
 *******************************************************************************
 RECLASIFICATION OF INDICES FOR INTEGRAL CALC ACCORDING TO DIFFERENT CRITERIA:
           FIXDELTE                  FIXDELTX              FIXDELTN
           0.0000000                0.0000000              *****
 *******************************************************************************

 *******************************************************************************
 COORDINATE OPTIMIZATION - POINT    1
 INFORMATION **** EXCBUF **** EXCH. BIPO BUFFER: WORDS USED =     4000000
 WARNING **** EXCBUF **** EXCH. BIPO BUFFER TOO SMALL - TO AVOID I/O SET EXCHSIZE =     8481186

 DFT PARAMETERS

     ATOM       ELECTRONS   NET CHARGE   R(ANGSTROM)
   1   1  H       1.0000      0.0000     1.11000000
  61 230  ZN     20.0000      0.0000     1.37000000
  67   6  C       6.0000      0.0000     0.77000000
 103   7  N       7.0000      0.0000     0.74000000

 SIZE OF GRID=    1946103
 TTTTTTTTTTTTTTTTTTTTTTTTTTTTTT MAKE_GRID2  TELAPSE     2964.01 TCPU     1919.64
 BECKE WEIGHT FUNCTION
 RADSAFE =     2.00
 TOLERANCES - DENSITY:10**- 6; POTENTIAL:10**- 9; GRID WGT:10**-14

 RADIAL INTEGRATION  - INTERVALS (POINTS,UPPER LIMIT):            1( 99,  4.0*R)

 ANGULAR INTEGRATION - INTERVALS (ACCURACY LEVEL [N. POINTS] UPPER LIMIT):
  1(  6[ 146]   0.2)  2( 11[ 302]   0.5)  3( 14[ 590]   0.9)  4( 18[1454]   3.5)
  5( 14[ 590]9999.0)

 *******************************************************************************
 ZIF8_0degree                                                                    
 CRYSTAL - SCF - TYPE OF CALCULATION :  RESTRICTED CLOSED SHELL
 *******************************************************************************

 CAPPA:IS1  2;IS2  2;IS3  2; K PTS MONK NET   5; SYMMOPS:K SPACE   8;G SPACE   4

 TTTTTTTTTTTTTTTTTTTTTTTTTTTTTT SDIK        TELAPSE     2966.15 TCPU     1921.77

 INFORMATION FROM INTEGRAL EVALUATION

 RESTART FROM A PREVIOUS DENSITY MATRIX - DEP ACTIVE
 NUMBER OF COUPLE SETS (NEW, OLD, FOUND):   50283   50283   50283
 NUMBER OF IRREDUCIBLE G VECTORS        :  204654  204654  204654
 CHARGE NORMALIZATION FACTOR   0.99943140
 TOTAL ATOMIC CHARGES:
   0.8933523   0.8933523   0.8933523   0.8933523   0.8953553   0.8952637
   0.8953553   0.8952637   0.8953553   0.8952637   0.8953553   0.8952637
   0.8953722   0.8953722   0.8953722   0.8953722   0.8933673   0.8952809
   0.8933673   0.8952809   0.8933673   0.8952809   0.8933673   0.8952809
   0.8520972   0.8520972   0.8520972   0.8520972   0.8558762   0.8514026
   0.8558762   0.8514026   0.8558762   0.8514026   0.8558762   0.8514026
   0.8813119   0.8813119   0.8813119   0.8813119   0.8813066   0.8819078
   0.8813066   0.8819078   0.8813066   0.8819078   0.8813066   0.8819078
   0.8559255   0.8559255   0.8559255   0.8559255   0.8521484   0.8514557
   0.8521484   0.8514557   0.8521484   0.8514557   0.8521484   0.8514557
  18.5568630  18.5568630  18.5573514  18.5568618  18.5573514  18.5568618
   5.7179068   5.7179068   5.7179068   5.7179068   5.7179058   5.7127808
   5.7179058   5.7127808   5.7179058   5.7127808   5.7179058   5.7127808
   6.0418342   6.0418342   6.0418342   6.0418342   6.0398941   6.0395602
   6.0398941   6.0395602   6.0398941   6.0395602   6.0398941   6.0395602
   6.3296295   6.3296295   6.3296295   6.3296295   6.3296313   6.3301367
   6.3296313   6.3301367   6.3296313   6.3301367   6.3296313   6.3301367
   7.6066438   7.6066438   7.6066438   7.6066438   7.6090578   7.6105772
   7.6090578   7.6105772   7.6090578   7.6105772   7.6090578   7.6105772
   6.0398783   6.0398783   6.0398783   6.0398783   6.0418094   6.0395230
   6.0418094   6.0395230   6.0418094   6.0395230   6.0418094   6.0395230
   7.6090673   7.6090673   7.6090673   7.6090673   7.6066508   7.6105514
   7.6066508   7.6105514   7.6066508   7.6105514   7.6066508   7.6105514
 TTTTTTTTTTTTTTTTTTTTTTTTTTTTTT MOQGAD      TELAPSE     2969.95 TCPU     1924.83
 TTTTTTTTTTTTTTTTTTTTTTTTTTTTTT SHELLXN     TELAPSE     3022.67 TCPU     1962.90
 TTTTTTTTTTTTTTTTTTTTTTTTTTTTTT MONMO3      TELAPSE     3041.37 TCPU     1981.60
 NUMERICALLY INTEGRATED DENSITY    636.0012878237
 TTTTTTTTTTTTTTTTTTTTTTTTTTTTTT NUMDFT      TELAPSE     3046.40 TCPU     1986.63
 CYC   0 ETOT(AU) -4.540477409897E+03 DETOT -4.54E+03 tst  1.01E-11 PX  1.00E+00
 TTTTTTTTTTTTTTTTTTTTTTTTTTTTTT DIIS        TELAPSE     3046.49 TCPU     1986.72
 TTTTTTTTTTTTTTTTTTTTTTTTTTTTTT FDIK        TELAPSE     3053.30 TCPU     1992.28
 INSULATING STATE
 TOP OF VALENCE BANDS -    BAND    318; K    5; EIG -2.1867680E-01 AU
 TOP OF VALENCE BANDS -    BAND    318; K    1; EIG -2.1894800E-01 AU
 BOTTOM OF VIRTUAL BANDS - BAND    319; K    5; EIG  1.2627019E-02 AU
 DIRECT ENERGY BAND GAP:   6.2941 eV
 BOTTOM OF VIRTUAL BANDS - BAND    319; K    1; EIG  1.4530215E-02 AU
 TTTTTTTTTTTTTTTTTTTTTTTTTTTTTT PDIG        TELAPSE     3053.71 TCPU     1992.69
 CHARGE NORMALIZATION FACTOR   1.00000000
 TOTAL ATOMIC CHARGES:
   0.8931726   0.8931726   0.8931726   0.8931726   0.8934116   0.8943942
   0.8934116   0.8943942   0.8934116   0.8943942   0.8934116   0.8943942
   0.8934332   0.8934332   0.8934332   0.8934332   0.8931899   0.8944072
   0.8931899   0.8944072   0.8931899   0.8944072   0.8931899   0.8944072
   0.8514894   0.8514894   0.8514894   0.8514894   0.8485194   0.8533984
   0.8485194   0.8533984   0.8485194   0.8533984   0.8485194   0.8533984
   0.8802310   0.8802310   0.8802310   0.8802310   0.8802366   0.8790158
   0.8802366   0.8790158   0.8802366   0.8790158   0.8802366   0.8790158
   0.8485731   0.8485731   0.8485731   0.8485731   0.8515406   0.8534419
   0.8515406   0.8534419   0.8515406   0.8534419   0.8515406   0.8534419
  18.5577630  18.5577630  18.5596708  18.5577595  18.5596708  18.5577595
   5.7126248   5.7126248   5.7126248   5.7126248   5.7126255   5.7290207
   5.7126255   5.7290207   5.7126255   5.7290207   5.7126255   5.7290207
   6.0314762   6.0314762   6.0314762   6.0314762   6.0407244   6.0459120
   6.0407244   6.0459120   6.0407244   6.0459120   6.0407244   6.0459120
   6.3305641   6.3305641   6.3305641   6.3305641   6.3305547   6.3283340
   6.3305547   6.3283340   6.3305547   6.3283340   6.3305547   6.3283340
   7.6245132   7.6245132   7.6245132   7.6245132   7.6123791   7.6001468
   7.6123791   7.6001468   7.6123791   7.6001468   7.6123791   7.6001468
   6.0406798   6.0406798   6.0406798   6.0406798   6.0314530   6.0459104
   6.0314530   6.0459104   6.0314530   6.0459104   6.0314530   6.0459104
   7.6123514   7.6123514   7.6123514   7.6123514   7.6244884   7.6001897
   7.6244884   7.6001897   7.6244884   7.6001897   7.6244884   7.6001897
 TTTTTTTTTTTTTTTTTTTTTTTTTTTTTT MOQGAD      TELAPSE     3053.73 TCPU     1992.71
 TTTTTTTTTTTTTTTTTTTTTTTTTTTTTT SHELLXN     TELAPSE     3111.47 TCPU     2030.54
 TTTTTTTTTTTTTTTTTTTTTTTTTTTTTT MONMO3      TELAPSE     3116.00 TCPU     2035.06
 NUMERICALLY INTEGRATED DENSITY    636.0012764085
 TTTTTTTTTTTTTTTTTTTTTTTTTTTTTT NUMDFT      TELAPSE     3120.79 TCPU     2039.86
 CYC   1 ETOT(AU) -4.541339348277E+03 DETOT -8.62E-01 tst  0.00E+00 PX  5.21E-03
 TTTTTTTTTTTTTTTTTTTTTTTTTTTTTT DIIS        TELAPSE     3122.52 TCPU     2041.59
 DIIS TEST: 0.14060E-01 AT SCF   CYCLE   1 - MIX   30 %
 TTTTTTTTTTTTTTTTTTTTTTTTTTTTTT FDIK        TELAPSE     3126.39 TCPU     2042.93
 INSULATING STATE
 TOP OF VALENCE BANDS -    BAND    318; K    5; EIG -2.1518022E-01 AU
 TOP OF VALENCE BANDS -    BAND    318; K    1; EIG -2.1531753E-01 AU
 BOTTOM OF VIRTUAL BANDS - BAND    319; K    5; EIG  1.5113818E-02 AU
 DIRECT ENERGY BAND GAP:   6.2666 eV
 BOTTOM OF VIRTUAL BANDS - BAND    319; K    1; EIG  1.5553108E-02 AU
 TTTTTTTTTTTTTTTTTTTTTTTTTTTTTT PDIG        TELAPSE     3126.74 TCPU     2043.29
 CHARGE NORMALIZATION FACTOR   1.00000000
 TOTAL ATOMIC CHARGES:
   0.8951640   0.8951640   0.8951640   0.8951640   0.8955171   0.8985367
   0.8955171   0.8985367   0.8955171   0.8985367   0.8955171   0.8985367
   0.8955376   0.8955376   0.8955376   0.8955376   0.8951988   0.8985769
   0.8951988   0.8985769   0.8951988   0.8985769   0.8951988   0.8985769
   0.8538965   0.8538965   0.8538965   0.8538965   0.8523772   0.8544107
   0.8523772   0.8544107   0.8523772   0.8544107   0.8523772   0.8544107
   0.8822876   0.8822876   0.8822876   0.8822876   0.8823002   0.8847897
   0.8823002   0.8847897   0.8823002   0.8847897   0.8823002   0.8847897
   0.8524075   0.8524075   0.8524075   0.8524075   0.8539432   0.8544615
   0.8539432   0.8544615   0.8539432   0.8544615   0.8539432   0.8544615
  18.5545297  18.5545297  18.5518585  18.5545442  18.5518585  18.5545442
   5.7232139   5.7232139   5.7232139   5.7232139   5.7231930   5.7229685
   5.7231930   5.7229685   5.7231930   5.7229685   5.7231930   5.7229685
   6.0409148   6.0409148   6.0409148   6.0409148   6.0406567   6.0426251
   6.0406567   6.0426251   6.0406567   6.0426251   6.0406567   6.0426251
   6.3260743   6.3260743   6.3260743   6.3260743   6.3260495   6.3222144
   6.3260495   6.3222144   6.3260495   6.3222144   6.3260495   6.3222144
   7.6057702   7.6057702   7.6057702   7.6057702   7.6051596   7.6031083
   7.6051596   7.6031083   7.6051596   7.6031083   7.6051596   7.6031083
   6.0406304   6.0406304   6.0406304   6.0406304   6.0408862   6.0426288
   6.0408862   6.0426288   6.0408862   6.0426288   6.0408862   6.0426288
   7.6051604   7.6051604   7.6051604   7.6051604   7.6057652   7.6031091
   7.6057652   7.6031091   7.6057652   7.6031091   7.6057652   7.6031091
 TTTTTTTTTTTTTTTTTTTTTTTTTTTTTT MOQGAD      TELAPSE     3126.76 TCPU     2043.31
 TTTTTTTTTTTTTTTTTTTTTTTTTTTTTT SHELLXN     TELAPSE     3181.37 TCPU     2081.12
 TTTTTTTTTTTTTTTTTTTTTTTTTTTTTT MONMO3      TELAPSE     3185.91 TCPU     2085.66
 NUMERICALLY INTEGRATED DENSITY    636.0012824801
 TTTTTTTTTTTTTTTTTTTTTTTTTTTTTT NUMDFT      TELAPSE     3190.68 TCPU     2090.43
 CYC   2 ETOT(AU) -4.541339898977E+03 DETOT -5.51E-04 tst  3.71E-06 PX  8.51E-03
 TTTTTTTTTTTTTTTTTTTTTTTTTTTTTT DIIS        TELAPSE     3191.06 TCPU     2090.81
 DIIS TEST: 0.10335E-01 AT SCF   CYCLE   2 - DIIS ACTIVE - HISTORY:     2 CYCLES
 TTTTTTTTTTTTTTTTTTTTTTTTTTTTTT FDIK        TELAPSE     3193.42 TCPU     2092.27
 INSULATING STATE
 TOP OF VALENCE BANDS -    BAND    318; K    5; EIG -2.1534618E-01 AU
 TOP OF VALENCE BANDS -    BAND    318; K    1; EIG -2.1548717E-01 AU
 BOTTOM OF VIRTUAL BANDS - BAND    319; K    5; EIG  1.4608116E-02 AU
 DIRECT ENERGY BAND GAP:   6.2574 eV
 BOTTOM OF VIRTUAL BANDS - BAND    319; K    1; EIG  1.5555925E-02 AU
 TTTTTTTTTTTTTTTTTTTTTTTTTTTTTT PDIG        TELAPSE     3193.77 TCPU     2092.62
 CHARGE NORMALIZATION FACTOR   1.00000000
 TOTAL ATOMIC CHARGES:
   0.8950366   0.8950366   0.8950366   0.8950366   0.8952736   0.8982145
   0.8952736   0.8982145   0.8952736   0.8982145   0.8952736   0.8982145
   0.8953146   0.8953146   0.8953146   0.8953146   0.8950568   0.8982461
   0.8950568   0.8982461   0.8950568   0.8982461   0.8950568   0.8982461
   0.8538315   0.8538315   0.8538315   0.8538315   0.8524417   0.8543257
   0.8524417   0.8543257   0.8524417   0.8543257   0.8524417   0.8543257
   0.8816188   0.8816188   0.8816188   0.8816188   0.8816187   0.8835459
   0.8816187   0.8835459   0.8816187   0.8835459   0.8816187   0.8835459
   0.8524990   0.8524990   0.8524990   0.8524990   0.8538792   0.8543794
   0.8538792   0.8543794   0.8538792   0.8543794   0.8538792   0.8543794
  18.5571172  18.5571172  18.5543090  18.5571246  18.5543090  18.5571246
   5.7162851   5.7162851   5.7162851   5.7162851   5.7163124   5.7246209
   5.7163124   5.7246209   5.7163124   5.7246209   5.7163124   5.7246209
   6.0355982   6.0355982   6.0355982   6.0355982   6.0388453   6.0413043
   6.0388453   6.0413043   6.0388453   6.0413043   6.0388453   6.0413043
   6.3261769   6.3261769   6.3261769   6.3261769   6.3261831   6.3230448
   6.3261831   6.3230448   6.3261831   6.3230448   6.3261831   6.3230448
   7.6160438   7.6160438   7.6160438   7.6160438   7.6095470   7.6026068
   7.6095470   7.6026068   7.6095470   7.6026068   7.6095470   7.6026068
   6.0388130   6.0388130   6.0388130   6.0388130   6.0355765   6.0413080
   6.0355765   6.0413080   6.0355765   6.0413080   6.0355765   6.0413080
   7.6095388   7.6095388   7.6095388   7.6095388   7.6160321   7.6026055
   7.6160321   7.6026055   7.6160321   7.6026055   7.6160321   7.6026055
 TTTTTTTTTTTTTTTTTTTTTTTTTTTTTT MOQGAD      TELAPSE     3193.78 TCPU     2092.63
 TTTTTTTTTTTTTTTTTTTTTTTTTTTTTT SHELLXN     TELAPSE     3255.89 TCPU     2130.44
 TTTTTTTTTTTTTTTTTTTTTTTTTTTTTT MONMO3      TELAPSE     3260.88 TCPU     2135.43
 NUMERICALLY INTEGRATED DENSITY    636.0012818560
 TTTTTTTTTTTTTTTTTTTTTTTTTTTTTT NUMDFT      TELAPSE     3265.68 TCPU     2140.23
 CYC   3 ETOT(AU) -4.541341368925E+03 DETOT -1.47E-03 tst  9.17E-07 PX  5.02E-03
 TTTTTTTTTTTTTTTTTTTTTTTTTTTTTT DIIS        TELAPSE     3265.90 TCPU     2140.45
 DIIS TEST: 0.66784E-03 AT SCF   CYCLE   3 - DIIS ACTIVE - HISTORY:     3 CYCLES
 TTTTTTTTTTTTTTTTTTTTTTTTTTTTTT FDIK        TELAPSE     3268.38 TCPU     2142.13
 INSULATING STATE
 TOP OF VALENCE BANDS -    BAND    318; K    5; EIG -2.1610488E-01 AU
 TOP OF VALENCE BANDS -    BAND    318; K    1; EIG -2.1625679E-01 AU
 BOTTOM OF VIRTUAL BANDS - BAND    319; K    5; EIG  1.4329743E-02 AU
 DIRECT ENERGY BAND GAP:   6.2704 eV
 BOTTOM OF VIRTUAL BANDS - BAND    319; K    1; EIG  1.5442503E-02 AU
 TTTTTTTTTTTTTTTTTTTTTTTTTTTTTT PDIG        TELAPSE     3268.72 TCPU     2142.47
 CHARGE NORMALIZATION FACTOR   1.00000000
 TOTAL ATOMIC CHARGES:
   0.8944643   0.8944643   0.8944643   0.8944643   0.8946494   0.8972532
   0.8946494   0.8972532   0.8946494   0.8972532   0.8946494   0.8972532
   0.8946681   0.8946681   0.8946681   0.8946681   0.8944851   0.8972713
   0.8944851   0.8972713   0.8944851   0.8972713   0.8944851   0.8972713
   0.8533372   0.8533372   0.8533372   0.8533372   0.8514943   0.8541881
   0.8514943   0.8541881   0.8514943   0.8541881   0.8514943   0.8541881
   0.8812142   0.8812142   0.8812142   0.8812142   0.8812154   0.8826595
   0.8812154   0.8826595   0.8812154   0.8826595   0.8812154   0.8826595
   0.8515436   0.8515436   0.8515436   0.8515436   0.8533894   0.8542430
   0.8533894   0.8542430   0.8533894   0.8542430   0.8533894   0.8542430
  18.5541665  18.5541665  18.5525462  18.5541551  18.5525462  18.5541551
   5.7166673   5.7166673   5.7166673   5.7166673   5.7166740   5.7246367
   5.7166740   5.7246367   5.7166740   5.7246367   5.7166740   5.7246367
   6.0356194   6.0356194   6.0356194   6.0356194   6.0404664   6.0429519
   6.0404664   6.0429519   6.0404664   6.0429519   6.0404664   6.0429519
   6.3275346   6.3275346   6.3275346   6.3275346   6.3275339   6.3239675
   6.3275339   6.3239675   6.3275339   6.3239675   6.3275339   6.3239675
   7.6156807   7.6156807   7.6156807   7.6156807   7.6105095   7.6030524
   7.6105095   7.6030524   7.6105095   7.6030524   7.6105095   7.6030524
   6.0404457   6.0404457   6.0404457   6.0404457   6.0356001   6.0429137
   6.0356001   6.0429137   6.0356001   6.0429137   6.0356001   6.0429137
   7.6105043   7.6105043   7.6105043   7.6105043   7.6156705   7.6030613
   7.6156705   7.6030613   7.6156705   7.6030613   7.6156705   7.6030613
 TTTTTTTTTTTTTTTTTTTTTTTTTTTTTT MOQGAD      TELAPSE     3268.74 TCPU     2142.49
 TTTTTTTTTTTTTTTTTTTTTTTTTTTTTT SHELLXN     TELAPSE     3316.51 TCPU     2180.32
 TTTTTTTTTTTTTTTTTTTTTTTTTTTTTT MONMO3      TELAPSE     3320.86 TCPU     2184.66
 NUMERICALLY INTEGRATED DENSITY    636.0012808639
 TTTTTTTTTTTTTTTTTTTTTTTTTTTTTT NUMDFT      TELAPSE     3325.56 TCPU     2189.37
 CYC   4 ETOT(AU) -4.541341452595E+03 DETOT -8.37E-05 tst  6.44E-08 PX  7.87E-04
 TTTTTTTTTTTTTTTTTTTTTTTTTTTTTT DIIS        TELAPSE     3329.00 TCPU     2192.81
 DIIS TEST: 0.40927E-04 AT SCF   CYCLE   4 - DIIS ACTIVE - HISTORY:     4 CYCLES
 TTTTTTTTTTTTTTTTTTTTTTTTTTTTTT FDIK        TELAPSE     3338.66 TCPU     2198.10
 INSULATING STATE
 TOP OF VALENCE BANDS -    BAND    318; K    5; EIG -2.1603537E-01 AU
 TOP OF VALENCE BANDS -    BAND    318; K    1; EIG -2.1618728E-01 AU
 BOTTOM OF VIRTUAL BANDS - BAND    319; K    5; EIG  1.4383984E-02 AU
 DIRECT ENERGY BAND GAP:   6.2700 eV
 BOTTOM OF VIRTUAL BANDS - BAND    319; K    1; EIG  1.5454008E-02 AU
 TTTTTTTTTTTTTTTTTTTTTTTTTTTTTT PDIG        TELAPSE     3339.01 TCPU     2198.44
 CHARGE NORMALIZATION FACTOR   1.00000000
 TOTAL ATOMIC CHARGES:
   0.8944638   0.8944638   0.8944638   0.8944638   0.8947978   0.8973846
   0.8947978   0.8973846   0.8947978   0.8973846   0.8947978   0.8973846
   0.8948157   0.8948157   0.8948157   0.8948157   0.8944810   0.8974015
   0.8944810   0.8974015   0.8944810   0.8974015   0.8944810   0.8974015
   0.8533113   0.8533113   0.8533113   0.8533113   0.8515328   0.8541489
   0.8515328   0.8541489   0.8515328   0.8541489   0.8515328   0.8541489
   0.8812945   0.8812945   0.8812945   0.8812945   0.8812955   0.8828396
   0.8812955   0.8828396   0.8812955   0.8828396   0.8812955   0.8828396
   0.8515819   0.8515819   0.8515819   0.8515819   0.8533610   0.8541991
   0.8533610   0.8541991   0.8533610   0.8541991   0.8533610   0.8541991
  18.5551700  18.5551700  18.5532989  18.5551655  18.5532989  18.5551655
   5.7173839   5.7173839   5.7173839   5.7173839   5.7173936   5.7244006
   5.7173936   5.7244006   5.7173936   5.7244006   5.7173936   5.7244006
   6.0368179   6.0368179   6.0368179   6.0368179   6.0397170   6.0426345
   6.0397170   6.0426345   6.0397170   6.0426345   6.0397170   6.0426345
   6.3274804   6.3274804   6.3274804   6.3274804   6.3274731   6.3239903
   6.3274731   6.3239903   6.3274731   6.3239903   6.3274731   6.3239903
   7.6153981   7.6153981   7.6153981   7.6153981   7.6089865   7.6030665
   7.6089865   7.6030665   7.6089865   7.6030665   7.6089865   7.6030665
   6.0396883   6.0396883   6.0396883   6.0396883   6.0367944   6.0426058
   6.0367944   6.0426058   6.0367944   6.0426058   6.0367944   6.0426058
   7.6089826   7.6089826   7.6089826   7.6089826   7.6153971   7.6030632
   7.6153971   7.6030632   7.6153971   7.6030632   7.6153971   7.6030632
 TTTTTTTTTTTTTTTTTTTTTTTTTTTTTT MOQGAD      TELAPSE     3339.02 TCPU     2198.46
 TTTTTTTTTTTTTTTTTTTTTTTTTTTTTT SHELLXN     TELAPSE     3407.53 TCPU     2236.27
 TTTTTTTTTTTTTTTTTTTTTTTTTTTTTT MONMO3      TELAPSE     3412.07 TCPU     2240.81
 NUMERICALLY INTEGRATED DENSITY    636.0012809775
 TTTTTTTTTTTTTTTTTTTTTTTTTTTTTT NUMDFT      TELAPSE     3416.78 TCPU     2245.51
 CYC   5 ETOT(AU) -4.541341451898E+03 DETOT  6.97E-07 tst  3.03E-08 PX  2.07E-04
 TTTTTTTTTTTTTTTTTTTTTTTTTTTTTT DIIS        TELAPSE     3417.91 TCPU     2246.64
 DIIS TEST: 0.23511E-04 AT SCF   CYCLE   5 - DIIS ACTIVE - HISTORY:     5 CYCLES
 TTTTTTTTTTTTTTTTTTTTTTTTTTTTTT FDIK        TELAPSE     3421.56 TCPU     2248.91
 INSULATING STATE
 TOP OF VALENCE BANDS -    BAND    318; K    5; EIG -2.1599202E-01 AU
 TOP OF VALENCE BANDS -    BAND    318; K    1; EIG -2.1614259E-01 AU
 BOTTOM OF VIRTUAL BANDS - BAND    319; K    5; EIG  1.4378345E-02 AU
 DIRECT ENERGY BAND GAP:   6.2687 eV
 BOTTOM OF VIRTUAL BANDS - BAND    319; K    1; EIG  1.5459868E-02 AU
 TTTTTTTTTTTTTTTTTTTTTTTTTTTTTT PDIG        TELAPSE     3421.95 TCPU     2249.30
 CHARGE NORMALIZATION FACTOR   1.00000000
 TOTAL ATOMIC CHARGES:
   0.8945257   0.8945257   0.8945257   0.8945257   0.8947389   0.8974360
   0.8947389   0.8974360   0.8947389   0.8974360   0.8947389   0.8974360
   0.8947562   0.8947562   0.8947562   0.8947562   0.8945432   0.8974514
   0.8945432   0.8974514   0.8945432   0.8974514   0.8945432   0.8974514
   0.8534022   0.8534022   0.8534022   0.8534022   0.8515316   0.8541849
   0.8515316   0.8541849   0.8515316   0.8541849   0.8515316   0.8541849
   0.8812996   0.8812996   0.8812996   0.8812996   0.8813013   0.8828797
   0.8813013   0.8828797   0.8813013   0.8828797   0.8813013   0.8828797
   0.8515808   0.8515808   0.8515808   0.8515808   0.8534507   0.8542355
   0.8534507   0.8542355   0.8534507   0.8542355   0.8534507   0.8542355
  18.5550087  18.5550087  18.5530801  18.5550015  18.5530801  18.5550015
   5.7171150   5.7171150   5.7171150   5.7171150   5.7171234   5.7244624
   5.7171234   5.7244624   5.7171234   5.7244624   5.7171234   5.7244624
   6.0360059   6.0360059   6.0360059   6.0360059   6.0401370   6.0426680
   6.0401370   6.0426680   6.0401370   6.0426680   6.0401370   6.0426680
   6.3273531   6.3273531   6.3273531   6.3273531   6.3273468   6.3238753
   6.3273468   6.3238753   6.3273468   6.3238753   6.3273468   6.3238753
   7.6151316   7.6151316   7.6151316   7.6151316   7.6100487   7.6029791
   7.6100487   7.6029791   7.6100487   7.6029791   7.6100487   7.6029791
   6.0401138   6.0401138   6.0401138   6.0401138   6.0359867   6.0426436
   6.0359867   6.0426436   6.0359867   6.0426436   6.0359867   6.0426436
   7.6100416   7.6100416   7.6100416   7.6100416   7.6151284   7.6029767
   7.6151284   7.6029767   7.6151284   7.6029767   7.6151284   7.6029767
 TTTTTTTTTTTTTTTTTTTTTTTTTTTTTT MOQGAD      TELAPSE     3421.97 TCPU     2249.32
 TTTTTTTTTTTTTTTTTTTTTTTTTTTTTT SHELLXN     TELAPSE     3474.43 TCPU     2287.10
 TTTTTTTTTTTTTTTTTTTTTTTTTTTTTT MONMO3      TELAPSE     3479.00 TCPU     2291.67
 NUMERICALLY INTEGRATED DENSITY    636.0012809819
 TTTTTTTTTTTTTTTTTTTTTTTTTTTTTT NUMDFT      TELAPSE     3483.83 TCPU     2296.50
 CYC   6 ETOT(AU) -4.541341455110E+03 DETOT -3.21E-06 tst  1.68E-08 PX  1.40E-04
 TTTTTTTTTTTTTTTTTTTTTTTTTTTTTT DIIS        TELAPSE     3484.13 TCPU     2296.80
 DIIS TEST: 0.58146E-05 AT SCF   CYCLE   6 - DIIS ACTIVE - HISTORY:     6 CYCLES
 TTTTTTTTTTTTTTTTTTTTTTTTTTTTTT FDIK        TELAPSE     3486.70 TCPU     2298.25
 INSULATING STATE
 TOP OF VALENCE BANDS -    BAND    318; K    5; EIG -2.1602593E-01 AU
 TOP OF VALENCE BANDS -    BAND    318; K    1; EIG -2.1617751E-01 AU
 BOTTOM OF VIRTUAL BANDS - BAND    319; K    5; EIG  1.4378426E-02 AU
 DIRECT ENERGY BAND GAP:   6.2696 eV
 BOTTOM OF VIRTUAL BANDS - BAND    319; K    1; EIG  1.5457087E-02 AU
 TTTTTTTTTTTTTTTTTTTTTTTTTTTTTT PDIG        TELAPSE     3487.06 TCPU     2298.61
 CHARGE NORMALIZATION FACTOR   1.00000000
 TOTAL ATOMIC CHARGES:
   0.8945050   0.8945050   0.8945050   0.8945050   0.8947509   0.8973953
   0.8947509   0.8973953   0.8947509   0.8973953   0.8947509   0.8973953
   0.8947698   0.8947698   0.8947698   0.8947698   0.8945221   0.8974120
   0.8945221   0.8974120   0.8945221   0.8974120   0.8945221   0.8974120
   0.8533749   0.8533749   0.8533749   0.8533749   0.8515527   0.8541864
   0.8515527   0.8541864   0.8515527   0.8541864   0.8515527   0.8541864
   0.8812969   0.8812969   0.8812969   0.8812969   0.8812984   0.8828445
   0.8812984   0.8828445   0.8812984   0.8828445   0.8812984   0.8828445
   0.8516018   0.8516018   0.8516018   0.8516018   0.8534230   0.8542358
   0.8534230   0.8542358   0.8534230   0.8542358   0.8534230   0.8542358
  18.5548780  18.5548780  18.5530086  18.5548735  18.5530086  18.5548735
   5.7170745   5.7170745   5.7170745   5.7170745   5.7170829   5.7245225
   5.7170829   5.7245225   5.7170829   5.7245225   5.7170829   5.7245225
   6.0361904   6.0361904   6.0361904   6.0361904   6.0400399   6.0426827
   6.0400399   6.0426827   6.0400399   6.0426827   6.0400399   6.0426827
   6.3273745   6.3273745   6.3273745   6.3273745   6.3273695   6.3238815
   6.3273695   6.3238815   6.3273695   6.3238815   6.3273695   6.3238815
   7.6154799   7.6154799   7.6154799   7.6154799   7.6096969   7.6030217
   7.6096969   7.6030217   7.6096969   7.6030217   7.6096969   7.6030217
   6.0400145   6.0400145   6.0400145   6.0400145   6.0361704   6.0426611
   6.0361704   6.0426611   6.0361704   6.0426611   6.0361704   6.0426611
   7.6096939   7.6096939   7.6096939   7.6096939   7.6154782   7.6030156
   7.6154782   7.6030156   7.6154782   7.6030156   7.6154782   7.6030156
 TTTTTTTTTTTTTTTTTTTTTTTTTTTTTT MOQGAD      TELAPSE     3487.08 TCPU     2298.63
 TTTTTTTTTTTTTTTTTTTTTTTTTTTTTT SHELLXN     TELAPSE     3536.85 TCPU     2336.41
 TTTTTTTTTTTTTTTTTTTTTTTTTTTTTT MONMO3      TELAPSE     3541.82 TCPU     2341.38
 NUMERICALLY INTEGRATED DENSITY    636.0012809686
 TTTTTTTTTTTTTTTTTTTTTTTTTTTTTT NUMDFT      TELAPSE     3546.60 TCPU     2346.16
 CYC   7 ETOT(AU) -4.541341456182E+03 DETOT -1.07E-06 tst  3.56E-09 PX  4.83E-05
 TTTTTTTTTTTTTTTTTTTTTTTTTTTTTT DIIS        TELAPSE     3549.21 TCPU     2348.77
 DIIS TEST: 0.89311E-06 AT SCF   CYCLE   7 - DIIS ACTIVE - HISTORY:     7 CYCLES
 TTTTTTTTTTTTTTTTTTTTTTTTTTTTTT FDIK        TELAPSE     3554.71 TCPU     2352.15
 INSULATING STATE
 TOP OF VALENCE BANDS -    BAND    318; K    5; EIG -2.1602328E-01 AU
 TOP OF VALENCE BANDS -    BAND    318; K    1; EIG -2.1617465E-01 AU
 BOTTOM OF VIRTUAL BANDS - BAND    319; K    5; EIG  1.4378694E-02 AU
 DIRECT ENERGY BAND GAP:   6.2696 eV
 BOTTOM OF VIRTUAL BANDS - BAND    319; K    1; EIG  1.5456686E-02 AU
 TTTTTTTTTTTTTTTTTTTTTTTTTTTTTT PDIG        TELAPSE     3555.05 TCPU     2352.49
 CHARGE NORMALIZATION FACTOR   1.00000000
 TOTAL ATOMIC CHARGES:
   0.8944998   0.8944998   0.8944998   0.8944998   0.8947495   0.8973970
   0.8947495   0.8973970   0.8947495   0.8973970   0.8947495   0.8973970
   0.8947690   0.8947690   0.8947690   0.8947690   0.8945165   0.8974141
   0.8945165   0.8974141   0.8945165   0.8974141   0.8945165   0.8974141
   0.8533682   0.8533682   0.8533682   0.8533682   0.8515301   0.8541836
   0.8515301   0.8541836   0.8515301   0.8541836   0.8515301   0.8541836
   0.8812893   0.8812893   0.8812893   0.8812893   0.8812909   0.8828432
   0.8812909   0.8828432   0.8812909   0.8828432   0.8812909   0.8828432
   0.8515800   0.8515800   0.8515800   0.8515800   0.8534172   0.8542323
   0.8534172   0.8542323   0.8534172   0.8542323   0.8534172   0.8542323
  18.5549150  18.5549150  18.5530733  18.5549117  18.5530733  18.5549117
   5.7171772   5.7171772   5.7171772   5.7171772   5.7171844   5.7244562
   5.7171844   5.7244562   5.7171844   5.7244562   5.7171844   5.7244562
   6.0362269   6.0362269   6.0362269   6.0362269   6.0400656   6.0427075
   6.0400656   6.0427075   6.0400656   6.0427075   6.0400656   6.0427075
   6.3274184   6.3274184   6.3274184   6.3274184   6.3274143   6.3239097
   6.3274143   6.3239097   6.3274143   6.3239097   6.3274143   6.3239097
   7.6152560   7.6152560   7.6152560   7.6152560   7.6097167   7.6030243
   7.6097167   7.6030243   7.6097167   7.6030243   7.6097167   7.6030243
   6.0400365   6.0400365   6.0400365   6.0400365   6.0362046   6.0426835
   6.0362046   6.0426835   6.0362046   6.0426835   6.0362046   6.0426835
   7.6097132   7.6097132   7.6097132   7.6097132   7.6152533   7.6030209
   7.6152533   7.6030209   7.6152533   7.6030209   7.6152533   7.6030209
 TTTTTTTTTTTTTTTTTTTTTTTTTTTTTT MOQGAD      TELAPSE     3555.07 TCPU     2352.51
 TTTTTTTTTTTTTTTTTTTTTTTTTTTTTT SHELLXN     TELAPSE     3607.89 TCPU     2390.34
 TTTTTTTTTTTTTTTTTTTTTTTTTTTTTT MONMO3      TELAPSE     3617.81 TCPU     2400.26
 NUMERICALLY INTEGRATED DENSITY    636.0012809676
 TTTTTTTTTTTTTTTTTTTTTTTTTTTTTT NUMDFT      TELAPSE     3622.61 TCPU     2405.06
 CYC   8 ETOT(AU) -4.541341456046E+03 DETOT  1.36E-07 tst  3.55E-10 PX  3.37E-05
 TTTTTTTTTTTTTTTTTTTTTTTTTTTTTT DIIS        TELAPSE     3623.93 TCPU     2406.38
 DIIS TEST: 0.21983E-06 AT SCF   CYCLE   8 - DIIS ACTIVE - HISTORY:     8 CYCLES
 TTTTTTTTTTTTTTTTTTTTTTTTTTTTTT FDIK        TELAPSE     3628.64 TCPU     2410.38
 INSULATING STATE
 TOP OF VALENCE BANDS -    BAND    318; K    5; EIG -2.1601930E-01 AU
 TOP OF VALENCE BANDS -    BAND    318; K    1; EIG -2.1617060E-01 AU
 BOTTOM OF VIRTUAL BANDS - BAND    319; K    5; EIG  1.4378145E-02 AU
 DIRECT ENERGY BAND GAP:   6.2694 eV
 BOTTOM OF VIRTUAL BANDS - BAND    319; K    1; EIG  1.5457084E-02 AU
 TTTTTTTTTTTTTTTTTTTTTTTTTTTTTT PDIG        TELAPSE     3629.01 TCPU     2410.76
 CHARGE NORMALIZATION FACTOR   1.00000000
 TOTAL ATOMIC CHARGES:
   0.8945014   0.8945014   0.8945014   0.8945014   0.8947507   0.8974037
   0.8947507   0.8974037   0.8947507   0.8974037   0.8947507   0.8974037
   0.8947701   0.8947701   0.8947701   0.8947701   0.8945180   0.8974210
   0.8945180   0.8974210   0.8945180   0.8974210   0.8945180   0.8974210
   0.8533722   0.8533722   0.8533722   0.8533722   0.8515361   0.8541815
   0.8515361   0.8541815   0.8515361   0.8541815   0.8515361   0.8541815
   0.8812939   0.8812939   0.8812939   0.8812939   0.8812955   0.8828488
   0.8812955   0.8828488   0.8812955   0.8828488   0.8812955   0.8828488
   0.8515863   0.8515863   0.8515863   0.8515863   0.8534213   0.8542301
   0.8534213   0.8542301   0.8534213   0.8542301   0.8534213   0.8542301
  18.5549090  18.5549090  18.5530549  18.5549072  18.5530549  18.5549072
   5.7171284   5.7171284   5.7171284   5.7171284   5.7171359   5.7244761
   5.7171359   5.7244761   5.7171359   5.7244761   5.7171359   5.7244761
   6.0362139   6.0362139   6.0362139   6.0362139   6.0400414   6.0426837
   6.0400414   6.0426837   6.0400414   6.0426837   6.0400414   6.0426837
   6.3273947   6.3273947   6.3273947   6.3273947   6.3273905   6.3239061
   6.3273905   6.3239061   6.3273905   6.3239061   6.3273905   6.3239061
   7.6153560   7.6153560   7.6153560   7.6153560   7.6097278   7.6030211
   7.6097278   7.6030211   7.6097278   7.6030211   7.6097278   7.6030211
   6.0400119   6.0400119   6.0400119   6.0400119   6.0361914   6.0426597
   6.0361914   6.0426597   6.0361914   6.0426597   6.0361914   6.0426597
   7.6097236   7.6097236   7.6097236   7.6097236   7.6153525   7.6030191
   7.6153525   7.6030191   7.6153525   7.6030191   7.6153525   7.6030191
 TTTTTTTTTTTTTTTTTTTTTTTTTTTTTT MOQGAD      TELAPSE     3629.03 TCPU     2410.78
 TTTTTTTTTTTTTTTTTTTTTTTTTTTTTT SHELLXN     TELAPSE     3684.80 TCPU     2448.62
 TTTTTTTTTTTTTTTTTTTTTTTTTTTTTT MONMO3      TELAPSE     3697.61 TCPU     2461.43
 NUMERICALLY INTEGRATED DENSITY    636.0012809694
 TTTTTTTTTTTTTTTTTTTTTTTTTTTTTT NUMDFT      TELAPSE     3702.32 TCPU     2466.14
 CYC   9 ETOT(AU) -4.541341456079E+03 DETOT -3.30E-08 tst  6.08E-11 PX  1.57E-05
 TTTTTTTTTTTTTTTTTTTTTTTTTTTTTT DIIS        TELAPSE     3702.92 TCPU     2466.74
 DIIS TEST: 0.28413E-07 AT SCF   CYCLE   9 - DIIS ACTIVE - HISTORY:     9 CYCLES
 TTTTTTTTTTTTTTTTTTTTTTTTTTTTTT FDIK        TELAPSE     3705.38 TCPU     2468.42
 INSULATING STATE
 TOP OF VALENCE BANDS -    BAND    318; K    5; EIG -2.1602279E-01 AU
 TOP OF VALENCE BANDS -    BAND    318; K    1; EIG -2.1617422E-01 AU
 BOTTOM OF VIRTUAL BANDS - BAND    319; K    5; EIG  1.4378988E-02 AU
 DIRECT ENERGY BAND GAP:   6.2696 eV
 BOTTOM OF VIRTUAL BANDS - BAND    319; K    1; EIG  1.5457083E-02 AU
 TTTTTTTTTTTTTTTTTTTTTTTTTTTTTT PDIG        TELAPSE     3705.72 TCPU     2468.76
 CHARGE NORMALIZATION FACTOR   1.00000000
 TOTAL ATOMIC CHARGES:
   0.8945037   0.8945037   0.8945037   0.8945037   0.8947498   0.8973979
   0.8947498   0.8973979   0.8947498   0.8973979   0.8947498   0.8973979
   0.8947691   0.8947691   0.8947691   0.8947691   0.8945203   0.8974151
   0.8945203   0.8974151   0.8945203   0.8974151   0.8945203   0.8974151
   0.8533730   0.8533730   0.8533730   0.8533730   0.8515379   0.8541852
   0.8515379   0.8541852   0.8515379   0.8541852   0.8515379   0.8541852
   0.8812938   0.8812938   0.8812938   0.8812938   0.8812955   0.8828485
   0.8812955   0.8828485   0.8812955   0.8828485   0.8812955   0.8828485
   0.8515881   0.8515881   0.8515881   0.8515881   0.8534220   0.8542339
   0.8534220   0.8542339   0.8534220   0.8542339   0.8534220   0.8542339
  18.5549092  18.5549092  18.5530592  18.5549073  18.5530592  18.5549073
   5.7171397   5.7171397   5.7171397   5.7171397   5.7171472   5.7244734
   5.7171472   5.7244734   5.7171472   5.7244734   5.7171472   5.7244734
   6.0362084   6.0362084   6.0362084   6.0362084   6.0400600   6.0426971
   6.0400600   6.0426971   6.0400600   6.0426971   6.0400600   6.0426971
   6.3273974   6.3273974   6.3273974   6.3273974   6.3273934   6.3238936
   6.3273934   6.3238936   6.3273934   6.3238936   6.3273934   6.3238936
   7.6153299   7.6153299   7.6153299   7.6153299   7.6097130   7.6030259
   7.6097130   7.6030259   7.6097130   7.6030259   7.6097130   7.6030259
   6.0400317   6.0400317   6.0400317   6.0400317   6.0361869   6.0426719
   6.0361869   6.0426719   6.0361869   6.0426719   6.0361869   6.0426719
   7.6097096   7.6097096   7.6097096   7.6097096   7.6153270   7.6030221
   7.6153270   7.6030221   7.6153270   7.6030221   7.6153270   7.6030221
 TTTTTTTTTTTTTTTTTTTTTTTTTTTTTT MOQGAD      TELAPSE     3705.74 TCPU     2468.78
 TTTTTTTTTTTTTTTTTTTTTTTTTTTTTT SHELLXN     TELAPSE     3752.88 TCPU     2506.62
 TTTTTTTTTTTTTTTTTTTTTTTTTTTTTT MONMO3      TELAPSE     3757.36 TCPU     2511.10
 NUMERICALLY INTEGRATED DENSITY    636.0012809698
 TTTTTTTTTTTTTTTTTTTTTTTTTTTTTT NUMDFT      TELAPSE     3762.15 TCPU     2515.89
 CYC  10 ETOT(AU) -4.541341456106E+03 DETOT -2.77E-08 tst  4.15E-12 PX  4.98E-06
 TTTTTTTTTTTTTTTTTTTTTTTTTTTTTT DIIS        TELAPSE     3762.59 TCPU     2516.33
 DIIS TEST: 0.58374E-08 AT SCF   CYCLE  10 - DIIS ACTIVE - HISTORY:    10 CYCLES
 TTTTTTTTTTTTTTTTTTTTTTTTTTTTTT FDIK        TELAPSE     3765.04 TCPU     2517.97
 INSULATING STATE
 TOP OF VALENCE BANDS -    BAND    318; K    5; EIG -2.1602080E-01 AU
 TOP OF VALENCE BANDS -    BAND    318; K    1; EIG -2.1617215E-01 AU
 BOTTOM OF VIRTUAL BANDS - BAND    319; K    5; EIG  1.4378534E-02 AU
 DIRECT ENERGY BAND GAP:   6.2695 eV
 BOTTOM OF VIRTUAL BANDS - BAND    319; K    1; EIG  1.5457029E-02 AU
 TTTTTTTTTTTTTTTTTTTTTTTTTTTTTT PDIG        TELAPSE     3765.40 TCPU     2518.34
 CHARGE NORMALIZATION FACTOR   1.00000000
 TOTAL ATOMIC CHARGES:
   0.8945019   0.8945019   0.8945019   0.8945019   0.8947510   0.8974015
   0.8947510   0.8974015   0.8947510   0.8974015   0.8947510   0.8974015
   0.8947703   0.8947703   0.8947703   0.8947703   0.8945185   0.8974186
   0.8945185   0.8974186   0.8945185   0.8974186   0.8945185   0.8974186
   0.8533718   0.8533718   0.8533718   0.8533718   0.8515361   0.8541830
   0.8515361   0.8541830   0.8515361   0.8541830   0.8515361   0.8541830
   0.8812928   0.8812928   0.8812928   0.8812928   0.8812946   0.8828475
   0.8812946   0.8828475   0.8812946   0.8828475   0.8812946   0.8828475
   0.8515863   0.8515863   0.8515863   0.8515863   0.8534209   0.8542316
   0.8534209   0.8542316   0.8534209   0.8542316   0.8534209   0.8542316
  18.5549102  18.5549102  18.5530538  18.5549082  18.5530538  18.5549082
   5.7171410   5.7171410   5.7171410   5.7171410   5.7171481   5.7244743
   5.7171481   5.7244743   5.7171481   5.7244743   5.7171481   5.7244743
   6.0362178   6.0362178   6.0362178   6.0362178   6.0400450   6.0426903
   6.0400450   6.0426903   6.0400450   6.0426903   6.0400450   6.0426903
   6.3273995   6.3273995   6.3273995   6.3273995   6.3273954   6.3239048
   6.3273954   6.3239048   6.3273954   6.3239048   6.3273954   6.3239048
   7.6153324   7.6153324   7.6153324   7.6153324   7.6097233   7.6030213
   7.6097233   7.6030213   7.6097233   7.6030213   7.6097233   7.6030213
   6.0400157   6.0400157   6.0400157   6.0400157   6.0361956   6.0426661
   6.0361956   6.0426661   6.0361956   6.0426661   6.0361956   6.0426661
   7.6097188   7.6097188   7.6097188   7.6097188   7.6153286   7.6030197
   7.6153286   7.6030197   7.6153286   7.6030197   7.6153286   7.6030197
 TTTTTTTTTTTTTTTTTTTTTTTTTTTTTT MOQGAD      TELAPSE     3765.42 TCPU     2518.35
 TTTTTTTTTTTTTTTTTTTTTTTTTTTTTT SHELLXN     TELAPSE     3811.15 TCPU     2556.14
 TTTTTTTTTTTTTTTTTTTTTTTTTTTTTT MONMO3      TELAPSE     3816.90 TCPU     2561.89
 NUMERICALLY INTEGRATED DENSITY    636.0012809696
 TTTTTTTTTTTTTTTTTTTTTTTTTTTTTT NUMDFT      TELAPSE     3821.70 TCPU     2566.69
 CYC  11 ETOT(AU) -4.541341456098E+03 DETOT  8.17E-09 tst  1.32E-12 PX  2.34E-06
 TTTTTTTTTTTTTTTTTTTTTTTTTTTTTT DIIS        TELAPSE     3824.04 TCPU     2569.03
 DIIS TEST: 0.15605E-08 AT SCF   CYCLE  11 - DIIS ACTIVE - HISTORY:    11 CYCLES
 TTTTTTTTTTTTTTTTTTTTTTTTTTTTTT FDIK        TELAPSE     3828.85 TCPU     2571.86
 INSULATING STATE
 TOP OF VALENCE BANDS -    BAND    318; K    5; EIG -2.1602107E-01 AU
 TOP OF VALENCE BANDS -    BAND    318; K    1; EIG -2.1617243E-01 AU
 BOTTOM OF VIRTUAL BANDS - BAND    319; K    5; EIG  1.4378848E-02 AU
 DIRECT ENERGY BAND GAP:   6.2695 eV
 BOTTOM OF VIRTUAL BANDS - BAND    319; K    1; EIG  1.5457102E-02 AU
 TTTTTTTTTTTTTTTTTTTTTTTTTTTTTT PDIG        TELAPSE     3829.19 TCPU     2572.21
 CHARGE NORMALIZATION FACTOR   1.00000000
 TOTAL ATOMIC CHARGES:
   0.8945025   0.8945025   0.8945025   0.8945025   0.8947503   0.8974008
   0.8947503   0.8974008   0.8947503   0.8974008   0.8947503   0.8974008
   0.8947696   0.8947696   0.8947696   0.8947696   0.8945190   0.8974179
   0.8945190   0.8974179   0.8945190   0.8974179   0.8945190   0.8974179
   0.8533724   0.8533724   0.8533724   0.8533724   0.8515364   0.8541837
   0.8515364   0.8541837   0.8515364   0.8541837   0.8515364   0.8541837
   0.8812937   0.8812937   0.8812937   0.8812937   0.8812953   0.8828486
   0.8812953   0.8828486   0.8812953   0.8828486   0.8812953   0.8828486
   0.8515865   0.8515865   0.8515865   0.8515865   0.8534213   0.8542324
   0.8534213   0.8542324   0.8534213   0.8542324   0.8534213   0.8542324
  18.5549089  18.5549089  18.5530582  18.5549070  18.5530582  18.5549070
   5.7171378   5.7171378   5.7171378   5.7171378   5.7171453   5.7244697
   5.7171453   5.7244697   5.7171453   5.7244697   5.7171453   5.7244697
   6.0362127   6.0362127   6.0362127   6.0362127   6.0400535   6.0426928
   6.0400535   6.0426928   6.0400535   6.0426928   6.0400535   6.0426928
   6.3273985   6.3273985   6.3273985   6.3273985   6.3273946   6.3239007
   6.3273946   6.3239007   6.3273946   6.3239007   6.3273946   6.3239007
   7.6153331   7.6153331   7.6153331   7.6153331   7.6097185   7.6030253
   7.6097185   7.6030253   7.6097185   7.6030253   7.6097185   7.6030253
   6.0400251   6.0400251   6.0400251   6.0400251   6.0361911   6.0426673
   6.0361911   6.0426673   6.0361911   6.0426673   6.0361911   6.0426673
   7.6097152   7.6097152   7.6097152   7.6097152   7.6153304   7.6030212
   7.6153304   7.6030212   7.6153304   7.6030212   7.6153304   7.6030212
 TTTTTTTTTTTTTTTTTTTTTTTTTTTTTT MOQGAD      TELAPSE     3829.21 TCPU     2572.23
 TTTTTTTTTTTTTTTTTTTTTTTTTTTTTT SHELLXN     TELAPSE     3866.99 TCPU     2609.98
 +++ ENERGIES IN A.U. +++
 ::: EXT EL-POLE                                  -5.3739680642673E+03
 ::: EXT EL-SPHEROPOLE                             4.3552731589538E+01
 ::: BIELET ZONE E-E                               9.1457110518986E+03
 ::: TOTAL E-E                                     3.8152957192208E+03
 ::: TOTAL E-N + N-E                              -1.3096723355729E+04
 ::: TOTAL N-N                                     1.1173220279467E+03
 ::: KINETIC ENERGY                                4.0875040065840E+03
 ::: PSEUDO TOTAL   ENERGY                        -4.0766016019774E+03
 ::: VIRIAL COEFFICIENT                            1.0013354071014E+00
 TTTTTTTTTTTTTTTTTTTTTTTTTTTTTT MONMO3      TELAPSE     3871.88 TCPU     2614.87
 NUMERICALLY INTEGRATED DENSITY    636.0012809696
 TTTTTTTTTTTTTTTTTTTTTTTTTTTTTT NUMDFT      TELAPSE     3876.68 TCPU     2619.67
 CYC  12 ETOT(AU) -4.541341456097E+03 DETOT  1.13E-09 tst  6.71E-13 PX  2.34E-06

 == SCF ENDED - CONVERGENCE ON ENERGY      E(AU) -4.5413414560971E+03 CYCLES  12


 ENERGY EXPRESSION=HARTREE+FOCK EXCH*0.20000+(BECKE      EXCH)*0.80000+LYP        CORR


 TOTAL ENERGY(DFT)(AU)( 12) -4.5413414560971E+03 DE 1.1E-09 tester 6.7E-13
 TTTTTTTTTTTTTTTTTTTTTTTTTTTTTT EDFT        TELAPSE     3876.70 TCPU     2619.69

 *******************************************************************************
 *                             FORCE CALCULATION                               *
 *******************************************************************************

 TTTTTTTTTTTTTTTTTTTTTTTTTTTTTT NUMDFG      TELAPSE     3895.08 TCPU     2638.07
 INFORMATION **** EXCPOG **** EXCH. BIPO BUFFER LENGTH (WORDS) =    16000000
 WARNING **** EXCPOG **** EXCH. BIPO BUFFER TOO SMALL - TO AVOID I/O SET EXCHSIZE =     8481186
 WARNING **** GENPOG **** COULOMB BIPO BUFFER TOO SMALL - TO AVOID I/O SET BIPOSIZE =     6765000
 INFORMATION **** GENPOG **** BIPO BUFFER LENGTH (WORDS) =     4000000
 TTTTTTTTTTTTTTTTTTTTTTTTTTTTTT SHELXG      TELAPSE     4135.32 TCPU     2787.35


 D3 DISPERSION ENERGY (AU)       -4.7651716168900E-01
 TOTAL ENERGY + DISP (AU)        -4.5418179732588E+03

 CARTESIAN FORCES IN HARTREE/BOHR (ANALYTICAL)
   ATOM                     X                   Y                   Z
   1   1            -4.325365935278E-04  6.014531907539E-05  5.047291279108E-04
   2   1             4.325365935283E-04 -6.014531907406E-05  5.047291279157E-04
   3   1            -4.325365935283E-04 -6.014531907450E-05 -5.047291279092E-04
   4   1             4.325365935326E-04  6.014531907672E-05 -5.047291279121E-04
   5   1             3.979388896627E-03 -1.822019014884E-03  3.469459525091E-03
   6   1             4.843858181152E-03  3.505925435513E-03 -1.637268232369E-04
   7   1            -3.979388896628E-03  1.822019014886E-03  3.469459525089E-03
   8   1            -4.843858181148E-03  3.505925435517E-03  1.637268232353E-04
   9   1             3.979388896631E-03  1.822019014883E-03 -3.469459525092E-03
  10   1            -4.843858181150E-03 -3.505925435519E-03 -1.637268232365E-04
  11   1            -3.979388896626E-03 -1.822019014881E-03 -3.469459525091E-03
  12   1             4.843858181146E-03 -3.505925435513E-03  1.637268232390E-04
  13   1             3.984003518465E-03  3.472430541029E-03 -1.822517470420E-03
  14   1            -3.984003518469E-03 -3.472430541032E-03 -1.822517470419E-03
  15   1             3.984003518471E-03 -3.472430541032E-03  1.822517470419E-03
  16   1            -3.984003518473E-03  3.472430541033E-03  1.822517470422E-03
  17   1            -4.323924937579E-04  5.051649359882E-04  6.154734965724E-05
  18   1             4.844989577898E-03 -1.630994800693E-04  3.507014493229E-03
  19   1             4.323924937575E-04 -5.051649359893E-04  6.154734965858E-05
  20   1            -4.844989577900E-03 -1.630994800696E-04 -3.507014493235E-03
  21   1            -4.323924937574E-04 -5.051649359886E-04 -6.154734965946E-05
  22   1            -4.844989577902E-03  1.630994800692E-04  3.507014493236E-03
  23   1             4.323924937565E-04  5.051649359884E-04 -6.154734965858E-05
  24   1             4.844989577898E-03  1.630994800683E-04 -3.507014493233E-03
  25   1             4.070229936330E-04  2.986410126615E-05 -1.047454455829E-04
  26   1            -4.070229936317E-04 -2.986410126837E-05 -1.047454455849E-04
  27   1             4.070229936310E-04 -2.986410126860E-05  1.047454455814E-04
  28   1            -4.070229936323E-04  2.986410126815E-05  1.047454455867E-04
  29   1            -1.068478000504E-02  1.314502595522E-03 -9.888539342313E-04
  30   1            -7.041813941719E-04 -1.176633796949E-04 -1.280342143372E-04
  31   1             1.068478000504E-02 -1.314502595523E-03 -9.888539342340E-04
  32   1             7.041813941717E-04 -1.176633796924E-04  1.280342143384E-04
  33   1            -1.068478000504E-02 -1.314502595521E-03  9.888539342322E-04
  34   1             7.041813941702E-04  1.176633796893E-04 -1.280342143395E-04
  35   1             1.068478000504E-02  1.314502595523E-03  9.888539342333E-04
  36   1            -7.041813941711E-04  1.176633796980E-04  1.280342143377E-04
  37   1             1.983652787442E-03 -1.197041067877E-03  8.269238286895E-04
  38   1            -1.983652787443E-03  1.197041067881E-03  8.269238286908E-04
  39   1             1.983652787448E-03  1.197041067884E-03 -8.269238286929E-04
  40   1            -1.983652787443E-03 -1.197041067883E-03 -8.269238286918E-04
  41   1             1.975822030551E-03  8.238431913504E-04 -1.191461773646E-03
  42   1            -6.231722374530E-03  1.911306743624E-03  1.915844801045E-03
  43   1            -1.975822030547E-03 -8.238431913490E-04 -1.191461773645E-03
  44   1             6.231722374528E-03  1.911306743625E-03 -1.915844801045E-03
  45   1             1.975822030548E-03 -8.238431913486E-04  1.191461773643E-03
  46   1             6.231722374531E-03 -1.911306743626E-03  1.915844801047E-03
  47   1            -1.975822030547E-03  8.238431913494E-04  1.191461773644E-03
  48   1            -6.231722374530E-03 -1.911306743626E-03 -1.915844801046E-03
  49   1            -1.067586867605E-02 -9.929082058644E-04  1.323678197714E-03
  50   1             1.067586867605E-02  9.929082058684E-04  1.323678197717E-03
  51   1            -1.067586867605E-02  9.929082058635E-04 -1.323678197713E-03
  52   1             1.067586867605E-02 -9.929082058668E-04 -1.323678197715E-03
  53   1             4.113703666909E-04 -1.066146168152E-04  3.038912104847E-05
  54   1            -7.054250126695E-04 -1.279786117806E-04 -1.166666028702E-04
  55   1            -4.113703666896E-04  1.066146168176E-04  3.038912104425E-05
  56   1             7.054250126699E-04 -1.279786117788E-04  1.166666028714E-04
  57   1             4.113703666901E-04  1.066146168180E-04 -3.038912104669E-05
  58   1             7.054250126692E-04  1.279786117806E-04 -1.166666028725E-04
  59   1            -4.113703666909E-04 -1.066146168183E-04 -3.038912104714E-05
  60   1            -7.054250126699E-04  1.279786117805E-04  1.166666028680E-04
  61 230             1.776356839400E-15 -1.776356839400E-15  2.446590848385E-03
  62 230             5.127842594987E-15  4.163336342344E-17 -2.446590848390E-03
  63 230             3.041851556695E-06  6.855627177060E-15 -7.965850201685E-15
  64 230             3.299444051308E-15 -2.438902997815E-03 -2.470246229791E-14
  65 230            -3.041851575181E-06  1.386737946696E-14  7.605027718682E-15
  66 230             1.032507412901E-14  2.438902997764E-03  2.797762022055E-14
  67   6            -3.538332019533E-03 -3.738858930352E-03  1.909212944750E-03
  68   6             3.538332019522E-03  3.738858930371E-03  1.909212944748E-03
  69   6            -3.538332019488E-03  3.738858930382E-03 -1.909212944734E-03
  70   6             3.538332019539E-03 -3.738858930360E-03 -1.909212944762E-03
  71   6            -3.528903190585E-03  1.903708562467E-03 -3.736571548939E-03
  72   6            -4.039140686205E-03 -2.438178276525E-03 -2.444059677004E-03
  73   6             3.528903190595E-03 -1.903708562486E-03 -3.736571548946E-03
  74   6             4.039140686210E-03 -2.438178276508E-03  2.444059676995E-03
  75   6            -3.528903190545E-03 -1.903708562478E-03  3.736571548939E-03
  76   6             4.039140686212E-03  2.438178276501E-03 -2.444059676973E-03
  77   6             3.528903190600E-03  1.903708562509E-03  3.736571548963E-03
  78   6            -4.039140686210E-03  2.438178276508E-03  2.444059677008E-03
  79   6            -3.076213484978E-03  7.421446024161E-04  3.794906191799E-03
  80   6             3.076213484996E-03 -7.421446024161E-04  3.794906191803E-03
  81   6            -3.076213484982E-03 -7.421446024285E-04 -3.794906191811E-03
  82   6             3.076213484988E-03  7.421446024054E-04 -3.794906191811E-03
  83   6             5.435813705382E-03 -5.360382200164E-03  4.143772440166E-04
  84   6             8.328484333935E-03  1.689391687762E-03  4.643504528063E-03
  85   6            -5.435813705398E-03  5.360382200176E-03  4.143772440184E-04
  86   6            -8.328484333953E-03  1.689391687739E-03 -4.643504528040E-03
  87   6             5.435813705358E-03  5.360382200176E-03 -4.143772440308E-04
  88   6            -8.328484333935E-03 -1.689391687760E-03  4.643504528067E-03
  89   6            -5.435813705392E-03 -5.360382200153E-03 -4.143772440308E-04
  90   6             8.328484333937E-03 -1.689391687751E-03 -4.643504528041E-03
  91   6             6.149377091740E-03  9.523751956149E-04 -1.725781633945E-03
  92   6            -6.149377091746E-03 -9.523751956184E-04 -1.725781633934E-03
  93   6             6.149377091754E-03 -9.523751956166E-04  1.725781633938E-03
  94   6            -6.149377091737E-03  9.523751956131E-04  1.725781633926E-03
  95   6             6.162225945806E-03 -1.711460626606E-03  9.409111863015E-04
  96   6            -4.068856502641E-03 -5.054864065521E-03 -5.058850821943E-03
  97   6            -6.162225945808E-03  1.711460626594E-03  9.409111862979E-04
  98   6             4.068856502640E-03 -5.054864065518E-03  5.058850821943E-03
  99   6             6.162225945809E-03  1.711460626607E-03 -9.409111862819E-04
 100   6             4.068856502640E-03  5.054864065517E-03 -5.058850821933E-03
 101   6            -6.162225945807E-03 -1.711460626583E-03 -9.409111863103E-04
 102   6            -4.068856502640E-03  5.054864065515E-03  5.058850821944E-03
 103   7            -5.997695868549E-03 -3.374736358347E-03  4.627438123057E-03
 104   7             5.997695868547E-03  3.374736358339E-03  4.627438123064E-03
 105   7            -5.997695868570E-03  3.374736358317E-03 -4.627438123062E-03
 106   7             5.997695868547E-03 -3.374736358351E-03 -4.627438123052E-03
 107   7             7.099288873930E-03 -3.964134245717E-03  5.015161542791E-03
 108   7            -4.782998548319E-03 -4.451148195352E-04 -3.228728820594E-03
 109   7            -7.099288873937E-03  3.964134245709E-03  5.015161542803E-03
 110   7             4.782998548327E-03 -4.451148195157E-04  3.228728820575E-03
 111   7             7.099288873921E-03  3.964134245695E-03 -5.015161542796E-03
 112   7             4.782998548292E-03  4.451148195423E-04 -3.228728820573E-03
 113   7            -7.099288873935E-03 -3.964134245702E-03 -5.015161542792E-03
 114   7            -4.782998548288E-03  4.451148195317E-04  3.228728820536E-03
 115   6             5.442726128187E-03  4.109213157300E-04 -5.363307673485E-03
 116   6            -5.442726128188E-03 -4.109213157353E-04 -5.363307673476E-03
 117   6             5.442726128173E-03 -4.109213157513E-04  5.363307673488E-03
 118   6            -5.442726128187E-03  4.109213157353E-04  5.363307673496E-03
 119   6            -3.071170781537E-03  3.793631837786E-03  7.415445071111E-04
 120   6             8.327031259624E-03  4.643001971333E-03  1.688465108172E-03
 121   6             3.071170781525E-03 -3.793631837794E-03  7.415445071253E-04
 122   6            -8.327031259626E-03  4.643001971341E-03 -1.688465108170E-03
 123   6            -3.071170781519E-03 -3.793631837794E-03 -7.415445070968E-04
 124   6            -8.327031259626E-03 -4.643001971320E-03  1.688465108155E-03
 125   6             3.071170781505E-03  3.793631837803E-03 -7.415445071235E-04
 126   6             8.327031259624E-03 -4.643001971337E-03 -1.688465108167E-03
 127   7             7.111662466335E-03  5.022255429868E-03 -3.966933489221E-03
 128   7            -7.111662466303E-03 -5.022255429882E-03 -3.966933489196E-03
 129   7             7.111662466281E-03 -5.022255429882E-03  3.966933489216E-03
 130   7            -7.111662466325E-03  5.022255429880E-03  3.966933489200E-03
 131   7            -5.990528707502E-03  4.628814568726E-03 -3.370276155921E-03
 132   7            -4.779217990269E-03 -3.229652213621E-03 -4.404311977928E-04
 133   7             5.990528707472E-03 -4.628814568690E-03 -3.370276155924E-03
 134   7             4.779217990248E-03 -3.229652213633E-03  4.404311977999E-04
 135   7            -5.990528707462E-03 -4.628814568689E-03  3.370276155913E-03
 136   7             4.779217990249E-03  3.229652213627E-03 -4.404311978181E-04
 137   7             5.990528707530E-03  4.628814568676E-03  3.370276155923E-03
 138   7            -4.779217990254E-03  3.229652213629E-03  4.404311977964E-04

 RESULTANT FORCE     6.317862899508E-15 -2.414388133865E-14  8.604228440845E-16

 SYMMETRY ALLOWED FORCES (ANALYTICAL) (DIRECTION, FORCE)

    1  1.1517111E-03    2  4.2194612E-04    3 -5.2664079E-04    4 -2.6927021E-03
    5  1.0402433E-02    6  3.0509817E-03    7 -1.7339671E-03    8  8.2505273E-04
    9  1.1808377E-02   10 -2.6951755E-03   11 -2.5584610E-03   12  1.0544990E-02
   13  1.1536668E-03   14 -6.6500603E-04   15  1.0291577E-04   16 -1.7332916E-03
   17  9.8160183E-03   18  6.6211925E-03   19 -5.5645520E-04   20  1.3690035E-04
   21  6.1785165E-04   22  1.2713748E-02   23 -1.1412165E-02   24 -1.3251573E-02
   25  5.2941149E-04   26 -6.8796895E-04   27 -1.1622640E-03   28 -2.7178995E-03
   29  3.9473866E-03   30  1.1124370E-03   31 -2.7059721E-03   32 -1.0050621E-03
   33  3.9593245E-03   34  1.1614987E-02   35 -3.5201940E-03   36 -6.1099904E-03
   37  1.2709372E-02   38 -5.7445467E-03   39 -1.6502143E-02   40 -5.6302720E-04
   41  4.7255819E-04   42  4.3098971E-04   43  5.3206268E-04   44 -6.6199878E-04
   45 -1.1786107E-03   46  3.4600020E-03   47 -4.3018277E-06   48 -3.4491297E-03
   49  1.9730207E-03   50  3.2814612E-03   51 -1.0291502E-02   52  1.9584185E-03
   53 -1.0537505E-02   54 -2.2983723E-03   55 -9.7352487E-04   56 -5.2983131E-03
   57 -9.1603123E-03   58  8.7910404E-03   59  3.0793795E-03   60 -3.3008719E-03
   61 -1.1987892E-02   62  9.4917322E-03   63  1.0667626E-04   64 -2.3043067E-03
   65  1.3003608E-02   66  1.4167416E-02   67 -7.9937419E-03   68  1.4251447E-03
   69  1.0043394E-02   70 -8.0052795E-03   71  7.9653397E-03   72  6.2943327E-03
   73 -6.9800012E-03   74 -7.4559970E-03   75 -1.2902889E-02   76  8.3720381E-03
   77  5.4149373E-03   78 -1.3254621E-02   79 -6.9839309E-03   80  1.7222972E-02
   81  4.4337782E-03   82  1.2807418E-03   83 -8.8143593E-03   84 -7.3936688E-03
   85 -1.2003242E-02   86 -4.6497933E-03   87  8.2783076E-03   88  8.7830531E-03
   89 -4.3941508E-03   90  1.0217142E-03   91 -2.3042790E-03   92  5.7652493E-03
   93  1.8342397E-02   94 -6.9932597E-03   95 -4.7719816E-03   96  1.7159951E-02
   97  8.3705017E-03   98 -1.4174295E-02   99 -1.9257546E-03  100  1.2807183E-03
  101 -1.9844363E-03  102 -1.1326253E-02
 TTTTTTTTTTTTTTTTTTTTTTTTTTTTTT TOTGRA      TELAPSE     4164.04 TCPU     2816.06
 INFORMATION **** opta001 **** GEOMETRY OUTPUT FILE
 CLASSICAL MODEL (SCHLEGEL) USED AS INITIAL HESSIAN MATRIX
 REFERENCE GEOMETRY DEFINED

 MAX GRADIENT      0.018342  THRESHOLD              0.000450 CONVERGED NO
 RMS GRADIENT      0.007447  THRESHOLD              0.000300 CONVERGED NO

 GRADIENT NORM     0.075213  GRADIENT THRESHOLD     0.500000

 PREDICTED ENERGY CHANGE    -0.383E-03

 INITIAL DISPLACEMENTS
  0.000330  0.000945  0.001213  0.000586  0.003743 -0.003319 -0.000336  0.000967
  0.001896  0.000586 -0.004746  0.001582  0.000331  0.000583  0.001411 -0.000346
  0.001154  0.001784  0.001928 -0.000348 -0.000289  0.002487 -0.000835 -0.000174
  0.001198 -0.001707 -0.002753  0.000881  0.000033  0.000624  0.000866  0.000534
  0.000344  0.001446 -0.001403 -0.002413  0.002493  0.000258 -0.000809  0.001926
 -0.000071 -0.000451  0.001192 -0.001535 -0.002850  0.000879 -0.000002 -0.000873
  0.001003  0.000097  0.000615  0.000998  0.000487  0.000391 -0.001062 -0.000641
 -0.001104  0.000506  0.000023  0.001099  0.000555  0.002554 -0.001517 -0.000785
  0.000640  0.001197  0.001641 -0.000008 -0.000018  0.001634 -0.000008 -0.000014
  0.000812 -0.001307 -0.002255  0.000961  0.000879  0.000553  0.000579  0.001473
 -0.000450 -0.001249  0.000209 -0.000285  0.000556 -0.002588  0.001453  0.000505
  0.000944  0.000562 -0.000788  0.000712  0.001154  0.000582 -0.001127  0.001049
  0.000957  0.000043  0.001033 -0.001253 -0.000356  0.000040
 TTTTTTTTTTTTTTTTTTTTTTTTTTTTTT OPTI        TELAPSE     4164.81 TCPU     2816.57

 OPTOPTOPTOPTOPTOPTOPTOPTOPTOPTOPTOPTOPTOPTOPTOPTOPTOPTOPTOPTOPTOPTOPTOPTOPTOPT

 - INFORMATION ON SCF MOVED TO SCFOUT.LOG
 GEOMETRY OPTIMIZATION INFORMATION STORED IN OPTINFO.DAT

 OPTOPTOPTOPTOPTOPTOPTOPTOPTOPTOPTOPTOPTOPTOPTOPTOPTOPTOPTOPTOPTOPTOPTOPTOPTOPT
 *******************************************************************************
 COORDINATE OPTIMIZATION - POINT    2
 *******************************************************************************
 LATTICE PARAMETERS (ANGSTROMS AND DEGREES) - BOHR = 0.5291772083 ANGSTROM
 PRIMITIVE CELL - CENTRING CODE 6/1 VOLUME=  2453.028715 - DENSITY  0.918 g/cm^3
         A              B              C           ALPHA      BETA       GAMMA 
    14.71623829    14.71623829    14.71623829   110.285563 109.065590 109.065590
 *******************************************************************************
 ATOMS IN THE ASYMMETRIC UNIT   36 - ATOMS IN THE UNIT CELL:  138
     ATOM                 X/A                 Y/B                 Z/C    
 *******************************************************************************
      1 T   1 H    -1.233000497659E-01  3.508587349814E-01 -2.379097139192E-01
      2 F   1 H    -4.112315510994E-01  1.146096641533E-01  2.379097139192E-01
      3 F   1 H     1.233000497659E-01 -1.146096641533E-01  4.741587847473E-01
      4 F   1 H     4.112315510994E-01 -3.508587349814E-01 -4.741587847473E-01
      5 T   1 H    -2.379387356708E-01 -1.232908266801E-01  3.507542739763E-01
      6 T   1 H     3.508481441769E-01 -2.378969682297E-01 -1.232832231974E-01
      7 F   1 H    -4.740451006564E-01  4.113069903529E-01 -3.507542739763E-01
      8 F   1 H     1.146137450323E-01  2.378969682297E-01 -4.112548875934E-01
      9 F   1 H     2.379387356708E-01 -4.113069903529E-01  1.146479089908E-01
     10 F   1 H    -1.146137450323E-01  4.741313673743E-01  1.232832231974E-01
     11 F   1 H     4.740451006564E-01  1.232908266801E-01 -1.146479089908E-01
     12 F   1 H    -3.508481441769E-01 -4.741313673743E-01  4.112548875934E-01
     13 T   1 H    -2.379356752932E-01  3.508032562503E-01 -1.232609505004E-01
     14 F   1 H     4.740642067507E-01 -1.146747247927E-01  1.232609505004E-01
     15 F   1 H     2.379356752932E-01  1.146747247927E-01 -4.112610684566E-01
     16 F   1 H    -4.740642067507E-01 -3.508032562503E-01  4.112610684566E-01
     17 T   1 H    -1.232702876963E-01 -2.379066927047E-01  3.509074115468E-01
     18 T   1 H     3.508969118714E-01 -1.232534483201E-01 -2.378939190682E-01
     19 F   1 H     4.111858957486E-01 -4.741776992431E-01 -3.509074115468E-01
     20 F   1 H    -1.146404707481E-01  1.232534483201E-01  4.741503601915E-01
     21 F   1 H     1.232702876963E-01  4.741776992431E-01 -1.146364050083E-01
     22 F   1 H     1.146404707481E-01 -4.112091690604E-01  2.378939190682E-01
     23 F   1 H    -4.111858957486E-01  2.379066927047E-01  1.146364050083E-01
     24 F   1 H    -3.508969118714E-01  4.112091690604E-01 -4.741503601915E-01
     25 T   1 H     4.395718994632E-01  1.352796798316E-01 -4.870254360443E-01
     26 F   1 H    -3.776948841241E-01 -7.340266449252E-02  4.870254360443E-01
     27 F   1 H    -4.395718994632E-01  7.340266449252E-02 -3.042922196316E-01
     28 F   1 H     3.776948841241E-01 -1.352796798316E-01  3.042922196316E-01
     29 T   1 H    -4.869814713539E-01  4.395245636467E-01  1.352855200445E-01
     30 T   1 H     1.352702542516E-01 -4.870821077704E-01  4.394816659880E-01
     31 F   1 H     3.042390436022E-01  3.777330086015E-01 -1.352855200445E-01
     32 F   1 H    -7.343622624153E-02  4.870821077704E-01 -3.776476379780E-01
     33 F   1 H     4.869814713539E-01 -3.777330086015E-01 -7.349396499933E-02
     34 F   1 H     7.343622624153E-02 -3.042114117364E-01 -4.394816659880E-01
     35 F   1 H    -3.042390436022E-01 -4.395245636467E-01  7.349396499933E-02
     36 F   1 H    -1.352702542516E-01  3.042114117364E-01  3.776476379780E-01
     37 T   1 H     4.891998493129E-01  2.464062044796E-01  4.892948294222E-01
     38 F   1 H    -2.428886249426E-01 -9.498010933419E-05 -4.892948294222E-01
     39 F   1 H    -4.891998493129E-01  9.498010933416E-05 -2.427936448333E-01
     40 F   1 H     2.428886249426E-01 -2.464062044796E-01  2.427936448333E-01
     41 T   1 H     4.893037921263E-01  4.891909180429E-01  2.464062645089E-01
     42 T   1 H     2.463892964287E-01  4.892273743504E-01  4.891234189247E-01
     43 F   1 H     2.427846535340E-01  2.428975276174E-01 -2.464062645089E-01
     44 F   1 H    -1.039554256844E-04 -4.892273743504E-01 -2.428380779216E-01
     45 F   1 H    -4.893037921263E-01 -2.428975276174E-01 -1.128740833578E-04
     46 F   1 H     1.039554256845E-04 -2.427341224959E-01 -4.891234189247E-01
     47 F   1 H    -2.427846535340E-01 -4.891909180429E-01  1.128740833578E-04
     48 F   1 H    -2.463892964287E-01  2.427341224959E-01  2.428380779216E-01
     49 T   1 H    -4.869768827291E-01  1.353824493842E-01  4.395340142577E-01
     50 F   1 H    -3.041515648735E-01  7.348910301323E-02 -4.395340142577E-01
     51 F   1 H     4.869768827291E-01 -7.348910301323E-02 -3.776406678868E-01
     52 F   1 H     3.041515648735E-01 -1.353824493842E-01  3.776406678868E-01
     53 T   1 H     4.395812723779E-01 -4.870208686111E-01  1.353766539143E-01
     54 T   1 H     1.353672782127E-01  4.394910674857E-01 -4.870774714453E-01
     55 F   1 H     3.776024774746E-01  3.042046184636E-01 -1.353766539143E-01
     56 F   1 H     7.343146106897E-02 -4.394910674857E-01 -3.041237892730E-01
     57 F   1 H    -4.395812723779E-01 -3.042046184636E-01  7.339785901101E-02
     58 F   1 H    -7.343146106897E-02 -3.775552503420E-01  4.870774714453E-01
     59 F   1 H    -3.776024774746E-01  4.870208686111E-01 -7.339785901101E-02
     60 F   1 H    -1.353672782127E-01  3.775552503420E-01  3.041237892730E-01
     61 T 230 ZN   -2.500067730528E-01  2.499932269472E-01 -5.000000000000E-01
     62 F 230 ZN    2.500067730528E-01 -2.499932269472E-01 -5.000000000000E-01
     63 T 230 ZN    5.000000000000E-01 -2.500259862223E-01  2.499740137777E-01
     64 T 230 ZN    2.499548429475E-01  5.000000000000E-01 -2.500451570525E-01
     65 F 230 ZN    5.000000000000E-01  2.500259862223E-01 -2.499740137777E-01
     66 F 230 ZN   -2.499548429475E-01  5.000000000000E-01  2.500451570525E-01
     67 T   6 C    -3.856376715449E-01  2.442607863398E-01 -3.856231796334E-01
     68 F   6 C    -3.701160340268E-01 -1.449191146202E-05  3.856231796334E-01
     69 F   6 C     3.856376715449E-01  1.449191146202E-05 -3.701015421154E-01
     70 F   6 C     3.701160340268E-01 -2.442607863398E-01  3.701015421154E-01
     71 T   6 C    -3.856114175492E-01 -3.856494646816E-01  2.442607798131E-01
     72 T   6 C     2.442170880548E-01 -3.856609907896E-01 -3.856872516256E-01
     73 F   6 C     3.700897555053E-01  3.701278026377E-01 -2.442607798131E-01
     74 F   6 C    -2.626083607261E-05  3.856609907896E-01 -3.701219211557E-01
     75 F   6 C     3.856114175492E-01 -3.701278026377E-01 -3.804713238961E-05
     76 F   6 C     2.626083607261E-05 -3.700956603196E-01  3.856872516256E-01
     77 F   6 C    -3.700897555053E-01  3.856494646816E-01  3.804713238961E-05
     78 F   6 C    -2.442170880548E-01  3.700956603196E-01  3.701219211557E-01
     79 T   6 C    -2.101147666917E-01  3.219260342770E-01 -2.667307152180E-01
     80 F   6 C    -4.113432505050E-01  5.661594852628E-02  2.667307152180E-01
     81 F   6 C     2.101147666917E-01 -5.661594852628E-02 -4.679591990313E-01
     82 F   6 C     4.113432505050E-01 -3.219260342770E-01  4.679591990313E-01
     83 T   6 C    -2.667454469572E-01 -2.101042437215E-01  3.218801173419E-01
     84 T   6 C     3.219165645064E-01 -2.667292883370E-01 -2.101094198147E-01
     85 F   6 C     4.680156389366E-01  4.113744357009E-01 -3.218801173419E-01
     86 F   6 C     5.661986852227E-02  2.667292883370E-01 -4.113541471566E-01
     87 F   6 C     2.667454469572E-01 -4.113744357009E-01  5.664120323566E-02
     88 F   6 C    -5.661986852227E-02 -4.679740156789E-01  2.101094198147E-01
     89 F   6 C    -4.680156389366E-01  2.101042437215E-01 -5.664120323566E-02
     90 F   6 C    -3.219165645064E-01  4.679740156789E-01  4.113541471566E-01
     91 T   6 C    -4.917993377519E-01  1.872208119840E-01 -4.917959599548E-01
     92 F   6 C    -3.209832280611E-01 -3.377797039739E-06  4.917959599548E-01
     93 F   6 C     4.917993377519E-01  3.377797039628E-06 -3.209798502641E-01
     94 F   6 C     3.209832280611E-01 -1.872208119840E-01  3.209798502641E-01
     95 T   6 C    -4.917663258468E-01 -4.918289954676E-01  1.872208381553E-01
     96 T   6 C     1.872029369291E-01 -4.918454609893E-01 -4.918784721873E-01
     97 F   6 C     3.209501663771E-01  3.210128359979E-01 -1.872208381553E-01
     98 F   6 C    -3.301119800911E-05  4.918454609893E-01 -3.209516020816E-01
     99 F   6 C     4.917663258468E-01 -3.210128359979E-01 -6.266962079768E-05
    100 F   6 C     3.301119800911E-05 -3.209185908836E-01  4.918784721873E-01
    101 F   6 C    -3.209501663771E-01  4.918289954676E-01  6.266962079768E-05
    102 F   6 C    -1.872029369291E-01  3.209185908836E-01  3.209516020816E-01
    103 T   7 N    -2.856421826187E-01  2.729255093954E-01 -3.776787652058E-01
    104 F   7 N    -3.493957253989E-01  9.203658258710E-02  3.776787652058E-01
    105 F   7 N     2.856421826187E-01 -9.203658258710E-02 -4.414323079860E-01
    106 F   7 N     3.493957253989E-01 -2.729255093954E-01  4.414323079860E-01
    107 T   7 N    -3.776761725181E-01 -2.856479701937E-01  2.728928755805E-01
    108 T   7 N     2.728785890321E-01 -3.776899292982E-01 -2.856770857706E-01
    109 F   7 N     4.414591542258E-01  3.494309519015E-01 -2.728928755805E-01
    110 F   7 N     9.201284352756E-02  3.776899292982E-01 -3.494314816697E-01
    111 F   7 N     3.776761725181E-01 -3.494309519015E-01  9.202820232436E-02
    112 F   7 N    -9.201284352756E-02 -4.414443251973E-01  2.856770857706E-01
    113 F   7 N    -4.414591542258E-01  2.856479701937E-01 -9.202820232436E-02
    114 F   7 N    -2.728785890321E-01  4.414443251973E-01  3.494314816697E-01
    115 T   6 C    -2.667543961413E-01  3.219031670995E-01 -2.100795822168E-01
    116 F   6 C    -4.680172506837E-01 -5.667481392447E-02  2.100795822168E-01
    117 F   6 C     2.667543961413E-01  5.667481392447E-02 -4.113424367592E-01
    118 F   6 C     4.680172506837E-01 -3.219031670995E-01  4.113424367592E-01
    119 T   6 C    -2.100901814314E-01 -2.667397045739E-01  3.219488765098E-01
    120 T   6 C     3.219394841638E-01 -2.100848252340E-01 -2.667382463656E-01
    121 F   6 C     4.113114189163E-01  4.679609420588E-01 -3.219488765098E-01
    122 F   6 C    -5.665342113153E-02  2.100848252340E-01 -4.679756906021E-01
    123 F   6 C     2.100901814314E-01 -4.679609420588E-01 -5.664952314248E-02
    124 F   6 C     5.665342113153E-02 -4.113222694706E-01  2.667382463656E-01
    125 F   6 C    -4.113114189163E-01  2.667397045739E-01  5.664952314248E-02
    126 F   6 C    -3.219394841638E-01  4.113222694706E-01  4.679756906021E-01
    127 T   7 N    -3.776859334271E-01  2.729302222146E-01 -2.856123294224E-01
    128 F   7 N    -4.414574483630E-01 -9.207360400470E-02  2.856123294224E-01
    129 F   7 N     3.776859334271E-01  9.207360400470E-02 -3.493838443583E-01
    130 F   7 N     4.414574483630E-01 -2.729302222146E-01  3.493838443583E-01
    131 T   7 N    -2.856065962758E-01 -3.776885395840E-01  2.729628034713E-01
    132 T   7 N     2.729158769463E-01 -2.856414946422E-01 -3.776996982986E-01
    133 F   7 N     3.493486569447E-01  4.414306002530E-01 -2.729628034713E-01
    134 F   7 N    -9.205820365635E-02  2.856414946422E-01 -4.414426284115E-01
    135 F   7 N     2.856065962758E-01 -4.414306002530E-01 -9.208194330826E-02
    136 F   7 N     9.205820365635E-02 -3.493844247552E-01  3.776996982986E-01
    137 F   7 N    -3.493486569447E-01  3.776885395840E-01  9.208194330826E-02
    138 F   7 N    -2.729158769463E-01  3.493844247552E-01  4.414426284115E-01

 TRANSFORMATION MATRIX PRIMITIVE-CRYSTALLOGRAPHIC CELL
  0.0000  1.0000  1.0000  1.0000  0.0000  1.0000  1.0000  1.0000  0.0000

 *******************************************************************************
 CRYSTALLOGRAPHIC CELL (VOLUME=       4906.05743057)
         A              B              C           ALPHA      BETA       GAMMA 
    16.82164110    17.07780823    17.07780823    90.000000  90.000000  90.000000

 COORDINATES IN THE CRYSTALLOGRAPHIC CELL
     ATOM                 X/A                 Y/B                 Z/C    
 *******************************************************************************
      1 T   1 H     1.181245354141E-01 -3.560342493332E-01  2.327341995674E-01
      2 F   1 H    -1.181245354141E-01  3.560342493332E-01  2.327341995674E-01
      3 F   1 H     1.181245354141E-01  3.560342493332E-01 -2.327341995674E-01
      4 F   1 H    -1.181245354141E-01 -3.560342493332E-01 -2.327341995674E-01
      5 T   1 H     2.327010914835E-01  1.180531824928E-01 -3.559919181636E-01
      6 T   1 H    -3.560141678020E-01  2.327309446046E-01  1.181171995723E-01
      7 F   1 H    -2.327010914835E-01 -1.180531824928E-01 -3.559919181636E-01
      8 F   1 H     3.560141678020E-01  2.327309446046E-01 -1.181171995723E-01
      9 F   1 H     2.327010914835E-01 -1.180531824928E-01  3.559919181636E-01
     10 F   1 H     3.560141678020E-01 -2.327309446046E-01  1.181171995723E-01
     11 F   1 H    -2.327010914835E-01  1.180531824928E-01  3.559919181636E-01
     12 F   1 H    -3.560141678020E-01 -2.327309446046E-01 -1.181171995723E-01
     13 T   1 H     2.327389905215E-01 -3.559999410219E-01  1.180642657288E-01
     14 F   1 H    -2.327389905215E-01  3.559999410219E-01  1.180642657288E-01
     15 F   1 H     2.327389905215E-01  3.559999410219E-01 -1.180642657288E-01
     16 F   1 H    -2.327389905215E-01 -3.559999410219E-01 -1.180642657288E-01
     17 T   1 H     1.181355032692E-01  2.327719082776E-01 -3.560421959739E-01
     18 T   1 H    -3.560221396298E-01  1.181282205617E-01  2.327686913097E-01
     19 F   1 H    -1.181355032692E-01 -2.327719082776E-01 -3.560421959739E-01
     20 F   1 H     3.560221396298E-01  1.181282205617E-01 -2.327686913097E-01
     21 F   1 H     1.181355032692E-01 -2.327719082776E-01  3.560421959739E-01
     22 F   1 H     3.560221396298E-01 -1.181282205617E-01  2.327686913097E-01
     23 F   1 H    -1.181355032692E-01  2.327719082776E-01  3.560421959739E-01
     24 F   1 H    -3.560221396298E-01 -1.181282205617E-01 -2.327686913097E-01
     25 T   1 H     1.043411721620E-01  4.086333917936E-01  3.093850766953E-02
     26 F   1 H    -1.043411721620E-01 -4.086333917936E-01  3.093850766953E-02
     27 F   1 H     1.043411721620E-01 -4.086333917936E-01 -3.093850766953E-02
     28 F   1 H    -1.043411721620E-01  4.086333917936E-01 -3.093850766953E-02
     29 T   1 H     3.089577752260E-02  1.043897425219E-01  4.086287861241E-01
     30 T   1 H     4.085646519830E-01  3.091701400503E-02  1.043532402466E-01
     31 F   1 H    -3.089577752260E-02 -1.043897425219E-01  4.086287861241E-01
     32 F   1 H    -4.085646519830E-01  3.091701400503E-02 -1.043532402466E-01
     33 F   1 H     3.089577752260E-02 -1.043897425219E-01 -4.086287861241E-01
     34 F   1 H    -4.085646519830E-01 -3.091701400503E-02  1.043532402466E-01
     35 F   1 H    -3.089577752260E-02  1.043897425219E-01 -4.086287861241E-01
     36 F   1 H     4.085646519830E-01 -3.091701400503E-02 -1.043532402466E-01
     37 T   1 H     1.232505922945E-01  3.660442371278E-01  1.231556121851E-01
     38 F   1 H    -1.232505922945E-01 -3.660442371278E-01  1.231556121851E-01
     39 F   1 H     1.232505922945E-01 -3.660442371278E-01 -1.231556121851E-01
     40 F   1 H    -1.232505922945E-01  3.660442371278E-01 -1.231556121851E-01
     41 T   1 H     1.231466952128E-01  1.232595692961E-01  3.660442228301E-01
     42 T   1 H     3.659807484231E-01  1.231426705015E-01  1.232466259272E-01
     43 F   1 H    -1.231466952128E-01 -1.232595692961E-01  3.660442228301E-01
     44 F   1 H    -3.659807484231E-01  1.231426705015E-01 -1.232466259272E-01
     45 F   1 H     1.231466952128E-01 -1.232595692961E-01 -3.660442228301E-01
     46 F   1 H    -3.659807484231E-01 -1.231426705015E-01  1.232466259272E-01
     47 F   1 H    -1.231466952128E-01  1.232595692961E-01 -3.660442228301E-01
     48 F   1 H     3.659807484231E-01 -1.231426705015E-01 -1.232466259272E-01
     49 T   1 H     3.094667318547E-02  4.085873410722E-01  1.044357761987E-01
     50 F   1 H    -3.094667318547E-02 -4.085873410722E-01  1.044357761987E-01
     51 F   1 H     3.094667318547E-02 -4.085873410722E-01 -1.044357761987E-01
     52 F   1 H    -3.094667318547E-02  4.085873410722E-01 -1.044357761987E-01
     53 T   1 H     1.043872564626E-01  3.098939745163E-02  4.085918749263E-01
     54 T   1 H     4.085231589138E-01  1.043993696408E-01  3.096790857185E-02
     55 F   1 H    -1.043872564626E-01 -3.098939745163E-02  4.085918749263E-01
     56 F   1 H    -4.085231589138E-01  1.043993696408E-01 -3.096790857185E-02
     57 F   1 H     1.043872564626E-01 -3.098939745163E-02 -4.085918749263E-01
     58 F   1 H    -4.085231589138E-01 -1.043993696408E-01  3.096790857185E-02
     59 F   1 H    -1.043872564626E-01  3.098939745163E-02 -4.085918749263E-01
     60 F   1 H     4.085231589138E-01 -1.043993696408E-01 -3.096790857185E-02
     61 T 230 ZN   -5.000000000000E-01  0.000000000000E+00 -2.500067730528E-01
     62 F 230 ZN   -5.000000000000E-01  0.000000000000E+00  2.500067730528E-01
     63 T 230 ZN   -2.500259862223E-01  5.000000000000E-01  0.000000000000E+00
     64 T 230 ZN   -2.752131715785E-17 -2.500451570525E-01  5.000000000000E-01
     65 F 230 ZN    2.500259862223E-01  5.000000000000E-01 -5.504263431570E-17
     66 F 230 ZN    0.000000000000E+00  2.500451570525E-01  5.000000000000E-01
     67 T   6 C     1.221376391256E-01  4.922391812410E-01  1.221231472141E-01
     68 F   6 C    -1.221376391256E-01 -4.922391812410E-01  1.221231472141E-01
     69 F   6 C     1.221376391256E-01 -4.922391812410E-01 -1.221231472141E-01
     70 F   6 C    -1.221376391256E-01  4.922391812410E-01 -1.221231472141E-01
     71 T   6 C     1.221113663404E-01  1.221494134727E-01  4.922391689780E-01
     72 T   6 C     4.922173347650E-01  1.220954136093E-01  1.221216744454E-01
     73 F   6 C    -1.221113663404E-01 -1.221494134727E-01  4.922391689780E-01
     74 F   6 C    -4.922173347650E-01  1.220954136093E-01 -1.221216744454E-01
     75 F   6 C     1.221113663404E-01 -1.221494134727E-01 -4.922391689780E-01
     76 F   6 C    -4.922173347650E-01 -1.220954136093E-01  1.221216744454E-01
     77 F   6 C    -1.221113663404E-01  1.221494134727E-01 -4.922391689780E-01
     78 F   6 C     4.922173347650E-01 -1.220954136093E-01 -1.221216744454E-01
     79 T   6 C     1.326550428753E-01 -3.993857580933E-01  1.892709914016E-01
     80 F   6 C    -1.326550428753E-01  3.993857580933E-01  1.892709914016E-01
     81 F   6 C     1.326550428753E-01  3.993857580933E-01 -1.892709914016E-01
     82 F   6 C    -1.326550428753E-01 -3.993857580933E-01 -1.892709914016E-01
     83 T   6 C     1.892606602888E-01  1.326194570531E-01 -3.993649040103E-01
     84 T   6 C    -3.993776363290E-01  1.892682165143E-01  1.326483479921E-01
     85 F   6 C    -1.892606602888E-01 -1.326194570531E-01 -3.993649040103E-01
     86 F   6 C     3.993776363290E-01  1.892682165143E-01 -1.326483479921E-01
     87 F   6 C     1.892606602888E-01 -1.326194570531E-01  3.993649040103E-01
     88 F   6 C     3.993776363290E-01 -1.892682165143E-01  1.326483479921E-01
     89 F   6 C    -1.892606602888E-01  1.326194570531E-01  3.993649040103E-01
     90 F   6 C    -3.993776363290E-01 -1.892682165143E-01 -1.326483479921E-01
     91 T   6 C     9.361209489053E-02  4.145919451546E-01  9.360871709349E-02
     92 F   6 C    -9.361209489053E-02 -4.145919451546E-01  9.360871709349E-02
     93 F   6 C     9.361209489053E-02 -4.145919451546E-01 -9.360871709349E-02
     94 F   6 C    -9.361209489053E-02  4.145919451546E-01 -9.360871709349E-02
     95 T   6 C     9.357908426724E-02  9.364175388803E-02  4.145919202652E-01
     96 T   6 C     4.145365649471E-01  9.358496286553E-02  9.361797406354E-02
     97 F   6 C    -9.357908426724E-02 -9.364175388803E-02  4.145919202652E-01
     98 F   6 C    -4.145365649471E-01  9.358496286553E-02 -9.361797406354E-02
     99 F   6 C     9.357908426724E-02 -9.364175388803E-02 -4.145919202652E-01
    100 F   6 C    -4.145365649471E-01 -9.358496286553E-02  9.361797406354E-02
    101 F   6 C    -9.357908426724E-02  9.364175388803E-02 -4.145919202652E-01
    102 F   6 C     4.145365649471E-01 -9.358496286553E-02 -9.361797406354E-02
    103 T   7 N     9.044446340413E-02 -4.681232286099E-01  1.824810459912E-01
    104 F   7 N    -9.044446340413E-02  4.681232286099E-01  1.824810459912E-01
    105 F   7 N     9.044446340413E-02  4.681232286099E-01 -1.824810459912E-01
    106 F   7 N    -9.044446340413E-02 -4.681232286099E-01 -1.824810459912E-01
    107 T   7 N     1.824605389524E-01  9.043233662807E-02 -4.681085091461E-01
    108 T   7 N    -4.681228020504E-01  1.824457162798E-01  9.043287275227E-02
    109 F   7 N    -1.824605389524E-01 -9.043233662807E-02 -4.681085091461E-01
    110 F   7 N     4.681228020504E-01  1.824457162798E-01 -9.043287275227E-02
    111 F   7 N     1.824605389524E-01 -9.043233662807E-02  4.681085091461E-01
    112 F   7 N     4.681228020504E-01 -1.824457162798E-01  9.043287275227E-02
    113 F   7 N    -1.824605389524E-01  9.043233662807E-02  4.681085091461E-01
    114 F   7 N    -4.681228020504E-01 -1.824457162798E-01 -9.043287275227E-02
    115 T   6 C     1.892889905120E-01 -3.993685727288E-01  1.326141765875E-01
    116 F   6 C    -1.892889905120E-01  3.993685727288E-01  1.326141765875E-01
    117 F   6 C     1.892889905120E-01  3.993685727288E-01 -1.326141765875E-01
    118 F   6 C    -1.892889905120E-01 -3.993685727288E-01 -1.326141765875E-01
    119 T   6 C     1.326496766837E-01  1.892991998262E-01 -3.993893812575E-01
    120 T   6 C    -3.993812778817E-01  1.326430315162E-01  1.892964526477E-01
    121 F   6 C    -1.326496766837E-01 -1.892991998262E-01 -3.993893812575E-01
    122 F   6 C     3.993812778817E-01  1.326430315162E-01 -1.892964526477E-01
    123 F   6 C     1.326496766837E-01 -1.892991998262E-01  3.993893812575E-01
    124 F   6 C     3.993812778817E-01 -1.326430315162E-01  1.892964526477E-01
    125 F   6 C    -1.326496766837E-01  1.892991998262E-01  3.993893812575E-01
    126 F   6 C    -3.993812778817E-01 -1.326430315162E-01 -1.892964526477E-01
    127 T   7 N     1.825019131097E-01 -4.681142425321E-01  9.042830910497E-02
    128 F   7 N    -1.825019131097E-01  4.681142425321E-01  9.042830910497E-02
    129 F   7 N     1.825019131097E-01  4.681142425321E-01 -9.042830910497E-02
    130 F   7 N    -1.825019131097E-01 -4.681142425321E-01 -9.042830910497E-02
    131 T   7 N     9.044043008150E-02  1.825223733898E-01 -4.681289696655E-01
    132 T   7 N    -4.681285349435E-01  9.042883664495E-02  1.824870403013E-01
    133 F   7 N    -9.044043008150E-02 -1.825223733898E-01 -4.681289696655E-01
    134 F   7 N     4.681285349435E-01  9.042883664495E-02 -1.824870403013E-01
    135 F   7 N     9.044043008150E-02 -1.825223733898E-01  4.681289696655E-01
    136 F   7 N     4.681285349435E-01 -9.042883664495E-02  1.824870403013E-01
    137 F   7 N    -9.044043008150E-02  1.825223733898E-01  4.681289696655E-01
    138 F   7 N    -4.681285349435E-01 -9.042883664495E-02 -1.824870403013E-01

 T = ATOM BELONGING TO THE ASYMMETRIC UNIT

 TOTAL ENERGY(DFT)(AU)(  7) -4.5418183558473E+03     DE (AU)   -3.826E-04

 SYMMETRY ALLOWED FORCES  (COORDINATE, FORCE)

    1  1.1409882E-03    2  3.9691263E-04    3 -5.1991771E-04    4 -2.6507034E-03
    5  1.0191828E-02    6  3.0041962E-03    7 -1.7021348E-03    8  7.9533348E-04
    9  1.1564194E-02   10 -2.6531143E-03   11 -2.4936626E-03   12  1.0339033E-02
   13  1.1430310E-03   14 -6.4666588E-04   15  8.4678107E-05   16 -1.7014264E-03
   17  9.6194597E-03   18  6.4733074E-03   19 -5.4896556E-04   20  1.3426430E-04
   21  6.0362260E-04   22  1.2478496E-02   23 -1.1188226E-02   24 -1.2995352E-02
   25  5.1682466E-04   26 -6.5668829E-04   27 -1.1242760E-03   28 -2.6734303E-03
   29  3.8736152E-03   30  1.0917868E-03   31 -2.6617931E-03   32 -9.8614922E-04
   33  3.8853782E-03   34  1.1395157E-02   35 -3.4383129E-03   36 -5.9678195E-03
   37  1.2474289E-02   38 -5.6352232E-03   39 -1.6180270E-02   40 -5.5543569E-04
   41  4.6145982E-04   42  4.2150905E-04   43  5.1948557E-04   44 -6.4468018E-04
   45 -1.1325059E-03   46  3.4415880E-03   47 -4.1836272E-06   48 -3.4307183E-03
   49  1.9120207E-03   50  3.2321424E-03   51 -1.0084153E-02   52  1.8979309E-03
   53 -1.0333183E-02   54 -2.2372859E-03   55 -9.6894124E-04   56 -5.1186867E-03
   57 -8.8490900E-03   58  8.6001391E-03   59  2.9371664E-03   60 -3.2081102E-03
   61 -1.1715671E-02   62  9.1191393E-03   63  1.5084617E-04   64 -2.2516940E-03
   65  1.2728609E-02   66  1.3725041E-02   67 -7.8598356E-03   68  1.4105596E-03
   69  9.8691406E-03   70 -7.8711905E-03   71  7.8220682E-03   72  6.1937639E-03
   73 -6.8974099E-03   74 -7.2707829E-03   75 -1.2582424E-02   76  8.1537986E-03
   77  5.3322371E-03   78 -1.2838111E-02   79 -6.7802210E-03   80  1.6923531E-02
   81  4.2522311E-03   82  1.2781961E-03   83 -8.6958631E-03   84 -7.1679908E-03
   85 -1.1730577E-02   86 -4.4252311E-03   87  7.9775850E-03   88  8.5919614E-03
   89 -4.2432143E-03   90  9.4471416E-04   91 -2.2517100E-03   92  5.5199914E-03
   93  1.7884380E-02   94 -6.7894036E-03   95 -4.7795913E-03   96  1.6809349E-02
   97  8.1525725E-03   98 -1.3772536E-02   99 -1.7895228E-03  100  1.2781351E-03
  101 -1.8484408E-03  102 -1.1111737E-02

 GRADIENT NORM     0.073510  GRADIENT THRESHOLD     0.500000

 PREDICTED ENERGY CHANGE    -0.121E-01
 SCSCSCSCSCSCSCSCSCSCSCSCSCSCSCSCSCSCSCSCSCSCSCSCSCSCSCSCSCSCSCSCSCSCSCSCSCSCSC
 DISPLACEMENT SCALED BY  0.6949
 NO CONVERGENCE TESTS PERFORMED
           GRADIENT INFORMATIONS AT   --    PREDICTED POINT WRT CURR.POINT
   I  PREV.GRAD   CURR.GRAD   PRED.POINT  OLD.DISP NEW.DISP
    1   -0.0012     -0.0011     -0.0008      0.2302      0.1600
    2   -0.0004     -0.0004      0.0005     -0.6926     -0.4813
    3    0.0005      0.0005      0.0003     -0.0007     -0.0005
    4    0.0027      0.0027      0.0012     -0.2452     -0.1704
    5   -0.0104     -0.0102     -0.0028     -0.1047     -0.0727
    6   -0.0031     -0.0030     -0.0014      0.7195      0.5000
    7    0.0017      0.0017      0.0006     -0.3601     -0.2503
    8   -0.0008     -0.0008      0.0002      0.0512      0.0356
    9   -0.0118     -0.0116     -0.0031      0.1052      0.0731
   10    0.0027      0.0027      0.0012     -0.2451     -0.1703
   11    0.0026      0.0025      0.0002      0.6760      0.4698
   12   -0.0105     -0.0103     -0.0032      0.2689      0.1869
   13   -0.0012     -0.0011     -0.0008      0.2300      0.1598
   14    0.0007      0.0006      0.0000      0.3451      0.2398
   15   -0.0001     -0.0001      0.0006     -0.5992     -0.4164
   16    0.0017      0.0017      0.0006     -0.3590     -0.2495
   17   -0.0098     -0.0096     -0.0028      0.0653      0.0454
   18   -0.0066     -0.0065     -0.0013      0.0973      0.0676
   19    0.0006      0.0005      0.0003      0.0957      0.0665
   20   -0.0001     -0.0001     -0.0000      0.1334      0.0927
   21   -0.0006     -0.0006     -0.0001     -0.0263     -0.0183
   22   -0.0127     -0.0125     -0.0043      0.1218      0.0847
   23    0.0114      0.0112      0.0034     -0.1702     -0.1183
   24    0.0133      0.0130      0.0041      0.1824      0.1268
   25   -0.0005     -0.0005     -0.0001     -0.1474     -0.1024
   26    0.0007      0.0007     -0.0004     -0.0713     -0.0495
   27    0.0012      0.0011     -0.0002     -0.1183     -0.0822
   28    0.0027      0.0027      0.0011      0.0112      0.0078
   29   -0.0039     -0.0039     -0.0013      0.1836      0.1276
   30   -0.0011     -0.0011     -0.0004      0.1645      0.1143
   31    0.0027      0.0027      0.0011      0.0083      0.0057
   32    0.0010      0.0010      0.0003      0.0525      0.0365
   33   -0.0040     -0.0039     -0.0013      0.2420      0.1682
   34   -0.0116     -0.0114     -0.0037     -0.1083     -0.0753
   35    0.0035      0.0034      0.0006     -0.1202     -0.0835
   36    0.0061      0.0060      0.0010     -0.2064     -0.1434
   37   -0.0127     -0.0125     -0.0043      0.1226      0.0852
   38    0.0057      0.0056      0.0018      0.2406      0.1672
   39    0.0165      0.0162      0.0050     -0.0559     -0.0388
   40    0.0006      0.0006      0.0003      0.0961      0.0668
   41   -0.0005     -0.0005     -0.0001     -0.0887     -0.0617
   42   -0.0004     -0.0004     -0.0001      0.1013      0.0704
   43   -0.0005     -0.0005     -0.0001     -0.1485     -0.1032
   44    0.0007      0.0006      0.0000     -0.0667     -0.0464
   45    0.0012      0.0011     -0.0005     -0.1211     -0.0841
   46   -0.0035     -0.0034     -0.0028      0.0639      0.0444
   47    0.0000      0.0000      0.0000     -0.0002     -0.0001
   48    0.0034      0.0034      0.0028     -0.0634     -0.0440
   49   -0.0020     -0.0019      0.0002      0.0594      0.0413
   50   -0.0033     -0.0032     -0.0015      0.0690      0.0480
   51    0.0103      0.0101      0.0029      0.0645      0.0448
   52   -0.0020     -0.0019      0.0002      0.0589      0.0409
   53    0.0105      0.0103      0.0032      0.0216      0.0150
   54    0.0023      0.0022      0.0001      0.0921      0.0640
   55    0.0010      0.0010      0.0008     -0.1341     -0.0932
   56    0.0053      0.0051     -0.0011     -0.0232     -0.0161
   57    0.0092      0.0088     -0.0020     -0.0396     -0.0275
   58   -0.0088     -0.0086     -0.0019      0.1200      0.0834
   59   -0.0031     -0.0029      0.0020     -0.2740     -0.1904
   60    0.0033      0.0032     -0.0000      0.0561      0.0390
   61    0.0120      0.0117      0.0022     -0.0785     -0.0546
   62   -0.0095     -0.0091      0.0039      0.0135      0.0094
   63   -0.0001     -0.0002     -0.0017      0.3132      0.2176
   64    0.0023      0.0023      0.0004     -0.2623     -0.1822
   65   -0.0130     -0.0127     -0.0031      0.0388      0.0270
   66   -0.0142     -0.0137      0.0017      0.0735      0.0511
   67    0.0080      0.0079      0.0032      0.0739      0.0514
   68   -0.0014     -0.0014     -0.0009      0.1627      0.1131
   69   -0.0100     -0.0099     -0.0038      0.0341      0.0237
   70    0.0080      0.0079      0.0032      0.0730      0.0507
   71   -0.0080     -0.0078     -0.0028     -0.0515     -0.0358
   72   -0.0063     -0.0062     -0.0027      0.1585      0.1101
   73    0.0070      0.0069      0.0040     -0.1363     -0.0947
   74    0.0075      0.0073      0.0008     -0.0714     -0.0496
   75    0.0129      0.0126      0.0014     -0.1232     -0.0856
   76   -0.0084     -0.0082     -0.0005      0.0780      0.0542
   77   -0.0054     -0.0053     -0.0024      0.0491      0.0341
   78    0.0133      0.0128     -0.0017      0.0584      0.0406
   79    0.0070      0.0068     -0.0003      0.0442      0.0307
   80   -0.0172     -0.0169     -0.0065      0.1092      0.0759
   81   -0.0044     -0.0043      0.0021     -0.0225     -0.0156
   82   -0.0013     -0.0013     -0.0012     -0.1169     -0.0813
   83    0.0088      0.0087      0.0046      0.0188      0.0131
   84    0.0074      0.0072     -0.0007      0.0070      0.0049
   85    0.0120      0.0117      0.0022     -0.0783     -0.0544
   86    0.0046      0.0044     -0.0034      0.2647      0.1840
   87   -0.0083     -0.0080      0.0025      0.1682      0.1169
   88   -0.0088     -0.0086     -0.0019      0.1197      0.0832
   89    0.0044      0.0042     -0.0010      0.1854      0.1288
   90   -0.0010     -0.0009      0.0017     -0.2088     -0.1451
   91    0.0023      0.0023      0.0004     -0.2618     -0.1819
   92   -0.0058     -0.0055      0.0030      0.0440      0.0305
   93   -0.0183     -0.0179     -0.0019      0.0707      0.0491
   94    0.0070      0.0068     -0.0003      0.0445      0.0309
   95    0.0048      0.0048      0.0050     -0.0741     -0.0515
   96   -0.0172     -0.0168     -0.0046      0.0831      0.0577
   97   -0.0084     -0.0082     -0.0006      0.0777      0.0540
   98    0.0142      0.0138     -0.0002      0.0262      0.0182
   99    0.0019      0.0018     -0.0030      0.0715      0.0497
  100   -0.0013     -0.0013     -0.0012     -0.1173     -0.0815
  101    0.0020      0.0018     -0.0029     -0.0037     -0.0026
  102    0.0113      0.0111      0.0036      0.0199      0.0138
 TTTTTTTTTTTTTTTTTTTTTTTTTTTTTT OPTI        TELAPSE     5072.01 TCPU     3470.87
 *******************************************************************************
 COORDINATE OPTIMIZATION - POINT    3
 *******************************************************************************
 LATTICE PARAMETERS (ANGSTROMS AND DEGREES) - BOHR = 0.5291772083 ANGSTROM
 PRIMITIVE CELL - CENTRING CODE 6/1 VOLUME=  2453.028715 - DENSITY  0.918 g/cm^3
         A              B              C           ALPHA      BETA       GAMMA 
    14.71623829    14.71623829    14.71623829   110.285563 109.065590 109.065590
 *******************************************************************************
 ATOMS IN THE ASYMMETRIC UNIT   36 - ATOMS IN THE UNIT CELL:  138
     ATOM                 X/A                 Y/B                 Z/C    
 *******************************************************************************
      1 T   1 H    -1.234872798995E-01  3.416525418843E-01 -2.379884431756E-01
      2 F   1 H    -4.203590149401E-01  1.145011632761E-01  2.379884431756E-01
      3 F   1 H     1.234872798995E-01 -1.145011632761E-01  4.651398217838E-01
      4 F   1 H     4.203590149401E-01 -3.416525418843E-01 -4.651398217838E-01
      5 T   1 H    -2.359697445824E-01 -1.190939300296E-01  3.618091883177E-01
      6 T   1 H     3.473967016022E-01 -2.363718748853E-01 -1.216322242307E-01
      7 F   1 H    -4.809031183473E-01  4.022210670998E-01 -3.618091883177E-01
      8 F   1 H     1.147396506546E-01  2.363718748853E-01 -4.162314235125E-01
      9 F   1 H     2.359697445824E-01 -4.022210670998E-01  1.168758145529E-01
     10 F   1 H    -1.147396506546E-01  4.690289258329E-01  1.216322242307E-01
     11 F   1 H     4.809031183473E-01  1.190939300296E-01 -1.168758145529E-01
     12 F   1 H    -3.473967016022E-01 -4.690289258329E-01  4.162314235125E-01
     13 T   1 H    -2.359634081890E-01  3.618647708091E-01 -1.190666759954E-01
     14 F   1 H     4.809314468045E-01 -1.168967321936E-01  1.190666759954E-01
     15 F   1 H     2.359634081890E-01  1.168967321936E-01 -4.021718210019E-01
     16 F   1 H    -4.809314468045E-01 -3.618647708091E-01  4.021718210019E-01
     17 T   1 H    -1.234562370765E-01 -2.379856151158E-01  3.417157949024E-01
     18 T   1 H     3.474611631514E-01 -1.216018707480E-01 -2.363627513656E-01
     19 F   1 H     4.202985899819E-01 -4.651720319788E-01 -3.417157949024E-01
     20 F   1 H    -1.147608806177E-01  1.216018707480E-01  4.690630338994E-01
     21 F   1 H     1.234562370765E-01  4.651720319788E-01 -1.145293780393E-01
     22 F   1 H     1.147608806177E-01 -4.161760854830E-01  2.363627513656E-01
     23 F   1 H    -4.202985899819E-01  2.379856151158E-01  1.145293780393E-01
     24 F   1 H    -3.474611631514E-01  4.161760854830E-01 -4.690630338994E-01
     25 T   1 H     4.411474593605E-01  1.368358109113E-01 -4.874290050966E-01
     26 F   1 H    -3.757351839921E-01 -7.142353554285E-02  4.874290050966E-01
     27 F   1 H    -4.411474593605E-01  7.142353554285E-02 -3.043116484493E-01
     28 F   1 H     3.757351839921E-01 -1.368358109113E-01  3.043116484493E-01
     29 T   1 H    -4.848262231540E-01  4.386672571469E-01  1.380616936950E-01
     30 T   1 H     1.322243328102E-01 -4.889267597699E-01  4.376763859261E-01
     31 F   1 H     3.006055634519E-01  3.771120831509E-01 -1.380616936950E-01
     32 F   1 H    -7.339685430394E-02  4.889267597699E-01 -3.788489074199E-01
     33 F   1 H     4.848262231540E-01 -3.771120831509E-01 -7.650651969907E-02
     34 F   1 H     7.339685430394E-02 -3.054520531159E-01 -4.376763859261E-01
     35 F   1 H    -3.006055634519E-01 -4.386672571469E-01  7.650651969907E-02
     36 F   1 H    -1.322243328102E-01  3.054520531159E-01  3.788489074199E-01
     37 T   1 H     4.913981184848E-01  2.501102160917E-01  4.918297790041E-01
     38 F   1 H    -2.417195629125E-01 -4.316605193328E-04 -4.918297790041E-01
     39 F   1 H    -4.913981184848E-01  4.316605193328E-04 -2.412879023931E-01
     40 F   1 H     2.417195629125E-01 -2.501102160917E-01  2.412879023931E-01
     41 T   1 H     4.914800574902E-01  4.917569967625E-01  2.501224251297E-01
     42 T   1 H     2.429431483899E-01  4.860491887336E-01  4.859594865316E-01
     43 F   1 H     2.416345716329E-01  2.413576323605E-01 -2.501224251297E-01
     44 F   1 H    -8.970220197219E-05 -4.860491887336E-01 -2.431060403437E-01
     45 F   1 H    -4.914800574902E-01 -2.413576323605E-01  2.769392723514E-04
     46 F   1 H     8.970220197221E-05 -2.430163381418E-01 -4.859594865316E-01
     47 F   1 H    -2.416345716329E-01 -4.917569967625E-01 -2.769392723513E-04
     48 F   1 H    -2.429431483899E-01  2.430163381418E-01  2.431060403437E-01
     49 T   1 H    -4.848202448295E-01  1.381273507877E-01  4.386810567135E-01
     50 F   1 H    -3.005537059258E-01  7.649869845697E-02 -4.386810567135E-01
     51 F   1 H     4.848202448295E-01 -7.649869845697E-02 -3.770524043827E-01
     52 F   1 H     3.005537059258E-01 -1.381273507877E-01  3.770524043827E-01
     53 T   1 H     4.411571023881E-01 -4.874230273644E-01  1.369154425774E-01
     54 T   1 H     1.323064380880E-01  4.376848679703E-01 -4.889252331866E-01
     55 F   1 H     3.756615300582E-01  3.042416598108E-01 -1.369154425774E-01
     56 F   1 H     7.338989884313E-02 -4.376848679703E-01 -3.053784298823E-01
     57 F   1 H    -4.411571023881E-01 -3.042416598108E-01  7.141987024747E-02
     58 F   1 H    -7.338989884313E-02 -3.787683287254E-01  4.889252331866E-01
     59 F   1 H    -3.756615300582E-01  4.874230273644E-01 -7.141987024747E-02
     60 F   1 H    -1.323064380880E-01  3.787683287254E-01  3.053784298823E-01
     61 T 230 ZN   -2.490337971547E-01  2.509662028453E-01 -5.000000000000E-01
     62 F 230 ZN    2.490337971547E-01 -2.509662028453E-01 -5.000000000000E-01
     63 T 230 ZN    5.000000000000E-01 -2.500230827761E-01  2.499769172239E-01
     64 T 230 ZN    2.489897715195E-01  5.000000000000E-01 -2.510102284805E-01
     65 F 230 ZN    5.000000000000E-01  2.500230827761E-01 -2.499769172239E-01
     66 F 230 ZN   -2.489897715195E-01  5.000000000000E-01  2.510102284805E-01
     67 T   6 C    -3.841056065986E-01  2.456678591415E-01 -3.846352462197E-01
     68 F   6 C    -3.696968946387E-01  5.296396211511E-04  3.846352462197E-01
     69 F   6 C     3.841056065986E-01 -5.296396211511E-04 -3.702265342599E-01
     70 F   6 C     3.696968946387E-01 -2.456678591415E-01  3.702265342599E-01
     71 T   6 C    -3.840832988648E-01 -3.846568960156E-01  2.456699747644E-01
     72 T   6 C     2.421459453942E-01 -3.862618402381E-01 -3.862842552620E-01
     73 F   6 C     3.696731292200E-01  3.702467263708E-01 -2.456699747644E-01
     74 F   6 C    -2.241502390825E-05  3.862618402381E-01 -3.715922143677E-01
     75 F   6 C     3.840832988648E-01 -3.702467263708E-01 -5.735971508560E-04
     76 F   6 C     2.241502390825E-05 -3.715697993438E-01  3.862842552620E-01
     77 F   6 C    -3.696731292200E-01  3.846568960156E-01  5.735971508560E-04
     78 F   6 C    -2.421459453942E-01  3.715697993438E-01  3.715922143677E-01
     79 T   6 C    -2.094000096754E-01  3.187168603403E-01 -2.659000895017E-01
     80 F   6 C    -4.153830501581E-01  5.650007982630E-02  2.659000895017E-01
     81 F   6 C     2.094000096754E-01 -5.650007982630E-02 -4.718831299844E-01
     82 F   6 C     4.153830501581E-01 -3.187168603403E-01  4.718831299844E-01
     83 T   6 C    -2.652776827387E-01 -2.074970859331E-01  3.266932745159E-01
     84 T   6 C     3.193862683483E-01 -2.656220825823E-01 -2.089545439314E-01
     85 F   6 C     4.658096395510E-01  4.080290427455E-01 -3.266932745159E-01
     86 F   6 C     5.666753865098E-02  2.656220825823E-01 -4.149916490693E-01
     87 F   6 C     2.652776827387E-01 -4.080290427455E-01  5.778059680555E-02
     88 F   6 C    -5.666753865098E-02 -4.716591877203E-01  2.089545439314E-01
     89 F   6 C    -4.658096395510E-01  2.074970859331E-01 -5.778059680555E-02
     90 F   6 C    -3.193862683483E-01  4.716591877203E-01  4.149916490693E-01
     91 T   6 C    -4.899051906969E-01  1.896341974299E-01 -4.912684215843E-01
     92 F   6 C    -3.190973809857E-01  1.363230887447E-03  4.912684215843E-01
     93 F   6 C     4.899051906969E-01 -1.363230887447E-03 -3.204606118732E-01
     94 F   6 C     3.190973809857E-01 -1.896341974299E-01  3.204606118732E-01
     95 T   6 C    -4.898787568707E-01 -4.912932712434E-01  1.896414927984E-01
     96 T   6 C     1.842572576857E-01 -4.937307453636E-01 -4.937600237638E-01
     97 F   6 C     3.190652359582E-01  3.204797503308E-01 -1.896414927984E-01
     98 F   6 C    -2.927840027118E-05  4.937307453636E-01 -3.220119969507E-01
     99 F   6 C     4.898787568707E-01 -3.204797503308E-01 -1.414514372620E-03
    100 F   6 C     2.927840027118E-05 -3.219827185505E-01  4.937600237638E-01
    101 F   6 C    -3.190652359582E-01  4.912932712434E-01  1.414514372620E-03
    102 F   6 C    -1.842572576857E-01  3.219827185505E-01  3.220119969507E-01
    103 T   7 N    -2.840118326572E-01  2.740204378691E-01 -3.767873936606E-01
    104 F   7 N    -3.491921684703E-01  9.277556100338E-02  3.767873936606E-01
    105 F   7 N     2.840118326572E-01 -9.277556100338E-02 -4.419677294737E-01
    106 F   7 N     3.491921684703E-01 -2.740204378691E-01  4.419677294737E-01
    107 T   7 N    -3.768174332817E-01 -2.843784572252E-01  2.725515272864E-01
    108 T   7 N     2.715609121262E-01 -3.773756880094E-01 -2.855570391644E-01
    109 F   7 N     4.430700154885E-01  3.506310394319E-01 -2.725515272864E-01
    110 F   7 N     9.181864884500E-02  3.773756880094E-01 -3.510633998644E-01
    111 F   7 N     3.768174332817E-01 -3.506310394319E-01  9.243897605653E-02
    112 F   7 N    -9.181864884500E-02 -4.428820487094E-01  2.855570391644E-01
    113 F   7 N    -4.430700154885E-01  2.843784572252E-01 -9.243897605653E-02
    114 F   7 N    -2.715609121262E-01  4.428820487094E-01  3.510633998644E-01
    115 T   6 C    -2.652836750112E-01  3.267190207400E-01 -2.074745418059E-01
    116 F   6 C    -4.658064374541E-01 -5.780913320530E-02  2.074745418059E-01
    117 F   6 C     2.652836750112E-01  5.780913320530E-02 -4.079973042488E-01
    118 F   6 C     4.658064374541E-01 -3.267190207400E-01  4.079973042488E-01
    119 T   6 C    -2.093772211755E-01 -2.659084523402E-01  3.187459752771E-01
    120 T   6 C     3.194157109235E-01 -2.089313836767E-01 -2.656263835469E-01
    121 F   6 C     4.153455723828E-01  4.718768035475E-01 -3.187459752771E-01
    122 F   6 C    -5.669499987018E-02  2.089313836767E-01 -4.716529053998E-01
    123 F   6 C     2.093772211755E-01 -4.718768035475E-01 -5.653123116469E-02
    124 F   6 C     5.669499987018E-02 -4.149579055296E-01  2.656263835469E-01
    125 F   6 C    -4.153455723828E-01  2.659084523402E-01  5.653123116469E-02
    126 F   6 C    -3.194157109235E-01  4.149579055296E-01  4.716529053998E-01
    127 T   7 N    -3.768257797391E-01  2.725856225888E-01 -2.843468210620E-01
    128 F   7 N    -4.430675563492E-01 -9.247895867707E-02  2.843468210620E-01
    129 F   7 N     3.768257797391E-01  9.247895867707E-02 -3.505885976722E-01
    130 F   7 N     4.430675563492E-01 -2.725856225888E-01  3.505885976722E-01
    131 T   7 N    -2.839816413249E-01 -3.767959035434E-01  2.740538474203E-01
    132 T   7 N     2.715932559633E-01 -2.855259547777E-01 -3.773831266878E-01
    133 F   7 N     3.491502490363E-01  4.419645112548E-01 -2.740538474203E-01
    134 F   7 N    -9.185717191016E-02  2.855259547777E-01 -4.428807892591E-01
    135 F   7 N     2.839816413249E-01 -4.419645112548E-01 -9.281426221852E-02
    136 F   7 N     9.185717191016E-02 -3.510236173489E-01  3.773831266878E-01
    137 F   7 N    -3.491502490363E-01  3.767959035434E-01  9.281426221852E-02
    138 F   7 N    -2.715932559633E-01  3.510236173489E-01  4.428807892591E-01

 TRANSFORMATION MATRIX PRIMITIVE-CRYSTALLOGRAPHIC CELL
[truncated: 5,753,856 more chars]
