# Supplementary material for: Structure–Property Relationship of Piezoelectric Properties in Zeolitic Imidazolate Frameworks: A Computational Study
Source: ACS Appl Mater Interfaces. 2022 Nov 2;14(45):50803–14. doi: 10.1021/acsami.2c13506 (PMC9674201; doi:10.1021/acsami.2c13506)
Supplement: Supplementary file 5 — am2c13506_si_005.zip [file am2c13506_si_005.zip › Outputfiles_crystal17/ZIF-8/Piezoelectric_results/Elapiezo_M062X.out]

ZIF8_60degree
EXTERNAL
ELAPIEZO
PRINT
END
END
6 5
0 0 6 2.0 1.00
  0.4563240000D+04  0.1966650000D-02
  0.6820240000D+03  0.1523060000D-01
  0.1549730000D+03  0.7612690000D-01
  0.4445530000D+02  0.2608010000D+00
  0.1302900000D+02  0.6164620000D+00
  0.1827730000D+01  0.2210060000D+00
0 1 3 4.0 1.00
  0.2096420000D+02  0.1146600000D+00  0.4024870000D-01
  0.4803310000D+01  0.9199990000D+00  0.2375940000D+00
  0.1459330000D+01 -0.3030680000D-02  0.8158540000D+00
0 1 1 0.0 1.00
  0.4834560000D+00  0.1000000000D+01  0.1000000000D+01
0 1 1 0.0 1.00
  0.1455850000D+00  0.1000000000D+01  0.1000000000D+01
0 3 1 0.0 1.00
  0.6260000000D+00  0.1000000000D+01
7 5
0 0 6 2.0 1.00
  0.6293480000D+04  0.1969790000D-02
  0.9490440000D+03  0.1496130000D-01
  0.2187760000D+03  0.7350060000D-01
  0.6369160000D+02  0.2489370000D+00
  0.1882820000D+02  0.6024600000D+00
  0.2720230000D+01  0.2562020000D+00
0 1 3 5.0 1.00
  0.3063310000D+02  0.1119060000D+00  0.3831190000D-01
  0.7026140000D+01  0.9216660000D+00  0.2374030000D+00
  0.2112050000D+01 -0.2569190000D-02  0.8175920000D+00
0 1 1 0.0 1.00
  0.6840090000D+00  0.1000000000D+01  0.1000000000D+01
0 1 1 0.0 1.00
  0.2008780000D+00  0.1000000000D+01  0.1000000000D+01
0 3 1 0.0 1.00
  0.9130000000D+00  0.1000000000D+01
1 4
0 0 3 1.0 1.00
  0.3386500000D+02  0.2549380000D-01
  0.5094790000D+01  0.1903730000D+00
  0.1158790000D+01  0.8521610000D+00
0 0 1 0.0 1.00
  0.3258400000D+00  0.1000000000D+01
0 0 1 0.0 1.00
  0.1027410000D+00  0.1000000000D+01
0 2 1 0.0 1.00
  0.7500000000D+00  0.1000000000D+01
230 14
INPUT
20. 0 2 2 2 0 0
 34.150000 399.987282 0
 14.590000 85.485655 0
 39.780000 277.148960 0
 14.950000 69.052205 0
 43.800000 -34.149349 0
 14.980000 -3.291831 0
0 0 3 2. 1.
       30.3241270         0.219143000
       16.3166820        -0.232556000
       11.4081480        -0.954685000
0 0 1 2. 1.
       2.56949200          1.00000000
0 0 1 0. 1.
       1.06259500          1.00000000
0 0 1 0. 1.
      0.250000000          1.00000000
0 0 1 0. 1.
      0.120000000          1.00000000
0 2 2 6. 1.
       111.824980         0.232770000E-01
       19.1319100         -1.00953900
0 2 2 0. 1.
       5.46883800         0.320151000
       2.50567500         0.718085000
0 2 1 0. 1.
      0.941868000          1.00000000
0 2 1 0. 1.
      0.250000000          1.00000000
0 2 1 0. 1.
      0.120000000          1.00000000
0 3 4 10. 1.
       44.6456290         0.472490000E-01
       13.4383770         0.218926000
       4.68200000         0.452512000
       1.60321100         0.518576000
0 3 1 0. 1.
      0.482766000          1.00000000
0 3 1 0. 1.
      0.110000000          1.00000000
0 4 1 0. 1.
      2.614   1.0000
99 0
END      
DFT
M062X
xxlgrid
END
TOLINTEG
7 7 7 10 40
TOLDEE
8
SHRINK
2 2
END
          60 PROCESSORS WORKING

         
 *******************************************************************************
 *                                                                             *
 *                               CRYSTAL17                                     *
 *                      public : 1.0.2 - March 1st, 2018                       *
 *                       HTTP://WWW.CRYSTAL.UNITO.IT                           *
 *                                                                             *
 *                              MAIN AUTHORS                                   *
 *                                                                             *
 *  R. DOVESI(1,11), V.R. SAUNDERS(2), C. ROETTI(1,11), R. ORLANDO(1,11),      *
 *  C.M. ZICOVICH-WILSON(1,3), F. PASCALE(4), B. CIVALLERI(1,11),              *
 *  K. DOLL(5), N.M. HARRISON(2,6), I.J. BUSH(7), Ph. D'ARCO(8),               *
 *  M. LLUNELL(9), M. CAUSA'(10), Y. NOEL(8), L. MASCHIO(1,11), A. ERBA(1,11)  *
 *  M. RE'RAT(14), S. CASASSA(1,11)                                            *
 *                                                                             *
 *        CONTRIBUTIONS TO THE CODE HAVE ALSO BEEN GIVEN BY                    *
 *                                                                             *
 *  M. FERRABONE(1,11), M. DE LA PIERRE(1,11), M. FERRERO(1,11),               *
 *  J. BAIMA(1,11), E. ALBANESE(1,11), M.F. PEINTINGER(12), R. BAST(13),       *
 *  B. KIRTMAN(15), V. LACIVITA(1,11), R. DEMICHELIS(1,16)                     *
 *  G. BRANDEBURG(17), S. SALUSTRO(1,11), G. SANSONE(1,11)                     *
 *  M.T. RUGGIERO(18)                                                          *
 *                                                                             *
 * (1) THEORETICAL CHEMISTRY GROUP - UNIVERSITA' DI TORINO - TORINO (ITALY)    *
 * (2) COMPUTATIONAL SCIENCE & ENGINEERING DEPARTMENT - STFC DARESBURY (UK)    *
 * (3) UNIVERSIDAD AUTONOMA DEL ESTADO DE MORELOS - CUERNAVACA (MEXICO)        *
 * (4) UNIVERSITE' DE LORRAINE - NANCY (FRANCE)                                *
 * (5) UNIVERSITAET STUTTGART- STUTTGART (GERMANY)                             *
 * (6) IMPERIAL COLLEGE - LONDON (UK)                                          *
 * (7) OXFORD E-RESEARCH CENTRE - OXFORD (UK)                                  *
 * (8) UPMC - SORBONNE UNIVERSITES - PARIS (FRANCE)                            *
 * (9) UNIVERSIDAD DE BARCELONA - BARCELONA (SPAIN)                            *
 *(10) UNIVERSITA' DI NAPOLI "FEDERICO II" - NAPOLI (ITALY)                    *
 *(11) NIS - NANOSTRUCTURED INTERFACES AND SURFACES - TORINO (ITALY)           *
 *(12) MPI FUER CHEMISCHE ENERGIEKONVERSION - MUELHEIM AN DER RUHR (GERMANY)   *
 *(13) UNIVERSITY OF TROMSO - TROMSO (NORWAY)                                  *
 *(14) UNIVERSITE' DE PAU ET DES PAYS DE L'ADOUR - PAU (FRANCE)                *
 *(15) UNIVERSITY OF CALIFORNIA SANTA BARBARA - SANTA BARBARA (USA)            *
 *(16) CURTIN UNIVERSITY - PERTH (AUSTRALIA)                                   *
 *(17) UNIVERSITY COLLEGE LONDON - LONDON (UK)                                 *
 *(18) CAMBRIDGE UNIVERSITY - CAMBRIDGE (UK)                                   *
 *                                                                             *
 *******************************************************************************
 EEEEEEEEEE STARTING  DATE 25 08 2019 TIME 16:32:57.3
 ZIF8_60degree                                                                   

 GEOMETRY INPUT FROM EXTERNAL FILE (FORTRAN UNIT 34)
 3D - CRYSTAL 

 *******************************************************************************
 LATTICE PARAMETERS  (ANGSTROMS AND DEGREES) - PRIMITIVE CELL
       A          B          C        ALPHA      BETA     GAMMA        VOLUME
   14.65945   14.65945   14.65945   109.47122 109.47122 109.47122   2425.107412
 INFORMATION **** CHKGRP **** SPGR WITH NO INVERSION

 NUMBER OF IRREDUCIBLE ATOMS IN THE CELL:   12

 CARTESIAN COORDINATES (ANGSTROM) - IRREDUCIBLE ATOMS AND SYMMETRY RELATED

 AT.IRR.  AT  AT.N.          X                   Y                   Z
     1     1     1    1.832078675161E+00 -5.839979955634E+00  3.499716747184E+00
     1     2     1   -1.832078675161E+00  5.839979955634E+00  3.499716747184E+00
     1     3     1    1.832078675161E+00  5.839979955634E+00 -3.499716747184E+00
     1     4     1   -1.832078675161E+00 -5.839979955634E+00 -3.499716747184E+00
     1     5     1    3.499716747184E+00  1.832078675161E+00 -5.839979955634E+00
     1     6     1   -5.839979955634E+00  3.499716747184E+00  1.832078675161E+00
     1     7     1   -3.499716747184E+00 -1.832078675161E+00 -5.839979955634E+00
     1     8     1    5.839979955634E+00  3.499716747184E+00 -1.832078675161E+00
     1     9     1    3.499716747184E+00 -1.832078675161E+00  5.839979955634E+00
     1    10     1    5.839979955634E+00 -3.499716747184E+00  1.832078675161E+00
     1    11     1   -3.499716747184E+00  1.832078675161E+00  5.839979955634E+00
     1    12     1   -5.839979955634E+00 -3.499716747184E+00 -1.832078675161E+00
    13    13     1    4.122169624074E+00 -5.897931118686E+00  1.953783141301E+00
    13    14     1   -4.122169624074E+00  5.897931118686E+00  1.953783141301E+00
    13    15     1    4.122169624074E+00  5.897931118686E+00 -1.953783141301E+00
    13    16     1   -4.122169624074E+00 -5.897931118686E+00 -1.953783141301E+00
    13    17     1    1.953783141301E+00  4.122169624074E+00 -5.897931118686E+00
    13    18     1   -5.897931118686E+00  1.953783141301E+00  4.122169624074E+00
    13    19     1   -1.953783141301E+00 -4.122169624074E+00 -5.897931118686E+00
    13    20     1    5.897931118686E+00  1.953783141301E+00 -4.122169624074E+00
    13    21     1    1.953783141301E+00 -4.122169624074E+00  5.897931118686E+00
    13    22     1    5.897931118686E+00 -1.953783141301E+00  4.122169624074E+00
    13    23     1   -1.953783141301E+00  4.122169624074E+00  5.897931118686E+00
    13    24     1   -5.897931118686E+00 -1.953783141301E+00 -4.122169624074E+00
    25    25     1    1.406859911131E+00  7.113579568985E+00  4.185566142320E-01
    25    26     1   -1.406859911131E+00 -7.113579568985E+00  4.185566142320E-01
    25    27     1    1.406859911131E+00 -7.113579568985E+00 -4.185566142320E-01
    25    28     1   -1.406859911131E+00  7.113579568985E+00 -4.185566142320E-01
    25    29     1    4.185566142320E-01  1.406859911131E+00  7.113579568985E+00
    25    30     1    7.113579568985E+00  4.185566142320E-01  1.406859911131E+00
    25    31     1   -4.185566142320E-01 -1.406859911131E+00  7.113579568985E+00
    25    32     1   -7.113579568985E+00  4.185566142320E-01 -1.406859911131E+00
    25    33     1    4.185566142320E-01 -1.406859911131E+00 -7.113579568985E+00
    25    34     1   -7.113579568985E+00 -4.185566142320E-01  1.406859911131E+00
    25    35     1   -4.185566142320E-01  1.406859911131E+00 -7.113579568985E+00
    25    36     1    7.113579568985E+00 -4.185566142320E-01 -1.406859911131E+00
    37    37     1    2.827041496796E+00  6.408519281540E+00  1.189680162422E+00
    37    38     1   -2.827041496796E+00 -6.408519281540E+00  1.189680162422E+00
    37    39     1    2.827041496796E+00 -6.408519281540E+00 -1.189680162422E+00
    37    40     1   -2.827041496796E+00  6.408519281540E+00 -1.189680162422E+00
    37    41     1    1.189680162422E+00  2.827041496796E+00  6.408519281540E+00
    37    42     1    6.408519281540E+00  1.189680162422E+00  2.827041496796E+00
    37    43     1   -1.189680162422E+00 -2.827041496796E+00  6.408519281540E+00
    37    44     1   -6.408519281540E+00  1.189680162422E+00 -2.827041496796E+00
    37    45     1    1.189680162422E+00 -2.827041496796E+00 -6.408519281540E+00
    37    46     1   -6.408519281540E+00 -1.189680162422E+00  2.827041496796E+00
    37    47     1   -1.189680162422E+00  2.827041496796E+00 -6.408519281540E+00
    37    48     1    6.408519281540E+00 -1.189680162422E+00 -2.827041496796E+00
    49    49     1    1.297237820156E+00  6.521141043706E+00  2.084357743528E+00
    49    50     1   -1.297237820156E+00 -6.521141043706E+00  2.084357743528E+00
    49    51     1    1.297237820156E+00 -6.521141043706E+00 -2.084357743528E+00
    49    52     1   -1.297237820156E+00  6.521141043706E+00 -2.084357743528E+00
    49    53     1    2.084357743528E+00  1.297237820156E+00  6.521141043706E+00
    49    54     1    6.521141043706E+00  2.084357743528E+00  1.297237820156E+00
    49    55     1   -2.084357743528E+00 -1.297237820156E+00  6.521141043706E+00
    49    56     1   -6.521141043706E+00  2.084357743528E+00 -1.297237820156E+00
    49    57     1    2.084357743528E+00 -1.297237820156E+00 -6.521141043706E+00
    49    58     1   -6.521141043706E+00 -2.084357743528E+00  1.297237820156E+00
    49    59     1   -2.084357743528E+00  1.297237820156E+00 -6.521141043706E+00
    49    60     1    6.521141043706E+00 -2.084357743528E+00 -1.297237820156E+00
    61    61   230    8.463636364562E+00  0.000000000000E+00 -4.677433459230E+00
    61    62   230    8.463636364562E+00  0.000000000000E+00 -1.224983926990E+01
    61    63   230   -4.677433459230E+00  8.463636364562E+00  0.000000000000E+00
    61    64   230    0.000000000000E+00 -4.677433459230E+00  8.463636364562E+00
    61    65   230   -1.224983926990E+01  8.463636364562E+00  0.000000000000E+00
    61    66   230    0.000000000000E+00 -1.224983926990E+01  8.463636364562E+00
    67    67     6    2.335101026635E+00  8.382352450752E+00  1.876070523942E+00
    67    68     6   -2.335101026635E+00 -8.382352450752E+00  1.876070523942E+00
    67    69     6    2.335101026635E+00 -8.382352450752E+00 -1.876070523942E+00
    67    70     6   -2.335101026635E+00  8.382352450752E+00 -1.876070523942E+00
    67    71     6    1.876070523942E+00  2.335101026635E+00  8.382352450752E+00
    67    72     6    8.382352450752E+00  1.876070523942E+00  2.335101026635E+00
    67    73     6   -1.876070523942E+00 -2.335101026635E+00  8.382352450752E+00
    67    74     6   -8.382352450752E+00  1.876070523942E+00 -2.335101026635E+00
    67    75     6    1.876070523942E+00 -2.335101026635E+00 -8.382352450752E+00
    67    76     6   -8.382352450752E+00 -1.876070523942E+00  2.335101026635E+00
    67    77     6   -1.876070523942E+00  2.335101026635E+00 -8.382352450752E+00
    67    78     6    8.382352450752E+00 -1.876070523942E+00 -2.335101026635E+00
    79    79     6    2.231087684095E+00 -6.619190607801E+00  2.869149427750E+00
    79    80     6   -2.231087684095E+00  6.619190607801E+00  2.869149427750E+00
    79    81     6    2.231087684095E+00  6.619190607801E+00 -2.869149427750E+00
    79    82     6   -2.231087684095E+00 -6.619190607801E+00 -2.869149427750E+00
    79    83     6    2.869149427750E+00  2.231087684095E+00 -6.619190607801E+00
    79    84     6   -6.619190607801E+00  2.869149427750E+00  2.231087684095E+00
    79    85     6   -2.869149427750E+00 -2.231087684095E+00 -6.619190607801E+00
    79    86     6    6.619190607801E+00  2.869149427750E+00 -2.231087684095E+00
    79    87     6    2.869149427750E+00 -2.231087684095E+00  6.619190607801E+00
    79    88     6    6.619190607801E+00 -2.869149427750E+00  2.231087684095E+00
    79    89     6   -2.869149427750E+00  2.231087684095E+00  6.619190607801E+00
    79    90     6   -6.619190607801E+00 -2.869149427750E+00 -2.231087684095E+00
    91    91     6    1.946396234689E+00  7.029278091953E+00  1.367687844740E+00
    91    92     6   -1.946396234689E+00 -7.029278091953E+00  1.367687844740E+00
    91    93     6    1.946396234689E+00 -7.029278091953E+00 -1.367687844740E+00
    91    94     6   -1.946396234689E+00  7.029278091953E+00 -1.367687844740E+00
    91    95     6    1.367687844740E+00  1.946396234689E+00  7.029278091953E+00
    91    96     6    7.029278091953E+00  1.367687844740E+00  1.946396234689E+00
    91    97     6   -1.367687844740E+00 -1.946396234689E+00  7.029278091953E+00
    91    98     6   -7.029278091953E+00  1.367687844740E+00 -1.946396234689E+00
    91    99     6    1.367687844740E+00 -1.946396234689E+00 -7.029278091953E+00
    91   100     6   -7.029278091953E+00 -1.367687844740E+00  1.946396234689E+00
    91   101     6   -1.367687844740E+00  1.946396234689E+00 -7.029278091953E+00
    91   102     6    7.029278091953E+00 -1.367687844740E+00 -1.946396234689E+00
   103   103     7    1.586407501981E+00 -7.826142811853E+00  2.722649851041E+00
   103   104     7   -1.586407501981E+00  7.826142811853E+00  2.722649851041E+00
   103   105     7    1.586407501981E+00  7.826142811853E+00 -2.722649851041E+00
   103   106     7   -1.586407501981E+00 -7.826142811853E+00 -2.722649851041E+00
   103   107     7    2.722649851041E+00  1.586407501981E+00 -7.826142811853E+00
   103   108     7   -7.826142811853E+00  2.722649851041E+00  1.586407501981E+00
   103   109     7   -2.722649851041E+00 -1.586407501981E+00 -7.826142811853E+00
   103   110     7    7.826142811853E+00  2.722649851041E+00 -1.586407501981E+00
   103   111     7    2.722649851041E+00 -1.586407501981E+00  7.826142811853E+00
   103   112     7    7.826142811853E+00 -2.722649851041E+00  1.586407501981E+00
   103   113     7   -2.722649851041E+00  1.586407501981E+00  7.826142811853E+00
   103   114     7   -7.826142811853E+00 -2.722649851041E+00 -1.586407501981E+00
   115   115     6    3.363087169006E+00 -6.649833624209E+00  2.104851070312E+00
   115   116     6   -3.363087169006E+00  6.649833624209E+00  2.104851070312E+00
   115   117     6    3.363087169006E+00  6.649833624209E+00 -2.104851070312E+00
   115   118     6   -3.363087169006E+00 -6.649833624209E+00 -2.104851070312E+00
   115   119     6    2.104851070312E+00  3.363087169006E+00 -6.649833624209E+00
   115   120     6   -6.649833624209E+00  2.104851070312E+00  3.363087169006E+00
   115   121     6   -2.104851070312E+00 -3.363087169006E+00 -6.649833624209E+00
   115   122     6    6.649833624209E+00  2.104851070312E+00 -3.363087169006E+00
   115   123     6    2.104851070312E+00 -3.363087169006E+00  6.649833624209E+00
   115   124     6    6.649833624209E+00 -2.104851070312E+00  3.363087169006E+00
   115   125     6   -2.104851070312E+00  3.363087169006E+00  6.649833624209E+00
   115   126     6   -6.649833624209E+00 -2.104851070312E+00 -3.363087169006E+00
   127   127     7    3.426908956511E+00 -7.874937486680E+00  1.484132141721E+00
   127   128     7   -3.426908956511E+00  7.874937486680E+00  1.484132141721E+00
   127   129     7    3.426908956511E+00  7.874937486680E+00 -1.484132141721E+00
   127   130     7   -3.426908956511E+00 -7.874937486680E+00 -1.484132141721E+00
   127   131     7    1.484132141721E+00  3.426908956511E+00 -7.874937486680E+00
   127   132     7   -7.874937486680E+00  1.484132141721E+00  3.426908956511E+00
   127   133     7   -1.484132141721E+00 -3.426908956511E+00 -7.874937486680E+00
   127   134     7    7.874937486680E+00  1.484132141721E+00 -3.426908956511E+00
   127   135     7    1.484132141721E+00 -3.426908956511E+00  7.874937486680E+00
   127   136     7    7.874937486680E+00 -1.484132141721E+00  3.426908956511E+00
   127   137     7   -1.484132141721E+00  3.426908956511E+00  7.874937486680E+00
   127   138     7   -7.874937486680E+00 -1.484132141721E+00 -3.426908956511E+00

 SPACE  GROUP  N.                     :  197
 NUMBER OF SYMMETRY OPERATORS         :   12
 *******************************************************************************
 LATTICE PARAMETERS (ANGSTROMS AND DEGREES) - BOHR = 0.5291772083 ANGSTROM
 PRIMITIVE CELL - CENTRING CODE 6/0 VOLUME=  2425.107412 - DENSITY  0.929 g/cm^3
         A              B              C           ALPHA      BETA       GAMMA 
    14.65944820    14.65944820    14.65944820   109.471221 109.471221 109.471221
 *******************************************************************************
 ATOMS IN THE ASYMMETRIC UNIT   12 - ATOMS IN THE UNIT CELL:  138
     ATOM                 X/A                 Y/B                 Z/C    
 *******************************************************************************
      1 T   1 H    -1.382540026323E-01  3.149825437132E-01 -2.367718264253E-01
      2 F   1 H    -4.482456298615E-01  9.851782379297E-02  2.367718264253E-01
      3 F   1 H     1.382540026323E-01 -9.851782379297E-02  4.532365463455E-01
      4 F   1 H     4.482456298615E-01 -3.149825437132E-01 -4.532365463455E-01
      5 F   1 H    -2.367718264253E-01 -1.382540026323E-01  3.149825437132E-01
      6 F   1 H     3.149825437132E-01 -2.367718264253E-01 -1.382540026323E-01
      7 F   1 H    -4.532365463455E-01  4.482456298615E-01 -3.149825437132E-01
      8 F   1 H     9.851782379297E-02  2.367718264253E-01 -4.482456298615E-01
      9 F   1 H     2.367718264253E-01 -4.482456298615E-01  9.851782379297E-02
     10 F   1 H    -9.851782379297E-02  4.532365463455E-01  1.382540026323E-01
     11 F   1 H     4.532365463455E-01  1.382540026323E-01 -9.851782379297E-02
     12 F   1 H    -3.149825437132E-01 -4.532365463455E-01  4.482456298615E-01
     13 T   1 H    -2.330055195838E-01  3.589445779368E-01 -1.049053514425E-01
     14 F   1 H     4.638499293793E-01 -1.281001681412E-01  1.049053514425E-01
     15 F   1 H     2.330055195838E-01  1.281001681412E-01 -4.080499024794E-01
     16 F   1 H    -4.638499293793E-01 -3.589445779368E-01  4.080499024794E-01
     17 F   1 H    -1.049053514425E-01 -2.330055195838E-01  3.589445779368E-01
     18 F   1 H     3.589445779368E-01 -1.049053514425E-01 -2.330055195838E-01
     19 F   1 H     4.080499024794E-01 -4.638499293793E-01 -3.589445779368E-01
     20 F   1 H    -1.281001681412E-01  1.049053514425E-01  4.638499293793E-01
     21 F   1 H     1.049053514425E-01  4.638499293793E-01 -1.281001681412E-01
     22 F   1 H     1.281001681412E-01 -4.080499024794E-01  2.330055195838E-01
     23 F   1 H    -4.080499024794E-01  2.330055195838E-01  1.281001681412E-01
     24 F   1 H    -3.589445779368E-01  4.080499024794E-01 -4.638499293793E-01
     25 T   1 H     4.449704511619E-01  1.078387850526E-01 -4.966442842586E-01
     26 F   1 H    -3.955169306888E-01 -5.838526457950E-02  4.966442842586E-01
     27 F   1 H    -4.449704511619E-01  5.838526457950E-02 -3.371316661093E-01
     28 F   1 H     3.955169306888E-01 -1.078387850526E-01  3.371316661093E-01
     29 F   1 H    -4.966442842586E-01  4.449704511619E-01  1.078387850526E-01
     30 F   1 H     1.078387850526E-01 -4.966442842586E-01  4.449704511619E-01
     31 F   1 H     3.371316661093E-01  3.955169306888E-01 -1.078387850526E-01
     32 F   1 H    -5.838526457950E-02  4.966442842586E-01 -3.955169306888E-01
     33 F   1 H     4.966442842586E-01 -3.955169306888E-01 -5.838526457950E-02
     34 F   1 H     5.838526457950E-02 -3.371316661093E-01 -4.449704511619E-01
     35 F   1 H    -3.371316661093E-01 -4.449704511619E-01  5.838526457950E-02
     36 F   1 H    -1.078387850526E-01  3.371316661093E-01  3.955169306888E-01
     37 T   1 H     4.488732216674E-01  2.372929014317E-01 -4.543975910279E-01
     38 F   1 H    -3.083095075405E-01 -9.672918730477E-02  4.543975910279E-01
     39 F   1 H    -4.488732216674E-01  9.672918730477E-02 -2.115803202357E-01
     40 F   1 H     3.083095075405E-01 -2.372929014317E-01  2.115803202357E-01
     41 F   1 H    -4.543975910279E-01  4.488732216674E-01  2.372929014317E-01
     42 F   1 H     2.372929014317E-01 -4.543975910279E-01  4.488732216674E-01
     43 F   1 H     2.115803202357E-01  3.083095075405E-01 -2.372929014317E-01
     44 F   1 H    -9.672918730477E-02  4.543975910279E-01 -3.083095075405E-01
     45 F   1 H     4.543975910279E-01 -3.083095075405E-01 -9.672918730477E-02
     46 F   1 H     9.672918730477E-02 -2.115803202357E-01 -4.488732216674E-01
     47 F   1 H    -2.115803202357E-01 -4.488732216674E-01  9.672918730477E-02
     48 F   1 H    -2.372929014317E-01  2.115803202357E-01  3.083095075405E-01
     49 T   1 H    -4.916192983392E-01  1.997720257597E-01  4.618805987814E-01
     50 F   1 H    -2.621085730217E-01  4.650010287942E-02 -4.618805987814E-01
     51 F   1 H     4.916192983392E-01 -4.650010287942E-02 -3.086086759011E-01
     52 F   1 H     2.621085730217E-01 -1.997720257597E-01  3.086086759011E-01
     53 F   1 H     4.618805987814E-01 -4.916192983392E-01  1.997720257597E-01
     54 F   1 H     1.997720257597E-01  4.618805987814E-01 -4.916192983392E-01
     55 F   1 H     3.086086759011E-01  2.621085730217E-01 -1.997720257597E-01
     56 F   1 H     4.650010287942E-02 -4.618805987814E-01 -2.621085730217E-01
     57 F   1 H    -4.618805987814E-01 -2.621085730217E-01  4.650010287942E-02
     58 F   1 H    -4.650010287942E-02 -3.086086759011E-01  4.916192983392E-01
     59 F   1 H    -3.086086759011E-01  4.916192983392E-01 -4.650010287942E-02
     60 F   1 H    -1.997720257597E-01  3.086086759011E-01  2.621085730217E-01
     61 T 230 ZN   -2.763252848868E-01  2.236747151134E-01 -4.999999999999E-01
     62 F 230 ZN    2.763252848865E-01 -2.236747151134E-01 -4.999999999999E-01
     63 F 230 ZN   -4.999999999999E-01 -2.763252848868E-01  2.236747151134E-01
     64 F 230 ZN    2.236747151134E-01 -4.999999999999E-01 -2.763252848868E-01
     65 F 230 ZN   -4.999999999999E-01  2.763252848865E-01 -2.236747151134E-01
     66 F 230 ZN   -2.236747151134E-01 -4.999999999999E-01  2.763252848865E-01
     67 T   6 C    -3.939707158468E-01  2.487802741745E-01 -3.668529095683E-01
     68 F   6 C    -3.843668162572E-01 -2.711780627858E-02  3.668529095683E-01
     69 F   6 C     3.939707158468E-01  2.711780627858E-02 -3.572490099787E-01
     70 F   6 C     3.843668162572E-01 -2.487802741745E-01  3.572490099787E-01
     71 F   6 C    -3.668529095683E-01 -3.939707158468E-01  2.487802741745E-01
     72 F   6 C     2.487802741745E-01 -3.668529095683E-01 -3.939707158468E-01
     73 F   6 C     3.572490099787E-01  3.843668162572E-01 -2.487802741745E-01
     74 F   6 C    -2.711780627858E-02  3.668529095683E-01 -3.843668162572E-01
     75 F   6 C     3.668529095683E-01 -3.843668162572E-01 -2.711780627858E-02
     76 F   6 C     2.711780627858E-02 -3.572490099787E-01  3.939707158468E-01
     77 F   6 C    -3.572490099787E-01  3.939707158468E-01  2.711780627858E-02
     78 F   6 C    -2.487802741745E-01  3.572490099787E-01  3.843668162572E-01
     79 T   6 C    -2.215384155535E-01  3.013029442759E-01 -2.592327183432E-01
     80 F   6 C    -4.394643373809E-01  3.769430278968E-02  2.592327183432E-01
     81 F   6 C     2.215384155535E-01 -3.769430278968E-02 -4.771586401706E-01
     82 F   6 C     4.394643373809E-01 -3.013029442759E-01  4.771586401706E-01
     83 F   6 C    -2.592327183432E-01 -2.215384155535E-01  3.013029442759E-01
     84 F   6 C     3.013029442759E-01 -2.592327183432E-01 -2.215384155535E-01
     85 F   6 C     4.771586401706E-01  4.394643373809E-01 -3.013029442759E-01
     86 F   6 C     3.769430278968E-02  2.592327183432E-01 -4.394643373809E-01
     87 F   6 C     2.592327183432E-01 -4.394643373809E-01  3.769430278968E-02
     88 F   6 C    -3.769430278968E-02 -4.771586401706E-01  2.215384155535E-01
     89 F   6 C    -4.771586401706E-01  2.215384155535E-01 -3.769430278968E-02
     90 F   6 C    -3.013029442759E-01  4.771586401706E-01  4.394643373809E-01
     91 T   6 C     4.960613603305E-01  1.957836996227E-01 -4.697507111585E-01
     92 F   6 C    -3.344655892188E-01 -3.418792851098E-02  4.697507111585E-01
     93 F   6 C    -4.960613603305E-01  3.418792851098E-02 -3.002776607079E-01
     94 F   6 C     3.344655892188E-01 -1.957836996227E-01  3.002776607079E-01
     95 F   6 C    -4.697507111585E-01  4.960613603305E-01  1.957836996227E-01
     96 F   6 C     1.957836996227E-01 -4.697507111585E-01  4.960613603305E-01
     97 F   6 C     3.002776607079E-01  3.344655892188E-01 -1.957836996227E-01
     98 F   6 C    -3.418792851098E-02  4.697507111585E-01 -3.344655892188E-01
     99 F   6 C     4.697507111585E-01 -3.344655892188E-01 -3.418792851098E-02
    100 F   6 C     3.418792851098E-02 -3.002776607079E-01 -4.960613603305E-01
    101 F   6 C    -3.002776607079E-01 -4.960613603305E-01  3.418792851098E-02
    102 F   6 C    -1.957836996227E-01  3.002776607079E-01  3.344655892188E-01
    103 T   7 N    -3.014952876628E-01  2.545630014934E-01 -3.686202384592E-01
    104 F   7 N    -3.768167600474E-01  6.712495079643E-02  3.686202384592E-01
    105 F   7 N     3.014952876628E-01 -6.712495079643E-02 -4.439417108439E-01
    106 F   7 N     3.768167600474E-01 -2.545630014934E-01  4.439417108439E-01
    107 F   7 N    -3.686202384592E-01 -3.014952876628E-01  2.545630014934E-01
    108 F   7 N     2.545630014934E-01 -3.686202384592E-01 -3.014952876628E-01
    109 F   7 N     4.439417108439E-01  3.768167600474E-01 -2.545630014934E-01
    110 F   7 N     6.712495079643E-02  3.686202384592E-01 -3.768167600474E-01
    111 F   7 N     3.686202384592E-01 -3.768167600474E-01  6.712495079643E-02
    112 F   7 N    -6.712495079643E-02 -4.439417108439E-01  3.014952876628E-01
    113 F   7 N    -4.439417108439E-01  3.014952876628E-01 -6.712495079643E-02
    114 F   7 N    -2.545630014934E-01  4.439417108439E-01  3.768167600474E-01
    115 T   6 C    -2.685005804909E-01  3.230253524486E-01 -1.941686949693E-01
    116 F   6 C    -4.828059525821E-01 -7.433188552161E-02  1.941686949693E-01
    117 F   6 C     2.685005804909E-01  7.433188552161E-02 -4.084740670604E-01
    118 F   6 C     4.828059525821E-01 -3.230253524486E-01  4.084740670604E-01
    119 F   6 C    -1.941686949693E-01 -2.685005804909E-01  3.230253524486E-01
    120 F   6 C     3.230253524486E-01 -1.941686949693E-01 -2.685005804909E-01
    121 F   6 C     4.084740670604E-01  4.828059525821E-01 -3.230253524486E-01
    122 F   6 C    -7.433188552161E-02  1.941686949693E-01 -4.828059525821E-01
    123 F   6 C     1.941686949693E-01 -4.828059525821E-01 -7.433188552161E-02
    124 F   6 C     7.433188552161E-02 -4.084740670604E-01  2.685005804909E-01
    125 F   6 C    -4.084740670604E-01  2.685005804909E-01  7.433188552161E-02
    126 F   6 C    -3.230253524486E-01  4.084740670604E-01  4.828059525821E-01
    127 T   7 N    -3.775448914440E-01  2.901259509917E-01 -2.627728991757E-01
    128 F   7 N    -4.471011498326E-01 -1.147719922683E-01  2.627728991757E-01
    129 F   7 N     3.775448914440E-01  1.147719922683E-01 -3.323291575643E-01
    130 F   7 N     4.471011498326E-01 -2.901259509917E-01  3.323291575643E-01
    131 F   7 N    -2.627728991757E-01 -3.775448914440E-01  2.901259509917E-01
    132 F   7 N     2.901259509917E-01 -2.627728991757E-01 -3.775448914440E-01
    133 F   7 N     3.323291575643E-01  4.471011498326E-01 -2.901259509917E-01
    134 F   7 N    -1.147719922683E-01  2.627728991757E-01 -4.471011498326E-01
    135 F   7 N     2.627728991757E-01 -4.471011498326E-01 -1.147719922683E-01
    136 F   7 N     1.147719922683E-01 -3.323291575643E-01  3.775448914440E-01
    137 F   7 N    -3.323291575643E-01  3.775448914440E-01  1.147719922683E-01
    138 F   7 N    -2.901259509917E-01  3.323291575643E-01  4.471011498326E-01

 TRANSFORMATION MATRIX PRIMITIVE-CRYSTALLOGRAPHIC CELL
  0.0000  1.0000  1.0000  1.0000  0.0000  1.0000  1.0000  1.0000  0.0000

 *******************************************************************************
 CRYSTALLOGRAPHIC CELL (VOLUME=       4850.21482353)
         A              B              C           ALPHA      BETA       GAMMA 
    16.92727273    16.92727273    16.92727273    90.000000  90.000000  90.000000

 COORDINATES IN THE CRYSTALLOGRAPHIC CELL
     ATOM                 X/A                 Y/B                 Z/C    
 *******************************************************************************
      1 T   1 H     1.082323599601E-01 -3.450041863854E-01  2.067501837531E-01
      2 F   1 H    -1.082323599601E-01  3.450041863854E-01  2.067501837531E-01
      3 F   1 H     1.082323599601E-01  3.450041863854E-01 -2.067501837531E-01
      4 F   1 H    -1.082323599601E-01 -3.450041863854E-01 -2.067501837531E-01
      5 F   1 H     2.067501837531E-01  1.082323599601E-01 -3.450041863854E-01
      6 F   1 H    -3.450041863854E-01  2.067501837531E-01  1.082323599601E-01
      7 F   1 H    -2.067501837531E-01 -1.082323599601E-01 -3.450041863854E-01
      8 F   1 H     3.450041863854E-01  2.067501837531E-01 -1.082323599601E-01
      9 F   1 H     2.067501837531E-01 -1.082323599601E-01  3.450041863854E-01
     10 F   1 H     3.450041863854E-01 -2.067501837531E-01  1.082323599601E-01
     11 F   1 H    -2.067501837531E-01  1.082323599601E-01  3.450041863854E-01
     12 F   1 H    -3.450041863854E-01 -2.067501837531E-01 -1.082323599601E-01
     13 T   1 H     2.435223730390E-01 -3.484277244816E-01  1.154222048978E-01
     14 F   1 H    -2.435223730390E-01  3.484277244816E-01  1.154222048978E-01
     15 F   1 H     2.435223730390E-01  3.484277244816E-01 -1.154222048978E-01
     16 F   1 H    -2.435223730390E-01 -3.484277244816E-01 -1.154222048978E-01
     17 F   1 H     1.154222048978E-01  2.435223730390E-01 -3.484277244816E-01
     18 F   1 H    -3.484277244816E-01  1.154222048978E-01  2.435223730390E-01
     19 F   1 H    -1.154222048978E-01 -2.435223730390E-01 -3.484277244816E-01
     20 F   1 H     3.484277244816E-01  1.154222048978E-01 -2.435223730390E-01
     21 F   1 H     1.154222048978E-01 -2.435223730390E-01  3.484277244816E-01
     22 F   1 H     3.484277244816E-01 -1.154222048978E-01  2.435223730390E-01
     23 F   1 H    -1.154222048978E-01  2.435223730390E-01  3.484277244816E-01
     24 F   1 H    -3.484277244816E-01 -1.154222048978E-01 -2.435223730390E-01
     25 T   1 H     8.311202481607E-02  4.202436909253E-01  2.472676023657E-02
     26 F   1 H    -8.311202481607E-02 -4.202436909253E-01  2.472676023657E-02
     27 F   1 H     8.311202481607E-02 -4.202436909253E-01 -2.472676023657E-02
     28 F   1 H    -8.311202481607E-02  4.202436909253E-01 -2.472676023657E-02
     29 F   1 H     2.472676023657E-02  8.311202481607E-02  4.202436909253E-01
     30 F   1 H     4.202436909253E-01  2.472676023657E-02  8.311202481607E-02
     31 F   1 H    -2.472676023657E-02 -8.311202481607E-02  4.202436909253E-01
     32 F   1 H    -4.202436909253E-01  2.472676023657E-02 -8.311202481607E-02
     33 F   1 H     2.472676023657E-02 -8.311202481607E-02 -4.202436909253E-01
     34 F   1 H    -4.202436909253E-01 -2.472676023657E-02  8.311202481607E-02
     35 F   1 H    -2.472676023657E-02  8.311202481607E-02 -4.202436909253E-01
     36 F   1 H     4.202436909253E-01 -2.472676023657E-02 -8.311202481607E-02
     37 T   1 H     1.670110443682E-01  3.785913646039E-01  7.028185706345E-02
     38 F   1 H    -1.670110443682E-01 -3.785913646039E-01  7.028185706345E-02
     39 F   1 H     1.670110443682E-01 -3.785913646039E-01 -7.028185706345E-02
     40 F   1 H    -1.670110443682E-01  3.785913646039E-01 -7.028185706345E-02
     41 F   1 H     7.028185706345E-02  1.670110443682E-01  3.785913646039E-01
     42 F   1 H     3.785913646039E-01  7.028185706345E-02  1.670110443682E-01
     43 F   1 H    -7.028185706345E-02 -1.670110443682E-01  3.785913646039E-01
     44 F   1 H    -3.785913646039E-01  7.028185706345E-02 -1.670110443682E-01
     45 F   1 H     7.028185706345E-02 -1.670110443682E-01 -3.785913646039E-01
     46 F   1 H    -3.785913646039E-01 -7.028185706345E-02  1.670110443682E-01
     47 F   1 H    -7.028185706345E-02  1.670110443682E-01 -3.785913646039E-01
     48 F   1 H     3.785913646039E-01 -7.028185706345E-02 -1.670110443682E-01
     49 T   1 H     7.663596144017E-02  3.852446373412E-01  1.231360643196E-01
     50 F   1 H    -7.663596144017E-02 -3.852446373412E-01  1.231360643196E-01
     51 F   1 H     7.663596144017E-02 -3.852446373412E-01 -1.231360643196E-01
     52 F   1 H    -7.663596144017E-02  3.852446373412E-01 -1.231360643196E-01
     53 F   1 H     1.231360643196E-01  7.663596144017E-02  3.852446373412E-01
     54 F   1 H     3.852446373412E-01  1.231360643196E-01  7.663596144017E-02
     55 F   1 H    -1.231360643196E-01 -7.663596144017E-02  3.852446373412E-01
     56 F   1 H    -3.852446373412E-01  1.231360643196E-01 -7.663596144017E-02
     57 F   1 H     1.231360643196E-01 -7.663596144017E-02 -3.852446373412E-01
     58 F   1 H    -3.852446373412E-01 -1.231360643196E-01  7.663596144017E-02
     59 F   1 H    -1.231360643196E-01  7.663596144017E-02 -3.852446373412E-01
     60 F   1 H     3.852446373412E-01 -1.231360643196E-01 -7.663596144017E-02
     61 T 230 ZN   -4.999999999999E-01  0.000000000000E+00 -2.763252848868E-01
     62 F 230 ZN   -4.999999999999E-01  0.000000000000E+00  2.763252848865E-01
     63 F 230 ZN   -2.763252848868E-01 -4.999999999999E-01  0.000000000000E+00
     64 F 230 ZN    0.000000000000E+00 -2.763252848868E-01 -4.999999999999E-01
     65 F 230 ZN    2.763252848865E-01 -4.999999999999E-01  0.000000000000E+00
     66 F 230 ZN    0.000000000000E+00  2.763252848865E-01 -4.999999999999E-01
     67 T   6 C     1.379490402265E-01  4.951980502052E-01  1.108312339480E-01
     68 F   6 C    -1.379490402265E-01 -4.951980502052E-01  1.108312339480E-01
     69 F   6 C     1.379490402265E-01 -4.951980502052E-01 -1.108312339480E-01
     70 F   6 C    -1.379490402265E-01  4.951980502052E-01 -1.108312339480E-01
     71 F   6 C     1.108312339480E-01  1.379490402265E-01  4.951980502052E-01
     72 F   6 C     4.951980502052E-01  1.108312339480E-01  1.379490402265E-01
     73 F   6 C    -1.108312339480E-01 -1.379490402265E-01  4.951980502052E-01
     74 F   6 C    -4.951980502052E-01  1.108312339480E-01 -1.379490402265E-01
     75 F   6 C     1.108312339480E-01 -1.379490402265E-01 -4.951980502052E-01
     76 F   6 C    -4.951980502052E-01 -1.108312339480E-01  1.379490402265E-01
     77 F   6 C    -1.108312339480E-01  1.379490402265E-01 -4.951980502052E-01
     78 F   6 C     4.951980502052E-01 -1.108312339480E-01 -1.379490402265E-01
     79 T   6 C     1.318043207431E-01 -3.910370390863E-01  1.694986235328E-01
     80 F   6 C    -1.318043207431E-01  3.910370390863E-01  1.694986235328E-01
     81 F   6 C     1.318043207431E-01  3.910370390863E-01 -1.694986235328E-01
     82 F   6 C    -1.318043207431E-01 -3.910370390863E-01 -1.694986235328E-01
     83 F   6 C     1.694986235328E-01  1.318043207431E-01 -3.910370390863E-01
     84 F   6 C    -3.910370390863E-01  1.694986235328E-01  1.318043207431E-01
     85 F   6 C    -1.694986235328E-01 -1.318043207431E-01 -3.910370390863E-01
     86 F   6 C     3.910370390863E-01  1.694986235328E-01 -1.318043207431E-01
     87 F   6 C     1.694986235328E-01 -1.318043207431E-01  3.910370390863E-01
     88 F   6 C     3.910370390863E-01 -1.694986235328E-01  1.318043207431E-01
     89 F   6 C    -1.694986235328E-01  1.318043207431E-01  3.910370390863E-01
     90 F   6 C    -3.910370390863E-01 -1.694986235328E-01 -1.318043207431E-01
     91 T   6 C     1.149858140668E-01  4.152634747747E-01  8.079788555584E-02
     92 F   6 C    -1.149858140668E-01 -4.152634747747E-01  8.079788555584E-02
     93 F   6 C     1.149858140668E-01 -4.152634747747E-01 -8.079788555584E-02
     94 F   6 C    -1.149858140668E-01  4.152634747747E-01 -8.079788555584E-02
     95 F   6 C     8.079788555584E-02  1.149858140668E-01  4.152634747747E-01
     96 F   6 C     4.152634747747E-01  8.079788555584E-02  1.149858140668E-01
     97 F   6 C    -8.079788555584E-02 -1.149858140668E-01  4.152634747747E-01
     98 F   6 C    -4.152634747747E-01  8.079788555584E-02 -1.149858140668E-01
     99 F   6 C     8.079788555584E-02 -1.149858140668E-01 -4.152634747747E-01
    100 F   6 C    -4.152634747747E-01 -8.079788555584E-02  1.149858140668E-01
    101 F   6 C    -8.079788555584E-02  1.149858140668E-01 -4.152634747747E-01
    102 F   6 C     4.152634747747E-01 -8.079788555584E-02 -1.149858140668E-01
    103 T   7 N     9.371902534848E-02 -4.623392638077E-01  1.608439761449E-01
    104 F   7 N    -9.371902534848E-02  4.623392638077E-01  1.608439761449E-01
    105 F   7 N     9.371902534848E-02  4.623392638077E-01 -1.608439761449E-01
    106 F   7 N    -9.371902534848E-02 -4.623392638077E-01 -1.608439761449E-01
    107 F   7 N     1.608439761449E-01  9.371902534848E-02 -4.623392638077E-01
    108 F   7 N    -4.623392638077E-01  1.608439761449E-01  9.371902534848E-02
    109 F   7 N    -1.608439761449E-01 -9.371902534848E-02 -4.623392638077E-01
    110 F   7 N     4.623392638077E-01  1.608439761449E-01 -9.371902534848E-02
    111 F   7 N     1.608439761449E-01 -9.371902534848E-02  4.623392638077E-01
    112 F   7 N     4.623392638077E-01 -1.608439761449E-01  9.371902534848E-02
    113 F   7 N    -1.608439761449E-01  9.371902534848E-02  4.623392638077E-01
    114 F   7 N    -4.623392638077E-01 -1.608439761449E-01 -9.371902534848E-02
    115 T   6 C     1.986786189851E-01 -3.928473139544E-01  1.243467334635E-01
    116 F   6 C    -1.986786189851E-01  3.928473139544E-01  1.243467334635E-01
    117 F   6 C     1.986786189851E-01  3.928473139544E-01 -1.243467334635E-01
    118 F   6 C    -1.986786189851E-01 -3.928473139544E-01 -1.243467334635E-01
    119 F   6 C     1.243467334635E-01  1.986786189851E-01 -3.928473139544E-01
    120 F   6 C    -3.928473139544E-01  1.243467334635E-01  1.986786189851E-01
    121 F   6 C    -1.243467334635E-01 -1.986786189851E-01 -3.928473139544E-01
    122 F   6 C     3.928473139544E-01  1.243467334635E-01 -1.986786189851E-01
    123 F   6 C     1.243467334635E-01 -1.986786189851E-01  3.928473139544E-01
    124 F   6 C     3.928473139544E-01 -1.243467334635E-01  1.986786189851E-01
    125 F   6 C    -1.243467334635E-01  1.986786189851E-01  3.928473139544E-01
    126 F   6 C    -3.928473139544E-01 -1.243467334635E-01 -1.986786189851E-01
    127 T   7 N     2.024489716300E-01 -4.652218708057E-01  8.767697936170E-02
    128 F   7 N    -2.024489716300E-01  4.652218708057E-01  8.767697936170E-02
    129 F   7 N     2.024489716300E-01  4.652218708057E-01 -8.767697936170E-02
    130 F   7 N    -2.024489716300E-01 -4.652218708057E-01 -8.767697936170E-02
    131 F   7 N     8.767697936170E-02  2.024489716300E-01 -4.652218708057E-01
    132 F   7 N    -4.652218708057E-01  8.767697936170E-02  2.024489716300E-01
    133 F   7 N    -8.767697936170E-02 -2.024489716300E-01 -4.652218708057E-01
    134 F   7 N     4.652218708057E-01  8.767697936170E-02 -2.024489716300E-01
    135 F   7 N     8.767697936170E-02 -2.024489716300E-01  4.652218708057E-01
    136 F   7 N     4.652218708057E-01 -8.767697936170E-02  2.024489716300E-01
    137 F   7 N    -8.767697936170E-02  2.024489716300E-01  4.652218708057E-01
    138 F   7 N    -4.652218708057E-01 -8.767697936170E-02 -2.024489716300E-01

 T = ATOM BELONGING TO THE ASYMMETRIC UNIT
 *******************************************************************************
 * GEOMETRY EDITING - INPUT COORDINATES ARE GIVEN IN ANGSTROM         
 *******************************************************************************

 GEOMETRY NOW FULLY CONSISTENT WITH THE GROUP
 INFORMATION **** NEW DEFAULT **** FINALRUN 4 FOR GEOMETRY OPTIMIZATIONS
 INFORMATION **** NEW DEFAULT **** OPTGEOM OPTIMIZES BOTH ATOMIC COORDINATES AND CELL PARAMETERS
 INFORMATION **** NEW DEFAULT **** TOL. ON ATOMIC DISP TO REDEFINE REF. GEOMETRY: 0.8 Angs
 INFORMATION **** NEW DEFAULT **** N POINTS TO REDEFINE REF. GEOMETRY: N OF OPT DEGS OF FREEDOM
 INFORMATION **** NEW DEFAULT **** TOL. ON ENERGY TO REDEFINE REF. GEOMETRY: 10**-3*(5*N. ATOMS)

 IMPORTANT INFORMATION:
 THE COORDINATE SYSTEM ADOPTED IN THE OPTIMIZATION IS NOT IN
 GENERAL HOMOGENEOUS UNITS. FOR THIS REASON THE GRADIENT AND 
 HESSIAN MATRIX IN TERMS OF THIS SYSTEM ARE GIVEN WITHOUT
 UNITS. FOR MORE DETAILS SEE THE MANUAL.

 INITIAL TRUST RADIUS         0.50000 MAXIMUM TRUST RADIUS               4.00000
 MAXIMUM GRADIENT COMPONENT   0.00045 MAXIMUM DISPLACEMENT COMPONENT     0.00180
 R.M.S. OF GRADIENT COMPONENT 0.00030 R.M.S. OF DISPLACEMENT COMPONENTS  0.00120
 THRESHOLD ON ENERGY CHANGE 0.100E-06 EXTRAPOLATING POLYNOMIAL ORDER           2
 MAXIMUM ALLOWED NUMBER OF STEPS   -1 SORTING OF ENERGY POINTS:               NO
 ANALYTICAL  GRADIENT                 HESSIAN UPDATING                      BFGS
 STEP SIZE NUMERICAL GRADIENT 0.00100
 INITIAL HESSIAN MATRIX: SCHLEGEL MODEL 2
 *******************************************************************************


 ELAELAELAELAELAELAELAELAELAELAELAELAELAELAELAELAELAELAELAELAELAELAELAELAELAELA

                       ELASTIC CALCULATION

 INFORMATION **** TOLDEX ****  CONVERGENCE CRITERION FOR RMS DISPLACEMENT MODIFIED  6.200000E-04
 INFORMATION **** TOLDEG **** MODIFY CONVERGENCE CRITERION FOR RMS GRADIENT  3.000000E-04
 INFORMATION **** TOLDEE **** CONVERGENCE CRITERION FOR ENERGY MODIFIED: 10**-           8

 GCALCO - MAX INDICES DIRECT LATTICE VECTOR    14    14    14
 NO.OF VECTORS CREATED 6999 STARS  122 RMAX   301.77334 BOHR

 GEOMETRY FOR WAVE FUNCTION - DIMENSIONALITY OF THE SYSTEM    3
 (NON PERIODIC DIRECTION: LATTICE PARAMETER FORMALLY SET TO 500)
 *******************************************************************************
 LATTICE PARAMETERS (ANGSTROMS AND DEGREES) - BOHR = 0.5291772083 ANGSTROM
 PRIMITIVE CELL - CENTRING CODE 6/0 VOLUME=  2425.107412 - DENSITY  0.929 g/cm^3
         A              B              C           ALPHA      BETA       GAMMA 
    14.65944820    14.65944820    14.65944820   109.471221 109.471221 109.471221
 *******************************************************************************
 ATOMS IN THE ASYMMETRIC UNIT   12 - ATOMS IN THE UNIT CELL:  138
     ATOM                 X/A                 Y/B                 Z/C    
 *******************************************************************************
      1 T   1 H    -1.382540026323E-01  3.149825437132E-01 -2.367718264253E-01
      2 F   1 H    -4.482456298615E-01  9.851782379297E-02  2.367718264253E-01
      3 F   1 H     1.382540026323E-01 -9.851782379297E-02  4.532365463455E-01
      4 F   1 H     4.482456298615E-01 -3.149825437132E-01 -4.532365463455E-01
      5 F   1 H    -2.367718264253E-01 -1.382540026323E-01  3.149825437132E-01
      6 F   1 H     3.149825437132E-01 -2.367718264253E-01 -1.382540026323E-01
      7 F   1 H    -4.532365463455E-01  4.482456298615E-01 -3.149825437132E-01
      8 F   1 H     9.851782379297E-02  2.367718264253E-01 -4.482456298615E-01
      9 F   1 H     2.367718264253E-01 -4.482456298615E-01  9.851782379297E-02
     10 F   1 H    -9.851782379297E-02  4.532365463455E-01  1.382540026323E-01
     11 F   1 H     4.532365463455E-01  1.382540026323E-01 -9.851782379297E-02
     12 F   1 H    -3.149825437132E-01 -4.532365463455E-01  4.482456298615E-01
     13 T   1 H    -2.330055195838E-01  3.589445779368E-01 -1.049053514425E-01
     14 F   1 H     4.638499293793E-01 -1.281001681412E-01  1.049053514425E-01
     15 F   1 H     2.330055195838E-01  1.281001681412E-01 -4.080499024794E-01
     16 F   1 H    -4.638499293793E-01 -3.589445779368E-01  4.080499024794E-01
     17 F   1 H    -1.049053514425E-01 -2.330055195838E-01  3.589445779368E-01
     18 F   1 H     3.589445779368E-01 -1.049053514425E-01 -2.330055195838E-01
     19 F   1 H     4.080499024794E-01 -4.638499293793E-01 -3.589445779368E-01
     20 F   1 H    -1.281001681412E-01  1.049053514425E-01  4.638499293793E-01
     21 F   1 H     1.049053514425E-01  4.638499293793E-01 -1.281001681412E-01
     22 F   1 H     1.281001681412E-01 -4.080499024794E-01  2.330055195838E-01
     23 F   1 H    -4.080499024794E-01  2.330055195838E-01  1.281001681412E-01
     24 F   1 H    -3.589445779368E-01  4.080499024794E-01 -4.638499293793E-01
     25 T   1 H     4.449704511619E-01  1.078387850526E-01 -4.966442842586E-01
     26 F   1 H    -3.955169306888E-01 -5.838526457950E-02  4.966442842586E-01
     27 F   1 H    -4.449704511619E-01  5.838526457950E-02 -3.371316661093E-01
     28 F   1 H     3.955169306888E-01 -1.078387850526E-01  3.371316661093E-01
     29 F   1 H    -4.966442842586E-01  4.449704511619E-01  1.078387850526E-01
     30 F   1 H     1.078387850526E-01 -4.966442842586E-01  4.449704511619E-01
     31 F   1 H     3.371316661093E-01  3.955169306888E-01 -1.078387850526E-01
     32 F   1 H    -5.838526457950E-02  4.966442842586E-01 -3.955169306888E-01
     33 F   1 H     4.966442842586E-01 -3.955169306888E-01 -5.838526457950E-02
     34 F   1 H     5.838526457950E-02 -3.371316661093E-01 -4.449704511619E-01
     35 F   1 H    -3.371316661093E-01 -4.449704511619E-01  5.838526457950E-02
     36 F   1 H    -1.078387850526E-01  3.371316661093E-01  3.955169306888E-01
     37 T   1 H     4.488732216674E-01  2.372929014317E-01 -4.543975910279E-01
     38 F   1 H    -3.083095075405E-01 -9.672918730477E-02  4.543975910279E-01
     39 F   1 H    -4.488732216674E-01  9.672918730477E-02 -2.115803202357E-01
     40 F   1 H     3.083095075405E-01 -2.372929014317E-01  2.115803202357E-01
     41 F   1 H    -4.543975910279E-01  4.488732216674E-01  2.372929014317E-01
     42 F   1 H     2.372929014317E-01 -4.543975910279E-01  4.488732216674E-01
     43 F   1 H     2.115803202357E-01  3.083095075405E-01 -2.372929014317E-01
     44 F   1 H    -9.672918730477E-02  4.543975910279E-01 -3.083095075405E-01
     45 F   1 H     4.543975910279E-01 -3.083095075405E-01 -9.672918730477E-02
     46 F   1 H     9.672918730477E-02 -2.115803202357E-01 -4.488732216674E-01
     47 F   1 H    -2.115803202357E-01 -4.488732216674E-01  9.672918730477E-02
     48 F   1 H    -2.372929014317E-01  2.115803202357E-01  3.083095075405E-01
     49 T   1 H    -4.916192983392E-01  1.997720257597E-01  4.618805987814E-01
     50 F   1 H    -2.621085730217E-01  4.650010287942E-02 -4.618805987814E-01
     51 F   1 H     4.916192983392E-01 -4.650010287942E-02 -3.086086759011E-01
     52 F   1 H     2.621085730217E-01 -1.997720257597E-01  3.086086759011E-01
     53 F   1 H     4.618805987814E-01 -4.916192983392E-01  1.997720257597E-01
     54 F   1 H     1.997720257597E-01  4.618805987814E-01 -4.916192983392E-01
     55 F   1 H     3.086086759011E-01  2.621085730217E-01 -1.997720257597E-01
     56 F   1 H     4.650010287942E-02 -4.618805987814E-01 -2.621085730217E-01
     57 F   1 H    -4.618805987814E-01 -2.621085730217E-01  4.650010287942E-02
     58 F   1 H    -4.650010287942E-02 -3.086086759011E-01  4.916192983392E-01
     59 F   1 H    -3.086086759011E-01  4.916192983392E-01 -4.650010287942E-02
     60 F   1 H    -1.997720257597E-01  3.086086759011E-01  2.621085730217E-01
     61 T 230 ZN   -2.763252848868E-01  2.236747151132E-01  5.000000000000E-01
     62 F 230 ZN    2.763252848868E-01 -2.236747151132E-01  5.000000000000E-01
     63 F 230 ZN   -5.000000000000E-01 -2.763252848868E-01  2.236747151132E-01
     64 F 230 ZN    2.236747151132E-01  5.000000000000E-01 -2.763252848868E-01
     65 F 230 ZN   -5.000000000000E-01  2.763252848868E-01 -2.236747151132E-01
     66 F 230 ZN   -2.236747151132E-01  5.000000000000E-01  2.763252848868E-01
     67 T   6 C    -3.939707158468E-01  2.487802741745E-01 -3.668529095683E-01
     68 F   6 C    -3.843668162572E-01 -2.711780627858E-02  3.668529095683E-01
     69 F   6 C     3.939707158468E-01  2.711780627858E-02 -3.572490099787E-01
     70 F   6 C     3.843668162572E-01 -2.487802741745E-01  3.572490099787E-01
     71 F   6 C    -3.668529095683E-01 -3.939707158468E-01  2.487802741745E-01
     72 F   6 C     2.487802741745E-01 -3.668529095683E-01 -3.939707158468E-01
     73 F   6 C     3.572490099787E-01  3.843668162572E-01 -2.487802741745E-01
     74 F   6 C    -2.711780627858E-02  3.668529095683E-01 -3.843668162572E-01
     75 F   6 C     3.668529095683E-01 -3.843668162572E-01 -2.711780627858E-02
     76 F   6 C     2.711780627858E-02 -3.572490099787E-01  3.939707158468E-01
     77 F   6 C    -3.572490099787E-01  3.939707158468E-01  2.711780627858E-02
     78 F   6 C    -2.487802741745E-01  3.572490099787E-01  3.843668162572E-01
     79 T   6 C    -2.215384155535E-01  3.013029442759E-01 -2.592327183432E-01
     80 F   6 C    -4.394643373809E-01  3.769430278968E-02  2.592327183432E-01
     81 F   6 C     2.215384155535E-01 -3.769430278968E-02 -4.771586401706E-01
     82 F   6 C     4.394643373809E-01 -3.013029442759E-01  4.771586401706E-01
     83 F   6 C    -2.592327183432E-01 -2.215384155535E-01  3.013029442759E-01
     84 F   6 C     3.013029442759E-01 -2.592327183432E-01 -2.215384155535E-01
     85 F   6 C     4.771586401706E-01  4.394643373809E-01 -3.013029442759E-01
     86 F   6 C     3.769430278968E-02  2.592327183432E-01 -4.394643373809E-01
     87 F   6 C     2.592327183432E-01 -4.394643373809E-01  3.769430278968E-02
     88 F   6 C    -3.769430278968E-02 -4.771586401706E-01  2.215384155535E-01
     89 F   6 C    -4.771586401706E-01  2.215384155535E-01 -3.769430278968E-02
     90 F   6 C    -3.013029442759E-01  4.771586401706E-01  4.394643373809E-01
     91 T   6 C     4.960613603305E-01  1.957836996227E-01 -4.697507111585E-01
     92 F   6 C    -3.344655892188E-01 -3.418792851098E-02  4.697507111585E-01
     93 F   6 C    -4.960613603305E-01  3.418792851098E-02 -3.002776607079E-01
     94 F   6 C     3.344655892188E-01 -1.957836996227E-01  3.002776607079E-01
     95 F   6 C    -4.697507111585E-01  4.960613603305E-01  1.957836996227E-01
     96 F   6 C     1.957836996227E-01 -4.697507111585E-01  4.960613603305E-01
     97 F   6 C     3.002776607079E-01  3.344655892188E-01 -1.957836996227E-01
     98 F   6 C    -3.418792851098E-02  4.697507111585E-01 -3.344655892188E-01
     99 F   6 C     4.697507111585E-01 -3.344655892188E-01 -3.418792851098E-02
    100 F   6 C     3.418792851098E-02 -3.002776607079E-01 -4.960613603305E-01
    101 F   6 C    -3.002776607079E-01 -4.960613603305E-01  3.418792851098E-02
    102 F   6 C    -1.957836996227E-01  3.002776607079E-01  3.344655892188E-01
    103 T   7 N    -3.014952876628E-01  2.545630014934E-01 -3.686202384592E-01
    104 F   7 N    -3.768167600474E-01  6.712495079643E-02  3.686202384592E-01
    105 F   7 N     3.014952876628E-01 -6.712495079643E-02 -4.439417108439E-01
    106 F   7 N     3.768167600474E-01 -2.545630014934E-01  4.439417108439E-01
    107 F   7 N    -3.686202384592E-01 -3.014952876628E-01  2.545630014934E-01
    108 F   7 N     2.545630014934E-01 -3.686202384592E-01 -3.014952876628E-01
    109 F   7 N     4.439417108439E-01  3.768167600474E-01 -2.545630014934E-01
    110 F   7 N     6.712495079643E-02  3.686202384592E-01 -3.768167600474E-01
    111 F   7 N     3.686202384592E-01 -3.768167600474E-01  6.712495079643E-02
    112 F   7 N    -6.712495079643E-02 -4.439417108439E-01  3.014952876628E-01
    113 F   7 N    -4.439417108439E-01  3.014952876628E-01 -6.712495079643E-02
    114 F   7 N    -2.545630014934E-01  4.439417108439E-01  3.768167600474E-01
    115 T   6 C    -2.685005804909E-01  3.230253524486E-01 -1.941686949693E-01
    116 F   6 C    -4.828059525821E-01 -7.433188552161E-02  1.941686949693E-01
    117 F   6 C     2.685005804909E-01  7.433188552161E-02 -4.084740670604E-01
    118 F   6 C     4.828059525821E-01 -3.230253524486E-01  4.084740670604E-01
    119 F   6 C    -1.941686949693E-01 -2.685005804909E-01  3.230253524486E-01
    120 F   6 C     3.230253524486E-01 -1.941686949693E-01 -2.685005804909E-01
    121 F   6 C     4.084740670604E-01  4.828059525821E-01 -3.230253524486E-01
    122 F   6 C    -7.433188552161E-02  1.941686949693E-01 -4.828059525821E-01
    123 F   6 C     1.941686949693E-01 -4.828059525821E-01 -7.433188552161E-02
    124 F   6 C     7.433188552161E-02 -4.084740670604E-01  2.685005804909E-01
    125 F   6 C    -4.084740670604E-01  2.685005804909E-01  7.433188552161E-02
    126 F   6 C    -3.230253524486E-01  4.084740670604E-01  4.828059525821E-01
    127 T   7 N    -3.775448914440E-01  2.901259509917E-01 -2.627728991757E-01
    128 F   7 N    -4.471011498326E-01 -1.147719922683E-01  2.627728991757E-01
    129 F   7 N     3.775448914440E-01  1.147719922683E-01 -3.323291575643E-01
    130 F   7 N     4.471011498326E-01 -2.901259509917E-01  3.323291575643E-01
    131 F   7 N    -2.627728991757E-01 -3.775448914440E-01  2.901259509917E-01
    132 F   7 N     2.901259509917E-01 -2.627728991757E-01 -3.775448914440E-01
    133 F   7 N     3.323291575643E-01  4.471011498326E-01 -2.901259509917E-01
    134 F   7 N    -1.147719922683E-01  2.627728991757E-01 -4.471011498326E-01
    135 F   7 N     2.627728991757E-01 -4.471011498326E-01 -1.147719922683E-01
    136 F   7 N     1.147719922683E-01 -3.323291575643E-01  3.775448914440E-01
    137 F   7 N    -3.323291575643E-01  3.775448914440E-01  1.147719922683E-01
    138 F   7 N    -2.901259509917E-01  3.323291575643E-01  4.471011498326E-01

 TRANSFORMATION MATRIX PRIMITIVE-CRYSTALLOGRAPHIC CELL
  0.0000  1.0000  1.0000  1.0000  0.0000  1.0000  1.0000  1.0000  0.0000

 *******************************************************************************
 CRYSTALLOGRAPHIC CELL (VOLUME=       4850.21482353)
         A              B              C           ALPHA      BETA       GAMMA 
    16.92727273    16.92727273    16.92727273    90.000000  90.000000  90.000000

 COORDINATES IN THE CRYSTALLOGRAPHIC CELL
     ATOM                 X/A                 Y/B                 Z/C    
 *******************************************************************************
      1 T   1 H     1.082323599601E-01 -3.450041863854E-01  2.067501837531E-01
      2 F   1 H    -1.082323599601E-01  3.450041863854E-01  2.067501837531E-01
      3 F   1 H     1.082323599601E-01  3.450041863854E-01 -2.067501837531E-01
      4 F   1 H    -1.082323599601E-01 -3.450041863854E-01 -2.067501837531E-01
      5 F   1 H     2.067501837531E-01  1.082323599601E-01 -3.450041863854E-01
      6 F   1 H    -3.450041863854E-01  2.067501837531E-01  1.082323599601E-01
      7 F   1 H    -2.067501837531E-01 -1.082323599601E-01 -3.450041863854E-01
      8 F   1 H     3.450041863854E-01  2.067501837531E-01 -1.082323599601E-01
      9 F   1 H     2.067501837531E-01 -1.082323599601E-01  3.450041863854E-01
     10 F   1 H     3.450041863854E-01 -2.067501837531E-01  1.082323599601E-01
     11 F   1 H    -2.067501837531E-01  1.082323599601E-01  3.450041863854E-01
     12 F   1 H    -3.450041863854E-01 -2.067501837531E-01 -1.082323599601E-01
     13 T   1 H     2.435223730390E-01 -3.484277244816E-01  1.154222048978E-01
     14 F   1 H    -2.435223730390E-01  3.484277244816E-01  1.154222048978E-01
     15 F   1 H     2.435223730390E-01  3.484277244816E-01 -1.154222048978E-01
     16 F   1 H    -2.435223730390E-01 -3.484277244816E-01 -1.154222048978E-01
     17 F   1 H     1.154222048978E-01  2.435223730390E-01 -3.484277244816E-01
     18 F   1 H    -3.484277244816E-01  1.154222048978E-01  2.435223730390E-01
     19 F   1 H    -1.154222048978E-01 -2.435223730390E-01 -3.484277244816E-01
     20 F   1 H     3.484277244816E-01  1.154222048978E-01 -2.435223730390E-01
     21 F   1 H     1.154222048978E-01 -2.435223730390E-01  3.484277244816E-01
     22 F   1 H     3.484277244816E-01 -1.154222048978E-01  2.435223730390E-01
     23 F   1 H    -1.154222048978E-01  2.435223730390E-01  3.484277244816E-01
     24 F   1 H    -3.484277244816E-01 -1.154222048978E-01 -2.435223730390E-01
     25 T   1 H     8.311202481607E-02  4.202436909253E-01  2.472676023657E-02
     26 F   1 H    -8.311202481607E-02 -4.202436909253E-01  2.472676023657E-02
     27 F   1 H     8.311202481607E-02 -4.202436909253E-01 -2.472676023657E-02
     28 F   1 H    -8.311202481607E-02  4.202436909253E-01 -2.472676023657E-02
     29 F   1 H     2.472676023657E-02  8.311202481607E-02  4.202436909253E-01
     30 F   1 H     4.202436909253E-01  2.472676023657E-02  8.311202481607E-02
     31 F   1 H    -2.472676023657E-02 -8.311202481607E-02  4.202436909253E-01
     32 F   1 H    -4.202436909253E-01  2.472676023657E-02 -8.311202481607E-02
     33 F   1 H     2.472676023657E-02 -8.311202481607E-02 -4.202436909253E-01
     34 F   1 H    -4.202436909253E-01 -2.472676023657E-02  8.311202481607E-02
     35 F   1 H    -2.472676023657E-02  8.311202481607E-02 -4.202436909253E-01
     36 F   1 H     4.202436909253E-01 -2.472676023657E-02 -8.311202481607E-02
     37 T   1 H     1.670110443682E-01  3.785913646039E-01  7.028185706345E-02
     38 F   1 H    -1.670110443682E-01 -3.785913646039E-01  7.028185706345E-02
     39 F   1 H     1.670110443682E-01 -3.785913646039E-01 -7.028185706345E-02
     40 F   1 H    -1.670110443682E-01  3.785913646039E-01 -7.028185706345E-02
     41 F   1 H     7.028185706345E-02  1.670110443682E-01  3.785913646039E-01
     42 F   1 H     3.785913646039E-01  7.028185706345E-02  1.670110443682E-01
     43 F   1 H    -7.028185706345E-02 -1.670110443682E-01  3.785913646039E-01
     44 F   1 H    -3.785913646039E-01  7.028185706345E-02 -1.670110443682E-01
     45 F   1 H     7.028185706345E-02 -1.670110443682E-01 -3.785913646039E-01
     46 F   1 H    -3.785913646039E-01 -7.028185706345E-02  1.670110443682E-01
     47 F   1 H    -7.028185706345E-02  1.670110443682E-01 -3.785913646039E-01
     48 F   1 H     3.785913646039E-01 -7.028185706345E-02 -1.670110443682E-01
     49 T   1 H     7.663596144017E-02  3.852446373412E-01  1.231360643196E-01
     50 F   1 H    -7.663596144017E-02 -3.852446373412E-01  1.231360643196E-01
     51 F   1 H     7.663596144017E-02 -3.852446373412E-01 -1.231360643196E-01
     52 F   1 H    -7.663596144017E-02  3.852446373412E-01 -1.231360643196E-01
     53 F   1 H     1.231360643196E-01  7.663596144017E-02  3.852446373412E-01
     54 F   1 H     3.852446373412E-01  1.231360643196E-01  7.663596144017E-02
     55 F   1 H    -1.231360643196E-01 -7.663596144017E-02  3.852446373412E-01
     56 F   1 H    -3.852446373412E-01  1.231360643196E-01 -7.663596144017E-02
     57 F   1 H     1.231360643196E-01 -7.663596144017E-02 -3.852446373412E-01
     58 F   1 H    -3.852446373412E-01 -1.231360643196E-01  7.663596144017E-02
     59 F   1 H    -1.231360643196E-01  7.663596144017E-02 -3.852446373412E-01
     60 F   1 H     3.852446373412E-01 -1.231360643196E-01 -7.663596144017E-02
     61 T 230 ZN   -5.000000000000E-01  0.000000000000E+00 -2.763252848868E-01
     62 F 230 ZN   -5.000000000000E-01 -5.553213256861E-17  2.763252848868E-01
     63 F 230 ZN   -2.763252848868E-01  5.000000000000E-01  1.388303314215E-17
     64 F 230 ZN   -2.776606628430E-17 -2.763252848868E-01  5.000000000000E-01
     65 F 230 ZN    2.763252848868E-01 -5.000000000000E-01 -4.164909942645E-17
     66 F 230 ZN    5.553213256861E-17  2.763252848868E-01  5.000000000000E-01
     67 T   6 C     1.379490402265E-01  4.951980502052E-01  1.108312339480E-01
     68 F   6 C    -1.379490402265E-01 -4.951980502052E-01  1.108312339480E-01
     69 F   6 C     1.379490402265E-01 -4.951980502052E-01 -1.108312339480E-01
     70 F   6 C    -1.379490402265E-01  4.951980502052E-01 -1.108312339480E-01
     71 F   6 C     1.108312339480E-01  1.379490402265E-01  4.951980502052E-01
     72 F   6 C     4.951980502052E-01  1.108312339480E-01  1.379490402265E-01
     73 F   6 C    -1.108312339480E-01 -1.379490402265E-01  4.951980502052E-01
     74 F   6 C    -4.951980502052E-01  1.108312339480E-01 -1.379490402265E-01
     75 F   6 C     1.108312339480E-01 -1.379490402265E-01 -4.951980502052E-01
     76 F   6 C    -4.951980502052E-01 -1.108312339480E-01  1.379490402265E-01
     77 F   6 C    -1.108312339480E-01  1.379490402265E-01 -4.951980502052E-01
     78 F   6 C     4.951980502052E-01 -1.108312339480E-01 -1.379490402265E-01
     79 T   6 C     1.318043207431E-01 -3.910370390863E-01  1.694986235328E-01
     80 F   6 C    -1.318043207431E-01  3.910370390863E-01  1.694986235328E-01
     81 F   6 C     1.318043207431E-01  3.910370390863E-01 -1.694986235328E-01
     82 F   6 C    -1.318043207431E-01 -3.910370390863E-01 -1.694986235328E-01
     83 F   6 C     1.694986235328E-01  1.318043207431E-01 -3.910370390863E-01
     84 F   6 C    -3.910370390863E-01  1.694986235328E-01  1.318043207431E-01
     85 F   6 C    -1.694986235328E-01 -1.318043207431E-01 -3.910370390863E-01
     86 F   6 C     3.910370390863E-01  1.694986235328E-01 -1.318043207431E-01
     87 F   6 C     1.694986235328E-01 -1.318043207431E-01  3.910370390863E-01
     88 F   6 C     3.910370390863E-01 -1.694986235328E-01  1.318043207431E-01
     89 F   6 C    -1.694986235328E-01  1.318043207431E-01  3.910370390863E-01
     90 F   6 C    -3.910370390863E-01 -1.694986235328E-01 -1.318043207431E-01
     91 T   6 C     1.149858140668E-01  4.152634747747E-01  8.079788555584E-02
     92 F   6 C    -1.149858140668E-01 -4.152634747747E-01  8.079788555584E-02
     93 F   6 C     1.149858140668E-01 -4.152634747747E-01 -8.079788555584E-02
     94 F   6 C    -1.149858140668E-01  4.152634747747E-01 -8.079788555584E-02
     95 F   6 C     8.079788555584E-02  1.149858140668E-01  4.152634747747E-01
     96 F   6 C     4.152634747747E-01  8.079788555584E-02  1.149858140668E-01
     97 F   6 C    -8.079788555584E-02 -1.149858140668E-01  4.152634747747E-01
     98 F   6 C    -4.152634747747E-01  8.079788555584E-02 -1.149858140668E-01
     99 F   6 C     8.079788555584E-02 -1.149858140668E-01 -4.152634747747E-01
    100 F   6 C    -4.152634747747E-01 -8.079788555584E-02  1.149858140668E-01
    101 F   6 C    -8.079788555584E-02  1.149858140668E-01 -4.152634747747E-01
    102 F   6 C     4.152634747747E-01 -8.079788555584E-02 -1.149858140668E-01
    103 T   7 N     9.371902534848E-02 -4.623392638077E-01  1.608439761449E-01
    104 F   7 N    -9.371902534848E-02  4.623392638077E-01  1.608439761449E-01
    105 F   7 N     9.371902534848E-02  4.623392638077E-01 -1.608439761449E-01
    106 F   7 N    -9.371902534848E-02 -4.623392638077E-01 -1.608439761449E-01
    107 F   7 N     1.608439761449E-01  9.371902534848E-02 -4.623392638077E-01
    108 F   7 N    -4.623392638077E-01  1.608439761449E-01  9.371902534848E-02
    109 F   7 N    -1.608439761449E-01 -9.371902534848E-02 -4.623392638077E-01
    110 F   7 N     4.623392638077E-01  1.608439761449E-01 -9.371902534848E-02
    111 F   7 N     1.608439761449E-01 -9.371902534848E-02  4.623392638077E-01
    112 F   7 N     4.623392638077E-01 -1.608439761449E-01  9.371902534848E-02
    113 F   7 N    -1.608439761449E-01  9.371902534848E-02  4.623392638077E-01
    114 F   7 N    -4.623392638077E-01 -1.608439761449E-01 -9.371902534848E-02
    115 T   6 C     1.986786189851E-01 -3.928473139544E-01  1.243467334635E-01
    116 F   6 C    -1.986786189851E-01  3.928473139544E-01  1.243467334635E-01
    117 F   6 C     1.986786189851E-01  3.928473139544E-01 -1.243467334635E-01
    118 F   6 C    -1.986786189851E-01 -3.928473139544E-01 -1.243467334635E-01
    119 F   6 C     1.243467334635E-01  1.986786189851E-01 -3.928473139544E-01
    120 F   6 C    -3.928473139544E-01  1.243467334635E-01  1.986786189851E-01
    121 F   6 C    -1.243467334635E-01 -1.986786189851E-01 -3.928473139544E-01
    122 F   6 C     3.928473139544E-01  1.243467334635E-01 -1.986786189851E-01
    123 F   6 C     1.243467334635E-01 -1.986786189851E-01  3.928473139544E-01
    124 F   6 C     3.928473139544E-01 -1.243467334635E-01  1.986786189851E-01
    125 F   6 C    -1.243467334635E-01  1.986786189851E-01  3.928473139544E-01
    126 F   6 C    -3.928473139544E-01 -1.243467334635E-01 -1.986786189851E-01
    127 T   7 N     2.024489716300E-01 -4.652218708057E-01  8.767697936170E-02
    128 F   7 N    -2.024489716300E-01  4.652218708057E-01  8.767697936170E-02
    129 F   7 N     2.024489716300E-01  4.652218708057E-01 -8.767697936170E-02
    130 F   7 N    -2.024489716300E-01 -4.652218708057E-01 -8.767697936170E-02
    131 F   7 N     8.767697936170E-02  2.024489716300E-01 -4.652218708057E-01
    132 F   7 N    -4.652218708057E-01  8.767697936170E-02  2.024489716300E-01
    133 F   7 N    -8.767697936170E-02 -2.024489716300E-01 -4.652218708057E-01
    134 F   7 N     4.652218708057E-01  8.767697936170E-02 -2.024489716300E-01
    135 F   7 N     8.767697936170E-02 -2.024489716300E-01  4.652218708057E-01
    136 F   7 N     4.652218708057E-01 -8.767697936170E-02  2.024489716300E-01
    137 F   7 N    -8.767697936170E-02  2.024489716300E-01  4.652218708057E-01
    138 F   7 N    -4.652218708057E-01 -8.767697936170E-02 -2.024489716300E-01

 T = ATOM BELONGING TO THE ASYMMETRIC UNIT

 ****   12 SYMMOPS - TRANSLATORS IN FRACTIONAL UNITS
 **** MATRICES AND TRANSLATORS IN THE CRYSTALLOGRAPHIC REFERENCE FRAME
   V INV                    ROTATION MATRICES                   TRANSLATORS
   1   1  1.00  0.00  0.00  0.00  1.00  0.00  0.00  0.00  1.00  0.00  0.00  0.00
   2   2  0.00  1.00 -1.00  1.00  0.00 -1.00  0.00  0.00 -1.00  0.00  0.00  0.00
   3   3 -1.00  0.00  0.00 -1.00  0.00  1.00 -1.00  1.00  0.00  0.00  0.00  0.00
   4   4  0.00 -1.00  1.00  0.00 -1.00  0.00  1.00 -1.00  0.00  0.00  0.00  0.00
   5   6  0.00  0.00  1.00  1.00  0.00  0.00  0.00  1.00  0.00  0.00  0.00  0.00
   6   5  0.00  1.00  0.00  0.00  0.00  1.00  1.00  0.00  0.00  0.00  0.00  0.00
   7   8  1.00 -1.00  0.00  0.00 -1.00  1.00  0.00 -1.00  0.00  0.00  0.00  0.00
   8   7  1.00  0.00 -1.00  0.00  0.00 -1.00  0.00  1.00 -1.00  0.00  0.00  0.00
   9  10  0.00  0.00 -1.00  0.00  1.00 -1.00  1.00  0.00 -1.00  0.00  0.00  0.00
  10   9 -1.00  0.00  1.00 -1.00  1.00  0.00 -1.00  0.00  0.00  0.00  0.00  0.00
  11  12 -1.00  1.00  0.00 -1.00  0.00  0.00 -1.00  0.00  1.00  0.00  0.00  0.00
  12  11  0.00 -1.00  0.00  1.00 -1.00  0.00  0.00 -1.00  1.00  0.00  0.00  0.00

 DIRECT LATTICE VECTORS CARTESIAN COMPONENTS (ANGSTROM)
          X                    Y                    Z
  -0.846363636456E+01   0.846363636456E+01   0.846363636456E+01
   0.846363636456E+01  -0.846363636456E+01   0.846363636456E+01
   0.846363636456E+01   0.846363636456E+01  -0.846363636456E+01


 CARTESIAN COORDINATES - PRIMITIVE CELL
 *******************************************************************************
 *      ATOM          X(ANGSTROM)         Y(ANGSTROM)         Z(ANGSTROM)
 *******************************************************************************
    1     1 H     1.832078675161E+00 -5.839979955634E+00  3.499716747184E+00
    2     1 H    -1.832078675161E+00  5.839979955634E+00  3.499716747184E+00
    3     1 H     1.832078675161E+00  5.839979955634E+00 -3.499716747184E+00
    4     1 H    -1.832078675161E+00 -5.839979955634E+00 -3.499716747184E+00
    5     1 H     3.499716747184E+00  1.832078675161E+00 -5.839979955634E+00
    6     1 H    -5.839979955634E+00  3.499716747184E+00  1.832078675161E+00
    7     1 H    -3.499716747184E+00 -1.832078675161E+00 -5.839979955634E+00
    8     1 H     5.839979955634E+00  3.499716747184E+00 -1.832078675161E+00
    9     1 H     3.499716747184E+00 -1.832078675161E+00  5.839979955634E+00
   10     1 H     5.839979955634E+00 -3.499716747184E+00  1.832078675161E+00
   11     1 H    -3.499716747184E+00  1.832078675161E+00  5.839979955634E+00
   12     1 H    -5.839979955634E+00 -3.499716747184E+00 -1.832078675161E+00
   13     1 H     4.122169624074E+00 -5.897931118686E+00  1.953783141301E+00
   14     1 H    -4.122169624074E+00  5.897931118686E+00  1.953783141301E+00
   15     1 H     4.122169624074E+00  5.897931118686E+00 -1.953783141301E+00
   16     1 H    -4.122169624074E+00 -5.897931118686E+00 -1.953783141301E+00
   17     1 H     1.953783141301E+00  4.122169624074E+00 -5.897931118686E+00
   18     1 H    -5.897931118686E+00  1.953783141301E+00  4.122169624074E+00
   19     1 H    -1.953783141301E+00 -4.122169624074E+00 -5.897931118686E+00
   20     1 H     5.897931118686E+00  1.953783141301E+00 -4.122169624074E+00
   21     1 H     1.953783141301E+00 -4.122169624074E+00  5.897931118686E+00
   22     1 H     5.897931118686E+00 -1.953783141301E+00  4.122169624074E+00
   23     1 H    -1.953783141301E+00  4.122169624074E+00  5.897931118686E+00
   24     1 H    -5.897931118686E+00 -1.953783141301E+00 -4.122169624074E+00
   25     1 H     1.406859911131E+00  7.113579568985E+00  4.185566142320E-01
   26     1 H    -1.406859911131E+00 -7.113579568985E+00  4.185566142320E-01
   27     1 H     1.406859911131E+00 -7.113579568985E+00 -4.185566142320E-01
   28     1 H    -1.406859911131E+00  7.113579568985E+00 -4.185566142320E-01
   29     1 H     4.185566142320E-01  1.406859911131E+00  7.113579568985E+00
   30     1 H     7.113579568985E+00  4.185566142320E-01  1.406859911131E+00
   31     1 H    -4.185566142320E-01 -1.406859911131E+00  7.113579568985E+00
   32     1 H    -7.113579568985E+00  4.185566142320E-01 -1.406859911131E+00
   33     1 H     4.185566142320E-01 -1.406859911131E+00 -7.113579568985E+00
   34     1 H    -7.113579568985E+00 -4.185566142320E-01  1.406859911131E+00
   35     1 H    -4.185566142320E-01  1.406859911131E+00 -7.113579568985E+00
   36     1 H     7.113579568985E+00 -4.185566142320E-01 -1.406859911131E+00
   37     1 H     2.827041496796E+00  6.408519281540E+00  1.189680162422E+00
   38     1 H    -2.827041496796E+00 -6.408519281540E+00  1.189680162422E+00
   39     1 H     2.827041496796E+00 -6.408519281540E+00 -1.189680162422E+00
   40     1 H    -2.827041496796E+00  6.408519281540E+00 -1.189680162422E+00
   41     1 H     1.189680162422E+00  2.827041496796E+00  6.408519281540E+00
   42     1 H     6.408519281540E+00  1.189680162422E+00  2.827041496796E+00
   43     1 H    -1.189680162422E+00 -2.827041496796E+00  6.408519281540E+00
   44     1 H    -6.408519281540E+00  1.189680162422E+00 -2.827041496796E+00
   45     1 H     1.189680162422E+00 -2.827041496796E+00 -6.408519281540E+00
   46     1 H    -6.408519281540E+00 -1.189680162422E+00  2.827041496796E+00
   47     1 H    -1.189680162422E+00  2.827041496796E+00 -6.408519281540E+00
   48     1 H     6.408519281540E+00 -1.189680162422E+00 -2.827041496796E+00
   49     1 H     1.297237820156E+00  6.521141043706E+00  2.084357743528E+00
   50     1 H    -1.297237820156E+00 -6.521141043706E+00  2.084357743528E+00
   51     1 H     1.297237820156E+00 -6.521141043706E+00 -2.084357743528E+00
   52     1 H    -1.297237820156E+00  6.521141043706E+00 -2.084357743528E+00
   53     1 H     2.084357743528E+00  1.297237820156E+00  6.521141043706E+00
   54     1 H     6.521141043706E+00  2.084357743528E+00  1.297237820156E+00
   55     1 H    -2.084357743528E+00 -1.297237820156E+00  6.521141043706E+00
   56     1 H    -6.521141043706E+00  2.084357743528E+00 -1.297237820156E+00
   57     1 H     2.084357743528E+00 -1.297237820156E+00 -6.521141043706E+00
   58     1 H    -6.521141043706E+00 -2.084357743528E+00  1.297237820156E+00
   59     1 H    -2.084357743528E+00  1.297237820156E+00 -6.521141043706E+00
   60     1 H     6.521141043706E+00 -2.084357743528E+00 -1.297237820156E+00
   61   230 ZN    8.463636364560E+00  0.000000000000E+00 -4.677433459230E+00
   62   230 ZN    8.463636364560E+00 -9.400075532184E-16 -1.224983926989E+01
   63   230 ZN   -4.677433459230E+00  8.463636364560E+00  2.350018883046E-16
   64   230 ZN   -4.700037766092E-16 -4.677433459230E+00  8.463636364560E+00
   65   230 ZN   -1.224983926989E+01  8.463636364560E+00 -7.050056649138E-16
   66   230 ZN    9.400075532184E-16 -1.224983926989E+01  8.463636364560E+00
   67     6 C     2.335101026635E+00  8.382352450752E+00  1.876070523942E+00
   68     6 C    -2.335101026635E+00 -8.382352450752E+00  1.876070523942E+00
   69     6 C     2.335101026635E+00 -8.382352450752E+00 -1.876070523942E+00
   70     6 C    -2.335101026635E+00  8.382352450752E+00 -1.876070523942E+00
   71     6 C     1.876070523942E+00  2.335101026635E+00  8.382352450752E+00
   72     6 C     8.382352450752E+00  1.876070523942E+00  2.335101026635E+00
   73     6 C    -1.876070523942E+00 -2.335101026635E+00  8.382352450752E+00
   74     6 C    -8.382352450752E+00  1.876070523942E+00 -2.335101026635E+00
   75     6 C     1.876070523942E+00 -2.335101026635E+00 -8.382352450752E+00
   76     6 C    -8.382352450752E+00 -1.876070523942E+00  2.335101026635E+00
   77     6 C    -1.876070523942E+00  2.335101026635E+00 -8.382352450752E+00
   78     6 C     8.382352450752E+00 -1.876070523942E+00 -2.335101026635E+00
   79     6 C     2.231087684095E+00 -6.619190607801E+00  2.869149427750E+00
   80     6 C    -2.231087684095E+00  6.619190607801E+00  2.869149427750E+00
   81     6 C     2.231087684095E+00  6.619190607801E+00 -2.869149427750E+00
   82     6 C    -2.231087684095E+00 -6.619190607801E+00 -2.869149427750E+00
   83     6 C     2.869149427750E+00  2.231087684095E+00 -6.619190607801E+00
   84     6 C    -6.619190607801E+00  2.869149427750E+00  2.231087684095E+00
   85     6 C    -2.869149427750E+00 -2.231087684095E+00 -6.619190607801E+00
   86     6 C     6.619190607801E+00  2.869149427750E+00 -2.231087684095E+00
   87     6 C     2.869149427750E+00 -2.231087684095E+00  6.619190607801E+00
   88     6 C     6.619190607801E+00 -2.869149427750E+00  2.231087684095E+00
   89     6 C    -2.869149427750E+00  2.231087684095E+00  6.619190607801E+00
   90     6 C    -6.619190607801E+00 -2.869149427750E+00 -2.231087684095E+00
   91     6 C     1.946396234689E+00  7.029278091953E+00  1.367687844740E+00
   92     6 C    -1.946396234689E+00 -7.029278091953E+00  1.367687844740E+00
   93     6 C     1.946396234689E+00 -7.029278091953E+00 -1.367687844740E+00
   94     6 C    -1.946396234689E+00  7.029278091953E+00 -1.367687844740E+00
   95     6 C     1.367687844740E+00  1.946396234689E+00  7.029278091953E+00
   96     6 C     7.029278091953E+00  1.367687844740E+00  1.946396234689E+00
   97     6 C    -1.367687844740E+00 -1.946396234689E+00  7.029278091953E+00
   98     6 C    -7.029278091953E+00  1.367687844740E+00 -1.946396234689E+00
   99     6 C     1.367687844740E+00 -1.946396234689E+00 -7.029278091953E+00
  100     6 C    -7.029278091953E+00 -1.367687844740E+00  1.946396234689E+00
  101     6 C    -1.367687844740E+00  1.946396234689E+00 -7.029278091953E+00
  102     6 C     7.029278091953E+00 -1.367687844740E+00 -1.946396234689E+00
  103     7 N     1.586407501981E+00 -7.826142811853E+00  2.722649851041E+00
  104     7 N    -1.586407501981E+00  7.826142811853E+00  2.722649851041E+00
  105     7 N     1.586407501981E+00  7.826142811853E+00 -2.722649851041E+00
  106     7 N    -1.586407501981E+00 -7.826142811853E+00 -2.722649851041E+00
  107     7 N     2.722649851041E+00  1.586407501981E+00 -7.826142811853E+00
  108     7 N    -7.826142811853E+00  2.722649851041E+00  1.586407501981E+00
  109     7 N    -2.722649851041E+00 -1.586407501981E+00 -7.826142811853E+00
  110     7 N     7.826142811853E+00  2.722649851041E+00 -1.586407501981E+00
  111     7 N     2.722649851041E+00 -1.586407501981E+00  7.826142811853E+00
  112     7 N     7.826142811853E+00 -2.722649851041E+00  1.586407501981E+00
  113     7 N    -2.722649851041E+00  1.586407501981E+00  7.826142811853E+00
  114     7 N    -7.826142811853E+00 -2.722649851041E+00 -1.586407501981E+00
  115     6 C     3.363087169006E+00 -6.649833624209E+00  2.104851070312E+00
  116     6 C    -3.363087169006E+00  6.649833624209E+00  2.104851070312E+00
  117     6 C     3.363087169006E+00  6.649833624209E+00 -2.104851070312E+00
  118     6 C    -3.363087169006E+00 -6.649833624209E+00 -2.104851070312E+00
  119     6 C     2.104851070312E+00  3.363087169006E+00 -6.649833624209E+00
  120     6 C    -6.649833624209E+00  2.104851070312E+00  3.363087169006E+00
  121     6 C    -2.104851070312E+00 -3.363087169006E+00 -6.649833624209E+00
  122     6 C     6.649833624209E+00  2.104851070312E+00 -3.363087169006E+00
  123     6 C     2.104851070312E+00 -3.363087169006E+00  6.649833624209E+00
  124     6 C     6.649833624209E+00 -2.104851070312E+00  3.363087169006E+00
  125     6 C    -2.104851070312E+00  3.363087169006E+00  6.649833624209E+00
  126     6 C    -6.649833624209E+00 -2.104851070312E+00 -3.363087169006E+00
  127     7 N     3.426908956511E+00 -7.874937486680E+00  1.484132141721E+00
  128     7 N    -3.426908956511E+00  7.874937486680E+00  1.484132141721E+00
  129     7 N     3.426908956511E+00  7.874937486680E+00 -1.484132141721E+00
  130     7 N    -3.426908956511E+00 -7.874937486680E+00 -1.484132141721E+00
  131     7 N     1.484132141721E+00  3.426908956511E+00 -7.874937486680E+00
  132     7 N    -7.874937486680E+00  1.484132141721E+00  3.426908956511E+00
  133     7 N    -1.484132141721E+00 -3.426908956511E+00 -7.874937486680E+00
  134     7 N     7.874937486680E+00  1.484132141721E+00 -3.426908956511E+00
  135     7 N     1.484132141721E+00 -3.426908956511E+00  7.874937486680E+00
  136     7 N     7.874937486680E+00 -1.484132141721E+00  3.426908956511E+00
  137     7 N    -1.484132141721E+00  3.426908956511E+00  7.874937486680E+00
  138     7 N    -7.874937486680E+00 -1.484132141721E+00 -3.426908956511E+00

 *******************************************************************************
 *** PSEUDOPOTENTIAL INFORMATION ***
 *******************************************************************************

 ATOMIC NUMBER  30, NUCLEAR CHARGE 20.000, GIVEN IN INPUT       PSEUDOPOTENTIAL
   TYPE       EXPONENT      COEFF.    N      EXPONENT      COEFF.    N
  P0 TMS    34.1500000  399.9872820   0    14.5900000   85.4856550   0
  P1 TMS    39.7800000  277.1489600   0    14.9500000   69.0522050   0
  P2 TMS    43.8000000  -34.1493490   0    14.9800000   -3.2918310   0

 *******************************************************************************
 LOCAL ATOMIC FUNCTIONS BASIS SET
 *******************************************************************************
   ATOM   X(AU)   Y(AU)   Z(AU)  N. TYPE  EXPONENT  S COEF   P COEF   D/F/G COEF
 *******************************************************************************
   1 H    3.462 -11.036   6.614
                                  1 S  
                                         3.387E+01 2.549E-02 0.000E+00 0.000E+00
                                         5.095E+00 1.904E-01 0.000E+00 0.000E+00
                                         1.159E+00 8.522E-01 0.000E+00 0.000E+00
                                  2 S  
                                         3.258E-01 1.000E+00 0.000E+00 0.000E+00
                                  3 S  
                                         1.027E-01 1.000E+00 0.000E+00 0.000E+00
                           4-     6 P  
                                         7.500E-01 0.000E+00 1.000E+00 0.000E+00
   2 H   -3.462  11.036   6.614
   3 H    3.462  11.036  -6.614
   4 H   -3.462 -11.036  -6.614
   5 H    6.614   3.462 -11.036
   6 H  -11.036   6.614   3.462
   7 H   -6.614  -3.462 -11.036
   8 H   11.036   6.614  -3.462
   9 H    6.614  -3.462  11.036
  10 H   11.036  -6.614   3.462
  11 H   -6.614   3.462  11.036
  12 H  -11.036  -6.614  -3.462
  13 H    7.790 -11.145   3.692
  14 H   -7.790  11.145   3.692
  15 H    7.790  11.145  -3.692
  16 H   -7.790 -11.145  -3.692
  17 H    3.692   7.790 -11.145
  18 H  -11.145   3.692   7.790
  19 H   -3.692  -7.790 -11.145
  20 H   11.145   3.692  -7.790
  21 H    3.692  -7.790  11.145
  22 H   11.145  -3.692   7.790
  23 H   -3.692   7.790  11.145
  24 H  -11.145  -3.692  -7.790
  25 H    2.659  13.443   0.791
  26 H   -2.659 -13.443   0.791
  27 H    2.659 -13.443  -0.791
  28 H   -2.659  13.443  -0.791
  29 H    0.791   2.659  13.443
  30 H   13.443   0.791   2.659
  31 H   -0.791  -2.659  13.443
  32 H  -13.443   0.791  -2.659
  33 H    0.791  -2.659 -13.443
  34 H  -13.443  -0.791   2.659
  35 H   -0.791   2.659 -13.443
  36 H   13.443  -0.791  -2.659
  37 H    5.342  12.110   2.248
  38 H   -5.342 -12.110   2.248
  39 H    5.342 -12.110  -2.248
  40 H   -5.342  12.110  -2.248
  41 H    2.248   5.342  12.110
  42 H   12.110   2.248   5.342
  43 H   -2.248  -5.342  12.110
  44 H  -12.110   2.248  -5.342
  45 H    2.248  -5.342 -12.110
  46 H  -12.110  -2.248   5.342
  47 H   -2.248   5.342 -12.110
  48 H   12.110  -2.248  -5.342
  49 H    2.451  12.323   3.939
  50 H   -2.451 -12.323   3.939
  51 H    2.451 -12.323  -3.939
  52 H   -2.451  12.323  -3.939
  53 H    3.939   2.451  12.323
  54 H   12.323   3.939   2.451
  55 H   -3.939  -2.451  12.323
  56 H  -12.323   3.939  -2.451
  57 H    3.939  -2.451 -12.323
  58 H  -12.323  -3.939   2.451
  59 H   -3.939   2.451 -12.323
  60 H   12.323  -3.939  -2.451
  61 ZN  15.994   0.000  -8.839
                                361 S  
                                         3.032E+01 2.191E-01 0.000E+00 0.000E+00
                                         1.632E+01-2.326E-01 0.000E+00 0.000E+00
                                         1.141E+01-9.547E-01 0.000E+00 0.000E+00
                                362 S  
                                         2.569E+00 1.000E+00 0.000E+00 0.000E+00
                                363 S  
                                         1.063E+00 1.000E+00 0.000E+00 0.000E+00
                                364 S  
                                         2.500E-01 1.000E+00 0.000E+00 0.000E+00
                                365 S  
                                         1.200E-01 1.000E+00 0.000E+00 0.000E+00
                         366-   368 P  
                                         1.118E+02 0.000E+00 2.328E-02 0.000E+00
                                         1.913E+01 0.000E+00-1.010E+00 0.000E+00
                         369-   371 P  
                                         5.469E+00 0.000E+00 3.202E-01 0.000E+00
                                         2.506E+00 0.000E+00 7.181E-01 0.000E+00
                         372-   374 P  
                                         9.419E-01 0.000E+00 1.000E+00 0.000E+00
                         375-   377 P  
                                         2.500E-01 0.000E+00 1.000E+00 0.000E+00
                         378-   380 P  
                                         1.200E-01 0.000E+00 1.000E+00 0.000E+00
                         381-   385 D  
                                         4.465E+01 0.000E+00 0.000E+00 4.725E-02
                                         1.344E+01 0.000E+00 0.000E+00 2.189E-01
                                         4.682E+00 0.000E+00 0.000E+00 4.525E-01
                                         1.603E+00 0.000E+00 0.000E+00 5.186E-01
                         386-   390 D  
                                         4.828E-01 0.000E+00 0.000E+00 1.000E+00
                         391-   395 D  
                                         1.100E-01 0.000E+00 0.000E+00 1.000E+00
                         396-   402 F  
                                         2.614E+00 0.000E+00 0.000E+00 1.000E+00
  62 ZN  15.994  -0.000 -23.149
  63 ZN  -8.839  15.994   0.000
  64 ZN  -0.000  -8.839  15.994
  65 ZN -23.149  15.994  -0.000
  66 ZN   0.000 -23.149  15.994
  67 C    4.413  15.840   3.545
                                613 S  
                                         4.563E+03 1.967E-03 0.000E+00 0.000E+00
                                         6.820E+02 1.523E-02 0.000E+00 0.000E+00
                                         1.550E+02 7.613E-02 0.000E+00 0.000E+00
                                         4.446E+01 2.608E-01 0.000E+00 0.000E+00
                                         1.303E+01 6.165E-01 0.000E+00 0.000E+00
                                         1.828E+00 2.210E-01 0.000E+00 0.000E+00
                         614-   617 SP 
                                         2.096E+01 1.147E-01 4.025E-02 0.000E+00
                                         4.803E+00 9.200E-01 2.376E-01 0.000E+00
                                         1.459E+00-3.031E-03 8.159E-01 0.000E+00
                         618-   621 SP 
                                         4.835E-01 1.000E+00 1.000E+00 0.000E+00
                         622-   625 SP 
                                         1.456E-01 1.000E+00 1.000E+00 0.000E+00
                         626-   630 D  
                                         6.260E-01 0.000E+00 0.000E+00 1.000E+00
  68 C   -4.413 -15.840   3.545
  69 C    4.413 -15.840  -3.545
  70 C   -4.413  15.840  -3.545
  71 C    3.545   4.413  15.840
  72 C   15.840   3.545   4.413
  73 C   -3.545  -4.413  15.840
  74 C  -15.840   3.545  -4.413
  75 C    3.545  -4.413 -15.840
  76 C  -15.840  -3.545   4.413
  77 C   -3.545   4.413 -15.840
  78 C   15.840  -3.545  -4.413
  79 C    4.216 -12.508   5.422
  80 C   -4.216  12.508   5.422
  81 C    4.216  12.508  -5.422
  82 C   -4.216 -12.508  -5.422
  83 C    5.422   4.216 -12.508
  84 C  -12.508   5.422   4.216
  85 C   -5.422  -4.216 -12.508
  86 C   12.508   5.422  -4.216
  87 C    5.422  -4.216  12.508
  88 C   12.508  -5.422   4.216
  89 C   -5.422   4.216  12.508
  90 C  -12.508  -5.422  -4.216
  91 C    3.678  13.283   2.585
  92 C   -3.678 -13.283   2.585
  93 C    3.678 -13.283  -2.585
  94 C   -3.678  13.283  -2.585
  95 C    2.585   3.678  13.283
  96 C   13.283   2.585   3.678
  97 C   -2.585  -3.678  13.283
  98 C  -13.283   2.585  -3.678
  99 C    2.585  -3.678 -13.283
 100 C  -13.283  -2.585   3.678
 101 C   -2.585   3.678 -13.283
 102 C   13.283  -2.585  -3.678
 103 N    2.998 -14.789   5.145
                               1261 S  
                                         6.293E+03 1.970E-03 0.000E+00 0.000E+00
                                         9.490E+02 1.496E-02 0.000E+00 0.000E+00
                                         2.188E+02 7.350E-02 0.000E+00 0.000E+00
                                         6.369E+01 2.489E-01 0.000E+00 0.000E+00
                                         1.883E+01 6.025E-01 0.000E+00 0.000E+00
                                         2.720E+00 2.562E-01 0.000E+00 0.000E+00
                        1262-  1265 SP 
                                         3.063E+01 1.119E-01 3.831E-02 0.000E+00
                                         7.026E+00 9.217E-01 2.374E-01 0.000E+00
                                         2.112E+00-2.569E-03 8.176E-01 0.000E+00
                        1266-  1269 SP 
                                         6.840E-01 1.000E+00 1.000E+00 0.000E+00
                        1270-  1273 SP 
                                         2.009E-01 1.000E+00 1.000E+00 0.000E+00
                        1274-  1278 D  
                                         9.130E-01 0.000E+00 0.000E+00 1.000E+00
 104 N   -2.998  14.789   5.145
 105 N    2.998  14.789  -5.145
 106 N   -2.998 -14.789  -5.145
 107 N    5.145   2.998 -14.789
 108 N  -14.789   5.145   2.998
 109 N   -5.145  -2.998 -14.789
 110 N   14.789   5.145  -2.998
 111 N    5.145  -2.998  14.789
 112 N   14.789  -5.145   2.998
 113 N   -5.145   2.998  14.789
 114 N  -14.789  -5.145  -2.998
 115 C    6.355 -12.566   3.978
 116 C   -6.355  12.566   3.978
 117 C    6.355  12.566  -3.978
 118 C   -6.355 -12.566  -3.978
 119 C    3.978   6.355 -12.566
 120 C  -12.566   3.978   6.355
 121 C   -3.978  -6.355 -12.566
 122 C   12.566   3.978  -6.355
 123 C    3.978  -6.355  12.566
 124 C   12.566  -3.978   6.355
 125 C   -3.978   6.355  12.566
 126 C  -12.566  -3.978  -6.355
 127 N    6.476 -14.881   2.805
 128 N   -6.476  14.881   2.805
 129 N    6.476  14.881  -2.805
 130 N   -6.476 -14.881  -2.805
 131 N    2.805   6.476 -14.881
 132 N  -14.881   2.805   6.476
 133 N   -2.805  -6.476 -14.881
 134 N   14.881   2.805  -6.476
 135 N    2.805  -6.476  14.881
 136 N   14.881  -2.805   6.476
 137 N   -2.805   6.476  14.881
 138 N  -14.881  -2.805  -6.476
 INFORMATION **** SET_MPP **** PCRYSTAL CALCULATION
 INFORMATION **** READM2 **** NEW DEFAULT: FOCK/KS MATRIX MIXING SET TO 30 %
 INFORMATION **** READM2 **** NEW DEFAULT: FULL DIRECT SCF MODE
 INFORMATION **** READM2 **** NEW DEFAULT: COULOMB BIPOLAR BUFFER SET TO 32 Mb
 INFORMATION **** READM2 **** NEW DEFAULT: EXCHANGE BIPOLAR BUFFER SET TO 32 Mb

 *******************************************************************************
 NEW DEFAULT: DFT INTEGRATION GRID INCREASED TO XLGRID
 NEW DEFAULT: DIIS ACCELERATOR ACTIVE
 USE KEYWORD NODIIS TO TURN IT OFF
 *******************************************************************************

 INFORMATION **** TOLINTEG **** COULOMB AND EXCHANGE SERIES TOLERANCES MODIFIED
 INFORMATION **** TOLDEE **** SCF TOL ON TOTAL ENERGY SET TO           8
 *******************************************************************************
 N. OF ATOMS PER CELL       138  COULOMB OVERLAP TOL         (T1) 10**   -7
 NUMBER OF SHELLS           684  COULOMB PENETRATION TOL     (T2) 10**   -7
 NUMBER OF AO              1908  EXCHANGE OVERLAP TOL        (T3) 10**   -7
 N. OF ELECTRONS PER CELL   636  EXCHANGE PSEUDO OVP (F(G))  (T4) 10**  -10
 CORE ELECTRONS PER CELL    144  EXCHANGE PSEUDO OVP (P(G))  (T5) 10**  -40
 N. OF SYMMETRY OPERATORS    12  POLE ORDER IN MONO ZONE                  4
 *******************************************************************************
 TYPE OF CALCULATION :  RESTRICTED CLOSED SHELL
 KOHN-SHAM HAMILTONIAN

 (EXCHANGE)[CORRELATION] FUNCTIONAL:(M06-2X)[M06-2X]


 HYBRID EXCHANGE - PERCENTAGE OF FOCK EXCHANGE    54.0000
 CORE  PSEUDO POTENTIAL         TOL. ON PSEUDO              (TP) 10**- 6

 CAPPA:IS1  2;IS2  2;IS3  2; K PTS MONK NET   3; SYMMOPS:K SPACE  24;G SPACE  12

 *******************************************************************************
 MAX NUMBER OF SCF CYCLES      50  CONVERGENCE ON DELTAP        10**-18
 WEIGHT OF F(I) IN F(I+1)      30% CONVERGENCE ON ENERGY        10**- 8
 SHRINK. FACT.(MONKH.)    2  2  2  NUMBER OF K POINTS IN THE IBZ      3
 SHRINKING FACTOR(GILAT NET)    2  NUMBER OF K POINTS(GILAT NET)      3
 *******************************************************************************
 *** K POINTS COORDINATES (OBLIQUE COORDINATES IN UNITS OF IS =  2)
   1-R(  0  0  0)   2-R(  1  0  0)   3-R(  1  1  1)

 DIRECT LATTICE VECTORS COMPON. (A.U.)     RECIP. LATTICE VECTORS COMPON. (A.U.) 
        X            Y            Z              X            Y            Z
  -15.9939548   15.9939548   15.9939548      0.0000000    0.1964238    0.1964238
   15.9939548  -15.9939548   15.9939548      0.1964238    0.0000000    0.1964238
   15.9939548   15.9939548  -15.9939548      0.1964238    0.1964238    0.0000000

 DISK SPACE FOR EIGENVECTORS (FTN 10)    10921392 REALS

 SYMMETRY ADAPTION OF THE BLOCH FUNCTIONS ENABLED
 TTTTTTTTTTTTTTTTTTTTTTTTTTTTTT gordsh1     TELAPSE        2.19 TCPU        1.25

 MATRIX SIZE: P(G)11026476, F(G)  760584, P(G) IRR  464112, F(G) IRR   64544
 MAX G-VECTOR INDEX FOR 1- AND 2-ELECTRON INTEGRALS 135

 TTTTTTTTTTTTTTTTTTTTTTTTTTTTTT INPUT       TELAPSE        2.37 TCPU        1.43

 NEIGHBORS OF THE NON-EQUIVALENT ATOMS

 N = NUMBER OF NEIGHBORS AT DISTANCE R
    ATOM  N     R/ANG      R/AU   NEIGHBORS (ATOM LABELS AND CELL INDICES)
   1 H    1     1.0789     2.0388   79 C    0 0 0
   1 H    1     2.1469     4.0570  103 N    0 0 0
   1 H    1     2.2238     4.2025  115 C    0 0 0
   1 H    1     2.5831     4.8813   44 H    0 1 0
   1 H    1     2.7637     5.2225   13 H    0 0 0
   1 H    1     2.9525     5.5794   21 H    0 0 0

  13 H    1     1.0791     2.0391  115 C    0 0 0
  13 H    1     2.1477     4.0585  127 N    0 0 0
  13 H    1     2.2213     4.1977   79 C    0 0 0
  13 H    1     2.5891     4.8928   59 H    0 1 0
  13 H    1     2.7637     5.2225    1 H    0 0 0
  13 H    1     2.9525     5.5794   10 H    0 0 0

  25 H    1     1.0950     2.0693   91 C    0 0 0
  25 H    1     1.7631     3.3318   37 H    0 0 0
  25 H    1     1.7714     3.3475   49 H    0 0 0
  25 H    1     2.1438     4.0511   67 C    0 0 0
  25 H    1     2.8269     5.3421   27 H    1 0 1
  25 H    1     2.8593     5.4033   69 C    1 0 1

  37 H    1     1.0920     2.0637   91 C    0 0 0
  37 H    1     1.7631     3.3318   25 H    0 0 0
  37 H    1     1.7758     3.3558   49 H    0 0 0
  37 H    1     2.1469     4.0570   67 C    0 0 0
  37 H    1     2.5831     4.8813    7 H    1 1 1
  37 H    1     2.7270     5.1532  127 N    1 0 1

  49 H    1     1.0923     2.0642   91 C    0 0 0
  49 H    1     1.7714     3.3475   25 H    0 0 0
  49 H    1     1.7758     3.3558   37 H    0 0 0
  49 H    1     2.1412     4.0462   67 C    0 0 0
  49 H    1     2.5891     4.8928   24 H    1 1 1
  49 H    1     2.6735     5.0521  103 N    1 0 1

  61 ZN   2     2.0135     3.8050  103 N    0 0 1  104 N   -1 0 0
  61 ZN   2     2.0281     3.8325  134 N    0 0 0  138 N    0 1 1
  61 ZN   2     2.8901     5.4614   49 H   -1 0 0   50 H    0 0 1
  61 ZN   2     3.0021     5.6732   74 C    0 1 1   78 C    0 0 0
  61 ZN   2     3.0104     5.6889   44 H    0 1 1   48 H    0 0 0
  61 ZN   2     3.0179     5.7031   67 C   -1 0 0   68 C    0 0 1

  67 C    1     1.3394     2.5310  103 N    1 0 1
  67 C    1     1.3396     2.5315  127 N    1 0 1
  67 C    1     1.4968     2.8285   91 C    0 0 0
  67 C    1     2.1412     4.0462   49 H    0 0 0
  67 C    1     2.1438     4.0511   25 H    0 0 0
  67 C    1     2.1469     4.0570   37 H    0 0 0

  79 C    1     1.0789     2.0388    1 H    0 0 0
  79 C    1     1.3662     2.5818  115 C    0 0 0
  79 C    1     1.3762     2.6006  103 N    0 0 0
  79 C    1     2.1692     4.0992   67 C   -1 0-1
  79 C    1     2.2193     4.1938  127 N    0 0 0
  79 C    1     2.2213     4.1977   13 H    0 0 0

  91 C    1     1.0920     2.0637   37 H    0 0 0
  91 C    1     1.0923     2.0642   49 H    0 0 0
  91 C    1     1.0950     2.0693   25 H    0 0 0
  91 C    1     1.4968     2.8285   67 C    0 0 0
  91 C    1     2.5016     4.7274  103 N    1 0 1
  91 C    1     2.5096     4.7425  127 N    1 0 1

 103 N    1     1.3394     2.5310   67 C   -1 0-1
 103 N    1     1.3762     2.6006   79 C    0 0 0
 103 N    1     2.0135     3.8050   61 ZN   0 0-1
 103 N    1     2.1469     4.0570    1 H    0 0 0
 103 N    1     2.2186     4.1925  115 C    0 0 0
 103 N    1     2.2190     4.1932  127 N    0 0 0

 115 C    1     1.0791     2.0391   13 H    0 0 0
 115 C    1     1.3662     2.5818   79 C    0 0 0
 115 C    1     1.3749     2.5981  127 N    0 0 0
 115 C    1     2.1681     4.0970   67 C   -1 0-1
 115 C    1     2.2186     4.1925  103 N    0 0 0
 115 C    1     2.2238     4.2025    1 H    0 0 0

 127 N    1     1.3396     2.5315   67 C   -1 0-1
 127 N    1     1.3749     2.5981  115 C    0 0 0
 127 N    1     2.0281     3.8325   65 ZN  -1 1 0
 127 N    1     2.1477     4.0585   13 H    0 0 0
 127 N    1     2.2190     4.1932  103 N    0 0 0
 127 N    1     2.2193     4.1938   79 C    0 0 0


 SYMMETRY ALLOWED ELASTIC DISTORTION 1
  0.5773503  0.0000000  0.0000000
  0.0000000  0.5773503  0.0000000
  0.0000000  0.0000000  0.5773503

 SYMMETRY ALLOWED INTERNAL DEGREE(S) OF FREEDOM:  34
 TTTTTTTTTTTTTTTTTTTTTTTTTTTTTT SYMM        TELAPSE        2.48 TCPU        1.53
 TTTTTTTTTTTTTTTTTTTTTTTTTTTTTT INT_SCREEN  TELAPSE        2.53 TCPU        1.59

 ************************************************************************
 ************************************************************************
 * ELAPIEZO OPTION, E. ALBANESE, A. ERBA, B. CIVALLERI, R. DOVESI       *
 *                                                                      *
 * IT IS ASSUMED THAT THE INPUT IS FROM AN OPTIMIZED RUN                *

 CONVERGENCE CRITERION FOR ENERGY, TOLDEE =          1.0000E-08
 CONVERGENCE CRITERION FOR RMS GRADIENT, TOLDEG =    3.0000E-04
 CONVERGENCE CRITERION FOR RMS DISPLACEMENT, TOLDEX  6.2000E-04
 MAGNITUDE OF STEPSIZE FOR ADIMENSIONAL STRAINS =    1.5000E-02
 NUMBER OF POINTS (TOTAL) IN NUMERICAL 2ND DERIVATIVE=        3
 ************************************************************************
 ************************************************************************

 ************************************************************************

  Y. NOEL POST DOC. TURIN 2002

  THIS ROUTINE EVALUATES THE NON ZERO ELEMENTS OF THE ELASTIC TENSOR 

  ORDER OF THE TENSOR : 4

 |  1 A    1 B    1 B     .      .      .     |
 |         1 A    1 B     .      .      .     |
 |                1 A     .      .      .     |
 |                       1 C     .      .     |
 |                              1 C     .     |
 |                                     1 C    |

 EACH  LETTER   CORRESPONDS  TO  AN  INDEPENDENT  COMPONENT.
 INTERDEPENDENT COMPONENTS (WITH SAME LETTER) ARE RELATED BY
 THE COEFFICIENT THAT PRECEEDS EACH LETTER.

 ************************************************************************


 ************************************************************************

  Y. NOEL POST DOC. TURIN 2002

  THIS ROUTINE EVALUATES THE NON ZERO ELEMENTS OF THE PIEZOELECTRIC TENSOR 

  ORDER OF THE TENSOR : 3

 |   .      .      .     1 A     .      .     |
 |   .      .      .      .     1 A     .     |
 |   .      .      .      .      .     1 A    |

 EACH  LETTER   CORRESPONDS  TO  AN  INDEPENDENT  COMPONENT.
 INTERDEPENDENT COMPONENTS (WITH SAME LETTER) ARE RELATED BY
 THE COEFFICIENT THAT PRECEEDS EACH LETTER.

 ************************************************************************


 LIST OF ACTIVE DEFORMATIONS: 
             1
             4
 INFORMATION **** EXCBUF **** EXCH. BIPO BUFFER: WORDS USED =     4000000
 WARNING **** EXCBUF **** EXCH. BIPO BUFFER TOO SMALL - TO AVOID I/O SET EXCHSIZE =     7682625

 DFT PARAMETERS

     ATOM       ELECTRONS   NET CHARGE   R(ANGSTROM)
   1   1  H       1.0000      0.0000     1.11000000
  61 230  ZN     20.0000      0.0000     1.37000000
  67   6  C       6.0000      0.0000     0.77000000
 103   7  N       7.0000      0.0000     0.74000000

 SIZE OF GRID=     644769
 TTTTTTTTTTTTTTTTTTTTTTTTTTTTTT MAKE_GRID2  TELAPSE        5.93 TCPU        4.83
 BECKE WEIGHT FUNCTION
 RADSAFE =     2.00
 TOLERANCES - DENSITY:10**- 6; POTENTIAL:10**- 9; GRID WGT:10**-14

 RADIAL INTEGRATION  - INTERVALS (POINTS,UPPER LIMIT):            1( 99,  4.0*R)

 ANGULAR INTEGRATION - INTERVALS (ACCURACY LEVEL [N. POINTS] UPPER LIMIT):
  1(  6[ 146]   0.2)  2( 11[ 302]   0.5)  3( 14[ 590]   0.9)  4( 18[1454]   3.5)
  5( 14[ 590]9999.0)
 TTTTTTTTTTTTTTTTTTTTTTTTTTTTTT INT_CALC    TELAPSE        6.00 TCPU        4.89
 EEEEEEEEEE INT_CALC TERMINATION  DATE 25 08 2019 TIME 16:33:02.0

 *******************************************************************************
 ZIF8_60degree                                                                   
 CRYSTAL - SCF - TYPE OF CALCULATION :  RESTRICTED CLOSED SHELL
 *******************************************************************************

 CAPPA:IS1  2;IS2  2;IS3  2; K PTS MONK NET   3; SYMMOPS:K SPACE  24;G SPACE  12

 TTTTTTTTTTTTTTTTTTTTTTTTTTTTTT SDIK        TELAPSE        6.71 TCPU        5.60

 AAAAAAAAAAAAAAAAAAAAAAAAAAAAAAAAAAAAAAAAAAAAAAAAAAAAAAAAAAAAAAAAAAAAAAAAAAAAAAA
         ATOMIC WAVEFUNCTION(S)


 NUCLEAR CHARGE  1.0  SYMMETRY SPECIES            S
 N. ELECTRONS    1.0  NUMBER OF PRIMITIVE GTOS    5
                      NUMBER OF CONTRACTED GTOS   3
                      NUMBER OF CLOSED SHELLS     0
                      OPEN SHELL OCCUPATION       1

  ZNUC SCFIT  TOTAL HF ENERGY   KINETIC ENERGY   VIRIAL THEOREM ACCURACY
   1.0   1   -4.998098153E-01  4.997907537E-01 -2.000038139E+00  9.6E-17

 NUCLEAR CHARGE 20.0  SYMMETRY SPECIES            S    P    D
 N. ELECTRONS   20.0  NUMBER OF PRIMITIVE GTOS    7    7    6
                      NUMBER OF CONTRACTED GTOS   5    5    3
                      NUMBER OF CLOSED SHELLS     2    1    1
                      OPEN SHELL OCCUPATION       0    0    0

  ZNUC SCFIT  TOTAL HF ENERGY   KINETIC ENERGY   VIRIAL THEOREM ACCURACY
  20.0  35   -2.259494290E+02  1.538488917E+02 -2.468645152E+00  3.9E-06

 NUCLEAR CHARGE  6.0  SYMMETRY SPECIES            S    P
 N. ELECTRONS    6.0  NUMBER OF PRIMITIVE GTOS   11    5
                      NUMBER OF CONTRACTED GTOS   4    3
                      NUMBER OF CLOSED SHELLS     2    0
                      OPEN SHELL OCCUPATION       0    2

  ZNUC SCFIT  TOTAL HF ENERGY   KINETIC ENERGY   VIRIAL THEOREM ACCURACY
   6.0  11   -3.768480057E+01  3.769831118E+01 -1.999641612E+00  2.0E-06

 NUCLEAR CHARGE  7.0  SYMMETRY SPECIES            S    P
 N. ELECTRONS    7.0  NUMBER OF PRIMITIVE GTOS   11    5
                      NUMBER OF CONTRACTED GTOS   4    3
                      NUMBER OF CLOSED SHELLS     2    0
                      OPEN SHELL OCCUPATION       0    3

  ZNUC SCFIT  TOTAL HF ENERGY   KINETIC ENERGY   VIRIAL THEOREM ACCURACY
   7.0  11   -5.439473665E+01  5.441433682E+01 -1.999639798E+00  3.6E-06

 AAAAAAAAAAAAAAAAAAAAAAAAAAAAAAAAAAAAAAAAAAAAAAAAAAAAAAAAAAAAAAAAAAAAAAAAAAAAAAA

 CHARGE NORMALIZATION FACTOR   1.00000000
 TOTAL ATOMIC CHARGES:
   1.0000000   1.0000000   1.0000000   1.0000000   1.0000000   1.0000000
   1.0000000   1.0000000   1.0000000   1.0000000   1.0000000   1.0000000
   1.0000000   1.0000000   1.0000000   1.0000000   1.0000000   1.0000000
   1.0000000   1.0000000   1.0000000   1.0000000   1.0000000   1.0000000
   1.0000000   1.0000000   1.0000000   1.0000000   1.0000000   1.0000000
   1.0000000   1.0000000   1.0000000   1.0000000   1.0000000   1.0000000
   1.0000000   1.0000000   1.0000000   1.0000000   1.0000000   1.0000000
   1.0000000   1.0000000   1.0000000   1.0000000   1.0000000   1.0000000
   1.0000000   1.0000000   1.0000000   1.0000000   1.0000000   1.0000000
   1.0000000   1.0000000   1.0000000   1.0000000   1.0000000   1.0000000
  20.0000000  20.0000000  20.0000000  20.0000000  20.0000000  20.0000000
   6.0000000   6.0000000   6.0000000   6.0000000   6.0000000   6.0000000
   6.0000000   6.0000000   6.0000000   6.0000000   6.0000000   6.0000000
   6.0000000   6.0000000   6.0000000   6.0000000   6.0000000   6.0000000
   6.0000000   6.0000000   6.0000000   6.0000000   6.0000000   6.0000000
   6.0000000   6.0000000   6.0000000   6.0000000   6.0000000   6.0000000
   6.0000000   6.0000000   6.0000000   6.0000000   6.0000000   6.0000000
   7.0000000   7.0000000   7.0000000   7.0000000   7.0000000   7.0000000
   7.0000000   7.0000000   7.0000000   7.0000000   7.0000000   7.0000000
   6.0000000   6.0000000   6.0000000   6.0000000   6.0000000   6.0000000
   6.0000000   6.0000000   6.0000000   6.0000000   6.0000000   6.0000000
   7.0000000   7.0000000   7.0000000   7.0000000   7.0000000   7.0000000
   7.0000000   7.0000000   7.0000000   7.0000000   7.0000000   7.0000000
 TTTTTTTTTTTTTTTTTTTTTTTTTTTTTT MOQGAD      TELAPSE        7.11 TCPU        6.00
 TTTTTTTTTTTTTTTTTTTTTTTTTTTTTT SHELLXN     TELAPSE       20.85 TCPU       17.83
 TTTTTTTTTTTTTTTTTTTTTTTTTTTTTT MONMO3      TELAPSE       23.07 TCPU       20.05
 NUMERICALLY INTEGRATED DENSITY    635.9999978299
 TTTTTTTTTTTTTTTTTTTTTTTTTTTTTT NUMDFT      TELAPSE       24.77 TCPU       21.75
 CYC   0 ETOT(AU) -4.568318543892E+03 DETOT -4.57E+03 tst  0.00E+00 PX  1.00E+00
 TTTTTTTTTTTTTTTTTTTTTTTTTTTTTT DIIS        TELAPSE       24.82 TCPU       21.80
 TTTTTTTTTTTTTTTTTTTTTTTTTTTTTT FDIK        TELAPSE       29.73 TCPU       26.44
 INSULATING STATE
 TOP OF VALENCE BANDS -    BAND    318; K    2; EIG -2.8317073E-01 AU
 TOP OF VALENCE BANDS -    BAND    318; K    1; EIG -2.8348998E-01 AU
 BOTTOM OF VIRTUAL BANDS - BAND    319; K    1; EIG -5.2325758E-02 AU
 INDIRECT ENERGY BAND GAP:   6.2816 eV
 TTTTTTTTTTTTTTTTTTTTTTTTTTTTTT PDIG        TELAPSE       29.95 TCPU       26.66
 CHARGE NORMALIZATION FACTOR   1.00000000
 TOTAL ATOMIC CHARGES:
   0.7839525   0.7839525   0.7839525   0.7839525   0.7839525   0.7839525
   0.7839525   0.7839525   0.7839525   0.7839525   0.7839525   0.7839525
   0.7833327   0.7833327   0.7833327   0.7833327   0.7833327   0.7833327
   0.7833327   0.7833327   0.7833327   0.7833327   0.7833327   0.7833327
   0.7545634   0.7545634   0.7545634   0.7545634   0.7545634   0.7545634
   0.7545634   0.7545634   0.7545634   0.7545634   0.7545634   0.7545634
   0.7669111   0.7669111   0.7669111   0.7669111   0.7669111   0.7669111
   0.7669111   0.7669111   0.7669111   0.7669111   0.7669111   0.7669111
   0.7684957   0.7684957   0.7684957   0.7684957   0.7684957   0.7684957
   0.7684957   0.7684957   0.7684957   0.7684957   0.7684957   0.7684957
  18.2500753  18.2500753  18.2500753  18.2500753  18.2500753  18.2500753
   5.6003583   5.6003583   5.6003583   5.6003583   5.6003583   5.6003583
   5.6003583   5.6003583   5.6003583   5.6003583   5.6003583   5.6003583
   6.1867888   6.1867888   6.1867888   6.1867888   6.1867888   6.1867888
   6.1867888   6.1867888   6.1867888   6.1867888   6.1867888   6.1867888
   6.6586763   6.6586763   6.6586763   6.6586763   6.6586763   6.6586763
   6.6586763   6.6586763   6.6586763   6.6586763   6.6586763   6.6586763
   7.6934853   7.6934853   7.6934853   7.6934853   7.6934853   7.6934853
   7.6934853   7.6934853   7.6934853   7.6934853   7.6934853   7.6934853
   6.1752208   6.1752208   6.1752208   6.1752208   6.1752208   6.1752208
   6.1752208   6.1752208   6.1752208   6.1752208   6.1752208   6.1752208
   7.7031776   7.7031776   7.7031776   7.7031776   7.7031776   7.7031776
   7.7031776   7.7031776   7.7031776   7.7031776   7.7031776   7.7031776
 TTTTTTTTTTTTTTTTTTTTTTTTTTTTTT MOQGAD      TELAPSE       29.97 TCPU       26.67
 TTTTTTTTTTTTTTTTTTTTTTTTTTTTTT SHELLXN     TELAPSE       45.40 TCPU       38.92
 TTTTTTTTTTTTTTTTTTTTTTTTTTTTTT MONMO3      TELAPSE       49.99 TCPU       43.51
 NUMERICALLY INTEGRATED DENSITY    636.0000227561
 TTTTTTTTTTTTTTTTTTTTTTTTTTTTTT NUMDFT      TELAPSE       52.30 TCPU       45.82
 CYC   1 ETOT(AU) -4.542282268751E+03 DETOT  2.60E+01 tst  0.00E+00 PX  1.00E+00
 TTTTTTTTTTTTTTTTTTTTTTTTTTTTTT DIIS        TELAPSE       52.40 TCPU       45.92
 DIIS TEST: 0.11688E+02 AT SCF   CYCLE   1 - MIX   30 %
 TTTTTTTTTTTTTTTTTTTTTTTTTTTTTT FDIK        TELAPSE       54.26 TCPU       47.51
 INSULATING STATE
 TOP OF VALENCE BANDS -    BAND    318; K    3; EIG -2.4615476E-01 AU
 TOP OF VALENCE BANDS -    BAND    318; K    1; EIG -2.4652903E-01 AU
 BOTTOM OF VIRTUAL BANDS - BAND    319; K    1; EIG  1.2981847E-02 AU
 INDIRECT ENERGY BAND GAP:   7.0515 eV
 TTTTTTTTTTTTTTTTTTTTTTTTTTTTTT PDIG        TELAPSE       54.48 TCPU       47.73
 CHARGE NORMALIZATION FACTOR   1.00000000
 TOTAL ATOMIC CHARGES:
   0.8712790   0.8712790   0.8712790   0.8712790   0.8712790   0.8712790
   0.8712790   0.8712790   0.8712790   0.8712790   0.8712790   0.8712790
   0.8730452   0.8730452   0.8730452   0.8730452   0.8730452   0.8730452
   0.8730452   0.8730452   0.8730452   0.8730452   0.8730452   0.8730452
   0.8252688   0.8252688   0.8252688   0.8252688   0.8252688   0.8252688
   0.8252688   0.8252688   0.8252688   0.8252688   0.8252688   0.8252688
   0.8446574   0.8446574   0.8446574   0.8446574   0.8446574   0.8446574
   0.8446574   0.8446574   0.8446574   0.8446574   0.8446574   0.8446574
   0.8506772   0.8506772   0.8506772   0.8506772   0.8506772   0.8506772
   0.8506772   0.8506772   0.8506772   0.8506772   0.8506772   0.8506772
  18.7000988  18.7000988  18.7000988  18.7000988  18.7000988  18.7000988
   5.8128074   5.8128074   5.8128074   5.8128074   5.8128074   5.8128074
   5.8128074   5.8128074   5.8128074   5.8128074   5.8128074   5.8128074
   6.0492700   6.0492700   6.0492700   6.0492700   6.0492700   6.0492700
   6.0492700   6.0492700   6.0492700   6.0492700   6.0492700   6.0492700
   6.3722123   6.3722123   6.3722123   6.3722123   6.3722123   6.3722123
   6.3722123   6.3722123   6.3722123   6.3722123   6.3722123   6.3722123
   7.5650819   7.5650819   7.5650819   7.5650819   7.5650819   7.5650819
   7.5650819   7.5650819   7.5650819   7.5650819   7.5650819   7.5650819
   6.0258269   6.0258269   6.0258269   6.0258269   6.0258269   6.0258269
   6.0258269   6.0258269   6.0258269   6.0258269   6.0258269   6.0258269
   7.5598245   7.5598245   7.5598245   7.5598245   7.5598245   7.5598245
   7.5598245   7.5598245   7.5598245   7.5598245   7.5598245   7.5598245
 TTTTTTTTTTTTTTTTTTTTTTTTTTTTTT MOQGAD      TELAPSE       54.49 TCPU       47.75
 TTTTTTTTTTTTTTTTTTTTTTTTTTTTTT SHELLXN     TELAPSE       68.11 TCPU       60.01
 TTTTTTTTTTTTTTTTTTTTTTTTTTTTTT MONMO3      TELAPSE       70.98 TCPU       62.88
 NUMERICALLY INTEGRATED DENSITY    636.0000210141
 TTTTTTTTTTTTTTTTTTTTTTTTTTTTTT NUMDFT      TELAPSE       73.27 TCPU       65.17
 CYC   2 ETOT(AU) -4.542910134741E+03 DETOT -6.28E-01 tst  1.16E-03 PX  1.09E-01
 TTTTTTTTTTTTTTTTTTTTTTTTTTTTTT DIIS        TELAPSE       73.39 TCPU       65.29
 DIIS TEST: 0.21425E+01 AT SCF   CYCLE   2 - DIIS ACTIVE - HISTORY:     2 CYCLES
 TTTTTTTTTTTTTTTTTTTTTTTTTTTTTT FDIK        TELAPSE       75.23 TCPU       66.85
 INSULATING STATE
 TOP OF VALENCE BANDS -    BAND    318; K    2; EIG -2.7213195E-01 AU
 TOP OF VALENCE BANDS -    BAND    318; K    1; EIG -2.7249839E-01 AU
 BOTTOM OF VIRTUAL BANDS - BAND    319; K    1; EIG  2.7148173E-02 AU
 INDIRECT ENERGY BAND GAP:   8.1438 eV
 TTTTTTTTTTTTTTTTTTTTTTTTTTTTTT PDIG        TELAPSE       75.45 TCPU       67.07
 CHARGE NORMALIZATION FACTOR   1.00000000
 TOTAL ATOMIC CHARGES:
   0.8538963   0.8538963   0.8538963   0.8538963   0.8538963   0.8538963
   0.8538963   0.8538963   0.8538963   0.8538963   0.8538963   0.8538963
   0.8538982   0.8538982   0.8538982   0.8538982   0.8538982   0.8538982
   0.8538982   0.8538982   0.8538982   0.8538982   0.8538982   0.8538982
   0.8198467   0.8198467   0.8198467   0.8198467   0.8198467   0.8198467
   0.8198467   0.8198467   0.8198467   0.8198467   0.8198467   0.8198467
   0.8396110   0.8396110   0.8396110   0.8396110   0.8396110   0.8396110
   0.8396110   0.8396110   0.8396110   0.8396110   0.8396110   0.8396110
   0.8453153   0.8453153   0.8453153   0.8453153   0.8453153   0.8453153
   0.8453153   0.8453153   0.8453153   0.8453153   0.8453153   0.8453153
  18.6453260  18.6453260  18.6453260  18.6453260  18.6453260  18.6453260
   5.6465879   5.6465879   5.6465879   5.6465879   5.6465879   5.6465879
   5.6465879   5.6465879   5.6465879   5.6465879   5.6465879   5.6465879
   6.0747635   6.0747635   6.0747635   6.0747635   6.0747635   6.0747635
   6.0747635   6.0747635   6.0747635   6.0747635   6.0747635   6.0747635
   6.3961044   6.3961044   6.3961044   6.3961044   6.3961044   6.3961044
   6.3961044   6.3961044   6.3961044   6.3961044   6.3961044   6.3961044
   7.6389873   7.6389873   7.6389873   7.6389873   7.6389873   7.6389873
   7.6389873   7.6389873   7.6389873   7.6389873   7.6389873   7.6389873
   6.0627434   6.0627434   6.0627434   6.0627434   6.0627434   6.0627434
   6.0627434   6.0627434   6.0627434   6.0627434   6.0627434   6.0627434
   7.6455831   7.6455831   7.6455831   7.6455831   7.6455831   7.6455831
   7.6455831   7.6455831   7.6455831   7.6455831   7.6455831   7.6455831
 TTTTTTTTTTTTTTTTTTTTTTTTTTTTTT MOQGAD      TELAPSE       75.47 TCPU       67.08
 TTTTTTTTTTTTTTTTTTTTTTTTTTTTTT SHELLXN     TELAPSE       91.64 TCPU       79.33
 TTTTTTTTTTTTTTTTTTTTTTTTTTTTTT MONMO3      TELAPSE       94.27 TCPU       81.96
 NUMERICALLY INTEGRATED DENSITY    636.0000222048
 TTTTTTTTTTTTTTTTTTTTTTTTTTTTTT NUMDFT      TELAPSE       96.56 TCPU       84.25
 CYC   3 ETOT(AU) -4.543016969296E+03 DETOT -1.07E-01 tst  1.63E-04 PX  3.92E-02
 TTTTTTTTTTTTTTTTTTTTTTTTTTTTTT DIIS        TELAPSE       96.67 TCPU       84.36
 DIIS TEST: 0.27895E+00 AT SCF   CYCLE   3 - DIIS ACTIVE - HISTORY:     3 CYCLES
 TTTTTTTTTTTTTTTTTTTTTTTTTTTTTT FDIK        TELAPSE       98.63 TCPU       86.00
 INSULATING STATE
 TOP OF VALENCE BANDS -    BAND    318; K    2; EIG -2.7551848E-01 AU
 TOP OF VALENCE BANDS -    BAND    318; K    1; EIG -2.7587171E-01 AU
 BOTTOM OF VIRTUAL BANDS - BAND    319; K    1; EIG  2.5595106E-02 AU
 INDIRECT ENERGY BAND GAP:   8.1937 eV
 TTTTTTTTTTTTTTTTTTTTTTTTTTTTTT PDIG        TELAPSE       98.85 TCPU       86.22
 CHARGE NORMALIZATION FACTOR   1.00000000
 TOTAL ATOMIC CHARGES:
   0.8531713   0.8531713   0.8531713   0.8531713   0.8531713   0.8531713
   0.8531713   0.8531713   0.8531713   0.8531713   0.8531713   0.8531713
   0.8540826   0.8540826   0.8540826   0.8540826   0.8540826   0.8540826
   0.8540826   0.8540826   0.8540826   0.8540826   0.8540826   0.8540826
   0.8131248   0.8131248   0.8131248   0.8131248   0.8131248   0.8131248
   0.8131248   0.8131248   0.8131248   0.8131248   0.8131248   0.8131248
   0.8287678   0.8287678   0.8287678   0.8287678   0.8287678   0.8287678
   0.8287678   0.8287678   0.8287678   0.8287678   0.8287678   0.8287678
   0.8346584   0.8346584   0.8346584   0.8346584   0.8346584   0.8346584
   0.8346584   0.8346584   0.8346584   0.8346584   0.8346584   0.8346584
  18.6562118  18.6562118  18.6562118  18.6562118  18.6562118  18.6562118
   5.7029075   5.7029075   5.7029075   5.7029075   5.7029075   5.7029075
   5.7029075   5.7029075   5.7029075   5.7029075   5.7029075   5.7029075
   6.0681212   6.0681212   6.0681212   6.0681212   6.0681212   6.0681212
   6.0681212   6.0681212   6.0681212   6.0681212   6.0681212   6.0681212
   6.4210383   6.4210383   6.4210383   6.4210383   6.4210383   6.4210383
   6.4210383   6.4210383   6.4210383   6.4210383   6.4210383   6.4210383
   7.6248534   7.6248534   7.6248534   7.6248534   7.6248534   7.6248534
   7.6248534   7.6248534   7.6248534   7.6248534   7.6248534   7.6248534
   6.0512893   6.0512893   6.0512893   6.0512893   6.0512893   6.0512893
   6.0512893   6.0512893   6.0512893   6.0512893   6.0512893   6.0512893
   7.6198795   7.6198795   7.6198795   7.6198795   7.6198795   7.6198795
   7.6198795   7.6198795   7.6198795   7.6198795   7.6198795   7.6198795
 TTTTTTTTTTTTTTTTTTTTTTTTTTTTTT MOQGAD      TELAPSE       98.86 TCPU       86.23
 TTTTTTTTTTTTTTTTTTTTTTTTTTTTTT SHELLXN     TELAPSE      115.38 TCPU       98.49
 TTTTTTTTTTTTTTTTTTTTTTTTTTTTTT MONMO3      TELAPSE      117.35 TCPU      100.46
 NUMERICALLY INTEGRATED DENSITY    636.0000224321
 TTTTTTTTTTTTTTTTTTTTTTTTTTTTTT NUMDFT      TELAPSE      119.65 TCPU      102.76
 CYC   4 ETOT(AU) -4.543027180810E+03 DETOT -1.02E-02 tst  4.35E-05 PX  1.24E-02
 TTTTTTTTTTTTTTTTTTTTTTTTTTTTTT DIIS        TELAPSE      119.75 TCPU      102.85
 DIIS TEST: 0.82433E-01 AT SCF   CYCLE   4 - DIIS ACTIVE - HISTORY:     4 CYCLES
 TTTTTTTTTTTTTTTTTTTTTTTTTTTTTT FDIK        TELAPSE      121.67 TCPU      104.49
 INSULATING STATE
 TOP OF VALENCE BANDS -    BAND    318; K    2; EIG -2.7413267E-01 AU
 TOP OF VALENCE BANDS -    BAND    318; K    1; EIG -2.7449987E-01 AU
 BOTTOM OF VIRTUAL BANDS - BAND    319; K    1; EIG  2.7244244E-02 AU
 INDIRECT ENERGY BAND GAP:   8.2009 eV
 TTTTTTTTTTTTTTTTTTTTTTTTTTTTTT PDIG        TELAPSE      121.88 TCPU      104.71
 CHARGE NORMALIZATION FACTOR   1.00000000
 TOTAL ATOMIC CHARGES:
   0.8534496   0.8534496   0.8534496   0.8534496   0.8534496   0.8534496
   0.8534496   0.8534496   0.8534496   0.8534496   0.8534496   0.8534496
   0.8535660   0.8535660   0.8535660   0.8535660   0.8535660   0.8535660
   0.8535660   0.8535660   0.8535660   0.8535660   0.8535660   0.8535660
   0.8158785   0.8158785   0.8158785   0.8158785   0.8158785   0.8158785
   0.8158785   0.8158785   0.8158785   0.8158785   0.8158785   0.8158785
   0.8345287   0.8345287   0.8345287   0.8345287   0.8345287   0.8345287
   0.8345287   0.8345287   0.8345287   0.8345287   0.8345287   0.8345287
   0.8402350   0.8402350   0.8402350   0.8402350   0.8402350   0.8402350
   0.8402350   0.8402350   0.8402350   0.8402350   0.8402350   0.8402350
  18.6562675  18.6562675  18.6562675  18.6562675  18.6562675  18.6562675
   5.6826006   5.6826006   5.6826006   5.6826006   5.6826006   5.6826006
   5.6826006   5.6826006   5.6826006   5.6826006   5.6826006   5.6826006
   6.0709582   6.0709582   6.0709582   6.0709582   6.0709582   6.0709582
   6.0709582   6.0709582   6.0709582   6.0709582   6.0709582   6.0709582
   6.4057259   6.4057259   6.4057259   6.4057259   6.4057259   6.4057259
   6.4057259   6.4057259   6.4057259   6.4057259   6.4057259   6.4057259
   7.6283048   7.6283048   7.6283048   7.6283048   7.6283048   7.6283048
   7.6283048   7.6283048   7.6283048   7.6283048   7.6283048   7.6283048
   6.0561768   6.0561768   6.0561768   6.0561768   6.0561768   6.0561768
   6.0561768   6.0561768   6.0561768   6.0561768   6.0561768   6.0561768
   7.6304421   7.6304421   7.6304421   7.6304421   7.6304421   7.6304421
   7.6304421   7.6304421   7.6304421   7.6304421   7.6304421   7.6304421
 TTTTTTTTTTTTTTTTTTTTTTTTTTTTTT MOQGAD      TELAPSE      121.90 TCPU      104.73
 TTTTTTTTTTTTTTTTTTTTTTTTTTTTTT SHELLXN     TELAPSE      138.42 TCPU      116.98
 TTTTTTTTTTTTTTTTTTTTTTTTTTTTTT MONMO3      TELAPSE      140.61 TCPU      119.18
 NUMERICALLY INTEGRATED DENSITY    636.0000223800
 TTTTTTTTTTTTTTTTTTTTTTTTTTTTTT NUMDFT      TELAPSE      142.91 TCPU      121.47
 CYC   5 ETOT(AU) -4.543031366452E+03 DETOT -4.19E-03 tst  4.12E-06 PX  5.95E-03
 TTTTTTTTTTTTTTTTTTTTTTTTTTTTTT DIIS        TELAPSE      143.18 TCPU      121.74
 DIIS TEST: 0.35766E-02 AT SCF   CYCLE   5 - DIIS ACTIVE - HISTORY:     5 CYCLES
 TTTTTTTTTTTTTTTTTTTTTTTTTTTTTT FDIK        TELAPSE      145.06 TCPU      123.35
 INSULATING STATE
 TOP OF VALENCE BANDS -    BAND    318; K    2; EIG -2.7411654E-01 AU
 TOP OF VALENCE BANDS -    BAND    318; K    1; EIG -2.7448010E-01 AU
 BOTTOM OF VIRTUAL BANDS - BAND    319; K    1; EIG  2.7043329E-02 AU
 INDIRECT ENERGY BAND GAP:   8.1950 eV
 TTTTTTTTTTTTTTTTTTTTTTTTTTTTTT PDIG        TELAPSE      145.28 TCPU      123.57
 CHARGE NORMALIZATION FACTOR   1.00000000
 TOTAL ATOMIC CHARGES:
   0.8533405   0.8533405   0.8533405   0.8533405   0.8533405   0.8533405
   0.8533405   0.8533405   0.8533405   0.8533405   0.8533405   0.8533405
   0.8536268   0.8536268   0.8536268   0.8536268   0.8536268   0.8536268
   0.8536268   0.8536268   0.8536268   0.8536268   0.8536268   0.8536268
   0.8164379   0.8164379   0.8164379   0.8164379   0.8164379   0.8164379
   0.8164379   0.8164379   0.8164379   0.8164379   0.8164379   0.8164379
   0.8340272   0.8340272   0.8340272   0.8340272   0.8340272   0.8340272
   0.8340272   0.8340272   0.8340272   0.8340272   0.8340272   0.8340272
   0.8399205   0.8399205   0.8399205   0.8399205   0.8399205   0.8399205
   0.8399205   0.8399205   0.8399205   0.8399205   0.8399205   0.8399205
  18.6554581  18.6554581  18.6554581  18.6554581  18.6554581  18.6554581
   5.6819366   5.6819366   5.6819366   5.6819366   5.6819366   5.6819366
   5.6819366   5.6819366   5.6819366   5.6819366   5.6819366   5.6819366
   6.0694496   6.0694496   6.0694496   6.0694496   6.0694496   6.0694496
   6.0694496   6.0694496   6.0694496   6.0694496   6.0694496   6.0694496
   6.4058982   6.4058982   6.4058982   6.4058982   6.4058982   6.4058982
   6.4058982   6.4058982   6.4058982   6.4058982   6.4058982   6.4058982
   7.6325703   7.6325703   7.6325703   7.6325703   7.6325703   7.6325703
   7.6325703   7.6325703   7.6325703   7.6325703   7.6325703   7.6325703
   6.0537265   6.0537265   6.0537265   6.0537265   6.0537265   6.0537265
   6.0537265   6.0537265   6.0537265   6.0537265   6.0537265   6.0537265
   7.6313371   7.6313371   7.6313371   7.6313371   7.6313371   7.6313371
   7.6313371   7.6313371   7.6313371   7.6313371   7.6313371   7.6313371
 TTTTTTTTTTTTTTTTTTTTTTTTTTTTTT MOQGAD      TELAPSE      145.29 TCPU      123.58
 TTTTTTTTTTTTTTTTTTTTTTTTTTTTTT SHELLXN     TELAPSE      162.46 TCPU      135.82
 TTTTTTTTTTTTTTTTTTTTTTTTTTTTTT MONMO3      TELAPSE      164.62 TCPU      137.99
 NUMERICALLY INTEGRATED DENSITY    636.0000223947
 TTTTTTTTTTTTTTTTTTTTTTTTTTTTTT NUMDFT      TELAPSE      166.92 TCPU      140.28
 CYC   6 ETOT(AU) -4.543031526195E+03 DETOT -1.60E-04 tst  1.99E-07 PX  1.53E-03
 TTTTTTTTTTTTTTTTTTTTTTTTTTTTTT DIIS        TELAPSE      167.14 TCPU      140.50
 DIIS TEST: 0.93535E-03 AT SCF   CYCLE   6 - DIIS ACTIVE - HISTORY:     6 CYCLES
 TTTTTTTTTTTTTTTTTTTTTTTTTTTTTT FDIK        TELAPSE      168.76 TCPU      141.85
 INSULATING STATE
 TOP OF VALENCE BANDS -    BAND    318; K    2; EIG -2.7414758E-01 AU
 TOP OF VALENCE BANDS -    BAND    318; K    1; EIG -2.7451398E-01 AU
 BOTTOM OF VIRTUAL BANDS - BAND    319; K    1; EIG  2.7084876E-02 AU
 INDIRECT ENERGY BAND GAP:   8.1970 eV
 TTTTTTTTTTTTTTTTTTTTTTTTTTTTTT PDIG        TELAPSE      168.98 TCPU      142.07
 CHARGE NORMALIZATION FACTOR   1.00000000
 TOTAL ATOMIC CHARGES:
   0.8534532   0.8534532   0.8534532   0.8534532   0.8534532   0.8534532
   0.8534532   0.8534532   0.8534532   0.8534532   0.8534532   0.8534532
   0.8536338   0.8536338   0.8536338   0.8536338   0.8536338   0.8536338
   0.8536338   0.8536338   0.8536338   0.8536338   0.8536338   0.8536338
   0.8161357   0.8161357   0.8161357   0.8161357   0.8161357   0.8161357
   0.8161357   0.8161357   0.8161357   0.8161357   0.8161357   0.8161357
   0.8340192   0.8340192   0.8340192   0.8340192   0.8340192   0.8340192
   0.8340192   0.8340192   0.8340192   0.8340192   0.8340192   0.8340192
   0.8398543   0.8398543   0.8398543   0.8398543   0.8398543   0.8398543
   0.8398543   0.8398543   0.8398543   0.8398543   0.8398543   0.8398543
  18.6559562  18.6559562  18.6559562  18.6559562  18.6559562  18.6559562
   5.6835389   5.6835389   5.6835389   5.6835389   5.6835389   5.6835389
   5.6835389   5.6835389   5.6835389   5.6835389   5.6835389   5.6835389
   6.0700565   6.0700565   6.0700565   6.0700565   6.0700565   6.0700565
   6.0700565   6.0700565   6.0700565   6.0700565   6.0700565   6.0700565
   6.4066032   6.4066032   6.4066032   6.4066032   6.4066032   6.4066032
   6.4066032   6.4066032   6.4066032   6.4066032   6.4066032   6.4066032
   7.6294839   7.6294839   7.6294839   7.6294839   7.6294839   7.6294839
   7.6294839   7.6294839   7.6294839   7.6294839   7.6294839   7.6294839
   6.0549219   6.0549219   6.0549219   6.0549219   6.0549219   6.0549219
   6.0549219   6.0549219   6.0549219   6.0549219   6.0549219   6.0549219
   7.6303214   7.6303214   7.6303214   7.6303214   7.6303214   7.6303214
   7.6303214   7.6303214   7.6303214   7.6303214   7.6303214   7.6303214
 TTTTTTTTTTTTTTTTTTTTTTTTTTTTTT MOQGAD      TELAPSE      168.99 TCPU      142.08
 TTTTTTTTTTTTTTTTTTTTTTTTTTTTTT SHELLXN     TELAPSE      185.40 TCPU      154.34
 TTTTTTTTTTTTTTTTTTTTTTTTTTTTTT MONMO3      TELAPSE      187.94 TCPU      156.88
 NUMERICALLY INTEGRATED DENSITY    636.0000223905
 TTTTTTTTTTTTTTTTTTTTTTTTTTTTTT NUMDFT      TELAPSE      191.16 TCPU      160.10
 CYC   7 ETOT(AU) -4.543031553190E+03 DETOT -2.70E-05 tst  1.01E-07 PX  6.87E-04
 TTTTTTTTTTTTTTTTTTTTTTTTTTTTTT DIIS        TELAPSE      191.58 TCPU      160.52
 DIIS TEST: 0.24361E-03 AT SCF   CYCLE   7 - DIIS ACTIVE - HISTORY:     7 CYCLES
 TTTTTTTTTTTTTTTTTTTTTTTTTTTTTT FDIK        TELAPSE      193.62 TCPU      162.19
 INSULATING STATE
 TOP OF VALENCE BANDS -    BAND    318; K    2; EIG -2.7414392E-01 AU
 TOP OF VALENCE BANDS -    BAND    318; K    1; EIG -2.7450955E-01 AU
 BOTTOM OF VIRTUAL BANDS - BAND    319; K    1; EIG  2.7078894E-02 AU
 INDIRECT ENERGY BAND GAP:   8.1967 eV
 TTTTTTTTTTTTTTTTTTTTTTTTTTTTTT PDIG        TELAPSE      193.84 TCPU      162.41
 CHARGE NORMALIZATION FACTOR   1.00000000
 TOTAL ATOMIC CHARGES:
   0.8534085   0.8534085   0.8534085   0.8534085   0.8534085   0.8534085
   0.8534085   0.8534085   0.8534085   0.8534085   0.8534085   0.8534085
   0.8536493   0.8536493   0.8536493   0.8536493   0.8536493   0.8536493
   0.8536493   0.8536493   0.8536493   0.8536493   0.8536493   0.8536493
   0.8161262   0.8161262   0.8161262   0.8161262   0.8161262   0.8161262
   0.8161262   0.8161262   0.8161262   0.8161262   0.8161262   0.8161262
   0.8340729   0.8340729   0.8340729   0.8340729   0.8340729   0.8340729
   0.8340729   0.8340729   0.8340729   0.8340729   0.8340729   0.8340729
   0.8399194   0.8399194   0.8399194   0.8399194   0.8399194   0.8399194
   0.8399194   0.8399194   0.8399194   0.8399194   0.8399194   0.8399194
  18.6556464  18.6556464  18.6556464  18.6556464  18.6556464  18.6556464
   5.6829736   5.6829736   5.6829736   5.6829736   5.6829736   5.6829736
   5.6829736   5.6829736   5.6829736   5.6829736   5.6829736   5.6829736
   6.0700263   6.0700263   6.0700263   6.0700263   6.0700263   6.0700263
   6.0700263   6.0700263   6.0700263   6.0700263   6.0700263   6.0700263
   6.4063699   6.4063699   6.4063699   6.4063699   6.4063699   6.4063699
   6.4063699   6.4063699   6.4063699   6.4063699   6.4063699   6.4063699
   7.6305839   7.6305839   7.6305839   7.6305839   7.6305839   7.6305839
   7.6305839   7.6305839   7.6305839   7.6305839   7.6305839   7.6305839
   6.0545456   6.0545456   6.0545456   6.0545456   6.0545456   6.0545456
   6.0545456   6.0545456   6.0545456   6.0545456   6.0545456   6.0545456
   7.6305012   7.6305012   7.6305012   7.6305012   7.6305012   7.6305012
   7.6305012   7.6305012   7.6305012   7.6305012   7.6305012   7.6305012
 TTTTTTTTTTTTTTTTTTTTTTTTTTTTTT MOQGAD      TELAPSE      193.85 TCPU      162.42
 TTTTTTTTTTTTTTTTTTTTTTTTTTTTTT SHELLXN     TELAPSE      210.68 TCPU      174.67
 TTTTTTTTTTTTTTTTTTTTTTTTTTTTTT MONMO3      TELAPSE      213.55 TCPU      177.54
 NUMERICALLY INTEGRATED DENSITY    636.0000223907
 TTTTTTTTTTTTTTTTTTTTTTTTTTTTTT NUMDFT      TELAPSE      215.85 TCPU      179.85
 CYC   8 ETOT(AU) -4.543031561500E+03 DETOT -8.31E-06 tst  5.18E-09 PX  2.18E-04
 TTTTTTTTTTTTTTTTTTTTTTTTTTTTTT DIIS        TELAPSE      216.26 TCPU      180.26
 DIIS TEST: 0.14339E-04 AT SCF   CYCLE   8 - DIIS ACTIVE - HISTORY:     8 CYCLES
 TTTTTTTTTTTTTTTTTTTTTTTTTTTTTT FDIK        TELAPSE      218.03 TCPU      181.75
 INSULATING STATE
 TOP OF VALENCE BANDS -    BAND    318; K    2; EIG -2.7415285E-01 AU
 TOP OF VALENCE BANDS -    BAND    318; K    1; EIG -2.7451906E-01 AU
 BOTTOM OF VIRTUAL BANDS - BAND    319; K    1; EIG  2.7072022E-02 AU
 INDIRECT ENERGY BAND GAP:   8.1967 eV
 TTTTTTTTTTTTTTTTTTTTTTTTTTTTTT PDIG        TELAPSE      218.25 TCPU      181.97
 CHARGE NORMALIZATION FACTOR   1.00000000
 TOTAL ATOMIC CHARGES:
   0.8534101   0.8534101   0.8534101   0.8534101   0.8534101   0.8534101
   0.8534101   0.8534101   0.8534101   0.8534101   0.8534101   0.8534101
   0.8536115   0.8536115   0.8536115   0.8536115   0.8536115   0.8536115
   0.8536115   0.8536115   0.8536115   0.8536115   0.8536115   0.8536115
   0.8161824   0.8161824   0.8161824   0.8161824   0.8161824   0.8161824
   0.8161824   0.8161824   0.8161824   0.8161824   0.8161824   0.8161824
   0.8340398   0.8340398   0.8340398   0.8340398   0.8340398   0.8340398
   0.8340398   0.8340398   0.8340398   0.8340398   0.8340398   0.8340398
   0.8398929   0.8398929   0.8398929   0.8398929   0.8398929   0.8398929
   0.8398929   0.8398929   0.8398929   0.8398929   0.8398929   0.8398929
  18.6555963  18.6555963  18.6555963  18.6555963  18.6555963  18.6555963
   5.6831279   5.6831279   5.6831279   5.6831279   5.6831279   5.6831279
   5.6831279   5.6831279   5.6831279   5.6831279   5.6831279   5.6831279
   6.0698808   6.0698808   6.0698808   6.0698808   6.0698808   6.0698808
   6.0698808   6.0698808   6.0698808   6.0698808   6.0698808   6.0698808
   6.4063482   6.4063482   6.4063482   6.4063482   6.4063482   6.4063482
   6.4063482   6.4063482   6.4063482   6.4063482   6.4063482   6.4063482
   7.6303682   7.6303682   7.6303682   7.6303682   7.6303682   7.6303682
   7.6303682   7.6303682   7.6303682   7.6303682   7.6303682   7.6303682
   6.0546162   6.0546162   6.0546162   6.0546162   6.0546162   6.0546162
   6.0546162   6.0546162   6.0546162   6.0546162   6.0546162   6.0546162
   7.6307238   7.6307238   7.6307238   7.6307238   7.6307238   7.6307238
   7.6307238   7.6307238   7.6307238   7.6307238   7.6307238   7.6307238
 TTTTTTTTTTTTTTTTTTTTTTTTTTTTTT MOQGAD      TELAPSE      218.26 TCPU      181.98
 TTTTTTTTTTTTTTTTTTTTTTTTTTTTTT SHELLXN     TELAPSE      234.75 TCPU      194.23
 TTTTTTTTTTTTTTTTTTTTTTTTTTTTTT MONMO3      TELAPSE      236.99 TCPU      196.47
 NUMERICALLY INTEGRATED DENSITY    636.0000223922
 TTTTTTTTTTTTTTTTTTTTTTTTTTTTTT NUMDFT      TELAPSE      239.37 TCPU      198.85
 CYC   9 ETOT(AU) -4.543031563342E+03 DETOT -1.84E-06 tst  1.28E-09 PX  4.94E-05
 TTTTTTTTTTTTTTTTTTTTTTTTTTTTTT DIIS        TELAPSE      239.81 TCPU      199.29
 DIIS TEST: 0.58273E-05 AT SCF   CYCLE   9 - DIIS ACTIVE - HISTORY:     9 CYCLES
 TTTTTTTTTTTTTTTTTTTTTTTTTTTTTT FDIK        TELAPSE      241.38 TCPU      200.58
 INSULATING STATE
 TOP OF VALENCE BANDS -    BAND    318; K    2; EIG -2.7414526E-01 AU
 TOP OF VALENCE BANDS -    BAND    318; K    1; EIG -2.7451109E-01 AU
 BOTTOM OF VIRTUAL BANDS - BAND    319; K    1; EIG  2.7076239E-02 AU
 INDIRECT ENERGY BAND GAP:   8.1967 eV
 TTTTTTTTTTTTTTTTTTTTTTTTTTTTTT PDIG        TELAPSE      241.59 TCPU      200.80
 CHARGE NORMALIZATION FACTOR   1.00000000
 TOTAL ATOMIC CHARGES:
   0.8534018   0.8534018   0.8534018   0.8534018   0.8534018   0.8534018
   0.8534018   0.8534018   0.8534018   0.8534018   0.8534018   0.8534018
   0.8536313   0.8536313   0.8536313   0.8536313   0.8536313   0.8536313
   0.8536313   0.8536313   0.8536313   0.8536313   0.8536313   0.8536313
   0.8161630   0.8161630   0.8161630   0.8161630   0.8161630   0.8161630
   0.8161630   0.8161630   0.8161630   0.8161630   0.8161630   0.8161630
   0.8340588   0.8340588   0.8340588   0.8340588   0.8340588   0.8340588
   0.8340588   0.8340588   0.8340588   0.8340588   0.8340588   0.8340588
   0.8399097   0.8399097   0.8399097   0.8399097   0.8399097   0.8399097
   0.8399097   0.8399097   0.8399097   0.8399097   0.8399097   0.8399097
  18.6556387  18.6556387  18.6556387  18.6556387  18.6556387  18.6556387
   5.6830528   5.6830528   5.6830528   5.6830528   5.6830528   5.6830528
   5.6830528   5.6830528   5.6830528   5.6830528   5.6830528   5.6830528
   6.0700240   6.0700240   6.0700240   6.0700240   6.0700240   6.0700240
   6.0700240   6.0700240   6.0700240   6.0700240   6.0700240   6.0700240
   6.4063692   6.4063692   6.4063692   6.4063692   6.4063692   6.4063692
   6.4063692   6.4063692   6.4063692   6.4063692   6.4063692   6.4063692
   7.6305018   7.6305018   7.6305018   7.6305018   7.6305018   7.6305018
   7.6305018   7.6305018   7.6305018   7.6305018   7.6305018   7.6305018
   6.0545884   6.0545884   6.0545884   6.0545884   6.0545884   6.0545884
   6.0545884   6.0545884   6.0545884   6.0545884   6.0545884   6.0545884
   7.6304798   7.6304798   7.6304798   7.6304798   7.6304798   7.6304798
   7.6304798   7.6304798   7.6304798   7.6304798   7.6304798   7.6304798
 TTTTTTTTTTTTTTTTTTTTTTTTTTTTTT MOQGAD      TELAPSE      241.61 TCPU      200.81
 TTTTTTTTTTTTTTTTTTTTTTTTTTTTTT SHELLXN     TELAPSE      260.12 TCPU      212.86
 TTTTTTTTTTTTTTTTTTTTTTTTTTTTTT MONMO3      TELAPSE      262.22 TCPU      214.96
 NUMERICALLY INTEGRATED DENSITY    636.0000223911
 TTTTTTTTTTTTTTTTTTTTTTTTTTTTTT NUMDFT      TELAPSE      264.51 TCPU      217.25
 CYC  10 ETOT(AU) -4.543031562739E+03 DETOT  6.03E-07 tst  8.63E-10 PX  4.64E-05
 TTTTTTTTTTTTTTTTTTTTTTTTTTTTTT DIIS        TELAPSE      265.01 TCPU      217.74
 DIIS TEST: 0.26073E-05 AT SCF   CYCLE  10 - DIIS ACTIVE - HISTORY:    10 CYCLES
 TTTTTTTTTTTTTTTTTTTTTTTTTTTTTT FDIK        TELAPSE      266.82 TCPU      219.27
 INSULATING STATE
 TOP OF VALENCE BANDS -    BAND    318; K    2; EIG -2.7414546E-01 AU
 TOP OF VALENCE BANDS -    BAND    318; K    1; EIG -2.7451148E-01 AU
 BOTTOM OF VIRTUAL BANDS - BAND    319; K    1; EIG  2.7076390E-02 AU
 INDIRECT ENERGY BAND GAP:   8.1967 eV
 TTTTTTTTTTTTTTTTTTTTTTTTTTTTTT PDIG        TELAPSE      267.04 TCPU      219.49
 CHARGE NORMALIZATION FACTOR   1.00000000
 TOTAL ATOMIC CHARGES:
   0.8534091   0.8534091   0.8534091   0.8534091   0.8534091   0.8534091
   0.8534091   0.8534091   0.8534091   0.8534091   0.8534091   0.8534091
   0.8536277   0.8536277   0.8536277   0.8536277   0.8536277   0.8536277
   0.8536277   0.8536277   0.8536277   0.8536277   0.8536277   0.8536277
   0.8161580   0.8161580   0.8161580   0.8161580   0.8161580   0.8161580
   0.8161580   0.8161580   0.8161580   0.8161580   0.8161580   0.8161580
   0.8340578   0.8340578   0.8340578   0.8340578   0.8340578   0.8340578
   0.8340578   0.8340578   0.8340578   0.8340578   0.8340578   0.8340578
   0.8399070   0.8399070   0.8399070   0.8399070   0.8399070   0.8399070
   0.8399070   0.8399070   0.8399070   0.8399070   0.8399070   0.8399070
  18.6556149  18.6556149  18.6556149  18.6556149  18.6556149  18.6556149
   5.6830581   5.6830581   5.6830581   5.6830581   5.6830581   5.6830581
   5.6830581   5.6830581   5.6830581   5.6830581   5.6830581   5.6830581
   6.0699615   6.0699615   6.0699615   6.0699615   6.0699615   6.0699615
   6.0699615   6.0699615   6.0699615   6.0699615   6.0699615   6.0699615
   6.4063657   6.4063657   6.4063657   6.4063657   6.4063657   6.4063657
   6.4063657   6.4063657   6.4063657   6.4063657   6.4063657   6.4063657
   7.6304506   7.6304506   7.6304506   7.6304506   7.6304506   7.6304506
   7.6304506   7.6304506   7.6304506   7.6304506   7.6304506   7.6304506
   6.0545928   6.0545928   6.0545928   6.0545928   6.0545928   6.0545928
   6.0545928   6.0545928   6.0545928   6.0545928   6.0545928   6.0545928
   7.6306043   7.6306043   7.6306043   7.6306043   7.6306043   7.6306043
   7.6306043   7.6306043   7.6306043   7.6306043   7.6306043   7.6306043
 TTTTTTTTTTTTTTTTTTTTTTTTTTTTTT MOQGAD      TELAPSE      267.05 TCPU      219.51
 TTTTTTTTTTTTTTTTTTTTTTTTTTTTTT SHELLXN     TELAPSE      283.42 TCPU      231.48
 TTTTTTTTTTTTTTTTTTTTTTTTTTTTTT MONMO3      TELAPSE      285.90 TCPU      233.95
 NUMERICALLY INTEGRATED DENSITY    636.0000223916
 TTTTTTTTTTTTTTTTTTTTTTTTTTTTTT NUMDFT      TELAPSE      288.19 TCPU      236.24
 CYC  11 ETOT(AU) -4.543031562934E+03 DETOT -1.95E-07 tst  1.33E-10 PX  2.13E-05
 TTTTTTTTTTTTTTTTTTTTTTTTTTTTTT DIIS        TELAPSE      288.87 TCPU      236.93
 DIIS TEST: 0.26347E-06 AT SCF   CYCLE  11 - DIIS ACTIVE - HISTORY:    11 CYCLES
 TTTTTTTTTTTTTTTTTTTTTTTTTTTTTT FDIK        TELAPSE      290.83 TCPU      238.49
 INSULATING STATE
 TOP OF VALENCE BANDS -    BAND    318; K    2; EIG -2.7414745E-01 AU
 TOP OF VALENCE BANDS -    BAND    318; K    1; EIG -2.7451346E-01 AU
 BOTTOM OF VIRTUAL BANDS - BAND    319; K    1; EIG  2.7075494E-02 AU
 INDIRECT ENERGY BAND GAP:   8.1967 eV
 TTTTTTTTTTTTTTTTTTTTTTTTTTTTTT PDIG        TELAPSE      291.05 TCPU      238.70
 CHARGE NORMALIZATION FACTOR   1.00000000
 TOTAL ATOMIC CHARGES:
   0.8534052   0.8534052   0.8534052   0.8534052   0.8534052   0.8534052
   0.8534052   0.8534052   0.8534052   0.8534052   0.8534052   0.8534052
   0.8536245   0.8536245   0.8536245   0.8536245   0.8536245   0.8536245
   0.8536245   0.8536245   0.8536245   0.8536245   0.8536245   0.8536245
   0.8161661   0.8161661   0.8161661   0.8161661   0.8161661   0.8161661
   0.8161661   0.8161661   0.8161661   0.8161661   0.8161661   0.8161661
   0.8340555   0.8340555   0.8340555   0.8340555   0.8340555   0.8340555
   0.8340555   0.8340555   0.8340555   0.8340555   0.8340555   0.8340555
   0.8399067   0.8399067   0.8399067   0.8399067   0.8399067   0.8399067
   0.8399067   0.8399067   0.8399067   0.8399067   0.8399067   0.8399067
  18.6556080  18.6556080  18.6556080  18.6556080  18.6556080  18.6556080
   5.6830693   5.6830693   5.6830693   5.6830693   5.6830693   5.6830693
   5.6830693   5.6830693   5.6830693   5.6830693   5.6830693   5.6830693
   6.0699740   6.0699740   6.0699740   6.0699740   6.0699740   6.0699740
   6.0699740   6.0699740   6.0699740   6.0699740   6.0699740   6.0699740
   6.4063585   6.4063585   6.4063585   6.4063585   6.4063585   6.4063585
   6.4063585   6.4063585   6.4063585   6.4063585   6.4063585   6.4063585
   7.6304604   7.6304604   7.6304604   7.6304604   7.6304604   7.6304604
   7.6304604   7.6304604   7.6304604   7.6304604   7.6304604   7.6304604
   6.0545983   6.0545983   6.0545983   6.0545983   6.0545983   6.0545983
   6.0545983   6.0545983   6.0545983   6.0545983   6.0545983   6.0545983
   7.6305775   7.6305775   7.6305775   7.6305775   7.6305775   7.6305775
   7.6305775   7.6305775   7.6305775   7.6305775   7.6305775   7.6305775
 TTTTTTTTTTTTTTTTTTTTTTTTTTTTTT MOQGAD      TELAPSE      291.06 TCPU      238.72
 TTTTTTTTTTTTTTTTTTTTTTTTTTTTTT SHELLXN     TELAPSE      308.51 TCPU      250.68
 TTTTTTTTTTTTTTTTTTTTTTTTTTTTTT MONMO3      TELAPSE      310.71 TCPU      252.88
 NUMERICALLY INTEGRATED DENSITY    636.0000223916
 TTTTTTTTTTTTTTTTTTTTTTTTTTTTTT NUMDFT      TELAPSE      313.00 TCPU      255.17
 CYC  12 ETOT(AU) -4.543031563020E+03 DETOT -8.54E-08 tst  6.75E-12 PX  5.63E-06
 TTTTTTTTTTTTTTTTTTTTTTTTTTTTTT DIIS        TELAPSE      313.57 TCPU      255.74
 DIIS TEST: 0.29351E-07 AT SCF   CYCLE  12 - DIIS ACTIVE - HISTORY:    12 CYCLES
 TTTTTTTTTTTTTTTTTTTTTTTTTTTTTT FDIK        TELAPSE      315.31 TCPU      257.20
 INSULATING STATE
 TOP OF VALENCE BANDS -    BAND    318; K    2; EIG -2.7414557E-01 AU
 TOP OF VALENCE BANDS -    BAND    318; K    1; EIG -2.7451159E-01 AU
 BOTTOM OF VIRTUAL BANDS - BAND    319; K    1; EIG  2.7076346E-02 AU
 INDIRECT ENERGY BAND GAP:   8.1967 eV
 TTTTTTTTTTTTTTTTTTTTTTTTTTTTTT PDIG        TELAPSE      315.53 TCPU      257.42
 CHARGE NORMALIZATION FACTOR   1.00000000
 TOTAL ATOMIC CHARGES:
   0.8534075   0.8534075   0.8534075   0.8534075   0.8534075   0.8534075
   0.8534075   0.8534075   0.8534075   0.8534075   0.8534075   0.8534075
   0.8536261   0.8536261   0.8536261   0.8536261   0.8536261   0.8536261
   0.8536261   0.8536261   0.8536261   0.8536261   0.8536261   0.8536261
   0.8161617   0.8161617   0.8161617   0.8161617   0.8161617   0.8161617
   0.8161617   0.8161617   0.8161617   0.8161617   0.8161617   0.8161617
   0.8340576   0.8340576   0.8340576   0.8340576   0.8340576   0.8340576
   0.8340576   0.8340576   0.8340576   0.8340576   0.8340576   0.8340576
   0.8399075   0.8399075   0.8399075   0.8399075   0.8399075   0.8399075
   0.8399075   0.8399075   0.8399075   0.8399075   0.8399075   0.8399075
  18.6556155  18.6556155  18.6556155  18.6556155  18.6556155  18.6556155
   5.6830548   5.6830548   5.6830548   5.6830548   5.6830548   5.6830548
   5.6830548   5.6830548   5.6830548   5.6830548   5.6830548   5.6830548
   6.0699727   6.0699727   6.0699727   6.0699727   6.0699727   6.0699727
   6.0699727   6.0699727   6.0699727   6.0699727   6.0699727   6.0699727
   6.4063650   6.4063650   6.4063650   6.4063650   6.4063650   6.4063650
   6.4063650   6.4063650   6.4063650   6.4063650   6.4063650   6.4063650
   7.6304509   7.6304509   7.6304509   7.6304509   7.6304509   7.6304509
   7.6304509   7.6304509   7.6304509   7.6304509   7.6304509   7.6304509
   6.0545996   6.0545996   6.0545996   6.0545996   6.0545996   6.0545996
   6.0545996   6.0545996   6.0545996   6.0545996   6.0545996   6.0545996
   7.6305889   7.6305889   7.6305889   7.6305889   7.6305889   7.6305889
   7.6305889   7.6305889   7.6305889   7.6305889   7.6305889   7.6305889
 TTTTTTTTTTTTTTTTTTTTTTTTTTTTTT MOQGAD      TELAPSE      315.54 TCPU      257.43
 TTTTTTTTTTTTTTTTTTTTTTTTTTTTTT SHELLXN     TELAPSE      331.59 TCPU      269.39
 TTTTTTTTTTTTTTTTTTTTTTTTTTTTTT MONMO3      TELAPSE      334.08 TCPU      271.88
 NUMERICALLY INTEGRATED DENSITY    636.0000223916
 TTTTTTTTTTTTTTTTTTTTTTTTTTTTTT NUMDFT      TELAPSE      336.53 TCPU      274.32
 CYC  13 ETOT(AU) -4.543031562961E+03 DETOT  5.90E-08 tst  1.86E-12 PX  3.72E-06
 TTTTTTTTTTTTTTTTTTTTTTTTTTTTTT DIIS        TELAPSE      338.04 TCPU      275.84
 DIIS TEST: 0.12071E-07 AT SCF   CYCLE  13 - DIIS ACTIVE - HISTORY:    13 CYCLES
 TTTTTTTTTTTTTTTTTTTTTTTTTTTTTT FDIK        TELAPSE      340.83 TCPU      275.85
 INSULATING STATE
 TOP OF VALENCE BANDS -    BAND    318; K    2; EIG -2.7414624E-01 AU
 TOP OF VALENCE BANDS -    BAND    318; K    1; EIG -2.7451226E-01 AU
 BOTTOM OF VIRTUAL BANDS - BAND    319; K    1; EIG  2.7075977E-02 AU
 INDIRECT ENERGY BAND GAP:   8.1967 eV
 TTTTTTTTTTTTTTTTTTTTTTTTTTTTTT PDIG        TELAPSE      341.17 TCPU      276.18
 CHARGE NORMALIZATION FACTOR   1.00000000
 TOTAL ATOMIC CHARGES:
   0.8534070   0.8534070   0.8534070   0.8534070   0.8534070   0.8534070
   0.8534070   0.8534070   0.8534070   0.8534070   0.8534070   0.8534070
   0.8536260   0.8536260   0.8536260   0.8536260   0.8536260   0.8536260
   0.8536260   0.8536260   0.8536260   0.8536260   0.8536260   0.8536260
   0.8161626   0.8161626   0.8161626   0.8161626   0.8161626   0.8161626
   0.8161626   0.8161626   0.8161626   0.8161626   0.8161626   0.8161626
   0.8340568   0.8340568   0.8340568   0.8340568   0.8340568   0.8340568
   0.8340568   0.8340568   0.8340568   0.8340568   0.8340568   0.8340568
   0.8399070   0.8399070   0.8399070   0.8399070   0.8399070   0.8399070
   0.8399070   0.8399070   0.8399070   0.8399070   0.8399070   0.8399070
  18.6556112  18.6556112  18.6556112  18.6556112  18.6556112  18.6556112
   5.6830627   5.6830627   5.6830627   5.6830627   5.6830627   5.6830627
   5.6830627   5.6830627   5.6830627   5.6830627   5.6830627   5.6830627
   6.0699706   6.0699706   6.0699706   6.0699706   6.0699706   6.0699706
   6.0699706   6.0699706   6.0699706   6.0699706   6.0699706   6.0699706
   6.4063626   6.4063626   6.4063626   6.4063626   6.4063626   6.4063626
   6.4063626   6.4063626   6.4063626   6.4063626   6.4063626   6.4063626
   7.6304568   7.6304568   7.6304568   7.6304568   7.6304568   7.6304568
   7.6304568   7.6304568   7.6304568   7.6304568   7.6304568   7.6304568
   6.0545966   6.0545966   6.0545966   6.0545966   6.0545966   6.0545966
   6.0545966   6.0545966   6.0545966   6.0545966   6.0545966   6.0545966
   7.6305858   7.6305858   7.6305858   7.6305858   7.6305858   7.6305858
   7.6305858   7.6305858   7.6305858   7.6305858   7.6305858   7.6305858
 TTTTTTTTTTTTTTTTTTTTTTTTTTTTTT MOQGAD      TELAPSE      341.18 TCPU      276.20
 TTTTTTTTTTTTTTTTTTTTTTTTTTTTTT SHELLXN     TELAPSE      357.73 TCPU      288.18
 TTTTTTTTTTTTTTTTTTTTTTTTTTTTTT MONMO3      TELAPSE      360.13 TCPU      290.58
 NUMERICALLY INTEGRATED DENSITY    636.0000223917
 TTTTTTTTTTTTTTTTTTTTTTTTTTTTTT NUMDFT      TELAPSE      362.45 TCPU      292.90
 CYC  14 ETOT(AU) -4.543031562980E+03 DETOT -1.88E-08 tst  9.08E-13 PX  2.16E-06
 TTTTTTTTTTTTTTTTTTTTTTTTTTTTTT DIIS        TELAPSE      362.93 TCPU      293.38
 DIIS TEST: 0.12691E-08 AT SCF   CYCLE  14 - DIIS ACTIVE - HISTORY:    14 CYCLES
 TTTTTTTTTTTTTTTTTTTTTTTTTTTTTT FDIK        TELAPSE      364.42 TCPU      294.60
 INSULATING STATE
 TOP OF VALENCE BANDS -    BAND    318; K    2; EIG -2.7414632E-01 AU
 TOP OF VALENCE BANDS -    BAND    318; K    1; EIG -2.7451234E-01 AU
 BOTTOM OF VIRTUAL BANDS - BAND    319; K    1; EIG  2.7076015E-02 AU
 INDIRECT ENERGY BAND GAP:   8.1967 eV
 TTTTTTTTTTTTTTTTTTTTTTTTTTTTTT PDIG        TELAPSE      364.64 TCPU      294.82
 CHARGE NORMALIZATION FACTOR   1.00000000
 TOTAL ATOMIC CHARGES:
   0.8534067   0.8534067   0.8534067   0.8534067   0.8534067   0.8534067
   0.8534067   0.8534067   0.8534067   0.8534067   0.8534067   0.8534067
   0.8536255   0.8536255   0.8536255   0.8536255   0.8536255   0.8536255
   0.8536255   0.8536255   0.8536255   0.8536255   0.8536255   0.8536255
   0.8161630   0.8161630   0.8161630   0.8161630   0.8161630   0.8161630
   0.8161630   0.8161630   0.8161630   0.8161630   0.8161630   0.8161630
   0.8340569   0.8340569   0.8340569   0.8340569   0.8340569   0.8340569
   0.8340569   0.8340569   0.8340569   0.8340569   0.8340569   0.8340569
   0.8399072   0.8399072   0.8399072   0.8399072   0.8399072   0.8399072
   0.8399072   0.8399072   0.8399072   0.8399072   0.8399072   0.8399072
  18.6556120  18.6556120  18.6556120  18.6556120  18.6556120  18.6556120
   5.6830612   5.6830612   5.6830612   5.6830612   5.6830612   5.6830612
   5.6830612   5.6830612   5.6830612   5.6830612   5.6830612   5.6830612
   6.0699723   6.0699723   6.0699723   6.0699723   6.0699723   6.0699723
   6.0699723   6.0699723   6.0699723   6.0699723   6.0699723   6.0699723
   6.4063623   6.4063623   6.4063623   6.4063623   6.4063623   6.4063623
   6.4063623   6.4063623   6.4063623   6.4063623   6.4063623   6.4063623
   7.6304550   7.6304550   7.6304550   7.6304550   7.6304550   7.6304550
   7.6304550   7.6304550   7.6304550   7.6304550   7.6304550   7.6304550
   6.0545985   6.0545985   6.0545985   6.0545985   6.0545985   6.0545985
   6.0545985   6.0545985   6.0545985   6.0545985   6.0545985   6.0545985
   7.6305854   7.6305854   7.6305854   7.6305854   7.6305854   7.6305854
   7.6305854   7.6305854   7.6305854   7.6305854   7.6305854   7.6305854
 TTTTTTTTTTTTTTTTTTTTTTTTTTTTTT MOQGAD      TELAPSE      364.66 TCPU      294.84
 TTTTTTTTTTTTTTTTTTTTTTTTTTTTTT SHELLXN     TELAPSE      380.21 TCPU      306.82
 TTTTTTTTTTTTTTTTTTTTTTTTTTTTTT MONMO3      TELAPSE      383.01 TCPU      309.63
 NUMERICALLY INTEGRATED DENSITY    636.0000223916
 TTTTTTTTTTTTTTTTTTTTTTTTTTTTTT NUMDFT      TELAPSE      385.32 TCPU      311.93
 CYC  15 ETOT(AU) -4.543031562984E+03 DETOT -4.28E-09 tst  1.42E-13 PX  5.83E-07
 TTTTTTTTTTTTTTTTTTTTTTTTTTTTTT DIIS        TELAPSE      386.25 TCPU      312.86
 DIIS TEST: 0.28192E-09 AT SCF   CYCLE  15 - DIIS ACTIVE - HISTORY:    15 CYCLES
 TTTTTTTTTTTTTTTTTTTTTTTTTTTTTT FDIK        TELAPSE      387.61 TCPU      313.65
 INSULATING STATE
 TOP OF VALENCE BANDS -    BAND    318; K    2; EIG -2.7414621E-01 AU
 TOP OF VALENCE BANDS -    BAND    318; K    1; EIG -2.7451223E-01 AU
 BOTTOM OF VIRTUAL BANDS - BAND    319; K    1; EIG  2.7076007E-02 AU
 INDIRECT ENERGY BAND GAP:   8.1967 eV
 TTTTTTTTTTTTTTTTTTTTTTTTTTTTTT PDIG        TELAPSE      387.83 TCPU      313.86
 CHARGE NORMALIZATION FACTOR   1.00000000
 TOTAL ATOMIC CHARGES:
   0.8534068   0.8534068   0.8534068   0.8534068   0.8534068   0.8534068
   0.8534068   0.8534068   0.8534068   0.8534068   0.8534068   0.8534068
   0.8536257   0.8536257   0.8536257   0.8536257   0.8536257   0.8536257
   0.8536257   0.8536257   0.8536257   0.8536257   0.8536257   0.8536257
   0.8161629   0.8161629   0.8161629   0.8161629   0.8161629   0.8161629
   0.8161629   0.8161629   0.8161629   0.8161629   0.8161629   0.8161629
   0.8340568   0.8340568   0.8340568   0.8340568   0.8340568   0.8340568
   0.8340568   0.8340568   0.8340568   0.8340568   0.8340568   0.8340568
   0.8399072   0.8399072   0.8399072   0.8399072   0.8399072   0.8399072
   0.8399072   0.8399072   0.8399072   0.8399072   0.8399072   0.8399072
  18.6556121  18.6556121  18.6556121  18.6556121  18.6556121  18.6556121
   5.6830612   5.6830612   5.6830612   5.6830612   5.6830612   5.6830612
   5.6830612   5.6830612   5.6830612   5.6830612   5.6830612   5.6830612
   6.0699718   6.0699718   6.0699718   6.0699718   6.0699718   6.0699718
   6.0699718   6.0699718   6.0699718   6.0699718   6.0699718   6.0699718
   6.4063627   6.4063627   6.4063627   6.4063627   6.4063627   6.4063627
   6.4063627   6.4063627   6.4063627   6.4063627   6.4063627   6.4063627
   7.6304554   7.6304554   7.6304554   7.6304554   7.6304554   7.6304554
   7.6304554   7.6304554   7.6304554   7.6304554   7.6304554   7.6304554
   6.0545977   6.0545977   6.0545977   6.0545977   6.0545977   6.0545977
   6.0545977   6.0545977   6.0545977   6.0545977   6.0545977   6.0545977
   7.6305857   7.6305857   7.6305857   7.6305857   7.6305857   7.6305857
   7.6305857   7.6305857   7.6305857   7.6305857   7.6305857   7.6305857
 TTTTTTTTTTTTTTTTTTTTTTTTTTTTTT MOQGAD      TELAPSE      387.84 TCPU      313.88
 TTTTTTTTTTTTTTTTTTTTTTTTTTTTTT SHELLXN     TELAPSE      399.82 TCPU      325.86
 +++ ENERGIES IN A.U. +++
 ::: EXT EL-POLE                                  -5.5733924064806E+03
 ::: EXT EL-SPHEROPOLE                             4.4791913357316E+01
 ::: BIELET ZONE E-E                               9.1070929675061E+03
 ::: TOTAL E-E                                     3.5784924743827E+03
 ::: TOTAL E-N + N-E                              -1.3001729628434E+04
 ::: TOTAL N-N                                     1.0687067131043E+03
 ::: KINETIC ENERGY                                4.0908977175948E+03
 ::: PSEUDO TOTAL   ENERGY                        -4.2636327233521E+03
 ::: VIRIAL COEFFICIENT                            9.7932439088250E-01
 TTTTTTTTTTTTTTTTTTTTTTTTTTTTTT MONMO3      TELAPSE      402.38 TCPU      328.42
 NUMERICALLY INTEGRATED DENSITY    636.0000223916
 TTTTTTTTTTTTTTTTTTTTTTTTTTTTTT NUMDFT      TELAPSE      404.75 TCPU      330.78
 CYC  16 ETOT(AU) -4.543031562982E+03 DETOT  2.12E-09 tst  9.29E-15 PX  5.83E-07

 == SCF ENDED - CONVERGENCE ON ENERGY      E(AU) -4.5430315629818E+03 CYCLES  16


 ENERGY EXPRESSION=HARTREE+FOCK EXCH*0.54000+(M06-2X     EXCH)*0.46000+M06-2X     CORR


 TOTAL ENERGY(DFT)(AU)( 16) -4.5430315629818E+03 DE 2.1E-09 tester 9.3E-15
 TTTTTTTTTTTTTTTTTTTTTTTTTTTTTT EDFT        TELAPSE      404.76 TCPU      330.79

 *******************************************************************************
 *                             FORCE CALCULATION                               *
 *******************************************************************************

 TTTTTTTTTTTTTTTTTTTTTTTTTTTTTT NUMDFG      TELAPSE      423.42 TCPU      349.45
 INFORMATION **** EXCPOG **** EXCH. BIPO BUFFER LENGTH (WORDS) =    16000000
 WARNING **** EXCPOG **** EXCH. BIPO BUFFER TOO SMALL - TO AVOID I/O SET EXCHSIZE =     7682625
 WARNING **** GENPOG **** COULOMB BIPO BUFFER TOO SMALL - TO AVOID I/O SET BIPOSIZE =     6837300
 INFORMATION **** GENPOG **** BIPO BUFFER LENGTH (WORDS) =     4000000
 TTTTTTTTTTTTTTTTTTTTTTTTTTTTTT SHELXG      TELAPSE      635.57 TCPU      419.67

 CARTESIAN FORCES IN HARTREE/BOHR (ANALYTICAL)
   ATOM                     X                   Y                   Z
   1   1            -7.957881595452E-06  2.366956270095E-06  3.017545085360E-06
   2   1             7.957881593842E-06 -2.366956267430E-06  3.017545082917E-06
   3   1            -7.957881593218E-06 -2.366956267874E-06 -3.017545084250E-06
   4   1             7.957881597451E-06  2.366956271871E-06 -3.017545087580E-06
   5   1             3.017545082251E-06 -7.957881594189E-06  2.366956268762E-06
   6   1             2.366956267874E-06  3.017545081252E-06 -7.957881595397E-06
   7   1            -3.017545087469E-06  7.957881596257E-06  2.366956272315E-06
   8   1            -2.366956266986E-06  3.017545084583E-06  7.957881591705E-06
   9   1             3.017545082584E-06  7.957881594675E-06 -2.366956268762E-06
  10   1            -2.366956266542E-06 -3.017545084805E-06 -7.957881592885E-06
  11   1            -3.017545086803E-06 -7.957881592371E-06 -2.366956269206E-06
  12   1             2.366956269650E-06 -3.017545087025E-06  7.957881595688E-06
  13   1            -1.023046805504E-05 -2.440653299018E-06  1.220693176229E-05
  14   1             1.023046805548E-05  2.440653299907E-06  1.220693176507E-05
  15   1            -1.023046805004E-05  2.440653290581E-06 -1.220693175719E-05
  16   1             1.023046805027E-05 -2.440653293689E-06 -1.220693176240E-05
  17   1             1.220693176029E-05 -1.023046804971E-05 -2.440653294578E-06
  18   1            -2.440653297242E-06  1.220693176085E-05 -1.023046805348E-05
  19   1            -1.220693176240E-05  1.023046805038E-05 -2.440653294133E-06
  20   1             2.440653301683E-06  1.220693176474E-05  1.023046805304E-05
  21   1             1.220693176240E-05  1.023046805226E-05  2.440653299018E-06
  22   1             2.440653299018E-06 -1.220693176029E-05 -1.023046805737E-05
  23   1            -1.220693176363E-05 -1.023046805115E-05  2.440653299018E-06
  24   1            -2.440653297686E-06 -1.220693176207E-05  1.023046805282E-05
  25   1             6.004585959118E-06  7.048476871052E-07  1.015638286916E-05
  26   1            -6.004585954011E-06 -7.048476864391E-07  1.015638286583E-05
  27   1             6.004585954678E-06 -7.048476837745E-07 -1.015638286739E-05
  28   1            -6.004585954233E-06  7.048476842186E-07 -1.015638287005E-05
  29   1             1.015638286961E-05  6.004585956676E-06  7.048476835525E-07
  30   1             7.048476848848E-07  1.015638286783E-05  6.004585955344E-06
  31   1            -1.015638286805E-05 -6.004585955566E-06  7.048476817761E-07
  32   1            -7.048476868832E-07  1.015638286650E-05 -6.004585954233E-06
  33   1             1.015638286272E-05 -6.004585951569E-06 -7.048476882154E-07
  34   1            -7.048476864391E-07 -1.015638286628E-05  6.004585954011E-06
  35   1            -1.015638286717E-05  6.004585955344E-06 -7.048476844407E-07
  36   1             7.048476855509E-07 -1.015638286872E-05 -6.004585956010E-06
  37   1            -4.219042927578E-06 -7.185117367747E-06  1.696069174530E-06
  38   1             4.219042930131E-06  7.185117366415E-06  1.696069179276E-06
  39   1            -4.219042931131E-06  7.185117367747E-06 -1.696069177860E-06
  40   1             4.219042931575E-06 -7.185117370856E-06 -1.696069178166E-06
  41   1             1.696069176722E-06 -4.219042931797E-06 -7.185117368635E-06
  42   1            -7.185117368635E-06  1.696069176917E-06 -4.219042929354E-06
  43   1            -1.696069175695E-06  4.219042927689E-06 -7.185117370856E-06
  44   1             7.185117364639E-06  1.696069180081E-06  4.219042928133E-06
  45   1             1.696069179907E-06  4.219042926801E-06  7.185117369080E-06
  46   1             7.185117371300E-06 -1.696069176708E-06 -4.219042928022E-06
  47   1            -1.696069175078E-06 -4.219042926801E-06  7.185117369524E-06
  48   1            -7.185117368191E-06 -1.696069176660E-06  4.219042928355E-06
  49   1             8.047271632616E-06 -3.174198529354E-06  9.438528511818E-06
  50   1            -8.047271634948E-06  3.174198528910E-06  9.438528513428E-06
  51   1             8.047271635059E-06  3.174198528022E-06 -9.438528511430E-06
  52   1            -8.047271637612E-06 -3.174198528022E-06 -9.438528507433E-06
  53   1             9.438528507988E-06  8.047271637057E-06 -3.174198528022E-06
  54   1            -3.174198525802E-06  9.438528508154E-06  8.047271636835E-06
  55   1            -9.438528511374E-06 -8.047271633727E-06 -3.174198532907E-06
  56   1             3.174198525802E-06  9.438528514538E-06 -8.047271634060E-06
  57   1             9.438528511652E-06 -8.047271634060E-06  3.174198527578E-06
  58   1             3.174198527134E-06 -9.438528512318E-06  8.047271636280E-06
  59   1            -9.438528514427E-06  8.047271634615E-06  3.174198528022E-06
  60   1            -3.174198528022E-06 -9.438528512207E-06 -8.047271633949E-06
  61 230            -5.773159728051E-15  1.865174681370E-14 -6.279248225782E-05
  62 230            -1.711608285659E-14 -1.315961228876E-14  6.279248228980E-05
  63 230            -6.279248225605E-05  3.839521293495E-15 -3.247402347029E-15
  64 230             5.384928614127E-14 -6.279248232266E-05 -3.584169997832E-14
  65 230             6.279248226804E-05 -4.692889595444E-14  5.366077952355E-15
  66 230            -4.366877230192E-15  6.279248225560E-05  3.552713678801E-15
  67   6            -8.402385605483E-06  1.348377587806E-05 -1.803333482808E-05
  68   6             8.402385662826E-06 -1.348377586119E-05 -1.803333479966E-05
  69   6            -8.402385644340E-06 -1.348377587362E-05  1.803333479877E-05
  70   6             8.402385635681E-06  1.348377587984E-05  1.803333480266E-05
  71   6            -1.803333480455E-05 -8.402385657053E-06  1.348377588606E-05
  72   6             1.348377587718E-05 -1.803333480366E-05 -8.402385652612E-06
  73   6             1.803333481409E-05  8.402385572009E-06  1.348377586385E-05
  74   6            -1.348377584343E-05 -1.803333477213E-05  8.402385649808E-06
  75   6            -1.803333475192E-05  8.402385615863E-06 -1.348377584875E-05
  76   6            -1.348377587096E-05  1.803333479644E-05 -8.402385653472E-06
  77   6             1.803333485095E-05 -8.402385633988E-06 -1.348377587806E-05
  78   6             1.348377586208E-05  1.803333480510E-05  8.402385624801E-06
  79   6             3.917366981021E-06 -1.458316646108E-06  2.291705761426E-05
  80   6            -3.917366988349E-06  1.458316633673E-06  2.291705763646E-05
  81   6             3.917366975914E-06  1.458316640779E-06 -2.291705760893E-05
  82   6            -3.917366992123E-06 -1.458316639003E-06 -2.291705762048E-05
  83   6             2.291705762758E-05  3.917366989681E-06 -1.458316649661E-06
  84   6            -1.458316649661E-06  2.291705762048E-05  3.917366979689E-06
  85   6            -2.291705764002E-05 -3.917367007888E-06 -1.458316637226E-06
  86   6             1.458316639003E-06  2.291705761692E-05 -3.917366991679E-06
  87   6             2.291705763380E-05 -3.917366993900E-06  1.458316646108E-06
  88   6             1.458316644332E-06 -2.291705761248E-05  3.917366970141E-06
  89   6            -2.291705759294E-05  3.917366976136E-06  1.458316631897E-06
  90   6            -1.458316626568E-06 -2.291705762492E-05 -3.917366991457E-06
  91   6            -1.328995934413E-05 -2.966753882561E-06 -2.046558806645E-06
  92   6             1.328995935745E-05  2.966753879008E-06 -2.046558791546E-06
  93   6            -1.328995935701E-05  2.966753882561E-06  2.046558792212E-06
  94   6             1.328995936811E-05 -2.966753894995E-06  2.046558788882E-06
  95   6            -2.046558792657E-06 -1.328995936012E-05 -2.966753884337E-06
  96   6            -2.966753882561E-06 -2.046558790658E-06 -1.328995936323E-05
  97   6             2.046558802649E-06  1.328995935834E-05 -2.966753894995E-06
  98   6             2.966753875455E-06 -2.046558785995E-06  1.328995935301E-05
  99   6            -2.046558792435E-06  1.328995935923E-05  2.966753891442E-06
 100   6             2.966753886113E-06  2.046558793767E-06 -1.328995936367E-05
 101   6             2.046558793767E-06 -1.328995935168E-05  2.966753877232E-06
 102   6            -2.966753873679E-06  2.046558791990E-06  1.328995934724E-05
 103   7             2.082837089878E-05  3.174897036828E-06 -6.338032666475E-06
 104   7            -2.082837089457E-05 -3.174897016400E-06 -6.338032699116E-06
 105   7             2.082837089376E-05 -3.174897019509E-06  6.338032684017E-06
 106   7            -2.082837087344E-05  3.174897001745E-06  6.338032675357E-06
 107   7            -6.338032676467E-06  2.082837091816E-05  3.174897008851E-06
 108   7             3.174897011071E-06 -6.338032694231E-06  2.082837091524E-05
 109   7             6.338032640274E-06 -2.082837084461E-05  3.174897035052E-06
 110   7            -3.174897017288E-06 -6.338032721320E-06 -2.082837088527E-05
 111   7            -6.338032720876E-06 -2.082837088582E-05 -3.174897030611E-06
 112   7            -3.174897014624E-06  6.338032673137E-06  2.082837091047E-05
 113   7             6.338032660480E-06  2.082837095507E-05 -3.174897015512E-06
 114   7             3.174897032832E-06  6.338032704667E-06 -2.082837090917E-05
 115   6             1.815716916376E-05 -1.380716454946E-06 -1.794264297228E-05
 116   6            -1.815716918152E-05  1.380716446064E-06 -1.794264295896E-05
 117   6             1.815716916020E-05  1.380716469157E-06  1.794264297583E-05
 118   6            -1.815716917353E-05 -1.380716454946E-06  1.794264296695E-05
 119   6            -1.794264297761E-05  1.815716916909E-05 -1.380716454946E-06
 120   6            -1.380716451393E-06 -1.794264298471E-05  1.815716916287E-05
 121   6             1.794264295363E-05 -1.815716915576E-05 -1.380716456723E-06
 122   6             1.380716456723E-06 -1.794264296873E-05 -1.815716918152E-05
 123   6            -1.794264296695E-05 -1.815716917886E-05  1.380716449617E-06
 124   6             1.380716456723E-06  1.794264297494E-05  1.815716917175E-05
 125   6             1.794264295896E-05  1.815716917175E-05  1.380716462052E-06
 126   6            -1.380716453170E-06  1.794264296429E-05 -1.815716917264E-05
 127   7            -3.239774760644E-05  2.029844294871E-06 -1.651274219361E-05
 128   7             3.239774756469E-05 -2.029844306861E-06 -1.651274221803E-05
 129   7            -3.239774756914E-05 -2.029844328177E-06  1.651274222070E-05
 130   7             3.239774758601E-05  2.029844313967E-06  1.651274220471E-05
 131   7            -1.651274222114E-05 -3.239774755315E-05  2.029844325069E-06
 132   7             2.029844309970E-06 -1.651274218029E-05 -3.239774755670E-05
 133   7             1.651274214964E-05  3.239774766239E-05  2.029844310414E-06
 134   7            -2.029844333507E-06 -1.651274223624E-05  3.239774759312E-05
 135   7            -1.651274222558E-05  3.239774760289E-05 -2.029844351714E-06
 136   7            -2.029844328622E-06  1.651274217940E-05 -3.239774756381E-05
 137   7             1.651274218695E-05 -3.239774756292E-05 -2.029844282880E-06
 138   7             2.029844317075E-06  1.651274221093E-05  3.239774759489E-05

 RESULTANT FORCE    -1.444344996252E-14  4.986760787293E-15 -8.881784197001E-15

 ATOMIC PART

 SYMMETRY ALLOWED FORCES (ANALYTICAL) (DIRECTION, FORCE)

    1  2.6684766E-05    2 -6.0666194E-06    3 -1.3694914E-05    4  3.9993493E-05
    5  2.3509955E-05    6 -3.1037782E-05    7  9.7132892E-06    8  3.6221551E-05
    9  1.6434689E-05   10 -2.5400105E-06   11  8.9918708E-06   12 -2.7934374E-05
   13 -3.5658833E-06   14  4.2565745E-05   15  1.1936543E-05   16 -1.5380954E-04
   17  7.7056534E-06   18 -8.1957680E-05   19  1.2446813E-05   20  3.5082748E-05
   21  7.2421592E-05   22  6.0234186E-06   23  1.6553293E-05   24 -2.0387760E-05
   25 -3.9820652E-05   26 -4.7983013E-05   27  7.0391186E-06   28  5.8795759E-05
   29 -7.4961057E-05   30 -2.3118715E-05   31  4.1093749E-05   32  3.5829699E-05
   33 -9.5393055E-05   34 -7.4385868E-05

 CELL PART

 GRADIENT WITH RESPECT TO THE CELL PARAMETER IN HARTREE/BOHR
ORDER: -D/DA1X, -D/DA1Y, -D/DA1Z
       -D/DA2X, -D/DA2Y, -D/DA2Z
       -D/DA3X, -D/DA3Y, -D/DA3Z
 -0.220230895680E-15  0.154463123252E-04  0.154463123216E-04
  0.154463122932E-04 -0.142659679553E-13  0.154463123234E-04
  0.154463122861E-04  0.154463122293E-04 -0.146460718577E-13

STRESS TENSOR, IN HARTREE/BOHR^3:
ORDER: 11 12 13
       21 22 23
       31 32 33
 -0.301913884052E-07  0.715936950259E-17 -0.672890667032E-17
  0.107688039287E-15 -0.301913883947E-07 -0.798037519842E-16
  0.125775831946E-16  0.160496538941E-16 -0.301913884836E-07

PRESSURE FROM THE STRESS TENSOR,
IN HARTREE/BOHR^3:  0.30191E-07
PRESSURE IN GIGAPASCAL:  0.8883E-03
CONVERSION FACTOR: 1 HARTREE/BOHR^3= 29421 GIGAPASCAL
WHEN USING VALUES FOR BOHR RADIUS AND HARTREE
FROM IUPAC WEBSITE, APRIL 2009
ENTHALPY: -4.5430310688866E+03

 SYMMETRY ALLOWED FORCES (ANALYTICAL) (DIRECTION, FORCE)

    1  8.5579806E-04
 TTTTTTTTTTTTTTTTTTTTTTTTTTTTTT TOTGRA_C    TELAPSE      657.65 TCPU      441.74
 TTTTTTTTTTTTTTTTTTTTTTTTTTTTTT SMAT        TELAPSE     1500.78 TCPU      566.69
 TTTTTTTTTTTTTTTTTTTTTTTTTTTTTT POLAR2      TELAPSE     1501.40 TCPU      567.31

 CELL FORCES OF CENTRAL POINT

 | -2.20231E-16  1.54463E-05  1.54463E-05 |
 |  1.54463E-05 -1.42660E-14  1.54463E-05 |
 |  1.54463E-05  1.54463E-05 -1.46461E-14 |

 ENERGY OF CENTRAL POINT:   -0.4543031563E+04


 VOLUME OF THE CELL: **********

 DENSITY OF THE CRYSTAL =          0.9286 g/cm^3

 STRAIN MATRIX   1 :

  | 1 0 0 |
  | 0 0 0 |
  | 0 0 0 |
  
 *******************************************************************************
 LATTICE PARAMETERS (ANGSTROMS AND DEGREES) - BOHR = 0.5291772083 ANGSTROM
 PRIMITIVE CELL - CENTRING CODE 6/0 VOLUME=  2425.107412 - DENSITY  0.929 g/cm^3
         A              B              C           ALPHA      BETA       GAMMA 
    14.65944820    14.65944820    14.65944820   109.471221 109.471221 109.471221
 *******************************************************************************
 ATOMS IN THE ASYMMETRIC UNIT   12 - ATOMS IN THE UNIT CELL:  138
     ATOM                 X/A                 Y/B                 Z/C    
 *******************************************************************************
      1 T   1 H    -1.382540026323E-01  3.149825437132E-01 -2.367718264253E-01
      2 F   1 H    -4.482456298615E-01  9.851782379297E-02  2.367718264253E-01
      3 F   1 H     1.382540026323E-01 -9.851782379297E-02  4.532365463455E-01
      4 F   1 H     4.482456298615E-01 -3.149825437132E-01 -4.532365463455E-01
      5 F   1 H    -2.367718264253E-01 -1.382540026323E-01  3.149825437132E-01
      6 F   1 H     3.149825437132E-01 -2.367718264253E-01 -1.382540026323E-01
      7 F   1 H    -4.532365463455E-01  4.482456298615E-01 -3.149825437132E-01
      8 F   1 H     9.851782379297E-02  2.367718264253E-01 -4.482456298615E-01
      9 F   1 H     2.367718264253E-01 -4.482456298615E-01  9.851782379297E-02
     10 F   1 H    -9.851782379297E-02  4.532365463455E-01  1.382540026323E-01
     11 F   1 H     4.532365463455E-01  1.382540026323E-01 -9.851782379297E-02
     12 F   1 H    -3.149825437132E-01 -4.532365463455E-01  4.482456298615E-01
     13 T   1 H    -2.330055195838E-01  3.589445779368E-01 -1.049053514425E-01
     14 F   1 H     4.638499293793E-01 -1.281001681412E-01  1.049053514425E-01
     15 F   1 H     2.330055195838E-01  1.281001681412E-01 -4.080499024794E-01
     16 F   1 H    -4.638499293793E-01 -3.589445779368E-01  4.080499024794E-01
     17 F   1 H    -1.049053514425E-01 -2.330055195838E-01  3.589445779368E-01
     18 F   1 H     3.589445779368E-01 -1.049053514425E-01 -2.330055195838E-01
     19 F   1 H     4.080499024794E-01 -4.638499293793E-01 -3.589445779368E-01
     20 F   1 H    -1.281001681412E-01  1.049053514425E-01  4.638499293793E-01
     21 F   1 H     1.049053514425E-01  4.638499293793E-01 -1.281001681412E-01
     22 F   1 H     1.281001681412E-01 -4.080499024794E-01  2.330055195838E-01
     23 F   1 H    -4.080499024794E-01  2.330055195838E-01  1.281001681412E-01
     24 F   1 H    -3.589445779368E-01  4.080499024794E-01 -4.638499293793E-01
     25 T   1 H     4.449704511619E-01  1.078387850526E-01 -4.966442842586E-01
     26 F   1 H    -3.955169306888E-01 -5.838526457950E-02  4.966442842586E-01
     27 F   1 H    -4.449704511619E-01  5.838526457950E-02 -3.371316661093E-01
     28 F   1 H     3.955169306888E-01 -1.078387850526E-01  3.371316661093E-01
     29 F   1 H    -4.966442842586E-01  4.449704511619E-01  1.078387850526E-01
     30 F   1 H     1.078387850526E-01 -4.966442842586E-01  4.449704511619E-01
     31 F   1 H     3.371316661093E-01  3.955169306888E-01 -1.078387850526E-01
     32 F   1 H    -5.838526457950E-02  4.966442842586E-01 -3.955169306888E-01
     33 F   1 H     4.966442842586E-01 -3.955169306888E-01 -5.838526457950E-02
     34 F   1 H     5.838526457950E-02 -3.371316661093E-01 -4.449704511619E-01
     35 F   1 H    -3.371316661093E-01 -4.449704511619E-01  5.838526457950E-02
     36 F   1 H    -1.078387850526E-01  3.371316661093E-01  3.955169306888E-01
     37 T   1 H     4.488732216674E-01  2.372929014317E-01 -4.543975910279E-01
     38 F   1 H    -3.083095075405E-01 -9.672918730477E-02  4.543975910279E-01
     39 F   1 H    -4.488732216674E-01  9.672918730477E-02 -2.115803202357E-01
     40 F   1 H     3.083095075405E-01 -2.372929014317E-01  2.115803202357E-01
     41 F   1 H    -4.543975910279E-01  4.488732216674E-01  2.372929014317E-01
     42 F   1 H     2.372929014317E-01 -4.543975910279E-01  4.488732216674E-01
     43 F   1 H     2.115803202357E-01  3.083095075405E-01 -2.372929014317E-01
     44 F   1 H    -9.672918730477E-02  4.543975910279E-01 -3.083095075405E-01
     45 F   1 H     4.543975910279E-01 -3.083095075405E-01 -9.672918730477E-02
     46 F   1 H     9.672918730477E-02 -2.115803202357E-01 -4.488732216674E-01
     47 F   1 H    -2.115803202357E-01 -4.488732216674E-01  9.672918730477E-02
     48 F   1 H    -2.372929014317E-01  2.115803202357E-01  3.083095075405E-01
     49 T   1 H    -4.916192983392E-01  1.997720257597E-01  4.618805987814E-01
     50 F   1 H    -2.621085730217E-01  4.650010287942E-02 -4.618805987814E-01
     51 F   1 H     4.916192983392E-01 -4.650010287942E-02 -3.086086759011E-01
     52 F   1 H     2.621085730217E-01 -1.997720257597E-01  3.086086759011E-01
     53 F   1 H     4.618805987814E-01 -4.916192983392E-01  1.997720257597E-01
     54 F   1 H     1.997720257597E-01  4.618805987814E-01 -4.916192983392E-01
     55 F   1 H     3.086086759011E-01  2.621085730217E-01 -1.997720257597E-01
     56 F   1 H     4.650010287942E-02 -4.618805987814E-01 -2.621085730217E-01
     57 F   1 H    -4.618805987814E-01 -2.621085730217E-01  4.650010287942E-02
     58 F   1 H    -4.650010287942E-02 -3.086086759011E-01  4.916192983392E-01
     59 F   1 H    -3.086086759011E-01  4.916192983392E-01 -4.650010287942E-02
     60 F   1 H    -1.997720257597E-01  3.086086759011E-01  2.621085730217E-01
     61 T 230 ZN   -2.763252848868E-01  2.236747151132E-01  5.000000000000E-01
     62 F 230 ZN    2.763252848868E-01 -2.236747151132E-01  5.000000000000E-01
     63 F 230 ZN   -5.000000000000E-01 -2.763252848868E-01  2.236747151132E-01
     64 F 230 ZN    2.236747151132E-01  5.000000000000E-01 -2.763252848868E-01
     65 F 230 ZN   -5.000000000000E-01  2.763252848868E-01 -2.236747151132E-01
     66 F 230 ZN   -2.236747151132E-01  5.000000000000E-01  2.763252848868E-01
     67 T   6 C    -3.939707158468E-01  2.487802741745E-01 -3.668529095683E-01
     68 F   6 C    -3.843668162572E-01 -2.711780627858E-02  3.668529095683E-01
     69 F   6 C     3.939707158468E-01  2.711780627858E-02 -3.572490099787E-01
     70 F   6 C     3.843668162572E-01 -2.487802741745E-01  3.572490099787E-01
     71 F   6 C    -3.668529095683E-01 -3.939707158468E-01  2.487802741745E-01
     72 F   6 C     2.487802741745E-01 -3.668529095683E-01 -3.939707158468E-01
     73 F   6 C     3.572490099787E-01  3.843668162572E-01 -2.487802741745E-01
     74 F   6 C    -2.711780627858E-02  3.668529095683E-01 -3.843668162572E-01
     75 F   6 C     3.668529095683E-01 -3.843668162572E-01 -2.711780627858E-02
     76 F   6 C     2.711780627858E-02 -3.572490099787E-01  3.939707158468E-01
     77 F   6 C    -3.572490099787E-01  3.939707158468E-01  2.711780627858E-02
     78 F   6 C    -2.487802741745E-01  3.572490099787E-01  3.843668162572E-01
     79 T   6 C    -2.215384155535E-01  3.013029442759E-01 -2.592327183432E-01
     80 F   6 C    -4.394643373809E-01  3.769430278968E-02  2.592327183432E-01
     81 F   6 C     2.215384155535E-01 -3.769430278968E-02 -4.771586401706E-01
     82 F   6 C     4.394643373809E-01 -3.013029442759E-01  4.771586401706E-01
     83 F   6 C    -2.592327183432E-01 -2.215384155535E-01  3.013029442759E-01
     84 F   6 C     3.013029442759E-01 -2.592327183432E-01 -2.215384155535E-01
     85 F   6 C     4.771586401706E-01  4.394643373809E-01 -3.013029442759E-01
     86 F   6 C     3.769430278968E-02  2.592327183432E-01 -4.394643373809E-01
     87 F   6 C     2.592327183432E-01 -4.394643373809E-01  3.769430278968E-02
     88 F   6 C    -3.769430278968E-02 -4.771586401706E-01  2.215384155535E-01
     89 F   6 C    -4.771586401706E-01  2.215384155535E-01 -3.769430278968E-02
     90 F   6 C    -3.013029442759E-01  4.771586401706E-01  4.394643373809E-01
     91 T   6 C     4.960613603305E-01  1.957836996227E-01 -4.697507111585E-01
     92 F   6 C    -3.344655892188E-01 -3.418792851098E-02  4.697507111585E-01
     93 F   6 C    -4.960613603305E-01  3.418792851098E-02 -3.002776607079E-01
     94 F   6 C     3.344655892188E-01 -1.957836996227E-01  3.002776607079E-01
     95 F   6 C    -4.697507111585E-01  4.960613603305E-01  1.957836996227E-01
     96 F   6 C     1.957836996227E-01 -4.697507111585E-01  4.960613603305E-01
     97 F   6 C     3.002776607079E-01  3.344655892188E-01 -1.957836996227E-01
     98 F   6 C    -3.418792851098E-02  4.697507111585E-01 -3.344655892188E-01
     99 F   6 C     4.697507111585E-01 -3.344655892188E-01 -3.418792851098E-02
    100 F   6 C     3.418792851098E-02 -3.002776607079E-01 -4.960613603305E-01
    101 F   6 C    -3.002776607079E-01 -4.960613603305E-01  3.418792851098E-02
    102 F   6 C    -1.957836996227E-01  3.002776607079E-01  3.344655892188E-01
    103 T   7 N    -3.014952876628E-01  2.545630014934E-01 -3.686202384592E-01
    104 F   7 N    -3.768167600474E-01  6.712495079643E-02  3.686202384592E-01
    105 F   7 N     3.014952876628E-01 -6.712495079643E-02 -4.439417108439E-01
    106 F   7 N     3.768167600474E-01 -2.545630014934E-01  4.439417108439E-01
    107 F   7 N    -3.686202384592E-01 -3.014952876628E-01  2.545630014934E-01
    108 F   7 N     2.545630014934E-01 -3.686202384592E-01 -3.014952876628E-01
    109 F   7 N     4.439417108439E-01  3.768167600474E-01 -2.545630014934E-01
    110 F   7 N     6.712495079643E-02  3.686202384592E-01 -3.768167600474E-01
    111 F   7 N     3.686202384592E-01 -3.768167600474E-01  6.712495079643E-02
    112 F   7 N    -6.712495079643E-02 -4.439417108439E-01  3.014952876628E-01
    113 F   7 N    -4.439417108439E-01  3.014952876628E-01 -6.712495079643E-02
    114 F   7 N    -2.545630014934E-01  4.439417108439E-01  3.768167600474E-01
    115 T   6 C    -2.685005804909E-01  3.230253524486E-01 -1.941686949693E-01
    116 F   6 C    -4.828059525821E-01 -7.433188552161E-02  1.941686949693E-01
    117 F   6 C     2.685005804909E-01  7.433188552161E-02 -4.084740670604E-01
    118 F   6 C     4.828059525821E-01 -3.230253524486E-01  4.084740670604E-01
    119 F   6 C    -1.941686949693E-01 -2.685005804909E-01  3.230253524486E-01
    120 F   6 C     3.230253524486E-01 -1.941686949693E-01 -2.685005804909E-01
    121 F   6 C     4.084740670604E-01  4.828059525821E-01 -3.230253524486E-01
    122 F   6 C    -7.433188552161E-02  1.941686949693E-01 -4.828059525821E-01
    123 F   6 C     1.941686949693E-01 -4.828059525821E-01 -7.433188552161E-02
    124 F   6 C     7.433188552161E-02 -4.084740670604E-01  2.685005804909E-01
    125 F   6 C    -4.084740670604E-01  2.685005804909E-01  7.433188552161E-02
    126 F   6 C    -3.230253524486E-01  4.084740670604E-01  4.828059525821E-01
    127 T   7 N    -3.775448914440E-01  2.901259509917E-01 -2.627728991757E-01
    128 F   7 N    -4.471011498326E-01 -1.147719922683E-01  2.627728991757E-01
    129 F   7 N     3.775448914440E-01  1.147719922683E-01 -3.323291575643E-01
    130 F   7 N     4.471011498326E-01 -2.901259509917E-01  3.323291575643E-01
    131 F   7 N    -2.627728991757E-01 -3.775448914440E-01  2.901259509917E-01
    132 F   7 N     2.901259509917E-01 -2.627728991757E-01 -3.775448914440E-01
    133 F   7 N     3.323291575643E-01  4.471011498326E-01 -2.901259509917E-01
    134 F   7 N    -1.147719922683E-01  2.627728991757E-01 -4.471011498326E-01
    135 F   7 N     2.627728991757E-01 -4.471011498326E-01 -1.147719922683E-01
    136 F   7 N     1.147719922683E-01 -3.323291575643E-01  3.775448914440E-01
    137 F   7 N    -3.323291575643E-01  3.775448914440E-01  1.147719922683E-01
    138 F   7 N    -2.901259509917E-01  3.323291575643E-01  4.471011498326E-01

 TRANSFORMATION MATRIX PRIMITIVE-CRYSTALLOGRAPHIC CELL
  0.0000  1.0000  1.0000  1.0000  0.0000  1.0000  1.0000  1.0000  0.0000

 *******************************************************************************
 CRYSTALLOGRAPHIC CELL (VOLUME=       4850.21482353)
         A              B              C           ALPHA      BETA       GAMMA 
    16.92727273    16.92727273    16.92727273    90.000000  90.000000  90.000000

 COORDINATES IN THE CRYSTALLOGRAPHIC CELL
     ATOM                 X/A                 Y/B                 Z/C    
 *******************************************************************************
      1 T   1 H     1.082323599601E-01 -3.450041863854E-01  2.067501837531E-01
      2 F   1 H    -1.082323599601E-01  3.450041863854E-01  2.067501837531E-01
      3 F   1 H     1.082323599601E-01  3.450041863854E-01 -2.067501837531E-01
      4 F   1 H    -1.082323599601E-01 -3.450041863854E-01 -2.067501837531E-01
      5 F   1 H     2.067501837531E-01  1.082323599601E-01 -3.450041863854E-01
      6 F   1 H    -3.450041863854E-01  2.067501837531E-01  1.082323599601E-01
      7 F   1 H    -2.067501837531E-01 -1.082323599601E-01 -3.450041863854E-01
      8 F   1 H     3.450041863854E-01  2.067501837531E-01 -1.082323599601E-01
      9 F   1 H     2.067501837531E-01 -1.082323599601E-01  3.450041863854E-01
     10 F   1 H     3.450041863854E-01 -2.067501837531E-01  1.082323599601E-01
     11 F   1 H    -2.067501837531E-01  1.082323599601E-01  3.450041863854E-01
     12 F   1 H    -3.450041863854E-01 -2.067501837531E-01 -1.082323599601E-01
     13 T   1 H     2.435223730390E-01 -3.484277244816E-01  1.154222048978E-01
     14 F   1 H    -2.435223730390E-01  3.484277244816E-01  1.154222048978E-01
     15 F   1 H     2.435223730390E-01  3.484277244816E-01 -1.154222048978E-01
     16 F   1 H    -2.435223730390E-01 -3.484277244816E-01 -1.154222048978E-01
     17 F   1 H     1.154222048978E-01  2.435223730390E-01 -3.484277244816E-01
     18 F   1 H    -3.484277244816E-01  1.154222048978E-01  2.435223730390E-01
     19 F   1 H    -1.154222048978E-01 -2.435223730390E-01 -3.484277244816E-01
     20 F   1 H     3.484277244816E-01  1.154222048978E-01 -2.435223730390E-01
     21 F   1 H     1.154222048978E-01 -2.435223730390E-01  3.484277244816E-01
     22 F   1 H     3.484277244816E-01 -1.154222048978E-01  2.435223730390E-01
     23 F   1 H    -1.154222048978E-01  2.435223730390E-01  3.484277244816E-01
     24 F   1 H    -3.484277244816E-01 -1.154222048978E-01 -2.435223730390E-01
     25 T   1 H     8.311202481607E-02  4.202436909253E-01  2.472676023657E-02
     26 F   1 H    -8.311202481607E-02 -4.202436909253E-01  2.472676023657E-02
     27 F   1 H     8.311202481607E-02 -4.202436909253E-01 -2.472676023657E-02
     28 F   1 H    -8.311202481607E-02  4.202436909253E-01 -2.472676023657E-02
     29 F   1 H     2.472676023657E-02  8.311202481607E-02  4.202436909253E-01
     30 F   1 H     4.202436909253E-01  2.472676023657E-02  8.311202481607E-02
     31 F   1 H    -2.472676023657E-02 -8.311202481607E-02  4.202436909253E-01
     32 F   1 H    -4.202436909253E-01  2.472676023657E-02 -8.311202481607E-02
     33 F   1 H     2.472676023657E-02 -8.311202481607E-02 -4.202436909253E-01
     34 F   1 H    -4.202436909253E-01 -2.472676023657E-02  8.311202481607E-02
     35 F   1 H    -2.472676023657E-02  8.311202481607E-02 -4.202436909253E-01
     36 F   1 H     4.202436909253E-01 -2.472676023657E-02 -8.311202481607E-02
     37 T   1 H     1.670110443682E-01  3.785913646039E-01  7.028185706345E-02
     38 F   1 H    -1.670110443682E-01 -3.785913646039E-01  7.028185706345E-02
     39 F   1 H     1.670110443682E-01 -3.785913646039E-01 -7.028185706345E-02
     40 F   1 H    -1.670110443682E-01  3.785913646039E-01 -7.028185706345E-02
     41 F   1 H     7.028185706345E-02  1.670110443682E-01  3.785913646039E-01
     42 F   1 H     3.785913646039E-01  7.028185706345E-02  1.670110443682E-01
     43 F   1 H    -7.028185706345E-02 -1.670110443682E-01  3.785913646039E-01
     44 F   1 H    -3.785913646039E-01  7.028185706345E-02 -1.670110443682E-01
     45 F   1 H     7.028185706345E-02 -1.670110443682E-01 -3.785913646039E-01
     46 F   1 H    -3.785913646039E-01 -7.028185706345E-02  1.670110443682E-01
     47 F   1 H    -7.028185706345E-02  1.670110443682E-01 -3.785913646039E-01
     48 F   1 H     3.785913646039E-01 -7.028185706345E-02 -1.670110443682E-01
     49 T   1 H     7.663596144017E-02  3.852446373412E-01  1.231360643196E-01
     50 F   1 H    -7.663596144017E-02 -3.852446373412E-01  1.231360643196E-01
     51 F   1 H     7.663596144017E-02 -3.852446373412E-01 -1.231360643196E-01
     52 F   1 H    -7.663596144017E-02  3.852446373412E-01 -1.231360643196E-01
     53 F   1 H     1.231360643196E-01  7.663596144017E-02  3.852446373412E-01
     54 F   1 H     3.852446373412E-01  1.231360643196E-01  7.663596144017E-02
     55 F   1 H    -1.231360643196E-01 -7.663596144017E-02  3.852446373412E-01
     56 F   1 H    -3.852446373412E-01  1.231360643196E-01 -7.663596144017E-02
     57 F   1 H     1.231360643196E-01 -7.663596144017E-02 -3.852446373412E-01
     58 F   1 H    -3.852446373412E-01 -1.231360643196E-01  7.663596144017E-02
     59 F   1 H    -1.231360643196E-01  7.663596144017E-02 -3.852446373412E-01
     60 F   1 H     3.852446373412E-01 -1.231360643196E-01 -7.663596144017E-02
     61 T 230 ZN   -5.000000000000E-01  0.000000000000E+00 -2.763252848868E-01
     62 F 230 ZN   -5.000000000000E-01 -5.553213256861E-17  2.763252848868E-01
     63 F 230 ZN   -2.763252848868E-01  5.000000000000E-01  1.388303314215E-17
     64 F 230 ZN   -2.776606628430E-17 -2.763252848868E-01  5.000000000000E-01
     65 F 230 ZN    2.763252848868E-01 -5.000000000000E-01 -4.164909942645E-17
     66 F 230 ZN    5.553213256861E-17  2.763252848868E-01  5.000000000000E-01
     67 T   6 C     1.379490402265E-01  4.951980502052E-01  1.108312339480E-01
     68 F   6 C    -1.379490402265E-01 -4.951980502052E-01  1.108312339480E-01
     69 F   6 C     1.379490402265E-01 -4.951980502052E-01 -1.108312339480E-01
     70 F   6 C    -1.379490402265E-01  4.951980502052E-01 -1.108312339480E-01
     71 F   6 C     1.108312339480E-01  1.379490402265E-01  4.951980502052E-01
     72 F   6 C     4.951980502052E-01  1.108312339480E-01  1.379490402265E-01
     73 F   6 C    -1.108312339480E-01 -1.379490402265E-01  4.951980502052E-01
     74 F   6 C    -4.951980502052E-01  1.108312339480E-01 -1.379490402265E-01
     75 F   6 C     1.108312339480E-01 -1.379490402265E-01 -4.951980502052E-01
     76 F   6 C    -4.951980502052E-01 -1.108312339480E-01  1.379490402265E-01
     77 F   6 C    -1.108312339480E-01  1.379490402265E-01 -4.951980502052E-01
     78 F   6 C     4.951980502052E-01 -1.108312339480E-01 -1.379490402265E-01
     79 T   6 C     1.318043207431E-01 -3.910370390863E-01  1.694986235328E-01
     80 F   6 C    -1.318043207431E-01  3.910370390863E-01  1.694986235328E-01
     81 F   6 C     1.318043207431E-01  3.910370390863E-01 -1.694986235328E-01
     82 F   6 C    -1.318043207431E-01 -3.910370390863E-01 -1.694986235328E-01
     83 F   6 C     1.694986235328E-01  1.318043207431E-01 -3.910370390863E-01
     84 F   6 C    -3.910370390863E-01  1.694986235328E-01  1.318043207431E-01
     85 F   6 C    -1.694986235328E-01 -1.318043207431E-01 -3.910370390863E-01
     86 F   6 C     3.910370390863E-01  1.694986235328E-01 -1.318043207431E-01
     87 F   6 C     1.694986235328E-01 -1.318043207431E-01  3.910370390863E-01
     88 F   6 C     3.910370390863E-01 -1.694986235328E-01  1.318043207431E-01
     89 F   6 C    -1.694986235328E-01  1.318043207431E-01  3.910370390863E-01
     90 F   6 C    -3.910370390863E-01 -1.694986235328E-01 -1.318043207431E-01
     91 T   6 C     1.149858140668E-01  4.152634747747E-01  8.079788555584E-02
     92 F   6 C    -1.149858140668E-01 -4.152634747747E-01  8.079788555584E-02
     93 F   6 C     1.149858140668E-01 -4.152634747747E-01 -8.079788555584E-02
     94 F   6 C    -1.149858140668E-01  4.152634747747E-01 -8.079788555584E-02
     95 F   6 C     8.079788555584E-02  1.149858140668E-01  4.152634747747E-01
     96 F   6 C     4.152634747747E-01  8.079788555584E-02  1.149858140668E-01
     97 F   6 C    -8.079788555584E-02 -1.149858140668E-01  4.152634747747E-01
     98 F   6 C    -4.152634747747E-01  8.079788555584E-02 -1.149858140668E-01
     99 F   6 C     8.079788555584E-02 -1.149858140668E-01 -4.152634747747E-01
    100 F   6 C    -4.152634747747E-01 -8.079788555584E-02  1.149858140668E-01
    101 F   6 C    -8.079788555584E-02  1.149858140668E-01 -4.152634747747E-01
    102 F   6 C     4.152634747747E-01 -8.079788555584E-02 -1.149858140668E-01
    103 T   7 N     9.371902534848E-02 -4.623392638077E-01  1.608439761449E-01
    104 F   7 N    -9.371902534848E-02  4.623392638077E-01  1.608439761449E-01
    105 F   7 N     9.371902534848E-02  4.623392638077E-01 -1.608439761449E-01
    106 F   7 N    -9.371902534848E-02 -4.623392638077E-01 -1.608439761449E-01
    107 F   7 N     1.608439761449E-01  9.371902534848E-02 -4.623392638077E-01
    108 F   7 N    -4.623392638077E-01  1.608439761449E-01  9.371902534848E-02
    109 F   7 N    -1.608439761449E-01 -9.371902534848E-02 -4.623392638077E-01
    110 F   7 N     4.623392638077E-01  1.608439761449E-01 -9.371902534848E-02
    111 F   7 N     1.608439761449E-01 -9.371902534848E-02  4.623392638077E-01
    112 F   7 N     4.623392638077E-01 -1.608439761449E-01  9.371902534848E-02
    113 F   7 N    -1.608439761449E-01  9.371902534848E-02  4.623392638077E-01
    114 F   7 N    -4.623392638077E-01 -1.608439761449E-01 -9.371902534848E-02
    115 T   6 C     1.986786189851E-01 -3.928473139544E-01  1.243467334635E-01
    116 F   6 C    -1.986786189851E-01  3.928473139544E-01  1.243467334635E-01
    117 F   6 C     1.986786189851E-01  3.928473139544E-01 -1.243467334635E-01
    118 F   6 C    -1.986786189851E-01 -3.928473139544E-01 -1.243467334635E-01
    119 F   6 C     1.243467334635E-01  1.986786189851E-01 -3.928473139544E-01
    120 F   6 C    -3.928473139544E-01  1.243467334635E-01  1.986786189851E-01
    121 F   6 C    -1.243467334635E-01 -1.986786189851E-01 -3.928473139544E-01
    122 F   6 C     3.928473139544E-01  1.243467334635E-01 -1.986786189851E-01
    123 F   6 C     1.243467334635E-01 -1.986786189851E-01  3.928473139544E-01
    124 F   6 C     3.928473139544E-01 -1.243467334635E-01  1.986786189851E-01
    125 F   6 C    -1.243467334635E-01  1.986786189851E-01  3.928473139544E-01
    126 F   6 C    -3.928473139544E-01 -1.243467334635E-01 -1.986786189851E-01
    127 T   7 N     2.024489716300E-01 -4.652218708057E-01  8.767697936170E-02
    128 F   7 N    -2.024489716300E-01  4.652218708057E-01  8.767697936170E-02
    129 F   7 N     2.024489716300E-01  4.652218708057E-01 -8.767697936170E-02
    130 F   7 N    -2.024489716300E-01 -4.652218708057E-01 -8.767697936170E-02
    131 F   7 N     8.767697936170E-02  2.024489716300E-01 -4.652218708057E-01
    132 F   7 N    -4.652218708057E-01  8.767697936170E-02  2.024489716300E-01
    133 F   7 N    -8.767697936170E-02 -2.024489716300E-01 -4.652218708057E-01
    134 F   7 N     4.652218708057E-01  8.767697936170E-02 -2.024489716300E-01
    135 F   7 N     8.767697936170E-02 -2.024489716300E-01  4.652218708057E-01
    136 F   7 N     4.652218708057E-01 -8.767697936170E-02  2.024489716300E-01
    137 F   7 N    -8.767697936170E-02  2.024489716300E-01  4.652218708057E-01
    138 F   7 N    -4.652218708057E-01 -8.767697936170E-02 -2.024489716300E-01

 T = ATOM BELONGING TO THE ASYMMETRIC UNIT

 *******************************************************************************
 * CELL DEFORMATION
 *******************************************************************************

    ELASTIC STRAIN MATRIX (ADIMENSIONAL)

    1    0.0001000000    0.0000000000    0.0000000000
    2    0.0000000000    0.0000000000    0.0000000000
    3    0.0000000000    0.0000000000    0.0000000000

 LATTICE PARAMETERS (ANGSTROMS AND DEGREES) OF
 (1) ORIGINAL PRIMITIVE CELL
 (2) ORIGINAL CRYSTALLOGRAPHIC CELL
 (3) DEFORMED PRIMITIVE CELL
 (4) DEFORMED CRYSTALLOGRAPHIC CELL

            A           B           C        ALPHA       BETA        GAMMA         VOL
 (1)   14.659448   14.659448   14.659448  109.471221  109.471221  109.471221 2425.107412
 (2)   16.927273   16.927273   16.927273   90.000000   90.000000   90.000000 4850.214824
 (3)   14.659937   14.659937   14.659937  109.465819  109.473922  109.473922 2425.349923
 (4)   16.928965   16.927273   16.927273   90.000000   90.000000   90.000000 4850.699845

 * CELL DEFORMATION COMPLETE - NO. OF SYMMOPS   4

 *******************************************************************************
 * CELL DEFORMATION
 *******************************************************************************

    ELASTIC STRAIN MATRIX (ADIMENSIONAL)

    1   -0.0001000000    0.0000000000    0.0000000000
    2    0.0000000000    0.0000000000    0.0000000000
    3    0.0000000000    0.0000000000    0.0000000000

 LATTICE PARAMETERS (ANGSTROMS AND DEGREES) OF
 (1) ORIGINAL PRIMITIVE CELL
 (2) ORIGINAL CRYSTALLOGRAPHIC CELL
 (3) DEFORMED PRIMITIVE CELL
 (4) DEFORMED CRYSTALLOGRAPHIC CELL

            A           B           C        ALPHA       BETA        GAMMA         VOL
 (1)   14.659937   14.659937   14.659937  109.465819  109.473922  109.473922 2425.349923
 (2)   16.928965   16.927273   16.927273   90.000000   90.000000   90.000000 4850.699845
 (3)   14.659448   14.659448   14.659448  109.471221  109.471220  109.471220 2425.107388
 (4)   16.927273   16.927273   16.927273   90.000000   90.000000   90.000000 4850.214775

 * CELL DEFORMATION COMPLETE - NO. OF SYMMOPS   4

 *****    4 SYMMOPS - TRANSLATORS IN ANGSTROM
 ***** MATRICES AND TRANSLATORS IN THE CARTESIAN REFERENCE FRAME

 ORDER   : ORDER OF THE OPERATOR

 TRANSLA : REAL TRANSLATION (WITHOUT ORIGIN SHIFT) IN CARTESIAN COORDINATES

 uvw/hkl : ORIENTATION OF THE OPERATOR IN CARTESIAN COORDINATES

 LOCATED : ORIGIN OF THE OPERATOR IN CARTESIAN COORDINATES

   NO.   1 INVERSE   1    ORDER   1        NO.   2 INVERSE   2    ORDER   2
    1.000   0.000   0.000     0.000        -1.000   0.000   0.000     0.000
    0.000   1.000   0.000     0.000         0.000  -1.000   0.000     0.000
    0.000   0.000   1.000     0.000         0.000   0.000   1.000     0.000
             OPERATION E(   1)                       OPERATION C(   2)
 DETERMINANT 1.; ROTATION(DEG)   0.      DETERMINANT 1.; ROTATION(DEG) 180.
 TRANSLA (  0.000    0.000    0.000)     TRANSLA (  0.000    0.000    0.000)
 uvw/hkl (  0.000    0.000    0.000)     uvw/hkl (  0.000    0.000    4.000)
 LOCATED (  0.000    0.000    0.000)     LOCATED (  0.000    0.000    0.000)

   NO.   3 INVERSE   3    ORDER   2        NO.   4 INVERSE   4    ORDER   2
    1.000   0.000   0.000     0.000        -1.000   0.000   0.000     0.000
    0.000  -1.000   0.000     0.000         0.000   1.000   0.000     0.000
    0.000   0.000  -1.000     0.000         0.000   0.000  -1.000     0.000
             OPERATION C(   2)                       OPERATION C(   2)
 DETERMINANT 1.; ROTATION(DEG) 180.      DETERMINANT 1.; ROTATION(DEG) 180.
 TRANSLA (  0.000    0.000    0.000)     TRANSLA (  0.000    0.000    0.000)
 uvw/hkl (  4.000    0.000    0.000)     uvw/hkl (  0.000   -4.000    0.000)
 LOCATED (  0.000    0.000    0.000)     LOCATED (  0.000    0.000    0.000)

 GCALCO - MAX INDICES DIRECT LATTICE VECTOR    14    14    14
 NO.OF VECTORS CREATED 6999 STARS  122 RMAX   301.77334 BOHR

 CAPPA:IS1  2;IS2  2;IS3  2; K PTS MONK NET   5; SYMMOPS:K SPACE   8;G SPACE   4

 *******************************************************************************
 MAX NUMBER OF SCF CYCLES      50  CONVERGENCE ON DELTAP        10**-18
 WEIGHT OF F(I) IN F(I+1)      30% CONVERGENCE ON ENERGY        10**- 8
 SHRINK. FACT.(MONKH.)    2  2  2  NUMBER OF K POINTS IN THE IBZ      5
 SHRINKING FACTOR(GILAT NET)    2  NUMBER OF K POINTS(GILAT NET)      5
 *******************************************************************************
 *** K POINTS COORDINATES (OBLIQUE COORDINATES IN UNITS OF IS =  2)
   1-R(  0  0  0)   2-R(  1  0  0)   3-R(  0  1  0)   4-R(  1  1  0)
   5-R(  1  1  1)

 DIRECT LATTICE VECTORS COMPON. (A.U.)     RECIP. LATTICE VECTORS COMPON. (A.U.) 
        X            Y            Z              X            Y            Z
  -15.9939548   15.9939548   15.9939548      0.0000000    0.1964238    0.1964238
   15.9939548  -15.9939548   15.9939548      0.1964238    0.0000000    0.1964238
   15.9939548   15.9939548  -15.9939548      0.1964238    0.1964238    0.0000000

 DISK SPACE FOR EIGENVECTORS (FTN 10)    18202320 REALS
 TTTTTTTTTTTTTTTTTTTTTTTTTTTTTT gordsh1     TELAPSE     1520.04 TCPU      585.50

 MATRIX SIZE: P(G)11026476, F(G)  760584, P(G) IRR 1392336, F(G) IRR  193632
 MAX G-VECTOR INDEX FOR 1- AND 2-ELECTRON INTEGRALS 135

 TTTTTTTTTTTTTTTTTTTTTTTTTTTTTT INPUT       TELAPSE     1520.44 TCPU      585.89

 SYMMETRY ALLOWED ELASTIC DISTORTION 1
  0.5773503  0.0000000  0.0000000
  0.0000000  0.5773503  0.0000000
  0.0000000  0.0000000  0.5773503

 SYMMETRY ALLOWED ELASTIC DISTORTION 2
  0.8164966  0.0000000  0.0000000
  0.0000000 -0.4082483  0.0000000
  0.0000000  0.0000000 -0.4082483

 SYMMETRY ALLOWED ELASTIC DISTORTION 3
  0.0000000  0.0000000  0.0000000
  0.0000000  0.7071068  0.0000000
  0.0000000  0.0000000 -0.7071068

 SYMMETRY ALLOWED INTERNAL DEGREE(S) OF FREEDOM: 102
 TTTTTTTTTTTTTTTTTTTTTTTTTTTTTT SYMM        TELAPSE     1520.59 TCPU      586.05
 TTTTTTTTTTTTTTTTTTTTTTTTTTTTTT INT_SCREEN  TELAPSE     1520.66 TCPU      586.12
 INFORMATION **** EXCBUF **** EXCH. BIPO BUFFER: WORDS USED =     4000000
 WARNING **** EXCBUF **** EXCH. BIPO BUFFER TOO SMALL - TO AVOID I/O SET EXCHSIZE =     8547507

 DFT PARAMETERS

     ATOM       ELECTRONS   NET CHARGE   R(ANGSTROM)
   1   1  H       1.0000      0.0000     1.11000000
  61 230  ZN     20.0000      0.0000     1.37000000
  67   6  C       6.0000      0.0000     0.77000000
 103   7  N       7.0000      0.0000     0.74000000

 SIZE OF GRID=    1934307
 TTTTTTTTTTTTTTTTTTTTTTTTTTTTTT MAKE_GRID2  TELAPSE     1527.44 TCPU      592.68
 BECKE WEIGHT FUNCTION
 RADSAFE =     2.00
 TOLERANCES - DENSITY:10**- 6; POTENTIAL:10**- 9; GRID WGT:10**-14

 RADIAL INTEGRATION  - INTERVALS (POINTS,UPPER LIMIT):            1( 99,  4.0*R)

 ANGULAR INTEGRATION - INTERVALS (ACCURACY LEVEL [N. POINTS] UPPER LIMIT):
  1(  6[ 146]   0.2)  2( 11[ 302]   0.5)  3( 14[ 590]   0.9)  4( 18[1454]   3.5)
  5( 14[ 590]9999.0)
 TTTTTTTTTTTTTTTTTTTTTTTTTTTTTT INT_CALC    TELAPSE     1527.49 TCPU      592.73

 *******************************************************************************
 ZIF8_60degree                                                                   
 CRYSTAL - SCF - TYPE OF CALCULATION :  RESTRICTED CLOSED SHELL
 *******************************************************************************

 CAPPA:IS1  2;IS2  2;IS3  2; K PTS MONK NET   5; SYMMOPS:K SPACE   8;G SPACE   4

 TTTTTTTTTTTTTTTTTTTTTTTTTTTTTT SDIK        TELAPSE     1529.57 TCPU      594.82

 AAAAAAAAAAAAAAAAAAAAAAAAAAAAAAAAAAAAAAAAAAAAAAAAAAAAAAAAAAAAAAAAAAAAAAAAAAAAAAA
         ATOMIC WAVEFUNCTION(S)


 NUCLEAR CHARGE  1.0  SYMMETRY SPECIES            S
 N. ELECTRONS    1.0  NUMBER OF PRIMITIVE GTOS    5
                      NUMBER OF CONTRACTED GTOS   3
                      NUMBER OF CLOSED SHELLS     0
                      OPEN SHELL OCCUPATION       1

  ZNUC SCFIT  TOTAL HF ENERGY   KINETIC ENERGY   VIRIAL THEOREM ACCURACY
   1.0   1   -4.998098153E-01  4.997907537E-01 -2.000038139E+00  9.6E-17

 NUCLEAR CHARGE 20.0  SYMMETRY SPECIES            S    P    D
 N. ELECTRONS   20.0  NUMBER OF PRIMITIVE GTOS    7    7    6
                      NUMBER OF CONTRACTED GTOS   5    5    3
                      NUMBER OF CLOSED SHELLS     2    1    1
                      OPEN SHELL OCCUPATION       0    0    0

  ZNUC SCFIT  TOTAL HF ENERGY   KINETIC ENERGY   VIRIAL THEOREM ACCURACY
  20.0  35   -2.259494290E+02  1.538488917E+02 -2.468645152E+00  3.9E-06

 NUCLEAR CHARGE  6.0  SYMMETRY SPECIES            S    P
 N. ELECTRONS    6.0  NUMBER OF PRIMITIVE GTOS   11    5
                      NUMBER OF CONTRACTED GTOS   4    3
                      NUMBER OF CLOSED SHELLS     2    0
                      OPEN SHELL OCCUPATION       0    2

  ZNUC SCFIT  TOTAL HF ENERGY   KINETIC ENERGY   VIRIAL THEOREM ACCURACY
   6.0  11   -3.768480057E+01  3.769831118E+01 -1.999641612E+00  2.0E-06

 NUCLEAR CHARGE  7.0  SYMMETRY SPECIES            S    P
 N. ELECTRONS    7.0  NUMBER OF PRIMITIVE GTOS   11    5
                      NUMBER OF CONTRACTED GTOS   4    3
                      NUMBER OF CLOSED SHELLS     2    0
                      OPEN SHELL OCCUPATION       0    3

  ZNUC SCFIT  TOTAL HF ENERGY   KINETIC ENERGY   VIRIAL THEOREM ACCURACY
   7.0  11   -5.439473665E+01  5.441433682E+01 -1.999639798E+00  3.6E-06

 AAAAAAAAAAAAAAAAAAAAAAAAAAAAAAAAAAAAAAAAAAAAAAAAAAAAAAAAAAAAAAAAAAAAAAAAAAAAAAA

 CHARGE NORMALIZATION FACTOR   1.00000000
 TOTAL ATOMIC CHARGES:
   1.0000000   1.0000000   1.0000000   1.0000000   1.0000000   1.0000000
   1.0000000   1.0000000   1.0000000   1.0000000   1.0000000   1.0000000
   1.0000000   1.0000000   1.0000000   1.0000000   1.0000000   1.0000000
   1.0000000   1.0000000   1.0000000   1.0000000   1.0000000   1.0000000
   1.0000000   1.0000000   1.0000000   1.0000000   1.0000000   1.0000000
   1.0000000   1.0000000   1.0000000   1.0000000   1.0000000   1.0000000
   1.0000000   1.0000000   1.0000000   1.0000000   1.0000000   1.0000000
   1.0000000   1.0000000   1.0000000   1.0000000   1.0000000   1.0000000
   1.0000000   1.0000000   1.0000000   1.0000000   1.0000000   1.0000000
   1.0000000   1.0000000   1.0000000   1.0000000   1.0000000   1.0000000
  20.0000000  20.0000000  20.0000000  20.0000000  20.0000000  20.0000000
   6.0000000   6.0000000   6.0000000   6.0000000   6.0000000   6.0000000
   6.0000000   6.0000000   6.0000000   6.0000000   6.0000000   6.0000000
   6.0000000   6.0000000   6.0000000   6.0000000   6.0000000   6.0000000
   6.0000000   6.0000000   6.0000000   6.0000000   6.0000000   6.0000000
   6.0000000   6.0000000   6.0000000   6.0000000   6.0000000   6.0000000
   6.0000000   6.0000000   6.0000000   6.0000000   6.0000000   6.0000000
   7.0000000   7.0000000   7.0000000   7.0000000   7.0000000   7.0000000
   7.0000000   7.0000000   7.0000000   7.0000000   7.0000000   7.0000000
   6.0000000   6.0000000   6.0000000   6.0000000   6.0000000   6.0000000
   6.0000000   6.0000000   6.0000000   6.0000000   6.0000000   6.0000000
   7.0000000   7.0000000   7.0000000   7.0000000   7.0000000   7.0000000
   7.0000000   7.0000000   7.0000000   7.0000000   7.0000000   7.0000000
 TTTTTTTTTTTTTTTTTTTTTTTTTTTTTT MOQGAD      TELAPSE     1530.80 TCPU      596.04
 TTTTTTTTTTTTTTTTTTTTTTTTTTTTTT SHELLXN     TELAPSE     1582.36 TCPU      633.91
 TTTTTTTTTTTTTTTTTTTTTTTTTTTTTT MONMO3      TELAPSE     1588.86 TCPU      640.42
 NUMERICALLY INTEGRATED DENSITY    635.9999963515
 TTTTTTTTTTTTTTTTTTTTTTTTTTTTTT NUMDFT      TELAPSE     1592.64 TCPU      644.18
 CYC   0 ETOT(AU) -4.568318543190E+03 DETOT -4.57E+03 tst  9.29E-15 PX  1.00E+00
 TTTTTTTTTTTTTTTTTTTTTTTTTTTTTT DIIS        TELAPSE     1592.78 TCPU      644.32
 TTTTTTTTTTTTTTTTTTTTTTTTTTTTTT FDIK        TELAPSE     1598.61 TCPU      649.33
 INSULATING STATE
 TOP OF VALENCE BANDS -    BAND    318; K    4; EIG -2.8317073E-01 AU
 TOP OF VALENCE BANDS -    BAND    318; K    1; EIG -2.8348998E-01 AU
 BOTTOM OF VIRTUAL BANDS - BAND    319; K    1; EIG -5.2325705E-02 AU
 INDIRECT ENERGY BAND GAP:   6.2816 eV
 TTTTTTTTTTTTTTTTTTTTTTTTTTTTTT PDIG        TELAPSE     1599.03 TCPU      649.76
 CHARGE NORMALIZATION FACTOR   1.00000000
 TOTAL ATOMIC CHARGES:
   0.7839524   0.7839524   0.7839524   0.7839524   0.7839524   0.7839524
   0.7839524   0.7839524   0.7839524   0.7839524   0.7839524   0.7839524
   0.7833324   0.7833324   0.7833324   0.7833324   0.7833324   0.7833324
   0.7833324   0.7833324   0.7833324   0.7833324   0.7833324   0.7833324
   0.7545631   0.7545631   0.7545631   0.7545631   0.7545631   0.7545631
   0.7545631   0.7545631   0.7545631   0.7545631   0.7545631   0.7545631
   0.7669110   0.7669110   0.7669110   0.7669110   0.7669110   0.7669110
   0.7669110   0.7669110   0.7669110   0.7669110   0.7669110   0.7669110
   0.7684957   0.7684957   0.7684957   0.7684957   0.7684957   0.7684957
   0.7684957   0.7684957   0.7684957   0.7684957   0.7684957   0.7684957
  18.2500772  18.2500772  18.2500772  18.2500772  18.2500772  18.2500772
   5.6003578   5.6003578   5.6003578   5.6003578   5.6003580   5.6003579
   5.6003580   5.6003579   5.6003580   5.6003579   5.6003580   5.6003579
   6.1867887   6.1867887   6.1867887   6.1867887   6.1867887   6.1867887
   6.1867887   6.1867887   6.1867887   6.1867887   6.1867887   6.1867887
   6.6586767   6.6586767   6.6586767   6.6586767   6.6586766   6.6586766
   6.6586766   6.6586766   6.6586766   6.6586766   6.6586766   6.6586766
   7.6934852   7.6934852   7.6934852   7.6934852   7.6934852   7.6934851
   7.6934852   7.6934851   7.6934852   7.6934851   7.6934852   7.6934851
   6.1752213   6.1752213   6.1752213   6.1752213   6.1752212   6.1752212
   6.1752212   6.1752212   6.1752212   6.1752212   6.1752212   6.1752212
   7.7031772   7.7031772   7.7031772   7.7031772   7.7031772   7.7031773
   7.7031772   7.7031773   7.7031772   7.7031773   7.7031772   7.7031773
 TTTTTTTTTTTTTTTTTTTTTTTTTTTTTT MOQGAD      TELAPSE     1599.05 TCPU      649.78
 TTTTTTTTTTTTTTTTTTTTTTTTTTTTTT SHELLXN     TELAPSE     1643.76 TCPU      688.58
 TTTTTTTTTTTTTTTTTTTTTTTTTTTTTT MONMO3      TELAPSE     1649.42 TCPU      694.24
 NUMERICALLY INTEGRATED DENSITY    636.0000212812
 TTTTTTTTTTTTTTTTTTTTTTTTTTTTTT NUMDFT      TELAPSE     1655.52 TCPU      700.33
 CYC   1 ETOT(AU) -4.542282268228E+03 DETOT  2.60E+01 tst  0.00E+00 PX  1.00E+00
 TTTTTTTTTTTTTTTTTTTTTTTTTTTTTT DIIS        TELAPSE     1655.71 TCPU      700.52
 DIIS TEST: 0.46577E+01 AT SCF   CYCLE   1 - MIX   30 %
 TTTTTTTTTTTTTTTTTTTTTTTTTTTTTT FDIK        TELAPSE     1658.49 TCPU      702.45
 INSULATING STATE
 TOP OF VALENCE BANDS -    BAND    318; K    5; EIG -2.4614621E-01 AU
 TOP OF VALENCE BANDS -    BAND    318; K    1; EIG -2.4651517E-01 AU
 BOTTOM OF VIRTUAL BANDS - BAND    319; K    1; EIG  1.2978670E-02 AU
 INDIRECT ENERGY BAND GAP:   7.0511 eV
 TTTTTTTTTTTTTTTTTTTTTTTTTTTTTT PDIG        TELAPSE     1658.86 TCPU      702.82
 CHARGE NORMALIZATION FACTOR   1.00000000
 TOTAL ATOMIC CHARGES:
   0.8718100   0.8718100   0.8718100   0.8718100   0.8721188   0.8720749
   0.8721188   0.8720749   0.8721188   0.8720749   0.8721188   0.8720749
   0.8738904   0.8738904   0.8738904   0.8738904   0.8737214   0.8739705
   0.8737214   0.8739705   0.8737214   0.8739705   0.8737214   0.8739705
   0.8257887   0.8257887   0.8257887   0.8257887   0.8260707   0.8261049
   0.8260707   0.8261049   0.8260707   0.8261049   0.8260707   0.8261049
   0.8444089   0.8444089   0.8444089   0.8444089   0.8445615   0.8445170
   0.8445615   0.8445170   0.8445615   0.8445170   0.8445615   0.8445170
   0.8510692   0.8510692   0.8510692   0.8510692   0.8509775   0.8509299
   0.8509775   0.8509299   0.8509775   0.8509299   0.8509775   0.8509299
  18.6999050  18.6999050  18.7012187  18.7008349  18.7012187  18.7008349
   5.8132497   5.8132497   5.8132497   5.8132497   5.8125322   5.8126313
   5.8125322   5.8126313   5.8125322   5.8126313   5.8125322   5.8126313
   6.0477157   6.0477157   6.0477157   6.0477157   6.0484799   6.0473776
   6.0484799   6.0473776   6.0484799   6.0473776   6.0484799   6.0473776
   6.3704689   6.3704689   6.3704689   6.3704689   6.3705421   6.3708803
   6.3705421   6.3708803   6.3705421   6.3708803   6.3705421   6.3708803
   7.5659728   7.5659728   7.5659728   7.5659728   7.5655604   7.5658992
   7.5655604   7.5658992   7.5655604   7.5658992   7.5655604   7.5658992
   6.0251921   6.0251921   6.0251921   6.0251921   6.0244368   6.0253545
   6.0244368   6.0253545   6.0244368   6.0253545   6.0244368   6.0253545
   7.5601243   7.5601243   7.5601243   7.5601243   7.5603359   7.5602525
   7.5603359   7.5602525   7.5603359   7.5602525   7.5603359   7.5602525
 TTTTTTTTTTTTTTTTTTTTTTTTTTTTTT MOQGAD      TELAPSE     1658.88 TCPU      702.84
 TTTTTTTTTTTTTTTTTTTTTTTTTTTTTT SHELLXN     TELAPSE     1710.71 TCPU      741.67
 TTTTTTTTTTTTTTTTTTTTTTTTTTTTTT MONMO3      TELAPSE     1716.23 TCPU      747.19
 NUMERICALLY INTEGRATED DENSITY    636.0000196182
 TTTTTTTTTTTTTTTTTTTTTTTTTTTTTT NUMDFT      TELAPSE     1722.31 TCPU      753.27
 CYC   2 ETOT(AU) -4.542910191022E+03 DETOT -6.28E-01 tst  1.16E-03 PX  1.09E-01
 TTTTTTTTTTTTTTTTTTTTTTTTTTTTTT DIIS        TELAPSE     1722.57 TCPU      753.52
 DIIS TEST: 0.87874E+00 AT SCF   CYCLE   2 - DIIS ACTIVE - HISTORY:     2 CYCLES
 TTTTTTTTTTTTTTTTTTTTTTTTTTTTTT FDIK        TELAPSE     1725.11 TCPU      755.15
 INSULATING STATE
 TOP OF VALENCE BANDS -    BAND    318; K    4; EIG -2.7192498E-01 AU
 TOP OF VALENCE BANDS -    BAND    318; K    1; EIG -2.7228333E-01 AU
 BOTTOM OF VIRTUAL BANDS - BAND    319; K    1; EIG  2.7208341E-02 AU
 INDIRECT ENERGY BAND GAP:   8.1398 eV
 TTTTTTTTTTTTTTTTTTTTTTTTTTTTTT PDIG        TELAPSE     1725.48 TCPU      755.52
 CHARGE NORMALIZATION FACTOR   1.00000000
 TOTAL ATOMIC CHARGES:
   0.8543677   0.8543677   0.8543677   0.8543677   0.8543809   0.8545454
   0.8543809   0.8545454   0.8543809   0.8545454   0.8543809   0.8545454
   0.8543623   0.8543623   0.8543623   0.8543623   0.8544229   0.8544711
   0.8544229   0.8544711   0.8544229   0.8544711   0.8544229   0.8544711
   0.8202051   0.8202051   0.8202051   0.8202051   0.8201339   0.8202848
   0.8201339   0.8202848   0.8201339   0.8202848   0.8201339   0.8202848
   0.8398445   0.8398445   0.8398445   0.8398445   0.8396999   0.8399648
   0.8396999   0.8399648   0.8396999   0.8399648   0.8396999   0.8399648
   0.8457434   0.8457434   0.8457434   0.8457434   0.8458330   0.8459459
   0.8458330   0.8459459   0.8458330   0.8459459   0.8458330   0.8459459
  18.6449066  18.6449066  18.6447214  18.6458307  18.6447214  18.6458307
   5.6487353   5.6487353   5.6487353   5.6487353   5.6476759   5.6485721
   5.6476759   5.6485721   5.6476759   5.6485721   5.6476759   5.6485721
   6.0751383   6.0751383   6.0751383   6.0751383   6.0748356   6.0746557
   6.0748356   6.0746557   6.0748356   6.0746557   6.0748356   6.0746557
   6.3943471   6.3943471   6.3943471   6.3943471   6.3952653   6.3944622
   6.3952653   6.3944622   6.3952653   6.3944622   6.3952653   6.3944622
   7.6381974   7.6381974   7.6381974   7.6381974   7.6386700   7.6377246
   7.6386700   7.6377246   7.6386700   7.6377246   7.6386700   7.6377246
   6.0614451   6.0614451   6.0614451   6.0614451   6.0615662   6.0615440
   6.0615662   6.0615440   6.0615662   6.0615440   6.0615662   6.0615440
   7.6453164   7.6453164   7.6453164   7.6453164   7.6449161   7.6449976
   7.6449161   7.6449976   7.6449161   7.6449976   7.6449161   7.6449976
 TTTTTTTTTTTTTTTTTTTTTTTTTTTTTT MOQGAD      TELAPSE     1725.51 TCPU      755.54
 TTTTTTTTTTTTTTTTTTTTTTTTTTTTTT SHELLXN     TELAPSE     1776.89 TCPU      794.38
 TTTTTTTTTTTTTTTTTTTTTTTTTTTTTT MONMO3      TELAPSE     1782.66 TCPU      800.14
 NUMERICALLY INTEGRATED DENSITY    636.0000208324
 TTTTTTTTTTTTTTTTTTTTTTTTTTTTTT NUMDFT      TELAPSE     1788.83 TCPU      806.31
 CYC   3 ETOT(AU) -4.543016726523E+03 DETOT -1.07E-01 tst  1.65E-04 PX  3.89E-02
 TTTTTTTTTTTTTTTTTTTTTTTTTTTTTT DIIS        TELAPSE     1789.87 TCPU      807.36
 DIIS TEST: 0.10514E+00 AT SCF   CYCLE   3 - DIIS ACTIVE - HISTORY:     3 CYCLES
 TTTTTTTTTTTTTTTTTTTTTTTTTTTTTT FDIK        TELAPSE     1796.04 TCPU      807.41
 INSULATING STATE
 TOP OF VALENCE BANDS -    BAND    318; K    2; EIG -2.7546866E-01 AU
 TOP OF VALENCE BANDS -    BAND    318; K    1; EIG -2.7582010E-01 AU
 BOTTOM OF VIRTUAL BANDS - BAND    319; K    1; EIG  2.5623746E-02 AU
 INDIRECT ENERGY BAND GAP:   8.1931 eV
 TTTTTTTTTTTTTTTTTTTTTTTTTTTTTT PDIG        TELAPSE     1796.40 TCPU      807.77
 CHARGE NORMALIZATION FACTOR   1.00000000
 TOTAL ATOMIC CHARGES:
   0.8532333   0.8532333   0.8532333   0.8532333   0.8532101   0.8532111
   0.8532101   0.8532111   0.8532101   0.8532111   0.8532101   0.8532111
   0.8540851   0.8540851   0.8540851   0.8540851   0.8540265   0.8540573
   0.8540265   0.8540573   0.8540265   0.8540573   0.8540265   0.8540573
   0.8131169   0.8131169   0.8131169   0.8131169   0.8130979   0.8131219
   0.8130979   0.8131219   0.8130979   0.8131219   0.8130979   0.8131219
   0.8286679   0.8286679   0.8286679   0.8286679   0.8286952   0.8286313
   0.8286952   0.8286313   0.8286952   0.8286313   0.8286952   0.8286313
   0.8345872   0.8345872   0.8345872   0.8345872   0.8345522   0.8345788
   0.8345522   0.8345788   0.8345522   0.8345788   0.8345522   0.8345788
  18.6561540  18.6561540  18.6563084  18.6562095  18.6563084  18.6562095
   5.7024396   5.7024396   5.7024396   5.7024396   5.7025975   5.7023884
   5.7025975   5.7023884   5.7025975   5.7023884   5.7025975   5.7023884
   6.0682094   6.0682094   6.0682094   6.0682094   6.0681928   6.0683350
   6.0681928   6.0683350   6.0681928   6.0683350   6.0681928   6.0683350
   6.4214564   6.4214564   6.4214564   6.4214564   6.4214077   6.4215496
   6.4214077   6.4215496   6.4214077   6.4215496   6.4214077   6.4215496
   7.6249279   7.6249279   7.6249279   7.6249279   7.6248587   7.6250486
   7.6248587   7.6250486   7.6248587   7.6250486   7.6248587   7.6250486
   6.0511034   6.0511034   6.0511034   6.0511034   6.0510339   6.0509687
   6.0510339   6.0509687   6.0510339   6.0509687   6.0510339   6.0509687
   7.6200496   7.6200496   7.6200496   7.6200496   7.6202530   7.6199715
   7.6202530   7.6199715   7.6202530   7.6199715   7.6202530   7.6199715
 TTTTTTTTTTTTTTTTTTTTTTTTTTTTTT MOQGAD      TELAPSE     1796.42 TCPU      807.79
 TTTTTTTTTTTTTTTTTTTTTTTTTTTTTT SHELLXN     TELAPSE     1849.05 TCPU      846.68
 TTTTTTTTTTTTTTTTTTTTTTTTTTTTTT MONMO3      TELAPSE     1853.80 TCPU      851.42
 NUMERICALLY INTEGRATED DENSITY    636.0000210467
 TTTTTTTTTTTTTTTTTTTTTTTTTTTTTT NUMDFT      TELAPSE     1859.94 TCPU      857.56
 CYC   4 ETOT(AU) -4.543027205125E+03 DETOT -1.05E-02 tst  3.50E-05 PX  1.27E-02
 TTTTTTTTTTTTTTTTTTTTTTTTTTTTTT DIIS        TELAPSE     1860.11 TCPU      857.73
 DIIS TEST: 0.32847E-01 AT SCF   CYCLE   4 - DIIS ACTIVE - HISTORY:     4 CYCLES
 TTTTTTTTTTTTTTTTTTTTTTTTTTTTTT FDIK        TELAPSE     1862.77 TCPU      859.59
 INSULATING STATE
 TOP OF VALENCE BANDS -    BAND    318; K    3; EIG -2.7416208E-01 AU
 TOP OF VALENCE BANDS -    BAND    318; K    1; EIG -2.7452824E-01 AU
 BOTTOM OF VIRTUAL BANDS - BAND    319; K    1; EIG  2.7221547E-02 AU
 INDIRECT ENERGY BAND GAP:   8.2011 eV
 TTTTTTTTTTTTTTTTTTTTTTTTTTTTTT PDIG        TELAPSE     1863.12 TCPU      859.94
 CHARGE NORMALIZATION FACTOR   1.00000000
 TOTAL ATOMIC CHARGES:
   0.8534316   0.8534316   0.8534316   0.8534316   0.8534277   0.8534286
   0.8534277   0.8534286   0.8534277   0.8534286   0.8534277   0.8534286
   0.8535551   0.8535551   0.8535551   0.8535551   0.8535818   0.8535550
   0.8535818   0.8535550   0.8535818   0.8535550   0.8535818   0.8535550
   0.8158377   0.8158377   0.8158377   0.8158377   0.8158328   0.8158304
   0.8158328   0.8158304   0.8158328   0.8158304   0.8158328   0.8158304
   0.8343906   0.8343906   0.8343906   0.8343906   0.8343745   0.8344002
   0.8343745   0.8344002   0.8343745   0.8344002   0.8343745   0.8344002
   0.8401251   0.8401251   0.8401251   0.8401251   0.8401079   0.8401177
   0.8401079   0.8401177   0.8401079   0.8401177   0.8401079   0.8401177
  18.6561853  18.6561853  18.6562675  18.6562265  18.6562675  18.6562265
   5.6829749   5.6829749   5.6829749   5.6829749   5.6829487   5.6828547
   5.6829487   5.6828547   5.6829487   5.6828547   5.6829487   5.6828547
   6.0709700   6.0709700   6.0709700   6.0709700   6.0710669   6.0710319
   6.0710669   6.0710319   6.0710669   6.0710319   6.0710669   6.0710319
   6.4060418   6.4060418   6.4060418   6.4060418   6.4060637   6.4061000
   6.4060637   6.4061000   6.4060637   6.4061000   6.4060637   6.4061000
   7.6282634   7.6282634   7.6282634   7.6282634   7.6283126   7.6281890
   7.6283126   7.6281890   7.6283126   7.6281890   7.6283126   7.6281890
   6.0560986   6.0560986   6.0560986   6.0560986   6.0560471   6.0561101
   6.0560471   6.0561101   6.0560471   6.0561101   6.0560471   6.0561101
   7.6301875   7.6301875   7.6301875   7.6301875   7.6301064   7.6302961
   7.6301064   7.6302961   7.6301064   7.6302961   7.6301064   7.6302961
 TTTTTTTTTTTTTTTTTTTTTTTTTTTTTT MOQGAD      TELAPSE     1863.14 TCPU      859.95
 TTTTTTTTTTTTTTTTTTTTTTTTTTTTTT SHELLXN     TELAPSE     1913.84 TCPU      898.84
 TTTTTTTTTTTTTTTTTTTTTTTTTTTTTT MONMO3      TELAPSE     1919.05 TCPU      904.05
 NUMERICALLY INTEGRATED DENSITY    636.0000209980
 TTTTTTTTTTTTTTTTTTTTTTTTTTTTTT NUMDFT      TELAPSE     1925.19 TCPU      910.18
 CYC   5 ETOT(AU) -4.543031388340E+03 DETOT -4.18E-03 tst  3.77E-06 PX  5.99E-03
 TTTTTTTTTTTTTTTTTTTTTTTTTTTTTT DIIS        TELAPSE     1925.55 TCPU      910.55
 DIIS TEST: 0.14835E-02 AT SCF   CYCLE   5 - DIIS ACTIVE - HISTORY:     5 CYCLES
 TTTTTTTTTTTTTTTTTTTTTTTTTTTTTT FDIK        TELAPSE     1928.18 TCPU      912.37
 INSULATING STATE
 TOP OF VALENCE BANDS -    BAND    318; K    2; EIG -2.7412271E-01 AU
 TOP OF VALENCE BANDS -    BAND    318; K    1; EIG -2.7448499E-01 AU
 BOTTOM OF VIRTUAL BANDS - BAND    319; K    1; EIG  2.7049023E-02 AU
 INDIRECT ENERGY BAND GAP:   8.1953 eV
 TTTTTTTTTTTTTTTTTTTTTTTTTTTTTT PDIG        TELAPSE     1928.53 TCPU      912.72
 CHARGE NORMALIZATION FACTOR   1.00000000
 TOTAL ATOMIC CHARGES:
   0.8533430   0.8533430   0.8533430   0.8533430   0.8533419   0.8533364
   0.8533419   0.8533364   0.8533419   0.8533364   0.8533419   0.8533364
   0.8536319   0.8536319   0.8536319   0.8536319   0.8536245   0.8536314
   0.8536245   0.8536314   0.8536245   0.8536314   0.8536245   0.8536314
   0.8163946   0.8163946   0.8163946   0.8163946   0.8163948   0.8163995
   0.8163948   0.8163995   0.8163948   0.8163995   0.8163948   0.8163995
   0.8340331   0.8340331   0.8340331   0.8340331   0.8340336   0.8340289
   0.8340336   0.8340289   0.8340336   0.8340289   0.8340336   0.8340289
   0.8399213   0.8399213   0.8399213   0.8399213   0.8399143   0.8399194
   0.8399143   0.8399194   0.8399143   0.8399194   0.8399143   0.8399194
  18.6554859  18.6554859  18.6554872  18.6554950  18.6554872  18.6554950
   5.6819662   5.6819662   5.6819662   5.6819662   5.6820121   5.6820240
   5.6820121   5.6820240   5.6820121   5.6820240   5.6820121   5.6820240
   6.0695492   6.0695492   6.0695492   6.0695492   6.0694913   6.0695574
   6.0694913   6.0695574   6.0694913   6.0695574   6.0694913   6.0695574
   6.4059611   6.4059611   6.4059611   6.4059611   6.4059462   6.4059489
   6.4059462   6.4059489   6.4059462   6.4059489   6.4059462   6.4059489
   7.6323404   7.6323404   7.6323404   7.6323404   7.6323064   7.6324031
   7.6323064   7.6324031   7.6323064   7.6324031   7.6323064   7.6324031
   6.0538284   6.0538284   6.0538284   6.0538284   6.0538349   6.0537759
   6.0538349   6.0537759   6.0538349   6.0537759   6.0538349   6.0537759
   7.6312897   7.6312897   7.6312897   7.6312897   7.6313494   7.6312328
   7.6313494   7.6312328   7.6313494   7.6312328   7.6313494   7.6312328
 TTTTTTTTTTTTTTTTTTTTTTTTTTTTTT MOQGAD      TELAPSE     1928.55 TCPU      912.73
 TTTTTTTTTTTTTTTTTTTTTTTTTTTTTT SHELLXN     TELAPSE     1986.00 TCPU      951.59
 TTTTTTTTTTTTTTTTTTTTTTTTTTTTTT MONMO3      TELAPSE     1990.83 TCPU      956.42
 NUMERICALLY INTEGRATED DENSITY    636.0000210111
 TTTTTTTTTTTTTTTTTTTTTTTTTTTTTT NUMDFT      TELAPSE     1997.01 TCPU      962.61
 CYC   6 ETOT(AU) -4.543031531513E+03 DETOT -1.43E-04 tst  1.61E-07 PX  1.40E-03
 TTTTTTTTTTTTTTTTTTTTTTTTTTTTTT DIIS        TELAPSE     1997.28 TCPU      962.87
 DIIS TEST: 0.32857E-03 AT SCF   CYCLE   6 - DIIS ACTIVE - HISTORY:     6 CYCLES
 TTTTTTTTTTTTTTTTTTTTTTTTTTTTTT FDIK        TELAPSE     2000.00 TCPU      964.29
 INSULATING STATE
 TOP OF VALENCE BANDS -    BAND    318; K    4; EIG -2.7414896E-01 AU
 TOP OF VALENCE BANDS -    BAND    318; K    1; EIG -2.7451446E-01 AU
 BOTTOM OF VIRTUAL BANDS - BAND    319; K    1; EIG  2.7086148E-02 AU
 INDIRECT ENERGY BAND GAP:   8.1970 eV
 TTTTTTTTTTTTTTTTTTTTTTTTTTTTTT PDIG        TELAPSE     2000.35 TCPU      964.64
 CHARGE NORMALIZATION FACTOR   1.00000000
 TOTAL ATOMIC CHARGES:
   0.8534544   0.8534544   0.8534544   0.8534544   0.8534594   0.8534605
   0.8534594   0.8534605   0.8534594   0.8534605   0.8534594   0.8534605
   0.8536331   0.8536331   0.8536331   0.8536331   0.8536315   0.8536305
   0.8536315   0.8536305   0.8536315   0.8536305   0.8536315   0.8536305
   0.8161218   0.8161218   0.8161218   0.8161218   0.8161213   0.8161236
   0.8161213   0.8161236   0.8161213   0.8161236   0.8161213   0.8161236
   0.8340092   0.8340092   0.8340092   0.8340092   0.8340100   0.8340183
   0.8340100   0.8340183   0.8340100   0.8340183   0.8340100   0.8340183
   0.8398436   0.8398436   0.8398436   0.8398436   0.8398494   0.8398396
   0.8398494   0.8398396   0.8398494   0.8398396   0.8398494   0.8398396
  18.6559471  18.6559471  18.6559557  18.6559442  18.6559557  18.6559442
   5.6836673   5.6836673   5.6836673   5.6836673   5.6836486   5.6836430
   5.6836486   5.6836430   5.6836486   5.6836430   5.6836486   5.6836430
   6.0700789   6.0700789   6.0700789   6.0700789   6.0701261   6.0700678
   6.0701261   6.0700678   6.0701261   6.0700678   6.0701261   6.0700678
   6.4066332   6.4066332   6.4066332   6.4066332   6.4066309   6.4066341
   6.4066309   6.4066341   6.4066309   6.4066341   6.4066309   6.4066341
   7.6293715   7.6293715   7.6293715   7.6293715   7.6294019   7.6293038
   7.6294019   7.6293038   7.6294019   7.6293038   7.6294019   7.6293038
   6.0549768   6.0549768   6.0549768   6.0549768   6.0549505   6.0550221
   6.0549505   6.0550221   6.0549505   6.0550221   6.0549505   6.0550221
   7.6302325   7.6302325   7.6302325   7.6302325   7.6301978   7.6302837
   7.6301978   7.6302837   7.6301978   7.6302837   7.6301978   7.6302837
 TTTTTTTTTTTTTTTTTTTTTTTTTTTTTT MOQGAD      TELAPSE     2000.37 TCPU      964.66
 TTTTTTTTTTTTTTTTTTTTTTTTTTTTTT SHELLXN     TELAPSE     2059.88 TCPU     1003.55
 TTTTTTTTTTTTTTTTTTTTTTTTTTTTTT MONMO3      TELAPSE     2064.61 TCPU     1008.28
 NUMERICALLY INTEGRATED DENSITY    636.0000210066
 TTTTTTTTTTTTTTTTTTTTTTTTTTTTTT NUMDFT      TELAPSE     2070.62 TCPU     1014.29
 CYC   7 ETOT(AU) -4.543031550973E+03 DETOT -1.95E-05 tst  1.01E-07 PX  6.48E-04
 TTTTTTTTTTTTTTTTTTTTTTTTTTTTTT DIIS        TELAPSE     2071.64 TCPU     1015.31
 DIIS TEST: 0.99729E-04 AT SCF   CYCLE   7 - DIIS ACTIVE - HISTORY:     7 CYCLES
 TTTTTTTTTTTTTTTTTTTTTTTTTTTTTT FDIK        TELAPSE     2074.15 TCPU     1016.96
 INSULATING STATE
 TOP OF VALENCE BANDS -    BAND    318; K    2; EIG -2.7414251E-01 AU
 TOP OF VALENCE BANDS -    BAND    318; K    1; EIG -2.7450741E-01 AU
 BOTTOM OF VIRTUAL BANDS - BAND    319; K    1; EIG  2.7078807E-02 AU
 INDIRECT ENERGY BAND GAP:   8.1967 eV
 TTTTTTTTTTTTTTTTTTTTTTTTTTTTTT PDIG        TELAPSE     2074.50 TCPU     1017.31
 CHARGE NORMALIZATION FACTOR   1.00000000
 TOTAL ATOMIC CHARGES:
   0.8534093   0.8534093   0.8534093   0.8534093   0.8534097   0.8534056
   0.8534097   0.8534056   0.8534097   0.8534056   0.8534097   0.8534056
   0.8536497   0.8536497   0.8536497   0.8536497   0.8536436   0.8536511
   0.8536436   0.8536511   0.8536436   0.8536511   0.8536436   0.8536511
   0.8161301   0.8161301   0.8161301   0.8161301   0.8161267   0.8161317
   0.8161267   0.8161317   0.8161267   0.8161317   0.8161267   0.8161317
   0.8340779   0.8340779   0.8340779   0.8340779   0.8340757   0.8340716
   0.8340757   0.8340716   0.8340757   0.8340716   0.8340757   0.8340716
   0.8399236   0.8399236   0.8399236   0.8399236   0.8399202   0.8399273
   0.8399202   0.8399273   0.8399202   0.8399273   0.8399202   0.8399273
  18.6556231  18.6556231  18.6556305  18.6556343  18.6556305  18.6556343
   5.6829388   5.6829388   5.6829388   5.6829388   5.6829380   5.6829486
   5.6829380   5.6829486   5.6829380   5.6829486   5.6829380   5.6829486
   6.0700147   6.0700147   6.0700147   6.0700147   6.0699991   6.0700295
   6.0699991   6.0700295   6.0699991   6.0700295   6.0699991   6.0700295
   6.4063483   6.4063483   6.4063483   6.4063483   6.4063577   6.4063488
   6.4063577   6.4063488   6.4063577   6.4063488   6.4063577   6.4063488
   7.6306440   7.6306440   7.6306440   7.6306440   7.6306229   7.6306767
   7.6306229   7.6306767   7.6306229   7.6306767   7.6306229   7.6306767
   6.0545269   6.0545269   6.0545269   6.0545269   6.0545308   6.0545021
   6.0545308   6.0545021   6.0545308   6.0545021   6.0545308   6.0545021
   7.6305255   7.6305255   7.6305255   7.6305255   7.6305578   7.6304919
   7.6305578   7.6304919   7.6305578   7.6304919   7.6305578   7.6304919
 TTTTTTTTTTTTTTTTTTTTTTTTTTTTTT MOQGAD      TELAPSE     2074.52 TCPU     1017.33
 TTTTTTTTTTTTTTTTTTTTTTTTTTTTTT SHELLXN     TELAPSE     2125.38 TCPU     1056.20
 TTTTTTTTTTTTTTTTTTTTTTTTTTTTTT MONMO3      TELAPSE     2131.02 TCPU     1061.84
 NUMERICALLY INTEGRATED DENSITY    636.0000210073
 TTTTTTTTTTTTTTTTTTTTTTTTTTTTTT NUMDFT      TELAPSE     2137.17 TCPU     1068.00
 CYC   8 ETOT(AU) -4.543031560583E+03 DETOT -9.61E-06 tst  9.27E-09 PX  2.79E-04
 TTTTTTTTTTTTTTTTTTTTTTTTTTTTTT DIIS        TELAPSE     2137.60 TCPU     1068.42
 DIIS TEST: 0.82379E-05 AT SCF   CYCLE   8 - DIIS ACTIVE - HISTORY:     8 CYCLES
 TTTTTTTTTTTTTTTTTTTTTTTTTTTTTT FDIK        TELAPSE     2140.02 TCPU     1070.05
 INSULATING STATE
 TOP OF VALENCE BANDS -    BAND    318; K    4; EIG -2.7415159E-01 AU
 TOP OF VALENCE BANDS -    BAND    318; K    1; EIG -2.7451711E-01 AU
 BOTTOM OF VIRTUAL BANDS - BAND    319; K    1; EIG  2.7072379E-02 AU
 INDIRECT ENERGY BAND GAP:   8.1967 eV
 TTTTTTTTTTTTTTTTTTTTTTTTTTTTTT PDIG        TELAPSE     2140.37 TCPU     1070.40
 CHARGE NORMALIZATION FACTOR   1.00000000
 TOTAL ATOMIC CHARGES:
   0.8534092   0.8534092   0.8534092   0.8534092   0.8534097   0.8534137
   0.8534097   0.8534137   0.8534097   0.8534137   0.8534097   0.8534137
   0.8536114   0.8536114   0.8536114   0.8536114   0.8536155   0.8536105
   0.8536155   0.8536105   0.8536155   0.8536105   0.8536155   0.8536105
   0.8161801   0.8161801   0.8161801   0.8161801   0.8161826   0.8161796
   0.8161826   0.8161796   0.8161826   0.8161796   0.8161826   0.8161796
   0.8340390   0.8340390   0.8340390   0.8340390   0.8340386   0.8340450
   0.8340386   0.8340450   0.8340386   0.8340450   0.8340386   0.8340450
   0.8398930   0.8398930   0.8398930   0.8398930   0.8398976   0.8398909
   0.8398976   0.8398909   0.8398976   0.8398909   0.8398976   0.8398909
  18.6556055  18.6556055  18.6556051  18.6556034  18.6556051  18.6556034
   5.6831276   5.6831276   5.6831276   5.6831276   5.6831215   5.6831203
   5.6831215   5.6831203   5.6831215   5.6831203   5.6831215   5.6831203
   6.0698849   6.0698849   6.0698849   6.0698849   6.0699049   6.0698656
   6.0699049   6.0698656   6.0699049   6.0698656   6.0699049   6.0698656
   6.4063502   6.4063502   6.4063502   6.4063502   6.4063466   6.4063493
   6.4063466   6.4063493   6.4063466   6.4063493   6.4063466   6.4063493
   7.6303827   7.6303827   7.6303827   7.6303827   7.6304078   7.6303333
   7.6304078   7.6303333   7.6304078   7.6303333   7.6304078   7.6303333
   6.0546017   6.0546017   6.0546017   6.0546017   6.0545972   6.0546373
   6.0545972   6.0546373   6.0545972   6.0546373   6.0545972   6.0546373
   7.6307146   7.6307146   7.6307146   7.6307146   7.6306783   7.6307528
   7.6306783   7.6307528   7.6306783   7.6307528   7.6306783   7.6307528
 TTTTTTTTTTTTTTTTTTTTTTTTTTTTTT MOQGAD      TELAPSE     2140.39 TCPU     1070.42
 TTTTTTTTTTTTTTTTTTTTTTTTTTTTTT SHELLXN     TELAPSE     2196.81 TCPU     1109.27
 TTTTTTTTTTTTTTTTTTTTTTTTTTTTTT MONMO3      TELAPSE     2201.54 TCPU     1114.00
 NUMERICALLY INTEGRATED DENSITY    636.0000210087
 TTTTTTTTTTTTTTTTTTTTTTTTTTTTTT NUMDFT      TELAPSE     2207.70 TCPU     1120.16
 CYC   9 ETOT(AU) -4.543031562695E+03 DETOT -2.11E-06 tst  2.44E-09 PX  5.99E-05
 TTTTTTTTTTTTTTTTTTTTTTTTTTTTTT DIIS        TELAPSE     2208.50 TCPU     1120.96
 DIIS TEST: 0.26757E-05 AT SCF   CYCLE   9 - DIIS ACTIVE - HISTORY:     9 CYCLES
 TTTTTTTTTTTTTTTTTTTTTTTTTTTTTT FDIK        TELAPSE     2211.11 TCPU     1122.55
 INSULATING STATE
 TOP OF VALENCE BANDS -    BAND    318; K    2; EIG -2.7414487E-01 AU
 TOP OF VALENCE BANDS -    BAND    318; K    1; EIG -2.7451002E-01 AU
 BOTTOM OF VIRTUAL BANDS - BAND    319; K    1; EIG  2.7076546E-02 AU
 INDIRECT ENERGY BAND GAP:   8.1967 eV
 TTTTTTTTTTTTTTTTTTTTTTTTTTTTTT PDIG        TELAPSE     2211.46 TCPU     1122.90
 CHARGE NORMALIZATION FACTOR   1.00000000
 TOTAL ATOMIC CHARGES:
   0.8534028   0.8534028   0.8534028   0.8534028   0.8534028   0.8533988
   0.8534028   0.8533988   0.8534028   0.8533988   0.8534028   0.8533988
   0.8536318   0.8536318   0.8536318   0.8536318   0.8536278   0.8536324
   0.8536278   0.8536324   0.8536278   0.8536324   0.8536278   0.8536324
   0.8161615   0.8161615   0.8161615   0.8161615   0.8161588   0.8161621
   0.8161588   0.8161621   0.8161588   0.8161621   0.8161588   0.8161621
   0.8340613   0.8340613   0.8340613   0.8340613   0.8340618   0.8340568
   0.8340618   0.8340568   0.8340618   0.8340568   0.8340618   0.8340568
   0.8399108   0.8399108   0.8399108   0.8399108   0.8399075   0.8399134
   0.8399075   0.8399134   0.8399075   0.8399134   0.8399075   0.8399134
  18.6556513  18.6556513  18.6556536  18.6556424  18.6556536  18.6556424
   5.6830468   5.6830468   5.6830468   5.6830468   5.6830543   5.6830536
   5.6830543   5.6830536   5.6830543   5.6830536   5.6830543   5.6830536
   6.0700321   6.0700321   6.0700321   6.0700321   6.0700077   6.0700524
   6.0700077   6.0700524   6.0700077   6.0700524   6.0700077   6.0700524
   6.4063739   6.4063739   6.4063739   6.4063739   6.4063755   6.4063708
   6.4063755   6.4063708   6.4063755   6.4063708   6.4063755   6.4063708
   7.6304988   7.6304988   7.6304988   7.6304988   7.6304719   7.6305474
   7.6304719   7.6305474   7.6304719   7.6305474   7.6304719   7.6305474
   6.0545967   6.0545967   6.0545967   6.0545967   6.0546084   6.0545631
   6.0546084   6.0545631   6.0546084   6.0545631   6.0546084   6.0545631
   7.6304614   7.6304614   7.6304614   7.6304614   7.6304969   7.6304246
   7.6304969   7.6304246   7.6304969   7.6304246   7.6304969   7.6304246
 TTTTTTTTTTTTTTTTTTTTTTTTTTTTTT MOQGAD      TELAPSE     2211.48 TCPU     1122.91
 TTTTTTTTTTTTTTTTTTTTTTTTTTTTTT SHELLXN     TELAPSE     2263.68 TCPU     1161.79
 TTTTTTTTTTTTTTTTTTTTTTTTTTTTTT MONMO3      TELAPSE     2268.42 TCPU     1166.53
 NUMERICALLY INTEGRATED DENSITY    636.0000210076
 TTTTTTTTTTTTTTTTTTTTTTTTTTTTTT NUMDFT      TELAPSE     2274.57 TCPU     1172.67
 CYC  10 ETOT(AU) -4.543031562052E+03 DETOT  6.43E-07 tst  1.41E-09 PX  5.20E-05
 TTTTTTTTTTTTTTTTTTTTTTTTTTTTTT DIIS        TELAPSE     2275.24 TCPU     1173.34
 DIIS TEST: 0.15137E-05 AT SCF   CYCLE  10 - DIIS ACTIVE - HISTORY:    10 CYCLES
 TTTTTTTTTTTTTTTTTTTTTTTTTTTTTT FDIK        TELAPSE     2277.54 TCPU     1174.84
 INSULATING STATE
 TOP OF VALENCE BANDS -    BAND    318; K    4; EIG -2.7414548E-01 AU
 TOP OF VALENCE BANDS -    BAND    318; K    1; EIG -2.7451124E-01 AU
 BOTTOM OF VIRTUAL BANDS - BAND    319; K    1; EIG  2.7076415E-02 AU
 INDIRECT ENERGY BAND GAP:   8.1967 eV
 TTTTTTTTTTTTTTTTTTTTTTTTTTTTTT PDIG        TELAPSE     2277.89 TCPU     1175.18
 CHARGE NORMALIZATION FACTOR   1.00000000
 TOTAL ATOMIC CHARGES:
   0.8534092   0.8534092   0.8534092   0.8534092   0.8534092   0.8534111
   0.8534092   0.8534111   0.8534092   0.8534111   0.8534092   0.8534111
   0.8536265   0.8536265   0.8536265   0.8536265   0.8536280   0.8536262
   0.8536280   0.8536262   0.8536280   0.8536262   0.8536280   0.8536262
   0.8161577   0.8161577   0.8161577   0.8161577   0.8161583   0.8161575
   0.8161583   0.8161575   0.8161583   0.8161575   0.8161583   0.8161575
   0.8340578   0.8340578   0.8340578   0.8340578   0.8340569   0.8340597
   0.8340569   0.8340597   0.8340569   0.8340597   0.8340569   0.8340597
   0.8399072   0.8399072   0.8399072   0.8399072   0.8399089   0.8399064
   0.8399089   0.8399064   0.8399089   0.8399064   0.8399089   0.8399064
  18.6556170  18.6556170  18.6556186  18.6556169  18.6556186  18.6556169
   5.6830612   5.6830612   5.6830612   5.6830612   5.6830578   5.6830577
   5.6830578   5.6830577   5.6830578   5.6830577   5.6830578   5.6830577
   6.0699595   6.0699595   6.0699595   6.0699595   6.0699685   6.0699534
   6.0699685   6.0699534   6.0699685   6.0699534   6.0699685   6.0699534
   6.4063641   6.4063641   6.4063641   6.4063641   6.4063648   6.4063651
   6.4063648   6.4063651   6.4063648   6.4063651   6.4063648   6.4063651
   7.6304544   7.6304544   7.6304544   7.6304544   7.6304632   7.6304354
   7.6304632   7.6304354   7.6304632   7.6304354   7.6304632   7.6304354
   6.0545895   6.0545895   6.0545895   6.0545895   6.0545867   6.0546014
   6.0545867   6.0546014   6.0545867   6.0546014   6.0545867   6.0546014
   7.6306028   7.6306028   7.6306028   7.6306028   7.6305897   7.6306180
   7.6305897   7.6306180   7.6305897   7.6306180   7.6305897   7.6306180
 TTTTTTTTTTTTTTTTTTTTTTTTTTTTTT MOQGAD      TELAPSE     2277.91 TCPU     1175.20
 TTTTTTTTTTTTTTTTTTTTTTTTTTTTTT SHELLXN     TELAPSE     2328.64 TCPU     1214.08
 TTTTTTTTTTTTTTTTTTTTTTTTTTTTTT MONMO3      TELAPSE     2333.58 TCPU     1219.03
 NUMERICALLY INTEGRATED DENSITY    636.0000210082
 TTTTTTTTTTTTTTTTTTTTTTTTTTTTTT NUMDFT      TELAPSE     2339.72 TCPU     1225.17
 CYC  11 ETOT(AU) -4.543031562319E+03 DETOT -2.67E-07 tst  4.08E-10 PX  2.48E-05
 TTTTTTTTTTTTTTTTTTTTTTTTTTTTTT DIIS        TELAPSE     2340.59 TCPU     1226.03
 DIIS TEST: 0.20105E-06 AT SCF   CYCLE  11 - DIIS ACTIVE - HISTORY:    11 CYCLES
 TTTTTTTTTTTTTTTTTTTTTTTTTTTTTT FDIK        TELAPSE     2343.84 TCPU     1228.28
 INSULATING STATE
 TOP OF VALENCE BANDS -    BAND    318; K    2; EIG -2.7414728E-01 AU
 TOP OF VALENCE BANDS -    BAND    318; K    1; EIG -2.7451299E-01 AU
 BOTTOM OF VIRTUAL BANDS - BAND    319; K    1; EIG  2.7075590E-02 AU
 INDIRECT ENERGY BAND GAP:   8.1967 eV
 TTTTTTTTTTTTTTTTTTTTTTTTTTTTTT PDIG        TELAPSE     2344.21 TCPU     1228.65
 CHARGE NORMALIZATION FACTOR   1.00000000
 TOTAL ATOMIC CHARGES:
   0.8534060   0.8534060   0.8534060   0.8534060   0.8534061   0.8534041
   0.8534061   0.8534041   0.8534061   0.8534041   0.8534061   0.8534041
   0.8536246   0.8536246   0.8536246   0.8536246   0.8536223   0.8536246
   0.8536223   0.8536246   0.8536223   0.8536246   0.8536223   0.8536246
   0.8161660   0.8161660   0.8161660   0.8161660   0.8161651   0.8161663
   0.8161651   0.8161663   0.8161651   0.8161663   0.8161651   0.8161663
   0.8340560   0.8340560   0.8340560   0.8340560   0.8340564   0.8340538
   0.8340564   0.8340538   0.8340564   0.8340538   0.8340564   0.8340538
   0.8399066   0.8399066   0.8399066   0.8399066   0.8399050   0.8399079
   0.8399050   0.8399079   0.8399050   0.8399079   0.8399050   0.8399079
  18.6556090  18.6556090  18.6556092  18.6556097  18.6556092  18.6556097
   5.6830660   5.6830660   5.6830660   5.6830660   5.6830709   5.6830705
   5.6830709   5.6830705   5.6830709   5.6830705   5.6830709   5.6830705
   6.0699736   6.0699736   6.0699736   6.0699736   6.0699622   6.0699814
   6.0699622   6.0699814   6.0699622   6.0699814   6.0699622   6.0699814
   6.4063595   6.4063595   6.4063595   6.4063595   6.4063593   6.4063583
   6.4063593   6.4063583   6.4063593   6.4063583   6.4063593   6.4063583
   7.6304535   7.6304535   7.6304535   7.6304535   7.6304425   7.6304742
   7.6304425   7.6304742   7.6304425   7.6304742   7.6304425   7.6304742
   6.0546020   6.0546020   6.0546020   6.0546020   6.0546062   6.0545886
   6.0546062   6.0545886   6.0546062   6.0545886   6.0546062   6.0545886
   7.6305830   7.6305830   7.6305830   7.6305830   7.6305986   7.6305649
   7.6305986   7.6305649   7.6305986   7.6305649   7.6305986   7.6305649
 TTTTTTTTTTTTTTTTTTTTTTTTTTTTTT MOQGAD      TELAPSE     2344.23 TCPU     1228.67
 TTTTTTTTTTTTTTTTTTTTTTTTTTTTTT SHELLXN     TELAPSE     2400.60 TCPU     1267.55
 TTTTTTTTTTTTTTTTTTTTTTTTTTTTTT MONMO3      TELAPSE     2405.35 TCPU     1272.29
 NUMERICALLY INTEGRATED DENSITY    636.0000210082
 TTTTTTTTTTTTTTTTTTTTTTTTTTTTTT NUMDFT      TELAPSE     2411.67 TCPU     1278.61
 CYC  12 ETOT(AU) -4.543031562447E+03 DETOT -1.28E-07 tst  4.48E-11 PX  7.48E-06
 TTTTTTTTTTTTTTTTTTTTTTTTTTTTTT DIIS        TELAPSE     2413.88 TCPU     1280.83
 DIIS TEST: 0.32956E-07 AT SCF   CYCLE  12 - DIIS ACTIVE - HISTORY:    12 CYCLES
 TTTTTTTTTTTTTTTTTTTTTTTTTTTTTT FDIK        TELAPSE     2421.27 TCPU     1282.56
 INSULATING STATE
 TOP OF VALENCE BANDS -    BAND    318; K    4; EIG -2.7414543E-01 AU
 TOP OF VALENCE BANDS -    BAND    318; K    1; EIG -2.7451111E-01 AU
 BOTTOM OF VIRTUAL BANDS - BAND    319; K    1; EIG  2.7076366E-02 AU
 INDIRECT ENERGY BAND GAP:   8.1967 eV
 TTTTTTTTTTTTTTTTTTTTTTTTTTTTTT PDIG        TELAPSE     2421.66 TCPU     1282.95
 CHARGE NORMALIZATION FACTOR   1.00000000
 TOTAL ATOMIC CHARGES:
   0.8534061   0.8534061   0.8534061   0.8534061   0.8534062   0.8534082
   0.8534062   0.8534082   0.8534062   0.8534082   0.8534062   0.8534082
   0.8536251   0.8536251   0.8536251   0.8536251   0.8536274   0.8536251
   0.8536274   0.8536251   0.8536274   0.8536251   0.8536274   0.8536251
   0.8161614   0.8161614   0.8161614   0.8161614   0.8161625   0.8161613
   0.8161625   0.8161613   0.8161625   0.8161613   0.8161625   0.8161613
   0.8340569   0.8340569   0.8340569   0.8340569   0.8340566   0.8340596
   0.8340566   0.8340596   0.8340566   0.8340596   0.8340566   0.8340596
   0.8399075   0.8399075   0.8399075   0.8399075   0.8399095   0.8399062
   0.8399095   0.8399062   0.8399095   0.8399062   0.8399095   0.8399062
  18.6556156  18.6556156  18.6556159  18.6556195  18.6556159  18.6556195
   5.6830588   5.6830588   5.6830588   5.6830588   5.6830540   5.6830536
   5.6830540   5.6830536   5.6830540   5.6830536   5.6830540   5.6830536
   6.0699733   6.0699733   6.0699733   6.0699733   6.0699867   6.0699636
   6.0699867   6.0699636   6.0699867   6.0699636   6.0699867   6.0699636
   6.4063649   6.4063649   6.4063649   6.4063649   6.4063643   6.4063655
   6.4063643   6.4063655   6.4063643   6.4063655   6.4063643   6.4063655
   7.6304595   7.6304595   7.6304595   7.6304595   7.6304728   7.6304334
   7.6304728   7.6304334   7.6304728   7.6304334   7.6304728   7.6304334
   6.0545956   6.0545956   6.0545956   6.0545956   6.0545903   6.0546117
   6.0545903   6.0546117   6.0545903   6.0546117   6.0545903   6.0546117
   7.6305809   7.6305809   7.6305809   7.6305809   7.6305622   7.6306038
   7.6305622   7.6306038   7.6305622   7.6306038   7.6305622   7.6306038
 TTTTTTTTTTTTTTTTTTTTTTTTTTTTTT MOQGAD      TELAPSE     2421.68 TCPU     1282.97
 TTTTTTTTTTTTTTTTTTTTTTTTTTTTTT SHELLXN     TELAPSE     2474.14 TCPU     1321.86
 TTTTTTTTTTTTTTTTTTTTTTTTTTTTTT MONMO3      TELAPSE     2478.38 TCPU     1326.10
 NUMERICALLY INTEGRATED DENSITY    636.0000210082
 TTTTTTTTTTTTTTTTTTTTTTTTTTTTTT NUMDFT      TELAPSE     2484.47 TCPU     1332.19
 CYC  13 ETOT(AU) -4.543031562366E+03 DETOT  8.14E-08 tst  4.55E-11 PX  5.31E-06
 TTTTTTTTTTTTTTTTTTTTTTTTTTTTTT DIIS        TELAPSE     2485.42 TCPU     1333.14
 DIIS TEST: 0.31350E-07 AT SCF   CYCLE  13 - DIIS ACTIVE - HISTORY:    13 CYCLES
 TTTTTTTTTTTTTTTTTTTTTTTTTTTTTT FDIK        TELAPSE     2487.66 TCPU     1334.55
 INSULATING STATE
 TOP OF VALENCE BANDS -    BAND    318; K    2; EIG -2.7414596E-01 AU
 TOP OF VALENCE BANDS -    BAND    318; K    1; EIG -2.7451193E-01 AU
 BOTTOM OF VIRTUAL BANDS - BAND    319; K    1; EIG  2.7076206E-02 AU
 INDIRECT ENERGY BAND GAP:   8.1967 eV
 TTTTTTTTTTTTTTTTTTTTTTTTTTTTTT PDIG        TELAPSE     2488.00 TCPU     1334.90
 CHARGE NORMALIZATION FACTOR   1.00000000
 TOTAL ATOMIC CHARGES:
   0.8534071   0.8534071   0.8534071   0.8534071   0.8534071   0.8534068
   0.8534071   0.8534068   0.8534071   0.8534068   0.8534071   0.8534068
   0.8536257   0.8536257   0.8536257   0.8536257   0.8536253   0.8536257
   0.8536253   0.8536257   0.8536253   0.8536257   0.8536253   0.8536257
   0.8161620   0.8161620   0.8161620   0.8161620   0.8161619   0.8161621
   0.8161619   0.8161621   0.8161619   0.8161621   0.8161619   0.8161621
   0.8340572   0.8340572   0.8340572   0.8340572   0.8340573   0.8340568
   0.8340573   0.8340568   0.8340573   0.8340568   0.8340573   0.8340568
   0.8399073   0.8399073   0.8399073   0.8399073   0.8399070   0.8399075
   0.8399070   0.8399075   0.8399070   0.8399075   0.8399070   0.8399075
  18.6556136  18.6556136  18.6556136  18.6556134  18.6556136  18.6556134
   5.6830595   5.6830595   5.6830595   5.6830595   5.6830600   5.6830599
   5.6830600   5.6830599   5.6830600   5.6830599   5.6830600   5.6830599
   6.0699706   6.0699706   6.0699706   6.0699706   6.0699691   6.0699717
   6.0699691   6.0699717   6.0699691   6.0699717   6.0699691   6.0699717
   6.4063634   6.4063634   6.4063634   6.4063634   6.4063636   6.4063634
   6.4063636   6.4063634   6.4063636   6.4063634   6.4063636   6.4063634
   7.6304541   7.6304541   7.6304541   7.6304541   7.6304522   7.6304574
   7.6304522   7.6304574   7.6304522   7.6304574   7.6304522   7.6304574
   6.0545985   6.0545985   6.0545985   6.0545985   6.0545991   6.0545965
   6.0545991   6.0545965   6.0545991   6.0545965   6.0545991   6.0545965
   7.6305881   7.6305881   7.6305881   7.6305881   7.6305905   7.6305853
   7.6305905   7.6305853   7.6305905   7.6305853   7.6305905   7.6305853
 TTTTTTTTTTTTTTTTTTTTTTTTTTTTTT MOQGAD      TELAPSE     2488.02 TCPU     1334.92
 TTTTTTTTTTTTTTTTTTTTTTTTTTTTTT SHELLXN     TELAPSE     2542.11 TCPU     1373.80
 TTTTTTTTTTTTTTTTTTTTTTTTTTTTTT MONMO3      TELAPSE     2546.38 TCPU     1378.06
 NUMERICALLY INTEGRATED DENSITY    636.0000210082
 TTTTTTTTTTTTTTTTTTTTTTTTTTTTTT NUMDFT      TELAPSE     2552.56 TCPU     1384.24
 CYC  14 ETOT(AU) -4.543031562393E+03 DETOT -2.71E-08 tst  1.33E-11 PX  3.38E-06
 TTTTTTTTTTTTTTTTTTTTTTTTTTTTTT DIIS        TELAPSE     2553.75 TCPU     1385.43
 DIIS TEST: 0.37039E-08 AT SCF   CYCLE  14 - DIIS ACTIVE - HISTORY:    14 CYCLES
 TTTTTTTTTTTTTTTTTTTTTTTTTTTTTT FDIK        TELAPSE     2556.33 TCPU     1387.12
 INSULATING STATE
 TOP OF VALENCE BANDS -    BAND    318; K    4; EIG -2.7414639E-01 AU
 TOP OF VALENCE BANDS -    BAND    318; K    1; EIG -2.7451239E-01 AU
 BOTTOM OF VIRTUAL BANDS - BAND    319; K    1; EIG  2.7076038E-02 AU
 INDIRECT ENERGY BAND GAP:   8.1967 eV
 TTTTTTTTTTTTTTTTTTTTTTTTTTTTTT PDIG        TELAPSE     2556.68 TCPU     1387.46
 CHARGE NORMALIZATION FACTOR   1.00000000
 TOTAL ATOMIC CHARGES:
   0.8534064   0.8534064   0.8534064   0.8534064   0.8534064   0.8534065
   0.8534064   0.8534065   0.8534064   0.8534065   0.8534064   0.8534065
   0.8536252   0.8536252   0.8536252   0.8536252   0.8536253   0.8536252
   0.8536253   0.8536252   0.8536253   0.8536252   0.8536253   0.8536252
   0.8161629   0.8161629   0.8161629   0.8161629   0.8161630   0.8161629
   0.8161630   0.8161629   0.8161630   0.8161629   0.8161630   0.8161629
   0.8340566   0.8340566   0.8340566   0.8340566   0.8340566   0.8340568
   0.8340566   0.8340568   0.8340566   0.8340568   0.8340566   0.8340568
   0.8399071   0.8399071   0.8399071   0.8399071   0.8399072   0.8399070
   0.8399072   0.8399070   0.8399072   0.8399070   0.8399072   0.8399070
  18.6556125  18.6556125  18.6556123  18.6556120  18.6556123  18.6556120
   5.6830624   5.6830624   5.6830624   5.6830624   5.6830623   5.6830622
   5.6830623   5.6830622   5.6830623   5.6830622   5.6830623   5.6830622
   6.0699719   6.0699719   6.0699719   6.0699719   6.0699726   6.0699715
   6.0699726   6.0699715   6.0699726   6.0699715   6.0699726   6.0699715
   6.4063622   6.4063622   6.4063622   6.4063622   6.4063621   6.4063622
   6.4063621   6.4063622   6.4063621   6.4063622   6.4063621   6.4063622
   7.6304567   7.6304567   7.6304567   7.6304567   7.6304574   7.6304555
   7.6304574   7.6304555   7.6304574   7.6304555   7.6304574   7.6304555
   6.0545978   6.0545978   6.0545978   6.0545978   6.0545976   6.0545988
   6.0545976   6.0545988   6.0545976   6.0545988   6.0545976   6.0545988
   7.6305845   7.6305845   7.6305845   7.6305845   7.6305835   7.6305852
   7.6305835   7.6305852   7.6305835   7.6305852   7.6305835   7.6305852
 TTTTTTTTTTTTTTTTTTTTTTTTTTTTTT MOQGAD      TELAPSE     2556.71 TCPU     1387.49
 TTTTTTTTTTTTTTTTTTTTTTTTTTTTTT SHELLXN     TELAPSE     2607.83 TCPU     1426.33
 TTTTTTTTTTTTTTTTTTTTTTTTTTTTTT MONMO3      TELAPSE     2612.08 TCPU     1430.59
 NUMERICALLY INTEGRATED DENSITY    636.0000210082
 TTTTTTTTTTTTTTTTTTTTTTTTTTTTTT NUMDFT      TELAPSE     2618.10 TCPU     1436.61
 CYC  15 ETOT(AU) -4.543031562409E+03 DETOT -1.57E-08 tst  6.92E-13 PX  1.19E-06
 TTTTTTTTTTTTTTTTTTTTTTTTTTTTTT DIIS        TELAPSE     2618.87 TCPU     1437.38
 DIIS TEST: 0.51660E-09 AT SCF   CYCLE  15 - DIIS ACTIVE - HISTORY:    15 CYCLES
 TTTTTTTTTTTTTTTTTTTTTTTTTTTTTT FDIK        TELAPSE     2621.24 TCPU     1438.87
 INSULATING STATE
 TOP OF VALENCE BANDS -    BAND    318; K    2; EIG -2.7414613E-01 AU
 TOP OF VALENCE BANDS -    BAND    318; K    1; EIG -2.7451214E-01 AU
 BOTTOM OF VIRTUAL BANDS - BAND    319; K    1; EIG  2.7076155E-02 AU
 INDIRECT ENERGY BAND GAP:   8.1967 eV
 TTTTTTTTTTTTTTTTTTTTTTTTTTTTTT PDIG        TELAPSE     2621.61 TCPU     1439.24
 CHARGE NORMALIZATION FACTOR   1.00000000
 TOTAL ATOMIC CHARGES:
   0.8534067   0.8534067   0.8534067   0.8534067   0.8534067   0.8534066
   0.8534067   0.8534066   0.8534067   0.8534066   0.8534067   0.8534066
   0.8536253   0.8536253   0.8536253   0.8536253   0.8536252   0.8536253
   0.8536252   0.8536253   0.8536252   0.8536253   0.8536252   0.8536253
   0.8161626   0.8161626   0.8161626   0.8161626   0.8161626   0.8161626
   0.8161626   0.8161626   0.8161626   0.8161626   0.8161626   0.8161626
   0.8340570   0.8340570   0.8340570   0.8340570   0.8340570   0.8340569
   0.8340570   0.8340569   0.8340570   0.8340569   0.8340570   0.8340569
   0.8399072   0.8399072   0.8399072   0.8399072   0.8399071   0.8399073
   0.8399071   0.8399073   0.8399071   0.8399073   0.8399071   0.8399073
  18.6556138  18.6556138  18.6556139  18.6556140  18.6556139  18.6556140
   5.6830596   5.6830596   5.6830596   5.6830596   5.6830599   5.6830598
   5.6830599   5.6830598   5.6830599   5.6830598   5.6830599   5.6830598
   6.0699721   6.0699721   6.0699721   6.0699721   6.0699718   6.0699724
   6.0699718   6.0699724   6.0699718   6.0699724   6.0699718   6.0699724
   6.4063633   6.4063633   6.4063633   6.4063633   6.4063632   6.4063632
   6.4063632   6.4063632   6.4063632   6.4063632   6.4063632   6.4063632
   7.6304542   7.6304542   7.6304542   7.6304542   7.6304537   7.6304549
   7.6304537   7.6304549   7.6304537   7.6304549   7.6304537   7.6304549
   6.0545993   6.0545993   6.0545993   6.0545993   6.0545993   6.0545986
   6.0545993   6.0545986   6.0545993   6.0545986   6.0545993   6.0545986
   7.6305858   7.6305858   7.6305858   7.6305858   7.6305866   7.6305855
   7.6305866   7.6305855   7.6305866   7.6305855   7.6305866   7.6305855
 TTTTTTTTTTTTTTTTTTTTTTTTTTTTTT MOQGAD      TELAPSE     2621.63 TCPU     1439.26
 TTTTTTTTTTTTTTTTTTTTTTTTTTTTTT SHELLXN     TELAPSE     2676.00 TCPU     1478.12
 TTTTTTTTTTTTTTTTTTTTTTTTTTTTTT MONMO3      TELAPSE     2681.75 TCPU     1483.87
 NUMERICALLY INTEGRATED DENSITY    636.0000210082
 TTTTTTTTTTTTTTTTTTTTTTTTTTTTTT NUMDFT      TELAPSE     2687.89 TCPU     1489.99
 CYC  16 ETOT(AU) -4.543031562403E+03 DETOT  5.27E-09 tst  2.70E-13 PX  1.03E-06
 TTTTTTTTTTTTTTTTTTTTTTTTTTTTTT DIIS        TELAPSE     2688.86 TCPU     1490.96
 DIIS TEST: 0.24959E-09 AT SCF   CYCLE  16 - DIIS ACTIVE - HISTORY:    16 CYCLES
 TTTTTTTTTTTTTTTTTTTTTTTTTTTTTT FDIK        TELAPSE     2690.88 TCPU     1492.17
 INSULATING STATE
 TOP OF VALENCE BANDS -    BAND    318; K    4; EIG -2.7414621E-01 AU
 TOP OF VALENCE BANDS -    BAND    318; K    1; EIG -2.7451223E-01 AU
 BOTTOM OF VIRTUAL BANDS - BAND    319; K    1; EIG  2.7076100E-02 AU
 INDIRECT ENERGY BAND GAP:   8.1967 eV
 TTTTTTTTTTTTTTTTTTTTTTTTTTTTTT PDIG        TELAPSE     2691.23 TCPU     1492.52
 CHARGE NORMALIZATION FACTOR   1.00000000
 TOTAL ATOMIC CHARGES:
   0.8534066   0.8534066   0.8534066   0.8534066   0.8534067   0.8534066
   0.8534067   0.8534066   0.8534067   0.8534066   0.8534067   0.8534066
   0.8536254   0.8536254   0.8536254   0.8536254   0.8536253   0.8536254
   0.8536253   0.8536254   0.8536253   0.8536254   0.8536253   0.8536254
   0.8161626   0.8161626   0.8161626   0.8161626   0.8161626   0.8161626
   0.8161626   0.8161626   0.8161626   0.8161626   0.8161626   0.8161626
   0.8340568   0.8340568   0.8340568   0.8340568   0.8340568   0.8340568
   0.8340568   0.8340568   0.8340568   0.8340568   0.8340568   0.8340568
   0.8399071   0.8399071   0.8399071   0.8399071   0.8399071   0.8399071
   0.8399071   0.8399071   0.8399071   0.8399071   0.8399071   0.8399071
  18.6556130  18.6556130  18.6556130  18.6556129  18.6556130  18.6556129
   5.6830611   5.6830611   5.6830611   5.6830611   5.6830612   5.6830612
   5.6830612   5.6830612   5.6830612   5.6830612   5.6830612   5.6830612
   6.0699715   6.0699715   6.0699715   6.0699715   6.0699716   6.0699716
   6.0699716   6.0699716   6.0699716   6.0699716   6.0699716   6.0699716
   6.4063629   6.4063629   6.4063629   6.4063629   6.4063628   6.4063629
   6.4063628   6.4063629   6.4063628   6.4063629   6.4063628   6.4063629
   7.6304558   7.6304558   7.6304558   7.6304558   7.6304558   7.6304557
   7.6304558   7.6304557   7.6304558   7.6304557   7.6304558   7.6304557
   6.0545981   6.0545981   6.0545981   6.0545981   6.0545981   6.0545981
   6.0545981   6.0545981   6.0545981   6.0545981   6.0545981   6.0545981
   7.6305856   7.6305856   7.6305856   7.6305856   7.6305855   7.6305855
   7.6305855   7.6305855   7.6305855   7.6305855   7.6305855   7.6305855
 TTTTTTTTTTTTTTTTTTTTTTTTTTTTTT MOQGAD      TELAPSE     2691.25 TCPU     1492.53
 TTTTTTTTTTTTTTTTTTTTTTTTTTTTTT SHELLXN     TELAPSE     2730.11 TCPU     1531.39
 +++ ENERGIES IN A.U. +++
 ::: EXT EL-POLE                                  -5.5733923796096E+03
 ::: EXT EL-SPHEROPOLE                             4.4791905954963E+01
 ::: BIELET ZONE E-E                               9.1070929546301E+03
 ::: TOTAL E-E                                     3.5784924809755E+03
 ::: TOTAL E-N + N-E                              -1.3001729624341E+04
 ::: TOTAL N-N                                     1.0687067131043E+03
 ::: KINETIC ENERGY                                4.0908977068992E+03
 ::: PSEUDO TOTAL   ENERGY                        -4.2636327233621E+03
 ::: VIRIAL COEFFICIENT                            9.7932438957464E-01
 TTTTTTTTTTTTTTTTTTTTTTTTTTTTTT MONMO3      TELAPSE     2735.20 TCPU     1536.48
 NUMERICALLY INTEGRATED DENSITY    636.0000210082
 TTTTTTTTTTTTTTTTTTTTTTTTTTTTTT NUMDFT      TELAPSE     2741.21 TCPU     1542.50
 CYC  17 ETOT(AU) -4.543031562405E+03 DETOT -1.38E-09 tst  5.99E-14 PX  1.03E-06

 == SCF ENDED - CONVERGENCE ON ENERGY      E(AU) -4.5430315624048E+03 CYCLES  17


 ENERGY EXPRESSION=HARTREE+FOCK EXCH*0.54000+(M06-2X     EXCH)*0.46000+M06-2X     CORR


 TOTAL ENERGY(DFT)(AU)( 17) -4.5430315624048E+03 DE-1.4E-09 tester 6.0E-14
 TTTTTTTTTTTTTTTTTTTTTTTTTTTTTT EDFT        TELAPSE     2741.24 TCPU     1542.52

 *******************************************************************************
 *                             FORCE CALCULATION                               *
 *******************************************************************************

 TTTTTTTTTTTTTTTTTTTTTTTTTTTTTT NUMDFG      TELAPSE     2805.51 TCPU     1606.79
 INFORMATION **** EXCPOG **** EXCH. BIPO BUFFER LENGTH (WORDS) =    16000000
 WARNING **** EXCPOG **** EXCH. BIPO BUFFER TOO SMALL - TO AVOID I/O SET EXCHSIZE =     8547507
 WARNING **** GENPOG **** COULOMB BIPO BUFFER TOO SMALL - TO AVOID I/O SET BIPOSIZE =     6837300
 INFORMATION **** GENPOG **** BIPO BUFFER LENGTH (WORDS) =     4000000
 TTTTTTTTTTTTTTTTTTTTTTTTTTTTTT SHELXG      TELAPSE     3046.57 TCPU     1827.39

 CARTESIAN FORCES IN HARTREE/BOHR (ANALYTICAL)
   ATOM                     X                   Y                   Z
   1   1            -7.955834474827E-06  2.383888373814E-06  3.000864172042E-06
   2   1             7.955834473217E-06 -2.383888371149E-06  3.000864169600E-06
   3   1            -7.955834472592E-06 -2.383888371593E-06 -3.000864170932E-06
   4   1             7.955834476797E-06  2.383888375590E-06 -3.000864174152E-06
   5   1             2.984785442139E-06 -7.948717434980E-06  2.359675766783E-06
   6   1             2.401999783963E-06  3.007657404686E-06 -7.955526614506E-06
   7   1            -2.984785447357E-06  7.948717437048E-06  2.359675770336E-06
   8   1            -2.401999783075E-06  3.007657408016E-06  7.955526610856E-06
   9   1             2.984785442584E-06  7.948717435494E-06 -2.359675766783E-06
  10   1            -2.401999782631E-06 -3.007657408016E-06 -7.955526611952E-06
  11   1            -2.984785446691E-06 -7.948717433190E-06 -2.359675767227E-06
  12   1             2.401999785739E-06 -3.007657410237E-06  7.955526614770E-06
  13   1            -1.021692296721E-05 -2.395603977412E-06  1.221490636216E-05
  14   1             1.021692296765E-05  2.395603978300E-06  1.221490636494E-05
  15   1            -1.021692296221E-05  2.395603968974E-06 -1.221490635706E-05
  16   1             1.021692296266E-05 -2.395603972083E-06 -1.221490636227E-05
  17   1             1.221957982012E-05 -1.021666096479E-05 -2.383311490384E-06
  18   1            -2.424241977383E-06  1.221751008451E-05 -1.024541483663E-05
  19   1            -1.221957982223E-05  1.021666096512E-05 -2.383311489940E-06
  20   1             2.424241981824E-06  1.221751008840E-05  1.024541483585E-05
  21   1             1.221957982223E-05  1.021666096745E-05  2.383311494825E-06
  22   1             2.424241979160E-06 -1.221751008396E-05 -1.024541483985E-05
  23   1            -1.221957982345E-05 -1.021666096590E-05  2.383311495269E-06
  24   1            -2.424241977828E-06 -1.221751008584E-05  1.024541483607E-05
  25   1             5.975771277811E-06  6.940903070074E-07  1.015236791879E-05
  26   1            -5.975771272704E-06 -6.940903063413E-07  1.015236791546E-05
  27   1             5.975771273370E-06 -6.940903034547E-07 -1.015236791724E-05
  28   1            -5.975771272926E-06  6.940903038988E-07 -1.015236791968E-05
  29   1             1.013352061974E-05  5.966082941455E-06  6.928236631065E-07
  30   1             6.931987153180E-07  1.013488070933E-05  5.971769631685E-06
  31   1            -1.013352061841E-05 -5.966082940345E-06  6.928236613302E-07
  32   1            -6.931987173164E-07  1.013488070800E-05 -5.971769630575E-06
  33   1             1.013352061308E-05 -5.966082936348E-06 -6.928236677695E-07
  34   1            -6.931987168723E-07 -1.013488070800E-05  5.971769630353E-06
  35   1            -1.013352061752E-05  5.966082940123E-06 -6.928236639947E-07
  36   1             6.931987157621E-07 -1.013488071067E-05 -5.971769632129E-06
  37   1            -4.226901747506E-06 -7.206426291262E-06  1.689768716381E-06
  38   1             4.226901750060E-06  7.206426289930E-06  1.689768721128E-06
  39   1            -4.226901751059E-06  7.206426291262E-06 -1.689768719712E-06
  40   1             4.226901751503E-06 -7.206426293926E-06 -1.689768720017E-06
  41   1             1.687433714467E-06 -4.213668664543E-06 -7.226662016802E-06
  42   1            -7.212586969896E-06  1.691507227543E-06 -4.221117432923E-06
  43   1            -1.687433713440E-06  4.213668660324E-06 -7.226662019022E-06
  44   1             7.212586965899E-06  1.691507230742E-06  4.221117431813E-06
  45   1             1.687433717618E-06  4.213668659436E-06  7.226662017246E-06
  46   1             7.212586971672E-06 -1.691507227328E-06 -4.221117431369E-06
  47   1            -1.687433712844E-06 -4.213668659436E-06  7.226662017690E-06
  48   1            -7.212586968564E-06 -1.691507227265E-06  4.221117431924E-06
  49   1             8.048431396679E-06 -3.208852495717E-06  9.434972458477E-06
  50   1            -8.048431399010E-06  3.208852495273E-06  9.434972460087E-06
  51   1             8.048431399121E-06  3.208852494385E-06 -9.434972458033E-06
  52   1            -8.048431401786E-06 -3.208852494385E-06 -9.434972453759E-06
  53   1             9.459995550853E-06  8.030931528902E-06 -3.218403370031E-06
  54   1            -3.229424775153E-06  9.441708136104E-06  8.041630841338E-06
  55   1            -9.459995554073E-06 -8.030931525571E-06 -3.218403374916E-06
  56   1             3.229424775153E-06  9.441708142821E-06 -8.041630838562E-06
  57   1             9.459995554517E-06 -8.030931526126E-06  3.218403369587E-06
  58   1             3.229424776485E-06 -9.441708140434E-06  8.041630840783E-06
  59   1            -9.459995557071E-06  8.030931526570E-06  3.218403370031E-06
  60   1            -3.229424777373E-06 -9.441708140434E-06 -8.041630838451E-06
  61 230            -5.773159728051E-15  1.865174681370E-14 -6.267723182685E-05
  62 230            -1.711608285659E-14 -1.315961228876E-14  6.267723185882E-05
  63 230            -6.277614986194E-05  4.135580766729E-15 -3.247402347029E-15
  64 230             5.384928614127E-14 -6.278954267636E-05 -3.613775945155E-14
  65 230             6.277614987305E-05 -4.707692569106E-14  8.326672684689E-15
  66 230            -5.107025913276E-15  6.278954260885E-05  3.996802888651E-15
  67   6            -8.432985321993E-06  1.353036339147E-05 -1.805045398551E-05
  68   6             8.432985379336E-06 -1.353036337459E-05 -1.805045395709E-05
  69   6            -8.432985360851E-06 -1.353036338791E-05  1.805045395620E-05
  70   6             8.432985351831E-06  1.353036339413E-05  1.805045396008E-05
  71   6            -1.808483504517E-05 -8.407602429927E-06  1.349950440499E-05
  72   6             1.350744966988E-05 -1.807005767362E-05 -8.423587492812E-06
  73   6             1.808483505472E-05  8.407602344884E-06  1.349950438279E-05
  74   6            -1.350744963879E-05 -1.807005764243E-05  8.423587489870E-06
  75   6            -1.808483499255E-05  8.407602388710E-06 -1.349950436857E-05
  76   6            -1.350744966366E-05  1.807005766641E-05 -8.423587493367E-06
  77   6             1.808483509180E-05 -8.407602406779E-06 -1.349950439877E-05
  78   6             1.350744965567E-05  1.807005767540E-05  8.423587464779E-06
  79   6             3.969090003553E-06 -1.422372470472E-06  2.286619836589E-05
  80   6            -3.969090010880E-06  1.422372458038E-06  2.286619838809E-05
  81   6             3.969089999112E-06  1.422372465143E-06 -2.286619836234E-05
  82   6            -3.969090015321E-06 -1.422372463367E-06 -2.286619837211E-05
  83   6             2.288560920860E-05  3.930018489084E-06 -1.435546630901E-06
  84   6            -1.425222908580E-06  2.286734962365E-05  3.975590623595E-06
  85   6            -2.288560922281E-05 -3.930018507292E-06 -1.435546618467E-06
  86   6             1.425222897922E-06  2.286734962187E-05 -3.975590636252E-06
  87   6             2.288560921659E-05 -3.930018493969E-06  1.435546627349E-06
  88   6             1.425222903251E-06 -2.286734961565E-05  3.975590614935E-06
  89   6            -2.288560917396E-05  3.930018476206E-06  1.435546613138E-06
  90   6            -1.425222885487E-06 -2.286734962809E-05 -3.975590636029E-06
  91   6            -1.329305771813E-05 -2.948281748516E-06 -2.039318050873E-06
  92   6             1.329305773146E-05  2.948281744963E-06 -2.039318035774E-06
  93   6            -1.329305773101E-05  2.948281748516E-06  2.039318036662E-06
  94   6             1.329305774211E-05 -2.948281762727E-06  2.039318033775E-06
  95   6            -2.010548101117E-06 -1.331435963747E-05 -2.914539932064E-06
  96   6            -2.923259145859E-06 -2.050475145232E-06 -1.325241477490E-05
  97   6             2.010548111109E-06  1.331435963570E-05 -2.914539942722E-06
  98   6             2.923259138754E-06 -2.050475140791E-06  1.325241476469E-05
  99   6            -2.010548100895E-06  1.331435963614E-05  2.914539939169E-06
 100   6             2.923259151189E-06  2.050475148785E-06 -1.325241477534E-05
 101   6             2.010548101561E-06 -1.331435962904E-05  2.914539926735E-06
 102   6            -2.923259138754E-06  2.050475147231E-06  1.325241475891E-05
 103   7             2.101488284600E-05  3.109827617642E-06 -6.435954927886E-06
 104   7            -2.101488284179E-05 -3.109827597214E-06 -6.435954960526E-06
 105   7             2.101488284129E-05 -3.109827600323E-06  6.435954945427E-06
 106   7            -2.101488282033E-05  3.109827582559E-06  6.435954936768E-06
 107   7            -6.398025421461E-06  2.099811150033E-05  3.170490522564E-06
 108   7             3.123147742201E-06 -6.374595889369E-06  2.092388366123E-05
 109   7             6.398025385712E-06 -2.099811142708E-05  3.170490548765E-06
 110   7            -3.123147747974E-06 -6.374595916014E-06 -2.092388363154E-05
 111   7            -6.398025465426E-06 -2.099811146783E-05 -3.170490544768E-06
 112   7            -3.123147745754E-06  6.374595868275E-06  2.092388365649E-05
 113   7             6.398025406362E-06  2.099811153719E-05 -3.170490529225E-06
 114   7             3.123147763961E-06  6.374595899361E-06 -2.092388365516E-05
 115   6             1.807782834362E-05 -1.349057292543E-06 -1.784561914508E-05
 116   6            -1.807782836138E-05  1.349057283662E-06 -1.784561913176E-05
 117   6             1.807782834007E-05  1.349057306754E-06  1.784561914864E-05
 118   6            -1.807782835339E-05 -1.349057292543E-06  1.784561913976E-05
 119   6            -1.784162459284E-05  1.805079990369E-05 -1.375347492782E-06
 120   6            -1.382729344357E-06 -1.788926925439E-05  1.810894373122E-05
 121   6             1.784162456886E-05 -1.805079989037E-05 -1.375347494559E-06
 122   6             1.382729349686E-06 -1.788926923840E-05 -1.810894374987E-05
 123   6            -1.784162458129E-05 -1.805079991435E-05  1.375347487453E-06
 124   6             1.382729349686E-06  1.788926924462E-05  1.810894373921E-05
 125   6             1.784162457419E-05  1.805079990724E-05  1.375347499888E-06
 126   6            -1.382729346133E-06  1.788926923396E-05 -1.810894374099E-05
 127   7            -3.249326360599E-05  1.935551773524E-06 -1.641958872778E-05
 128   7             3.249326356425E-05 -1.935551785515E-06 -1.641958875220E-05
 129   7            -3.249326356780E-05 -1.935551806387E-06  1.641958875487E-05
 130   7             3.249326358556E-05  1.935551792176E-06  1.641958873888E-05
 131   7            -1.641816899678E-05 -3.243639951656E-05  1.976989211450E-06
 132   7             2.008457199221E-06 -1.637062828586E-05 -3.244055478024E-05
 133   7             1.641816892528E-05  3.243639962580E-05  1.976989197239E-06
 134   7            -2.008457223202E-06 -1.637062834181E-05  3.244055481666E-05
 135   7            -1.641816900122E-05  3.243639956541E-05 -1.976989238095E-06
 136   7            -2.008457217872E-06  1.637062828497E-05 -3.244055478735E-05
 137   7             1.641816896258E-05 -3.243639952455E-05 -1.976989169261E-06
 138   7             2.008457205882E-06  1.637062831561E-05  3.244055481755E-05

 RESULTANT FORCE    -1.482277842135E-14  4.947431353486E-15 -8.298917109073E-15

 ATOMIC PART

 SYMMETRY ALLOWED FORCES (ANALYTICAL) (DIRECTION, FORCE)

    1  1.5404383E-05    2 -3.5419577E-06    3 -7.8799217E-06    4 -9.9002028E-06
    5  1.2780502E-05    6 -7.0200599E-06    7 -8.4868977E-06    8 -1.3485838E-05
    9  7.6504106E-06   10  2.3135840E-05   11  1.3560778E-05   12 -1.7836807E-05
   13 -2.8659150E-05   14  1.4427183E-05   15  2.8325550E-06   16  5.0764530E-06
   17 -2.8685633E-05   18  1.3849773E-05   19  5.6241848E-06   20  2.0891222E-05
   21  9.4326087E-06   22 -4.0121387E-06   23  4.5340749E-06   24  2.2768278E-05
   25  1.7797921E-05   26  2.0427579E-06   27  1.5313217E-05   28 -1.4892817E-06
   29  5.1921524E-06   30 -1.6169168E-05   31 -1.5158637E-05   32 -6.9828597E-06
   33 -3.5726357E-06   34  5.4074358E-06   35 -1.4163218E-05   36 -7.8079858E-06
   37 -2.1042240E-06   38  2.4598779E-05   39  6.8441981E-06   40 -5.3664331E-06
   41 -4.0888048E-06   42  2.4735906E-05   43  2.3917039E-05   44  2.7859915E-06
   45  8.7854954E-06   46 -8.8638991E-05   47  8.8778883E-05   48 -8.8797823E-05
   49  4.5182217E-06   50 -4.7409267E-05   51  7.2087811E-06   52  2.6762191E-05
   53  1.4143171E-05   54 -3.7465964E-05   55 -4.6189286E-05   56  1.2027266E-05
   57 -6.4525021E-06   58  2.0178087E-05   59  4.1742456E-05   60  3.6016025E-06
   61 -2.3545657E-05   62  1.3132937E-05   63  3.7923024E-05   64  3.2641263E-05
   65 -1.3342690E-05   66  3.0323746E-05   67  9.5903168E-06   68 -1.1776667E-05
   69 -2.2968723E-05   70 -1.6417938E-05   71  4.4700997E-06   72 -2.1672692E-05
   73 -1.4294766E-05   74 -2.2353728E-05   75 -7.0339225E-06   76 -2.8106578E-05
   77  4.1095460E-06   78  3.4117493E-05   79  3.5295301E-05   80 -1.7191463E-05
   81  2.0647640E-05   82  1.3193770E-05   83  4.1923434E-05   84 -4.5982421E-06
   85 -4.3038581E-05   86 -1.3279788E-05   87  2.3658055E-05   88  3.9856887E-05
   89 -3.1551975E-05   90  2.9581858E-07   91  1.8502966E-06   92  4.3049315E-05
   93 -2.7254722E-05   94  2.0795264E-05   95 -5.4924086E-05   96 -4.3215130E-05
   97 -1.6213429E-05   98  1.6307240E-05   99 -6.9090793E-05  100 -5.8681466E-05
  101 -3.7968744E-05  102 -2.0311177E-05

 CELL PART

 GRADIENT WITH RESPECT TO THE CELL PARAMETER IN HARTREE/BOHR
ORDER: -D/DA1X, -D/DA1Y, -D/DA1Z
       -D/DA2X, -D/DA2Y, -D/DA2Z
       -D/DA3X, -D/DA3Y, -D/DA3Z
 -0.590305237222E-15  0.157816675763E-04  0.157416983413E-04
  0.157562208649E-04 -0.131259764860E-13  0.157416983484E-04
  0.157562208649E-04  0.157816674751E-04 -0.135114754768E-13

STRESS TENSOR, IN HARTREE/BOHR^3:
ORDER: 11 12 13
       21 22 23
       31 32 33
 -0.307971362365E-07  0.576907379611E-18  0.576907379611E-18
  0.111782027285E-15 -0.308468743354E-07 -0.861259694598E-16
  0.626063844519E-17  0.201489146181E-16 -0.307687505066E-07

PRESSURE FROM THE STRESS TENSOR,
IN HARTREE/BOHR^3:  0.30804E-07
PRESSURE IN GIGAPASCAL:  0.9063E-03
CONVERSION FACTOR: 1 HARTREE/BOHR^3= 29421 GIGAPASCAL
WHEN USING VALUES FOR BOHR RADIUS AND HARTREE
FROM IUPAC WEBSITE, APRIL 2009
ENTHALPY: -4.5430310582797E+03

 SYMMETRY ALLOWED FORCES (ANALYTICAL) (DIRECTION, FORCE)

    1  8.7317020E-04    2 -1.4265862E-07    3  9.0405761E-07
 TTTTTTTTTTTTTTTTTTTTTTTTTTTTTT TOTGRA_C    TELAPSE     3140.51 TCPU     1921.32
 *******************************************************************************
 LATTICE PARAMETERS (ANGSTROMS AND DEGREES) - BOHR = 0.5291772083 ANGSTROM
 PRIMITIVE CELL - CENTRING CODE 6/1 VOLUME=  2425.107412 - DENSITY  0.929 g/cm^3
         A              B              C           ALPHA      BETA       GAMMA 
    14.65944820    14.65944820    14.65944820   109.471221 109.471221 109.471221
 *******************************************************************************
 ATOMS IN THE ASYMMETRIC UNIT   36 - ATOMS IN THE UNIT CELL:  138
     ATOM                 X/A                 Y/B                 Z/C    
 *******************************************************************************
      1 T   1 H    -1.382540026323E-01  3.149825437132E-01 -2.367718264253E-01
      2 F   1 H    -4.482456298615E-01  9.851782379297E-02  2.367718264253E-01
      3 F   1 H     1.382540026323E-01 -9.851782379297E-02  4.532365463455E-01
      4 F   1 H     4.482456298615E-01 -3.149825437132E-01 -4.532365463455E-01
      5 T   1 H    -2.367718264253E-01 -1.382540026323E-01  3.149825437132E-01
      6 T   1 H     3.149825437132E-01 -2.367718264253E-01 -1.382540026323E-01
      7 F   1 H    -4.532365463455E-01  4.482456298615E-01 -3.149825437132E-01
      8 F   1 H     9.851782379297E-02  2.367718264253E-01 -4.482456298615E-01
      9 F   1 H     2.367718264253E-01 -4.482456298615E-01  9.851782379297E-02
     10 F   1 H    -9.851782379297E-02  4.532365463455E-01  1.382540026323E-01
     11 F   1 H     4.532365463455E-01  1.382540026323E-01 -9.851782379297E-02
     12 F   1 H    -3.149825437132E-01 -4.532365463455E-01  4.482456298615E-01
     13 T   1 H    -2.330055195838E-01  3.589445779368E-01 -1.049053514425E-01
     14 F   1 H     4.638499293793E-01 -1.281001681412E-01  1.049053514425E-01
     15 F   1 H     2.330055195838E-01  1.281001681412E-01 -4.080499024794E-01
     16 F   1 H    -4.638499293793E-01 -3.589445779368E-01  4.080499024794E-01
     17 T   1 H    -1.049053514425E-01 -2.330055195838E-01  3.589445779368E-01
     18 T   1 H     3.589445779368E-01 -1.049053514425E-01 -2.330055195838E-01
     19 F   1 H     4.080499024794E-01 -4.638499293793E-01 -3.589445779368E-01
     20 F   1 H    -1.281001681412E-01  1.049053514425E-01  4.638499293793E-01
     21 F   1 H     1.049053514425E-01  4.638499293793E-01 -1.281001681412E-01
     22 F   1 H     1.281001681412E-01 -4.080499024794E-01  2.330055195838E-01
     23 F   1 H    -4.080499024794E-01  2.330055195838E-01  1.281001681412E-01
     24 F   1 H    -3.589445779368E-01  4.080499024794E-01 -4.638499293793E-01
     25 T   1 H     4.449704511619E-01  1.078387850526E-01 -4.966442842586E-01
     26 F   1 H    -3.955169306888E-01 -5.838526457950E-02  4.966442842586E-01
     27 F   1 H    -4.449704511619E-01  5.838526457950E-02 -3.371316661093E-01
     28 F   1 H     3.955169306888E-01 -1.078387850526E-01  3.371316661093E-01
     29 T   1 H    -4.966442842586E-01  4.449704511619E-01  1.078387850526E-01
     30 T   1 H     1.078387850526E-01 -4.966442842586E-01  4.449704511619E-01
     31 F   1 H     3.371316661093E-01  3.955169306888E-01 -1.078387850526E-01
     32 F   1 H    -5.838526457950E-02  4.966442842586E-01 -3.955169306888E-01
     33 F   1 H     4.966442842586E-01 -3.955169306888E-01 -5.838526457950E-02
     34 F   1 H     5.838526457950E-02 -3.371316661093E-01 -4.449704511619E-01
     35 F   1 H    -3.371316661093E-01 -4.449704511619E-01  5.838526457950E-02
     36 F   1 H    -1.078387850526E-01  3.371316661093E-01  3.955169306888E-01
     37 T   1 H     4.488732216674E-01  2.372929014317E-01 -4.543975910279E-01
     38 F   1 H    -3.083095075405E-01 -9.672918730477E-02  4.543975910279E-01
     39 F   1 H    -4.488732216674E-01  9.672918730477E-02 -2.115803202357E-01
     40 F   1 H     3.083095075405E-01 -2.372929014317E-01  2.115803202357E-01
     41 T   1 H    -4.543975910279E-01  4.488732216674E-01  2.372929014317E-01
     42 T   1 H     2.372929014317E-01 -4.543975910279E-01  4.488732216674E-01
     43 F   1 H     2.115803202357E-01  3.083095075405E-01 -2.372929014317E-01
     44 F   1 H    -9.672918730477E-02  4.543975910279E-01 -3.083095075405E-01
     45 F   1 H     4.543975910279E-01 -3.083095075405E-01 -9.672918730477E-02
     46 F   1 H     9.672918730477E-02 -2.115803202357E-01 -4.488732216674E-01
     47 F   1 H    -2.115803202357E-01 -4.488732216674E-01  9.672918730477E-02
     48 F   1 H    -2.372929014317E-01  2.115803202357E-01  3.083095075405E-01
     49 T   1 H    -4.916192983392E-01  1.997720257597E-01  4.618805987814E-01
     50 F   1 H    -2.621085730217E-01  4.650010287942E-02 -4.618805987814E-01
     51 F   1 H     4.916192983392E-01 -4.650010287942E-02 -3.086086759011E-01
     52 F   1 H     2.621085730217E-01 -1.997720257597E-01  3.086086759011E-01
     53 T   1 H     4.618805987814E-01 -4.916192983392E-01  1.997720257597E-01
     54 T   1 H     1.997720257597E-01  4.618805987814E-01 -4.916192983392E-01
     55 F   1 H     3.086086759011E-01  2.621085730217E-01 -1.997720257597E-01
     56 F   1 H     4.650010287942E-02 -4.618805987814E-01 -2.621085730217E-01
     57 F   1 H    -4.618805987814E-01 -2.621085730217E-01  4.650010287942E-02
     58 F   1 H    -4.650010287942E-02 -3.086086759011E-01  4.916192983392E-01
     59 F   1 H    -3.086086759011E-01  4.916192983392E-01 -4.650010287942E-02
     60 F   1 H    -1.997720257597E-01  3.086086759011E-01  2.621085730217E-01
     61 T 230 ZN   -2.763252848868E-01  2.236747151132E-01  5.000000000000E-01
     62 F 230 ZN    2.763252848868E-01 -2.236747151132E-01  5.000000000000E-01
     63 T 230 ZN   -5.000000000000E-01 -2.763252848868E-01  2.236747151132E-01
     64 T 230 ZN    2.236747151132E-01  5.000000000000E-01 -2.763252848868E-01
     65 F 230 ZN   -5.000000000000E-01  2.763252848868E-01 -2.236747151132E-01
     66 F 230 ZN   -2.236747151132E-01  5.000000000000E-01  2.763252848868E-01
     67 T   6 C    -3.939707158468E-01  2.487802741745E-01 -3.668529095683E-01
     68 F   6 C    -3.843668162572E-01 -2.711780627858E-02  3.668529095683E-01
     69 F   6 C     3.939707158468E-01  2.711780627858E-02 -3.572490099787E-01
     70 F   6 C     3.843668162572E-01 -2.487802741745E-01  3.572490099787E-01
     71 T   6 C    -3.668529095683E-01 -3.939707158468E-01  2.487802741745E-01
     72 T   6 C     2.487802741745E-01 -3.668529095683E-01 -3.939707158468E-01
     73 F   6 C     3.572490099787E-01  3.843668162572E-01 -2.487802741745E-01
     74 F   6 C    -2.711780627858E-02  3.668529095683E-01 -3.843668162572E-01
     75 F   6 C     3.668529095683E-01 -3.843668162572E-01 -2.711780627858E-02
     76 F   6 C     2.711780627858E-02 -3.572490099787E-01  3.939707158468E-01
     77 F   6 C    -3.572490099787E-01  3.939707158468E-01  2.711780627858E-02
     78 F   6 C    -2.487802741745E-01  3.572490099787E-01  3.843668162572E-01
     79 T   6 C    -2.215384155535E-01  3.013029442759E-01 -2.592327183432E-01
     80 F   6 C    -4.394643373809E-01  3.769430278968E-02  2.592327183432E-01
     81 F   6 C     2.215384155535E-01 -3.769430278968E-02 -4.771586401706E-01
     82 F   6 C     4.394643373809E-01 -3.013029442759E-01  4.771586401706E-01
     83 T   6 C    -2.592327183432E-01 -2.215384155535E-01  3.013029442759E-01
     84 T   6 C     3.013029442759E-01 -2.592327183432E-01 -2.215384155535E-01
     85 F   6 C     4.771586401706E-01  4.394643373809E-01 -3.013029442759E-01
     86 F   6 C     3.769430278968E-02  2.592327183432E-01 -4.394643373809E-01
     87 F   6 C     2.592327183432E-01 -4.394643373809E-01  3.769430278968E-02
     88 F   6 C    -3.769430278968E-02 -4.771586401706E-01  2.215384155535E-01
     89 F   6 C    -4.771586401706E-01  2.215384155535E-01 -3.769430278968E-02
     90 F   6 C    -3.013029442759E-01  4.771586401706E-01  4.394643373809E-01
     91 T   6 C     4.960613603305E-01  1.957836996227E-01 -4.697507111585E-01
     92 F   6 C    -3.344655892188E-01 -3.418792851098E-02  4.697507111585E-01
     93 F   6 C    -4.960613603305E-01  3.418792851098E-02 -3.002776607079E-01
     94 F   6 C     3.344655892188E-01 -1.957836996227E-01  3.002776607079E-01
     95 T   6 C    -4.697507111585E-01  4.960613603305E-01  1.957836996227E-01
     96 T   6 C     1.957836996227E-01 -4.697507111585E-01  4.960613603305E-01
     97 F   6 C     3.002776607079E-01  3.344655892188E-01 -1.957836996227E-01
     98 F   6 C    -3.418792851098E-02  4.697507111585E-01 -3.344655892188E-01
     99 F   6 C     4.697507111585E-01 -3.344655892188E-01 -3.418792851098E-02
    100 F   6 C     3.418792851098E-02 -3.002776607079E-01 -4.960613603305E-01
    101 F   6 C    -3.002776607079E-01 -4.960613603305E-01  3.418792851098E-02
    102 F   6 C    -1.957836996227E-01  3.002776607079E-01  3.344655892188E-01
    103 T   7 N    -3.014952876628E-01  2.545630014934E-01 -3.686202384592E-01
    104 F   7 N    -3.768167600474E-01  6.712495079643E-02  3.686202384592E-01
    105 F   7 N     3.014952876628E-01 -6.712495079643E-02 -4.439417108439E-01
    106 F   7 N     3.768167600474E-01 -2.545630014934E-01  4.439417108439E-01
    107 T   7 N    -3.686202384592E-01 -3.014952876628E-01  2.545630014934E-01
    108 T   7 N     2.545630014934E-01 -3.686202384592E-01 -3.014952876628E-01
    109 F   7 N     4.439417108439E-01  3.768167600474E-01 -2.545630014934E-01
    110 F   7 N     6.712495079643E-02  3.686202384592E-01 -3.768167600474E-01
    111 F   7 N     3.686202384592E-01 -3.768167600474E-01  6.712495079643E-02
    112 F   7 N    -6.712495079643E-02 -4.439417108439E-01  3.014952876628E-01
    113 F   7 N    -4.439417108439E-01  3.014952876628E-01 -6.712495079643E-02
    114 F   7 N    -2.545630014934E-01  4.439417108439E-01  3.768167600474E-01
    115 T   6 C    -2.685005804909E-01  3.230253524486E-01 -1.941686949693E-01
    116 F   6 C    -4.828059525821E-01 -7.433188552161E-02  1.941686949693E-01
    117 F   6 C     2.685005804909E-01  7.433188552161E-02 -4.084740670604E-01
    118 F   6 C     4.828059525821E-01 -3.230253524486E-01  4.084740670604E-01
    119 T   6 C    -1.941686949693E-01 -2.685005804909E-01  3.230253524486E-01
    120 T   6 C     3.230253524486E-01 -1.941686949693E-01 -2.685005804909E-01
    121 F   6 C     4.084740670604E-01  4.828059525821E-01 -3.230253524486E-01
    122 F   6 C    -7.433188552161E-02  1.941686949693E-01 -4.828059525821E-01
    123 F   6 C     1.941686949693E-01 -4.828059525821E-01 -7.433188552161E-02
    124 F   6 C     7.433188552161E-02 -4.084740670604E-01  2.685005804909E-01
    125 F   6 C    -4.084740670604E-01  2.685005804909E-01  7.433188552161E-02
    126 F   6 C    -3.230253524486E-01  4.084740670604E-01  4.828059525821E-01
    127 T   7 N    -3.775448914440E-01  2.901259509917E-01 -2.627728991757E-01
    128 F   7 N    -4.471011498326E-01 -1.147719922683E-01  2.627728991757E-01
    129 F   7 N     3.775448914440E-01  1.147719922683E-01 -3.323291575643E-01
    130 F   7 N     4.471011498326E-01 -2.901259509917E-01  3.323291575643E-01
    131 T   7 N    -2.627728991757E-01 -3.775448914440E-01  2.901259509917E-01
    132 T   7 N     2.901259509917E-01 -2.627728991757E-01 -3.775448914440E-01
    133 F   7 N     3.323291575643E-01  4.471011498326E-01 -2.901259509917E-01
    134 F   7 N    -1.147719922683E-01  2.627728991757E-01 -4.471011498326E-01
    135 F   7 N     2.627728991757E-01 -4.471011498326E-01 -1.147719922683E-01
    136 F   7 N     1.147719922683E-01 -3.323291575643E-01  3.775448914440E-01
    137 F   7 N    -3.323291575643E-01  3.775448914440E-01  1.147719922683E-01
    138 F   7 N    -2.901259509917E-01  3.323291575643E-01  4.471011498326E-01

 TRANSFORMATION MATRIX PRIMITIVE-CRYSTALLOGRAPHIC CELL
  0.0000  1.0000  1.0000  1.0000  0.0000  1.0000  1.0000  1.0000  0.0000

 *******************************************************************************
 CRYSTALLOGRAPHIC CELL (VOLUME=       4850.21482353)
         A              B              C           ALPHA      BETA       GAMMA 
    16.92727273    16.92727273    16.92727273    90.000000  90.000000  90.000000

 COORDINATES IN THE CRYSTALLOGRAPHIC CELL
     ATOM                 X/A                 Y/B                 Z/C    
 *******************************************************************************
      1 T   1 H     1.082323599601E-01 -3.450041863854E-01  2.067501837531E-01
      2 F   1 H    -1.082323599601E-01  3.450041863854E-01  2.067501837531E-01
      3 F   1 H     1.082323599601E-01  3.450041863854E-01 -2.067501837531E-01
      4 F   1 H    -1.082323599601E-01 -3.450041863854E-01 -2.067501837531E-01
      5 T   1 H     2.067501837531E-01  1.082323599601E-01 -3.450041863854E-01
      6 T   1 H    -3.450041863854E-01  2.067501837531E-01  1.082323599601E-01
      7 F   1 H    -2.067501837531E-01 -1.082323599601E-01 -3.450041863854E-01
      8 F   1 H     3.450041863854E-01  2.067501837531E-01 -1.082323599601E-01
      9 F   1 H     2.067501837531E-01 -1.082323599601E-01  3.450041863854E-01
     10 F   1 H     3.450041863854E-01 -2.067501837531E-01  1.082323599601E-01
     11 F   1 H    -2.067501837531E-01  1.082323599601E-01  3.450041863854E-01
     12 F   1 H    -3.450041863854E-01 -2.067501837531E-01 -1.082323599601E-01
     13 T   1 H     2.435223730390E-01 -3.484277244816E-01  1.154222048978E-01
     14 F   1 H    -2.435223730390E-01  3.484277244816E-01  1.154222048978E-01
     15 F   1 H     2.435223730390E-01  3.484277244816E-01 -1.154222048978E-01
     16 F   1 H    -2.435223730390E-01 -3.484277244816E-01 -1.154222048978E-01
     17 T   1 H     1.154222048978E-01  2.435223730390E-01 -3.484277244816E-01
     18 T   1 H    -3.484277244816E-01  1.154222048978E-01  2.435223730390E-01
     19 F   1 H    -1.154222048978E-01 -2.435223730390E-01 -3.484277244816E-01
     20 F   1 H     3.484277244816E-01  1.154222048978E-01 -2.435223730390E-01
     21 F   1 H     1.154222048978E-01 -2.435223730390E-01  3.484277244816E-01
     22 F   1 H     3.484277244816E-01 -1.154222048978E-01  2.435223730390E-01
     23 F   1 H    -1.154222048978E-01  2.435223730390E-01  3.484277244816E-01
     24 F   1 H    -3.484277244816E-01 -1.154222048978E-01 -2.435223730390E-01
     25 T   1 H     8.311202481607E-02  4.202436909253E-01  2.472676023657E-02
     26 F   1 H    -8.311202481607E-02 -4.202436909253E-01  2.472676023657E-02
     27 F   1 H     8.311202481607E-02 -4.202436909253E-01 -2.472676023657E-02
     28 F   1 H    -8.311202481607E-02  4.202436909253E-01 -2.472676023657E-02
     29 T   1 H     2.472676023657E-02  8.311202481607E-02  4.202436909253E-01
     30 T   1 H     4.202436909253E-01  2.472676023657E-02  8.311202481607E-02
     31 F   1 H    -2.472676023657E-02 -8.311202481607E-02  4.202436909253E-01
     32 F   1 H    -4.202436909253E-01  2.472676023657E-02 -8.311202481607E-02
     33 F   1 H     2.472676023657E-02 -8.311202481607E-02 -4.202436909253E-01
     34 F   1 H    -4.202436909253E-01 -2.472676023657E-02  8.311202481607E-02
     35 F   1 H    -2.472676023657E-02  8.311202481607E-02 -4.202436909253E-01
     36 F   1 H     4.202436909253E-01 -2.472676023657E-02 -8.311202481607E-02
     37 T   1 H     1.670110443682E-01  3.785913646039E-01  7.028185706345E-02
     38 F   1 H    -1.670110443682E-01 -3.785913646039E-01  7.028185706345E-02
     39 F   1 H     1.670110443682E-01 -3.785913646039E-01 -7.028185706345E-02
     40 F   1 H    -1.670110443682E-01  3.785913646039E-01 -7.028185706345E-02
     41 T   1 H     7.028185706345E-02  1.670110443682E-01  3.785913646039E-01
     42 T   1 H     3.785913646039E-01  7.028185706345E-02  1.670110443682E-01
     43 F   1 H    -7.028185706345E-02 -1.670110443682E-01  3.785913646039E-01
     44 F   1 H    -3.785913646039E-01  7.028185706345E-02 -1.670110443682E-01
     45 F   1 H     7.028185706345E-02 -1.670110443682E-01 -3.785913646039E-01
     46 F   1 H    -3.785913646039E-01 -7.028185706345E-02  1.670110443682E-01
     47 F   1 H    -7.028185706345E-02  1.670110443682E-01 -3.785913646039E-01
     48 F   1 H     3.785913646039E-01 -7.028185706345E-02 -1.670110443682E-01
     49 T   1 H     7.663596144017E-02  3.852446373412E-01  1.231360643196E-01
     50 F   1 H    -7.663596144017E-02 -3.852446373412E-01  1.231360643196E-01
     51 F   1 H     7.663596144017E-02 -3.852446373412E-01 -1.231360643196E-01
     52 F   1 H    -7.663596144017E-02  3.852446373412E-01 -1.231360643196E-01
     53 T   1 H     1.231360643196E-01  7.663596144017E-02  3.852446373412E-01
     54 T   1 H     3.852446373412E-01  1.231360643196E-01  7.663596144017E-02
     55 F   1 H    -1.231360643196E-01 -7.663596144017E-02  3.852446373412E-01
     56 F   1 H    -3.852446373412E-01  1.231360643196E-01 -7.663596144017E-02
     57 F   1 H     1.231360643196E-01 -7.663596144017E-02 -3.852446373412E-01
     58 F   1 H    -3.852446373412E-01 -1.231360643196E-01  7.663596144017E-02
     59 F   1 H    -1.231360643196E-01  7.663596144017E-02 -3.852446373412E-01
     60 F   1 H     3.852446373412E-01 -1.231360643196E-01 -7.663596144017E-02
     61 T 230 ZN   -5.000000000000E-01  0.000000000000E+00 -2.763252848868E-01
     62 F 230 ZN   -5.000000000000E-01 -5.553213256861E-17  2.763252848868E-01
     63 T 230 ZN   -2.763252848868E-01  5.000000000000E-01  1.388303314215E-17
     64 T 230 ZN   -2.776606628430E-17 -2.763252848868E-01  5.000000000000E-01
     65 F 230 ZN    2.763252848868E-01 -5.000000000000E-01 -4.164909942645E-17
     66 F 230 ZN    5.553213256861E-17  2.763252848868E-01  5.000000000000E-01
     67 T   6 C     1.379490402265E-01  4.951980502052E-01  1.108312339480E-01
     68 F   6 C    -1.379490402265E-01 -4.951980502052E-01  1.108312339480E-01
     69 F   6 C     1.379490402265E-01 -4.951980502052E-01 -1.108312339480E-01
     70 F   6 C    -1.379490402265E-01  4.951980502052E-01 -1.108312339480E-01
     71 T   6 C     1.108312339480E-01  1.379490402265E-01  4.951980502052E-01
     72 T   6 C     4.951980502052E-01  1.108312339480E-01  1.379490402265E-01
     73 F   6 C    -1.108312339480E-01 -1.379490402265E-01  4.951980502052E-01
     74 F   6 C    -4.951980502052E-01  1.108312339480E-01 -1.379490402265E-01
     75 F   6 C     1.108312339480E-01 -1.379490402265E-01 -4.951980502052E-01
     76 F   6 C    -4.951980502052E-01 -1.108312339480E-01  1.379490402265E-01
     77 F   6 C    -1.108312339480E-01  1.379490402265E-01 -4.951980502052E-01
     78 F   6 C     4.951980502052E-01 -1.108312339480E-01 -1.379490402265E-01
     79 T   6 C     1.318043207431E-01 -3.910370390863E-01  1.694986235328E-01
     80 F   6 C    -1.318043207431E-01  3.910370390863E-01  1.694986235328E-01
     81 F   6 C     1.318043207431E-01  3.910370390863E-01 -1.694986235328E-01
     82 F   6 C    -1.318043207431E-01 -3.910370390863E-01 -1.694986235328E-01
     83 T   6 C     1.694986235328E-01  1.318043207431E-01 -3.910370390863E-01
     84 T   6 C    -3.910370390863E-01  1.694986235328E-01  1.318043207431E-01
     85 F   6 C    -1.694986235328E-01 -1.318043207431E-01 -3.910370390863E-01
     86 F   6 C     3.910370390863E-01  1.694986235328E-01 -1.318043207431E-01
     87 F   6 C     1.694986235328E-01 -1.318043207431E-01  3.910370390863E-01
     88 F   6 C     3.910370390863E-01 -1.694986235328E-01  1.318043207431E-01
     89 F   6 C    -1.694986235328E-01  1.318043207431E-01  3.910370390863E-01
     90 F   6 C    -3.910370390863E-01 -1.694986235328E-01 -1.318043207431E-01
     91 T   6 C     1.149858140668E-01  4.152634747747E-01  8.079788555584E-02
     92 F   6 C    -1.149858140668E-01 -4.152634747747E-01  8.079788555584E-02
     93 F   6 C     1.149858140668E-01 -4.152634747747E-01 -8.079788555584E-02
     94 F   6 C    -1.149858140668E-01  4.152634747747E-01 -8.079788555584E-02
     95 T   6 C     8.079788555584E-02  1.149858140668E-01  4.152634747747E-01
     96 T   6 C     4.152634747747E-01  8.079788555584E-02  1.149858140668E-01
     97 F   6 C    -8.079788555584E-02 -1.149858140668E-01  4.152634747747E-01
     98 F   6 C    -4.152634747747E-01  8.079788555584E-02 -1.149858140668E-01
     99 F   6 C     8.079788555584E-02 -1.149858140668E-01 -4.152634747747E-01
    100 F   6 C    -4.152634747747E-01 -8.079788555584E-02  1.149858140668E-01
    101 F   6 C    -8.079788555584E-02  1.149858140668E-01 -4.152634747747E-01
    102 F   6 C     4.152634747747E-01 -8.079788555584E-02 -1.149858140668E-01
    103 T   7 N     9.371902534848E-02 -4.623392638077E-01  1.608439761449E-01
    104 F   7 N    -9.371902534848E-02  4.623392638077E-01  1.608439761449E-01
    105 F   7 N     9.371902534848E-02  4.623392638077E-01 -1.608439761449E-01
    106 F   7 N    -9.371902534848E-02 -4.623392638077E-01 -1.608439761449E-01
    107 T   7 N     1.608439761449E-01  9.371902534848E-02 -4.623392638077E-01
    108 T   7 N    -4.623392638077E-01  1.608439761449E-01  9.371902534848E-02
    109 F   7 N    -1.608439761449E-01 -9.371902534848E-02 -4.623392638077E-01
    110 F   7 N     4.623392638077E-01  1.608439761449E-01 -9.371902534848E-02
    111 F   7 N     1.608439761449E-01 -9.371902534848E-02  4.623392638077E-01
    112 F   7 N     4.623392638077E-01 -1.608439761449E-01  9.371902534848E-02
    113 F   7 N    -1.608439761449E-01  9.371902534848E-02  4.623392638077E-01
    114 F   7 N    -4.623392638077E-01 -1.608439761449E-01 -9.371902534848E-02
    115 T   6 C     1.986786189851E-01 -3.928473139544E-01  1.243467334635E-01
    116 F   6 C    -1.986786189851E-01  3.928473139544E-01  1.243467334635E-01
    117 F   6 C     1.986786189851E-01  3.928473139544E-01 -1.243467334635E-01
    118 F   6 C    -1.986786189851E-01 -3.928473139544E-01 -1.243467334635E-01
    119 T   6 C     1.243467334635E-01  1.986786189851E-01 -3.928473139544E-01
    120 T   6 C    -3.928473139544E-01  1.243467334635E-01  1.986786189851E-01
    121 F   6 C    -1.243467334635E-01 -1.986786189851E-01 -3.928473139544E-01
    122 F   6 C     3.928473139544E-01  1.243467334635E-01 -1.986786189851E-01
    123 F   6 C     1.243467334635E-01 -1.986786189851E-01  3.928473139544E-01
    124 F   6 C     3.928473139544E-01 -1.243467334635E-01  1.986786189851E-01
    125 F   6 C    -1.243467334635E-01  1.986786189851E-01  3.928473139544E-01
    126 F   6 C    -3.928473139544E-01 -1.243467334635E-01 -1.986786189851E-01
    127 T   7 N     2.024489716300E-01 -4.652218708057E-01  8.767697936170E-02
    128 F   7 N    -2.024489716300E-01  4.652218708057E-01  8.767697936170E-02
    129 F   7 N     2.024489716300E-01  4.652218708057E-01 -8.767697936170E-02
    130 F   7 N    -2.024489716300E-01 -4.652218708057E-01 -8.767697936170E-02
    131 T   7 N     8.767697936170E-02  2.024489716300E-01 -4.652218708057E-01
    132 T   7 N    -4.652218708057E-01  8.767697936170E-02  2.024489716300E-01
    133 F   7 N    -8.767697936170E-02 -2.024489716300E-01 -4.652218708057E-01
    134 F   7 N     4.652218708057E-01  8.767697936170E-02 -2.024489716300E-01
    135 F   7 N     8.767697936170E-02 -2.024489716300E-01  4.652218708057E-01
    136 F   7 N     4.652218708057E-01 -8.767697936170E-02  2.024489716300E-01
    137 F   7 N    -8.767697936170E-02  2.024489716300E-01  4.652218708057E-01
    138 F   7 N    -4.652218708057E-01 -8.767697936170E-02 -2.024489716300E-01

 T = ATOM BELONGING TO THE ASYMMETRIC UNIT

 *******************************************************************************
 * CELL DEFORMATION
 *******************************************************************************

    ELASTIC STRAIN MATRIX (ADIMENSIONAL)

    1   -0.0150000000    0.0000000000    0.0000000000
    2    0.0000000000    0.0000000000    0.0000000000
    3    0.0000000000    0.0000000000    0.0000000000

 LATTICE PARAMETERS (ANGSTROMS AND DEGREES) OF
 (1) ORIGINAL PRIMITIVE CELL
 (2) ORIGINAL CRYSTALLOGRAPHIC CELL
 (3) DEFORMED PRIMITIVE CELL
 (4) DEFORMED CRYSTALLOGRAPHIC CELL

            A           B           C        ALPHA       BETA        GAMMA         VOL
 (1)   14.659448   14.659448   14.659448  109.471221  109.471221  109.471221 2425.107412
 (2)   16.927273   16.927273   16.927273   90.000000   90.000000   90.000000 4850.214824
 (3)   14.586519   14.586519   14.586519  110.285563  109.065590  109.065590 2388.730801
 (4)   16.673364   16.927273   16.927273   90.000000   90.000000   90.000000 4777.461601

 * CELL DEFORMATION COMPLETE - NO. OF SYMMOPS   4
 *******************************************************************************
 LATTICE PARAMETERS (ANGSTROMS AND DEGREES) - BOHR = 0.5291772083 ANGSTROM
 PRIMITIVE CELL - CENTRING CODE 6/1 VOLUME=  2388.730801 - DENSITY  0.943 g/cm^3
         A              B              C           ALPHA      BETA       GAMMA 
    14.58651928    14.58651928    14.58651928   110.285563 109.065590 109.065590
 *******************************************************************************
 ATOMS IN THE ASYMMETRIC UNIT   36 - ATOMS IN THE UNIT CELL:  138
     ATOM                 X/A                 Y/B                 Z/C    
 *******************************************************************************
      1 T   1 H    -1.382540026323E-01  3.149825437132E-01 -2.367718264253E-01
      2 F   1 H    -4.482456298615E-01  9.851782379297E-02  2.367718264253E-01
      3 F   1 H     1.382540026323E-01 -9.851782379297E-02  4.532365463455E-01
      4 F   1 H     4.482456298615E-01 -3.149825437132E-01 -4.532365463455E-01
      5 T   1 H    -2.367718264253E-01 -1.382540026323E-01  3.149825437132E-01
      6 T   1 H     3.149825437132E-01 -2.367718264253E-01 -1.382540026323E-01
      7 F   1 H    -4.532365463455E-01  4.482456298615E-01 -3.149825437132E-01
      8 F   1 H     9.851782379297E-02  2.367718264253E-01 -4.482456298615E-01
      9 F   1 H     2.367718264253E-01 -4.482456298615E-01  9.851782379297E-02
     10 F   1 H    -9.851782379297E-02  4.532365463455E-01  1.382540026323E-01
     11 F   1 H     4.532365463455E-01  1.382540026323E-01 -9.851782379297E-02
     12 F   1 H    -3.149825437132E-01 -4.532365463455E-01  4.482456298615E-01
     13 T   1 H    -2.330055195838E-01  3.589445779368E-01 -1.049053514425E-01
     14 F   1 H     4.638499293793E-01 -1.281001681412E-01  1.049053514425E-01
     15 F   1 H     2.330055195838E-01  1.281001681412E-01 -4.080499024794E-01
     16 F   1 H    -4.638499293793E-01 -3.589445779368E-01  4.080499024794E-01
     17 T   1 H    -1.049053514425E-01 -2.330055195838E-01  3.589445779368E-01
     18 T   1 H     3.589445779368E-01 -1.049053514425E-01 -2.330055195838E-01
     19 F   1 H     4.080499024794E-01 -4.638499293793E-01 -3.589445779368E-01
     20 F   1 H    -1.281001681412E-01  1.049053514425E-01  4.638499293793E-01
     21 F   1 H     1.049053514425E-01  4.638499293793E-01 -1.281001681412E-01
     22 F   1 H     1.281001681412E-01 -4.080499024794E-01  2.330055195838E-01
     23 F   1 H    -4.080499024794E-01  2.330055195838E-01  1.281001681412E-01
     24 F   1 H    -3.589445779368E-01  4.080499024794E-01 -4.638499293793E-01
     25 T   1 H     4.449704511619E-01  1.078387850526E-01 -4.966442842586E-01
     26 F   1 H    -3.955169306888E-01 -5.838526457950E-02  4.966442842586E-01
     27 F   1 H    -4.449704511619E-01  5.838526457950E-02 -3.371316661093E-01
     28 F   1 H     3.955169306888E-01 -1.078387850526E-01  3.371316661093E-01
     29 T   1 H    -4.966442842586E-01  4.449704511619E-01  1.078387850526E-01
     30 T   1 H     1.078387850526E-01 -4.966442842586E-01  4.449704511619E-01
     31 F   1 H     3.371316661093E-01  3.955169306888E-01 -1.078387850526E-01
     32 F   1 H    -5.838526457950E-02  4.966442842586E-01 -3.955169306888E-01
     33 F   1 H     4.966442842586E-01 -3.955169306888E-01 -5.838526457950E-02
     34 F   1 H     5.838526457950E-02 -3.371316661093E-01 -4.449704511619E-01
     35 F   1 H    -3.371316661093E-01 -4.449704511619E-01  5.838526457950E-02
     36 F   1 H    -1.078387850526E-01  3.371316661093E-01  3.955169306888E-01
     37 T   1 H     4.488732216674E-01  2.372929014317E-01 -4.543975910279E-01
     38 F   1 H    -3.083095075405E-01 -9.672918730477E-02  4.543975910279E-01
     39 F   1 H    -4.488732216674E-01  9.672918730477E-02 -2.115803202357E-01
     40 F   1 H     3.083095075405E-01 -2.372929014317E-01  2.115803202357E-01
     41 T   1 H    -4.543975910279E-01  4.488732216674E-01  2.372929014317E-01
     42 T   1 H     2.372929014317E-01 -4.543975910279E-01  4.488732216674E-01
     43 F   1 H     2.115803202357E-01  3.083095075405E-01 -2.372929014317E-01
     44 F   1 H    -9.672918730477E-02  4.543975910279E-01 -3.083095075405E-01
     45 F   1 H     4.543975910279E-01 -3.083095075405E-01 -9.672918730477E-02
     46 F   1 H     9.672918730477E-02 -2.115803202357E-01 -4.488732216674E-01
     47 F   1 H    -2.115803202357E-01 -4.488732216674E-01  9.672918730477E-02
     48 F   1 H    -2.372929014317E-01  2.115803202357E-01  3.083095075405E-01
     49 T   1 H    -4.916192983392E-01  1.997720257597E-01  4.618805987814E-01
     50 F   1 H    -2.621085730217E-01  4.650010287942E-02 -4.618805987814E-01
     51 F   1 H     4.916192983392E-01 -4.650010287942E-02 -3.086086759011E-01
     52 F   1 H     2.621085730217E-01 -1.997720257597E-01  3.086086759011E-01
     53 T   1 H     4.618805987814E-01 -4.916192983392E-01  1.997720257597E-01
     54 T   1 H     1.997720257597E-01  4.618805987814E-01 -4.916192983392E-01
     55 F   1 H     3.086086759011E-01  2.621085730217E-01 -1.997720257597E-01
     56 F   1 H     4.650010287942E-02 -4.618805987814E-01 -2.621085730217E-01
     57 F   1 H    -4.618805987814E-01 -2.621085730217E-01  4.650010287942E-02
     58 F   1 H    -4.650010287942E-02 -3.086086759011E-01  4.916192983392E-01
     59 F   1 H    -3.086086759011E-01  4.916192983392E-01 -4.650010287942E-02
     60 F   1 H    -1.997720257597E-01  3.086086759011E-01  2.621085730217E-01
     61 T 230 ZN   -2.763252848868E-01  2.236747151132E-01  5.000000000000E-01
     62 F 230 ZN    2.763252848868E-01 -2.236747151132E-01  5.000000000000E-01
     63 T 230 ZN   -5.000000000000E-01 -2.763252848868E-01  2.236747151132E-01
     64 T 230 ZN    2.236747151132E-01  5.000000000000E-01 -2.763252848868E-01
     65 F 230 ZN   -5.000000000000E-01  2.763252848868E-01 -2.236747151132E-01
     66 F 230 ZN   -2.236747151132E-01  5.000000000000E-01  2.763252848868E-01
     67 T   6 C    -3.939707158468E-01  2.487802741745E-01 -3.668529095683E-01
     68 F   6 C    -3.843668162572E-01 -2.711780627858E-02  3.668529095683E-01
     69 F   6 C     3.939707158468E-01  2.711780627858E-02 -3.572490099787E-01
     70 F   6 C     3.843668162572E-01 -2.487802741745E-01  3.572490099787E-01
     71 T   6 C    -3.668529095683E-01 -3.939707158468E-01  2.487802741745E-01
     72 T   6 C     2.487802741745E-01 -3.668529095683E-01 -3.939707158468E-01
     73 F   6 C     3.572490099787E-01  3.843668162572E-01 -2.487802741745E-01
     74 F   6 C    -2.711780627858E-02  3.668529095683E-01 -3.843668162572E-01
     75 F   6 C     3.668529095683E-01 -3.843668162572E-01 -2.711780627858E-02
     76 F   6 C     2.711780627858E-02 -3.572490099787E-01  3.939707158468E-01
     77 F   6 C    -3.572490099787E-01  3.939707158468E-01  2.711780627858E-02
     78 F   6 C    -2.487802741745E-01  3.572490099787E-01  3.843668162572E-01
     79 T   6 C    -2.215384155535E-01  3.013029442759E-01 -2.592327183432E-01
     80 F   6 C    -4.394643373809E-01  3.769430278968E-02  2.592327183432E-01
     81 F   6 C     2.215384155535E-01 -3.769430278968E-02 -4.771586401706E-01
     82 F   6 C     4.394643373809E-01 -3.013029442759E-01  4.771586401706E-01
     83 T   6 C    -2.592327183432E-01 -2.215384155535E-01  3.013029442759E-01
     84 T   6 C     3.013029442759E-01 -2.592327183432E-01 -2.215384155535E-01
     85 F   6 C     4.771586401706E-01  4.394643373809E-01 -3.013029442759E-01
     86 F   6 C     3.769430278968E-02  2.592327183432E-01 -4.394643373809E-01
     87 F   6 C     2.592327183432E-01 -4.394643373809E-01  3.769430278968E-02
     88 F   6 C    -3.769430278968E-02 -4.771586401706E-01  2.215384155535E-01
     89 F   6 C    -4.771586401706E-01  2.215384155535E-01 -3.769430278968E-02
     90 F   6 C    -3.013029442759E-01  4.771586401706E-01  4.394643373809E-01
     91 T   6 C     4.960613603305E-01  1.957836996227E-01 -4.697507111585E-01
     92 F   6 C    -3.344655892188E-01 -3.418792851098E-02  4.697507111585E-01
     93 F   6 C    -4.960613603305E-01  3.418792851098E-02 -3.002776607079E-01
     94 F   6 C     3.344655892188E-01 -1.957836996227E-01  3.002776607079E-01
     95 T   6 C    -4.697507111585E-01  4.960613603305E-01  1.957836996227E-01
     96 T   6 C     1.957836996227E-01 -4.697507111585E-01  4.960613603305E-01
     97 F   6 C     3.002776607079E-01  3.344655892188E-01 -1.957836996227E-01
     98 F   6 C    -3.418792851098E-02  4.697507111585E-01 -3.344655892188E-01
     99 F   6 C     4.697507111585E-01 -3.344655892188E-01 -3.418792851098E-02
    100 F   6 C     3.418792851098E-02 -3.002776607079E-01 -4.960613603305E-01
    101 F   6 C    -3.002776607079E-01 -4.960613603305E-01  3.418792851098E-02
    102 F   6 C    -1.957836996227E-01  3.002776607079E-01  3.344655892188E-01
    103 T   7 N    -3.014952876628E-01  2.545630014934E-01 -3.686202384592E-01
    104 F   7 N    -3.768167600474E-01  6.712495079643E-02  3.686202384592E-01
    105 F   7 N     3.014952876628E-01 -6.712495079643E-02 -4.439417108439E-01
    106 F   7 N     3.768167600474E-01 -2.545630014934E-01  4.439417108439E-01
    107 T   7 N    -3.686202384592E-01 -3.014952876628E-01  2.545630014934E-01
    108 T   7 N     2.545630014934E-01 -3.686202384592E-01 -3.014952876628E-01
    109 F   7 N     4.439417108439E-01  3.768167600474E-01 -2.545630014934E-01
    110 F   7 N     6.712495079643E-02  3.686202384592E-01 -3.768167600474E-01
    111 F   7 N     3.686202384592E-01 -3.768167600474E-01  6.712495079643E-02
    112 F   7 N    -6.712495079643E-02 -4.439417108439E-01  3.014952876628E-01
    113 F   7 N    -4.439417108439E-01  3.014952876628E-01 -6.712495079643E-02
    114 F   7 N    -2.545630014934E-01  4.439417108439E-01  3.768167600474E-01
    115 T   6 C    -2.685005804909E-01  3.230253524486E-01 -1.941686949693E-01
    116 F   6 C    -4.828059525821E-01 -7.433188552161E-02  1.941686949693E-01
    117 F   6 C     2.685005804909E-01  7.433188552161E-02 -4.084740670604E-01
    118 F   6 C     4.828059525821E-01 -3.230253524486E-01  4.084740670604E-01
    119 T   6 C    -1.941686949693E-01 -2.685005804909E-01  3.230253524486E-01
    120 T   6 C     3.230253524486E-01 -1.941686949693E-01 -2.685005804909E-01
    121 F   6 C     4.084740670604E-01  4.828059525821E-01 -3.230253524486E-01
    122 F   6 C    -7.433188552161E-02  1.941686949693E-01 -4.828059525821E-01
    123 F   6 C     1.941686949693E-01 -4.828059525821E-01 -7.433188552161E-02
    124 F   6 C     7.433188552161E-02 -4.084740670604E-01  2.685005804909E-01
    125 F   6 C    -4.084740670604E-01  2.685005804909E-01  7.433188552161E-02
    126 F   6 C    -3.230253524486E-01  4.084740670604E-01  4.828059525821E-01
    127 T   7 N    -3.775448914440E-01  2.901259509917E-01 -2.627728991757E-01
    128 F   7 N    -4.471011498326E-01 -1.147719922683E-01  2.627728991757E-01
    129 F   7 N     3.775448914440E-01  1.147719922683E-01 -3.323291575643E-01
    130 F   7 N     4.471011498326E-01 -2.901259509917E-01  3.323291575643E-01
    131 T   7 N    -2.627728991757E-01 -3.775448914440E-01  2.901259509917E-01
    132 T   7 N     2.901259509917E-01 -2.627728991757E-01 -3.775448914440E-01
    133 F   7 N     3.323291575643E-01  4.471011498326E-01 -2.901259509917E-01
    134 F   7 N    -1.147719922683E-01  2.627728991757E-01 -4.471011498326E-01
    135 F   7 N     2.627728991757E-01 -4.471011498326E-01 -1.147719922683E-01
    136 F   7 N     1.147719922683E-01 -3.323291575643E-01  3.775448914440E-01
    137 F   7 N    -3.323291575643E-01  3.775448914440E-01  1.147719922683E-01
    138 F   7 N    -2.901259509917E-01  3.323291575643E-01  4.471011498326E-01

 TRANSFORMATION MATRIX PRIMITIVE-CRYSTALLOGRAPHIC CELL
  0.0000  1.0000  1.0000  1.0000  0.0000  1.0000  1.0000  1.0000  0.0000

 *******************************************************************************
 CRYSTALLOGRAPHIC CELL (VOLUME=       4777.46160117)
         A              B              C           ALPHA      BETA       GAMMA 
    16.67336364    16.92727273    16.92727273    90.000000  90.000000  90.000000

 COORDINATES IN THE CRYSTALLOGRAPHIC CELL
     ATOM                 X/A                 Y/B                 Z/C    
 *******************************************************************************
      1 T   1 H     1.082323599601E-01 -3.450041863854E-01  2.067501837531E-01
      2 F   1 H    -1.082323599601E-01  3.450041863854E-01  2.067501837531E-01
      3 F   1 H     1.082323599601E-01  3.450041863854E-01 -2.067501837531E-01
      4 F   1 H    -1.082323599601E-01 -3.450041863854E-01 -2.067501837531E-01
      5 T   1 H     2.067501837531E-01  1.082323599601E-01 -3.450041863854E-01
      6 T   1 H    -3.450041863854E-01  2.067501837531E-01  1.082323599601E-01
      7 F   1 H    -2.067501837531E-01 -1.082323599601E-01 -3.450041863854E-01
      8 F   1 H     3.450041863854E-01  2.067501837531E-01 -1.082323599601E-01
      9 F   1 H     2.067501837531E-01 -1.082323599601E-01  3.450041863854E-01
     10 F   1 H     3.450041863854E-01 -2.067501837531E-01  1.082323599601E-01
     11 F   1 H    -2.067501837531E-01  1.082323599601E-01  3.450041863854E-01
     12 F   1 H    -3.450041863854E-01 -2.067501837531E-01 -1.082323599601E-01
     13 T   1 H     2.435223730390E-01 -3.484277244816E-01  1.154222048978E-01
     14 F   1 H    -2.435223730390E-01  3.484277244816E-01  1.154222048978E-01
     15 F   1 H     2.435223730390E-01  3.484277244816E-01 -1.154222048978E-01
     16 F   1 H    -2.435223730390E-01 -3.484277244816E-01 -1.154222048978E-01
     17 T   1 H     1.154222048978E-01  2.435223730390E-01 -3.484277244816E-01
     18 T   1 H    -3.484277244816E-01  1.154222048978E-01  2.435223730390E-01
     19 F   1 H    -1.154222048978E-01 -2.435223730390E-01 -3.484277244816E-01
     20 F   1 H     3.484277244816E-01  1.154222048978E-01 -2.435223730390E-01
     21 F   1 H     1.154222048978E-01 -2.435223730390E-01  3.484277244816E-01
     22 F   1 H     3.484277244816E-01 -1.154222048978E-01  2.435223730390E-01
     23 F   1 H    -1.154222048978E-01  2.435223730390E-01  3.484277244816E-01
     24 F   1 H    -3.484277244816E-01 -1.154222048978E-01 -2.435223730390E-01
     25 T   1 H     8.311202481607E-02  4.202436909253E-01  2.472676023657E-02
     26 F   1 H    -8.311202481607E-02 -4.202436909253E-01  2.472676023657E-02
     27 F   1 H     8.311202481607E-02 -4.202436909253E-01 -2.472676023657E-02
     28 F   1 H    -8.311202481607E-02  4.202436909253E-01 -2.472676023657E-02
     29 T   1 H     2.472676023657E-02  8.311202481607E-02  4.202436909253E-01
     30 T   1 H     4.202436909253E-01  2.472676023657E-02  8.311202481607E-02
     31 F   1 H    -2.472676023657E-02 -8.311202481607E-02  4.202436909253E-01
     32 F   1 H    -4.202436909253E-01  2.472676023657E-02 -8.311202481607E-02
     33 F   1 H     2.472676023657E-02 -8.311202481607E-02 -4.202436909253E-01
     34 F   1 H    -4.202436909253E-01 -2.472676023657E-02  8.311202481607E-02
     35 F   1 H    -2.472676023657E-02  8.311202481607E-02 -4.202436909253E-01
     36 F   1 H     4.202436909253E-01 -2.472676023657E-02 -8.311202481607E-02
     37 T   1 H     1.670110443682E-01  3.785913646039E-01  7.028185706345E-02
     38 F   1 H    -1.670110443682E-01 -3.785913646039E-01  7.028185706345E-02
     39 F   1 H     1.670110443682E-01 -3.785913646039E-01 -7.028185706345E-02
     40 F   1 H    -1.670110443682E-01  3.785913646039E-01 -7.028185706345E-02
     41 T   1 H     7.028185706345E-02  1.670110443682E-01  3.785913646039E-01
     42 T   1 H     3.785913646039E-01  7.028185706345E-02  1.670110443682E-01
     43 F   1 H    -7.028185706345E-02 -1.670110443682E-01  3.785913646039E-01
     44 F   1 H    -3.785913646039E-01  7.028185706345E-02 -1.670110443682E-01
     45 F   1 H     7.028185706345E-02 -1.670110443682E-01 -3.785913646039E-01
     46 F   1 H    -3.785913646039E-01 -7.028185706345E-02  1.670110443682E-01
     47 F   1 H    -7.028185706345E-02  1.670110443682E-01 -3.785913646039E-01
     48 F   1 H     3.785913646039E-01 -7.028185706345E-02 -1.670110443682E-01
     49 T   1 H     7.663596144017E-02  3.852446373412E-01  1.231360643196E-01
     50 F   1 H    -7.663596144017E-02 -3.852446373412E-01  1.231360643196E-01
     51 F   1 H     7.663596144017E-02 -3.852446373412E-01 -1.231360643196E-01
     52 F   1 H    -7.663596144017E-02  3.852446373412E-01 -1.231360643196E-01
     53 T   1 H     1.231360643196E-01  7.663596144017E-02  3.852446373412E-01
     54 T   1 H     3.852446373412E-01  1.231360643196E-01  7.663596144017E-02
     55 F   1 H    -1.231360643196E-01 -7.663596144017E-02  3.852446373412E-01
     56 F   1 H    -3.852446373412E-01  1.231360643196E-01 -7.663596144017E-02
     57 F   1 H     1.231360643196E-01 -7.663596144017E-02 -3.852446373412E-01
     58 F   1 H    -3.852446373412E-01 -1.231360643196E-01  7.663596144017E-02
     59 F   1 H    -1.231360643196E-01  7.663596144017E-02 -3.852446373412E-01
     60 F   1 H     3.852446373412E-01 -1.231360643196E-01 -7.663596144017E-02
     61 T 230 ZN   -5.000000000000E-01 -4.601740403511E-17 -2.763252848868E-01
     62 F 230 ZN   -5.000000000000E-01 -1.760481822273E-16  2.763252848868E-01
     63 T 230 ZN   -2.763252848868E-01 -5.000000000000E-01  9.714975998904E-17
     64 T 230 ZN   -5.297711387265E-17 -2.763252848868E-01 -5.000000000000E-01
     65 F 230 ZN    2.763252848868E-01 -5.000000000000E-01  4.161762742043E-17
     66 F 230 ZN    8.074318015695E-17  2.763252848868E-01  5.000000000000E-01
     67 T   6 C     1.379490402265E-01  4.951980502052E-01  1.108312339480E-01
     68 F   6 C    -1.379490402265E-01 -4.951980502052E-01  1.108312339480E-01
     69 F   6 C     1.379490402265E-01 -4.951980502052E-01 -1.108312339480E-01
     70 F   6 C    -1.379490402265E-01  4.951980502052E-01 -1.108312339480E-01
     71 T   6 C     1.108312339480E-01  1.379490402265E-01  4.951980502052E-01
     72 T   6 C     4.951980502052E-01  1.108312339480E-01  1.379490402265E-01
     73 F   6 C    -1.108312339480E-01 -1.379490402265E-01  4.951980502052E-01
     74 F   6 C    -4.951980502052E-01  1.108312339480E-01 -1.379490402265E-01
     75 F   6 C     1.108312339480E-01 -1.379490402265E-01 -4.951980502052E-01
     76 F   6 C    -4.951980502052E-01 -1.108312339480E-01  1.379490402265E-01
     77 F   6 C    -1.108312339480E-01  1.379490402265E-01 -4.951980502052E-01
     78 F   6 C     4.951980502052E-01 -1.108312339480E-01 -1.379490402265E-01
     79 T   6 C     1.318043207431E-01 -3.910370390863E-01  1.694986235328E-01
     80 F   6 C    -1.318043207431E-01  3.910370390863E-01  1.694986235328E-01
     81 F   6 C     1.318043207431E-01  3.910370390863E-01 -1.694986235328E-01
     82 F   6 C    -1.318043207431E-01 -3.910370390863E-01 -1.694986235328E-01
     83 T   6 C     1.694986235328E-01  1.318043207431E-01 -3.910370390863E-01
     84 T   6 C    -3.910370390863E-01  1.694986235328E-01  1.318043207431E-01
     85 F   6 C    -1.694986235328E-01 -1.318043207431E-01 -3.910370390863E-01
     86 F   6 C     3.910370390863E-01  1.694986235328E-01 -1.318043207431E-01
     87 F   6 C     1.694986235328E-01 -1.318043207431E-01  3.910370390863E-01
     88 F   6 C     3.910370390863E-01 -1.694986235328E-01  1.318043207431E-01
     89 F   6 C    -1.694986235328E-01  1.318043207431E-01  3.910370390863E-01
     90 F   6 C    -3.910370390863E-01 -1.694986235328E-01 -1.318043207431E-01
     91 T   6 C     1.149858140668E-01  4.152634747747E-01  8.079788555584E-02
     92 F   6 C    -1.149858140668E-01 -4.152634747747E-01  8.079788555584E-02
     93 F   6 C     1.149858140668E-01 -4.152634747747E-01 -8.079788555584E-02
     94 F   6 C    -1.149858140668E-01  4.152634747747E-01 -8.079788555584E-02
     95 T   6 C     8.079788555584E-02  1.149858140668E-01  4.152634747747E-01
     96 T   6 C     4.152634747747E-01  8.079788555584E-02  1.149858140668E-01
     97 F   6 C    -8.079788555584E-02 -1.149858140668E-01  4.152634747747E-01
     98 F   6 C    -4.152634747747E-01  8.079788555584E-02 -1.149858140668E-01
     99 F   6 C     8.079788555584E-02 -1.149858140668E-01 -4.152634747747E-01
    100 F   6 C    -4.152634747747E-01 -8.079788555584E-02  1.149858140668E-01
    101 F   6 C    -8.079788555584E-02  1.149858140668E-01 -4.152634747747E-01
    102 F   6 C     4.152634747747E-01 -8.079788555584E-02 -1.149858140668E-01
    103 T   7 N     9.371902534848E-02 -4.623392638077E-01  1.608439761449E-01
    104 F   7 N    -9.371902534848E-02  4.623392638077E-01  1.608439761449E-01
    105 F   7 N     9.371902534848E-02  4.623392638077E-01 -1.608439761449E-01
    106 F   7 N    -9.371902534848E-02 -4.623392638077E-01 -1.608439761449E-01
    107 T   7 N     1.608439761449E-01  9.371902534848E-02 -4.623392638077E-01
    108 T   7 N    -4.623392638077E-01  1.608439761449E-01  9.371902534848E-02
    109 F   7 N    -1.608439761449E-01 -9.371902534848E-02 -4.623392638077E-01
    110 F   7 N     4.623392638077E-01  1.608439761449E-01 -9.371902534848E-02
    111 F   7 N     1.608439761449E-01 -9.371902534848E-02  4.623392638077E-01
    112 F   7 N     4.623392638077E-01 -1.608439761449E-01  9.371902534848E-02
    113 F   7 N    -1.608439761449E-01  9.371902534848E-02  4.623392638077E-01
    114 F   7 N    -4.623392638077E-01 -1.608439761449E-01 -9.371902534848E-02
    115 T   6 C     1.986786189851E-01 -3.928473139544E-01  1.243467334635E-01
    116 F   6 C    -1.986786189851E-01  3.928473139544E-01  1.243467334635E-01
    117 F   6 C     1.986786189851E-01  3.928473139544E-01 -1.243467334635E-01
    118 F   6 C    -1.986786189851E-01 -3.928473139544E-01 -1.243467334635E-01
    119 T   6 C     1.243467334635E-01  1.986786189851E-01 -3.928473139544E-01
    120 T   6 C    -3.928473139544E-01  1.243467334635E-01  1.986786189851E-01
    121 F   6 C    -1.243467334635E-01 -1.986786189851E-01 -3.928473139544E-01
    122 F   6 C     3.928473139544E-01  1.243467334635E-01 -1.986786189851E-01
    123 F   6 C     1.243467334635E-01 -1.986786189851E-01  3.928473139544E-01
    124 F   6 C     3.928473139544E-01 -1.243467334635E-01  1.986786189851E-01
    125 F   6 C    -1.243467334635E-01  1.986786189851E-01  3.928473139544E-01
    126 F   6 C    -3.928473139544E-01 -1.243467334635E-01 -1.986786189851E-01
    127 T   7 N     2.024489716300E-01 -4.652218708057E-01  8.767697936170E-02
    128 F   7 N    -2.024489716300E-01  4.652218708057E-01  8.767697936170E-02
    129 F   7 N     2.024489716300E-01  4.652218708057E-01 -8.767697936170E-02
    130 F   7 N    -2.024489716300E-01 -4.652218708057E-01 -8.767697936170E-02
    131 T   7 N     8.767697936170E-02  2.024489716300E-01 -4.652218708057E-01
    132 T   7 N    -4.652218708057E-01  8.767697936170E-02  2.024489716300E-01
    133 F   7 N    -8.767697936170E-02 -2.024489716300E-01 -4.652218708057E-01
    134 F   7 N     4.652218708057E-01  8.767697936170E-02 -2.024489716300E-01
    135 F   7 N     8.767697936170E-02 -2.024489716300E-01  4.652218708057E-01
    136 F   7 N     4.652218708057E-01 -8.767697936170E-02  2.024489716300E-01
    137 F   7 N    -8.767697936170E-02  2.024489716300E-01  4.652218708057E-01
    138 F   7 N    -4.652218708057E-01 -8.767697936170E-02 -2.024489716300E-01

 T = ATOM BELONGING TO THE ASYMMETRIC UNIT

 ****    4 SYMMOPS - TRANSLATORS IN FRACTIONAL UNITS
 **** MATRICES AND TRANSLATORS IN THE CRYSTALLOGRAPHIC REFERENCE FRAME
   V INV                    ROTATION MATRICES                   TRANSLATORS
   1   1  1.00  0.00  0.00  0.00  1.00  0.00  0.00  0.00  1.00  0.00  0.00  0.00
   2   2  0.00  1.00 -1.00  1.00  0.00 -1.00 -0.00  0.00 -1.00  0.00  0.00  0.00
   3   3 -1.00  0.00  0.00 -1.00 -0.00  1.00 -1.00  1.00 -0.00  0.00  0.00  0.00
   4   4  0.00 -1.00  1.00 -0.00 -1.00  0.00  1.00 -1.00  0.00  0.00  0.00  0.00

 DIRECT LATTICE VECTORS CARTESIAN COMPONENTS (ANGSTROM)
          X                    Y                    Z
  -0.833668181909E+01   0.846363636456E+01   0.846363636456E+01
   0.833668181909E+01  -0.846363636456E+01   0.846363636456E+01
   0.833668181909E+01   0.846363636456E+01  -0.846363636456E+01


 CARTESIAN COORDINATES - PRIMITIVE CELL
 *******************************************************************************
 *      ATOM          X(ANGSTROM)         Y(ANGSTROM)         Z(ANGSTROM)
 *******************************************************************************
    1     1 H     1.804597495034E+00 -5.839979955634E+00  3.499716747184E+00
    2     1 H    -1.804597495034E+00  5.839979955634E+00  3.499716747184E+00
    3     1 H     1.804597495034E+00  5.839979955634E+00 -3.499716747184E+00
    4     1 H    -1.804597495034E+00 -5.839979955634E+00 -3.499716747184E+00
    5     1 H     3.447220995976E+00  1.832078675161E+00 -5.839979955634E+00
    6     1 H    -5.752380256299E+00  3.499716747184E+00  1.832078675161E+00
    7     1 H    -3.447220995976E+00 -1.832078675161E+00 -5.839979955634E+00
    8     1 H     5.752380256299E+00  3.499716747184E+00 -1.832078675161E+00
    9     1 H     3.447220995976E+00 -1.832078675161E+00  5.839979955634E+00
   10     1 H     5.752380256299E+00 -3.499716747184E+00  1.832078675161E+00
   11     1 H    -3.447220995976E+00  1.832078675161E+00  5.839979955634E+00
   12     1 H    -5.752380256299E+00 -3.499716747184E+00 -1.832078675161E+00
   13     1 H     4.060337079713E+00 -5.897931118686E+00  1.953783141301E+00
   14     1 H    -4.060337079713E+00  5.897931118686E+00  1.953783141301E+00
   15     1 H     4.060337079713E+00  5.897931118686E+00 -1.953783141301E+00
   16     1 H    -4.060337079713E+00 -5.897931118686E+00 -1.953783141301E+00
   17     1 H     1.924476394181E+00  4.122169624074E+00 -5.897931118686E+00
   18     1 H    -5.809462151906E+00  1.953783141301E+00  4.122169624074E+00
   19     1 H    -1.924476394181E+00 -4.122169624074E+00 -5.897931118686E+00
   20     1 H     5.809462151906E+00  1.953783141301E+00 -4.122169624074E+00
   21     1 H     1.924476394181E+00 -4.122169624074E+00  5.897931118686E+00
   22     1 H     5.809462151906E+00 -1.953783141301E+00  4.122169624074E+00
   23     1 H    -1.924476394181E+00  4.122169624074E+00  5.897931118686E+00
   24     1 H    -5.809462151906E+00 -1.953783141301E+00 -4.122169624074E+00
   25     1 H     1.385757012464E+00  7.113579568985E+00  4.185566142320E-01
   26     1 H    -1.385757012464E+00 -7.113579568985E+00  4.185566142320E-01
   27     1 H     1.385757012464E+00 -7.113579568985E+00 -4.185566142320E-01
   28     1 H    -1.385757012464E+00  7.113579568985E+00 -4.185566142320E-01
   29     1 H     4.122782650185E-01  1.406859911131E+00  7.113579568985E+00
   30     1 H     7.006875875450E+00  4.185566142320E-01  1.406859911131E+00
   31     1 H    -4.122782650185E-01 -1.406859911131E+00  7.113579568985E+00
   32     1 H    -7.006875875450E+00  4.185566142320E-01 -1.406859911131E+00
   33     1 H     4.122782650185E-01 -1.406859911131E+00 -7.113579568985E+00
   34     1 H    -7.006875875450E+00 -4.185566142320E-01  1.406859911131E+00
   35     1 H    -4.122782650185E-01  1.406859911131E+00 -7.113579568985E+00
   36     1 H     7.006875875450E+00 -4.185566142320E-01 -1.406859911131E+00
   37     1 H     2.784635874344E+00  6.408519281540E+00  1.189680162422E+00
   38     1 H    -2.784635874344E+00 -6.408519281540E+00  1.189680162422E+00
   39     1 H     2.784635874344E+00 -6.408519281540E+00 -1.189680162422E+00
   40     1 H    -2.784635874344E+00  6.408519281540E+00 -1.189680162422E+00
   41     1 H     1.171834959986E+00  2.827041496796E+00  6.408519281540E+00
   42     1 H     6.312391492317E+00  1.189680162422E+00  2.827041496796E+00
   43     1 H    -1.171834959986E+00 -2.827041496796E+00  6.408519281540E+00
   44     1 H    -6.312391492317E+00  1.189680162422E+00 -2.827041496796E+00
   45     1 H     1.171834959986E+00 -2.827041496796E+00 -6.408519281540E+00
   46     1 H    -6.312391492317E+00 -1.189680162422E+00  2.827041496796E+00
   47     1 H    -1.171834959986E+00  2.827041496796E+00 -6.408519281540E+00
   48     1 H     6.312391492317E+00 -1.189680162422E+00 -2.827041496796E+00
   49     1 H     1.277779252854E+00  6.521141043706E+00  2.084357743528E+00
   50     1 H    -1.277779252854E+00 -6.521141043706E+00  2.084357743528E+00
   51     1 H     1.277779252854E+00 -6.521141043706E+00 -2.084357743528E+00
   52     1 H    -1.277779252854E+00  6.521141043706E+00 -2.084357743528E+00
   53     1 H     2.053092377375E+00  1.297237820156E+00  6.521141043706E+00
   54     1 H     6.423323928050E+00  2.084357743528E+00  1.297237820156E+00
   55     1 H    -2.053092377375E+00 -1.297237820156E+00  6.521141043706E+00
   56     1 H    -6.423323928050E+00  2.084357743528E+00 -1.297237820156E+00
   57     1 H     2.053092377375E+00 -1.297237820156E+00 -6.521141043706E+00
   58     1 H    -6.423323928050E+00 -2.084357743528E+00  1.297237820156E+00
   59     1 H    -2.053092377375E+00  1.297237820156E+00 -6.521141043706E+00
   60     1 H     6.423323928050E+00 -2.084357743528E+00 -1.297237820156E+00
   61   230 ZN    8.336681819092E+00 -7.789491483884E-16 -4.677433459230E+00
   62   230 ZN    8.336681819092E+00 -2.980015594027E-15 -1.224983926989E+01
   63   230 ZN   -4.607271957342E+00  8.463636364560E+00  1.644480482903E-15
   64   230 ZN   -8.833066841001E-16 -4.677433459230E+00  8.463636364560E+00
   65   230 ZN   -1.206609168084E+01  8.463636364560E+00  7.044729296846E-16
   66   230 ZN    1.346260404060E-15 -1.224983926989E+01  8.463636364560E+00
   67     6 C     2.300074511235E+00  8.382352450752E+00  1.876070523942E+00
   68     6 C    -2.300074511235E+00 -8.382352450752E+00  1.876070523942E+00
   69     6 C     2.300074511235E+00 -8.382352450752E+00 -1.876070523942E+00
   70     6 C    -2.300074511235E+00  8.382352450752E+00 -1.876070523942E+00
   71     6 C     1.847929466083E+00  2.335101026635E+00  8.382352450752E+00
   72     6 C     8.256617163991E+00  1.876070523942E+00  2.335101026635E+00
   73     6 C    -1.847929466083E+00 -2.335101026635E+00  8.382352450752E+00
   74     6 C    -8.256617163991E+00  1.876070523942E+00 -2.335101026635E+00
   75     6 C     1.847929466083E+00 -2.335101026635E+00 -8.382352450752E+00
   76     6 C    -8.256617163991E+00 -1.876070523942E+00  2.335101026635E+00
   77     6 C    -1.847929466083E+00  2.335101026635E+00 -8.382352450752E+00
   78     6 C     8.256617163991E+00 -1.876070523942E+00 -2.335101026635E+00
   79     6 C     2.197621368834E+00 -6.619190607801E+00  2.869149427750E+00
   80     6 C    -2.197621368834E+00  6.619190607801E+00  2.869149427750E+00
   81     6 C     2.197621368834E+00  6.619190607801E+00 -2.869149427750E+00
   82     6 C    -2.197621368834E+00 -6.619190607801E+00 -2.869149427750E+00
   83     6 C     2.826112186334E+00  2.231087684095E+00 -6.619190607801E+00
   84     6 C    -6.519902748684E+00  2.869149427750E+00  2.231087684095E+00
   85     6 C    -2.826112186334E+00 -2.231087684095E+00 -6.619190607801E+00
   86     6 C     6.519902748684E+00  2.869149427750E+00 -2.231087684095E+00
   87     6 C     2.826112186334E+00 -2.231087684095E+00  6.619190607801E+00
   88     6 C     6.519902748684E+00 -2.869149427750E+00  2.231087684095E+00
   89     6 C    -2.826112186334E+00  2.231087684095E+00  6.619190607801E+00
   90     6 C    -6.519902748684E+00 -2.869149427750E+00 -2.231087684095E+00
   91     6 C     1.917200291169E+00  7.029278091953E+00  1.367687844740E+00
   92     6 C    -1.917200291169E+00 -7.029278091953E+00  1.367687844740E+00
   93     6 C     1.917200291169E+00 -7.029278091953E+00 -1.367687844740E+00
   94     6 C    -1.917200291169E+00  7.029278091953E+00 -1.367687844740E+00
   95     6 C     1.347172527069E+00  1.946396234689E+00  7.029278091953E+00
   96     6 C     6.923838920574E+00  1.367687844740E+00  1.946396234689E+00
   97     6 C    -1.347172527069E+00 -1.946396234689E+00  7.029278091953E+00
   98     6 C    -6.923838920574E+00  1.367687844740E+00 -1.946396234689E+00
   99     6 C     1.347172527069E+00 -1.946396234689E+00 -7.029278091953E+00
  100     6 C    -6.923838920574E+00 -1.367687844740E+00  1.946396234689E+00
  101     6 C    -1.347172527069E+00  1.946396234689E+00 -7.029278091953E+00
  102     6 C     6.923838920574E+00 -1.367687844740E+00 -1.946396234689E+00
  103     7 N     1.562611389451E+00 -7.826142811853E+00  2.722649851041E+00
  104     7 N    -1.562611389451E+00  7.826142811853E+00  2.722649851041E+00
  105     7 N     1.562611389451E+00  7.826142811853E+00 -2.722649851041E+00
  106     7 N    -1.562611389451E+00 -7.826142811853E+00 -2.722649851041E+00
  107     7 N     2.681810103275E+00  1.586407501981E+00 -7.826142811853E+00
  108     7 N    -7.708750669675E+00  2.722649851041E+00  1.586407501981E+00
  109     7 N    -2.681810103275E+00 -1.586407501981E+00 -7.826142811853E+00
  110     7 N     7.708750669675E+00  2.722649851041E+00 -1.586407501981E+00
  111     7 N     2.681810103275E+00 -1.586407501981E+00  7.826142811853E+00
  112     7 N     7.708750669675E+00 -2.722649851041E+00  1.586407501981E+00
  113     7 N    -2.681810103275E+00  1.586407501981E+00  7.826142811853E+00
  114     7 N    -7.708750669675E+00 -2.722649851041E+00 -1.586407501981E+00
  115     6 C     3.312640861471E+00 -6.649833624209E+00  2.104851070312E+00
  116     6 C    -3.312640861471E+00  6.649833624209E+00  2.104851070312E+00
  117     6 C     3.312640861471E+00  6.649833624209E+00 -2.104851070312E+00
  118     6 C    -3.312640861471E+00 -6.649833624209E+00 -2.104851070312E+00
  119     6 C     2.073278304257E+00  3.363087169006E+00 -6.649833624209E+00
  120     6 C    -6.550086119846E+00  2.104851070312E+00  3.363087169006E+00
  121     6 C    -2.073278304257E+00 -3.363087169006E+00 -6.649833624209E+00
  122     6 C     6.550086119846E+00  2.104851070312E+00 -3.363087169006E+00
  123     6 C     2.073278304257E+00 -3.363087169006E+00  6.649833624209E+00
  124     6 C     6.550086119846E+00 -2.104851070312E+00  3.363087169006E+00
  125     6 C    -2.073278304257E+00  3.363087169006E+00  6.649833624209E+00
  126     6 C    -6.550086119846E+00 -2.104851070312E+00 -3.363087169006E+00
  127     7 N     3.375505322163E+00 -7.874937486680E+00  1.484132141721E+00
  128     7 N    -3.375505322163E+00  7.874937486680E+00  1.484132141721E+00
  129     7 N     3.375505322163E+00  7.874937486680E+00 -1.484132141721E+00
  130     7 N    -3.375505322163E+00 -7.874937486680E+00 -1.484132141721E+00
  131     7 N     1.461870159595E+00  3.426908956511E+00 -7.874937486680E+00
  132     7 N    -7.756813424380E+00  1.484132141721E+00  3.426908956511E+00
  133     7 N    -1.461870159595E+00 -3.426908956511E+00 -7.874937486680E+00
  134     7 N     7.756813424380E+00  1.484132141721E+00 -3.426908956511E+00
  135     7 N     1.461870159595E+00 -3.426908956511E+00  7.874937486680E+00
  136     7 N     7.756813424380E+00 -1.484132141721E+00  3.426908956511E+00
  137     7 N    -1.461870159595E+00  3.426908956511E+00  7.874937486680E+00
  138     7 N    -7.756813424380E+00 -1.484132141721E+00 -3.426908956511E+00

 *******************************************************************************
 *                             OPTIMIZATION STARTS                             *
 *******************************************************************************
 RECLASIFICATION OF INDICES FOR INTEGRAL CALC ACCORDING TO DIFFERENT CRITERIA:
           FIXDELTE                  FIXDELTX              FIXDELTN
           0.0000000                0.0000000              *****
 *******************************************************************************

 *******************************************************************************
 COORDINATE OPTIMIZATION - POINT    1
 INFORMATION **** EXCBUF **** EXCH. BIPO BUFFER: WORDS USED =     4000000
 WARNING **** EXCBUF **** EXCH. BIPO BUFFER TOO SMALL - TO AVOID I/O SET EXCHSIZE =     8547507

 DFT PARAMETERS

     ATOM       ELECTRONS   NET CHARGE   R(ANGSTROM)
   1   1  H       1.0000      0.0000     1.11000000
  61 230  ZN     20.0000      0.0000     1.37000000
  67   6  C       6.0000      0.0000     0.77000000
 103   7  N       7.0000      0.0000     0.74000000

 SIZE OF GRID=    1934307
 TTTTTTTTTTTTTTTTTTTTTTTTTTTTTT MAKE_GRID2  TELAPSE     3145.25 TCPU     1925.69
 BECKE WEIGHT FUNCTION
 RADSAFE =     2.00
 TOLERANCES - DENSITY:10**- 6; POTENTIAL:10**- 9; GRID WGT:10**-14

 RADIAL INTEGRATION  - INTERVALS (POINTS,UPPER LIMIT):            1( 99,  4.0*R)

 ANGULAR INTEGRATION - INTERVALS (ACCURACY LEVEL [N. POINTS] UPPER LIMIT):
  1(  6[ 146]   0.2)  2( 11[ 302]   0.5)  3( 14[ 590]   0.9)  4( 18[1454]   3.5)
  5( 14[ 590]9999.0)

 *******************************************************************************
 ZIF8_60degree                                                                   
 CRYSTAL - SCF - TYPE OF CALCULATION :  RESTRICTED CLOSED SHELL
 *******************************************************************************

 CAPPA:IS1  2;IS2  2;IS3  2; K PTS MONK NET   5; SYMMOPS:K SPACE   8;G SPACE   4

 TTTTTTTTTTTTTTTTTTTTTTTTTTTTTT SDIK        TELAPSE     3147.45 TCPU     1927.90

 INFORMATION FROM INTEGRAL EVALUATION

 RESTART FROM A PREVIOUS DENSITY MATRIX - DEP ACTIVE
 NUMBER OF COUPLE SETS (NEW, OLD, FOUND):   50526   50526   50526
 NUMBER OF IRREDUCIBLE G VECTORS        :  209847  209847  209847
 CHARGE NORMALIZATION FACTOR   0.99952248
 TOTAL ATOMIC CHARGES:
   0.8530587   0.8530587   0.8530587   0.8530587   0.8543814   0.8546836
   0.8543814   0.8546836   0.8543814   0.8546836   0.8543814   0.8546836
   0.8547857   0.8547857   0.8547857   0.8547857   0.8529637   0.8547770
   0.8529637   0.8547770   0.8529637   0.8547770   0.8529637   0.8547770
   0.8160096   0.8160096   0.8160096   0.8160096   0.8181264   0.8148115
   0.8181264   0.8148115   0.8181264   0.8148115   0.8181264   0.8148115
   0.8360558   0.8360558   0.8360558   0.8360558   0.8334163   0.8339762
   0.8334163   0.8339762   0.8334163   0.8339762   0.8334163   0.8339762
   0.8407996   0.8407996   0.8407996   0.8407996   0.8410200   0.8396490
   0.8410200   0.8396490   0.8410200   0.8396490   0.8410200   0.8396490
  18.6485802  18.6485802  18.6494175  18.6492186  18.6494175  18.6492186
   5.6867447   5.6867447   5.6867447   5.6867447   5.6828337   5.6782148
   5.6828337   5.6782148   5.6828337   5.6782148   5.6828337   5.6782148
   6.0748493   6.0748493   6.0748493   6.0748493   6.0698204   6.0704543
   6.0698204   6.0704543   6.0698204   6.0704543   6.0698204   6.0704543
   6.4084730   6.4084730   6.4084730   6.4084730   6.4083370   6.4074320
   6.4083370   6.4074320   6.4083370   6.4074320   6.4083370   6.4074320
   7.6271052   7.6271052   7.6271052   7.6271052   7.6281543   7.6306884
   7.6281543   7.6306884   7.6281543   7.6306884   7.6281543   7.6306884
   6.0576403   6.0576403   6.0576403   6.0576403   6.0561386   6.0552606
   6.0561386   6.0552606   6.0561386   6.0552606   6.0561386   6.0552606
   7.6285062   7.6285062   7.6285062   7.6285062   7.6265171   7.6307075
   7.6265171   7.6307075   7.6265171   7.6307075   7.6265171   7.6307075
 TTTTTTTTTTTTTTTTTTTTTTTTTTTTTT MOQGAD      TELAPSE     3149.71 TCPU     1929.58
 TTTTTTTTTTTTTTTTTTTTTTTTTTTTTT SHELLXN     TELAPSE     3196.68 TCPU     1968.55
 TTTTTTTTTTTTTTTTTTTTTTTTTTTTTT MONMO3      TELAPSE     3202.90 TCPU     1974.77
 NUMERICALLY INTEGRATED DENSITY    636.0014274750
 TTTTTTTTTTTTTTTTTTTTTTTTTTTTTT NUMDFT      TELAPSE     3209.22 TCPU     1981.08
 CYC   0 ETOT(AU) -4.542313171121E+03 DETOT -4.54E+03 tst  5.99E-14 PX  1.00E+00
 TTTTTTTTTTTTTTTTTTTTTTTTTTTTTT DIIS        TELAPSE     3209.29 TCPU     1981.15
 TTTTTTTTTTTTTTTTTTTTTTTTTTTTTT FDIK        TELAPSE     3215.00 TCPU     1986.04
 INSULATING STATE
 TOP OF VALENCE BANDS -    BAND    318; K    5; EIG -2.7361535E-01 AU
 TOP OF VALENCE BANDS -    BAND    318; K    1; EIG -2.7382717E-01 AU
 BOTTOM OF VIRTUAL BANDS - BAND    319; K    1; EIG  2.7593655E-02 AU
 INDIRECT ENERGY BAND GAP:   8.1963 eV
 TTTTTTTTTTTTTTTTTTTTTTTTTTTTTT PDIG        TELAPSE     3215.35 TCPU     1986.39
 CHARGE NORMALIZATION FACTOR   1.00000000
 TOTAL ATOMIC CHARGES:
   0.8533394   0.8533394   0.8533394   0.8533394   0.8518352   0.8533319
   0.8518352   0.8533319   0.8518352   0.8533319   0.8518352   0.8533319
   0.8535662   0.8535662   0.8535662   0.8535662   0.8522059   0.8536036
   0.8522059   0.8536036   0.8522059   0.8536036   0.8522059   0.8536036
   0.8145819   0.8145819   0.8145819   0.8145819   0.8132027   0.8175558
   0.8132027   0.8175558   0.8132027   0.8175558   0.8132027   0.8175558
   0.8313448   0.8313448   0.8313448   0.8313448   0.8339416   0.8324003
   0.8339416   0.8324003   0.8339416   0.8324003   0.8339416   0.8324003
   0.8389506   0.8389506   0.8389506   0.8389506   0.8368539   0.8394664
   0.8368539   0.8394664   0.8368539   0.8394664   0.8368539   0.8394664
  18.6430555  18.6430555  18.6430704  18.6452784  18.6430704  18.6452784
   5.6739524   5.6739524   5.6739524   5.6739524   5.6807625   5.6949085
   5.6807625   5.6949085   5.6807625   5.6949085   5.6807625   5.6949085
   6.0607506   6.0607506   6.0607506   6.0607506   6.0721718   6.0785219
   6.0721718   6.0785219   6.0721718   6.0785219   6.0721718   6.0785219
   6.4098221   6.4098221   6.4098221   6.4098221   6.4088815   6.4088664
   6.4088815   6.4088664   6.4088815   6.4088664   6.4088815   6.4088664
   7.6474112   7.6474112   7.6474112   7.6474112   7.6328859   7.6215966
   7.6328859   7.6215966   7.6328859   7.6215966   7.6328859   7.6215966
   6.0544323   6.0544323   6.0544323   6.0544323   6.0503108   6.0585529
   6.0503108   6.0585529   6.0503108   6.0585529   6.0503108   6.0585529
   7.6367047   7.6367047   7.6367047   7.6367047   7.6463048   7.6212806
   7.6463048   7.6212806   7.6463048   7.6212806   7.6463048   7.6212806
 TTTTTTTTTTTTTTTTTTTTTTTTTTTTTT MOQGAD      TELAPSE     3215.37 TCPU     1986.41
 TTTTTTTTTTTTTTTTTTTTTTTTTTTTTT SHELLXN     TELAPSE     3269.54 TCPU     2025.37
 TTTTTTTTTTTTTTTTTTTTTTTTTTTTTT MONMO3      TELAPSE     3274.31 TCPU     2030.14
 NUMERICALLY INTEGRATED DENSITY    636.0014179481
 TTTTTTTTTTTTTTTTTTTTTTTTTTTTTT NUMDFT      TELAPSE     3280.43 TCPU     2036.26
 CYC   1 ETOT(AU) -4.543020407612E+03 DETOT -7.07E-01 tst  0.00E+00 PX  5.72E-03
 TTTTTTTTTTTTTTTTTTTTTTTTTTTTTT DIIS        TELAPSE     3280.60 TCPU     2036.43
 DIIS TEST: 0.98057E-02 AT SCF   CYCLE   1 - MIX   30 %
 TTTTTTTTTTTTTTTTTTTTTTTTTTTTTT FDIK        TELAPSE     3283.03 TCPU     2038.06
 INSULATING STATE
 TOP OF VALENCE BANDS -    BAND    318; K    5; EIG -2.7021443E-01 AU
 TOP OF VALENCE BANDS -    BAND    318; K    1; EIG -2.7034377E-01 AU
 BOTTOM OF VIRTUAL BANDS - BAND    319; K    1; EIG  2.8634358E-02 AU
 INDIRECT ENERGY BAND GAP:   8.1321 eV
 TTTTTTTTTTTTTTTTTTTTTTTTTTTTTT PDIG        TELAPSE     3283.38 TCPU     2038.41
 CHARGE NORMALIZATION FACTOR   1.00000000
 TOTAL ATOMIC CHARGES:
   0.8533353   0.8533353   0.8533353   0.8533353   0.8536737   0.8567065
   0.8536737   0.8567065   0.8536737   0.8567065   0.8536737   0.8567065
   0.8534198   0.8534198   0.8534198   0.8534198   0.8540298   0.8571131
   0.8540298   0.8571131   0.8540298   0.8571131   0.8540298   0.8571131
   0.8161561   0.8161561   0.8161561   0.8161561   0.8160057   0.8182051
   0.8160057   0.8182051   0.8160057   0.8182051   0.8160057   0.8182051
   0.8324209   0.8324209   0.8324209   0.8324209   0.8346087   0.8364372
   0.8346087   0.8364372   0.8346087   0.8364372   0.8346087   0.8364372
   0.8396314   0.8396314   0.8396314   0.8396314   0.8390107   0.8419793
   0.8390107   0.8419793   0.8390107   0.8419793   0.8390107   0.8419793
  18.6440470  18.6440470  18.6463384  18.6466400  18.6463384  18.6466400
   5.6835339   5.6835339   5.6835339   5.6835339   5.6844656   5.6886953
   5.6844656   5.6886953   5.6844656   5.6886953   5.6844656   5.6886953
   6.0667687   6.0667687   6.0667687   6.0667687   6.0762198   6.0738057
   6.0762198   6.0738057   6.0762198   6.0738057   6.0762198   6.0738057
   6.4072476   6.4072476   6.4072476   6.4072476   6.4064437   6.4022943
   6.4064437   6.4022943   6.4064437   6.4022943   6.4064437   6.4022943
   7.6334111   7.6334111   7.6334111   7.6334111   7.6301243   7.6214305
   7.6301243   7.6214305   7.6301243   7.6214305   7.6301243   7.6214305
   6.0582275   6.0582275   6.0582275   6.0582275   6.0520131   6.0586550
   6.0520131   6.0586550   6.0520131   6.0586550   6.0520131   6.0586550
   7.6306210   7.6306210   7.6306210   7.6306210   7.6299248   7.6248720
   7.6299248   7.6248720   7.6299248   7.6248720   7.6299248   7.6248720
 TTTTTTTTTTTTTTTTTTTTTTTTTTTTTT MOQGAD      TELAPSE     3283.40 TCPU     2038.43
 TTTTTTTTTTTTTTTTTTTTTTTTTTTTTT SHELLXN     TELAPSE     3334.40 TCPU     2077.41
 TTTTTTTTTTTTTTTTTTTTTTTTTTTTTT MONMO3      TELAPSE     3339.16 TCPU     2082.17
 NUMERICALLY INTEGRATED DENSITY    636.0014218040
 TTTTTTTTTTTTTTTTTTTTTTTTTTTTTT NUMDFT      TELAPSE     3345.15 TCPU     2088.16
 CYC   2 ETOT(AU) -4.543021338286E+03 DETOT -9.31E-04 tst  1.69E-06 PX  5.48E-03
 TTTTTTTTTTTTTTTTTTTTTTTTTTTTTT DIIS        TELAPSE     3347.13 TCPU     2090.14
 DIIS TEST: 0.34125E-02 AT SCF   CYCLE   2 - DIIS ACTIVE - HISTORY:     2 CYCLES
 TTTTTTTTTTTTTTTTTTTTTTTTTTTTTT FDIK        TELAPSE     3349.74 TCPU     2092.04
 INSULATING STATE
 TOP OF VALENCE BANDS -    BAND    318; K    5; EIG -2.7066568E-01 AU
 TOP OF VALENCE BANDS -    BAND    318; K    1; EIG -2.7080874E-01 AU
 BOTTOM OF VIRTUAL BANDS - BAND    319; K    1; EIG  2.8622336E-02 AU
 INDIRECT ENERGY BAND GAP:   8.1440 eV
 TTTTTTTTTTTTTTTTTTTTTTTTTTTTTT PDIG        TELAPSE     3350.09 TCPU     2092.39
 CHARGE NORMALIZATION FACTOR   1.00000000
 TOTAL ATOMIC CHARGES:
   0.8534828   0.8534828   0.8534828   0.8534828   0.8539107   0.8565417
   0.8539107   0.8565417   0.8539107   0.8565417   0.8539107   0.8565417
   0.8537343   0.8537343   0.8537343   0.8537343   0.8537791   0.8572824
   0.8537791   0.8572824   0.8537791   0.8572824   0.8537791   0.8572824
   0.8164110   0.8164110   0.8164110   0.8164110   0.8161987   0.8181279
   0.8161987   0.8181279   0.8161987   0.8181279   0.8161987   0.8181279
   0.8324784   0.8324784   0.8324784   0.8324784   0.8345845   0.8358439
   0.8345845   0.8358439   0.8345845   0.8358439   0.8345845   0.8358439
   0.8398572   0.8398572   0.8398572   0.8398572   0.8387021   0.8416850
   0.8387021   0.8416850   0.8387021   0.8416850   0.8387021   0.8416850
  18.6424926  18.6424926  18.6442810  18.6453170  18.6442810  18.6453170
   5.6795459   5.6795459   5.6795459   5.6795459   5.6827346   5.6908699
   5.6827346   5.6908699   5.6827346   5.6908699   5.6827346   5.6908699
   6.0646796   6.0646796   6.0646796   6.0646796   6.0725297   6.0738184
   6.0725297   6.0738184   6.0725297   6.0738184   6.0725297   6.0738184
   6.4067638   6.4067638   6.4067638   6.4067638   6.4061090   6.4026813
   6.4061090   6.4026813   6.4061090   6.4026813   6.4061090   6.4026813
   7.6403187   7.6403187   7.6403187   7.6403187   7.6296155   7.6234951
   7.6296155   7.6234951   7.6296155   7.6234951   7.6296155   7.6234951
   6.0565404   6.0565404   6.0565404   6.0565404   6.0512135   6.0558539
   6.0512135   6.0558539   6.0512135   6.0558539   6.0512135   6.0558539
   7.6327237   7.6327237   7.6327237   7.6327237   7.6382601   7.6235817
   7.6382601   7.6235817   7.6382601   7.6235817   7.6382601   7.6235817
 TTTTTTTTTTTTTTTTTTTTTTTTTTTTTT MOQGAD      TELAPSE     3350.10 TCPU     2092.40
 TTTTTTTTTTTTTTTTTTTTTTTTTTTTTT SHELLXN     TELAPSE     3400.53 TCPU     2131.35
 TTTTTTTTTTTTTTTTTTTTTTTTTTTTTT MONMO3      TELAPSE     3405.87 TCPU     2136.67
 NUMERICALLY INTEGRATED DENSITY    636.0014216122
 TTTTTTTTTTTTTTTTTTTTTTTTTTTTTT NUMDFT      TELAPSE     3411.86 TCPU     2142.66
 CYC   3 ETOT(AU) -4.543021813527E+03 DETOT -4.75E-04 tst  5.56E-07 PX  2.64E-03
 TTTTTTTTTTTTTTTTTTTTTTTTTTTTTT DIIS        TELAPSE     3412.08 TCPU     2142.88
 DIIS TEST: 0.29537E-03 AT SCF   CYCLE   3 - DIIS ACTIVE - HISTORY:     3 CYCLES
 TTTTTTTTTTTTTTTTTTTTTTTTTTTTTT FDIK        TELAPSE     3414.22 TCPU     2144.34
 INSULATING STATE
 TOP OF VALENCE BANDS -    BAND    318; K    5; EIG -2.7116051E-01 AU
 TOP OF VALENCE BANDS -    BAND    318; K    1; EIG -2.7131041E-01 AU
 BOTTOM OF VIRTUAL BANDS - BAND    319; K    1; EIG  2.8556104E-02 AU
 INDIRECT ENERGY BAND GAP:   8.1557 eV
 TTTTTTTTTTTTTTTTTTTTTTTTTTTTTT PDIG        TELAPSE     3414.57 TCPU     2144.69
 CHARGE NORMALIZATION FACTOR   1.00000000
 TOTAL ATOMIC CHARGES:
   0.8534267   0.8534267   0.8534267   0.8534267   0.8534574   0.8561516
   0.8534574   0.8561516   0.8534574   0.8561516   0.8534574   0.8561516
   0.8535152   0.8535152   0.8535152   0.8535152   0.8535934   0.8567285
   0.8535934   0.8567285   0.8535934   0.8567285   0.8535934   0.8567285
   0.8160566   0.8160566   0.8160566   0.8160566   0.8158497   0.8179963
   0.8158497   0.8179963   0.8158497   0.8179963   0.8158497   0.8179963
   0.8323911   0.8323911   0.8323911   0.8323911   0.8343073   0.8356044
   0.8343073   0.8356044   0.8343073   0.8356044   0.8343073   0.8356044
   0.8396052   0.8396052   0.8396052   0.8396052   0.8387220   0.8413493
   0.8387220   0.8413493   0.8387220   0.8413493   0.8387220   0.8413493
  18.6412810  18.6412810  18.6430537  18.6441046  18.6430537  18.6441046
   5.6792380   5.6792380   5.6792380   5.6792380   5.6825851   5.6902860
   5.6825851   5.6902860   5.6825851   5.6902860   5.6825851   5.6902860
   6.0638098   6.0638098   6.0638098   6.0638098   6.0743495   6.0743491
   6.0743495   6.0743491   6.0743495   6.0743491   6.0743495   6.0743491
   6.4073249   6.4073249   6.4073249   6.4073249   6.4065325   6.4036122
   6.4065325   6.4036122   6.4065325   6.4036122   6.4065325   6.4036122
   7.6401743   7.6401743   7.6401743   7.6401743   7.6317955   7.6227079
   7.6317955   7.6227079   7.6317955   7.6227079   7.6317955   7.6227079
   6.0569907   6.0569907   6.0569907   6.0569907   6.0503556   6.0573668
   6.0503556   6.0573668   6.0503556   6.0573668   6.0503556   6.0573668
   7.6341982   7.6341982   7.6341982   7.6341982   7.6367134   7.6246360
   7.6367134   7.6246360   7.6367134   7.6246360   7.6367134   7.6246360
 TTTTTTTTTTTTTTTTTTTTTTTTTTTTTT MOQGAD      TELAPSE     3414.59 TCPU     2144.71
 TTTTTTTTTTTTTTTTTTTTTTTTTTTTTT SHELLXN     TELAPSE     3470.40 TCPU     2183.69
 TTTTTTTTTTTTTTTTTTTTTTTTTTTTTT MONMO3      TELAPSE     3475.14 TCPU     2188.43
 NUMERICALLY INTEGRATED DENSITY    636.0014211265
 TTTTTTTTTTTTTTTTTTTTTTTTTTTTTT NUMDFT      TELAPSE     3481.61 TCPU     2194.88
 CYC   4 ETOT(AU) -4.543021850445E+03 DETOT -3.69E-05 tst  8.01E-08 PX  4.20E-04
 TTTTTTTTTTTTTTTTTTTTTTTTTTTTTT DIIS        TELAPSE     3483.95 TCPU     2197.22
 DIIS TEST: 0.58208E-04 AT SCF   CYCLE   4 - DIIS ACTIVE - HISTORY:     4 CYCLES
 TTTTTTTTTTTTTTTTTTTTTTTTTTTTTT FDIK        TELAPSE     3486.67 TCPU     2198.10
 INSULATING STATE
 TOP OF VALENCE BANDS -    BAND    318; K    5; EIG -2.7113645E-01 AU
 TOP OF VALENCE BANDS -    BAND    318; K    1; EIG -2.7128657E-01 AU
 BOTTOM OF VIRTUAL BANDS - BAND    319; K    1; EIG  2.8572182E-02 AU
 INDIRECT ENERGY BAND GAP:   8.1555 eV
 TTTTTTTTTTTTTTTTTTTTTTTTTTTTTT PDIG        TELAPSE     3487.02 TCPU     2198.45
 CHARGE NORMALIZATION FACTOR   1.00000000
 TOTAL ATOMIC CHARGES:
   0.8533872   0.8533872   0.8533872   0.8533872   0.8535408   0.8561399
   0.8535408   0.8561399   0.8535408   0.8561399   0.8535408   0.8561399
   0.8535645   0.8535645   0.8535645   0.8535645   0.8535356   0.8567812
   0.8535356   0.8567812   0.8535356   0.8567812   0.8535356   0.8567812
   0.8160876   0.8160876   0.8160876   0.8160876   0.8157897   0.8179798
   0.8157897   0.8179798   0.8157897   0.8179798   0.8157897   0.8179798
   0.8323627   0.8323627   0.8323627   0.8323627   0.8344077   0.8356096
   0.8344077   0.8356096   0.8344077   0.8356096   0.8344077   0.8356096
   0.8396625   0.8396625   0.8396625   0.8396625   0.8386411   0.8414439
   0.8386411   0.8414439   0.8386411   0.8414439   0.8386411   0.8414439
  18.6417151  18.6417151  18.6435277  18.6445591  18.6435277  18.6445591
   5.6796393   5.6796393   5.6796393   5.6796393   5.6828216   5.6903601
   5.6828216   5.6903601   5.6828216   5.6903601   5.6828216   5.6903601
   6.0644909   6.0644909   6.0644909   6.0644909   6.0738057   6.0743845
   6.0738057   6.0743845   6.0738057   6.0743845   6.0738057   6.0743845
   6.4072996   6.4072996   6.4072996   6.4072996   6.4066261   6.4035009
   6.4066261   6.4035009   6.4066261   6.4035009   6.4066261   6.4035009
   7.6400404   7.6400404   7.6400404   7.6400404   7.6302522   7.6233364
   7.6302522   7.6233364   7.6302522   7.6233364   7.6302522   7.6233364
   6.0569393   6.0569393   6.0569393   6.0569393   6.0510848   6.0569959
   6.0510848   6.0569959   6.0510848   6.0569959   6.0510848   6.0569959
   7.6331144   7.6331144   7.6331144   7.6331144   7.6374378   7.6240353
   7.6374378   7.6240353   7.6374378   7.6240353   7.6374378   7.6240353
 TTTTTTTTTTTTTTTTTTTTTTTTTTTTTT MOQGAD      TELAPSE     3487.04 TCPU     2198.47
 TTTTTTTTTTTTTTTTTTTTTTTTTTTTTT SHELLXN     TELAPSE     3537.69 TCPU     2237.42
 TTTTTTTTTTTTTTTTTTTTTTTTTTTTTT MONMO3      TELAPSE     3542.55 TCPU     2242.28
 NUMERICALLY INTEGRATED DENSITY    636.0014211881
 TTTTTTTTTTTTTTTTTTTTTTTTTTTTTT NUMDFT      TELAPSE     3548.63 TCPU     2248.36
 CYC   5 ETOT(AU) -4.543021854122E+03 DETOT -3.68E-06 tst  4.19E-08 PX  2.18E-04
 TTTTTTTTTTTTTTTTTTTTTTTTTTTTTT DIIS        TELAPSE     3548.98 TCPU     2248.71
 DIIS TEST: 0.16178E-04 AT SCF   CYCLE   5 - DIIS ACTIVE - HISTORY:     5 CYCLES
 TTTTTTTTTTTTTTTTTTTTTTTTTTTTTT FDIK        TELAPSE     3551.28 TCPU     2250.19
 INSULATING STATE
 TOP OF VALENCE BANDS -    BAND    318; K    5; EIG -2.7104224E-01 AU
 TOP OF VALENCE BANDS -    BAND    318; K    1; EIG -2.7119024E-01 AU
 BOTTOM OF VIRTUAL BANDS - BAND    319; K    1; EIG  2.8580266E-02 AU
 INDIRECT ENERGY BAND GAP:   8.1531 eV
 TTTTTTTTTTTTTTTTTTTTTTTTTTTTTT PDIG        TELAPSE     3551.63 TCPU     2250.54
 CHARGE NORMALIZATION FACTOR   1.00000000
 TOTAL ATOMIC CHARGES:
   0.8533849   0.8533849   0.8533849   0.8533849   0.8535266   0.8562240
   0.8535266   0.8562240   0.8535266   0.8562240   0.8535266   0.8562240
   0.8535169   0.8535169   0.8535169   0.8535169   0.8535898   0.8568374
   0.8535898   0.8568374   0.8535898   0.8568374   0.8535898   0.8568374
   0.8161025   0.8161025   0.8161025   0.8161025   0.8158592   0.8179966
   0.8158592   0.8179966   0.8158592   0.8179966   0.8158592   0.8179966
   0.8323878   0.8323878   0.8323878   0.8323878   0.8343606   0.8357118
   0.8343606   0.8357118   0.8343606   0.8357118   0.8343606   0.8357118
   0.8396329   0.8396329   0.8396329   0.8396329   0.8387199   0.8414662
   0.8387199   0.8414662   0.8387199   0.8414662   0.8387199   0.8414662
  18.6418123  18.6418123  18.6435867  18.6446754  18.6435867  18.6446754
   5.6797216   5.6797216   5.6797216   5.6797216   5.6828043   5.6903635
   5.6828043   5.6903635   5.6828043   5.6903635   5.6828043   5.6903635
   6.0641886   6.0641886   6.0641886   6.0641886   6.0741378   6.0741879
   6.0741378   6.0741879   6.0741378   6.0741879   6.0741378   6.0741879
   6.4072226   6.4072226   6.4072226   6.4072226   6.4065325   6.4033989
   6.4065325   6.4033989   6.4065325   6.4033989   6.4065325   6.4033989
   7.6398106   7.6398106   7.6398106   7.6398106   7.6309848   7.6228908
   7.6309848   7.6228908   7.6309848   7.6228908   7.6309848   7.6228908
   6.0570424   6.0570424   6.0570424   6.0570424   6.0506028   6.0571644
   6.0506028   6.0571644   6.0506028   6.0571644   6.0506028   6.0571644
   7.6335111   7.6335111   7.6335111   7.6335111   7.6367887   7.6242924
   7.6367887   7.6242924   7.6367887   7.6242924   7.6367887   7.6242924
 TTTTTTTTTTTTTTTTTTTTTTTTTTTTTT MOQGAD      TELAPSE     3551.64 TCPU     2250.55
 TTTTTTTTTTTTTTTTTTTTTTTTTTTTTT SHELLXN     TELAPSE     3607.70 TCPU     2289.55
 TTTTTTTTTTTTTTTTTTTTTTTTTTTTTT MONMO3      TELAPSE     3612.44 TCPU     2294.28
 NUMERICALLY INTEGRATED DENSITY    636.0014212156
 TTTTTTTTTTTTTTTTTTTTTTTTTTTTTT NUMDFT      TELAPSE     3618.42 TCPU     2300.27
 CYC   6 ETOT(AU) -4.543021855668E+03 DETOT -1.55E-06 tst  1.03E-08 PX  1.05E-04
 TTTTTTTTTTTTTTTTTTTTTTTTTTTTTT DIIS        TELAPSE     3618.77 TCPU     2300.61
 DIIS TEST: 0.53508E-05 AT SCF   CYCLE   6 - DIIS ACTIVE - HISTORY:     6 CYCLES
 TTTTTTTTTTTTTTTTTTTTTTTTTTTTTT FDIK        TELAPSE     3621.15 TCPU     2302.11
 INSULATING STATE
 TOP OF VALENCE BANDS -    BAND    318; K    5; EIG -2.7108754E-01 AU
 TOP OF VALENCE BANDS -    BAND    318; K    1; EIG -2.7123652E-01 AU
 BOTTOM OF VIRTUAL BANDS - BAND    319; K    1; EIG  2.8575753E-02 AU
 INDIRECT ENERGY BAND GAP:   8.1543 eV
 TTTTTTTTTTTTTTTTTTTTTTTTTTTTTT PDIG        TELAPSE     3621.50 TCPU     2302.46
 CHARGE NORMALIZATION FACTOR   1.00000000
 TOTAL ATOMIC CHARGES:
   0.8533830   0.8533830   0.8533830   0.8533830   0.8535251   0.8561792
   0.8535251   0.8561792   0.8535251   0.8561792   0.8535251   0.8561792
   0.8535347   0.8535347   0.8535347   0.8535347   0.8535487   0.8568061
   0.8535487   0.8568061   0.8535487   0.8568061   0.8535487   0.8568061
   0.8160991   0.8160991   0.8160991   0.8160991   0.8158406   0.8180004
   0.8158406   0.8180004   0.8158406   0.8180004   0.8158406   0.8180004
   0.8323866   0.8323866   0.8323866   0.8323866   0.8343776   0.8356739
   0.8343776   0.8356739   0.8343776   0.8356739   0.8343776   0.8356739
   0.8396436   0.8396436   0.8396436   0.8396436   0.8386906   0.8414552
   0.8386906   0.8414552   0.8386906   0.8414552   0.8386906   0.8414552
  18.6416705  18.6416705  18.6434684  18.6445042  18.6434684  18.6445042
   5.6796422   5.6796422   5.6796422   5.6796422   5.6827888   5.6904281
   5.6827888   5.6904281   5.6827888   5.6904281   5.6827888   5.6904281
   6.0642532   6.0642532   6.0642532   6.0642532   6.0740597   6.0743182
   6.0740597   6.0743182   6.0740597   6.0743182   6.0740597   6.0743182
   6.4072477   6.4072477   6.4072477   6.4072477   6.4065594   6.4034326
   6.4065594   6.4034326   6.4065594   6.4034326   6.4065594   6.4034326
   7.6399648   7.6399648   7.6399648   7.6399648   7.6307130   7.6230372
   7.6307130   7.6230372   7.6307130   7.6230372   7.6307130   7.6230372
   6.0570460   6.0570460   6.0570460   6.0570460   6.0507905   6.0571257
   6.0507905   6.0571257   6.0507905   6.0571257   6.0507905   6.0571257
   7.6333764   7.6333764   7.6333764   7.6333764   7.6370773   7.6241733
   7.6370773   7.6241733   7.6370773   7.6241733   7.6370773   7.6241733
 TTTTTTTTTTTTTTTTTTTTTTTTTTTTTT MOQGAD      TELAPSE     3621.52 TCPU     2302.48
 TTTTTTTTTTTTTTTTTTTTTTTTTTTTTT SHELLXN     TELAPSE     3672.61 TCPU     2341.45
 TTTTTTTTTTTTTTTTTTTTTTTTTTTTTT MONMO3      TELAPSE     3678.68 TCPU     2347.52
 NUMERICALLY INTEGRATED DENSITY    636.0014212012
 TTTTTTTTTTTTTTTTTTTTTTTTTTTTTT NUMDFT      TELAPSE     3684.82 TCPU     2353.65
 CYC   7 ETOT(AU) -4.543021856755E+03 DETOT -1.09E-06 tst  2.37E-09 PX  5.82E-05
 TTTTTTTTTTTTTTTTTTTTTTTTTTTTTT DIIS        TELAPSE     3685.31 TCPU     2354.15
 DIIS TEST: 0.73518E-06 AT SCF   CYCLE   7 - DIIS ACTIVE - HISTORY:     7 CYCLES
 TTTTTTTTTTTTTTTTTTTTTTTTTTTTTT FDIK        TELAPSE     3688.06 TCPU     2355.99
 INSULATING STATE
 TOP OF VALENCE BANDS -    BAND    318; K    5; EIG -2.7107546E-01 AU
 TOP OF VALENCE BANDS -    BAND    318; K    1; EIG -2.7122410E-01 AU
 BOTTOM OF VIRTUAL BANDS - BAND    319; K    1; EIG  2.8576294E-02 AU
 INDIRECT ENERGY BAND GAP:   8.1539 eV
 TTTTTTTTTTTTTTTTTTTTTTTTTTTTTT PDIG        TELAPSE     3688.43 TCPU     2356.36
 CHARGE NORMALIZATION FACTOR   1.00000000
 TOTAL ATOMIC CHARGES:
   0.8533801   0.8533801   0.8533801   0.8533801   0.8535299   0.8561908
   0.8535299   0.8561908   0.8535299   0.8561908   0.8535299   0.8561908
   0.8535348   0.8535348   0.8535348   0.8535348   0.8535562   0.8568128
   0.8535562   0.8568128   0.8535562   0.8568128   0.8535562   0.8568128
   0.8160924   0.8160924   0.8160924   0.8160924   0.8158324   0.8179935
   0.8158324   0.8179935   0.8158324   0.8179935   0.8158324   0.8179935
   0.8323800   0.8323800   0.8323800   0.8323800   0.8343712   0.8356827
   0.8343712   0.8356827   0.8343712   0.8356827   0.8343712   0.8356827
   0.8396367   0.8396367   0.8396367   0.8396367   0.8386908   0.8414591
   0.8386908   0.8414591   0.8386908   0.8414591   0.8386908   0.8414591
  18.6417224  18.6417224  18.6435205  18.6445686  18.6435205  18.6445686
   5.6797198   5.6797198   5.6797198   5.6797198   5.6828371   5.6903867
   5.6828371   5.6903867   5.6828371   5.6903867   5.6828371   5.6903867
   6.0642646   6.0642646   6.0642646   6.0642646   6.0740886   6.0742748
   6.0740886   6.0742748   6.0740886   6.0742748   6.0740886   6.0742748
   6.4072637   6.4072637   6.4072637   6.4072637   6.4065804   6.4034425
   6.4065804   6.4034425   6.4065804   6.4034425   6.4065804   6.4034425
   7.6398643   7.6398643   7.6398643   7.6398643   7.6307254   7.6230254
   7.6307254   7.6230254   7.6307254   7.6230254   7.6307254   7.6230254
   6.0570537   6.0570537   6.0570537   6.0570537   6.0507628   6.0571492
   6.0507628   6.0571492   6.0507628   6.0571492   6.0507628   6.0571492
   7.6333503   7.6333503   7.6333503   7.6333503   7.6369559   7.6242056
   7.6369559   7.6242056   7.6369559   7.6242056   7.6369559   7.6242056
 TTTTTTTTTTTTTTTTTTTTTTTTTTTTTT MOQGAD      TELAPSE     3688.45 TCPU     2356.38
 TTTTTTTTTTTTTTTTTTTTTTTTTTTTTT SHELLXN     TELAPSE     3740.26 TCPU     2395.35
 TTTTTTTTTTTTTTTTTTTTTTTTTTTTTT MONMO3      TELAPSE     3745.02 TCPU     2400.10
 NUMERICALLY INTEGRATED DENSITY    636.0014212075
 TTTTTTTTTTTTTTTTTTTTTTTTTTTTTT NUMDFT      TELAPSE     3751.17 TCPU     2406.26
 CYC   8 ETOT(AU) -4.543021856619E+03 DETOT  1.36E-07 tst  9.32E-11 PX  2.72E-05
 TTTTTTTTTTTTTTTTTTTTTTTTTTTTTT DIIS        TELAPSE     3751.71 TCPU     2406.79
 DIIS TEST: 0.14303E-06 AT SCF   CYCLE   8 - DIIS ACTIVE - HISTORY:     8 CYCLES
 TTTTTTTTTTTTTTTTTTTTTTTTTTTTTT FDIK        TELAPSE     3754.43 TCPU     2408.71
 INSULATING STATE
 TOP OF VALENCE BANDS -    BAND    318; K    5; EIG -2.7107237E-01 AU
 TOP OF VALENCE BANDS -    BAND    318; K    1; EIG -2.7122097E-01 AU
 BOTTOM OF VIRTUAL BANDS - BAND    319; K    1; EIG  2.8576977E-02 AU
 INDIRECT ENERGY BAND GAP:   8.1539 eV
 TTTTTTTTTTTTTTTTTTTTTTTTTTTTTT PDIG        TELAPSE     3754.78 TCPU     2409.06
 CHARGE NORMALIZATION FACTOR   1.00000000
 TOTAL ATOMIC CHARGES:
   0.8533804   0.8533804   0.8533804   0.8533804   0.8535297   0.8561924
   0.8535297   0.8561924   0.8535297   0.8561924   0.8535297   0.8561924
   0.8535325   0.8535325   0.8535325   0.8535325   0.8535551   0.8568166
   0.8535551   0.8568166   0.8535551   0.8568166   0.8535551   0.8568166
   0.8160995   0.8160995   0.8160995   0.8160995   0.8158414   0.8179965
   0.8158414   0.8179965   0.8158414   0.8179965   0.8158414   0.8179965
   0.8323851   0.8323851   0.8323851   0.8323851   0.8343762   0.8356871
   0.8343762   0.8356871   0.8343762   0.8356871   0.8343762   0.8356871
   0.8396417   0.8396417   0.8396417   0.8396417   0.8386973   0.8414637
   0.8386973   0.8414637   0.8386973   0.8414637   0.8386973   0.8414637
  18.6417015  18.6417015  18.6435057  18.6445449  18.6435057  18.6445449
   5.6796726   5.6796726   5.6796726   5.6796726   5.6827976   5.6904195
   5.6827976   5.6904195   5.6827976   5.6904195   5.6827976   5.6904195
   6.0642370   6.0642370   6.0642370   6.0642370   6.0740794   6.0742810
   6.0740794   6.0742810   6.0740794   6.0742810   6.0740794   6.0742810
   6.4072390   6.4072390   6.4072390   6.4072390   6.4065522   6.4034230
   6.4065522   6.4034230   6.4065522   6.4034230   6.4065522   6.4034230
   7.6399283   7.6399283   7.6399283   7.6399283   7.6307520   7.6230168
   7.6307520   7.6230168   7.6307520   7.6230168   7.6307520   7.6230168
   6.0570516   6.0570516   6.0570516   6.0570516   6.0507467   6.0571335
   6.0507467   6.0571335   6.0507467   6.0571335   6.0507467   6.0571335
   7.6333904   7.6333904   7.6333904   7.6333904   7.6370176   7.6241907
   7.6370176   7.6241907   7.6370176   7.6241907   7.6370176   7.6241907
 TTTTTTTTTTTTTTTTTTTTTTTTTTTTTT MOQGAD      TELAPSE     3754.80 TCPU     2409.08
 TTTTTTTTTTTTTTTTTTTTTTTTTTTTTT SHELLXN     TELAPSE     3807.73 TCPU     2448.03
 TTTTTTTTTTTTTTTTTTTTTTTTTTTTTT MONMO3      TELAPSE     3812.51 TCPU     2452.80
 NUMERICALLY INTEGRATED DENSITY    636.0014212068
 TTTTTTTTTTTTTTTTTTTTTTTTTTTTTT NUMDFT      TELAPSE     3818.85 TCPU     2459.15
 CYC   9 ETOT(AU) -4.543021856710E+03 DETOT -9.12E-08 tst  4.34E-11 PX  1.49E-05
 TTTTTTTTTTTTTTTTTTTTTTTTTTTTTT DIIS        TELAPSE     3819.74 TCPU     2460.04
 DIIS TEST: 0.45307E-07 AT SCF   CYCLE   9 - DIIS ACTIVE - HISTORY:     9 CYCLES
 TTTTTTTTTTTTTTTTTTTTTTTTTTTTTT FDIK        TELAPSE     3822.86 TCPU     2462.20
 INSULATING STATE
 TOP OF VALENCE BANDS -    BAND    318; K    5; EIG -2.7107477E-01 AU
 TOP OF VALENCE BANDS -    BAND    318; K    1; EIG -2.7122342E-01 AU
 BOTTOM OF VIRTUAL BANDS - BAND    319; K    1; EIG  2.8576689E-02 AU
 INDIRECT ENERGY BAND GAP:   8.1539 eV
 TTTTTTTTTTTTTTTTTTTTTTTTTTTTTT PDIG        TELAPSE     3823.21 TCPU     2462.55
 CHARGE NORMALIZATION FACTOR   1.00000000
 TOTAL ATOMIC CHARGES:
   0.8533810   0.8533810   0.8533810   0.8533810   0.8535297   0.8561901
   0.8535297   0.8561901   0.8535297   0.8561901   0.8535297   0.8561901
   0.8535341   0.8535341   0.8535341   0.8535341   0.8535543   0.8568139
   0.8535543   0.8568139   0.8535543   0.8568139   0.8535543   0.8568139
   0.8160967   0.8160967   0.8160967   0.8160967   0.8158388   0.8179962
   0.8158388   0.8179962   0.8158388   0.8179962   0.8158388   0.8179962
   0.8323833   0.8323833   0.8323833   0.8323833   0.8343742   0.8356854
   0.8343742   0.8356854   0.8343742   0.8356854   0.8343742   0.8356854
   0.8396401   0.8396401   0.8396401   0.8396401   0.8386945   0.8414620
   0.8386945   0.8414620   0.8386945   0.8414620   0.8386945   0.8414620
  18.6417060  18.6417060  18.6435112  18.6445465  18.6435112  18.6445465
   5.6796921   5.6796921   5.6796921   5.6796921   5.6828175   5.6904071
   5.6828175   5.6904071   5.6828175   5.6904071   5.6828175   5.6904071
   6.0642463   6.0642463   6.0642463   6.0642463   6.0740871   6.0742837
   6.0740871   6.0742837   6.0740871   6.0742837   6.0740871   6.0742837
   6.4072500   6.4072500   6.4072500   6.4072500   6.4065629   6.4034308
   6.4065629   6.4034308   6.4065629   6.4034308   6.4065629   6.4034308
   7.6399013   7.6399013   7.6399013   7.6399013   7.6307339   7.6230217
   7.6307339   7.6230217   7.6307339   7.6230217   7.6307339   7.6230217
   6.0570559   6.0570559   6.0570559   6.0570559   6.0507562   6.0571428
   6.0507562   6.0571428   6.0507562   6.0571428   6.0507562   6.0571428
   7.6333677   7.6333677   7.6333677   7.6333677   7.6369910   7.6241960
   7.6369910   7.6241960   7.6369910   7.6241960   7.6369910   7.6241960
 TTTTTTTTTTTTTTTTTTTTTTTTTTTTTT MOQGAD      TELAPSE     3823.22 TCPU     2462.56
 TTTTTTTTTTTTTTTTTTTTTTTTTTTTTT SHELLXN     TELAPSE     3893.88 TCPU     2501.55
 TTTTTTTTTTTTTTTTTTTTTTTTTTTTTT MONMO3      TELAPSE     3898.64 TCPU     2506.30
 NUMERICALLY INTEGRATED DENSITY    636.0014212071
 TTTTTTTTTTTTTTTTTTTTTTTTTTTTTT NUMDFT      TELAPSE     3904.78 TCPU     2512.44
 CYC  10 ETOT(AU) -4.543021856699E+03 DETOT  1.12E-08 tst  3.73E-12 PX  7.30E-06
 TTTTTTTTTTTTTTTTTTTTTTTTTTTTTT DIIS        TELAPSE     3906.50 TCPU     2514.16
 DIIS TEST: 0.85351E-08 AT SCF   CYCLE  10 - DIIS ACTIVE - HISTORY:    10 CYCLES
 TTTTTTTTTTTTTTTTTTTTTTTTTTTTTT FDIK        TELAPSE     3908.68 TCPU     2515.68
 INSULATING STATE
 TOP OF VALENCE BANDS -    BAND    318; K    5; EIG -2.7107327E-01 AU
 TOP OF VALENCE BANDS -    BAND    318; K    1; EIG -2.7122188E-01 AU
 BOTTOM OF VIRTUAL BANDS - BAND    319; K    1; EIG  2.8576723E-02 AU
 INDIRECT ENERGY BAND GAP:   8.1539 eV
 TTTTTTTTTTTTTTTTTTTTTTTTTTTTTT PDIG        TELAPSE     3909.10 TCPU     2516.07
 CHARGE NORMALIZATION FACTOR   1.00000000
 TOTAL ATOMIC CHARGES:
   0.8533803   0.8533803   0.8533803   0.8533803   0.8535303   0.8561916
   0.8535303   0.8561916   0.8535303   0.8561916   0.8535303   0.8561916
   0.8535340   0.8535340   0.8535340   0.8535340   0.8535547   0.8568154
   0.8535547   0.8568154   0.8535547   0.8568154   0.8535547   0.8568154
   0.8160968   0.8160968   0.8160968   0.8160968   0.8158382   0.8179954
   0.8158382   0.8179954   0.8158382   0.8179954   0.8158382   0.8179954
   0.8323831   0.8323831   0.8323831   0.8323831   0.8343742   0.8356857
   0.8343742   0.8356857   0.8343742   0.8356857   0.8343742   0.8356857
   0.8396399   0.8396399   0.8396399   0.8396399   0.8386945   0.8414624
   0.8386945   0.8414624   0.8386945   0.8414624   0.8386945   0.8414624
  18.6417066  18.6417066  18.6435093  18.6445492  18.6435093  18.6445492
   5.6796897   5.6796897   5.6796897   5.6796897   5.6828125   5.6904090
   5.6828125   5.6904090   5.6828125   5.6904090   5.6828125   5.6904090
   6.0642454   6.0642454   6.0642454   6.0642454   6.0740840   6.0742798
   6.0740840   6.0742798   6.0740840   6.0742798   6.0740840   6.0742798
   6.4072491   6.4072491   6.4072491   6.4072491   6.4065635   6.4034314
   6.4065635   6.4034314   6.4065635   6.4034314   6.4065635   6.4034314
   7.6399051   7.6399051   7.6399051   7.6399051   7.6307389   7.6230214
   7.6307389   7.6230214   7.6307389   7.6230214   7.6307389   7.6230214
   6.0570536   6.0570536   6.0570536   6.0570536   6.0507527   6.0571405
   6.0507527   6.0571405   6.0507527   6.0571405   6.0507527   6.0571405
   7.6333737   7.6333737   7.6333737   7.6333737   7.6369965   7.6241940
   7.6369965   7.6241940   7.6369965   7.6241940   7.6369965   7.6241940
 TTTTTTTTTTTTTTTTTTTTTTTTTTTTTT MOQGAD      TELAPSE     3909.11 TCPU     2516.08
 TTTTTTTTTTTTTTTTTTTTTTTTTTTTTT SHELLXN     TELAPSE     3963.75 TCPU     2555.07
 TTTTTTTTTTTTTTTTTTTTTTTTTTTTTT MONMO3      TELAPSE     3969.05 TCPU     2560.38
 NUMERICALLY INTEGRATED DENSITY    636.0014212073
 TTTTTTTTTTTTTTTTTTTTTTTTTTTTTT NUMDFT      TELAPSE     3975.15 TCPU     2566.47
 CYC  11 ETOT(AU) -4.543021856692E+03 DETOT  6.75E-09 tst  1.20E-12 PX  2.38E-06
 TTTTTTTTTTTTTTTTTTTTTTTTTTTTTT DIIS        TELAPSE     3976.75 TCPU     2568.07
 DIIS TEST: 0.12648E-08 AT SCF   CYCLE  11 - DIIS ACTIVE - HISTORY:    11 CYCLES
 TTTTTTTTTTTTTTTTTTTTTTTTTTTTTT FDIK        TELAPSE     3979.93 TCPU     2570.12
 INSULATING STATE
 TOP OF VALENCE BANDS -    BAND    318; K    5; EIG -2.7107371E-01 AU
 TOP OF VALENCE BANDS -    BAND    318; K    1; EIG -2.7122233E-01 AU
 BOTTOM OF VIRTUAL BANDS - BAND    319; K    1; EIG  2.8576801E-02 AU
 INDIRECT ENERGY BAND GAP:   8.1539 eV
 TTTTTTTTTTTTTTTTTTTTTTTTTTTTTT PDIG        TELAPSE     3980.48 TCPU     2570.66
 CHARGE NORMALIZATION FACTOR   1.00000000
 TOTAL ATOMIC CHARGES:
   0.8533806   0.8533806   0.8533806   0.8533806   0.8535299   0.8561909
   0.8535299   0.8561909   0.8535299   0.8561909   0.8535299   0.8561909
   0.8535340   0.8535340   0.8535340   0.8535340   0.8535544   0.8568148
   0.8535544   0.8568148   0.8535544   0.8568148   0.8535544   0.8568148
   0.8160972   0.8160972   0.8160972   0.8160972   0.8158391   0.8179960
   0.8158391   0.8179960   0.8158391   0.8179960   0.8158391   0.8179960
   0.8323835   0.8323835   0.8323835   0.8323835   0.8343745   0.8356863
   0.8343745   0.8356863   0.8343745   0.8356863   0.8343745   0.8356863
   0.8396404   0.8396404   0.8396404   0.8396404   0.8386951   0.8414627
   0.8386951   0.8414627   0.8386951   0.8414627   0.8386951   0.8414627
  18.6417058  18.6417058  18.6435100  18.6445482  18.6435100  18.6445482
   5.6796882   5.6796882   5.6796882   5.6796882   5.6828131   5.6904097
   5.6828131   5.6904097   5.6828131   5.6904097   5.6828131   5.6904097
   6.0642440   6.0642440   6.0642440   6.0642440   6.0740868   6.0742822
   6.0740868   6.0742822   6.0740868   6.0742822   6.0740868   6.0742822
   6.4072479   6.4072479   6.4072479   6.4072479   6.4065614   6.4034287
   6.4065614   6.4034287   6.4065614   6.4034287   6.4065614   6.4034287
   7.6399067   7.6399067   7.6399067   7.6399067   7.6307373   7.6230199
   7.6307373   7.6230199   7.6307373   7.6230199   7.6307373   7.6230199
   6.0570560   6.0570560   6.0570560   6.0570560   6.0507529   6.0571415
   6.0507529   6.0571415   6.0507529   6.0571415   6.0507529   6.0571415
   7.6333715   7.6333715   7.6333715   7.6333715   7.6369955   7.6241952
   7.6369955   7.6241952   7.6369955   7.6241952   7.6369955   7.6241952
 TTTTTTTTTTTTTTTTTTTTTTTTTTTTTT MOQGAD      TELAPSE     3980.50 TCPU     2570.68
 TTTTTTTTTTTTTTTTTTTTTTTTTTTTTT SHELLXN     TELAPSE     4019.42 TCPU     2609.60
 +++ ENERGIES IN A.U. +++
 ::: EXT EL-POLE                                  -5.5843637158672E+03
 ::: EXT EL-SPHEROPOLE                             4.5258228466468E+01
 ::: BIELET ZONE E-E                               9.1239714623890E+03
 ::: TOTAL E-E                                     3.5848659749883E+03
 ::: TOTAL E-N + N-E                              -1.3015046738618E+04
 ::: TOTAL N-N                                     1.0739973608126E+03
 ::: KINETIC ENERGY                                4.0927752103729E+03
 ::: PSEUDO TOTAL   ENERGY                        -4.2634081924436E+03
 ::: VIRIAL COEFFICIENT                            9.7958003386891E-01
 TTTTTTTTTTTTTTTTTTTTTTTTTTTTTT MONMO3      TELAPSE     4024.55 TCPU     2614.73
 NUMERICALLY INTEGRATED DENSITY    636.0014212073
 TTTTTTTTTTTTTTTTTTTTTTTTTTTTTT NUMDFT      TELAPSE     4030.66 TCPU     2620.83
 CYC  12 ETOT(AU) -4.543021856696E+03 DETOT -4.31E-09 tst  8.21E-14 PX  2.38E-06

 == SCF ENDED - CONVERGENCE ON ENERGY      E(AU) -4.5430218566965E+03 CYCLES  12


 ENERGY EXPRESSION=HARTREE+FOCK EXCH*0.54000+(M06-2X     EXCH)*0.46000+M06-2X     CORR


 TOTAL ENERGY(DFT)(AU)( 12) -4.5430218566965E+03 DE-4.3E-09 tester 8.2E-14
 TTTTTTTTTTTTTTTTTTTTTTTTTTTTTT EDFT        TELAPSE     4030.70 TCPU     2620.87

 *******************************************************************************
 *                             FORCE CALCULATION                               *
 *******************************************************************************

 TTTTTTTTTTTTTTTTTTTTTTTTTTTTTT NUMDFG      TELAPSE     4054.32 TCPU     2644.49
 INFORMATION **** EXCPOG **** EXCH. BIPO BUFFER LENGTH (WORDS) =    16000000
 WARNING **** EXCPOG **** EXCH. BIPO BUFFER TOO SMALL - TO AVOID I/O SET EXCHSIZE =     8547507
 WARNING **** GENPOG **** COULOMB BIPO BUFFER TOO SMALL - TO AVOID I/O SET BIPOSIZE =     6837300
 INFORMATION **** GENPOG **** BIPO BUFFER LENGTH (WORDS) =     4000000
 TTTTTTTTTTTTTTTTTTTTTTTTTTTTTT SHELXG      TELAPSE     4297.46 TCPU     2794.58

 CARTESIAN FORCES IN HARTREE/BOHR (ANALYTICAL)
   ATOM                     X                   Y                   Z
   1   1            -1.186302343090E-03  5.671533811289E-04  1.080868550524E-03
   2   1             1.186302343087E-03 -5.671533811276E-04  1.080868550523E-03
   3   1            -1.186302343087E-03 -5.671533811289E-04 -1.080868550524E-03
   4   1             1.186302343090E-03  5.671533811342E-04 -1.080868550527E-03
   5   1             2.386856685763E-03 -1.838755288768E-03  2.749923302334E-03
   6   1             5.617491298986E-03  3.446071766044E-03 -1.116541200202E-03
   7   1            -2.386856685769E-03  1.838755288770E-03  2.749923302337E-03
   8   1            -5.617491298986E-03  3.446071766048E-03  1.116541200199E-03
   9   1             2.386856685763E-03  1.838755288770E-03 -2.749923302334E-03
  10   1            -5.617491298984E-03 -3.446071766048E-03 -1.116541200199E-03
  11   1            -2.386856685768E-03 -1.838755288769E-03 -2.749923302334E-03
  12   1             5.617491298989E-03 -3.446071766051E-03  1.116541200202E-03
  13   1             4.590940821973E-03  3.512884085560E-03 -1.466643329053E-03
  14   1            -4.590940821973E-03 -3.512884085557E-03 -1.466643329051E-03
  15   1             4.590940821977E-03 -3.512884085566E-03  1.466643329058E-03
  16   1            -4.590940821978E-03  3.512884085561E-03  1.466643329053E-03
  17   1            -1.420391592278E-04  2.329259043605E-04 -2.698990211147E-05
  18   1             5.179412886561E-03  2.617754055628E-04  3.442077359689E-03
  19   1             1.420391592230E-04 -2.329259043589E-04 -2.698990210970E-05
  20   1            -5.179412886560E-03  2.617754055662E-04 -3.442077359691E-03
  21   1            -1.420391592255E-04 -2.329259043587E-04  2.698990211281E-05
  22   1            -5.179412886562E-03 -2.617754055612E-04  3.442077359686E-03
  23   1             1.420391592230E-04  2.329259043584E-04  2.698990211503E-05
  24   1             5.179412886564E-03 -2.617754055652E-04 -3.442077359690E-03
  25   1            -2.388599410444E-03  1.269230621341E-04 -1.576096157179E-03
  26   1             2.388599410450E-03 -1.269230621335E-04 -1.576096157180E-03
  27   1            -2.388599410449E-03 -1.269230621308E-04  1.576096157178E-03
  28   1             2.388599410450E-03  1.269230621308E-04  1.576096157175E-03
  29   1            -7.799045686229E-03 -3.104096853385E-03  3.502040474366E-04
  30   1            -1.673215073097E-04 -3.156444606223E-04 -2.506912896694E-04
  31   1             7.799045686232E-03  3.104096853385E-03  3.502040474357E-04
  32   1             1.673215073106E-04 -3.156444606238E-04  2.506912896694E-04
  33   1            -7.799045686236E-03  3.104096853390E-03 -3.502040474408E-04
  34   1             1.673215073101E-04  3.156444606254E-04 -2.506912896694E-04
  35   1             7.799045686232E-03 -3.104096853384E-03 -3.502040474372E-04
  36   1            -1.673215073099E-04  3.156444606214E-04  2.506912896685E-04
  37   1             6.664168480434E-03 -2.949062128914E-03 -7.861842205671E-04
  38   1            -6.664168480432E-03  2.949062128915E-03 -7.861842205632E-04
  39   1             6.664168480429E-03  2.949062128914E-03  7.861842205631E-04
  40   1            -6.664168480429E-03 -2.949062128917E-03  7.861842205627E-04
  41   1            -5.446481099096E-04 -3.435688532016E-05 -3.039644146567E-04
  42   1            -3.636641149701E-03 -6.908614696795E-04  1.862146597776E-03
  43   1             5.446481099106E-04  3.435688531750E-05 -3.039644146612E-04
  44   1             3.636641149697E-03 -6.908614696769E-04 -1.862146597776E-03
  45   1            -5.446481099071E-04  3.435688531306E-05  3.039644146554E-04
  46   1             3.636641149705E-03  6.908614696801E-04  1.862146597777E-03
  47   1             5.446481099126E-04 -3.435688531606E-05  3.039644146567E-04
  48   1            -3.636641149701E-03  6.908614696800E-04 -1.862146597777E-03
  49   1            -3.333827572715E-03 -1.557825471364E-03  1.744989371762E-03
  50   1             3.333827572715E-03  1.557825471364E-03  1.744989371766E-03
  51   1            -3.333827572713E-03  1.557825471362E-03 -1.744989371763E-03
  52   1             3.333827572712E-03 -1.557825471362E-03 -1.744989371759E-03
  53   1             4.268160462591E-03 -2.124711962508E-03 -1.497387147362E-03
  54   1            -2.625956187675E-03  7.971328789331E-04 -1.116654104552E-03
  55   1            -4.268160462593E-03  2.124711962511E-03 -1.497387147366E-03
  56   1             2.625956187676E-03  7.971328789398E-04  1.116654104554E-03
  57   1             4.268160462593E-03  2.124711962510E-03  1.497387147364E-03
  58   1             2.625956187680E-03 -7.971328789384E-04 -1.116654104551E-03
  59   1            -4.268160462595E-03 -2.124711962510E-03  1.497387147365E-03
  60   1            -2.625956187678E-03 -7.971328789368E-04  1.116654104554E-03
  61 230             2.842170943040E-14  2.930988785010E-14  2.176967842216E-03
  62 230             3.668940151691E-16 -3.523570324404E-14 -2.176967842221E-03
  63 230            -1.067467725185E-03 -1.873501354055E-15 -1.981748098956E-14
  64 230             7.571027138553E-14 -2.419246769479E-03 -5.279110482093E-14
  65 230             1.067467725258E-03 -7.788561462441E-14  2.370326157575E-14
  66 230             3.586020369539E-14  2.419246769341E-03  1.465494392505E-14
  67   6            -3.618588592776E-03 -4.638705476403E-03  6.408829770252E-04
  68   6             3.618588592903E-03  4.638705476398E-03  6.408829770369E-04
  69   6            -3.618588592824E-03  4.638705476411E-03 -6.408829770872E-04
  70   6             3.618588592891E-03 -4.638705476396E-03 -6.408829770769E-04
  71   6            -1.679337797162E-03  2.213214522335E-03 -2.380735176901E-03
  72   6            -5.174946927569E-03 -2.227494681819E-03 -1.219674106091E-03
  73   6             1.679337797216E-03 -2.213214522474E-03 -2.380735176907E-03
  74   6             5.174946927606E-03 -2.227494681790E-03  1.219674106095E-03
  75   6            -1.679337797110E-03 -2.213214522423E-03  2.380735176942E-03
  76   6             5.174946927573E-03  2.227494681814E-03 -1.219674106099E-03
  77   6             1.679337797283E-03  2.213214522380E-03  2.380735176882E-03
  78   6            -5.174946927587E-03  2.227494681825E-03  1.219674106062E-03
  79   6            -6.707079786811E-03  2.331468953169E-04  4.704994863976E-03
  80   6             6.707079786786E-03 -2.331468953134E-04  4.704994863999E-03
  81   6            -6.707079786815E-03 -2.331468953116E-04 -4.704994863967E-03
  82   6             6.707079786779E-03  2.331468953258E-04 -4.704994863975E-03
  83   6             2.499093812912E-03 -3.975771959332E-03  3.900928846043E-04
  84   6             9.765529799052E-03  1.814266585422E-03  4.405331936173E-03
  85   6            -2.499093812933E-03  3.975771959324E-03  3.900928846434E-04
  86   6            -9.765529799060E-03  1.814266585420E-03 -4.405331936189E-03
  87   6             2.499093812931E-03  3.975771959341E-03 -3.900928846203E-04
  88   6            -9.765529799051E-03 -1.814266585418E-03  4.405331936167E-03
  89   6            -2.499093812887E-03 -3.975771959349E-03 -3.900928846310E-04
  90   6             9.765529799070E-03 -1.814266585427E-03 -4.405331936192E-03
  91   6            -3.042481302717E-03  3.550506424103E-03  1.036102787383E-03
  92   6             3.042481302741E-03 -3.550506424107E-03  1.036102787398E-03
  93   6            -3.042481302735E-03 -3.550506424098E-03 -1.036102787394E-03
  94   6             3.042481302751E-03  3.550506424089E-03 -1.036102787403E-03
  95   6             2.247154295530E-03  5.608372613679E-03 -1.048081008737E-04
  96   6            -6.082780790988E-03 -3.726037950862E-03 -3.282372766563E-03
  97   6            -2.247154295509E-03 -5.608372613690E-03 -1.048081008825E-04
  98   6             6.082780790988E-03 -3.726037950850E-03  3.282372766549E-03
  99   6             2.247154295526E-03 -5.608372613690E-03  1.048081008808E-04
 100   6             6.082780791001E-03  3.726037950863E-03 -3.282372766561E-03
 101   6            -2.247154295511E-03  5.608372613703E-03  1.048081008683E-04
 102   6            -6.082780790978E-03  3.726037950864E-03  3.282372766549E-03
 103   7            -9.499597230960E-03 -1.616324865516E-03  5.710933591829E-03
 104   7             9.499597230917E-03  1.616324865579E-03  5.710933591800E-03
 105   7            -9.499597230949E-03  1.616324865538E-03 -5.710933591775E-03
 106   7             9.499597230931E-03 -1.616324865591E-03 -5.710933591795E-03
 107   7             3.373140475237E-03 -3.164768427875E-03  4.253193027619E-03
 108   7            -5.167096407721E-03 -4.635824005450E-04 -3.365906050964E-03
 109   7            -3.373140475341E-03  3.164768428010E-03  4.253193027665E-03
 110   7             5.167096407714E-03 -4.635824005905E-04  3.365906050980E-03
 111   7             3.373140475222E-03  3.164768427976E-03 -4.253193027671E-03
 112   7             5.167096407714E-03  4.635824005281E-04 -3.365906050944E-03
 113   7            -3.373140475315E-03 -3.164768427871E-03 -4.253193027648E-03
 114   7            -5.167096407678E-03  4.635824005752E-04  3.365906050937E-03
 115   6             8.291756213815E-03 -9.118429338333E-04 -6.109931654727E-03
 116   6            -8.291756213845E-03  9.118429338137E-04 -6.109931654721E-03
 117   6             8.291756213824E-03  9.118429338315E-04  6.109931654749E-03
 118   6            -8.291756213846E-03 -9.118429338120E-04  6.109931654728E-03
 119   6            -1.226829358413E-03  2.736061777888E-03  8.342003804884E-04
 120   6             9.956035137076E-03  4.662793923339E-03  1.899949960835E-04
 121   6             1.226829358374E-03 -2.736061777878E-03  8.342003804795E-04
 122   6            -9.956035137073E-03  4.662793923358E-03 -1.899949960995E-04
 123   6            -1.226829358397E-03 -2.736061777906E-03 -8.342003804955E-04
 124   6            -9.956035137069E-03 -4.662793923350E-03  1.899949960880E-04
 125   6             1.226829358384E-03  2.736061777894E-03 -8.342003804636E-04
 126   6             9.956035137074E-03 -4.662793923368E-03 -1.899949960960E-04
 127   7             1.147348950763E-02  5.459074760867E-03 -5.004065256232E-03
 128   7            -1.147348950771E-02 -5.459074760874E-03 -5.004065256259E-03
 129   7             1.147348950771E-02 -5.459074760914E-03  5.004065256300E-03
 130   7            -1.147348950774E-02  5.459074760905E-03  5.004065256285E-03
 131   7            -2.131967548565E-03  3.299960714688E-03 -2.837031056842E-03
 132   7            -6.461586933986E-03 -3.334988383381E-03  4.661610795202E-04
 133   7             2.131967548431E-03 -3.299960714510E-03 -2.837031056895E-03
 134   7             6.461586933959E-03 -3.334988383446E-03 -4.661610794758E-04
 135   7            -2.131967548555E-03 -3.299960714618E-03  2.837031056810E-03
 136   7             6.461586933951E-03  3.334988383369E-03  4.661610794767E-04
 137   7             2.131967548471E-03  3.299960714657E-03  2.837031056948E-03
 138   7            -6.461586933971E-03  3.334988383412E-03 -4.661610794665E-04

 RESULTANT FORCE     2.517430708338E-14 -4.597017211339E-15 -1.838806884535E-15

 SYMMETRY ALLOWED FORCES (ANALYTICAL) (DIRECTION, FORCE)

    1  3.2727958E-03    2  3.3336035E-04    3 -8.7560886E-04    4 -1.7039785E-03
    5  7.9408037E-03    6  7.7513243E-04    7 -3.7966100E-03    8 -5.0347520E-05
    9  1.2817814E-02   10 -2.9383665E-03   11 -1.5147889E-03   12  1.1460539E-02
   13  4.0180711E-04   14 -3.5023202E-04   15  1.2853327E-04   16 -1.7038301E-03
   17  9.6361230E-03   18  7.6950023E-03   19  1.0847561E-03   20 -4.6276697E-03
   21 -3.1984934E-03   22  5.8256407E-03   23 -3.2615289E-03   24 -1.5419372E-02
   25 -4.6074196E-04   26 -2.8827198E-04   27 -6.8301702E-04   28 -1.2008210E-02
   29  6.5653365E-03   30  5.2539538E-03   31  2.3824568E-04   32 -9.1302285E-04
   33 -8.1883672E-04   34  5.5517151E-03   35  6.3565362E-04   36 -6.1200129E-03
   37  4.0656907E-03   38  1.3994561E-03   39 -6.9178421E-03   40 -9.1108870E-03
   41  2.7745355E-03   42  3.0312939E-03   43  2.6632417E-03   44 -4.6184290E-03
   45 -2.5863467E-03   46  3.0786974E-03   47  1.5096273E-03   48 -3.4213316E-03
   49 -4.3790160E-04   50  1.8794795E-03   51 -1.1677577E-02   52  1.7456961E-03
   53 -7.0659799E-03   54  7.5501571E-04   55  1.9950663E-03   56 -4.3983042E-03
   57 -1.0468633E-02   58  1.3446744E-02   59  2.0165531E-03   60 -9.1555237E-03
   61 -7.0260905E-03   62  5.9237248E-03   63 -2.0883383E-03   64 -4.0944888E-03
   65  1.3686056E-02   66  1.6376305E-02   67  8.8093149E-03   68 -3.6912032E-03
   69  7.1845602E-04   70  3.7601786E-03   71 -2.9155742E-03   72  1.1109393E-02
   73 -1.0688254E-03   74 -7.2843648E-03   75 -1.3871764E-02   76  1.5697237E-02
   77  2.8892506E-03   78 -1.5720288E-02   79 -2.6381627E-03   80  1.2283615E-02
   81  2.9468258E-04   82  1.5445366E-03   83 -9.3369047E-03   84 -7.9629823E-03
   85 -1.7682542E-02   86 -2.4627694E-03   87  1.0436773E-02   88  5.5392042E-03
   89 -1.8734435E-03   90  2.1343770E-03   91 -5.8927212E-03   92  4.6321739E-03
   93  2.0674146E-02   94 -1.2723045E-02   95 -3.2608553E-03   96  2.3946262E-02
   97  2.9963292E-03   98 -9.0680032E-03   99  1.6517918E-03  100  4.1485615E-03
  101 -1.7916192E-03  102 -1.3854450E-02
 TTTTTTTTTTTTTTTTTTTTTTTTTTTTTT TOTGRA      TELAPSE     4322.87 TCPU     2819.99
 INFORMATION **** opta001 **** GEOMETRY OUTPUT FILE
 CLASSICAL MODEL (SCHLEGEL) USED AS INITIAL HESSIAN MATRIX
 REFERENCE GEOMETRY DEFINED

 MAX GRADIENT      0.023946  THRESHOLD              0.000450 CONVERGED NO
 RMS GRADIENT      0.007564  THRESHOLD              0.000300 CONVERGED NO

 GRADIENT NORM     0.076394  GRADIENT THRESHOLD     0.500000

 PREDICTED ENERGY CHANGE    -0.392E-03

 INITIAL DISPLACEMENTS
  0.000097  0.001466  0.001344  0.002290  0.002058 -0.005646 -0.002530  0.001001
  0.001231 -0.001063 -0.001760  0.002823  0.000540  0.000294  0.001331 -0.000677
  0.001249  0.002053  0.001597 -0.000751  0.000302  0.003682 -0.002656 -0.000167
  0.000774 -0.000903 -0.003004 -0.000348 -0.000883  0.001608  0.001419 -0.000717
  0.001318  0.000730 -0.000333 -0.003387  0.000606 -0.000046  0.000878  0.001828
 -0.000365 -0.000554  0.001387 -0.000515 -0.003455  0.000052  0.001655 -0.001505
  0.000072 -0.000278  0.001521  0.001724 -0.000368  0.000003 -0.000550  0.000100
 -0.001455 -0.000056  0.000509  0.001493  0.001837  0.001226 -0.003110 -0.002080
  0.000893  0.000682  0.000518 -0.000504  0.001037  0.002236 -0.001090  0.000157
  0.000677 -0.000390 -0.002806  0.000467 -0.000135  0.000855  0.001850  0.000336
 -0.002023 -0.001493  0.000714 -0.000846 -0.000736 -0.000870  0.002394  0.001003
  0.000285  0.000269 -0.001234  0.001010  0.001062 -0.000750 -0.000077  0.002311
  0.001173 -0.000508  0.001506 -0.000863  0.000308 -0.000101
 TTTTTTTTTTTTTTTTTTTTTTTTTTTTTT OPTI        TELAPSE     4323.38 TCPU     2820.48

 OPTOPTOPTOPTOPTOPTOPTOPTOPTOPTOPTOPTOPTOPTOPTOPTOPTOPTOPTOPTOPTOPTOPTOPTOPTOPT

 - INFORMATION ON SCF MOVED TO SCFOUT.LOG
 GEOMETRY OPTIMIZATION INFORMATION STORED IN OPTINFO.DAT

 OPTOPTOPTOPTOPTOPTOPTOPTOPTOPTOPTOPTOPTOPTOPTOPTOPTOPTOPTOPTOPTOPTOPTOPTOPTOPT
 *******************************************************************************
 COORDINATE OPTIMIZATION - POINT    2
 *******************************************************************************
 LATTICE PARAMETERS (ANGSTROMS AND DEGREES) - BOHR = 0.5291772083 ANGSTROM
 PRIMITIVE CELL - CENTRING CODE 6/1 VOLUME=  2388.730801 - DENSITY  0.943 g/cm^3
         A              B              C           ALPHA      BETA       GAMMA 
    14.58651928    14.58651928    14.58651928   110.285563 109.065590 109.065590
 *******************************************************************************
 ATOMS IN THE ASYMMETRIC UNIT   36 - ATOMS IN THE UNIT CELL:  138
     ATOM                 X/A                 Y/B                 Z/C    
 *******************************************************************************
      1 T   1 H    -1.382280363895E-01  3.150258166705E-01 -2.367417609838E-01
      2 F   1 H    -4.482324223456E-01  9.851372459438E-02  2.367417609838E-01
      3 F   1 H     1.382280363895E-01 -9.851372459438E-02  4.532538530600E-01
      4 F   1 H     4.482324223456E-01 -3.150258166705E-01 -4.532538530600E-01
      5 T   1 H    -2.367797596714E-01 -1.382780679328E-01  3.148566783081E-01
      6 T   1 H     3.149568630474E-01 -2.367384137289E-01 -1.382261410502E-01
      7 F   1 H    -4.531347462409E-01  4.483635620204E-01 -3.148566783081E-01
      8 F   1 H     9.851227267874E-02  2.367384137289E-01 -4.483047232236E-01
      9 F   1 H     2.367797596714E-01 -4.483635620204E-01  9.850169173862E-02
     10 F   1 H    -9.851227267874E-02  4.531830040977E-01  1.382261410502E-01
     11 F   1 H     4.531347462409E-01  1.382780679328E-01 -9.850169173862E-02
     12 F   1 H    -3.149568630474E-01 -4.531830040977E-01  4.483047232236E-01
     13 T   1 H    -2.330047414220E-01  3.589425354975E-01 -1.048424947683E-01
     14 F   1 H     4.637850302658E-01 -1.281622466538E-01  1.048424947683E-01
     15 F   1 H     2.330047414220E-01  1.281622466538E-01 -4.080527230805E-01
     16 F   1 H    -4.637850302658E-01 -3.589425354975E-01  4.080527230805E-01
     17 T   1 H    -1.048790165669E-01 -2.329850097205E-01  3.589741810231E-01
     18 T   1 H     3.589630207331E-01 -1.048581984419E-01 -2.329595849764E-01
     19 F   1 H     4.080408092564E-01 -4.638531975900E-01 -3.589741810231E-01
     20 F   1 H    -1.281013865345E-01  1.048581984419E-01  4.638212191750E-01
     21 F   1 H     1.048790165669E-01  4.638531975900E-01 -1.281059931536E-01
     22 F   1 H     1.281013865345E-01 -4.080773942905E-01  2.329595849764E-01
     23 F   1 H    -4.080408092564E-01  2.329850097205E-01  1.281059931536E-01
     24 F   1 H    -3.589630207331E-01  4.080773942905E-01 -4.638212191750E-01
     25 T   1 H     4.449978177224E-01  1.078275051722E-01 -4.966378458223E-01
     26 F   1 H    -3.955346490055E-01 -5.836433645527E-02  4.966378458223E-01
     27 F   1 H    -4.449978177224E-01  5.836433645527E-02 -3.371703125502E-01
     28 F   1 H     3.955346490055E-01 -1.078275051722E-01  3.371703125502E-01
     29 T   1 H    -4.965966152626E-01  4.449169696550E-01  1.078343101231E-01
     30 T   1 H     1.078137833944E-01 -4.966954785534E-01  4.449033501193E-01
     31 F   1 H     3.370826595319E-01  3.955690746143E-01 -1.078343101231E-01
     32 F   1 H    -5.840117132728E-02  4.966954785534E-01 -3.954907380522E-01
     33 F   1 H     4.965966152626E-01 -3.955690746143E-01 -5.848641508235E-02
     34 F   1 H     5.840117132728E-02 -3.370895667249E-01 -4.449033501193E-01
     35 F   1 H    -3.370826595319E-01 -4.449169696550E-01  5.848641508235E-02
     36 F   1 H    -1.078137833944E-01  3.370895667249E-01  3.954907380522E-01
     37 T   1 H     4.488790840717E-01  2.372939990881E-01 -4.543618022106E-01
     38 F   1 H    -3.083441987012E-01 -9.675911371768E-02  4.543618022106E-01
     39 F   1 H    -4.488790840717E-01  9.675911371768E-02 -2.115850849835E-01
     40 F   1 H     3.083441987012E-01 -2.372939990881E-01  2.115850849835E-01
     41 T   1 H    -4.543619869983E-01  4.488740133554E-01  2.373219962801E-01
     42 T   1 H     2.372665154970E-01 -4.544420976917E-01  4.487976477280E-01
     43 F   1 H     2.115520170753E-01  3.083160167216E-01 -2.373219962801E-01
     44 F   1 H    -9.676025458028E-02  4.544420976917E-01 -3.082913868113E-01
     45 F   1 H     4.543619869983E-01 -3.083160167216E-01 -9.676399964628E-02
     46 F   1 H     9.676025458028E-02 -2.115311322310E-01 -4.487976477280E-01
     47 F   1 H    -2.115520170753E-01 -4.488740133554E-01  9.676399964628E-02
     48 F   1 H    -2.372665154970E-01  2.115311322310E-01  3.082913868113E-01
     49 T   1 H    -4.915989575219E-01  1.997809079652E-01  4.619000571046E-01
     50 F   1 H    -2.621191491394E-01  4.650098537355E-02 -4.619000571046E-01
     51 F   1 H     4.915989575219E-01 -4.650098537355E-02 -3.086201345130E-01
     52 F   1 H     2.621191491394E-01 -1.997809079652E-01  3.086201345130E-01
     53 T   1 H     4.619051490023E-01 -4.916327816827E-01  1.997594044566E-01
     54 T   1 H     1.997555953810E-01  4.618317360469E-01 -4.916964938327E-01
     55 F   1 H     3.086078138607E-01  2.621457445456E-01 -1.997594044566E-01
     56 F   1 H     4.647177012038E-02 -4.618317360469E-01 -2.620761406660E-01
     57 F   1 H    -4.619051490023E-01 -2.621457445456E-01  4.646206931506E-02
     58 F   1 H    -4.647177012038E-02 -3.085479107863E-01  4.916964938327E-01
     59 F   1 H    -3.086078138607E-01  4.916327816827E-01 -4.646206931506E-02
     60 F   1 H    -1.997555953810E-01  3.085479107863E-01  2.620761406660E-01
     61 T 230 ZN   -2.763241418072E-01  2.236758581928E-01  5.000000000000E-01
     62 F 230 ZN    2.763241418072E-01 -2.236758581928E-01  5.000000000000E-01
     63 T 230 ZN   -5.000000000000E-01 -2.763624281493E-01  2.236375718507E-01
     64 T 230 ZN    2.236414515507E-01  5.000000000000E-01 -2.763585484493E-01
     65 F 230 ZN   -5.000000000000E-01  2.763624281493E-01 -2.236375718507E-01
     66 F 230 ZN   -2.236414515507E-01  5.000000000000E-01  2.763585484493E-01
     67 T   6 C    -3.939543745518E-01  2.487919890875E-01 -3.668190577864E-01
     68 F   6 C    -3.843889531261E-01 -2.713531676532E-02  3.668190577864E-01
     69 F   6 C     3.939543745518E-01  2.713531676532E-02 -3.572536363607E-01
     70 F   6 C     3.843889531261E-01 -2.487919890875E-01  3.572536363607E-01
     71 T   6 C    -3.668241115008E-01 -3.939780087084E-01  2.487800625035E-01
     72 T   6 C     2.487549022964E-01 -3.668672375632E-01 -3.940030326616E-01
     73 F   6 C     3.572419287881E-01  3.843958259957E-01 -2.487800625035E-01
     74 F   6 C    -2.713579509842E-02  3.668672375632E-01 -3.843778601404E-01
     75 F   6 C     3.668241115008E-01 -3.843958259957E-01 -2.715389720760E-02
     76 F   6 C     2.713579509842E-02 -3.572420650420E-01  3.940030326616E-01
     77 F   6 C    -3.572419287881E-01  3.939780087084E-01  2.715389720760E-02
     78 F   6 C    -2.487549022964E-01  3.572420650420E-01  3.843778601404E-01
     79 T   6 C    -2.215196693350E-01  3.013294992658E-01 -2.591994031163E-01
     80 F   6 C    -4.394710976178E-01  3.767973378135E-02  2.591994031163E-01
     81 F   6 C     2.215196693350E-01 -3.767973378135E-02 -4.771508313992E-01
     82 F   6 C     4.394710976178E-01 -3.013294992658E-01  4.771508313992E-01
     83 T   6 C    -2.592261149746E-01 -2.215499833438E-01  3.012335307958E-01
     84 T   6 C     3.012786474740E-01 -2.592075994526E-01 -2.215228513254E-01
     85 F   6 C     4.772164858604E-01  4.395403542296E-01 -3.012335307958E-01
     86 F   6 C     3.768474812717E-02  2.592075994526E-01 -4.395137530734E-01
     87 F   6 C     2.592261149746E-01 -4.395403542296E-01  3.767613163077E-02
     88 F   6 C    -3.768474812717E-02 -4.771985012005E-01  2.215228513254E-01
     89 F   6 C    -4.772164858604E-01  2.215499833438E-01 -3.767613163077E-02
     90 F   6 C    -3.012786474740E-01  4.771985012005E-01  4.395137530734E-01
     91 T   6 C     4.960789661754E-01  1.957855789401E-01 -4.697277239094E-01
     92 F   6 C    -3.344866971505E-01 -3.419330991524E-02  4.697277239094E-01
     93 F   6 C    -4.960789661754E-01  3.419330991524E-02 -3.002933872353E-01
     94 F   6 C     3.344866971505E-01 -1.957855789401E-01  3.002933872353E-01
     95 T   6 C    -4.697155642953E-01  4.960418516084E-01  1.957867904536E-01
     96 T   6 C     1.957624242767E-01 -4.697897904055E-01  4.959987326376E-01
     97 F   6 C     3.002550611548E-01  3.344976452512E-01 -1.957867904536E-01
     98 F   6 C    -3.421147695687E-02  4.697897904055E-01 -3.344477853178E-01
     99 F   6 C     4.697155642953E-01 -3.344976452512E-01 -3.424258409638E-02
    100 F   6 C     3.421147695687E-02 -3.002363083609E-01 -4.959987326376E-01
    101 F   6 C    -3.002550611548E-01 -4.960418516084E-01  3.424258409638E-02
    102 F   6 C    -1.957624242767E-01  3.002363083609E-01  3.344477853178E-01
    103 T   7 N    -3.014782627522E-01  2.545699320154E-01 -3.686012629417E-01
    104 F   7 N    -3.768288050429E-01  6.712300018946E-02  3.686012629417E-01
    105 F   7 N     3.014782627522E-01 -6.712300018946E-02 -4.439518052324E-01
    106 F   7 N     3.768288050429E-01 -2.545699320154E-01  4.439518052324E-01
    107 T   7 N    -3.686070663921E-01 -3.015117687803E-01  2.545177291875E-01
    108 T   7 N     2.545312667568E-01 -3.686157825367E-01 -3.015138605503E-01
    109 F   7 N     4.439705020321E-01  3.768752044204E-01 -2.545177291875E-01
    110 F   7 N     6.710192198647E-02  3.686157825367E-01 -3.768529507064E-01
    111 F   7 N     3.686070663921E-01 -3.768752044204E-01  6.709529761175E-02
    112 F   7 N    -6.710192198647E-02 -4.439548726929E-01  3.015138605503E-01
    113 F   7 N    -4.439705020321E-01  3.015117687803E-01 -6.709529761175E-02
    114 F   7 N    -2.545312667568E-01  4.439548726929E-01  3.768529507064E-01
    115 T   6 C    -2.684929532433E-01  3.230355731862E-01 -1.941153504887E-01
    116 F   6 C    -4.828490763252E-01 -7.437760275469E-02  1.941153504887E-01
    117 F   6 C     2.684929532433E-01  7.437760275469E-02 -4.084714735705E-01
    118 F   6 C     4.828490763252E-01 -3.230355731862E-01  4.084714735705E-01
    119 T   6 C    -1.941457996668E-01 -2.684922138382E-01  3.230312450679E-01
    120 T   6 C     3.230212710099E-01 -1.941371680515E-01 -2.684766477728E-01
    121 F   6 C     4.084765410939E-01  4.828229552654E-01 -3.230312450679E-01
    122 F   6 C    -7.433947972121E-02  1.941371680515E-01 -4.828415609385E-01
    123 F   6 C     1.941457996668E-01 -4.828229552654E-01 -7.434641417145E-02
    124 F   6 C     7.433947972121E-02 -4.085020812173E-01  2.684766477728E-01
    125 F   6 C    -4.084765410939E-01  2.684922138382E-01  7.434641417145E-02
    126 F   6 C    -3.230212710099E-01  4.085020812173E-01  4.828415609385E-01
    127 T   7 N    -3.775333734816E-01  2.901504961479E-01 -2.627213344290E-01
    128 F   7 N    -4.471281694231E-01 -1.148120390527E-01  2.627213344290E-01
    129 F   7 N     3.775333734816E-01  1.148120390527E-01 -3.323161303704E-01
    130 F   7 N     4.471281694231E-01 -2.901504961479E-01  3.323161303704E-01
    131 T   7 N    -2.627383191439E-01 -3.775379307446E-01  2.901592785979E-01
    132 T   7 N     2.901112266708E-01 -2.627679851266E-01 -3.775469859515E-01
    133 F   7 N     3.323027906574E-01  4.471024022581E-01 -2.901592785979E-01
    134 F   7 N    -1.147790008249E-01  2.627679851266E-01 -4.471207882026E-01
    135 F   7 N     2.627383191439E-01 -4.471024022581E-01 -1.147996116007E-01
    136 F   7 N     1.147790008249E-01 -3.323417873777E-01  3.775469859515E-01
    137 F   7 N    -3.323027906574E-01  3.775379307446E-01  1.147996116007E-01
    138 F   7 N    -2.901112266708E-01  3.323417873777E-01  4.471207882026E-01

 TRANSFORMATION MATRIX PRIMITIVE-CRYSTALLOGRAPHIC CELL
  0.0000  1.0000  1.0000  1.0000  0.0000  1.0000  1.0000  1.0000  0.0000

 *******************************************************************************
 CRYSTALLOGRAPHIC CELL (VOLUME=       4777.46160117)
         A              B              C           ALPHA      BETA       GAMMA 
    16.67336364    16.92727273    16.92727273    90.000000  90.000000  90.000000

 COORDINATES IN THE CRYSTALLOGRAPHIC CELL
     ATOM                 X/A                 Y/B                 Z/C    
 *******************************************************************************
      1 T   1 H     1.082560460381E-01 -3.449978070219E-01  2.067697706325E-01
      2 F   1 H    -1.082560460381E-01  3.449978070219E-01  2.067697706325E-01
      3 F   1 H     1.082560460381E-01  3.449978070219E-01 -2.067697706325E-01
      4 F   1 H    -1.082560460381E-01 -3.449978070219E-01 -2.067697706325E-01
      5 T   1 H     2.066791850234E-01  1.081774932848E-01 -3.449572529562E-01
      6 T   1 H    -3.449607089133E-01  2.067345678631E-01  1.082222951844E-01
      7 F   1 H    -2.066791850234E-01 -1.081774932848E-01 -3.449572529562E-01
      8 F   1 H     3.449607089133E-01  2.067345678631E-01 -1.082222951844E-01
      9 F   1 H     2.066791850234E-01 -1.081774932848E-01  3.449572529562E-01
     10 F   1 H     3.449607089133E-01 -2.067345678631E-01  1.082222951844E-01
     11 F   1 H    -2.066791850234E-01  1.081774932848E-01  3.449572529562E-01
     12 F   1 H    -3.449607089133E-01 -2.067345678631E-01 -1.082222951844E-01
     13 T   1 H     2.435523910756E-01 -3.483948858439E-01  1.153901444219E-01
     14 F   1 H    -2.435523910756E-01  3.483948858439E-01  1.153901444219E-01
     15 F   1 H     2.435523910756E-01  3.483948858439E-01 -1.153901444219E-01
     16 F   1 H    -2.435523910756E-01 -3.483948858439E-01 -1.153901444219E-01
     17 T   1 H     1.154340939347E-01  2.435400870883E-01 -3.484191036553E-01
     18 T   1 H    -3.483904020757E-01  1.154308170993E-01  2.435322036338E-01
     19 F   1 H    -1.154340939347E-01 -2.435400870883E-01 -3.484191036553E-01
     20 F   1 H     3.483904020757E-01  1.154308170993E-01 -2.435322036338E-01
     21 F   1 H     1.154340939347E-01 -2.435400870883E-01  3.484191036553E-01
     22 F   1 H     3.483904020757E-01 -1.154308170993E-01  2.435322036338E-01
     23 F   1 H    -1.154340939347E-01  2.435400870883E-01  3.484191036553E-01
     24 F   1 H    -3.483904020757E-01 -1.154308170993E-01 -2.435322036338E-01
     25 T   1 H     8.309592081374E-02  4.202662333640E-01  2.473158435848E-02
     26 F   1 H    -8.309592081374E-02 -4.202662333640E-01  2.473158435848E-02
     27 F   1 H     8.309592081374E-02 -4.202662333640E-01 -2.473158435848E-02
     28 F   1 H    -8.309592081374E-02  4.202662333640E-01 -2.473158435848E-02
     29 T   1 H     2.467394752038E-02  8.316036260273E-02  4.202430221346E-01
     30 T   1 H     4.201970440858E-01  2.470630603357E-02  8.310747736085E-02
     31 F   1 H    -2.467394752038E-02 -8.316036260273E-02  4.202430221346E-01
     32 F   1 H    -4.201970440858E-01  2.470630603357E-02 -8.310747736085E-02
     33 F   1 H     2.467394752038E-02 -8.316036260273E-02 -4.202430221346E-01
     34 F   1 H    -4.201970440858E-01 -2.470630603357E-02  8.310747736085E-02
     35 F   1 H    -2.467394752038E-02  8.316036260273E-02 -4.202430221346E-01
     36 F   1 H     4.201970440858E-01 -2.470630603357E-02 -8.310747736085E-02
     37 T   1 H     1.670265564029E-01  3.786116413865E-01  7.026744268523E-02
     38 F   1 H    -1.670265564029E-01 -3.786116413865E-01  7.026744268523E-02
     39 F   1 H     1.670265564029E-01 -3.786116413865E-01 -7.026744268523E-02
     40 F   1 H    -1.670265564029E-01  3.786116413865E-01 -7.026744268523E-02
     41 T   1 H     7.027899831691E-02  1.670429979632E-01  3.785950150385E-01
     42 T   1 H     3.785445172696E-01  7.025313045835E-02  1.670133850386E-01
     43 F   1 H    -7.027899831691E-02 -1.670429979632E-01  3.785950150385E-01
     44 F   1 H    -3.785445172696E-01  7.025313045835E-02 -1.670133850386E-01
     45 F   1 H     7.027899831691E-02 -1.670429979632E-01 -3.785950150385E-01
     46 F   1 H    -3.785445172696E-01 -7.025313045835E-02  1.670133850386E-01
     47 F   1 H    -7.027899831691E-02  1.670429979632E-01 -3.785950150385E-01
     48 F   1 H     3.785445172696E-01 -7.025313045835E-02 -1.670133850386E-01
     49 T   1 H     7.663996129582E-02  3.852600958088E-01  1.231409466694E-01
     50 F   1 H    -7.663996129582E-02 -3.852600958088E-01  1.231409466694E-01
     51 F   1 H     7.663996129582E-02 -3.852600958088E-01 -1.231409466694E-01
     52 F   1 H    -7.663996129582E-02  3.852600958088E-01 -1.231409466694E-01
     53 T   1 H     1.231107368858E-01  7.664866757078E-02  3.852564814315E-01
     54 T   1 H     3.851898234166E-01  1.231136827507E-01  7.664191263029E-02
     55 F   1 H    -1.231107368858E-01 -7.664866757078E-02  3.852564814315E-01
     56 F   1 H    -3.851898234166E-01  1.231136827507E-01 -7.664191263029E-02
     57 F   1 H     1.231107368858E-01 -7.664866757078E-02 -3.852564814315E-01
     58 F   1 H    -3.851898234166E-01 -1.231136827507E-01  7.664191263029E-02
     59 F   1 H    -1.231107368858E-01  7.664866757078E-02 -3.852564814315E-01
     60 F   1 H     3.851898234166E-01 -1.231136827507E-01 -7.664191263029E-02
     61 T 230 ZN   -5.000000000000E-01 -4.601740403511E-17 -2.763241418072E-01
     62 F 230 ZN   -5.000000000000E-01 -1.760481822273E-16  2.763241418072E-01
     63 T 230 ZN   -2.763624281493E-01 -5.000000000000E-01  9.714975998904E-17
     64 T 230 ZN   -5.297711387265E-17 -2.763585484493E-01 -5.000000000000E-01
     65 F 230 ZN    2.763624281493E-01 -5.000000000000E-01  4.161762742043E-17
     66 F 230 ZN    8.074318015695E-17  2.763585484493E-01  5.000000000000E-01
     67 T   6 C     1.379636529264E-01  4.952172892871E-01  1.108283361611E-01
     68 F   6 C    -1.379636529264E-01 -4.952172892871E-01  1.108283361611E-01
     69 F   6 C     1.379636529264E-01 -4.952172892871E-01 -1.108283361611E-01
     70 F   6 C    -1.379636529264E-01  4.952172892871E-01 -1.108283361611E-01
     71 T   6 C     1.108130826480E-01  1.379669798556E-01  4.952089086436E-01
     72 T   6 C     4.951874137394E-01  1.108095535990E-01  1.379453486974E-01
     73 F   6 C    -1.108130826480E-01 -1.379669798556E-01  4.952089086436E-01
     74 F   6 C    -4.951874137394E-01  1.108095535990E-01 -1.379453486974E-01
     75 F   6 C     1.108130826480E-01 -1.379669798556E-01 -4.952089086436E-01
     76 F   6 C    -4.951874137394E-01 -1.108095535990E-01  1.379453486974E-01
     77 F   6 C    -1.108130826480E-01  1.379669798556E-01 -4.952089086436E-01
     78 F   6 C     4.951874137394E-01 -1.108095535990E-01 -1.379453486974E-01
     79 T   6 C     1.318248827422E-01 -3.910242858586E-01  1.695046165236E-01
     80 F   6 C    -1.318248827422E-01  3.910242858586E-01  1.695046165236E-01
     81 F   6 C     1.318248827422E-01  3.910242858586E-01 -1.695046165236E-01
     82 F   6 C    -1.318248827422E-01 -3.910242858586E-01 -1.695046165236E-01
     83 T   6 C     1.694548312133E-01  1.317786995825E-01 -3.910048145571E-01
     84 T   6 C    -3.910045491260E-01  1.694816978006E-01  1.317969496734E-01
     85 F   6 C    -1.694548312133E-01 -1.317786995825E-01 -3.910048145571E-01
     86 F   6 C     3.910045491260E-01  1.694816978006E-01 -1.317969496734E-01
     87 F   6 C     1.694548312133E-01 -1.317786995825E-01  3.910048145571E-01
     88 F   6 C     3.910045491260E-01 -1.694816978006E-01  1.317969496734E-01
     89 F   6 C    -1.694548312133E-01  1.317786995825E-01  3.910048145571E-01
     90 F   6 C    -3.910045491260E-01 -1.694816978006E-01 -1.317969496734E-01
     91 T   6 C     1.149894444277E-01  4.152828316630E-01  8.079613451244E-02
     92 F   6 C    -1.149894444277E-01 -4.152828316630E-01  8.079613451244E-02
     93 F   6 C     1.149894444277E-01 -4.152828316630E-01 -8.079613451244E-02
     94 F   6 C    -1.149894444277E-01  4.152828316630E-01 -8.079613451244E-02
     95 T   6 C     8.077210317859E-02  1.150146872750E-01  4.152697484298E-01
     96 T   6 C     4.152232589777E-01  8.077547365994E-02  1.149869506168E-01
     97 F   6 C    -8.077210317859E-02 -1.150146872750E-01  4.152697484298E-01
     98 F   6 C    -4.152232589777E-01  8.077547365994E-02 -1.149869506168E-01
     99 F   6 C     8.077210317859E-02 -1.150146872750E-01 -4.152697484298E-01
    100 F   6 C    -4.152232589777E-01 -8.077547365994E-02  1.149869506168E-01
    101 F   6 C    -8.077210317859E-02  1.150146872750E-01 -4.152697484298E-01
    102 F   6 C     4.152232589777E-01 -8.077547365994E-02 -1.149869506168E-01
    103 T   7 N     9.372346591297E-02 -4.623247288546E-01  1.608464661024E-01
    104 F   7 N    -9.372346591297E-02  4.623247288546E-01  1.608464661024E-01
    105 F   7 N     9.372346591297E-02  4.623247288546E-01 -1.608464661024E-01
    106 F   7 N    -9.372346591297E-02 -4.623247288546E-01 -1.608464661024E-01
    107 T   7 N     1.608065133996E-01  9.371121578789E-02 -4.623182821800E-01
    108 T   7 N    -4.623304549219E-01  1.608165943717E-01  9.371467238518E-02
    109 F   7 N    -1.608065133996E-01 -9.371121578789E-02 -4.623182821800E-01
    110 F   7 N     4.623304549219E-01  1.608165943717E-01 -9.371467238518E-02
    111 F   7 N     1.608065133996E-01 -9.371121578789E-02  4.623182821800E-01
    112 F   7 N     4.623304549219E-01 -1.608165943717E-01  9.371467238518E-02
    113 F   7 N    -1.608065133996E-01  9.371121578789E-02  4.623182821800E-01
    114 F   7 N    -4.623304549219E-01 -1.608165943717E-01 -9.371467238518E-02
    115 T   6 C     1.987065879704E-01 -3.928219384591E-01  1.243289852157E-01
    116 F   6 C    -1.987065879704E-01  3.928219384591E-01  1.243289852157E-01
    117 F   6 C     1.987065879704E-01  3.928219384591E-01 -1.243289852157E-01
    118 F   6 C    -1.987065879704E-01 -3.928219384591E-01 -1.243289852157E-01
    119 T   6 C     1.243424154482E-01  1.986888296197E-01 -3.928346292864E-01
    120 T   6 C    -3.928175434171E-01  1.243408956444E-01  1.986803753656E-01
    121 F   6 C    -1.243424154482E-01 -1.986888296197E-01 -3.928346292864E-01
    122 F   6 C     3.928175434171E-01  1.243408956444E-01 -1.986803753656E-01
    123 F   6 C     1.243424154482E-01 -1.986888296197E-01  3.928346292864E-01
    124 F   6 C     3.928175434171E-01 -1.243408956444E-01  1.986803753656E-01
    125 F   6 C    -1.243424154482E-01  1.986888296197E-01  3.928346292864E-01
    126 F   6 C    -3.928175434171E-01 -1.243408956444E-01 -1.986803753656E-01
    127 T   7 N     2.024812676003E-01 -4.652026020293E-01  8.766922854762E-02
    128 F   7 N    -2.024812676003E-01  4.652026020293E-01  8.766922854762E-02
    129 F   7 N     2.024812676003E-01  4.652026020293E-01 -8.766922854762E-02
    130 F   7 N    -2.024812676003E-01 -4.652026020293E-01 -8.766922854762E-02
    131 T   7 N     8.767983349863E-02  2.024794450993E-01 -4.652177642433E-01
[truncated: 5,722,725 more chars]
