# Supplementary material for: Structure–Property Relationship of Piezoelectric Properties in Zeolitic Imidazolate Frameworks: A Computational Study
Source: ACS Appl Mater Interfaces. 2022 Nov 2;14(45):50803–14. doi: 10.1021/acsami.2c13506 (PMC9674201; doi:10.1021/acsami.2c13506)
Supplement: Supplementary file 5 — am2c13506_si_005.zip [file am2c13506_si_005.zip › Outputfiles_crystal17/ZIF-8/Piezoelectric_results/Elapiezo_PBE0-D3.out]

ZIF8_0degree
EXTERNAL
ELAPIEZO
PRINT
END
END
6 5
0 0 6 2.0 1.00
  0.4563240000D+04  0.1966650000D-02
  0.6820240000D+03  0.1523060000D-01
  0.1549730000D+03  0.7612690000D-01
  0.4445530000D+02  0.2608010000D+00
  0.1302900000D+02  0.6164620000D+00
  0.1827730000D+01  0.2210060000D+00
0 1 3 4.0 1.00
  0.2096420000D+02  0.1146600000D+00  0.4024870000D-01
  0.4803310000D+01  0.9199990000D+00  0.2375940000D+00
  0.1459330000D+01 -0.3030680000D-02  0.8158540000D+00
0 1 1 0.0 1.00
  0.4834560000D+00  0.1000000000D+01  0.1000000000D+01
0 1 1 0.0 1.00
  0.1455850000D+00  0.1000000000D+01  0.1000000000D+01
0 3 1 0.0 1.00
  0.6260000000D+00  0.1000000000D+01
7 5
0 0 6 2.0 1.00
  0.6293480000D+04  0.1969790000D-02
  0.9490440000D+03  0.1496130000D-01
  0.2187760000D+03  0.7350060000D-01
  0.6369160000D+02  0.2489370000D+00
  0.1882820000D+02  0.6024600000D+00
  0.2720230000D+01  0.2562020000D+00
0 1 3 5.0 1.00
  0.3063310000D+02  0.1119060000D+00  0.3831190000D-01
  0.7026140000D+01  0.9216660000D+00  0.2374030000D+00
  0.2112050000D+01 -0.2569190000D-02  0.8175920000D+00
0 1 1 0.0 1.00
  0.6840090000D+00  0.1000000000D+01  0.1000000000D+01
0 1 1 0.0 1.00
  0.2008780000D+00  0.1000000000D+01  0.1000000000D+01
0 3 1 0.0 1.00
  0.9130000000D+00  0.1000000000D+01
1 4
0 0 3 1.0 1.00
  0.3386500000D+02  0.2549380000D-01
  0.5094790000D+01  0.1903730000D+00
  0.1158790000D+01  0.8521610000D+00
0 0 1 0.0 1.00
  0.3258400000D+00  0.1000000000D+01
0 0 1 0.0 1.00
  0.1027410000D+00  0.1000000000D+01
0 2 1 0.0 1.00
  0.7500000000D+00  0.1000000000D+01
230 14
INPUT
20. 0 2 2 2 0 0
 34.150000 399.987282 0
 14.590000 85.485655 0
 39.780000 277.148960 0
 14.950000 69.052205 0
 43.800000 -34.149349 0
 14.980000 -3.291831 0
0 0 3 2. 1.
       30.3241270         0.219143000
       16.3166820        -0.232556000
       11.4081480        -0.954685000
0 0 1 2. 1.
       2.56949200          1.00000000
0 0 1 0. 1.
       1.06259500          1.00000000
0 0 1 0. 1.
      0.250000000          1.00000000
0 0 1 0. 1.
      0.120000000          1.00000000
0 2 2 6. 1.
       111.824980         0.232770000E-01
       19.1319100         -1.00953900
0 2 2 0. 1.
       5.46883800         0.320151000
       2.50567500         0.718085000
0 2 1 0. 1.
      0.941868000          1.00000000
0 2 1 0. 1.
      0.250000000          1.00000000
0 2 1 0. 1.
      0.120000000          1.00000000
0 3 4 10. 1.
       44.6456290         0.472490000E-01
       13.4383770         0.218926000
       4.68200000         0.452512000
       1.60321100         0.518576000
0 3 1 0. 1.
      0.482766000          1.00000000
0 3 1 0. 1.
      0.110000000          1.00000000
0 4 1 0. 1.
      2.614   1.0000
99 0
END      
DFT
PBE0-D3
xxlgrid
END
TOLINTEG
7 7 7 10 40
TOLDEE
8
DFTD3
ABC
END
SHRINK
2 2
END
          46 PROCESSORS WORKING

         
 *******************************************************************************
 *                                                                             *
 *                               CRYSTAL17                                     *
 *                      public : 1.0.2 - March 1st, 2018                       *
 *                       HTTP://WWW.CRYSTAL.UNITO.IT                           *
 *                                                                             *
 *                              MAIN AUTHORS                                   *
 *                                                                             *
 *  R. DOVESI(1,11), V.R. SAUNDERS(2), C. ROETTI(1,11), R. ORLANDO(1,11),      *
 *  C.M. ZICOVICH-WILSON(1,3), F. PASCALE(4), B. CIVALLERI(1,11),              *
 *  K. DOLL(5), N.M. HARRISON(2,6), I.J. BUSH(7), Ph. D'ARCO(8),               *
 *  M. LLUNELL(9), M. CAUSA'(10), Y. NOEL(8), L. MASCHIO(1,11), A. ERBA(1,11)  *
 *  M. RE'RAT(14), S. CASASSA(1,11)                                            *
 *                                                                             *
 *        CONTRIBUTIONS TO THE CODE HAVE ALSO BEEN GIVEN BY                    *
 *                                                                             *
 *  M. FERRABONE(1,11), M. DE LA PIERRE(1,11), M. FERRERO(1,11),               *
 *  J. BAIMA(1,11), E. ALBANESE(1,11), M.F. PEINTINGER(12), R. BAST(13),       *
 *  B. KIRTMAN(15), V. LACIVITA(1,11), R. DEMICHELIS(1,16)                     *
 *  G. BRANDEBURG(17), S. SALUSTRO(1,11), G. SANSONE(1,11)                     *
 *  M.T. RUGGIERO(18)                                                          *
 *                                                                             *
 * (1) THEORETICAL CHEMISTRY GROUP - UNIVERSITA' DI TORINO - TORINO (ITALY)    *
 * (2) COMPUTATIONAL SCIENCE & ENGINEERING DEPARTMENT - STFC DARESBURY (UK)    *
 * (3) UNIVERSIDAD AUTONOMA DEL ESTADO DE MORELOS - CUERNAVACA (MEXICO)        *
 * (4) UNIVERSITE' DE LORRAINE - NANCY (FRANCE)                                *
 * (5) UNIVERSITAET STUTTGART- STUTTGART (GERMANY)                             *
 * (6) IMPERIAL COLLEGE - LONDON (UK)                                          *
 * (7) OXFORD E-RESEARCH CENTRE - OXFORD (UK)                                  *
 * (8) UPMC - SORBONNE UNIVERSITES - PARIS (FRANCE)                            *
 * (9) UNIVERSIDAD DE BARCELONA - BARCELONA (SPAIN)                            *
 *(10) UNIVERSITA' DI NAPOLI "FEDERICO II" - NAPOLI (ITALY)                    *
 *(11) NIS - NANOSTRUCTURED INTERFACES AND SURFACES - TORINO (ITALY)           *
 *(12) MPI FUER CHEMISCHE ENERGIEKONVERSION - MUELHEIM AN DER RUHR (GERMANY)   *
 *(13) UNIVERSITY OF TROMSO - TROMSO (NORWAY)                                  *
 *(14) UNIVERSITE' DE PAU ET DES PAYS DE L'ADOUR - PAU (FRANCE)                *
 *(15) UNIVERSITY OF CALIFORNIA SANTA BARBARA - SANTA BARBARA (USA)            *
 *(16) CURTIN UNIVERSITY - PERTH (AUSTRALIA)                                   *
 *(17) UNIVERSITY COLLEGE LONDON - LONDON (UK)                                 *
 *(18) CAMBRIDGE UNIVERSITY - CAMBRIDGE (UK)                                   *
 *                                                                             *
 *******************************************************************************
 EEEEEEEEEE STARTING  DATE 20 07 2019 TIME 09:04:38.1
 ZIF8_0degree                                                                    

 GEOMETRY INPUT FROM EXTERNAL FILE (FORTRAN UNIT 34)
 3D - CRYSTAL 

 *******************************************************************************
 LATTICE PARAMETERS  (ANGSTROMS AND DEGREES) - PRIMITIVE CELL
       A          B          C        ALPHA      BETA     GAMMA        VOLUME
   14.72836   14.72836   14.72836   109.47122 109.47122 109.47122   2459.467386
 INFORMATION **** CHKGRP **** SPGR WITH NO INVERSION

 NUMBER OF IRREDUCIBLE ATOMS IN THE CELL:   12

 CARTESIAN COORDINATES (ANGSTROM) - IRREDUCIBLE ATOMS AND SYMMETRY RELATED

 AT.IRR.  AT  AT.N.          X                   Y                   Z
     1     1     1    1.977966686772E+00 -6.029729971534E+00  3.932005456324E+00
     1     2     1   -1.977966686772E+00  6.029729971534E+00  3.932005456324E+00
     1     3     1    1.977966686772E+00  6.029729971534E+00 -3.932005456324E+00
     1     4     1   -1.977966686772E+00 -6.029729971534E+00 -3.932005456324E+00
     1     5     1    3.932005456324E+00  1.977966686772E+00 -6.029729971534E+00
     1     6     1   -6.029729971534E+00  3.932005456324E+00  1.977966686772E+00
     1     7     1   -3.932005456324E+00 -1.977966686772E+00 -6.029729971534E+00
     1     8     1    6.029729971534E+00  3.932005456324E+00 -1.977966686772E+00
     1     9     1    3.932005456324E+00 -1.977966686772E+00  6.029729971534E+00
     1    10     1    6.029729971534E+00 -3.932005456324E+00  1.977966686772E+00
     1    11     1   -3.932005456324E+00  1.977966686772E+00  6.029729971534E+00
     1    12     1   -6.029729971534E+00 -3.932005456324E+00 -1.977966686772E+00
    13    13     1    3.932588582968E+00 -6.029856450789E+00  1.978117984266E+00
    13    14     1   -3.932588582968E+00  6.029856450789E+00  1.978117984266E+00
    13    15     1    3.932588582968E+00  6.029856450789E+00 -1.978117984266E+00
    13    16     1   -3.932588582968E+00 -6.029856450789E+00 -1.978117984266E+00
    13    17     1    1.978117984266E+00  3.932588582968E+00 -6.029856450789E+00
    13    18     1   -6.029856450789E+00  1.978117984266E+00  3.932588582968E+00
    13    19     1   -1.978117984266E+00 -3.932588582968E+00 -6.029856450789E+00
    13    20     1    6.029856450789E+00  1.978117984266E+00 -3.932588582968E+00
    13    21     1    1.978117984266E+00 -3.932588582968E+00  6.029856450789E+00
    13    22     1    6.029856450789E+00 -1.978117984266E+00  3.932588582968E+00
    13    23     1   -1.978117984266E+00  3.932588582968E+00  6.029856450789E+00
    13    24     1   -6.029856450789E+00 -1.978117984266E+00 -3.932588582968E+00
    25    25     1    1.793611563316E+00  6.933083034940E+00  5.385279569130E-01
    25    26     1   -1.793611563316E+00 -6.933083034940E+00  5.385279569130E-01
    25    27     1    1.793611563316E+00 -6.933083034940E+00 -5.385279569130E-01
    25    28     1   -1.793611563316E+00  6.933083034940E+00 -5.385279569130E-01
    25    29     1    5.385279569130E-01  1.793611563316E+00  6.933083034940E+00
    25    30     1    6.933083034940E+00  5.385279569130E-01  1.793611563316E+00
    25    31     1   -5.385279569130E-01 -1.793611563316E+00  6.933083034940E+00
    25    32     1   -6.933083034940E+00  5.385279569130E-01 -1.793611563316E+00
    25    33     1    5.385279569130E-01 -1.793611563316E+00 -6.933083034940E+00
    25    34     1   -6.933083034940E+00 -5.385279569130E-01  1.793611563316E+00
    25    35     1   -5.385279569130E-01  1.793611563316E+00 -6.933083034940E+00
    25    36     1    6.933083034940E+00 -5.385279569130E-01 -1.793611563316E+00
    37    37     1    2.121032246523E+00  6.219845913837E+00  2.120152130146E+00
    37    38     1   -2.121032246523E+00 -6.219845913837E+00  2.120152130146E+00
    37    39     1    2.121032246523E+00 -6.219845913837E+00 -2.120152130146E+00
    37    40     1   -2.121032246523E+00  6.219845913837E+00 -2.120152130146E+00
    37    41     1    2.120152130146E+00  2.121032246523E+00  6.219845913837E+00
    37    42     1    6.219845913837E+00  2.120152130146E+00  2.121032246523E+00
    37    43     1   -2.120152130146E+00 -2.121032246523E+00  6.219845913837E+00
    37    44     1   -6.219845913837E+00  2.120152130146E+00 -2.121032246523E+00
    37    45     1    2.120152130146E+00 -2.121032246523E+00 -6.219845913837E+00
    37    46     1   -6.219845913837E+00 -2.120152130146E+00  2.121032246523E+00
    37    47     1   -2.120152130146E+00  2.121032246523E+00 -6.219845913837E+00
    37    48     1    6.219845913837E+00 -2.120152130146E+00 -2.121032246523E+00
    49    49     1    5.390907337180E-01  6.932857980292E+00  1.793628214546E+00
    49    50     1   -5.390907337180E-01 -6.932857980292E+00  1.793628214546E+00
    49    51     1    5.390907337180E-01 -6.932857980292E+00 -1.793628214546E+00
    49    52     1   -5.390907337180E-01  6.932857980292E+00 -1.793628214546E+00
    49    53     1    1.793628214546E+00  5.390907337180E-01  6.932857980292E+00
    49    54     1    6.932857980292E+00  1.793628214546E+00  5.390907337180E-01
    49    55     1   -1.793628214546E+00 -5.390907337180E-01  6.932857980292E+00
    49    56     1   -6.932857980292E+00  1.793628214546E+00 -5.390907337180E-01
    49    57     1    1.793628214546E+00 -5.390907337180E-01 -6.932857980292E+00
    49    58     1   -6.932857980292E+00 -1.793628214546E+00  5.390907337180E-01
    49    59     1   -1.793628214546E+00  5.390907337180E-01 -6.932857980292E+00
    49    60     1    6.932857980292E+00 -1.793628214546E+00 -5.390907337180E-01
    61    61   230    8.503421213683E+00  0.000000000000E+00 -4.252118081945E+00
    61    62   230    8.503421213683E+00  0.000000000000E+00 -1.275472434542E+01
    61    63   230   -4.252118081945E+00  8.503421213683E+00  0.000000000000E+00
    61    64   230    0.000000000000E+00 -4.252118081945E+00  8.503421213683E+00
    61    65   230   -1.275472434542E+01  8.503421213683E+00  0.000000000000E+00
    61    66   230    0.000000000000E+00 -1.275472434542E+01  8.503421213683E+00
    67    67     6    2.082102971082E+00  8.371634831538E+00  2.081709031140E+00
    67    68     6   -2.082102971082E+00 -8.371634831538E+00  2.081709031140E+00
    67    69     6    2.082102971082E+00 -8.371634831538E+00 -2.081709031140E+00
    67    70     6   -2.082102971082E+00  8.371634831538E+00 -2.081709031140E+00
    67    71     6    2.081709031140E+00  2.082102971082E+00  8.371634831538E+00
    67    72     6    8.371634831538E+00  2.081709031140E+00  2.082102971082E+00
    67    73     6   -2.081709031140E+00 -2.082102971082E+00  8.371634831538E+00
    67    74     6   -8.371634831538E+00  2.081709031140E+00 -2.082102971082E+00
    67    75     6    2.081709031140E+00 -2.082102971082E+00 -8.371634831538E+00
    67    76     6   -8.371634831538E+00 -2.081709031140E+00  2.082102971082E+00
    67    77     6   -2.081709031140E+00  2.082102971082E+00 -8.371634831538E+00
    67    78     6    8.371634831538E+00 -2.081709031140E+00 -2.082102971082E+00
    79    79     6    2.234860528906E+00 -6.779157349456E+00  3.199680888903E+00
    79    80     6   -2.234860528906E+00  6.779157349456E+00  3.199680888903E+00
    79    81     6    2.234860528906E+00  6.779157349456E+00 -3.199680888903E+00
    79    82     6   -2.234860528906E+00 -6.779157349456E+00 -3.199680888903E+00
    79    83     6    3.199680888903E+00  2.234860528906E+00 -6.779157349456E+00
    79    84     6   -6.779157349456E+00  3.199680888903E+00  2.234860528906E+00
    79    85     6   -3.199680888903E+00 -2.234860528906E+00 -6.779157349456E+00
    79    86     6    6.779157349456E+00  3.199680888903E+00 -2.234860528906E+00
    79    87     6    3.199680888903E+00 -2.234860528906E+00  6.779157349456E+00
    79    88     6    6.779157349456E+00 -3.199680888903E+00  2.234860528906E+00
    79    89     6   -3.199680888903E+00  2.234860528906E+00  6.779157349456E+00
    79    90     6   -6.779157349456E+00 -3.199680888903E+00 -2.234860528906E+00
    91    91     6    1.609501463030E+00  7.041955231252E+00  1.609048527965E+00
    91    92     6   -1.609501463030E+00 -7.041955231252E+00  1.609048527965E+00
    91    93     6    1.609501463030E+00 -7.041955231252E+00 -1.609048527965E+00
    91    94     6   -1.609501463030E+00  7.041955231252E+00 -1.609048527965E+00
    91    95     6    1.609048527965E+00  1.609501463030E+00  7.041955231252E+00
    91    96     6    7.041955231252E+00  1.609048527965E+00  1.609501463030E+00
    91    97     6   -1.609048527965E+00 -1.609501463030E+00  7.041955231252E+00
    91    98     6   -7.041955231252E+00  1.609048527965E+00 -1.609501463030E+00
    91    99     6    1.609048527965E+00 -1.609501463030E+00 -7.041955231252E+00
    91   100     6   -7.041955231252E+00 -1.609048527965E+00  1.609501463030E+00
    91   101     6   -1.609048527965E+00  1.609501463030E+00 -7.041955231252E+00
    91   102     6    7.041955231252E+00 -1.609048527965E+00 -1.609501463030E+00
   103   103     7    1.533508882462E+00 -7.956838781025E+00  3.100070874582E+00
   103   104     7   -1.533508882462E+00  7.956838781025E+00  3.100070874582E+00
   103   105     7    1.533508882462E+00  7.956838781025E+00 -3.100070874582E+00
   103   106     7   -1.533508882462E+00 -7.956838781025E+00 -3.100070874582E+00
   103   107     7    3.100070874582E+00  1.533508882462E+00 -7.956838781025E+00
   103   108     7   -7.956838781025E+00  3.100070874582E+00  1.533508882462E+00
   103   109     7   -3.100070874582E+00 -1.533508882462E+00 -7.956838781025E+00
   103   110     7    7.956838781025E+00  3.100070874582E+00 -1.533508882462E+00
   103   111     7    3.100070874582E+00 -1.533508882462E+00  7.956838781025E+00
   103   112     7    7.956838781025E+00 -3.100070874582E+00  1.533508882462E+00
   103   113     7   -3.100070874582E+00  1.533508882462E+00  7.956838781025E+00
   103   114     7   -7.956838781025E+00 -3.100070874582E+00 -1.533508882462E+00
   115   115     6    3.200124689518E+00 -6.779220900964E+00  2.234773869863E+00
   115   116     6   -3.200124689518E+00  6.779220900964E+00  2.234773869863E+00
   115   117     6    3.200124689518E+00  6.779220900964E+00 -2.234773869863E+00
   115   118     6   -3.200124689518E+00 -6.779220900964E+00 -2.234773869863E+00
   115   119     6    2.234773869863E+00  3.200124689518E+00 -6.779220900964E+00
   115   120     6   -6.779220900964E+00  2.234773869863E+00  3.200124689518E+00
   115   121     6   -2.234773869863E+00 -3.200124689518E+00 -6.779220900964E+00
   115   122     6    6.779220900964E+00  2.234773869863E+00 -3.200124689518E+00
   115   123     6    2.234773869863E+00 -3.200124689518E+00  6.779220900964E+00
   115   124     6    6.779220900964E+00 -2.234773869863E+00  3.200124689518E+00
   115   125     6   -2.234773869863E+00  3.200124689518E+00  6.779220900964E+00
   115   126     6   -6.779220900964E+00 -2.234773869863E+00 -3.200124689518E+00
   127   127     7    3.100704353435E+00 -7.956942555045E+00  1.533449991469E+00
   127   128     7   -3.100704353435E+00  7.956942555045E+00  1.533449991469E+00
   127   129     7    3.100704353435E+00  7.956942555045E+00 -1.533449991469E+00
   127   130     7   -3.100704353435E+00 -7.956942555045E+00 -1.533449991469E+00
   127   131     7    1.533449991469E+00  3.100704353435E+00 -7.956942555045E+00
   127   132     7   -7.956942555045E+00  1.533449991469E+00  3.100704353435E+00
   127   133     7   -1.533449991469E+00 -3.100704353435E+00 -7.956942555045E+00
   127   134     7    7.956942555045E+00  1.533449991469E+00 -3.100704353435E+00
   127   135     7    1.533449991469E+00 -3.100704353435E+00  7.956942555045E+00
   127   136     7    7.956942555045E+00 -1.533449991469E+00  3.100704353435E+00
   127   137     7   -1.533449991469E+00  3.100704353435E+00  7.956942555045E+00
   127   138     7   -7.956942555045E+00 -1.533449991469E+00 -3.100704353435E+00

 SPACE  GROUP  N.                     :  197
 NUMBER OF SYMMETRY OPERATORS         :   12
 *******************************************************************************
 LATTICE PARAMETERS (ANGSTROMS AND DEGREES) - BOHR = 0.5291772083 ANGSTROM
 PRIMITIVE CELL - CENTRING CODE 6/0 VOLUME=  2459.467386 - DENSITY  0.916 g/cm^3
         A              B              C           ALPHA      BETA       GAMMA 
    14.72835758    14.72835758    14.72835758   109.471221 109.471221 109.471221
 *******************************************************************************
 ATOMS IN THE ASYMMETRIC UNIT   12 - ATOMS IN THE UNIT CELL:  138
     ATOM                 X/A                 Y/B                 Z/C    
 *******************************************************************************
      1 T   1 H    -1.233459135151E-01  3.475055506828E-01 -2.382431249109E-01
      2 F   1 H    -4.142513244062E-01  1.148972113958E-01  2.382431249109E-01
      3 F   1 H     1.233459135151E-01 -1.148972113958E-01  4.708514641979E-01
      4 F   1 H     4.142513244062E-01 -3.475055506828E-01 -4.708514641979E-01
      5 F   1 H    -2.382431249109E-01 -1.233459135151E-01  3.475055506828E-01
      6 F   1 H     3.475055506828E-01 -2.382431249109E-01 -1.233459135151E-01
      7 F   1 H    -4.708514641979E-01  4.142513244062E-01 -3.475055506828E-01
      8 F   1 H     1.148972113958E-01  2.382431249109E-01 -4.142513244062E-01
      9 F   1 H     2.382431249109E-01 -4.142513244062E-01  1.148972113958E-01
     10 F   1 H    -1.148972113958E-01  4.708514641979E-01  1.233459135151E-01
     11 F   1 H     4.708514641979E-01  1.233459135151E-01 -1.148972113958E-01
     12 F   1 H    -3.475055506828E-01 -4.708514641979E-01  4.142513244062E-01
     13 T   1 H    -2.382416656019E-01  3.475487347213E-01 -1.233190627113E-01
     14 F   1 H     4.708677974326E-01 -1.149226028906E-01  1.233190627113E-01
     15 F   1 H     2.382416656019E-01  1.149226028906E-01 -4.142095996768E-01
     16 F   1 H    -4.708677974326E-01 -3.475487347213E-01  4.142095996768E-01
     17 F   1 H    -1.233190627113E-01 -2.382416656019E-01  3.475487347213E-01
     18 F   1 H     3.475487347213E-01 -1.233190627113E-01 -2.382416656019E-01
     19 F   1 H     4.142095996768E-01 -4.708677974326E-01 -3.475487347213E-01
     20 F   1 H    -1.149226028906E-01  1.233190627113E-01  4.708677974326E-01
     21 F   1 H     1.233190627113E-01  4.708677974326E-01 -1.149226028906E-01
     22 F   1 H     1.149226028906E-01 -4.142095996768E-01  2.382416656019E-01
     23 F   1 H    -4.142095996768E-01  2.382416656019E-01  1.149226028906E-01
     24 F   1 H    -3.475487347213E-01  4.142095996768E-01 -4.708677974326E-01
     25 T   1 H     4.393297006053E-01  1.371294836293E-01 -4.868715556383E-01
     26 F   1 H    -3.759989607324E-01 -7.379874375645E-02  4.868715556383E-01
     27 F   1 H    -4.393297006053E-01  7.379874375645E-02 -3.022002169760E-01
     28 F   1 H     3.759989607324E-01 -1.371294836293E-01  3.022002169760E-01
     29 F   1 H    -4.868715556383E-01  4.393297006053E-01  1.371294836293E-01
     30 F   1 H     1.371294836293E-01 -4.868715556383E-01  4.393297006053E-01
     31 F   1 H     3.022002169760E-01  3.759989607324E-01 -1.371294836293E-01
     32 F   1 H    -7.379874375645E-02  4.868715556383E-01 -3.759989607324E-01
     33 F   1 H     4.868715556383E-01 -3.759989607324E-01 -7.379874375645E-02
     34 F   1 H     7.379874375645E-02 -3.022002169760E-01 -4.393297006053E-01
     35 F   1 H    -3.022002169760E-01 -4.393297006053E-01  7.379874375645E-02
     36 F   1 H    -1.371294836293E-01  3.022002169760E-01  3.759989607324E-01
     37 T   1 H     4.903907400568E-01  2.493810591110E-01  4.904424907790E-01
     38 F   1 H    -2.410614316680E-01 -5.175072214371E-05 -4.904424907790E-01
     39 F   1 H    -4.903907400568E-01  5.175072214371E-05 -2.410096809458E-01
     40 F   1 H     2.410614316680E-01 -2.493810591110E-01  2.410096809458E-01
     41 F   1 H     4.904424907790E-01  4.903907400568E-01  2.493810591110E-01
     42 F   1 H     2.493810591110E-01  4.904424907790E-01  4.903907400568E-01
     43 F   1 H     2.410096809458E-01  2.410614316680E-01 -2.493810591110E-01
     44 F   1 H    -5.175072214371E-05 -4.904424907790E-01 -2.410614316680E-01
     45 F   1 H    -4.904424907790E-01 -2.410614316680E-01 -5.175072214371E-05
     46 F   1 H     5.175072214371E-05 -2.410096809458E-01 -4.903907400568E-01
     47 F   1 H    -2.410096809458E-01 -4.903907400568E-01  5.175072214371E-05
     48 F   1 H    -2.493810591110E-01  2.410096809458E-01  2.410614316680E-01
     49 T   1 H    -4.868838097307E-01  1.371635539182E-01  4.393495586217E-01
     50 F   1 H    -3.021860047035E-01  7.376663164761E-02 -4.393495586217E-01
     51 F   1 H     4.868838097307E-01 -7.376663164761E-02 -3.759526363511E-01
     52 F   1 H     3.021860047035E-01 -1.371635539182E-01  3.759526363511E-01
     53 F   1 H     4.393495586217E-01 -4.868838097307E-01  1.371635539182E-01
     54 F   1 H     1.371635539182E-01  4.393495586217E-01 -4.868838097307E-01
     55 F   1 H     3.759526363511E-01  3.021860047035E-01 -1.371635539182E-01
     56 F   1 H     7.376663164761E-02 -4.393495586217E-01 -3.021860047035E-01
     57 F   1 H    -4.393495586217E-01 -3.021860047035E-01  7.376663164761E-02
     58 F   1 H    -7.376663164761E-02 -3.759526363511E-01  4.868838097307E-01
     59 F   1 H    -3.759526363511E-01  4.868838097307E-01 -7.376663164761E-02
     60 F   1 H    -1.371635539182E-01  3.759526363511E-01  3.021860047035E-01
     61 T 230 ZN   -2.500239594802E-01  2.499760405199E-01 -4.999999999998E-01
     62 F 230 ZN    2.500239594799E-01 -2.499760405199E-01 -4.999999999998E-01
     63 F 230 ZN   -4.999999999998E-01 -2.500239594802E-01  2.499760405199E-01
     64 F 230 ZN    2.499760405199E-01 -4.999999999998E-01 -2.500239594802E-01
     65 F 230 ZN   -4.999999999998E-01  2.500239594799E-01 -2.499760405199E-01
     66 F 230 ZN   -2.499760405199E-01 -4.999999999998E-01  2.500239594799E-01
     67 T   6 C    -3.853448159277E-01  2.448315741153E-01 -3.853216523132E-01
     68 F   6 C    -3.698467735715E-01 -2.316361450885E-05  3.853216523132E-01
     69 F   6 C     3.853448159277E-01  2.316361450885E-05 -3.698236099570E-01
     70 F   6 C     3.698467735715E-01 -2.448315741153E-01  3.698236099570E-01
     71 F   6 C    -3.853216523132E-01 -3.853448159277E-01  2.448315741153E-01
     72 F   6 C     2.448315741153E-01 -3.853216523132E-01 -3.853448159277E-01
     73 F   6 C     3.698236099570E-01  3.698467735715E-01 -2.448315741153E-01
     74 F   6 C    -2.316361450885E-05  3.853216523132E-01 -3.698467735715E-01
     75 F   6 C     3.853216523132E-01 -3.698467735715E-01 -2.316361450885E-05
     76 F   6 C     2.316361450885E-05 -3.698236099570E-01  3.853448159277E-01
     77 F   6 C    -3.698236099570E-01  3.853448159277E-01  2.316361450885E-05
     78 F   6 C    -2.448315741153E-01  3.698236099570E-01  3.698467735715E-01
     79 T   6 C    -2.104727244838E-01  3.195502893039E-01 -2.672040291994E-01
     80 F   6 C    -4.132456814967E-01  5.673130471561E-02  2.672040291994E-01
     81 F   6 C     2.104727244838E-01 -5.673130471561E-02 -4.699769862123E-01
     82 F   6 C     4.132456814967E-01 -3.195502893039E-01  4.699769862123E-01
     83 F   6 C    -2.672040291994E-01 -2.104727244838E-01  3.195502893039E-01
     84 F   6 C     3.195502893039E-01 -2.672040291994E-01 -2.104727244838E-01
     85 F   6 C     4.699769862123E-01  4.132456814967E-01 -3.195502893039E-01
     86 F   6 C     5.673130471561E-02  2.672040291994E-01 -4.132456814967E-01
     87 F   6 C     2.672040291994E-01 -4.132456814967E-01  5.673130471561E-02
     88 F   6 C    -5.673130471561E-02 -4.699769862123E-01  2.104727244838E-01
     89 F   6 C    -4.699769862123E-01  2.104727244838E-01 -5.673130471561E-02
     90 F   6 C    -3.195502893039E-01  4.699769862123E-01  4.132456814967E-01
     91 T   6 C    -4.913221665828E-01  1.892502976224E-01 -4.912955340632E-01
     92 F   6 C    -3.194541683144E-01 -2.663251964229E-05  4.912955340632E-01
     93 F   6 C     4.913221665828E-01  2.663251964229E-05 -3.194275357948E-01
     94 F   6 C     3.194541683144E-01 -1.892502976224E-01  3.194275357948E-01
     95 F   6 C    -4.912955340632E-01 -4.913221665828E-01  1.892502976224E-01
     96 F   6 C     1.892502976224E-01 -4.912955340632E-01 -4.913221665828E-01
     97 F   6 C     3.194275357948E-01  3.194541683144E-01 -1.892502976224E-01
     98 F   6 C    -2.663251964230E-05  4.912955340632E-01 -3.194541683144E-01
     99 F   6 C     4.912955340632E-01 -3.194541683144E-01 -2.663251964229E-05
    100 F   6 C     2.663251964230E-05 -3.194275357948E-01  4.913221665828E-01
    101 F   6 C    -3.194275357948E-01  4.913221665828E-01  2.663251964229E-05
    102 F   6 C    -1.892502976224E-01  3.194275357948E-01  3.194541683144E-01
    103 T   7 N    -2.855772861533E-01  2.724538536083E-01 -3.776909162297E-01
    104 F   7 N    -3.498552301620E-01  9.211363007631E-02  3.776909162297E-01
    105 F   7 N     2.855772861533E-01 -9.211363007631E-02 -4.419688602383E-01
    106 F   7 N     3.498552301620E-01 -2.724538536083E-01  4.419688602383E-01
    107 F   7 N    -3.776909162297E-01 -2.855772861533E-01  2.724538536083E-01
    108 F   7 N     2.724538536083E-01 -3.776909162297E-01 -2.855772861533E-01
    109 F   7 N     4.419688602383E-01  3.498552301620E-01 -2.724538536083E-01
    110 F   7 N     9.211363007631E-02  3.776909162297E-01 -3.498552301620E-01
    111 F   7 N     3.776909162297E-01 -3.498552301620E-01  9.211363007631E-02
    112 F   7 N    -9.211363007631E-02 -4.419688602383E-01  2.855772861533E-01
    113 F   7 N    -4.419688602383E-01  2.855772861533E-01 -9.211363007631E-02
    114 F   7 N    -2.724538536083E-01  4.419688602383E-01  3.498552301620E-01
    115 T   6 C    -2.672128615592E-01  3.195712891793E-01 -2.104503658885E-01
    116 F   6 C    -4.699783449322E-01 -5.676249567068E-02  2.104503658885E-01
    117 F   6 C     2.672128615592E-01  5.676249567068E-02 -4.132158492615E-01
    118 F   6 C     4.699783449322E-01 -3.195712891793E-01  4.132158492615E-01
    119 F   6 C    -2.104503658885E-01 -2.672128615592E-01  3.195712891793E-01
    120 F   6 C     3.195712891793E-01 -2.104503658885E-01 -2.672128615592E-01
    121 F   6 C     4.132158492615E-01  4.699783449322E-01 -3.195712891793E-01
    122 F   6 C    -5.676249567068E-02  2.104503658885E-01 -4.699783449322E-01
    123 F   6 C     2.104503658885E-01 -4.699783449322E-01 -5.676249567068E-02
    124 F   6 C     5.676249567068E-02 -4.132158492615E-01  2.672128615592E-01
    125 F   6 C    -4.132158492615E-01  2.672128615592E-01  5.676249567068E-02
    126 F   6 C    -3.195712891793E-01  4.132158492615E-01  4.699783449322E-01
    127 T   7 N    -3.777004809101E-01  2.724876392956E-01 -2.855461395819E-01
    128 F   7 N    -4.419662211225E-01 -9.215434132821E-02  2.855461395819E-01
    129 F   7 N     3.777004809101E-01  9.215434132821E-02 -3.498118797943E-01
    130 F   7 N     4.419662211225E-01 -2.724876392956E-01  3.498118797943E-01
    131 F   7 N    -2.855461395819E-01 -3.777004809101E-01  2.724876392956E-01
    132 F   7 N     2.724876392956E-01 -2.855461395819E-01 -3.777004809101E-01
    133 F   7 N     3.498118797943E-01  4.419662211225E-01 -2.724876392956E-01
    134 F   7 N    -9.215434132821E-02  2.855461395819E-01 -4.419662211225E-01
    135 F   7 N     2.855461395819E-01 -4.419662211225E-01 -9.215434132821E-02
    136 F   7 N     9.215434132821E-02 -3.498118797943E-01  3.777004809101E-01
    137 F   7 N    -3.498118797943E-01  3.777004809101E-01  9.215434132821E-02
    138 F   7 N    -2.724876392956E-01  3.498118797943E-01  4.419662211225E-01

 TRANSFORMATION MATRIX PRIMITIVE-CRYSTALLOGRAPHIC CELL
  0.0000  1.0000  1.0000  1.0000  0.0000  1.0000  1.0000  1.0000  0.0000

 *******************************************************************************
 CRYSTALLOGRAPHIC CELL (VOLUME=       4918.93477260)
         A              B              C           ALPHA      BETA       GAMMA 
    17.00684243    17.00684243    17.00684243    90.000000  90.000000  90.000000

 COORDINATES IN THE CRYSTALLOGRAPHIC CELL
     ATOM                 X/A                 Y/B                 Z/C    
 *******************************************************************************
      1 T   1 H     1.163041696435E-01 -3.545472945544E-01  2.312013810393E-01
      2 F   1 H    -1.163041696435E-01  3.545472945544E-01  2.312013810393E-01
      3 F   1 H     1.163041696435E-01  3.545472945544E-01 -2.312013810393E-01
      4 F   1 H    -1.163041696435E-01 -3.545472945544E-01 -2.312013810393E-01
      5 F   1 H     2.312013810393E-01  1.163041696435E-01 -3.545472945544E-01
      6 F   1 H    -3.545472945544E-01  2.312013810393E-01  1.163041696435E-01
      7 F   1 H    -2.312013810393E-01 -1.163041696435E-01 -3.545472945544E-01
      8 F   1 H     3.545472945544E-01  2.312013810393E-01 -1.163041696435E-01
      9 F   1 H     2.312013810393E-01 -1.163041696435E-01  3.545472945544E-01
     10 F   1 H     3.545472945544E-01 -2.312013810393E-01  1.163041696435E-01
     11 F   1 H    -2.312013810393E-01  1.163041696435E-01  3.545472945544E-01
     12 F   1 H    -3.545472945544E-01 -2.312013810393E-01 -1.163041696435E-01
     13 T   1 H     2.312356688060E-01 -3.545547315173E-01  1.163130659154E-01
     14 F   1 H    -2.312356688060E-01  3.545547315173E-01  1.163130659154E-01
     15 F   1 H     2.312356688060E-01  3.545547315173E-01 -1.163130659154E-01
     16 F   1 H    -2.312356688060E-01 -3.545547315173E-01 -1.163130659154E-01
     17 F   1 H     1.163130659154E-01  2.312356688060E-01 -3.545547315173E-01
     18 F   1 H    -3.545547315173E-01  1.163130659154E-01  2.312356688060E-01
     19 F   1 H    -1.163130659154E-01 -2.312356688060E-01 -3.545547315173E-01
     20 F   1 H     3.545547315173E-01  1.163130659154E-01 -2.312356688060E-01
     21 F   1 H     1.163130659154E-01 -2.312356688060E-01  3.545547315173E-01
     22 F   1 H     3.545547315173E-01 -1.163130659154E-01  2.312356688060E-01
     23 F   1 H    -1.163130659154E-01  2.312356688060E-01  3.545547315173E-01
     24 F   1 H    -3.545547315173E-01 -1.163130659154E-01 -2.312356688060E-01
     25 T   1 H     1.054641136929E-01  4.076643306688E-01  3.166536993643E-02
     26 F   1 H    -1.054641136929E-01 -4.076643306688E-01  3.166536993643E-02
     27 F   1 H     1.054641136929E-01 -4.076643306688E-01 -3.166536993643E-02
     28 F   1 H    -1.054641136929E-01  4.076643306688E-01 -3.166536993643E-02
     29 F   1 H     3.166536993643E-02  1.054641136929E-01  4.076643306688E-01
     30 F   1 H     4.076643306688E-01  3.166536993643E-02  1.054641136929E-01
     31 F   1 H    -3.166536993643E-02 -1.054641136929E-01  4.076643306688E-01
     32 F   1 H    -4.076643306688E-01  3.166536993643E-02 -1.054641136929E-01
     33 F   1 H     3.166536993643E-02 -1.054641136929E-01 -4.076643306688E-01
     34 F   1 H    -4.076643306688E-01 -3.166536993643E-02  1.054641136929E-01
     35 F   1 H    -3.166536993643E-02  1.054641136929E-01 -4.076643306688E-01
     36 F   1 H     4.076643306688E-01 -3.166536993643E-02 -1.054641136929E-01
     37 T   1 H     1.247164049166E-01  3.657260858624E-01  1.246646541944E-01
     38 F   1 H    -1.247164049166E-01 -3.657260858624E-01  1.246646541944E-01
     39 F   1 H     1.247164049166E-01 -3.657260858624E-01 -1.246646541944E-01
     40 F   1 H    -1.247164049166E-01  3.657260858624E-01 -1.246646541944E-01
     41 F   1 H     1.246646541944E-01  1.247164049166E-01  3.657260858624E-01
     42 F   1 H     3.657260858624E-01  1.246646541944E-01  1.247164049166E-01
     43 F   1 H    -1.246646541944E-01 -1.247164049166E-01  3.657260858624E-01
     44 F   1 H    -3.657260858624E-01  1.246646541944E-01 -1.247164049166E-01
     45 F   1 H     1.246646541944E-01 -1.247164049166E-01 -3.657260858624E-01
     46 F   1 H    -3.657260858624E-01 -1.246646541944E-01  1.247164049166E-01
     47 F   1 H    -1.246646541944E-01  1.247164049166E-01 -3.657260858624E-01
     48 F   1 H     3.657260858624E-01 -1.246646541944E-01 -1.247164049166E-01
     49 T   1 H     3.169846113531E-02  4.076510974864E-01  1.054650927829E-01
     50 F   1 H    -3.169846113531E-02 -4.076510974864E-01  1.054650927829E-01
     51 F   1 H     3.169846113531E-02 -4.076510974864E-01 -1.054650927829E-01
     52 F   1 H    -3.169846113531E-02  4.076510974864E-01 -1.054650927829E-01
     53 F   1 H     1.054650927829E-01  3.169846113531E-02  4.076510974864E-01
     54 F   1 H     4.076510974864E-01  1.054650927829E-01  3.169846113531E-02
     55 F   1 H    -1.054650927829E-01 -3.169846113531E-02  4.076510974864E-01
     56 F   1 H    -4.076510974864E-01  1.054650927829E-01 -3.169846113531E-02
     57 F   1 H     1.054650927829E-01 -3.169846113531E-02 -4.076510974864E-01
     58 F   1 H    -4.076510974864E-01 -1.054650927829E-01  3.169846113531E-02
     59 F   1 H    -1.054650927829E-01  3.169846113531E-02 -4.076510974864E-01
     60 F   1 H     4.076510974864E-01 -1.054650927829E-01 -3.169846113531E-02
     61 T 230 ZN   -4.999999999998E-01  0.000000000000E+00 -2.500239594802E-01
     62 F 230 ZN   -4.999999999998E-01  0.000000000000E+00  2.500239594799E-01
     63 F 230 ZN   -2.500239594802E-01 -4.999999999998E-01  0.000000000000E+00
     64 F 230 ZN    0.000000000000E+00 -2.500239594802E-01 -4.999999999998E-01
     65 F 230 ZN    2.500239594799E-01 -4.999999999998E-01  0.000000000000E+00
     66 F 230 ZN    0.000000000000E+00  2.500239594799E-01 -4.999999999998E-01
     67 T   6 C     1.224273688649E-01  4.922509788219E-01  1.224042052504E-01
     68 F   6 C    -1.224273688649E-01 -4.922509788219E-01  1.224042052504E-01
     69 F   6 C     1.224273688649E-01 -4.922509788219E-01 -1.224042052504E-01
     70 F   6 C    -1.224273688649E-01  4.922509788219E-01 -1.224042052504E-01
     71 F   6 C     1.224042052504E-01  1.224273688649E-01  4.922509788219E-01
     72 F   6 C     4.922509788219E-01  1.224042052504E-01  1.224273688649E-01
     73 F   6 C    -1.224042052504E-01 -1.224273688649E-01  4.922509788219E-01
     74 F   6 C    -4.922509788219E-01  1.224042052504E-01 -1.224273688649E-01
     75 F   6 C     1.224042052504E-01 -1.224273688649E-01 -4.922509788219E-01
     76 F   6 C    -4.922509788219E-01 -1.224042052504E-01  1.224273688649E-01
     77 F   6 C    -1.224042052504E-01  1.224273688649E-01 -4.922509788219E-01
     78 F   6 C     4.922509788219E-01 -1.224042052504E-01 -1.224273688649E-01
     79 T   6 C     1.314094922942E-01 -3.986135214936E-01  1.881407970098E-01
     80 F   6 C    -1.314094922942E-01  3.986135214936E-01  1.881407970098E-01
     81 F   6 C     1.314094922942E-01  3.986135214936E-01 -1.881407970098E-01
     82 F   6 C    -1.314094922942E-01 -3.986135214936E-01 -1.881407970098E-01
     83 F   6 C     1.881407970098E-01  1.314094922942E-01 -3.986135214936E-01
     84 F   6 C    -3.986135214936E-01  1.881407970098E-01  1.314094922942E-01
     85 F   6 C    -1.881407970098E-01 -1.314094922942E-01 -3.986135214936E-01
     86 F   6 C     3.986135214936E-01  1.881407970098E-01 -1.314094922942E-01
     87 F   6 C     1.881407970098E-01 -1.314094922942E-01  3.986135214936E-01
     88 F   6 C     3.986135214936E-01 -1.881407970098E-01  1.314094922942E-01
     89 F   6 C    -1.881407970098E-01  1.314094922942E-01  3.986135214936E-01
     90 F   6 C    -3.986135214936E-01 -1.881407970098E-01 -1.314094922942E-01
     91 T   6 C     9.463846507102E-02  4.140660008658E-01  9.461183255137E-02
     92 F   6 C    -9.463846507102E-02 -4.140660008658E-01  9.461183255137E-02
     93 F   6 C     9.463846507102E-02 -4.140660008658E-01 -9.461183255137E-02
     94 F   6 C    -9.463846507102E-02  4.140660008658E-01 -9.461183255137E-02
     95 F   6 C     9.461183255137E-02  9.463846507102E-02  4.140660008658E-01
     96 F   6 C     4.140660008658E-01  9.461183255137E-02  9.463846507102E-02
     97 F   6 C    -9.461183255137E-02 -9.463846507102E-02  4.140660008658E-01
     98 F   6 C    -4.140660008658E-01  9.461183255137E-02 -9.463846507102E-02
     99 F   6 C     9.461183255137E-02 -9.463846507102E-02 -4.140660008658E-01
    100 F   6 C    -4.140660008658E-01 -9.461183255137E-02  9.463846507102E-02
    101 F   6 C    -9.461183255137E-02  9.463846507102E-02 -4.140660008658E-01
    102 F   6 C     4.140660008658E-01 -9.461183255137E-02 -9.463846507102E-02
    103 T   7 N     9.017011176601E-02 -4.678610279957E-01  1.822837418423E-01
    104 F   7 N    -9.017011176601E-02  4.678610279957E-01  1.822837418423E-01
    105 F   7 N     9.017011176601E-02  4.678610279957E-01 -1.822837418423E-01
    106 F   7 N    -9.017011176601E-02 -4.678610279957E-01 -1.822837418423E-01
    107 F   7 N     1.822837418423E-01  9.017011176601E-02 -4.678610279957E-01
    108 F   7 N    -4.678610279957E-01  1.822837418423E-01  9.017011176601E-02
    109 F   7 N    -1.822837418423E-01 -9.017011176601E-02 -4.678610279957E-01
    110 F   7 N     4.678610279957E-01  1.822837418423E-01 -9.017011176601E-02
    111 F   7 N     1.822837418423E-01 -9.017011176601E-02  4.678610279957E-01
    112 F   7 N     4.678610279957E-01 -1.822837418423E-01  9.017011176601E-02
    113 F   7 N    -1.822837418423E-01  9.017011176601E-02  4.678610279957E-01
    114 F   7 N    -4.678610279957E-01 -1.822837418423E-01 -9.017011176601E-02
    115 T   6 C     1.881668924250E-01 -3.986172583135E-01  1.314043967543E-01
    116 F   6 C    -1.881668924250E-01  3.986172583135E-01  1.314043967543E-01
    117 F   6 C     1.881668924250E-01  3.986172583135E-01 -1.314043967543E-01
    118 F   6 C    -1.881668924250E-01 -3.986172583135E-01 -1.314043967543E-01
    119 F   6 C     1.314043967543E-01  1.881668924250E-01 -3.986172583135E-01
    120 F   6 C    -3.986172583135E-01  1.314043967543E-01  1.881668924250E-01
    121 F   6 C    -1.314043967543E-01 -1.881668924250E-01 -3.986172583135E-01
    122 F   6 C     3.986172583135E-01  1.314043967543E-01 -1.881668924250E-01
    123 F   6 C     1.314043967543E-01 -1.881668924250E-01  3.986172583135E-01
    124 F   6 C     3.986172583135E-01 -1.314043967543E-01  1.881668924250E-01
    125 F   6 C    -1.314043967543E-01  1.881668924250E-01  3.986172583135E-01
    126 F   6 C    -3.986172583135E-01 -1.314043967543E-01 -1.881668924250E-01
    127 T   7 N     1.823209903119E-01 -4.678671298938E-01  9.016664898371E-02
    128 F   7 N    -1.823209903119E-01  4.678671298938E-01  9.016664898371E-02
    129 F   7 N     1.823209903119E-01  4.678671298938E-01 -9.016664898371E-02
    130 F   7 N    -1.823209903119E-01 -4.678671298938E-01 -9.016664898371E-02
    131 F   7 N     9.016664898371E-02  1.823209903119E-01 -4.678671298938E-01
    132 F   7 N    -4.678671298938E-01  9.016664898371E-02  1.823209903119E-01
    133 F   7 N    -9.016664898371E-02 -1.823209903119E-01 -4.678671298938E-01
    134 F   7 N     4.678671298938E-01  9.016664898371E-02 -1.823209903119E-01
    135 F   7 N     9.016664898371E-02 -1.823209903119E-01  4.678671298938E-01
    136 F   7 N     4.678671298938E-01 -9.016664898371E-02  1.823209903119E-01
    137 F   7 N    -9.016664898371E-02  1.823209903119E-01  4.678671298938E-01
    138 F   7 N    -4.678671298938E-01 -9.016664898371E-02 -1.823209903119E-01

 T = ATOM BELONGING TO THE ASYMMETRIC UNIT
 *******************************************************************************
 * GEOMETRY EDITING - INPUT COORDINATES ARE GIVEN IN ANGSTROM         
 *******************************************************************************

 GEOMETRY NOW FULLY CONSISTENT WITH THE GROUP
 INFORMATION **** NEW DEFAULT **** FINALRUN 4 FOR GEOMETRY OPTIMIZATIONS
 INFORMATION **** NEW DEFAULT **** OPTGEOM OPTIMIZES BOTH ATOMIC COORDINATES AND CELL PARAMETERS
 INFORMATION **** NEW DEFAULT **** TOL. ON ATOMIC DISP TO REDEFINE REF. GEOMETRY: 0.8 Angs
 INFORMATION **** NEW DEFAULT **** N POINTS TO REDEFINE REF. GEOMETRY: N OF OPT DEGS OF FREEDOM
 INFORMATION **** NEW DEFAULT **** TOL. ON ENERGY TO REDEFINE REF. GEOMETRY: 10**-3*(5*N. ATOMS)

 IMPORTANT INFORMATION:
 THE COORDINATE SYSTEM ADOPTED IN THE OPTIMIZATION IS NOT IN
 GENERAL HOMOGENEOUS UNITS. FOR THIS REASON THE GRADIENT AND 
 HESSIAN MATRIX IN TERMS OF THIS SYSTEM ARE GIVEN WITHOUT
 UNITS. FOR MORE DETAILS SEE THE MANUAL.

 INITIAL TRUST RADIUS         0.50000 MAXIMUM TRUST RADIUS               4.00000
 MAXIMUM GRADIENT COMPONENT   0.00045 MAXIMUM DISPLACEMENT COMPONENT     0.00180
 R.M.S. OF GRADIENT COMPONENT 0.00030 R.M.S. OF DISPLACEMENT COMPONENTS  0.00120
 THRESHOLD ON ENERGY CHANGE 0.100E-06 EXTRAPOLATING POLYNOMIAL ORDER           2
 MAXIMUM ALLOWED NUMBER OF STEPS   -1 SORTING OF ENERGY POINTS:               NO
 ANALYTICAL  GRADIENT                 HESSIAN UPDATING                      BFGS
 STEP SIZE NUMERICAL GRADIENT 0.00100
 INITIAL HESSIAN MATRIX: SCHLEGEL MODEL 2
 *******************************************************************************


 ELAELAELAELAELAELAELAELAELAELAELAELAELAELAELAELAELAELAELAELAELAELAELAELAELAELA

                       ELASTIC CALCULATION

 INFORMATION **** TOLDEX ****  CONVERGENCE CRITERION FOR RMS DISPLACEMENT MODIFIED  6.200000E-04
 INFORMATION **** TOLDEG **** MODIFY CONVERGENCE CRITERION FOR RMS GRADIENT  3.000000E-04
 INFORMATION **** TOLDEE **** CONVERGENCE CRITERION FOR ENERGY MODIFIED: 10**-           8

 GCALCO - MAX INDICES DIRECT LATTICE VECTOR    14    14    14
 NO.OF VECTORS CREATED 6999 STARS  122 RMAX   303.19188 BOHR

 GEOMETRY FOR WAVE FUNCTION - DIMENSIONALITY OF THE SYSTEM    3
 (NON PERIODIC DIRECTION: LATTICE PARAMETER FORMALLY SET TO 500)
 *******************************************************************************
 LATTICE PARAMETERS (ANGSTROMS AND DEGREES) - BOHR = 0.5291772083 ANGSTROM
 PRIMITIVE CELL - CENTRING CODE 6/0 VOLUME=  2459.467386 - DENSITY  0.916 g/cm^3
         A              B              C           ALPHA      BETA       GAMMA 
    14.72835758    14.72835758    14.72835758   109.471221 109.471221 109.471221
 *******************************************************************************
 ATOMS IN THE ASYMMETRIC UNIT   12 - ATOMS IN THE UNIT CELL:  138
     ATOM                 X/A                 Y/B                 Z/C    
 *******************************************************************************
      1 T   1 H    -1.233459135151E-01  3.475055506828E-01 -2.382431249109E-01
      2 F   1 H    -4.142513244062E-01  1.148972113958E-01  2.382431249109E-01
      3 F   1 H     1.233459135151E-01 -1.148972113958E-01  4.708514641979E-01
      4 F   1 H     4.142513244062E-01 -3.475055506828E-01 -4.708514641979E-01
      5 F   1 H    -2.382431249109E-01 -1.233459135151E-01  3.475055506828E-01
      6 F   1 H     3.475055506828E-01 -2.382431249109E-01 -1.233459135151E-01
      7 F   1 H    -4.708514641979E-01  4.142513244062E-01 -3.475055506828E-01
      8 F   1 H     1.148972113958E-01  2.382431249109E-01 -4.142513244062E-01
      9 F   1 H     2.382431249109E-01 -4.142513244062E-01  1.148972113958E-01
     10 F   1 H    -1.148972113958E-01  4.708514641979E-01  1.233459135151E-01
     11 F   1 H     4.708514641979E-01  1.233459135151E-01 -1.148972113958E-01
     12 F   1 H    -3.475055506828E-01 -4.708514641979E-01  4.142513244062E-01
     13 T   1 H    -2.382416656019E-01  3.475487347213E-01 -1.233190627113E-01
     14 F   1 H     4.708677974326E-01 -1.149226028906E-01  1.233190627113E-01
     15 F   1 H     2.382416656019E-01  1.149226028906E-01 -4.142095996768E-01
     16 F   1 H    -4.708677974326E-01 -3.475487347213E-01  4.142095996768E-01
     17 F   1 H    -1.233190627113E-01 -2.382416656019E-01  3.475487347213E-01
     18 F   1 H     3.475487347213E-01 -1.233190627113E-01 -2.382416656019E-01
     19 F   1 H     4.142095996768E-01 -4.708677974326E-01 -3.475487347213E-01
     20 F   1 H    -1.149226028906E-01  1.233190627113E-01  4.708677974326E-01
     21 F   1 H     1.233190627113E-01  4.708677974326E-01 -1.149226028906E-01
     22 F   1 H     1.149226028906E-01 -4.142095996768E-01  2.382416656019E-01
     23 F   1 H    -4.142095996768E-01  2.382416656019E-01  1.149226028906E-01
     24 F   1 H    -3.475487347213E-01  4.142095996768E-01 -4.708677974326E-01
     25 T   1 H     4.393297006053E-01  1.371294836293E-01 -4.868715556383E-01
     26 F   1 H    -3.759989607324E-01 -7.379874375645E-02  4.868715556383E-01
     27 F   1 H    -4.393297006053E-01  7.379874375645E-02 -3.022002169760E-01
     28 F   1 H     3.759989607324E-01 -1.371294836293E-01  3.022002169760E-01
     29 F   1 H    -4.868715556383E-01  4.393297006053E-01  1.371294836293E-01
     30 F   1 H     1.371294836293E-01 -4.868715556383E-01  4.393297006053E-01
     31 F   1 H     3.022002169760E-01  3.759989607324E-01 -1.371294836293E-01
     32 F   1 H    -7.379874375645E-02  4.868715556383E-01 -3.759989607324E-01
     33 F   1 H     4.868715556383E-01 -3.759989607324E-01 -7.379874375645E-02
     34 F   1 H     7.379874375645E-02 -3.022002169760E-01 -4.393297006053E-01
     35 F   1 H    -3.022002169760E-01 -4.393297006053E-01  7.379874375645E-02
     36 F   1 H    -1.371294836293E-01  3.022002169760E-01  3.759989607324E-01
     37 T   1 H     4.903907400568E-01  2.493810591110E-01  4.904424907790E-01
     38 F   1 H    -2.410614316680E-01 -5.175072214371E-05 -4.904424907790E-01
     39 F   1 H    -4.903907400568E-01  5.175072214376E-05 -2.410096809458E-01
     40 F   1 H     2.410614316680E-01 -2.493810591110E-01  2.410096809458E-01
     41 F   1 H     4.904424907790E-01  4.903907400568E-01  2.493810591110E-01
     42 F   1 H     2.493810591110E-01  4.904424907790E-01  4.903907400568E-01
     43 F   1 H     2.410096809458E-01  2.410614316680E-01 -2.493810591110E-01
     44 F   1 H    -5.175072214376E-05 -4.904424907790E-01 -2.410614316680E-01
     45 F   1 H    -4.904424907790E-01 -2.410614316680E-01 -5.175072214371E-05
     46 F   1 H     5.175072214371E-05 -2.410096809458E-01 -4.903907400568E-01
     47 F   1 H    -2.410096809458E-01 -4.903907400568E-01  5.175072214371E-05
     48 F   1 H    -2.493810591110E-01  2.410096809458E-01  2.410614316680E-01
     49 T   1 H    -4.868838097307E-01  1.371635539182E-01  4.393495586217E-01
     50 F   1 H    -3.021860047035E-01  7.376663164761E-02 -4.393495586217E-01
     51 F   1 H     4.868838097307E-01 -7.376663164761E-02 -3.759526363511E-01
     52 F   1 H     3.021860047035E-01 -1.371635539182E-01  3.759526363511E-01
     53 F   1 H     4.393495586217E-01 -4.868838097307E-01  1.371635539182E-01
     54 F   1 H     1.371635539182E-01  4.393495586217E-01 -4.868838097307E-01
     55 F   1 H     3.759526363511E-01  3.021860047035E-01 -1.371635539182E-01
     56 F   1 H     7.376663164761E-02 -4.393495586217E-01 -3.021860047035E-01
     57 F   1 H    -4.393495586217E-01 -3.021860047035E-01  7.376663164761E-02
     58 F   1 H    -7.376663164761E-02 -3.759526363511E-01  4.868838097307E-01
     59 F   1 H    -3.759526363511E-01  4.868838097307E-01 -7.376663164761E-02
     60 F   1 H    -1.371635539182E-01  3.759526363511E-01  3.021860047035E-01
     61 T 230 ZN   -2.500239594802E-01  2.499760405198E-01 -5.000000000000E-01
     62 F 230 ZN    2.500239594802E-01 -2.499760405198E-01  5.000000000000E-01
     63 F 230 ZN   -5.000000000000E-01 -2.500239594802E-01  2.499760405198E-01
     64 F 230 ZN    2.499760405198E-01 -5.000000000000E-01 -2.500239594802E-01
     65 F 230 ZN   -5.000000000000E-01  2.500239594802E-01 -2.499760405198E-01
     66 F 230 ZN   -2.499760405198E-01 -5.000000000000E-01  2.500239594802E-01
     67 T   6 C    -3.853448159277E-01  2.448315741153E-01 -3.853216523132E-01
     68 F   6 C    -3.698467735715E-01 -2.316361450887E-05  3.853216523132E-01
     69 F   6 C     3.853448159277E-01  2.316361450887E-05 -3.698236099570E-01
     70 F   6 C     3.698467735715E-01 -2.448315741153E-01  3.698236099570E-01
     71 F   6 C    -3.853216523132E-01 -3.853448159277E-01  2.448315741153E-01
     72 F   6 C     2.448315741153E-01 -3.853216523132E-01 -3.853448159277E-01
     73 F   6 C     3.698236099570E-01  3.698467735715E-01 -2.448315741153E-01
     74 F   6 C    -2.316361450887E-05  3.853216523132E-01 -3.698467735715E-01
     75 F   6 C     3.853216523132E-01 -3.698467735715E-01 -2.316361450889E-05
     76 F   6 C     2.316361450887E-05 -3.698236099570E-01  3.853448159277E-01
     77 F   6 C    -3.698236099570E-01  3.853448159277E-01  2.316361450889E-05
     78 F   6 C    -2.448315741153E-01  3.698236099570E-01  3.698467735715E-01
     79 T   6 C    -2.104727244838E-01  3.195502893039E-01 -2.672040291994E-01
     80 F   6 C    -4.132456814967E-01  5.673130471561E-02  2.672040291994E-01
     81 F   6 C     2.104727244838E-01 -5.673130471561E-02 -4.699769862123E-01
     82 F   6 C     4.132456814967E-01 -3.195502893039E-01  4.699769862123E-01
     83 F   6 C    -2.672040291994E-01 -2.104727244838E-01  3.195502893039E-01
     84 F   6 C     3.195502893039E-01 -2.672040291994E-01 -2.104727244838E-01
     85 F   6 C     4.699769862123E-01  4.132456814967E-01 -3.195502893039E-01
     86 F   6 C     5.673130471561E-02  2.672040291994E-01 -4.132456814967E-01
     87 F   6 C     2.672040291994E-01 -4.132456814967E-01  5.673130471561E-02
     88 F   6 C    -5.673130471561E-02 -4.699769862123E-01  2.104727244838E-01
     89 F   6 C    -4.699769862123E-01  2.104727244838E-01 -5.673130471561E-02
     90 F   6 C    -3.195502893039E-01  4.699769862123E-01  4.132456814967E-01
     91 T   6 C    -4.913221665828E-01  1.892502976224E-01 -4.912955340632E-01
     92 F   6 C    -3.194541683144E-01 -2.663251964226E-05  4.912955340632E-01
     93 F   6 C     4.913221665828E-01  2.663251964237E-05 -3.194275357948E-01
     94 F   6 C     3.194541683144E-01 -1.892502976224E-01  3.194275357948E-01
     95 F   6 C    -4.912955340632E-01 -4.913221665828E-01  1.892502976224E-01
     96 F   6 C     1.892502976224E-01 -4.912955340632E-01 -4.913221665828E-01
     97 F   6 C     3.194275357948E-01  3.194541683144E-01 -1.892502976224E-01
     98 F   6 C    -2.663251964237E-05  4.912955340632E-01 -3.194541683144E-01
     99 F   6 C     4.912955340632E-01 -3.194541683144E-01 -2.663251964226E-05
    100 F   6 C     2.663251964226E-05 -3.194275357948E-01  4.913221665828E-01
    101 F   6 C    -3.194275357948E-01  4.913221665828E-01  2.663251964226E-05
    102 F   6 C    -1.892502976224E-01  3.194275357948E-01  3.194541683144E-01
    103 T   7 N    -2.855772861533E-01  2.724538536083E-01 -3.776909162297E-01
    104 F   7 N    -3.498552301620E-01  9.211363007631E-02  3.776909162297E-01
    105 F   7 N     2.855772861533E-01 -9.211363007631E-02 -4.419688602383E-01
    106 F   7 N     3.498552301620E-01 -2.724538536083E-01  4.419688602383E-01
    107 F   7 N    -3.776909162297E-01 -2.855772861533E-01  2.724538536083E-01
    108 F   7 N     2.724538536083E-01 -3.776909162297E-01 -2.855772861533E-01
    109 F   7 N     4.419688602383E-01  3.498552301620E-01 -2.724538536083E-01
    110 F   7 N     9.211363007631E-02  3.776909162297E-01 -3.498552301620E-01
    111 F   7 N     3.776909162297E-01 -3.498552301620E-01  9.211363007631E-02
    112 F   7 N    -9.211363007631E-02 -4.419688602383E-01  2.855772861533E-01
    113 F   7 N    -4.419688602383E-01  2.855772861533E-01 -9.211363007631E-02
    114 F   7 N    -2.724538536083E-01  4.419688602383E-01  3.498552301620E-01
    115 T   6 C    -2.672128615592E-01  3.195712891793E-01 -2.104503658885E-01
    116 F   6 C    -4.699783449322E-01 -5.676249567068E-02  2.104503658885E-01
    117 F   6 C     2.672128615592E-01  5.676249567068E-02 -4.132158492615E-01
    118 F   6 C     4.699783449322E-01 -3.195712891793E-01  4.132158492615E-01
    119 F   6 C    -2.104503658885E-01 -2.672128615592E-01  3.195712891793E-01
    120 F   6 C     3.195712891793E-01 -2.104503658885E-01 -2.672128615592E-01
    121 F   6 C     4.132158492615E-01  4.699783449322E-01 -3.195712891793E-01
    122 F   6 C    -5.676249567068E-02  2.104503658885E-01 -4.699783449322E-01
    123 F   6 C     2.104503658885E-01 -4.699783449322E-01 -5.676249567068E-02
    124 F   6 C     5.676249567068E-02 -4.132158492615E-01  2.672128615592E-01
    125 F   6 C    -4.132158492615E-01  2.672128615592E-01  5.676249567068E-02
    126 F   6 C    -3.195712891793E-01  4.132158492615E-01  4.699783449322E-01
    127 T   7 N    -3.777004809101E-01  2.724876392956E-01 -2.855461395819E-01
    128 F   7 N    -4.419662211225E-01 -9.215434132821E-02  2.855461395819E-01
    129 F   7 N     3.777004809101E-01  9.215434132821E-02 -3.498118797943E-01
    130 F   7 N     4.419662211225E-01 -2.724876392956E-01  3.498118797943E-01
    131 F   7 N    -2.855461395819E-01 -3.777004809101E-01  2.724876392956E-01
    132 F   7 N     2.724876392956E-01 -2.855461395819E-01 -3.777004809101E-01
    133 F   7 N     3.498118797943E-01  4.419662211225E-01 -2.724876392956E-01
    134 F   7 N    -9.215434132821E-02  2.855461395819E-01 -4.419662211225E-01
    135 F   7 N     2.855461395819E-01 -4.419662211225E-01 -9.215434132821E-02
    136 F   7 N     9.215434132821E-02 -3.498118797943E-01  3.777004809101E-01
    137 F   7 N    -3.498118797943E-01  3.777004809101E-01  9.215434132821E-02
    138 F   7 N    -2.724876392956E-01  3.498118797943E-01  4.419662211225E-01

 TRANSFORMATION MATRIX PRIMITIVE-CRYSTALLOGRAPHIC CELL
  0.0000  1.0000  1.0000  1.0000  0.0000  1.0000  1.0000  1.0000  0.0000

 *******************************************************************************
 CRYSTALLOGRAPHIC CELL (VOLUME=       4918.93477260)
         A              B              C           ALPHA      BETA       GAMMA 
    17.00684243    17.00684243    17.00684243    90.000000  90.000000  90.000000

 COORDINATES IN THE CRYSTALLOGRAPHIC CELL
     ATOM                 X/A                 Y/B                 Z/C    
 *******************************************************************************
      1 T   1 H     1.163041696435E-01 -3.545472945544E-01  2.312013810393E-01
      2 F   1 H    -1.163041696435E-01  3.545472945544E-01  2.312013810393E-01
      3 F   1 H     1.163041696435E-01  3.545472945544E-01 -2.312013810393E-01
      4 F   1 H    -1.163041696435E-01 -3.545472945544E-01 -2.312013810393E-01
      5 F   1 H     2.312013810393E-01  1.163041696435E-01 -3.545472945544E-01
      6 F   1 H    -3.545472945544E-01  2.312013810393E-01  1.163041696435E-01
      7 F   1 H    -2.312013810393E-01 -1.163041696435E-01 -3.545472945544E-01
      8 F   1 H     3.545472945544E-01  2.312013810393E-01 -1.163041696435E-01
      9 F   1 H     2.312013810393E-01 -1.163041696435E-01  3.545472945544E-01
     10 F   1 H     3.545472945544E-01 -2.312013810393E-01  1.163041696435E-01
     11 F   1 H    -2.312013810393E-01  1.163041696435E-01  3.545472945544E-01
     12 F   1 H    -3.545472945544E-01 -2.312013810393E-01 -1.163041696435E-01
     13 T   1 H     2.312356688060E-01 -3.545547315173E-01  1.163130659154E-01
     14 F   1 H    -2.312356688060E-01  3.545547315173E-01  1.163130659154E-01
     15 F   1 H     2.312356688060E-01  3.545547315173E-01 -1.163130659154E-01
     16 F   1 H    -2.312356688060E-01 -3.545547315173E-01 -1.163130659154E-01
     17 F   1 H     1.163130659154E-01  2.312356688060E-01 -3.545547315173E-01
     18 F   1 H    -3.545547315173E-01  1.163130659154E-01  2.312356688060E-01
     19 F   1 H    -1.163130659154E-01 -2.312356688060E-01 -3.545547315173E-01
     20 F   1 H     3.545547315173E-01  1.163130659154E-01 -2.312356688060E-01
     21 F   1 H     1.163130659154E-01 -2.312356688060E-01  3.545547315173E-01
     22 F   1 H     3.545547315173E-01 -1.163130659154E-01  2.312356688060E-01
     23 F   1 H    -1.163130659154E-01  2.312356688060E-01  3.545547315173E-01
     24 F   1 H    -3.545547315173E-01 -1.163130659154E-01 -2.312356688060E-01
     25 T   1 H     1.054641136929E-01  4.076643306688E-01  3.166536993643E-02
     26 F   1 H    -1.054641136929E-01 -4.076643306688E-01  3.166536993643E-02
     27 F   1 H     1.054641136929E-01 -4.076643306688E-01 -3.166536993643E-02
     28 F   1 H    -1.054641136929E-01  4.076643306688E-01 -3.166536993643E-02
     29 F   1 H     3.166536993643E-02  1.054641136929E-01  4.076643306688E-01
     30 F   1 H     4.076643306688E-01  3.166536993643E-02  1.054641136929E-01
     31 F   1 H    -3.166536993643E-02 -1.054641136929E-01  4.076643306688E-01
     32 F   1 H    -4.076643306688E-01  3.166536993643E-02 -1.054641136929E-01
     33 F   1 H     3.166536993643E-02 -1.054641136929E-01 -4.076643306688E-01
     34 F   1 H    -4.076643306688E-01 -3.166536993643E-02  1.054641136929E-01
     35 F   1 H    -3.166536993643E-02  1.054641136929E-01 -4.076643306688E-01
     36 F   1 H     4.076643306688E-01 -3.166536993643E-02 -1.054641136929E-01
     37 T   1 H     1.247164049166E-01  3.657260858624E-01  1.246646541944E-01
     38 F   1 H    -1.247164049166E-01 -3.657260858624E-01  1.246646541944E-01
     39 F   1 H     1.247164049166E-01 -3.657260858624E-01 -1.246646541944E-01
     40 F   1 H    -1.247164049166E-01  3.657260858624E-01 -1.246646541944E-01
     41 F   1 H     1.246646541944E-01  1.247164049166E-01  3.657260858624E-01
     42 F   1 H     3.657260858624E-01  1.246646541944E-01  1.247164049166E-01
     43 F   1 H    -1.246646541944E-01 -1.247164049166E-01  3.657260858624E-01
     44 F   1 H    -3.657260858624E-01  1.246646541944E-01 -1.247164049166E-01
     45 F   1 H     1.246646541944E-01 -1.247164049166E-01 -3.657260858624E-01
     46 F   1 H    -3.657260858624E-01 -1.246646541944E-01  1.247164049166E-01
     47 F   1 H    -1.246646541944E-01  1.247164049166E-01 -3.657260858624E-01
     48 F   1 H     3.657260858624E-01 -1.246646541944E-01 -1.247164049166E-01
     49 T   1 H     3.169846113531E-02  4.076510974864E-01  1.054650927829E-01
     50 F   1 H    -3.169846113531E-02 -4.076510974864E-01  1.054650927829E-01
     51 F   1 H     3.169846113531E-02 -4.076510974864E-01 -1.054650927829E-01
     52 F   1 H    -3.169846113531E-02  4.076510974864E-01 -1.054650927829E-01
     53 F   1 H     1.054650927829E-01  3.169846113531E-02  4.076510974864E-01
     54 F   1 H     4.076510974864E-01  1.054650927829E-01  3.169846113531E-02
     55 F   1 H    -1.054650927829E-01 -3.169846113531E-02  4.076510974864E-01
     56 F   1 H    -4.076510974864E-01  1.054650927829E-01 -3.169846113531E-02
     57 F   1 H     1.054650927829E-01 -3.169846113531E-02 -4.076510974864E-01
     58 F   1 H    -4.076510974864E-01 -1.054650927829E-01  3.169846113531E-02
     59 F   1 H    -1.054650927829E-01  3.169846113531E-02 -4.076510974864E-01
     60 F   1 H     4.076510974864E-01 -1.054650927829E-01 -3.169846113531E-02
     61 T 230 ZN   -5.000000000000E-01  0.000000000000E+00 -2.500239594802E-01
     62 F 230 ZN   -5.000000000000E-01 -5.527231508338E-17  2.500239594802E-01
     63 F 230 ZN   -2.500239594802E-01 -5.000000000000E-01 -2.763615754169E-17
     64 F 230 ZN   -2.763615754169E-17 -2.500239594802E-01 -5.000000000000E-01
     65 F 230 ZN    2.500239594802E-01 -5.000000000000E-01  0.000000000000E+00
     66 F 230 ZN    0.000000000000E+00  2.500239594802E-01 -5.000000000000E-01
     67 T   6 C     1.224273688649E-01  4.922509788219E-01  1.224042052504E-01
     68 F   6 C    -1.224273688649E-01 -4.922509788219E-01  1.224042052504E-01
     69 F   6 C     1.224273688649E-01 -4.922509788219E-01 -1.224042052504E-01
     70 F   6 C    -1.224273688649E-01  4.922509788219E-01 -1.224042052504E-01
     71 F   6 C     1.224042052504E-01  1.224273688649E-01  4.922509788219E-01
     72 F   6 C     4.922509788219E-01  1.224042052504E-01  1.224273688649E-01
     73 F   6 C    -1.224042052504E-01 -1.224273688649E-01  4.922509788219E-01
     74 F   6 C    -4.922509788219E-01  1.224042052504E-01 -1.224273688649E-01
     75 F   6 C     1.224042052504E-01 -1.224273688649E-01 -4.922509788219E-01
     76 F   6 C    -4.922509788219E-01 -1.224042052504E-01  1.224273688649E-01
     77 F   6 C    -1.224042052504E-01  1.224273688649E-01 -4.922509788219E-01
     78 F   6 C     4.922509788219E-01 -1.224042052504E-01 -1.224273688649E-01
     79 T   6 C     1.314094922942E-01 -3.986135214936E-01  1.881407970098E-01
     80 F   6 C    -1.314094922942E-01  3.986135214936E-01  1.881407970098E-01
     81 F   6 C     1.314094922942E-01  3.986135214936E-01 -1.881407970098E-01
     82 F   6 C    -1.314094922942E-01 -3.986135214936E-01 -1.881407970098E-01
     83 F   6 C     1.881407970098E-01  1.314094922942E-01 -3.986135214936E-01
     84 F   6 C    -3.986135214936E-01  1.881407970098E-01  1.314094922942E-01
     85 F   6 C    -1.881407970098E-01 -1.314094922942E-01 -3.986135214936E-01
     86 F   6 C     3.986135214936E-01  1.881407970098E-01 -1.314094922942E-01
     87 F   6 C     1.881407970098E-01 -1.314094922942E-01  3.986135214936E-01
     88 F   6 C     3.986135214936E-01 -1.881407970098E-01  1.314094922942E-01
     89 F   6 C    -1.881407970098E-01  1.314094922942E-01  3.986135214936E-01
     90 F   6 C    -3.986135214936E-01 -1.881407970098E-01 -1.314094922942E-01
     91 T   6 C     9.463846507102E-02  4.140660008658E-01  9.461183255137E-02
     92 F   6 C    -9.463846507102E-02 -4.140660008658E-01  9.461183255137E-02
     93 F   6 C     9.463846507102E-02 -4.140660008658E-01 -9.461183255137E-02
     94 F   6 C    -9.463846507102E-02  4.140660008658E-01 -9.461183255137E-02
     95 F   6 C     9.461183255137E-02  9.463846507102E-02  4.140660008658E-01
     96 F   6 C     4.140660008658E-01  9.461183255137E-02  9.463846507102E-02
     97 F   6 C    -9.461183255137E-02 -9.463846507102E-02  4.140660008658E-01
     98 F   6 C    -4.140660008658E-01  9.461183255137E-02 -9.463846507102E-02
     99 F   6 C     9.461183255137E-02 -9.463846507102E-02 -4.140660008658E-01
    100 F   6 C    -4.140660008658E-01 -9.461183255137E-02  9.463846507102E-02
    101 F   6 C    -9.461183255137E-02  9.463846507102E-02 -4.140660008658E-01
    102 F   6 C     4.140660008658E-01 -9.461183255137E-02 -9.463846507102E-02
    103 T   7 N     9.017011176601E-02 -4.678610279957E-01  1.822837418423E-01
    104 F   7 N    -9.017011176601E-02  4.678610279957E-01  1.822837418423E-01
    105 F   7 N     9.017011176601E-02  4.678610279957E-01 -1.822837418423E-01
    106 F   7 N    -9.017011176601E-02 -4.678610279957E-01 -1.822837418423E-01
    107 F   7 N     1.822837418423E-01  9.017011176601E-02 -4.678610279957E-01
    108 F   7 N    -4.678610279957E-01  1.822837418423E-01  9.017011176601E-02
    109 F   7 N    -1.822837418423E-01 -9.017011176601E-02 -4.678610279957E-01
    110 F   7 N     4.678610279957E-01  1.822837418423E-01 -9.017011176601E-02
    111 F   7 N     1.822837418423E-01 -9.017011176601E-02  4.678610279957E-01
    112 F   7 N     4.678610279957E-01 -1.822837418423E-01  9.017011176601E-02
    113 F   7 N    -1.822837418423E-01  9.017011176601E-02  4.678610279957E-01
    114 F   7 N    -4.678610279957E-01 -1.822837418423E-01 -9.017011176601E-02
    115 T   6 C     1.881668924250E-01 -3.986172583135E-01  1.314043967543E-01
    116 F   6 C    -1.881668924250E-01  3.986172583135E-01  1.314043967543E-01
    117 F   6 C     1.881668924250E-01  3.986172583135E-01 -1.314043967543E-01
    118 F   6 C    -1.881668924250E-01 -3.986172583135E-01 -1.314043967543E-01
    119 F   6 C     1.314043967543E-01  1.881668924250E-01 -3.986172583135E-01
    120 F   6 C    -3.986172583135E-01  1.314043967543E-01  1.881668924250E-01
    121 F   6 C    -1.314043967543E-01 -1.881668924250E-01 -3.986172583135E-01
    122 F   6 C     3.986172583135E-01  1.314043967543E-01 -1.881668924250E-01
    123 F   6 C     1.314043967543E-01 -1.881668924250E-01  3.986172583135E-01
    124 F   6 C     3.986172583135E-01 -1.314043967543E-01  1.881668924250E-01
    125 F   6 C    -1.314043967543E-01  1.881668924250E-01  3.986172583135E-01
    126 F   6 C    -3.986172583135E-01 -1.314043967543E-01 -1.881668924250E-01
    127 T   7 N     1.823209903119E-01 -4.678671298938E-01  9.016664898371E-02
    128 F   7 N    -1.823209903119E-01  4.678671298938E-01  9.016664898371E-02
    129 F   7 N     1.823209903119E-01  4.678671298938E-01 -9.016664898371E-02
    130 F   7 N    -1.823209903119E-01 -4.678671298938E-01 -9.016664898371E-02
    131 F   7 N     9.016664898371E-02  1.823209903119E-01 -4.678671298938E-01
    132 F   7 N    -4.678671298938E-01  9.016664898371E-02  1.823209903119E-01
    133 F   7 N    -9.016664898371E-02 -1.823209903119E-01 -4.678671298938E-01
    134 F   7 N     4.678671298938E-01  9.016664898371E-02 -1.823209903119E-01
    135 F   7 N     9.016664898371E-02 -1.823209903119E-01  4.678671298938E-01
    136 F   7 N     4.678671298938E-01 -9.016664898371E-02  1.823209903119E-01
    137 F   7 N    -9.016664898371E-02  1.823209903119E-01  4.678671298938E-01
    138 F   7 N    -4.678671298938E-01 -9.016664898371E-02 -1.823209903119E-01

 T = ATOM BELONGING TO THE ASYMMETRIC UNIT

 ****   12 SYMMOPS - TRANSLATORS IN FRACTIONAL UNITS
 **** MATRICES AND TRANSLATORS IN THE CRYSTALLOGRAPHIC REFERENCE FRAME
   V INV                    ROTATION MATRICES                   TRANSLATORS
   1   1  1.00  0.00  0.00  0.00  1.00  0.00  0.00  0.00  1.00  0.00  0.00  0.00
   2   2  0.00  1.00 -1.00  1.00  0.00 -1.00  0.00  0.00 -1.00  0.00  0.00  0.00
   3   3 -1.00  0.00  0.00 -1.00  0.00  1.00 -1.00  1.00  0.00  0.00  0.00  0.00
   4   4  0.00 -1.00  1.00  0.00 -1.00  0.00  1.00 -1.00  0.00  0.00  0.00  0.00
   5   6  0.00  0.00  1.00  1.00  0.00  0.00  0.00  1.00  0.00  0.00  0.00  0.00
   6   5  0.00  1.00  0.00  0.00  0.00  1.00  1.00  0.00  0.00  0.00  0.00  0.00
   7   8  1.00 -1.00  0.00  0.00 -1.00  1.00  0.00 -1.00  0.00  0.00  0.00  0.00
   8   7  1.00  0.00 -1.00  0.00  0.00 -1.00  0.00  1.00 -1.00  0.00  0.00  0.00
   9  10  0.00  0.00 -1.00  0.00  1.00 -1.00  1.00  0.00 -1.00  0.00  0.00  0.00
  10   9 -1.00  0.00  1.00 -1.00  1.00  0.00 -1.00  0.00  0.00  0.00  0.00  0.00
  11  12 -1.00  1.00  0.00 -1.00  0.00  0.00 -1.00  0.00  1.00  0.00  0.00  0.00
  12  11  0.00 -1.00  0.00  1.00 -1.00  0.00  0.00 -1.00  1.00  0.00  0.00  0.00

 DIRECT LATTICE VECTORS CARTESIAN COMPONENTS (ANGSTROM)
          X                    Y                    Z
  -0.850342121368E+01   0.850342121368E+01   0.850342121368E+01
   0.850342121368E+01  -0.850342121368E+01   0.850342121368E+01
   0.850342121368E+01   0.850342121368E+01  -0.850342121368E+01


 CARTESIAN COORDINATES - PRIMITIVE CELL
 *******************************************************************************
 *      ATOM          X(ANGSTROM)         Y(ANGSTROM)         Z(ANGSTROM)
 *******************************************************************************
    1     1 H     1.977966686772E+00 -6.029729971534E+00  3.932005456324E+00
    2     1 H    -1.977966686772E+00  6.029729971534E+00  3.932005456324E+00
    3     1 H     1.977966686772E+00  6.029729971534E+00 -3.932005456324E+00
    4     1 H    -1.977966686772E+00 -6.029729971534E+00 -3.932005456324E+00
    5     1 H     3.932005456324E+00  1.977966686772E+00 -6.029729971534E+00
    6     1 H    -6.029729971534E+00  3.932005456324E+00  1.977966686772E+00
    7     1 H    -3.932005456324E+00 -1.977966686772E+00 -6.029729971534E+00
    8     1 H     6.029729971534E+00  3.932005456324E+00 -1.977966686772E+00
    9     1 H     3.932005456324E+00 -1.977966686772E+00  6.029729971534E+00
   10     1 H     6.029729971534E+00 -3.932005456324E+00  1.977966686772E+00
   11     1 H    -3.932005456324E+00  1.977966686772E+00  6.029729971534E+00
   12     1 H    -6.029729971534E+00 -3.932005456324E+00 -1.977966686772E+00
   13     1 H     3.932588582968E+00 -6.029856450789E+00  1.978117984266E+00
   14     1 H    -3.932588582968E+00  6.029856450789E+00  1.978117984266E+00
   15     1 H     3.932588582968E+00  6.029856450789E+00 -1.978117984266E+00
   16     1 H    -3.932588582968E+00 -6.029856450789E+00 -1.978117984266E+00
   17     1 H     1.978117984266E+00  3.932588582968E+00 -6.029856450789E+00
   18     1 H    -6.029856450789E+00  1.978117984266E+00  3.932588582968E+00
   19     1 H    -1.978117984266E+00 -3.932588582968E+00 -6.029856450789E+00
   20     1 H     6.029856450789E+00  1.978117984266E+00 -3.932588582968E+00
   21     1 H     1.978117984266E+00 -3.932588582968E+00  6.029856450789E+00
   22     1 H     6.029856450789E+00 -1.978117984266E+00  3.932588582968E+00
   23     1 H    -1.978117984266E+00  3.932588582968E+00  6.029856450789E+00
   24     1 H    -6.029856450789E+00 -1.978117984266E+00 -3.932588582968E+00
   25     1 H     1.793611563316E+00  6.933083034940E+00  5.385279569130E-01
   26     1 H    -1.793611563316E+00 -6.933083034940E+00  5.385279569130E-01
   27     1 H     1.793611563316E+00 -6.933083034940E+00 -5.385279569130E-01
   28     1 H    -1.793611563316E+00  6.933083034940E+00 -5.385279569130E-01
   29     1 H     5.385279569130E-01  1.793611563316E+00  6.933083034940E+00
   30     1 H     6.933083034940E+00  5.385279569130E-01  1.793611563316E+00
   31     1 H    -5.385279569130E-01 -1.793611563316E+00  6.933083034940E+00
   32     1 H    -6.933083034940E+00  5.385279569130E-01 -1.793611563316E+00
   33     1 H     5.385279569130E-01 -1.793611563316E+00 -6.933083034940E+00
   34     1 H    -6.933083034940E+00 -5.385279569130E-01  1.793611563316E+00
   35     1 H    -5.385279569130E-01  1.793611563316E+00 -6.933083034940E+00
   36     1 H     6.933083034940E+00 -5.385279569130E-01 -1.793611563316E+00
   37     1 H     2.121032246523E+00  6.219845913837E+00  2.120152130146E+00
   38     1 H    -2.121032246523E+00 -6.219845913837E+00  2.120152130146E+00
   39     1 H     2.121032246523E+00 -6.219845913837E+00 -2.120152130146E+00
   40     1 H    -2.121032246523E+00  6.219845913837E+00 -2.120152130146E+00
   41     1 H     2.120152130146E+00  2.121032246523E+00  6.219845913837E+00
   42     1 H     6.219845913837E+00  2.120152130146E+00  2.121032246523E+00
   43     1 H    -2.120152130146E+00 -2.121032246523E+00  6.219845913837E+00
   44     1 H    -6.219845913837E+00  2.120152130146E+00 -2.121032246523E+00
   45     1 H     2.120152130146E+00 -2.121032246523E+00 -6.219845913837E+00
   46     1 H    -6.219845913837E+00 -2.120152130146E+00  2.121032246523E+00
   47     1 H    -2.120152130146E+00  2.121032246523E+00 -6.219845913837E+00
   48     1 H     6.219845913837E+00 -2.120152130146E+00 -2.121032246523E+00
   49     1 H     5.390907337180E-01  6.932857980292E+00  1.793628214546E+00
   50     1 H    -5.390907337180E-01 -6.932857980292E+00  1.793628214546E+00
   51     1 H     5.390907337180E-01 -6.932857980292E+00 -1.793628214546E+00
   52     1 H    -5.390907337180E-01  6.932857980292E+00 -1.793628214546E+00
   53     1 H     1.793628214546E+00  5.390907337180E-01  6.932857980292E+00
   54     1 H     6.932857980292E+00  1.793628214546E+00  5.390907337180E-01
   55     1 H    -1.793628214546E+00 -5.390907337180E-01  6.932857980292E+00
   56     1 H    -6.932857980292E+00  1.793628214546E+00 -5.390907337180E-01
   57     1 H     1.793628214546E+00 -5.390907337180E-01 -6.932857980292E+00
   58     1 H    -6.932857980292E+00 -1.793628214546E+00  5.390907337180E-01
   59     1 H    -1.793628214546E+00  5.390907337180E-01 -6.932857980292E+00
   60     1 H     6.932857980292E+00 -1.793628214546E+00 -5.390907337180E-01
   61   230 ZN    8.503421213680E+00  0.000000000000E+00 -4.252118081945E+00
   62   230 ZN    8.503421213680E+00 -9.400075532184E-16 -1.275472434541E+01
   63   230 ZN   -4.252118081945E+00  8.503421213680E+00 -4.700037766092E-16
   64   230 ZN   -4.700037766092E-16 -4.252118081945E+00  8.503421213680E+00
   65   230 ZN   -1.275472434542E+01  8.503421213680E+00  0.000000000000E+00
   66   230 ZN    0.000000000000E+00 -1.275472434541E+01  8.503421213680E+00
   67     6 C     2.082102971082E+00  8.371634831538E+00  2.081709031140E+00
   68     6 C    -2.082102971082E+00 -8.371634831538E+00  2.081709031140E+00
   69     6 C     2.082102971082E+00 -8.371634831538E+00 -2.081709031140E+00
   70     6 C    -2.082102971082E+00  8.371634831538E+00 -2.081709031140E+00
   71     6 C     2.081709031140E+00  2.082102971082E+00  8.371634831538E+00
   72     6 C     8.371634831538E+00  2.081709031140E+00  2.082102971082E+00
   73     6 C    -2.081709031140E+00 -2.082102971082E+00  8.371634831538E+00
   74     6 C    -8.371634831538E+00  2.081709031140E+00 -2.082102971082E+00
   75     6 C     2.081709031140E+00 -2.082102971082E+00 -8.371634831538E+00
   76     6 C    -8.371634831538E+00 -2.081709031140E+00  2.082102971082E+00
   77     6 C    -2.081709031140E+00  2.082102971082E+00 -8.371634831538E+00
   78     6 C     8.371634831538E+00 -2.081709031140E+00 -2.082102971082E+00
   79     6 C     2.234860528906E+00 -6.779157349456E+00  3.199680888903E+00
   80     6 C    -2.234860528906E+00  6.779157349456E+00  3.199680888903E+00
   81     6 C     2.234860528906E+00  6.779157349456E+00 -3.199680888903E+00
   82     6 C    -2.234860528906E+00 -6.779157349456E+00 -3.199680888903E+00
   83     6 C     3.199680888903E+00  2.234860528906E+00 -6.779157349456E+00
   84     6 C    -6.779157349456E+00  3.199680888903E+00  2.234860528906E+00
   85     6 C    -3.199680888903E+00 -2.234860528906E+00 -6.779157349456E+00
   86     6 C     6.779157349456E+00  3.199680888903E+00 -2.234860528906E+00
   87     6 C     3.199680888903E+00 -2.234860528906E+00  6.779157349456E+00
   88     6 C     6.779157349456E+00 -3.199680888903E+00  2.234860528906E+00
   89     6 C    -3.199680888903E+00  2.234860528906E+00  6.779157349456E+00
   90     6 C    -6.779157349456E+00 -3.199680888903E+00 -2.234860528906E+00
   91     6 C     1.609501463030E+00  7.041955231252E+00  1.609048527965E+00
   92     6 C    -1.609501463030E+00 -7.041955231252E+00  1.609048527965E+00
   93     6 C     1.609501463030E+00 -7.041955231252E+00 -1.609048527965E+00
   94     6 C    -1.609501463030E+00  7.041955231252E+00 -1.609048527965E+00
   95     6 C     1.609048527965E+00  1.609501463030E+00  7.041955231252E+00
   96     6 C     7.041955231252E+00  1.609048527965E+00  1.609501463030E+00
   97     6 C    -1.609048527965E+00 -1.609501463030E+00  7.041955231252E+00
   98     6 C    -7.041955231252E+00  1.609048527965E+00 -1.609501463030E+00
   99     6 C     1.609048527965E+00 -1.609501463030E+00 -7.041955231252E+00
  100     6 C    -7.041955231252E+00 -1.609048527965E+00  1.609501463030E+00
  101     6 C    -1.609048527965E+00  1.609501463030E+00 -7.041955231252E+00
  102     6 C     7.041955231252E+00 -1.609048527965E+00 -1.609501463030E+00
  103     7 N     1.533508882462E+00 -7.956838781025E+00  3.100070874582E+00
  104     7 N    -1.533508882462E+00  7.956838781025E+00  3.100070874582E+00
  105     7 N     1.533508882462E+00  7.956838781025E+00 -3.100070874582E+00
  106     7 N    -1.533508882462E+00 -7.956838781025E+00 -3.100070874582E+00
  107     7 N     3.100070874582E+00  1.533508882462E+00 -7.956838781025E+00
  108     7 N    -7.956838781025E+00  3.100070874582E+00  1.533508882462E+00
  109     7 N    -3.100070874582E+00 -1.533508882462E+00 -7.956838781025E+00
  110     7 N     7.956838781025E+00  3.100070874582E+00 -1.533508882462E+00
  111     7 N     3.100070874582E+00 -1.533508882462E+00  7.956838781025E+00
  112     7 N     7.956838781025E+00 -3.100070874582E+00  1.533508882462E+00
  113     7 N    -3.100070874582E+00  1.533508882462E+00  7.956838781025E+00
  114     7 N    -7.956838781025E+00 -3.100070874582E+00 -1.533508882462E+00
  115     6 C     3.200124689518E+00 -6.779220900964E+00  2.234773869863E+00
  116     6 C    -3.200124689518E+00  6.779220900964E+00  2.234773869863E+00
  117     6 C     3.200124689518E+00  6.779220900964E+00 -2.234773869863E+00
  118     6 C    -3.200124689518E+00 -6.779220900964E+00 -2.234773869863E+00
  119     6 C     2.234773869863E+00  3.200124689518E+00 -6.779220900964E+00
  120     6 C    -6.779220900964E+00  2.234773869863E+00  3.200124689518E+00
  121     6 C    -2.234773869863E+00 -3.200124689518E+00 -6.779220900964E+00
  122     6 C     6.779220900964E+00  2.234773869863E+00 -3.200124689518E+00
  123     6 C     2.234773869863E+00 -3.200124689518E+00  6.779220900964E+00
  124     6 C     6.779220900964E+00 -2.234773869863E+00  3.200124689518E+00
  125     6 C    -2.234773869863E+00  3.200124689518E+00  6.779220900964E+00
  126     6 C    -6.779220900964E+00 -2.234773869863E+00 -3.200124689518E+00
  127     7 N     3.100704353435E+00 -7.956942555045E+00  1.533449991469E+00
  128     7 N    -3.100704353435E+00  7.956942555045E+00  1.533449991469E+00
  129     7 N     3.100704353435E+00  7.956942555045E+00 -1.533449991469E+00
  130     7 N    -3.100704353435E+00 -7.956942555045E+00 -1.533449991469E+00
  131     7 N     1.533449991469E+00  3.100704353435E+00 -7.956942555045E+00
  132     7 N    -7.956942555045E+00  1.533449991469E+00  3.100704353435E+00
  133     7 N    -1.533449991469E+00 -3.100704353435E+00 -7.956942555045E+00
  134     7 N     7.956942555045E+00  1.533449991469E+00 -3.100704353435E+00
  135     7 N     1.533449991469E+00 -3.100704353435E+00  7.956942555045E+00
  136     7 N     7.956942555045E+00 -1.533449991469E+00  3.100704353435E+00
  137     7 N    -1.533449991469E+00  3.100704353435E+00  7.956942555045E+00
  138     7 N    -7.956942555045E+00 -1.533449991469E+00 -3.100704353435E+00

 *******************************************************************************
 *** PSEUDOPOTENTIAL INFORMATION ***
 *******************************************************************************

 ATOMIC NUMBER  30, NUCLEAR CHARGE 20.000, GIVEN IN INPUT       PSEUDOPOTENTIAL
   TYPE       EXPONENT      COEFF.    N      EXPONENT      COEFF.    N
  P0 TMS    34.1500000  399.9872820   0    14.5900000   85.4856550   0
  P1 TMS    39.7800000  277.1489600   0    14.9500000   69.0522050   0
  P2 TMS    43.8000000  -34.1493490   0    14.9800000   -3.2918310   0

 *******************************************************************************
 LOCAL ATOMIC FUNCTIONS BASIS SET
 *******************************************************************************
   ATOM   X(AU)   Y(AU)   Z(AU)  N. TYPE  EXPONENT  S COEF   P COEF   D/F/G COEF
 *******************************************************************************
   1 H    3.738 -11.395   7.430
                                  1 S  
                                         3.387E+01 2.549E-02 0.000E+00 0.000E+00
                                         5.095E+00 1.904E-01 0.000E+00 0.000E+00
                                         1.159E+00 8.522E-01 0.000E+00 0.000E+00
                                  2 S  
                                         3.258E-01 1.000E+00 0.000E+00 0.000E+00
                                  3 S  
                                         1.027E-01 1.000E+00 0.000E+00 0.000E+00
                           4-     6 P  
                                         7.500E-01 0.000E+00 1.000E+00 0.000E+00
   2 H   -3.738  11.395   7.430
   3 H    3.738  11.395  -7.430
   4 H   -3.738 -11.395  -7.430
   5 H    7.430   3.738 -11.395
   6 H  -11.395   7.430   3.738
   7 H   -7.430  -3.738 -11.395
   8 H   11.395   7.430  -3.738
   9 H    7.430  -3.738  11.395
  10 H   11.395  -7.430   3.738
  11 H   -7.430   3.738  11.395
  12 H  -11.395  -7.430  -3.738
  13 H    7.432 -11.395   3.738
  14 H   -7.432  11.395   3.738
  15 H    7.432  11.395  -3.738
  16 H   -7.432 -11.395  -3.738
  17 H    3.738   7.432 -11.395
  18 H  -11.395   3.738   7.432
  19 H   -3.738  -7.432 -11.395
  20 H   11.395   3.738  -7.432
  21 H    3.738  -7.432  11.395
  22 H   11.395  -3.738   7.432
  23 H   -3.738   7.432  11.395
  24 H  -11.395  -3.738  -7.432
  25 H    3.389  13.102   1.018
  26 H   -3.389 -13.102   1.018
  27 H    3.389 -13.102  -1.018
  28 H   -3.389  13.102  -1.018
  29 H    1.018   3.389  13.102
  30 H   13.102   1.018   3.389
  31 H   -1.018  -3.389  13.102
  32 H  -13.102   1.018  -3.389
  33 H    1.018  -3.389 -13.102
  34 H  -13.102  -1.018   3.389
  35 H   -1.018   3.389 -13.102
  36 H   13.102  -1.018  -3.389
  37 H    4.008  11.754   4.007
  38 H   -4.008 -11.754   4.007
  39 H    4.008 -11.754  -4.007
  40 H   -4.008  11.754  -4.007
  41 H    4.007   4.008  11.754
  42 H   11.754   4.007   4.008
  43 H   -4.007  -4.008  11.754
  44 H  -11.754   4.007  -4.008
  45 H    4.007  -4.008 -11.754
  46 H  -11.754  -4.007   4.008
  47 H   -4.007   4.008 -11.754
  48 H   11.754  -4.007  -4.008
  49 H    1.019  13.101   3.389
  50 H   -1.019 -13.101   3.389
  51 H    1.019 -13.101  -3.389
  52 H   -1.019  13.101  -3.389
  53 H    3.389   1.019  13.101
  54 H   13.101   3.389   1.019
  55 H   -3.389  -1.019  13.101
  56 H  -13.101   3.389  -1.019
  57 H    3.389  -1.019 -13.101
  58 H  -13.101  -3.389   1.019
  59 H   -3.389   1.019 -13.101
  60 H   13.101  -3.389  -1.019
  61 ZN  16.069   0.000  -8.035
                                361 S  
                                         3.032E+01 2.191E-01 0.000E+00 0.000E+00
                                         1.632E+01-2.326E-01 0.000E+00 0.000E+00
                                         1.141E+01-9.547E-01 0.000E+00 0.000E+00
                                362 S  
                                         2.569E+00 1.000E+00 0.000E+00 0.000E+00
                                363 S  
                                         1.063E+00 1.000E+00 0.000E+00 0.000E+00
                                364 S  
                                         2.500E-01 1.000E+00 0.000E+00 0.000E+00
                                365 S  
                                         1.200E-01 1.000E+00 0.000E+00 0.000E+00
                         366-   368 P  
                                         1.118E+02 0.000E+00 2.328E-02 0.000E+00
                                         1.913E+01 0.000E+00-1.010E+00 0.000E+00
                         369-   371 P  
                                         5.469E+00 0.000E+00 3.202E-01 0.000E+00
                                         2.506E+00 0.000E+00 7.181E-01 0.000E+00
                         372-   374 P  
                                         9.419E-01 0.000E+00 1.000E+00 0.000E+00
                         375-   377 P  
                                         2.500E-01 0.000E+00 1.000E+00 0.000E+00
                         378-   380 P  
                                         1.200E-01 0.000E+00 1.000E+00 0.000E+00
                         381-   385 D  
                                         4.465E+01 0.000E+00 0.000E+00 4.725E-02
                                         1.344E+01 0.000E+00 0.000E+00 2.189E-01
                                         4.682E+00 0.000E+00 0.000E+00 4.525E-01
                                         1.603E+00 0.000E+00 0.000E+00 5.186E-01
                         386-   390 D  
                                         4.828E-01 0.000E+00 0.000E+00 1.000E+00
                         391-   395 D  
                                         1.100E-01 0.000E+00 0.000E+00 1.000E+00
                         396-   402 F  
                                         2.614E+00 0.000E+00 0.000E+00 1.000E+00
  62 ZN  16.069  -0.000 -24.103
  63 ZN  -8.035  16.069  -0.000
  64 ZN  -0.000  -8.035  16.069
  65 ZN -24.103  16.069   0.000
  66 ZN   0.000 -24.103  16.069
  67 C    3.935  15.820   3.934
                                613 S  
                                         4.563E+03 1.967E-03 0.000E+00 0.000E+00
                                         6.820E+02 1.523E-02 0.000E+00 0.000E+00
                                         1.550E+02 7.613E-02 0.000E+00 0.000E+00
                                         4.446E+01 2.608E-01 0.000E+00 0.000E+00
                                         1.303E+01 6.165E-01 0.000E+00 0.000E+00
                                         1.828E+00 2.210E-01 0.000E+00 0.000E+00
                         614-   617 SP 
                                         2.096E+01 1.147E-01 4.025E-02 0.000E+00
                                         4.803E+00 9.200E-01 2.376E-01 0.000E+00
                                         1.459E+00-3.031E-03 8.159E-01 0.000E+00
                         618-   621 SP 
                                         4.835E-01 1.000E+00 1.000E+00 0.000E+00
                         622-   625 SP 
                                         1.456E-01 1.000E+00 1.000E+00 0.000E+00
                         626-   630 D  
                                         6.260E-01 0.000E+00 0.000E+00 1.000E+00
  68 C   -3.935 -15.820   3.934
  69 C    3.935 -15.820  -3.934
  70 C   -3.935  15.820  -3.934
  71 C    3.934   3.935  15.820
  72 C   15.820   3.934   3.935
  73 C   -3.934  -3.935  15.820
  74 C  -15.820   3.934  -3.935
  75 C    3.934  -3.935 -15.820
  76 C  -15.820  -3.934   3.935
  77 C   -3.934   3.935 -15.820
  78 C   15.820  -3.934  -3.935
  79 C    4.223 -12.811   6.047
  80 C   -4.223  12.811   6.047
  81 C    4.223  12.811  -6.047
  82 C   -4.223 -12.811  -6.047
  83 C    6.047   4.223 -12.811
  84 C  -12.811   6.047   4.223
  85 C   -6.047  -4.223 -12.811
  86 C   12.811   6.047  -4.223
  87 C    6.047  -4.223  12.811
  88 C   12.811  -6.047   4.223
  89 C   -6.047   4.223  12.811
  90 C  -12.811  -6.047  -4.223
  91 C    3.042  13.307   3.041
  92 C   -3.042 -13.307   3.041
  93 C    3.042 -13.307  -3.041
  94 C   -3.042  13.307  -3.041
  95 C    3.041   3.042  13.307
  96 C   13.307   3.041   3.042
  97 C   -3.041  -3.042  13.307
  98 C  -13.307   3.041  -3.042
  99 C    3.041  -3.042 -13.307
 100 C  -13.307  -3.041   3.042
 101 C   -3.041   3.042 -13.307
 102 C   13.307  -3.041  -3.042
 103 N    2.898 -15.036   5.858
                               1261 S  
                                         6.293E+03 1.970E-03 0.000E+00 0.000E+00
                                         9.490E+02 1.496E-02 0.000E+00 0.000E+00
                                         2.188E+02 7.350E-02 0.000E+00 0.000E+00
                                         6.369E+01 2.489E-01 0.000E+00 0.000E+00
                                         1.883E+01 6.025E-01 0.000E+00 0.000E+00
                                         2.720E+00 2.562E-01 0.000E+00 0.000E+00
                        1262-  1265 SP 
                                         3.063E+01 1.119E-01 3.831E-02 0.000E+00
                                         7.026E+00 9.217E-01 2.374E-01 0.000E+00
                                         2.112E+00-2.569E-03 8.176E-01 0.000E+00
                        1266-  1269 SP 
                                         6.840E-01 1.000E+00 1.000E+00 0.000E+00
                        1270-  1273 SP 
                                         2.009E-01 1.000E+00 1.000E+00 0.000E+00
                        1274-  1278 D  
                                         9.130E-01 0.000E+00 0.000E+00 1.000E+00
 104 N   -2.898  15.036   5.858
 105 N    2.898  15.036  -5.858
 106 N   -2.898 -15.036  -5.858
 107 N    5.858   2.898 -15.036
 108 N  -15.036   5.858   2.898
 109 N   -5.858  -2.898 -15.036
 110 N   15.036   5.858  -2.898
 111 N    5.858  -2.898  15.036
 112 N   15.036  -5.858   2.898
 113 N   -5.858   2.898  15.036
 114 N  -15.036  -5.858  -2.898
 115 C    6.047 -12.811   4.223
 116 C   -6.047  12.811   4.223
 117 C    6.047  12.811  -4.223
 118 C   -6.047 -12.811  -4.223
 119 C    4.223   6.047 -12.811
 120 C  -12.811   4.223   6.047
 121 C   -4.223  -6.047 -12.811
 122 C   12.811   4.223  -6.047
 123 C    4.223  -6.047  12.811
 124 C   12.811  -4.223   6.047
 125 C   -4.223   6.047  12.811
 126 C  -12.811  -4.223  -6.047
 127 N    5.859 -15.036   2.898
 128 N   -5.859  15.036   2.898
 129 N    5.859  15.036  -2.898
 130 N   -5.859 -15.036  -2.898
 131 N    2.898   5.859 -15.036
 132 N  -15.036   2.898   5.859
 133 N   -2.898  -5.859 -15.036
 134 N   15.036   2.898  -5.859
 135 N    2.898  -5.859  15.036
 136 N   15.036  -2.898   5.859
 137 N   -2.898   5.859  15.036
 138 N  -15.036  -2.898  -5.859
 INFORMATION **** SET_MPP **** PCRYSTAL CALCULATION
 INFORMATION **** READM2 **** NEW DEFAULT: FOCK/KS MATRIX MIXING SET TO 30 %
 INFORMATION **** READM2 **** NEW DEFAULT: FULL DIRECT SCF MODE
 INFORMATION **** READM2 **** NEW DEFAULT: COULOMB BIPOLAR BUFFER SET TO 32 Mb
 INFORMATION **** READM2 **** NEW DEFAULT: EXCHANGE BIPOLAR BUFFER SET TO 32 Mb

 *******************************************************************************
 NEW DEFAULT: DFT INTEGRATION GRID INCREASED TO XLGRID
 NEW DEFAULT: DIIS ACCELERATOR ACTIVE
 USE KEYWORD NODIIS TO TURN IT OFF
 *******************************************************************************

 INFORMATION **** DFTD3_INPUT **** PERFORM LATEST DISPERSION CORRECTION DFT-D3(BJ) WITH AUTOMATIC PARAMETER SETUP
 PLEASE CITE:
 (1) DFT-D3 Reference
  S. Grimme, J. Antony, S. Ehrlich, and H. Krieg, J. Chem. Phys. 132 (2010), 154104
 (2) BJ-Damping Reference
  S. Grimme, S. Ehrlich, and L. Goerigk, J. Comput. Chem. 32 (2011), 1456-1465
 (3) General DFT-D Review
  S. Grimme, A. Hansen, J. G. Brandenburg, and C. Bannwarth,
  Chem. Rev. 116 (2016), 5105-5154

 INFORMATION **** TOLINTEG **** COULOMB AND EXCHANGE SERIES TOLERANCES MODIFIED
 INFORMATION **** TOLDEE **** SCF TOL ON TOTAL ENERGY SET TO           8
 INFORMATION **** DFTD3_INPUT **** PERFORM DISPERSION CORRECTION DFT-D3(BJ) IN THE BECKE-JOHNSON DAMPING SCHEME

 PLEASE CITE:
 (1) DFT-D3 Reference
  S. Grimme, J. Antony, S. Ehrlich, and H. Krieg, J. Chem. Phys. 132 (2010), 154104
 (2) BJ-Damping Reference
  S. Grimme, S. Ehrlich, and L. Goerigk, J. Comput. Chem. 32 (2011), 1456-1465
 (3) General DFT-D Review
  S. Grimme, A. Hansen, J. G. Brandenburg, and C. Bannwarth,
  Chem. Rev. 116 (2016), 5105-5154

 *******************************************************************************
 N. OF ATOMS PER CELL       138  COULOMB OVERLAP TOL         (T1) 10**   -7
 NUMBER OF SHELLS           684  COULOMB PENETRATION TOL     (T2) 10**   -7
 NUMBER OF AO              1908  EXCHANGE OVERLAP TOL        (T3) 10**   -7
 N. OF ELECTRONS PER CELL   636  EXCHANGE PSEUDO OVP (F(G))  (T4) 10**  -10
 CORE ELECTRONS PER CELL    144  EXCHANGE PSEUDO OVP (P(G))  (T5) 10**  -40
 N. OF SYMMETRY OPERATORS    12  POLE ORDER IN MONO ZONE                  4
 *******************************************************************************
 TYPE OF CALCULATION :  RESTRICTED CLOSED SHELL
 KOHN-SHAM HAMILTONIAN

 (EXCHANGE)[CORRELATION] FUNCTIONAL:(PERDEW-BURKE-ERNZERHOF)[PERDEW-BURKE-ERNZERHOF]


 HYBRID EXCHANGE - PERCENTAGE OF FOCK EXCHANGE    25.0000
 CORE  PSEUDO POTENTIAL         TOL. ON PSEUDO              (TP) 10**- 6

 CAPPA:IS1  2;IS2  2;IS3  2; K PTS MONK NET   3; SYMMOPS:K SPACE  24;G SPACE  12

 *******************************************************************************
 MAX NUMBER OF SCF CYCLES      50  CONVERGENCE ON DELTAP        10**-18
 WEIGHT OF F(I) IN F(I+1)      30% CONVERGENCE ON ENERGY        10**- 8
 SHRINK. FACT.(MONKH.)    2  2  2  NUMBER OF K POINTS IN THE IBZ      3
 SHRINKING FACTOR(GILAT NET)    2  NUMBER OF K POINTS(GILAT NET)      3
 *******************************************************************************
 *** K POINTS COORDINATES (OBLIQUE COORDINATES IN UNITS OF IS =  2)
   1-R(  0  0  0)   2-R(  1  0  0)   3-R(  1  1  1)

 DIRECT LATTICE VECTORS COMPON. (A.U.)     RECIP. LATTICE VECTORS COMPON. (A.U.) 
        X            Y            Z              X            Y            Z
  -16.0691373   16.0691373   16.0691373      0.0000000    0.1955047    0.1955047
   16.0691373  -16.0691373   16.0691373      0.1955047    0.0000000    0.1955047
   16.0691373   16.0691373  -16.0691373      0.1955047    0.1955047    0.0000000

 DISK SPACE FOR EIGENVECTORS (FTN 10)    10921392 REALS

 SYMMETRY ADAPTION OF THE BLOCH FUNCTIONS ENABLED
 TTTTTTTTTTTTTTTTTTTTTTTTTTTTTT gordsh1     TELAPSE        1.50 TCPU        0.49

 MATRIX SIZE: P(G)10866756, F(G)  750684, P(G) IRR  457371, F(G) IRR   63688
 MAX G-VECTOR INDEX FOR 1- AND 2-ELECTRON INTEGRALS 135

 TTTTTTTTTTTTTTTTTTTTTTTTTTTTTT INPUT       TELAPSE        1.60 TCPU        0.59

 NEIGHBORS OF THE NON-EQUIVALENT ATOMS

 N = NUMBER OF NEIGHBORS AT DISTANCE R
    ATOM  N     R/ANG      R/AU   NEIGHBORS (ATOM LABELS AND CELL INDICES)
   1 H    1     1.0789     2.0387   79 C    0 0 0
   1 H    1     2.1456     4.0545  103 N    0 0 0
   1 H    1     2.2217     4.1984  115 C    0 0 0
   1 H    1     2.4945     4.7140   44 H    0 1 0
   1 H    1     2.7637     5.2227   13 H    0 0 0
   1 H    1     2.9663     5.6055   21 H    0 0 0

  13 H    1     1.0789     2.0387  115 C    0 0 0
  13 H    1     2.1456     4.0545  127 N    0 0 0
  13 H    1     2.2217     4.1984   79 C    0 0 0
  13 H    1     2.4947     4.7143   47 H    0 1 0
  13 H    1     2.7637     5.2227    1 H    0 0 0
  13 H    1     2.9663     5.6055   10 H    0 0 0

  25 H    1     1.0917     2.0630   91 C    0 0 0
  25 H    1     1.7656     3.3366   37 H    0 0 0
  25 H    1     1.7746     3.3535   49 H    0 0 0
  25 H    1     2.1293     4.0239   67 C    0 0 0
  25 H    1     2.6552     5.0175  129 N    0 0 0
  25 H    1     2.6794     5.0634  127 N    1 0 1

  37 H    1     1.0949     2.0690   91 C    0 0 0
  37 H    1     1.7656     3.3366   25 H    0 0 0
  37 H    1     1.7657     3.3366   49 H    0 0 0
  37 H    1     2.1525     4.0676   67 C    0 0 0
  37 H    1     2.4945     4.7140    7 H    1 1 1
  37 H    1     2.4947     4.7143   24 H    1 1 1

  49 H    1     1.0917     2.0630   91 C    0 0 0
  49 H    1     1.7657     3.3366   37 H    0 0 0
  49 H    1     1.7746     3.3535   25 H    0 0 0
  49 H    1     2.1293     4.0238   67 C    0 0 0
  49 H    1     2.6554     5.0179  104 N    0 0 0
  49 H    1     2.6792     5.0629  103 N    1 0 1

  61 ZN   2     1.9939     3.7680  103 N    0 0 1  104 N   -1 0 0
  61 ZN   2     1.9940     3.7680  134 N    0 0 0  138 N    0 1 1
  61 ZN   2     2.9661     5.6050   49 H   -1 0 0   50 H    0 0 1
  61 ZN   2     2.9665     5.6059   32 H    0 1 1   36 H    0 0 0
  61 ZN   2     3.0099     5.6879   67 C   -1 0 0   68 C    0 0 1
  61 ZN   2     3.0100     5.6880   74 C    0 1 1   78 C    0 0 0

  67 C    1     1.3410     2.5341  127 N    1 0 1
  67 C    1     1.3410     2.5341  103 N    1 0 1
  67 C    1     1.4882     2.8123   91 C    0 0 0
  67 C    1     2.1293     4.0238   49 H    0 0 0
  67 C    1     2.1293     4.0239   25 H    0 0 0
  67 C    1     2.1525     4.0676   37 H    0 0 0

  79 C    1     1.0789     2.0387    1 H    0 0 0
  79 C    1     1.3648     2.5792  115 C    0 0 0
  79 C    1     1.3743     2.5971  103 N    0 0 0
  79 C    1     2.1721     4.1047   67 C   -1 0-1
  79 C    1     2.2166     4.1887  127 N    0 0 0
  79 C    1     2.2217     4.1984   13 H    0 0 0

  91 C    1     1.0917     2.0630   49 H    0 0 0
  91 C    1     1.0917     2.0630   25 H    0 0 0
  91 C    1     1.0949     2.0690   37 H    0 0 0
  91 C    1     1.4882     2.8123   67 C    0 0 0
  91 C    1     2.5022     4.7285  103 N    1 0 1
  91 C    1     2.5022     4.7286  127 N    1 0 1

 103 N    1     1.3410     2.5341   67 C   -1 0-1
 103 N    1     1.3743     2.5971   79 C    0 0 0
 103 N    1     1.9939     3.7680   61 ZN   0 0-1
 103 N    1     2.1456     4.0545    1 H    0 0 0
 103 N    1     2.2159     4.1875  127 N    0 0 0
 103 N    1     2.2166     4.1887  115 C    0 0 0

 115 C    1     1.0789     2.0387   13 H    0 0 0
 115 C    1     1.3648     2.5792   79 C    0 0 0
 115 C    1     1.3743     2.5971  127 N    0 0 0
 115 C    1     2.1721     4.1047   67 C   -1 0-1
 115 C    1     2.2166     4.1887  103 N    0 0 0
 115 C    1     2.2217     4.1984    1 H    0 0 0

 127 N    1     1.3410     2.5341   67 C   -1 0-1
 127 N    1     1.3743     2.5971  115 C    0 0 0
 127 N    1     1.9940     3.7680   65 ZN  -1 1 0
 127 N    1     2.1456     4.0545   13 H    0 0 0
 127 N    1     2.2159     4.1875  103 N    0 0 0
 127 N    1     2.2166     4.1887   79 C    0 0 0


 SYMMETRY ALLOWED ELASTIC DISTORTION 1
  0.5773503  0.0000000  0.0000000
  0.0000000  0.5773503  0.0000000
  0.0000000  0.0000000  0.5773503

 SYMMETRY ALLOWED INTERNAL DEGREE(S) OF FREEDOM:  34
 TTTTTTTTTTTTTTTTTTTTTTTTTTTTTT SYMM        TELAPSE        1.68 TCPU        0.66
 TTTTTTTTTTTTTTTTTTTTTTTTTTTTTT INT_SCREEN  TELAPSE        1.74 TCPU        0.72

 ************************************************************************
 ************************************************************************
 * ELAPIEZO OPTION, E. ALBANESE, A. ERBA, B. CIVALLERI, R. DOVESI       *
 *                                                                      *
 * IT IS ASSUMED THAT THE INPUT IS FROM AN OPTIMIZED RUN                *

 CONVERGENCE CRITERION FOR ENERGY, TOLDEE =          1.0000E-08
 CONVERGENCE CRITERION FOR RMS GRADIENT, TOLDEG =    3.0000E-04
 CONVERGENCE CRITERION FOR RMS DISPLACEMENT, TOLDEX  6.2000E-04
 MAGNITUDE OF STEPSIZE FOR ADIMENSIONAL STRAINS =    1.5000E-02
 NUMBER OF POINTS (TOTAL) IN NUMERICAL 2ND DERIVATIVE=        3
 ************************************************************************
 ************************************************************************

 ************************************************************************

  Y. NOEL POST DOC. TURIN 2002

  THIS ROUTINE EVALUATES THE NON ZERO ELEMENTS OF THE ELASTIC TENSOR 

  ORDER OF THE TENSOR : 4

 |  1 A    1 B    1 B     .      .      .     |
 |         1 A    1 B     .      .      .     |
 |                1 A     .      .      .     |
 |                       1 C     .      .     |
 |                              1 C     .     |
 |                                     1 C    |

 EACH  LETTER   CORRESPONDS  TO  AN  INDEPENDENT  COMPONENT.
 INTERDEPENDENT COMPONENTS (WITH SAME LETTER) ARE RELATED BY
 THE COEFFICIENT THAT PRECEEDS EACH LETTER.

 ************************************************************************


 ************************************************************************

  Y. NOEL POST DOC. TURIN 2002

  THIS ROUTINE EVALUATES THE NON ZERO ELEMENTS OF THE PIEZOELECTRIC TENSOR 

  ORDER OF THE TENSOR : 3

 |   .      .      .     1 A     .      .     |
 |   .      .      .      .     1 A     .     |
 |   .      .      .      .      .     1 A    |

 EACH  LETTER   CORRESPONDS  TO  AN  INDEPENDENT  COMPONENT.
 INTERDEPENDENT COMPONENTS (WITH SAME LETTER) ARE RELATED BY
 THE COEFFICIENT THAT PRECEEDS EACH LETTER.

 ************************************************************************


 LIST OF ACTIVE DEFORMATIONS: 
             1
             4
 INFORMATION **** EXCBUF **** EXCH. BIPO BUFFER: WORDS USED =     4000000
 WARNING **** EXCBUF **** EXCH. BIPO BUFFER TOO SMALL - TO AVOID I/O SET EXCHSIZE =     7652628

 DFT PARAMETERS

     ATOM       ELECTRONS   NET CHARGE   R(ANGSTROM)
   1   1  H       1.0000      0.0000     1.11000000
  61 230  ZN     20.0000      0.0000     1.37000000
  67   6  C       6.0000      0.0000     0.77000000
 103   7  N       7.0000      0.0000     0.74000000

 SIZE OF GRID=     646584
 TTTTTTTTTTTTTTTTTTTTTTTTTTTTTT MAKE_GRID2  TELAPSE        4.75 TCPU        3.49
 BECKE WEIGHT FUNCTION
 RADSAFE =     2.00
 TOLERANCES - DENSITY:10**- 6; POTENTIAL:10**- 9; GRID WGT:10**-14

 RADIAL INTEGRATION  - INTERVALS (POINTS,UPPER LIMIT):            1( 99,  4.0*R)

 ANGULAR INTEGRATION - INTERVALS (ACCURACY LEVEL [N. POINTS] UPPER LIMIT):
  1(  6[ 146]   0.2)  2( 11[ 302]   0.5)  3( 14[ 590]   0.9)  4( 18[1454]   3.5)
  5( 14[ 590]9999.0)
 TTTTTTTTTTTTTTTTTTTTTTTTTTTTTT INT_CALC    TELAPSE        4.81 TCPU        3.55
 EEEEEEEEEE INT_CALC TERMINATION  DATE 20 07 2019 TIME 09:04:42.3

 *******************************************************************************
 ZIF8_0degree                                                                    
 CRYSTAL - SCF - TYPE OF CALCULATION :  RESTRICTED CLOSED SHELL
 *******************************************************************************

 CAPPA:IS1  2;IS2  2;IS3  2; K PTS MONK NET   3; SYMMOPS:K SPACE  24;G SPACE  12

 TTTTTTTTTTTTTTTTTTTTTTTTTTTTTT SDIK        TELAPSE        5.49 TCPU        4.23

 AAAAAAAAAAAAAAAAAAAAAAAAAAAAAAAAAAAAAAAAAAAAAAAAAAAAAAAAAAAAAAAAAAAAAAAAAAAAAAA
         ATOMIC WAVEFUNCTION(S)


 NUCLEAR CHARGE  1.0  SYMMETRY SPECIES            S
 N. ELECTRONS    1.0  NUMBER OF PRIMITIVE GTOS    5
                      NUMBER OF CONTRACTED GTOS   3
                      NUMBER OF CLOSED SHELLS     0
                      OPEN SHELL OCCUPATION       1

  ZNUC SCFIT  TOTAL HF ENERGY   KINETIC ENERGY   VIRIAL THEOREM ACCURACY
   1.0   1   -4.998098153E-01  4.997907537E-01 -2.000038139E+00  9.6E-17

 NUCLEAR CHARGE 20.0  SYMMETRY SPECIES            S    P    D
 N. ELECTRONS   20.0  NUMBER OF PRIMITIVE GTOS    7    7    6
                      NUMBER OF CONTRACTED GTOS   5    5    3
                      NUMBER OF CLOSED SHELLS     2    1    1
                      OPEN SHELL OCCUPATION       0    0    0

  ZNUC SCFIT  TOTAL HF ENERGY   KINETIC ENERGY   VIRIAL THEOREM ACCURACY
  20.0  35   -2.259494290E+02  1.538488917E+02 -2.468645152E+00  3.9E-06

 NUCLEAR CHARGE  6.0  SYMMETRY SPECIES            S    P
 N. ELECTRONS    6.0  NUMBER OF PRIMITIVE GTOS   11    5
                      NUMBER OF CONTRACTED GTOS   4    3
                      NUMBER OF CLOSED SHELLS     2    0
                      OPEN SHELL OCCUPATION       0    2

  ZNUC SCFIT  TOTAL HF ENERGY   KINETIC ENERGY   VIRIAL THEOREM ACCURACY
   6.0  11   -3.768480057E+01  3.769831118E+01 -1.999641612E+00  2.0E-06

 NUCLEAR CHARGE  7.0  SYMMETRY SPECIES            S    P
 N. ELECTRONS    7.0  NUMBER OF PRIMITIVE GTOS   11    5
                      NUMBER OF CONTRACTED GTOS   4    3
                      NUMBER OF CLOSED SHELLS     2    0
                      OPEN SHELL OCCUPATION       0    3

  ZNUC SCFIT  TOTAL HF ENERGY   KINETIC ENERGY   VIRIAL THEOREM ACCURACY
   7.0  11   -5.439473665E+01  5.441433682E+01 -1.999639798E+00  3.6E-06

 AAAAAAAAAAAAAAAAAAAAAAAAAAAAAAAAAAAAAAAAAAAAAAAAAAAAAAAAAAAAAAAAAAAAAAAAAAAAAAA

 CHARGE NORMALIZATION FACTOR   1.00000000
 TOTAL ATOMIC CHARGES:
   1.0000000   1.0000000   1.0000000   1.0000000   1.0000000   1.0000000
   1.0000000   1.0000000   1.0000000   1.0000000   1.0000000   1.0000000
   1.0000000   1.0000000   1.0000000   1.0000000   1.0000000   1.0000000
   1.0000000   1.0000000   1.0000000   1.0000000   1.0000000   1.0000000
   1.0000000   1.0000000   1.0000000   1.0000000   1.0000000   1.0000000
   1.0000000   1.0000000   1.0000000   1.0000000   1.0000000   1.0000000
   1.0000000   1.0000000   1.0000000   1.0000000   1.0000000   1.0000000
   1.0000000   1.0000000   1.0000000   1.0000000   1.0000000   1.0000000
   1.0000000   1.0000000   1.0000000   1.0000000   1.0000000   1.0000000
   1.0000000   1.0000000   1.0000000   1.0000000   1.0000000   1.0000000
  20.0000000  20.0000000  20.0000000  20.0000000  20.0000000  20.0000000
   6.0000000   6.0000000   6.0000000   6.0000000   6.0000000   6.0000000
   6.0000000   6.0000000   6.0000000   6.0000000   6.0000000   6.0000000
   6.0000000   6.0000000   6.0000000   6.0000000   6.0000000   6.0000000
   6.0000000   6.0000000   6.0000000   6.0000000   6.0000000   6.0000000
   6.0000000   6.0000000   6.0000000   6.0000000   6.0000000   6.0000000
   6.0000000   6.0000000   6.0000000   6.0000000   6.0000000   6.0000000
   7.0000000   7.0000000   7.0000000   7.0000000   7.0000000   7.0000000
   7.0000000   7.0000000   7.0000000   7.0000000   7.0000000   7.0000000
   6.0000000   6.0000000   6.0000000   6.0000000   6.0000000   6.0000000
   6.0000000   6.0000000   6.0000000   6.0000000   6.0000000   6.0000000
   7.0000000   7.0000000   7.0000000   7.0000000   7.0000000   7.0000000
   7.0000000   7.0000000   7.0000000   7.0000000   7.0000000   7.0000000
 TTTTTTTTTTTTTTTTTTTTTTTTTTTTTT MOQGAD      TELAPSE        5.90 TCPU        4.64
 TTTTTTTTTTTTTTTTTTTTTTTTTTTTTT SHELLXN     TELAPSE       22.44 TCPU       20.00
 TTTTTTTTTTTTTTTTTTTTTTTTTTTTTT MONMO3      TELAPSE       34.00 TCPU       31.57
 NUMERICALLY INTEGRATED DENSITY    635.9998203338
 TTTTTTTTTTTTTTTTTTTTTTTTTTTTTT NUMDFT      TELAPSE       35.08 TCPU       32.65
 CYC   0 ETOT(AU) -4.560274718613E+03 DETOT -4.56E+03 tst  0.00E+00 PX  1.00E+00
 TTTTTTTTTTTTTTTTTTTTTTTTTTTTTT DIIS        TELAPSE       35.13 TCPU       32.70
 TTTTTTTTTTTTTTTTTTTTTTTTTTTTTT FDIK        TELAPSE       40.35 TCPU       37.69
 INSULATING STATE
 TOP OF VALENCE BANDS -    BAND    318; K    3; EIG -2.9999271E-01 AU
 TOP OF VALENCE BANDS -    BAND    318; K    1; EIG -3.0040394E-01 AU
 BOTTOM OF VIRTUAL BANDS - BAND    319; K    3; EIG -8.5358517E-02 AU
 DIRECT ENERGY BAND GAP:   5.8405 eV
 BOTTOM OF VIRTUAL BANDS - BAND    319; K    1; EIG -8.1555470E-02 AU
 TTTTTTTTTTTTTTTTTTTTTTTTTTTTTT PDIG        TELAPSE       40.57 TCPU       37.92
 CHARGE NORMALIZATION FACTOR   1.00000000
 TOTAL ATOMIC CHARGES:
   0.7902680   0.7902680   0.7902680   0.7902680   0.7902680   0.7902680
   0.7902680   0.7902680   0.7902680   0.7902680   0.7902680   0.7902680
   0.7902772   0.7902772   0.7902772   0.7902772   0.7902772   0.7902772
   0.7902772   0.7902772   0.7902772   0.7902772   0.7902772   0.7902772
   0.7450741   0.7450741   0.7450741   0.7450741   0.7450741   0.7450741
   0.7450741   0.7450741   0.7450741   0.7450741   0.7450741   0.7450741
   0.7551740   0.7551740   0.7551740   0.7551740   0.7551740   0.7551740
   0.7551740   0.7551740   0.7551740   0.7551740   0.7551740   0.7551740
   0.7450842   0.7450842   0.7450842   0.7450842   0.7450842   0.7450842
   0.7450842   0.7450842   0.7450842   0.7450842   0.7450842   0.7450842
  18.3512480  18.3512480  18.3512480  18.3512480  18.3512480  18.3512480
   5.5888946   5.5888946   5.5888946   5.5888946   5.5888946   5.5888946
   5.5888946   5.5888946   5.5888946   5.5888946   5.5888946   5.5888946
   6.1786400   6.1786400   6.1786400   6.1786400   6.1786400   6.1786400
   6.1786400   6.1786400   6.1786400   6.1786400   6.1786400   6.1786400
   6.6851791   6.6851791   6.6851791   6.6851791   6.6851791   6.6851791
   6.6851791   6.6851791   6.6851791   6.6851791   6.6851791   6.6851791
   7.6835824   7.6835824   7.6835824   7.6835824   7.6835824   7.6835824
   7.6835824   7.6835824   7.6835824   7.6835824   7.6835824   7.6835824
   6.1786352   6.1786352   6.1786352   6.1786352   6.1786352   6.1786352
   6.1786352   6.1786352   6.1786352   6.1786352   6.1786352   6.1786352
   7.6835672   7.6835672   7.6835672   7.6835672   7.6835672   7.6835672
   7.6835672   7.6835672   7.6835672   7.6835672   7.6835672   7.6835672
 TTTTTTTTTTTTTTTTTTTTTTTTTTTTTT MOQGAD      TELAPSE       40.59 TCPU       37.94
 TTTTTTTTTTTTTTTTTTTTTTTTTTTTTT SHELLXN     TELAPSE       58.11 TCPU       53.93
 TTTTTTTTTTTTTTTTTTTTTTTTTTTTTT MONMO3      TELAPSE       61.30 TCPU       57.11
 NUMERICALLY INTEGRATED DENSITY    635.9998790333
 TTTTTTTTTTTTTTTTTTTTTTTTTTTTTT NUMDFT      TELAPSE       64.74 TCPU       60.55
 CYC   1 ETOT(AU) -4.538470631274E+03 DETOT  2.18E+01 tst  0.00E+00 PX  1.00E+00
 TTTTTTTTTTTTTTTTTTTTTTTTTTTTTT DIIS        TELAPSE       64.91 TCPU       60.73
 DIIS TEST: 0.19156E+02 AT SCF   CYCLE   1 - MIX   30 %
 TTTTTTTTTTTTTTTTTTTTTTTTTTTTTT FDIK        TELAPSE       66.99 TCPU       62.53
 INSULATING STATE
 TOP OF VALENCE BANDS -    BAND    318; K    3; EIG -2.0875437E-01 AU
 TOP OF VALENCE BANDS -    BAND    318; K    1; EIG -2.0907286E-01 AU
 BOTTOM OF VIRTUAL BANDS - BAND    319; K    3; EIG  8.1063847E-03 AU
 DIRECT ENERGY BAND GAP:   5.9011 eV
 BOTTOM OF VIRTUAL BANDS - BAND    319; K    1; EIG  8.3572499E-03 AU
 TTTTTTTTTTTTTTTTTTTTTTTTTTTTTT PDIG        TELAPSE       67.24 TCPU       62.78
 CHARGE NORMALIZATION FACTOR   1.00000000
 TOTAL ATOMIC CHARGES:
   0.9239472   0.9239472   0.9239472   0.9239472   0.9239472   0.9239472
   0.9239472   0.9239472   0.9239472   0.9239472   0.9239472   0.9239472
   0.9241769   0.9241769   0.9241769   0.9241769   0.9241769   0.9241769
   0.9241769   0.9241769   0.9241769   0.9241769   0.9241769   0.9241769
   0.8600755   0.8600755   0.8600755   0.8600755   0.8600755   0.8600755
   0.8600755   0.8600755   0.8600755   0.8600755   0.8600755   0.8600755
   0.9010972   0.9010972   0.9010972   0.9010972   0.9010972   0.9010972
   0.9010972   0.9010972   0.9010972   0.9010972   0.9010972   0.9010972
   0.8597570   0.8597570   0.8597570   0.8597570   0.8597570   0.8597570
   0.8597570   0.8597570   0.8597570   0.8597570   0.8597570   0.8597570
  18.7727323  18.7727323  18.7727323  18.7727323  18.7727323  18.7727323
   5.7906572   5.7906572   5.7906572   5.7906572   5.7906572   5.7906572
   5.7906572   5.7906572   5.7906572   5.7906572   5.7906572   5.7906572
   5.9716821   5.9716821   5.9716821   5.9716821   5.9716821   5.9716821
   5.9716821   5.9716821   5.9716821   5.9716821   5.9716821   5.9716821
   6.2711058   6.2711058   6.2711058   6.2711058   6.2711058   6.2711058
   6.2711058   6.2711058   6.2711058   6.2711058   6.2711058   6.2711058
   7.5697880   7.5697880   7.5697880   7.5697880   7.5697880   7.5697880
   7.5697880   7.5697880   7.5697880   7.5697880   7.5697880   7.5697880
   5.9715158   5.9715158   5.9715158   5.9715158   5.9715158   5.9715158
   5.9715158   5.9715158   5.9715158   5.9715158   5.9715158   5.9715158
   7.5698312   7.5698312   7.5698312   7.5698312   7.5698312   7.5698312
   7.5698312   7.5698312   7.5698312   7.5698312   7.5698312   7.5698312
 TTTTTTTTTTTTTTTTTTTTTTTTTTTTTT MOQGAD      TELAPSE       67.26 TCPU       62.80
 TTTTTTTTTTTTTTTTTTTTTTTTTTTTTT SHELLXN     TELAPSE       88.89 TCPU       78.81
 TTTTTTTTTTTTTTTTTTTTTTTTTTTTTT MONMO3      TELAPSE       92.66 TCPU       82.58
 NUMERICALLY INTEGRATED DENSITY    635.9998630286
 TTTTTTTTTTTTTTTTTTTTTTTTTTTTTT NUMDFT      TELAPSE       94.89 TCPU       84.81
 CYC   2 ETOT(AU) -4.539228776886E+03 DETOT -7.58E-01 tst  1.55E-03 PX  1.37E-01
 TTTTTTTTTTTTTTTTTTTTTTTTTTTTTT DIIS        TELAPSE       94.99 TCPU       84.91
 DIIS TEST: 0.64776E+01 AT SCF   CYCLE   2 - DIIS ACTIVE - HISTORY:     2 CYCLES
 TTTTTTTTTTTTTTTTTTTTTTTTTTTTTT FDIK        TELAPSE       96.33 TCPU       85.94
 INSULATING STATE
 TOP OF VALENCE BANDS -    BAND    318; K    3; EIG -2.2539973E-01 AU
 TOP OF VALENCE BANDS -    BAND    318; K    1; EIG -2.2605182E-01 AU
 BOTTOM OF VIRTUAL BANDS - BAND    319; K    1; EIG  1.9741565E-02 AU
 INDIRECT ENERGY BAND GAP:   6.6706 eV
 TTTTTTTTTTTTTTTTTTTTTTTTTTTTTT PDIG        TELAPSE       96.54 TCPU       86.15
 CHARGE NORMALIZATION FACTOR   1.00000000
 TOTAL ATOMIC CHARGES:
   0.8864881   0.8864881   0.8864881   0.8864881   0.8864881   0.8864881
   0.8864881   0.8864881   0.8864881   0.8864881   0.8864881   0.8864881
   0.8866667   0.8866667   0.8866667   0.8866667   0.8866667   0.8866667
   0.8866667   0.8866667   0.8866667   0.8866667   0.8866667   0.8866667
   0.8437611   0.8437611   0.8437611   0.8437611   0.8437611   0.8437611
   0.8437611   0.8437611   0.8437611   0.8437611   0.8437611   0.8437611
   0.8762960   0.8762960   0.8762960   0.8762960   0.8762960   0.8762960
   0.8762960   0.8762960   0.8762960   0.8762960   0.8762960   0.8762960
   0.8436526   0.8436526   0.8436526   0.8436526   0.8436526   0.8436526
   0.8436526   0.8436526   0.8436526   0.8436526   0.8436526   0.8436526
  18.5176331  18.5176331  18.5176331  18.5176331  18.5176331  18.5176331
   5.6285749   5.6285749   5.6285749   5.6285749   5.6285749   5.6285749
   5.6285749   5.6285749   5.6285749   5.6285749   5.6285749   5.6285749
   6.0441279   6.0441279   6.0441279   6.0441279   6.0441279   6.0441279
   6.0441279   6.0441279   6.0441279   6.0441279   6.0441279   6.0441279
   6.3357761   6.3357761   6.3357761   6.3357761   6.3357761   6.3357761
   6.3357761   6.3357761   6.3357761   6.3357761   6.3357761   6.3357761
   7.6760254   7.6760254   7.6760254   7.6760254   7.6760254   7.6760254
   7.6760254   7.6760254   7.6760254   7.6760254   7.6760254   7.6760254
   6.0440383   6.0440383   6.0440383   6.0440383   6.0440383   6.0440383
   6.0440383   6.0440383   6.0440383   6.0440383   6.0440383   6.0440383
   7.6757764   7.6757764   7.6757764   7.6757764   7.6757764   7.6757764
   7.6757764   7.6757764   7.6757764   7.6757764   7.6757764   7.6757764
 TTTTTTTTTTTTTTTTTTTTTTTTTTTTTT MOQGAD      TELAPSE       96.56 TCPU       86.17
 TTTTTTTTTTTTTTTTTTTTTTTTTTTTTT SHELLXN     TELAPSE      116.78 TCPU      103.54
 TTTTTTTTTTTTTTTTTTTTTTTTTTTTTT MONMO3      TELAPSE      118.77 TCPU      105.53
 NUMERICALLY INTEGRATED DENSITY    635.9998673534
 TTTTTTTTTTTTTTTTTTTTTTTTTTTTTT NUMDFT      TELAPSE      121.06 TCPU      107.82
 CYC   3 ETOT(AU) -4.539540202134E+03 DETOT -3.11E-01 tst  6.46E-04 PX  7.48E-02
 TTTTTTTTTTTTTTTTTTTTTTTTTTTTTT DIIS        TELAPSE      121.29 TCPU      108.05
 DIIS TEST: 0.10910E+01 AT SCF   CYCLE   3 - DIIS ACTIVE - HISTORY:     3 CYCLES
 TTTTTTTTTTTTTTTTTTTTTTTTTTTTTT FDIK        TELAPSE      123.42 TCPU      109.24
 INSULATING STATE
 TOP OF VALENCE BANDS -    BAND    318; K    3; EIG -2.3074379E-01 AU
 TOP OF VALENCE BANDS -    BAND    318; K    1; EIG -2.3130195E-01 AU
 BOTTOM OF VIRTUAL BANDS - BAND    319; K    3; EIG  1.4814238E-02 AU
 DIRECT ENERGY BAND GAP:   6.6820 eV
 BOTTOM OF VIRTUAL BANDS - BAND    319; K    1; EIG  1.7400274E-02 AU
 TTTTTTTTTTTTTTTTTTTTTTTTTTTTTT PDIG        TELAPSE      123.64 TCPU      109.46
 CHARGE NORMALIZATION FACTOR   1.00000000
 TOTAL ATOMIC CHARGES:
   0.8800682   0.8800682   0.8800682   0.8800682   0.8800682   0.8800682
   0.8800682   0.8800682   0.8800682   0.8800682   0.8800682   0.8800682
   0.8799505   0.8799505   0.8799505   0.8799505   0.8799505   0.8799505
   0.8799505   0.8799505   0.8799505   0.8799505   0.8799505   0.8799505
   0.8306748   0.8306748   0.8306748   0.8306748   0.8306748   0.8306748
   0.8306748   0.8306748   0.8306748   0.8306748   0.8306748   0.8306748
   0.8592102   0.8592102   0.8592102   0.8592102   0.8592102   0.8592102
   0.8592102   0.8592102   0.8592102   0.8592102   0.8592102   0.8592102
   0.8306705   0.8306705   0.8306705   0.8306705   0.8306705   0.8306705
   0.8306705   0.8306705   0.8306705   0.8306705   0.8306705   0.8306705
  18.5360899  18.5360899  18.5360899  18.5360899  18.5360899  18.5360899
   5.6647263   5.6647263   5.6647263   5.6647263   5.6647263   5.6647263
   5.6647263   5.6647263   5.6647263   5.6647263   5.6647263   5.6647263
   6.0422469   6.0422469   6.0422469   6.0422469   6.0422469   6.0422469
   6.0422469   6.0422469   6.0422469   6.0422469   6.0422469   6.0422469
   6.3783894   6.3783894   6.3783894   6.3783894   6.3783894   6.3783894
   6.3783894   6.3783894   6.3783894   6.3783894   6.3783894   6.3783894
   7.6620192   7.6620192   7.6620192   7.6620192   7.6620192   7.6620192
   7.6620192   7.6620192   7.6620192   7.6620192   7.6620192   7.6620192
   6.0420502   6.0420502   6.0420502   6.0420502   6.0420502   6.0420502
   6.0420502   6.0420502   6.0420502   6.0420502   6.0420502   6.0420502
   7.6619489   7.6619489   7.6619489   7.6619489   7.6619489   7.6619489
   7.6619489   7.6619489   7.6619489   7.6619489   7.6619489   7.6619489
 TTTTTTTTTTTTTTTTTTTTTTTTTTTTTT MOQGAD      TELAPSE      123.65 TCPU      109.47
 TTTTTTTTTTTTTTTTTTTTTTTTTTTTTT SHELLXN     TELAPSE      142.52 TCPU      125.48
 TTTTTTTTTTTTTTTTTTTTTTTTTTTTTT MONMO3      TELAPSE      145.72 TCPU      128.68
 NUMERICALLY INTEGRATED DENSITY    635.9998677665
 TTTTTTTTTTTTTTTTTTTTTTTTTTTTTT NUMDFT      TELAPSE      147.97 TCPU      130.92
 CYC   4 ETOT(AU) -4.539602117007E+03 DETOT -6.19E-02 tst  5.19E-05 PX  3.04E-02
 TTTTTTTTTTTTTTTTTTTTTTTTTTTTTT DIIS        TELAPSE      148.06 TCPU      131.02
 DIIS TEST: 0.19617E-01 AT SCF   CYCLE   4 - DIIS ACTIVE - HISTORY:     4 CYCLES
 TTTTTTTTTTTTTTTTTTTTTTTTTTTTTT FDIK        TELAPSE      150.42 TCPU      133.15
 INSULATING STATE
 TOP OF VALENCE BANDS -    BAND    318; K    3; EIG -2.3094778E-01 AU
 TOP OF VALENCE BANDS -    BAND    318; K    1; EIG -2.3151181E-01 AU
 BOTTOM OF VIRTUAL BANDS - BAND    319; K    3; EIG  1.5343388E-02 AU
 DIRECT ENERGY BAND GAP:   6.7019 eV
 BOTTOM OF VIRTUAL BANDS - BAND    319; K    1; EIG  1.7696650E-02 AU
 TTTTTTTTTTTTTTTTTTTTTTTTTTTTTT PDIG        TELAPSE      150.68 TCPU      133.41
 CHARGE NORMALIZATION FACTOR   1.00000000
 TOTAL ATOMIC CHARGES:
   0.8801714   0.8801714   0.8801714   0.8801714   0.8801714   0.8801714
   0.8801714   0.8801714   0.8801714   0.8801714   0.8801714   0.8801714
   0.8802009   0.8802009   0.8802009   0.8802009   0.8802009   0.8802009
   0.8802009   0.8802009   0.8802009   0.8802009   0.8802009   0.8802009
   0.8303790   0.8303790   0.8303790   0.8303790   0.8303790   0.8303790
   0.8303790   0.8303790   0.8303790   0.8303790   0.8303790   0.8303790
   0.8617390   0.8617390   0.8617390   0.8617390   0.8617390   0.8617390
   0.8617390   0.8617390   0.8617390   0.8617390   0.8617390   0.8617390
   0.8304079   0.8304079   0.8304079   0.8304079   0.8304079   0.8304079
   0.8304079   0.8304079   0.8304079   0.8304079   0.8304079   0.8304079
  18.5262341  18.5262341  18.5262341  18.5262341  18.5262341  18.5262341
   5.6730744   5.6730744   5.6730744   5.6730744   5.6730744   5.6730744
   5.6730744   5.6730744   5.6730744   5.6730744   5.6730744   5.6730744
   6.0448291   6.0448291   6.0448291   6.0448291   6.0448291   6.0448291
   6.0448291   6.0448291   6.0448291   6.0448291   6.0448291   6.0448291
   6.3748747   6.3748747   6.3748747   6.3748747   6.3748747   6.3748747
   6.3748747   6.3748747   6.3748747   6.3748747   6.3748747   6.3748747
   7.6582709   7.6582709   7.6582709   7.6582709   7.6582709   7.6582709
   7.6582709   7.6582709   7.6582709   7.6582709   7.6582709   7.6582709
   6.0447177   6.0447177   6.0447177   6.0447177   6.0447177   6.0447177
   6.0447177   6.0447177   6.0447177   6.0447177   6.0447177   6.0447177
   7.6582181   7.6582181   7.6582181   7.6582181   7.6582181   7.6582181
   7.6582181   7.6582181   7.6582181   7.6582181   7.6582181   7.6582181
 TTTTTTTTTTTTTTTTTTTTTTTTTTTTTT MOQGAD      TELAPSE      150.70 TCPU      133.42
 TTTTTTTTTTTTTTTTTTTTTTTTTTTTTT SHELLXN     TELAPSE      169.80 TCPU      149.43
 TTTTTTTTTTTTTTTTTTTTTTTTTTTTTT MONMO3      TELAPSE      172.84 TCPU      152.47
 NUMERICALLY INTEGRATED DENSITY    635.9998676841
 TTTTTTTTTTTTTTTTTTTTTTTTTTTTTT NUMDFT      TELAPSE      175.08 TCPU      154.71
 CYC   5 ETOT(AU) -4.539603350500E+03 DETOT -1.23E-03 tst  1.22E-06 PX  4.82E-03
 TTTTTTTTTTTTTTTTTTTTTTTTTTTTTT DIIS        TELAPSE      175.22 TCPU      154.85
 DIIS TEST: 0.46618E-02 AT SCF   CYCLE   5 - DIIS ACTIVE - HISTORY:     5 CYCLES
 TTTTTTTTTTTTTTTTTTTTTTTTTTTTTT FDIK        TELAPSE      176.66 TCPU      155.98
 INSULATING STATE
 TOP OF VALENCE BANDS -    BAND    318; K    3; EIG -2.3082905E-01 AU
 TOP OF VALENCE BANDS -    BAND    318; K    1; EIG -2.3139690E-01 AU
 BOTTOM OF VIRTUAL BANDS - BAND    319; K    3; EIG  1.5327721E-02 AU
 DIRECT ENERGY BAND GAP:   6.6983 eV
 BOTTOM OF VIRTUAL BANDS - BAND    319; K    1; EIG  1.7750150E-02 AU
 TTTTTTTTTTTTTTTTTTTTTTTTTTTTTT PDIG        TELAPSE      176.90 TCPU      156.23
 CHARGE NORMALIZATION FACTOR   1.00000000
 TOTAL ATOMIC CHARGES:
   0.8796893   0.8796893   0.8796893   0.8796893   0.8796893   0.8796893
   0.8796893   0.8796893   0.8796893   0.8796893   0.8796893   0.8796893
   0.8797031   0.8797031   0.8797031   0.8797031   0.8797031   0.8797031
   0.8797031   0.8797031   0.8797031   0.8797031   0.8797031   0.8797031
   0.8312040   0.8312040   0.8312040   0.8312040   0.8312040   0.8312040
   0.8312040   0.8312040   0.8312040   0.8312040   0.8312040   0.8312040
   0.8615848   0.8615848   0.8615848   0.8615848   0.8615848   0.8615848
   0.8615848   0.8615848   0.8615848   0.8615848   0.8615848   0.8615848
   0.8312250   0.8312250   0.8312250   0.8312250   0.8312250   0.8312250
   0.8312250   0.8312250   0.8312250   0.8312250   0.8312250   0.8312250
  18.5251530  18.5251530  18.5251530  18.5251530  18.5251530  18.5251530
   5.6643146   5.6643146   5.6643146   5.6643146   5.6643146   5.6643146
   5.6643146   5.6643146   5.6643146   5.6643146   5.6643146   5.6643146
   6.0439532   6.0439532   6.0439532   6.0439532   6.0439532   6.0439532
   6.0439532   6.0439532   6.0439532   6.0439532   6.0439532   6.0439532
   6.3735614   6.3735614   6.3735614   6.3735614   6.3735614   6.3735614
   6.3735614   6.3735614   6.3735614   6.3735614   6.3735614   6.3735614
   7.6641115   7.6641115   7.6641115   7.6641115   7.6641115   7.6641115
   7.6641115   7.6641115   7.6641115   7.6641115   7.6641115   7.6641115
   6.0439834   6.0439834   6.0439834   6.0439834   6.0439834   6.0439834
   6.0439834   6.0439834   6.0439834   6.0439834   6.0439834   6.0439834
   7.6640932   7.6640932   7.6640932   7.6640932   7.6640932   7.6640932
   7.6640932   7.6640932   7.6640932   7.6640932   7.6640932   7.6640932
 TTTTTTTTTTTTTTTTTTTTTTTTTTTTTT MOQGAD      TELAPSE      176.92 TCPU      156.24
 TTTTTTTTTTTTTTTTTTTTTTTTTTTTTT SHELLXN     TELAPSE      195.64 TCPU      172.25
 TTTTTTTTTTTTTTTTTTTTTTTTTTTTTT MONMO3      TELAPSE      199.46 TCPU      176.07
 NUMERICALLY INTEGRATED DENSITY    635.9998677852
 TTTTTTTTTTTTTTTTTTTTTTTTTTTTTT NUMDFT      TELAPSE      201.73 TCPU      178.35
 CYC   6 ETOT(AU) -4.539603564678E+03 DETOT -2.14E-04 tst  4.63E-07 PX  1.75E-03
 TTTTTTTTTTTTTTTTTTTTTTTTTTTTTT DIIS        TELAPSE      202.22 TCPU      178.84
 DIIS TEST: 0.14772E-02 AT SCF   CYCLE   6 - DIIS ACTIVE - HISTORY:     6 CYCLES
 TTTTTTTTTTTTTTTTTTTTTTTTTTTTTT FDIK        TELAPSE      204.89 TCPU      180.71
 INSULATING STATE
 TOP OF VALENCE BANDS -    BAND    318; K    3; EIG -2.3083152E-01 AU
 TOP OF VALENCE BANDS -    BAND    318; K    1; EIG -2.3139526E-01 AU
 BOTTOM OF VIRTUAL BANDS - BAND    319; K    3; EIG  1.5316965E-02 AU
 DIRECT ENERGY BAND GAP:   6.6980 eV
 BOTTOM OF VIRTUAL BANDS - BAND    319; K    1; EIG  1.7771621E-02 AU
 TTTTTTTTTTTTTTTTTTTTTTTTTTTTTT PDIG        TELAPSE      205.11 TCPU      180.93
 CHARGE NORMALIZATION FACTOR   1.00000000
 TOTAL ATOMIC CHARGES:
   0.8799032   0.8799032   0.8799032   0.8799032   0.8799032   0.8799032
   0.8799032   0.8799032   0.8799032   0.8799032   0.8799032   0.8799032
   0.8799135   0.8799135   0.8799135   0.8799135   0.8799135   0.8799135
   0.8799135   0.8799135   0.8799135   0.8799135   0.8799135   0.8799135
   0.8309437   0.8309437   0.8309437   0.8309437   0.8309437   0.8309437
   0.8309437   0.8309437   0.8309437   0.8309437   0.8309437   0.8309437
   0.8612195   0.8612195   0.8612195   0.8612195   0.8612195   0.8612195
   0.8612195   0.8612195   0.8612195   0.8612195   0.8612195   0.8612195
   0.8309646   0.8309646   0.8309646   0.8309646   0.8309646   0.8309646
   0.8309646   0.8309646   0.8309646   0.8309646   0.8309646   0.8309646
  18.5253583  18.5253583  18.5253583  18.5253583  18.5253583  18.5253583
   5.6686060   5.6686060   5.6686060   5.6686060   5.6686060   5.6686060
   5.6686060   5.6686060   5.6686060   5.6686060   5.6686060   5.6686060
   6.0439500   6.0439500   6.0439500   6.0439500   6.0439500   6.0439500
   6.0439500   6.0439500   6.0439500   6.0439500   6.0439500   6.0439500
   6.3745537   6.3745537   6.3745537   6.3745537   6.3745537   6.3745537
   6.3745537   6.3745537   6.3745537   6.3745537   6.3745537   6.3745537
   7.6616312   7.6616312   7.6616312   7.6616312   7.6616312   7.6616312
   7.6616312   7.6616312   7.6616312   7.6616312   7.6616312   7.6616312
   6.0439668   6.0439668   6.0439668   6.0439668   6.0439668   6.0439668
   6.0439668   6.0439668   6.0439668   6.0439668   6.0439668   6.0439668
   7.6616686   7.6616686   7.6616686   7.6616686   7.6616686   7.6616686
   7.6616686   7.6616686   7.6616686   7.6616686   7.6616686   7.6616686
 TTTTTTTTTTTTTTTTTTTTTTTTTTTTTT MOQGAD      TELAPSE      205.12 TCPU      180.95
 TTTTTTTTTTTTTTTTTTTTTTTTTTTTTT SHELLXN     TELAPSE      226.56 TCPU      196.98
 TTTTTTTTTTTTTTTTTTTTTTTTTTTTTT MONMO3      TELAPSE      230.18 TCPU      200.59
 NUMERICALLY INTEGRATED DENSITY    635.9998677193
 TTTTTTTTTTTTTTTTTTTTTTTTTTTTTT NUMDFT      TELAPSE      232.42 TCPU      202.84
 CYC   7 ETOT(AU) -4.539603630987E+03 DETOT -6.63E-05 tst  1.84E-07 PX  5.63E-04
 TTTTTTTTTTTTTTTTTTTTTTTTTTTTTT DIIS        TELAPSE      232.67 TCPU      203.09
 DIIS TEST: 0.41192E-04 AT SCF   CYCLE   7 - DIIS ACTIVE - HISTORY:     7 CYCLES
 TTTTTTTTTTTTTTTTTTTTTTTTTTTTTT FDIK        TELAPSE      234.40 TCPU      204.31
 INSULATING STATE
 TOP OF VALENCE BANDS -    BAND    318; K    3; EIG -2.3082119E-01 AU
 TOP OF VALENCE BANDS -    BAND    318; K    1; EIG -2.3138601E-01 AU
 BOTTOM OF VIRTUAL BANDS - BAND    319; K    3; EIG  1.5359428E-02 AU
 DIRECT ENERGY BAND GAP:   6.6989 eV
 BOTTOM OF VIRTUAL BANDS - BAND    319; K    1; EIG  1.7779597E-02 AU
 TTTTTTTTTTTTTTTTTTTTTTTTTTTTTT PDIG        TELAPSE      234.62 TCPU      204.52
 CHARGE NORMALIZATION FACTOR   1.00000000
 TOTAL ATOMIC CHARGES:
   0.8799084   0.8799084   0.8799084   0.8799084   0.8799084   0.8799084
   0.8799084   0.8799084   0.8799084   0.8799084   0.8799084   0.8799084
   0.8799203   0.8799203   0.8799203   0.8799203   0.8799203   0.8799203
   0.8799203   0.8799203   0.8799203   0.8799203   0.8799203   0.8799203
   0.8308610   0.8308610   0.8308610   0.8308610   0.8308610   0.8308610
   0.8308610   0.8308610   0.8308610   0.8308610   0.8308610   0.8308610
   0.8613956   0.8613956   0.8613956   0.8613956   0.8613956   0.8613956
   0.8613956   0.8613956   0.8613956   0.8613956   0.8613956   0.8613956
   0.8308887   0.8308887   0.8308887   0.8308887   0.8308887   0.8308887
   0.8308887   0.8308887   0.8308887   0.8308887   0.8308887   0.8308887
  18.5253888  18.5253888  18.5253888  18.5253888  18.5253888  18.5253888
   5.6679532   5.6679532   5.6679532   5.6679532   5.6679532   5.6679532
   5.6679532   5.6679532   5.6679532   5.6679532   5.6679532   5.6679532
   6.0441320   6.0441320   6.0441320   6.0441320   6.0441320   6.0441320
   6.0441320   6.0441320   6.0441320   6.0441320   6.0441320   6.0441320
   6.3745599   6.3745599   6.3745599   6.3745599   6.3745599   6.3745599
   6.3745599   6.3745599   6.3745599   6.3745599   6.3745599   6.3745599
   7.6618008   7.6618008   7.6618008   7.6618008   7.6618008   7.6618008
   7.6618008   7.6618008   7.6618008   7.6618008   7.6618008   7.6618008
   6.0441092   6.0441092   6.0441092   6.0441092   6.0441092   6.0441092
   6.0441092   6.0441092   6.0441092   6.0441092   6.0441092   6.0441092
   7.6617766   7.6617766   7.6617766   7.6617766   7.6617766   7.6617766
   7.6617766   7.6617766   7.6617766   7.6617766   7.6617766   7.6617766
 TTTTTTTTTTTTTTTTTTTTTTTTTTTTTT MOQGAD      TELAPSE      234.63 TCPU      204.53
 TTTTTTTTTTTTTTTTTTTTTTTTTTTTTT SHELLXN     TELAPSE      253.58 TCPU      220.51
 TTTTTTTTTTTTTTTTTTTTTTTTTTTTTT MONMO3      TELAPSE      256.40 TCPU      223.32
 NUMERICALLY INTEGRATED DENSITY    635.9998677198
 TTTTTTTTTTTTTTTTTTTTTTTTTTTTTT NUMDFT      TELAPSE      258.68 TCPU      225.60
 CYC   8 ETOT(AU) -4.539603630003E+03 DETOT  9.84E-07 tst  6.27E-09 PX  9.42E-05
 TTTTTTTTTTTTTTTTTTTTTTTTTTTTTT DIIS        TELAPSE      259.08 TCPU      226.00
 DIIS TEST: 0.76426E-05 AT SCF   CYCLE   8 - DIIS ACTIVE - HISTORY:     8 CYCLES
 TTTTTTTTTTTTTTTTTTTTTTTTTTTTTT FDIK        TELAPSE      260.95 TCPU      227.65
 INSULATING STATE
 TOP OF VALENCE BANDS -    BAND    318; K    3; EIG -2.3082850E-01 AU
 TOP OF VALENCE BANDS -    BAND    318; K    1; EIG -2.3139283E-01 AU
 BOTTOM OF VIRTUAL BANDS - BAND    319; K    3; EIG  1.5320849E-02 AU
 DIRECT ENERGY BAND GAP:   6.6981 eV
 BOTTOM OF VIRTUAL BANDS - BAND    319; K    1; EIG  1.7773339E-02 AU
 TTTTTTTTTTTTTTTTTTTTTTTTTTTTTT PDIG        TELAPSE      261.17 TCPU      227.87
 CHARGE NORMALIZATION FACTOR   1.00000000
 TOTAL ATOMIC CHARGES:
   0.8799024   0.8799024   0.8799024   0.8799024   0.8799024   0.8799024
   0.8799024   0.8799024   0.8799024   0.8799024   0.8799024   0.8799024
   0.8799107   0.8799107   0.8799107   0.8799107   0.8799107   0.8799107
   0.8799107   0.8799107   0.8799107   0.8799107   0.8799107   0.8799107
   0.8309000   0.8309000   0.8309000   0.8309000   0.8309000   0.8309000
   0.8309000   0.8309000   0.8309000   0.8309000   0.8309000   0.8309000
   0.8613209   0.8613209   0.8613209   0.8613209   0.8613209   0.8613209
   0.8613209   0.8613209   0.8613209   0.8613209   0.8613209   0.8613209
   0.8309241   0.8309241   0.8309241   0.8309241   0.8309241   0.8309241
   0.8309241   0.8309241   0.8309241   0.8309241   0.8309241   0.8309241
  18.5252856  18.5252856  18.5252856  18.5252856  18.5252856  18.5252856
   5.6682343   5.6682343   5.6682343   5.6682343   5.6682343   5.6682343
   5.6682343   5.6682343   5.6682343   5.6682343   5.6682343   5.6682343
   6.0439481   6.0439481   6.0439481   6.0439481   6.0439481   6.0439481
   6.0439481   6.0439481   6.0439481   6.0439481   6.0439481   6.0439481
   6.3744733   6.3744733   6.3744733   6.3744733   6.3744733   6.3744733
   6.3744733   6.3744733   6.3744733   6.3744733   6.3744733   6.3744733
   7.6618809   7.6618809   7.6618809   7.6618809   7.6618809   7.6618809
   7.6618809   7.6618809   7.6618809   7.6618809   7.6618809   7.6618809
   6.0439412   6.0439412   6.0439412   6.0439412   6.0439412   6.0439412
   6.0439412   6.0439412   6.0439412   6.0439412   6.0439412   6.0439412
   7.6619212   7.6619212   7.6619212   7.6619212   7.6619212   7.6619212
   7.6619212   7.6619212   7.6619212   7.6619212   7.6619212   7.6619212
 TTTTTTTTTTTTTTTTTTTTTTTTTTTTTT MOQGAD      TELAPSE      261.18 TCPU      227.89
 TTTTTTTTTTTTTTTTTTTTTTTTTTTTTT SHELLXN     TELAPSE      279.30 TCPU      243.79
 TTTTTTTTTTTTTTTTTTTTTTTTTTTTTT MONMO3      TELAPSE      284.34 TCPU      248.83
 NUMERICALLY INTEGRATED DENSITY    635.9998677230
 TTTTTTTTTTTTTTTTTTTTTTTTTTTTTT NUMDFT      TELAPSE      286.63 TCPU      251.12
 CYC   9 ETOT(AU) -4.539603631188E+03 DETOT -1.18E-06 tst  1.56E-09 PX  5.06E-05
 TTTTTTTTTTTTTTTTTTTTTTTTTTTTTT DIIS        TELAPSE      287.53 TCPU      252.02
 DIIS TEST: 0.28597E-05 AT SCF   CYCLE   9 - DIIS ACTIVE - HISTORY:     9 CYCLES
 TTTTTTTTTTTTTTTTTTTTTTTTTTTTTT FDIK        TELAPSE      289.03 TCPU      252.99
 INSULATING STATE
 TOP OF VALENCE BANDS -    BAND    318; K    3; EIG -2.3082633E-01 AU
 TOP OF VALENCE BANDS -    BAND    318; K    1; EIG -2.3139094E-01 AU
 BOTTOM OF VIRTUAL BANDS - BAND    319; K    3; EIG  1.5340214E-02 AU
 DIRECT ENERGY BAND GAP:   6.6985 eV
 BOTTOM OF VIRTUAL BANDS - BAND    319; K    1; EIG  1.7775898E-02 AU
 TTTTTTTTTTTTTTTTTTTTTTTTTTTTTT PDIG        TELAPSE      289.24 TCPU      253.21
 CHARGE NORMALIZATION FACTOR   1.00000000
 TOTAL ATOMIC CHARGES:
   0.8798920   0.8798920   0.8798920   0.8798920   0.8798920   0.8798920
   0.8798920   0.8798920   0.8798920   0.8798920   0.8798920   0.8798920
   0.8799026   0.8799026   0.8799026   0.8799026   0.8799026   0.8799026
   0.8799026   0.8799026   0.8799026   0.8799026   0.8799026   0.8799026
   0.8309044   0.8309044   0.8309044   0.8309044   0.8309044   0.8309044
   0.8309044   0.8309044   0.8309044   0.8309044   0.8309044   0.8309044
   0.8613407   0.8613407   0.8613407   0.8613407   0.8613407   0.8613407
   0.8613407   0.8613407   0.8613407   0.8613407   0.8613407   0.8613407
   0.8309295   0.8309295   0.8309295   0.8309295   0.8309295   0.8309295
   0.8309295   0.8309295   0.8309295   0.8309295   0.8309295   0.8309295
  18.5253276  18.5253276  18.5253276  18.5253276  18.5253276  18.5253276
   5.6681314   5.6681314   5.6681314   5.6681314   5.6681314   5.6681314
   5.6681314   5.6681314   5.6681314   5.6681314   5.6681314   5.6681314
   6.0440638   6.0440638   6.0440638   6.0440638   6.0440638   6.0440638
   6.0440638   6.0440638   6.0440638   6.0440638   6.0440638   6.0440638
   6.3744922   6.3744922   6.3744922   6.3744922   6.3744922   6.3744922
   6.3744922   6.3744922   6.3744922   6.3744922   6.3744922   6.3744922
   7.6618134   7.6618134   7.6618134   7.6618134   7.6618134   7.6618134
   7.6618134   7.6618134   7.6618134   7.6618134   7.6618134   7.6618134
   6.0440453   6.0440453   6.0440453   6.0440453   6.0440453   6.0440453
   6.0440453   6.0440453   6.0440453   6.0440453   6.0440453   6.0440453
   7.6618210   7.6618210   7.6618210   7.6618210   7.6618210   7.6618210
   7.6618210   7.6618210   7.6618210   7.6618210   7.6618210   7.6618210
 TTTTTTTTTTTTTTTTTTTTTTTTTTTTTT MOQGAD      TELAPSE      289.25 TCPU      253.22
 TTTTTTTTTTTTTTTTTTTTTTTTTTTTTT SHELLXN     TELAPSE      307.72 TCPU      268.87
 TTTTTTTTTTTTTTTTTTTTTTTTTTTTTT MONMO3      TELAPSE      311.39 TCPU      272.55
 NUMERICALLY INTEGRATED DENSITY    635.9998677215
 TTTTTTTTTTTTTTTTTTTTTTTTTTTTTT NUMDFT      TELAPSE      313.62 TCPU      274.78
 CYC  10 ETOT(AU) -4.539603631245E+03 DETOT -5.72E-08 tst  5.15E-10 PX  2.14E-05
 TTTTTTTTTTTTTTTTTTTTTTTTTTTTTT DIIS        TELAPSE      313.99 TCPU      275.15
 DIIS TEST: 0.23071E-06 AT SCF   CYCLE  10 - DIIS ACTIVE - HISTORY:    10 CYCLES
 TTTTTTTTTTTTTTTTTTTTTTTTTTTTTT FDIK        TELAPSE      315.83 TCPU      276.73
 INSULATING STATE
 TOP OF VALENCE BANDS -    BAND    318; K    3; EIG -2.3082534E-01 AU
 TOP OF VALENCE BANDS -    BAND    318; K    1; EIG -2.3138983E-01 AU
 BOTTOM OF VIRTUAL BANDS - BAND    319; K    3; EIG  1.5337224E-02 AU
 DIRECT ENERGY BAND GAP:   6.6984 eV
 BOTTOM OF VIRTUAL BANDS - BAND    319; K    1; EIG  1.7775580E-02 AU
 TTTTTTTTTTTTTTTTTTTTTTTTTTTTTT PDIG        TELAPSE      316.04 TCPU      276.94
 CHARGE NORMALIZATION FACTOR   1.00000000
 TOTAL ATOMIC CHARGES:
   0.8798989   0.8798989   0.8798989   0.8798989   0.8798989   0.8798989
   0.8798989   0.8798989   0.8798989   0.8798989   0.8798989   0.8798989
   0.8799096   0.8799096   0.8799096   0.8799096   0.8799096   0.8799096
   0.8799096   0.8799096   0.8799096   0.8799096   0.8799096   0.8799096
   0.8308941   0.8308941   0.8308941   0.8308941   0.8308941   0.8308941
   0.8308941   0.8308941   0.8308941   0.8308941   0.8308941   0.8308941
   0.8613430   0.8613430   0.8613430   0.8613430   0.8613430   0.8613430
   0.8613430   0.8613430   0.8613430   0.8613430   0.8613430   0.8613430
   0.8309198   0.8309198   0.8309198   0.8309198   0.8309198   0.8309198
   0.8309198   0.8309198   0.8309198   0.8309198   0.8309198   0.8309198
  18.5253164  18.5253164  18.5253164  18.5253164  18.5253164  18.5253164
   5.6681410   5.6681410   5.6681410   5.6681410   5.6681410   5.6681410
   5.6681410   5.6681410   5.6681410   5.6681410   5.6681410   5.6681410
   6.0440349   6.0440349   6.0440349   6.0440349   6.0440349   6.0440349
   6.0440349   6.0440349   6.0440349   6.0440349   6.0440349   6.0440349
   6.3745043   6.3745043   6.3745043   6.3745043   6.3745043   6.3745043
   6.3745043   6.3745043   6.3745043   6.3745043   6.3745043   6.3745043
   7.6618321   7.6618321   7.6618321   7.6618321   7.6618321   7.6618321
   7.6618321   7.6618321   7.6618321   7.6618321   7.6618321   7.6618321
   6.0440182   6.0440182   6.0440182   6.0440182   6.0440182   6.0440182
   6.0440182   6.0440182   6.0440182   6.0440182   6.0440182   6.0440182
   7.6618458   7.6618458   7.6618458   7.6618458   7.6618458   7.6618458
   7.6618458   7.6618458   7.6618458   7.6618458   7.6618458   7.6618458
 TTTTTTTTTTTTTTTTTTTTTTTTTTTTTT MOQGAD      TELAPSE      316.06 TCPU      276.96
 TTTTTTTTTTTTTTTTTTTTTTTTTTTTTT SHELLXN     TELAPSE      336.13 TCPU      292.59
 TTTTTTTTTTTTTTTTTTTTTTTTTTTTTT MONMO3      TELAPSE      339.36 TCPU      295.82
 NUMERICALLY INTEGRATED DENSITY    635.9998677214
 TTTTTTTTTTTTTTTTTTTTTTTTTTTTTT NUMDFT      TELAPSE      341.98 TCPU      298.44
 CYC  11 ETOT(AU) -4.539603631155E+03 DETOT  9.07E-08 tst  2.12E-11 PX  5.06E-06
 TTTTTTTTTTTTTTTTTTTTTTTTTTTTTT DIIS        TELAPSE      342.25 TCPU      298.71
 DIIS TEST: 0.11617E-07 AT SCF   CYCLE  11 - DIIS ACTIVE - HISTORY:    11 CYCLES
 TTTTTTTTTTTTTTTTTTTTTTTTTTTTTT FDIK        TELAPSE      343.83 TCPU      299.99
 INSULATING STATE
 TOP OF VALENCE BANDS -    BAND    318; K    3; EIG -2.3082629E-01 AU
 TOP OF VALENCE BANDS -    BAND    318; K    1; EIG -2.3139083E-01 AU
 BOTTOM OF VIRTUAL BANDS - BAND    319; K    3; EIG  1.5337333E-02 AU
 DIRECT ENERGY BAND GAP:   6.6985 eV
 BOTTOM OF VIRTUAL BANDS - BAND    319; K    1; EIG  1.7775589E-02 AU
 TTTTTTTTTTTTTTTTTTTTTTTTTTTTTT PDIG        TELAPSE      344.08 TCPU      300.23
 CHARGE NORMALIZATION FACTOR   1.00000000
 TOTAL ATOMIC CHARGES:
   0.8798966   0.8798966   0.8798966   0.8798966   0.8798966   0.8798966
   0.8798966   0.8798966   0.8798966   0.8798966   0.8798966   0.8798966
   0.8799072   0.8799072   0.8799072   0.8799072   0.8799072   0.8799072
   0.8799072   0.8799072   0.8799072   0.8799072   0.8799072   0.8799072
   0.8308967   0.8308967   0.8308967   0.8308967   0.8308967   0.8308967
   0.8308967   0.8308967   0.8308967   0.8308967   0.8308967   0.8308967
   0.8613428   0.8613428   0.8613428   0.8613428   0.8613428   0.8613428
   0.8613428   0.8613428   0.8613428   0.8613428   0.8613428   0.8613428
   0.8309224   0.8309224   0.8309224   0.8309224   0.8309224   0.8309224
   0.8309224   0.8309224   0.8309224   0.8309224   0.8309224   0.8309224
  18.5253146  18.5253146  18.5253146  18.5253146  18.5253146  18.5253146
   5.6681414   5.6681414   5.6681414   5.6681414   5.6681414   5.6681414
   5.6681414   5.6681414   5.6681414   5.6681414   5.6681414   5.6681414
   6.0440416   6.0440416   6.0440416   6.0440416   6.0440416   6.0440416
   6.0440416   6.0440416   6.0440416   6.0440416   6.0440416   6.0440416
   6.3744966   6.3744966   6.3744966   6.3744966   6.3744966   6.3744966
   6.3744966   6.3744966   6.3744966   6.3744966   6.3744966   6.3744966
   7.6618283   7.6618283   7.6618283   7.6618283   7.6618283   7.6618283
   7.6618283   7.6618283   7.6618283   7.6618283   7.6618283   7.6618283
   6.0440248   6.0440248   6.0440248   6.0440248   6.0440248   6.0440248
   6.0440248   6.0440248   6.0440248   6.0440248   6.0440248   6.0440248
   7.6618443   7.6618443   7.6618443   7.6618443   7.6618443   7.6618443
   7.6618443   7.6618443   7.6618443   7.6618443   7.6618443   7.6618443
 TTTTTTTTTTTTTTTTTTTTTTTTTTTTTT MOQGAD      TELAPSE      344.09 TCPU      300.25
 TTTTTTTTTTTTTTTTTTTTTTTTTTTTTT SHELLXN     TELAPSE      364.27 TCPU      315.89
 TTTTTTTTTTTTTTTTTTTTTTTTTTTTTT MONMO3      TELAPSE      367.97 TCPU      319.59
 NUMERICALLY INTEGRATED DENSITY    635.9998677215
 TTTTTTTTTTTTTTTTTTTTTTTTTTTTTT NUMDFT      TELAPSE      370.26 TCPU      321.88
 CYC  12 ETOT(AU) -4.539603631175E+03 DETOT -1.99E-08 tst  8.19E-13 PX  1.50E-06
 TTTTTTTTTTTTTTTTTTTTTTTTTTTTTT DIIS        TELAPSE      370.53 TCPU      322.15
 DIIS TEST: 0.12489E-08 AT SCF   CYCLE  12 - DIIS ACTIVE - HISTORY:    12 CYCLES
 TTTTTTTTTTTTTTTTTTTTTTTTTTTTTT FDIK        TELAPSE      371.84 TCPU      323.23
 INSULATING STATE
 TOP OF VALENCE BANDS -    BAND    318; K    3; EIG -2.3082577E-01 AU
 TOP OF VALENCE BANDS -    BAND    318; K    1; EIG -2.3139030E-01 AU
 BOTTOM OF VIRTUAL BANDS - BAND    319; K    3; EIG  1.5337549E-02 AU
 DIRECT ENERGY BAND GAP:   6.6984 eV
 BOTTOM OF VIRTUAL BANDS - BAND    319; K    1; EIG  1.7775622E-02 AU
 TTTTTTTTTTTTTTTTTTTTTTTTTTTTTT PDIG        TELAPSE      372.06 TCPU      323.45
 CHARGE NORMALIZATION FACTOR   1.00000000
 TOTAL ATOMIC CHARGES:
   0.8798972   0.8798972   0.8798972   0.8798972   0.8798972   0.8798972
   0.8798972   0.8798972   0.8798972   0.8798972   0.8798972   0.8798972
   0.8799079   0.8799079   0.8799079   0.8799079   0.8799079   0.8799079
   0.8799079   0.8799079   0.8799079   0.8799079   0.8799079   0.8799079
   0.8308962   0.8308962   0.8308962   0.8308962   0.8308962   0.8308962
   0.8308962   0.8308962   0.8308962   0.8308962   0.8308962   0.8308962
   0.8613423   0.8613423   0.8613423   0.8613423   0.8613423   0.8613423
   0.8613423   0.8613423   0.8613423   0.8613423   0.8613423   0.8613423
   0.8309220   0.8309220   0.8309220   0.8309220   0.8309220   0.8309220
   0.8309220   0.8309220   0.8309220   0.8309220   0.8309220   0.8309220
  18.5253161  18.5253161  18.5253161  18.5253161  18.5253161  18.5253161
   5.6681401   5.6681401   5.6681401   5.6681401   5.6681401   5.6681401
   5.6681401   5.6681401   5.6681401   5.6681401   5.6681401   5.6681401
   6.0440403   6.0440403   6.0440403   6.0440403   6.0440403   6.0440403
   6.0440403   6.0440403   6.0440403   6.0440403   6.0440403   6.0440403
   6.3744999   6.3744999   6.3744999   6.3744999   6.3744999   6.3744999
   6.3744999   6.3744999   6.3744999   6.3744999   6.3744999   6.3744999
   7.6618305   7.6618305   7.6618305   7.6618305   7.6618305   7.6618305
   7.6618305   7.6618305   7.6618305   7.6618305   7.6618305   7.6618305
   6.0440231   6.0440231   6.0440231   6.0440231   6.0440231   6.0440231
   6.0440231   6.0440231   6.0440231   6.0440231   6.0440231   6.0440231
   7.6618424   7.6618424   7.6618424   7.6618424   7.6618424   7.6618424
   7.6618424   7.6618424   7.6618424   7.6618424   7.6618424   7.6618424
 TTTTTTTTTTTTTTTTTTTTTTTTTTTTTT MOQGAD      TELAPSE      372.07 TCPU      323.46
 TTTTTTTTTTTTTTTTTTTTTTTTTTTTTT SHELLXN     TELAPSE      390.61 TCPU      339.14
 TTTTTTTTTTTTTTTTTTTTTTTTTTTTTT MONMO3      TELAPSE      396.66 TCPU      345.18
 NUMERICALLY INTEGRATED DENSITY    635.9998677215
 TTTTTTTTTTTTTTTTTTTTTTTTTTTTTT NUMDFT      TELAPSE      398.94 TCPU      347.46
 CYC  13 ETOT(AU) -4.539603631173E+03 DETOT  1.81E-09 tst  8.23E-14 PX  6.05E-07
 TTTTTTTTTTTTTTTTTTTTTTTTTTTTTT DIIS        TELAPSE      399.58 TCPU      348.11
 DIIS TEST: 0.40779E-09 AT SCF   CYCLE  13 - DIIS ACTIVE - HISTORY:    13 CYCLES
 TTTTTTTTTTTTTTTTTTTTTTTTTTTTTT FDIK        TELAPSE      400.76 TCPU      348.81
 INSULATING STATE
 TOP OF VALENCE BANDS -    BAND    318; K    3; EIG -2.3082590E-01 AU
 TOP OF VALENCE BANDS -    BAND    318; K    1; EIG -2.3139043E-01 AU
 BOTTOM OF VIRTUAL BANDS - BAND    319; K    3; EIG  1.5337467E-02 AU
 DIRECT ENERGY BAND GAP:   6.6984 eV
 BOTTOM OF VIRTUAL BANDS - BAND    319; K    1; EIG  1.7775612E-02 AU
 TTTTTTTTTTTTTTTTTTTTTTTTTTTTTT PDIG        TELAPSE      400.97 TCPU      349.02
 CHARGE NORMALIZATION FACTOR   1.00000000
 TOTAL ATOMIC CHARGES:
   0.8798971   0.8798971   0.8798971   0.8798971   0.8798971   0.8798971
   0.8798971   0.8798971   0.8798971   0.8798971   0.8798971   0.8798971
   0.8799077   0.8799077   0.8799077   0.8799077   0.8799077   0.8799077
   0.8799077   0.8799077   0.8799077   0.8799077   0.8799077   0.8799077
   0.8308962   0.8308962   0.8308962   0.8308962   0.8308962   0.8308962
   0.8308962   0.8308962   0.8308962   0.8308962   0.8308962   0.8308962
   0.8613425   0.8613425   0.8613425   0.8613425   0.8613425   0.8613425
   0.8613425   0.8613425   0.8613425   0.8613425   0.8613425   0.8613425
   0.8309220   0.8309220   0.8309220   0.8309220   0.8309220   0.8309220
   0.8309220   0.8309220   0.8309220   0.8309220   0.8309220   0.8309220
  18.5253154  18.5253154  18.5253154  18.5253154  18.5253154  18.5253154
   5.6681407   5.6681407   5.6681407   5.6681407   5.6681407   5.6681407
   5.6681407   5.6681407   5.6681407   5.6681407   5.6681407   5.6681407
   6.0440402   6.0440402   6.0440402   6.0440402   6.0440402   6.0440402
   6.0440402   6.0440402   6.0440402   6.0440402   6.0440402   6.0440402
   6.3744992   6.3744992   6.3744992   6.3744992   6.3744992   6.3744992
   6.3744992   6.3744992   6.3744992   6.3744992   6.3744992   6.3744992
   7.6618292   7.6618292   7.6618292   7.6618292   7.6618292   7.6618292
   7.6618292   7.6618292   7.6618292   7.6618292   7.6618292   7.6618292
   6.0440236   6.0440236   6.0440236   6.0440236   6.0440236   6.0440236
   6.0440236   6.0440236   6.0440236   6.0440236   6.0440236   6.0440236
   7.6618439   7.6618439   7.6618439   7.6618439   7.6618439   7.6618439
   7.6618439   7.6618439   7.6618439   7.6618439   7.6618439   7.6618439
 TTTTTTTTTTTTTTTTTTTTTTTTTTTTTT MOQGAD      TELAPSE      400.98 TCPU      349.04
 TTTTTTTTTTTTTTTTTTTTTTTTTTTTTT SHELLXN     TELAPSE      417.90 TCPU      365.95
 +++ ENERGIES IN A.U. +++
 ::: EXT EL-POLE                                  -5.4438322256707E+03
 ::: EXT EL-SPHEROPOLE                             4.3596896207308E+01
 ::: BIELET ZONE E-E                               9.1831063640377E+03
 ::: TOTAL E-E                                     3.7828710345743E+03
 ::: TOTAL E-N + N-E                              -1.3085534731636E+04
 ::: TOTAL N-N                                     1.1141617534311E+03
 ::: KINETIC ENERGY                                4.0840366649550E+03
 ::: PSEUDO TOTAL   ENERGY                        -4.1044652786753E+03
 ::: VIRIAL COEFFICIENT                            9.9750520744076E-01
 TTTTTTTTTTTTTTTTTTTTTTTTTTTTTT MONMO3      TELAPSE      420.77 TCPU      368.82
 NUMERICALLY INTEGRATED DENSITY    635.9998677215
 TTTTTTTTTTTTTTTTTTTTTTTTTTTTTT NUMDFT      TELAPSE      422.99 TCPU      371.05
 CYC  14 ETOT(AU) -4.539603631174E+03 DETOT -1.09E-09 tst  3.34E-14 PX  6.05E-07

 == SCF ENDED - CONVERGENCE ON ENERGY      E(AU) -4.5396036311738E+03 CYCLES  14


 ENERGY EXPRESSION=HARTREE+FOCK EXCH*0.25000+(PBE        EXCH)*0.75000+PBE        CORR


 TOTAL ENERGY(DFT)(AU)( 14) -4.5396036311738E+03 DE-1.1E-09 tester 3.3E-14
 TTTTTTTTTTTTTTTTTTTTTTTTTTTTTT EDFT        TELAPSE      423.00 TCPU      371.06

 *******************************************************************************
 *                             FORCE CALCULATION                               *
 *******************************************************************************

 TTTTTTTTTTTTTTTTTTTTTTTTTTTTTT NUMDFG      TELAPSE      443.58 TCPU      391.64
 INFORMATION **** EXCPOG **** EXCH. BIPO BUFFER LENGTH (WORDS) =    16000000
 WARNING **** EXCPOG **** EXCH. BIPO BUFFER TOO SMALL - TO AVOID I/O SET EXCHSIZE =     7652628
 WARNING **** GENPOG **** COULOMB BIPO BUFFER TOO SMALL - TO AVOID I/O SET BIPOSIZE =     6807000
 INFORMATION **** GENPOG **** BIPO BUFFER LENGTH (WORDS) =     4000000
 TTTTTTTTTTTTTTTTTTTTTTTTTTTTTT SHELXG      TELAPSE      644.61 TCPU      486.52


 D3 DISPERSION ENERGY (AU)       -2.7424013424068E-01
 TOTAL ENERGY + DISP (AU)        -4.5398778713081E+03

 CARTESIAN FORCES IN HARTREE/BOHR (ANALYTICAL)
   ATOM                     X                   Y                   Z
   1   1             9.829335388956E-07 -1.536955513970E-06 -6.567661227086E-07
   2   1            -9.829335394507E-07  1.536955517079E-06 -6.567661278156E-07
   3   1             9.829335365641E-07  1.536955515302E-06  6.567661280377E-07
   4   1            -9.829335392286E-07 -1.536955517967E-06  6.567661265944E-07
   5   1            -6.567661207102E-07  9.829335389511E-07 -1.536955513526E-06
   6   1            -1.536955514858E-06 -6.567661205992E-07  9.829335405054E-07
   7   1             6.567661207102E-07 -9.829335382294E-07 -1.536955513082E-06
   8   1             1.536955515302E-06 -6.567661221535E-07 -9.829335390621E-07
   9   1            -6.567661267054E-07 -9.829335395617E-07  1.536955516634E-06
  10   1             1.536955511305E-06  6.567661240409E-07  9.829335378964E-07
  11   1             6.567661214874E-07  9.829335380074E-07  1.536955512638E-06
  12   1            -1.536955519743E-06  6.567661291479E-07 -9.829335407274E-07
  13   1             2.080025852558E-06  9.897067219100E-07 -5.667750753169E-07
  14   1            -2.080025850226E-06 -9.897067210218E-07 -5.667750734850E-07
  15   1             2.080025856999E-06 -9.897067254627E-07  5.667750767602E-07
  16   1            -2.080025855444E-06  9.897067223541E-07  5.667750755944E-07
  17   1            -5.667750749838E-07  2.080025855222E-06  9.897067250186E-07
  18   1             9.897067223541E-07 -5.667750735405E-07  2.080025850004E-06
  19   1             5.667750767047E-07 -2.080025855999E-06  9.897067161369E-07
  20   1            -9.897067214659E-07 -5.667750747063E-07 -2.080025851003E-06
  21   1            -5.667750764271E-07 -2.080025851114E-06 -9.897067223541E-07
  22   1            -9.897067188014E-07  5.667750707650E-07  2.080025852669E-06
  23   1             5.667750674343E-07  2.080025856221E-06 -9.897067165809E-07
  24   1             9.897067201337E-07  5.667750763716E-07 -2.080025849338E-06
  25   1            -9.347674294613E-07  5.009252797006E-07  1.276006557083E-06
  26   1             9.347674289617E-07 -5.009252788124E-07  1.276006554640E-06
  27   1            -9.347674279070E-07 -5.009252763699E-07 -1.276006552198E-06
  28   1             9.347674269078E-07  5.009252788124E-07 -1.276006556417E-06
  29   1             1.276006548867E-06 -9.347674287397E-07  5.009252781463E-07
  30   1             5.009252768140E-07  1.276006551310E-06 -9.347674280180E-07
  31   1            -1.276006555306E-06  9.347674283511E-07  5.009252792565E-07
  32   1            -5.009252792565E-07  1.276006552642E-06  9.347674285176E-07
  33   1             1.276006558415E-06  9.347674300719E-07 -5.009252792565E-07
  34   1            -5.009252785904E-07 -1.276006554418E-06 -9.347674271853E-07
  35   1            -1.276006557749E-06 -9.347674297389E-07 -5.009252799226E-07
  36   1             5.009252799226E-07 -1.276006555972E-06  9.347674282401E-07
  37   1            -8.484270266340E-07 -1.056320741988E-07  3.258998686473E-07
  38   1             8.484270266340E-07  1.056320728665E-07  3.258998703126E-07
  39   1            -8.484270320741E-07  1.056320702020E-07 -3.258998677591E-07
  40   1             8.484270274112E-07 -1.056320719783E-07 -3.258998680922E-07
  41   1             3.258998709788E-07 -8.484270297426E-07 -1.056320724224E-07
  42   1            -1.056320746429E-07  3.258998719780E-07 -8.484270266340E-07
  43   1            -3.258998662048E-07  8.484270314080E-07 -1.056320702020E-07
  44   1             1.056320737547E-07  3.258998713118E-07  8.484270277442E-07
  45   1             3.258998690914E-07  8.484270280773E-07  1.056320755310E-07
  46   1             1.056320741988E-07 -3.258998704236E-07 -8.484270269671E-07
  47   1            -3.258998707567E-07 -8.484270277442E-07  1.056320746429E-07
  48   1            -1.056320741988E-07 -3.258998702016E-07  8.484270268561E-07
  49   1            -9.250763748359E-07 -1.505725762740E-06 -7.447963050744E-07
  50   1             9.250763735036E-07  1.505725762740E-06 -7.447963029650E-07
  51   1            -9.250763690627E-07  1.505725765405E-06  7.447963026874E-07
  52   1             9.250763717272E-07 -1.505725764517E-06  7.447963030760E-07
  53   1            -7.447963025209E-07 -9.250763703950E-07 -1.505725762740E-06
  54   1            -1.505725763407E-06 -7.447963021878E-07 -9.250763743918E-07
  55   1             7.447963036866E-07  9.250763748359E-07 -1.505725762740E-06
  56   1             1.505725762962E-06 -7.447963035756E-07  9.250763697288E-07
  57   1            -7.447963056850E-07  9.250763699509E-07  1.505725761630E-06
  58   1             1.505725762518E-06  7.447963037976E-07 -9.250763719493E-07
  59   1             7.447963038532E-07 -9.250763712831E-07  1.505725762296E-06
  60   1            -1.505725761408E-06  7.447963034091E-07  9.250763748359E-07
  61 230             1.199040866595E-14 -1.776356839400E-15  4.719256149569E-06
  62 230            -3.104114187913E-14  5.224987109642E-15 -4.719256134942E-06
  63 230             4.719256134692E-06  2.447116583445E-15 -2.184363800950E-14
  64 230            -1.699335117067E-14  4.719256149236E-06  1.058412616809E-14
  65 230            -4.719256100183E-06 -3.359581131808E-14  2.781108676686E-14
  66 230             5.662137425588E-15 -4.719256135433E-06  2.442490654175E-15
  67   6            -2.672129913450E-06  3.538277632664E-06  3.388119236780E-06
  68   6             2.672129937153E-06 -3.538277638881E-06  3.388119248326E-06
  69   6            -2.672129941261E-06 -3.538277659310E-06 -3.388119250269E-06
  70   6             2.672129926828E-06  3.538277639770E-06 -3.388119235892E-06
  71   6             3.388119245329E-06 -2.672129942760E-06  3.538277642434E-06
  72   6             3.538277636217E-06  3.388119249215E-06 -2.672129950310E-06
  73   6            -3.388119221182E-06  2.672129924719E-06  3.538277645987E-06
  74   6            -3.538277620230E-06  3.388119233672E-06  2.672129928105E-06
  75   6             3.388119240832E-06  2.672129955250E-06 -3.538277636217E-06
  76   6            -3.538277636217E-06 -3.388119234782E-06 -2.672129954640E-06
  77   6            -3.388119249603E-06 -2.672129954362E-06 -3.538277639770E-06
  78   6             3.538277643322E-06 -3.388119209635E-06  2.672129903791E-06
  79   6             2.575071183397E-06  8.352911784471E-07 -4.598251379662E-08
  80   6            -2.575071193611E-06 -8.352911731180E-07 -4.598250757937E-08
  81   6             2.575071198496E-06 -8.352911464726E-07  4.598249159216E-08
  82   6            -2.575071182953E-06  8.352911642362E-07  4.598249603305E-08
  83   6            -4.598251468479E-08  2.575071198052E-06  8.352911606835E-07
  84   6             8.352911784471E-07 -4.598251468479E-08  2.575071201161E-06
  85   6             4.598249692123E-08 -2.575071163857E-06  8.352911500253E-07
  86   6            -8.352911660126E-07 -4.598251379662E-08 -2.575071177624E-06
  87   6            -4.598251379662E-08 -2.575071177180E-06 -8.352911553544E-07
  88   6            -8.352911748943E-07  4.598250491483E-08  2.575071211375E-06
  89   6             4.598251024390E-08  2.575071190947E-06 -8.352911642362E-07
  90   6             8.352911766707E-07  4.598250402665E-08 -2.575071168298E-06
  91   6             2.296587712003E-06  3.189168058526E-07 -8.814491145870E-07
  92   6            -2.296587706008E-06 -3.189168076290E-07 -8.814491285758E-07
  93   6             2.296587684691E-06 -3.189168005235E-07  8.814491145870E-07
  94   6            -2.296587699124E-06  3.189168147344E-07  8.814491236908E-07
  95   6            -8.814491090359E-07  2.296587705564E-06  3.189168218398E-07
  96   6             3.189168165108E-07 -8.814491079256E-07  2.296587705564E-06
  97   6             8.814491194720E-07 -2.296587702677E-06  3.189168058526E-07
  98   6            -3.189168200635E-07 -8.814491194720E-07 -2.296587696460E-06
  99   6            -8.814491194720E-07 -2.296587709782E-06 -3.189168111817E-07
 100   6            -3.189168218398E-07  8.814491170295E-07  2.296587699568E-06
 101   6             8.814491156972E-07  2.296587696682E-06 -3.189168218398E-07
 102   6             3.189168111817E-07  8.814491254672E-07 -2.296587704897E-06
 103   7            -2.895930476532E-06 -5.087620993383E-06 -6.797008518244E-06
 104   7             2.895930464986E-06  5.087620984501E-06 -6.797008526238E-06
 105   7            -2.895930458102E-06  5.087621000488E-06  6.797008524906E-06
 106   7             2.895930489855E-06 -5.087620995603E-06  6.797008512471E-06
 107   7            -6.797008527570E-06 -2.895930476976E-06 -5.087620989830E-06
 108   7            -5.087620993383E-06 -6.797008537340E-06 -2.895930501179E-06
 109   7             6.797008504478E-06  2.895930493851E-06 -5.087621008038E-06
 110   7             5.087621006261E-06 -6.797008504478E-06  2.895930476310E-06
 111   7            -6.797008520909E-06  2.895930460101E-06  5.087621007149E-06
 112   7             5.087621018252E-06  6.797008512471E-06 -2.895930470093E-06
 113   7             6.797008504034E-06 -2.895930454550E-06  5.087621032906E-06
 114   7            -5.087621008482E-06  6.797008508475E-06  2.895930474311E-06
 115   6            -1.125118751943E-06 -1.830741087616E-06  5.973114314273E-07
 116   6             1.125118744838E-06  1.830741094722E-06  5.973114287627E-07
 117   6            -1.125118765266E-06  1.830741085840E-06 -5.973114136637E-07
 118   6             1.125118753720E-06 -1.830741103603E-06 -5.973114083346E-07
 119   6             5.973114216573E-07 -1.125118762602E-06 -1.830741096498E-06
 120   6            -1.830741091169E-06  5.973114345359E-07 -1.125118743950E-06
 121   6            -5.973113981206E-07  1.125118731515E-06 -1.830741098274E-06
 122   6             1.830741100051E-06  5.973114434177E-07  1.125118730627E-06
 123   6             5.973114500790E-07  1.125118721745E-06  1.830741112485E-06
 124   6             1.830741064524E-06 -5.973114061142E-07 -1.125118782141E-06
 125   6            -5.973114025615E-07 -1.125118782141E-06  1.830741055642E-06
 126   6            -1.830741087616E-06 -5.973114287627E-07  1.125118724410E-06
 127   7            -2.188879204557E-06  4.801577311753E-06 -2.276365119513E-06
 128   7             2.188879183240E-06 -4.801577280666E-06 -2.276365123510E-06
 129   7            -2.188879181020E-06 -4.801577299318E-06  2.276365100862E-06
 130   7             2.188879182352E-06  4.801577299762E-06  2.276365113296E-06
 131   7            -2.276365110188E-06 -2.188879192122E-06  4.801577290436E-06
 132   7             4.801577274005E-06 -2.276365129950E-06 -2.188879167697E-06
 133   7             2.276365115961E-06  2.188879178355E-06  4.801577310865E-06
 134   7            -4.801577305535E-06 -2.276365175025E-06  2.188879206777E-06
 135   7            -2.276365159259E-06  2.188879192566E-06 -4.801577309976E-06
 136   7            -4.801577279778E-06  2.276365119291E-06 -2.188879171250E-06
 137   7             2.276365144160E-06 -2.188879173914E-06 -4.801577280666E-06
 138   7             4.801577288216E-06  2.276365146825E-06  2.188879206333E-06

 RESULTANT FORCE    -4.310354156933E-15  1.424641654646E-15  2.279657887428E-14

 ATOMIC PART

 SYMMETRY ALLOWED FORCES (ANALYTICAL) (DIRECTION, FORCE)

    1 -6.3533104E-06    2  1.7060462E-06    3 -1.3570711E-06    4 -3.3141884E-06
    5 -6.1137890E-08    6  7.5192785E-06    7  5.4233985E-06    8  1.5787155E-06
    9 -1.0626919E-06   10  2.1373896E-06   11 -1.2868667E-07   12 -2.3369580E-06
   13 -2.6508914E-06   14 -1.2854398E-06   15 -5.9542249E-06   16  1.1559769E-05
   17  1.9197054E-05   18  8.0020573E-07   19  2.1216199E-06   20 -3.5715251E-06
   21  2.3303623E-06   22  8.3536476E-06   23 -5.7182400E-06   24  3.0373440E-07
   25  6.4066515E-06   26 -1.7977398E-05   27 -1.6125325E-05   28 -1.9555627E-05
   29 -2.1662184E-07   30  2.6873525E-06   31 -7.2403484E-06   32  9.4281827E-06
   33 -1.6324531E-05   34  6.3997772E-06

 CELL PART

 GRADIENT WITH RESPECT TO THE CELL PARAMETER IN HARTREE/BOHR
ORDER: -D/DA1X, -D/DA1Y, -D/DA1Z
       -D/DA2X, -D/DA2Y, -D/DA2Z
       -D/DA3X, -D/DA3Y, -D/DA3Z
  0.206368824275E-13  0.626387701885E-05  0.626387708813E-05
  0.626387715918E-05  0.233443032002E-13  0.626387691760E-05
  0.626387688740E-05  0.626387710945E-05  0.275109377729E-13

STRESS TENSOR, IN HARTREE/BOHR^3:
ORDER: 11 12 13
       21 22 23
       31 32 33
 -0.121290867880E-07  0.243153573431E-15 -0.283113894526E-15
 -0.110312668479E-15 -0.121290868645E-07  0.651098208396E-16
  0.138468055145E-15 -0.191738984822E-15 -0.121290867418E-07

PRESSURE FROM THE STRESS TENSOR,
IN HARTREE/BOHR^3:  0.12129E-07
PRESSURE IN GIGAPASCAL:  0.3568E-03
CONVERSION FACTOR: 1 HARTREE/BOHR^3= 29421 GIGAPASCAL
WHEN USING VALUES FOR BOHR RADIUS AND HARTREE
FROM IUPAC WEBSITE, APRIL 2009
ENTHALPY: -4.5398776699979E+03

 SYMMETRY ALLOWED FORCES (ANALYTICAL) (DIRECTION, FORCE)

    1  3.4867949E-04
 TTTTTTTTTTTTTTTTTTTTTTTTTTTTTT TOTGRA_C    TELAPSE      688.03 TCPU      529.94
 TTTTTTTTTTTTTTTTTTTTTTTTTTTTTT SMAT        TELAPSE     1633.86 TCPU      677.93
 TTTTTTTTTTTTTTTTTTTTTTTTTTTTTT POLAR2      TELAPSE     1634.52 TCPU      678.59

 CELL FORCES OF CENTRAL POINT

 |  2.06369E-14  6.26388E-06  6.26388E-06 |
 |  6.26388E-06  2.33443E-14  6.26388E-06 |
 |  6.26388E-06  6.26388E-06  2.75109E-14 |

 ENERGY OF CENTRAL POINT:   -0.4539877871E+04


 VOLUME OF THE CELL: **********

 DENSITY OF THE CRYSTAL =          0.9156 g/cm^3

 STRAIN MATRIX   1 :

  | 1 0 0 |
  | 0 0 0 |
  | 0 0 0 |
  
 *******************************************************************************
 LATTICE PARAMETERS (ANGSTROMS AND DEGREES) - BOHR = 0.5291772083 ANGSTROM
 PRIMITIVE CELL - CENTRING CODE 6/0 VOLUME=  2459.467386 - DENSITY  0.916 g/cm^3
         A              B              C           ALPHA      BETA       GAMMA 
    14.72835758    14.72835758    14.72835758   109.471221 109.471221 109.471221
 *******************************************************************************
 ATOMS IN THE ASYMMETRIC UNIT   12 - ATOMS IN THE UNIT CELL:  138
     ATOM                 X/A                 Y/B                 Z/C    
 *******************************************************************************
      1 T   1 H    -1.233459135151E-01  3.475055506828E-01 -2.382431249109E-01
      2 F   1 H    -4.142513244062E-01  1.148972113958E-01  2.382431249109E-01
      3 F   1 H     1.233459135151E-01 -1.148972113958E-01  4.708514641979E-01
      4 F   1 H     4.142513244062E-01 -3.475055506828E-01 -4.708514641979E-01
      5 F   1 H    -2.382431249109E-01 -1.233459135151E-01  3.475055506828E-01
      6 F   1 H     3.475055506828E-01 -2.382431249109E-01 -1.233459135151E-01
      7 F   1 H    -4.708514641979E-01  4.142513244062E-01 -3.475055506828E-01
      8 F   1 H     1.148972113958E-01  2.382431249109E-01 -4.142513244062E-01
      9 F   1 H     2.382431249109E-01 -4.142513244062E-01  1.148972113958E-01
     10 F   1 H    -1.148972113958E-01  4.708514641979E-01  1.233459135151E-01
     11 F   1 H     4.708514641979E-01  1.233459135151E-01 -1.148972113958E-01
     12 F   1 H    -3.475055506828E-01 -4.708514641979E-01  4.142513244062E-01
     13 T   1 H    -2.382416656019E-01  3.475487347213E-01 -1.233190627113E-01
     14 F   1 H     4.708677974326E-01 -1.149226028906E-01  1.233190627113E-01
     15 F   1 H     2.382416656019E-01  1.149226028906E-01 -4.142095996768E-01
     16 F   1 H    -4.708677974326E-01 -3.475487347213E-01  4.142095996768E-01
     17 F   1 H    -1.233190627113E-01 -2.382416656019E-01  3.475487347213E-01
     18 F   1 H     3.475487347213E-01 -1.233190627113E-01 -2.382416656019E-01
     19 F   1 H     4.142095996768E-01 -4.708677974326E-01 -3.475487347213E-01
     20 F   1 H    -1.149226028906E-01  1.233190627113E-01  4.708677974326E-01
     21 F   1 H     1.233190627113E-01  4.708677974326E-01 -1.149226028906E-01
     22 F   1 H     1.149226028906E-01 -4.142095996768E-01  2.382416656019E-01
     23 F   1 H    -4.142095996768E-01  2.382416656019E-01  1.149226028906E-01
     24 F   1 H    -3.475487347213E-01  4.142095996768E-01 -4.708677974326E-01
     25 T   1 H     4.393297006053E-01  1.371294836293E-01 -4.868715556383E-01
     26 F   1 H    -3.759989607324E-01 -7.379874375645E-02  4.868715556383E-01
     27 F   1 H    -4.393297006053E-01  7.379874375645E-02 -3.022002169760E-01
     28 F   1 H     3.759989607324E-01 -1.371294836293E-01  3.022002169760E-01
     29 F   1 H    -4.868715556383E-01  4.393297006053E-01  1.371294836293E-01
     30 F   1 H     1.371294836293E-01 -4.868715556383E-01  4.393297006053E-01
     31 F   1 H     3.022002169760E-01  3.759989607324E-01 -1.371294836293E-01
     32 F   1 H    -7.379874375645E-02  4.868715556383E-01 -3.759989607324E-01
     33 F   1 H     4.868715556383E-01 -3.759989607324E-01 -7.379874375645E-02
     34 F   1 H     7.379874375645E-02 -3.022002169760E-01 -4.393297006053E-01
     35 F   1 H    -3.022002169760E-01 -4.393297006053E-01  7.379874375645E-02
     36 F   1 H    -1.371294836293E-01  3.022002169760E-01  3.759989607324E-01
     37 T   1 H     4.903907400568E-01  2.493810591110E-01  4.904424907790E-01
     38 F   1 H    -2.410614316680E-01 -5.175072214371E-05 -4.904424907790E-01
     39 F   1 H    -4.903907400568E-01  5.175072214376E-05 -2.410096809458E-01
     40 F   1 H     2.410614316680E-01 -2.493810591110E-01  2.410096809458E-01
     41 F   1 H     4.904424907790E-01  4.903907400568E-01  2.493810591110E-01
     42 F   1 H     2.493810591110E-01  4.904424907790E-01  4.903907400568E-01
     43 F   1 H     2.410096809458E-01  2.410614316680E-01 -2.493810591110E-01
     44 F   1 H    -5.175072214376E-05 -4.904424907790E-01 -2.410614316680E-01
     45 F   1 H    -4.904424907790E-01 -2.410614316680E-01 -5.175072214371E-05
     46 F   1 H     5.175072214371E-05 -2.410096809458E-01 -4.903907400568E-01
     47 F   1 H    -2.410096809458E-01 -4.903907400568E-01  5.175072214371E-05
     48 F   1 H    -2.493810591110E-01  2.410096809458E-01  2.410614316680E-01
     49 T   1 H    -4.868838097307E-01  1.371635539182E-01  4.393495586217E-01
     50 F   1 H    -3.021860047035E-01  7.376663164761E-02 -4.393495586217E-01
     51 F   1 H     4.868838097307E-01 -7.376663164761E-02 -3.759526363511E-01
     52 F   1 H     3.021860047035E-01 -1.371635539182E-01  3.759526363511E-01
     53 F   1 H     4.393495586217E-01 -4.868838097307E-01  1.371635539182E-01
     54 F   1 H     1.371635539182E-01  4.393495586217E-01 -4.868838097307E-01
     55 F   1 H     3.759526363511E-01  3.021860047035E-01 -1.371635539182E-01
     56 F   1 H     7.376663164761E-02 -4.393495586217E-01 -3.021860047035E-01
     57 F   1 H    -4.393495586217E-01 -3.021860047035E-01  7.376663164761E-02
     58 F   1 H    -7.376663164761E-02 -3.759526363511E-01  4.868838097307E-01
     59 F   1 H    -3.759526363511E-01  4.868838097307E-01 -7.376663164761E-02
     60 F   1 H    -1.371635539182E-01  3.759526363511E-01  3.021860047035E-01
     61 T 230 ZN   -2.500239594802E-01  2.499760405198E-01 -5.000000000000E-01
     62 F 230 ZN    2.500239594802E-01 -2.499760405198E-01  5.000000000000E-01
     63 F 230 ZN   -5.000000000000E-01 -2.500239594802E-01  2.499760405198E-01
     64 F 230 ZN    2.499760405198E-01 -5.000000000000E-01 -2.500239594802E-01
     65 F 230 ZN   -5.000000000000E-01  2.500239594802E-01 -2.499760405198E-01
     66 F 230 ZN   -2.499760405198E-01 -5.000000000000E-01  2.500239594802E-01
     67 T   6 C    -3.853448159277E-01  2.448315741153E-01 -3.853216523132E-01
     68 F   6 C    -3.698467735715E-01 -2.316361450887E-05  3.853216523132E-01
     69 F   6 C     3.853448159277E-01  2.316361450887E-05 -3.698236099570E-01
     70 F   6 C     3.698467735715E-01 -2.448315741153E-01  3.698236099570E-01
     71 F   6 C    -3.853216523132E-01 -3.853448159277E-01  2.448315741153E-01
     72 F   6 C     2.448315741153E-01 -3.853216523132E-01 -3.853448159277E-01
     73 F   6 C     3.698236099570E-01  3.698467735715E-01 -2.448315741153E-01
     74 F   6 C    -2.316361450887E-05  3.853216523132E-01 -3.698467735715E-01
     75 F   6 C     3.853216523132E-01 -3.698467735715E-01 -2.316361450889E-05
     76 F   6 C     2.316361450887E-05 -3.698236099570E-01  3.853448159277E-01
     77 F   6 C    -3.698236099570E-01  3.853448159277E-01  2.316361450889E-05
     78 F   6 C    -2.448315741153E-01  3.698236099570E-01  3.698467735715E-01
     79 T   6 C    -2.104727244838E-01  3.195502893039E-01 -2.672040291994E-01
     80 F   6 C    -4.132456814967E-01  5.673130471561E-02  2.672040291994E-01
     81 F   6 C     2.104727244838E-01 -5.673130471561E-02 -4.699769862123E-01
     82 F   6 C     4.132456814967E-01 -3.195502893039E-01  4.699769862123E-01
     83 F   6 C    -2.672040291994E-01 -2.104727244838E-01  3.195502893039E-01
     84 F   6 C     3.195502893039E-01 -2.672040291994E-01 -2.104727244838E-01
     85 F   6 C     4.699769862123E-01  4.132456814967E-01 -3.195502893039E-01
     86 F   6 C     5.673130471561E-02  2.672040291994E-01 -4.132456814967E-01
     87 F   6 C     2.672040291994E-01 -4.132456814967E-01  5.673130471561E-02
     88 F   6 C    -5.673130471561E-02 -4.699769862123E-01  2.104727244838E-01
     89 F   6 C    -4.699769862123E-01  2.104727244838E-01 -5.673130471561E-02
     90 F   6 C    -3.195502893039E-01  4.699769862123E-01  4.132456814967E-01
     91 T   6 C    -4.913221665828E-01  1.892502976224E-01 -4.912955340632E-01
     92 F   6 C    -3.194541683144E-01 -2.663251964226E-05  4.912955340632E-01
     93 F   6 C     4.913221665828E-01  2.663251964237E-05 -3.194275357948E-01
     94 F   6 C     3.194541683144E-01 -1.892502976224E-01  3.194275357948E-01
     95 F   6 C    -4.912955340632E-01 -4.913221665828E-01  1.892502976224E-01
     96 F   6 C     1.892502976224E-01 -4.912955340632E-01 -4.913221665828E-01
     97 F   6 C     3.194275357948E-01  3.194541683144E-01 -1.892502976224E-01
     98 F   6 C    -2.663251964237E-05  4.912955340632E-01 -3.194541683144E-01
     99 F   6 C     4.912955340632E-01 -3.194541683144E-01 -2.663251964226E-05
    100 F   6 C     2.663251964226E-05 -3.194275357948E-01  4.913221665828E-01
    101 F   6 C    -3.194275357948E-01  4.913221665828E-01  2.663251964226E-05
    102 F   6 C    -1.892502976224E-01  3.194275357948E-01  3.194541683144E-01
    103 T   7 N    -2.855772861533E-01  2.724538536083E-01 -3.776909162297E-01
    104 F   7 N    -3.498552301620E-01  9.211363007631E-02  3.776909162297E-01
    105 F   7 N     2.855772861533E-01 -9.211363007631E-02 -4.419688602383E-01
    106 F   7 N     3.498552301620E-01 -2.724538536083E-01  4.419688602383E-01
    107 F   7 N    -3.776909162297E-01 -2.855772861533E-01  2.724538536083E-01
    108 F   7 N     2.724538536083E-01 -3.776909162297E-01 -2.855772861533E-01
    109 F   7 N     4.419688602383E-01  3.498552301620E-01 -2.724538536083E-01
    110 F   7 N     9.211363007631E-02  3.776909162297E-01 -3.498552301620E-01
    111 F   7 N     3.776909162297E-01 -3.498552301620E-01  9.211363007631E-02
    112 F   7 N    -9.211363007631E-02 -4.419688602383E-01  2.855772861533E-01
    113 F   7 N    -4.419688602383E-01  2.855772861533E-01 -9.211363007631E-02
    114 F   7 N    -2.724538536083E-01  4.419688602383E-01  3.498552301620E-01
    115 T   6 C    -2.672128615592E-01  3.195712891793E-01 -2.104503658885E-01
    116 F   6 C    -4.699783449322E-01 -5.676249567068E-02  2.104503658885E-01
    117 F   6 C     2.672128615592E-01  5.676249567068E-02 -4.132158492615E-01
    118 F   6 C     4.699783449322E-01 -3.195712891793E-01  4.132158492615E-01
    119 F   6 C    -2.104503658885E-01 -2.672128615592E-01  3.195712891793E-01
    120 F   6 C     3.195712891793E-01 -2.104503658885E-01 -2.672128615592E-01
    121 F   6 C     4.132158492615E-01  4.699783449322E-01 -3.195712891793E-01
    122 F   6 C    -5.676249567068E-02  2.104503658885E-01 -4.699783449322E-01
    123 F   6 C     2.104503658885E-01 -4.699783449322E-01 -5.676249567068E-02
    124 F   6 C     5.676249567068E-02 -4.132158492615E-01  2.672128615592E-01
    125 F   6 C    -4.132158492615E-01  2.672128615592E-01  5.676249567068E-02
    126 F   6 C    -3.195712891793E-01  4.132158492615E-01  4.699783449322E-01
    127 T   7 N    -3.777004809101E-01  2.724876392956E-01 -2.855461395819E-01
    128 F   7 N    -4.419662211225E-01 -9.215434132821E-02  2.855461395819E-01
    129 F   7 N     3.777004809101E-01  9.215434132821E-02 -3.498118797943E-01
    130 F   7 N     4.419662211225E-01 -2.724876392956E-01  3.498118797943E-01
    131 F   7 N    -2.855461395819E-01 -3.777004809101E-01  2.724876392956E-01
    132 F   7 N     2.724876392956E-01 -2.855461395819E-01 -3.777004809101E-01
    133 F   7 N     3.498118797943E-01  4.419662211225E-01 -2.724876392956E-01
    134 F   7 N    -9.215434132821E-02  2.855461395819E-01 -4.419662211225E-01
    135 F   7 N     2.855461395819E-01 -4.419662211225E-01 -9.215434132821E-02
    136 F   7 N     9.215434132821E-02 -3.498118797943E-01  3.777004809101E-01
    137 F   7 N    -3.498118797943E-01  3.777004809101E-01  9.215434132821E-02
    138 F   7 N    -2.724876392956E-01  3.498118797943E-01  4.419662211225E-01

 TRANSFORMATION MATRIX PRIMITIVE-CRYSTALLOGRAPHIC CELL
  0.0000  1.0000  1.0000  1.0000  0.0000  1.0000  1.0000  1.0000  0.0000

 *******************************************************************************
 CRYSTALLOGRAPHIC CELL (VOLUME=       4918.93477260)
         A              B              C           ALPHA      BETA       GAMMA 
    17.00684243    17.00684243    17.00684243    90.000000  90.000000  90.000000

 COORDINATES IN THE CRYSTALLOGRAPHIC CELL
     ATOM                 X/A                 Y/B                 Z/C    
 *******************************************************************************
      1 T   1 H     1.163041696435E-01 -3.545472945544E-01  2.312013810393E-01
      2 F   1 H    -1.163041696435E-01  3.545472945544E-01  2.312013810393E-01
      3 F   1 H     1.163041696435E-01  3.545472945544E-01 -2.312013810393E-01
      4 F   1 H    -1.163041696435E-01 -3.545472945544E-01 -2.312013810393E-01
      5 F   1 H     2.312013810393E-01  1.163041696435E-01 -3.545472945544E-01
      6 F   1 H    -3.545472945544E-01  2.312013810393E-01  1.163041696435E-01
      7 F   1 H    -2.312013810393E-01 -1.163041696435E-01 -3.545472945544E-01
      8 F   1 H     3.545472945544E-01  2.312013810393E-01 -1.163041696435E-01
      9 F   1 H     2.312013810393E-01 -1.163041696435E-01  3.545472945544E-01
     10 F   1 H     3.545472945544E-01 -2.312013810393E-01  1.163041696435E-01
     11 F   1 H    -2.312013810393E-01  1.163041696435E-01  3.545472945544E-01
     12 F   1 H    -3.545472945544E-01 -2.312013810393E-01 -1.163041696435E-01
     13 T   1 H     2.312356688060E-01 -3.545547315173E-01  1.163130659154E-01
     14 F   1 H    -2.312356688060E-01  3.545547315173E-01  1.163130659154E-01
     15 F   1 H     2.312356688060E-01  3.545547315173E-01 -1.163130659154E-01
     16 F   1 H    -2.312356688060E-01 -3.545547315173E-01 -1.163130659154E-01
     17 F   1 H     1.163130659154E-01  2.312356688060E-01 -3.545547315173E-01
     18 F   1 H    -3.545547315173E-01  1.163130659154E-01  2.312356688060E-01
     19 F   1 H    -1.163130659154E-01 -2.312356688060E-01 -3.545547315173E-01
     20 F   1 H     3.545547315173E-01  1.163130659154E-01 -2.312356688060E-01
     21 F   1 H     1.163130659154E-01 -2.312356688060E-01  3.545547315173E-01
     22 F   1 H     3.545547315173E-01 -1.163130659154E-01  2.312356688060E-01
     23 F   1 H    -1.163130659154E-01  2.312356688060E-01  3.545547315173E-01
     24 F   1 H    -3.545547315173E-01 -1.163130659154E-01 -2.312356688060E-01
     25 T   1 H     1.054641136929E-01  4.076643306688E-01  3.166536993643E-02
     26 F   1 H    -1.054641136929E-01 -4.076643306688E-01  3.166536993643E-02
     27 F   1 H     1.054641136929E-01 -4.076643306688E-01 -3.166536993643E-02
     28 F   1 H    -1.054641136929E-01  4.076643306688E-01 -3.166536993643E-02
     29 F   1 H     3.166536993643E-02  1.054641136929E-01  4.076643306688E-01
     30 F   1 H     4.076643306688E-01  3.166536993643E-02  1.054641136929E-01
     31 F   1 H    -3.166536993643E-02 -1.054641136929E-01  4.076643306688E-01
     32 F   1 H    -4.076643306688E-01  3.166536993643E-02 -1.054641136929E-01
     33 F   1 H     3.166536993643E-02 -1.054641136929E-01 -4.076643306688E-01
     34 F   1 H    -4.076643306688E-01 -3.166536993643E-02  1.054641136929E-01
     35 F   1 H    -3.166536993643E-02  1.054641136929E-01 -4.076643306688E-01
     36 F   1 H     4.076643306688E-01 -3.166536993643E-02 -1.054641136929E-01
     37 T   1 H     1.247164049166E-01  3.657260858624E-01  1.246646541944E-01
     38 F   1 H    -1.247164049166E-01 -3.657260858624E-01  1.246646541944E-01
     39 F   1 H     1.247164049166E-01 -3.657260858624E-01 -1.246646541944E-01
     40 F   1 H    -1.247164049166E-01  3.657260858624E-01 -1.246646541944E-01
     41 F   1 H     1.246646541944E-01  1.247164049166E-01  3.657260858624E-01
     42 F   1 H     3.657260858624E-01  1.246646541944E-01  1.247164049166E-01
     43 F   1 H    -1.246646541944E-01 -1.247164049166E-01  3.657260858624E-01
     44 F   1 H    -3.657260858624E-01  1.246646541944E-01 -1.247164049166E-01
     45 F   1 H     1.246646541944E-01 -1.247164049166E-01 -3.657260858624E-01
     46 F   1 H    -3.657260858624E-01 -1.246646541944E-01  1.247164049166E-01
     47 F   1 H    -1.246646541944E-01  1.247164049166E-01 -3.657260858624E-01
     48 F   1 H     3.657260858624E-01 -1.246646541944E-01 -1.247164049166E-01
     49 T   1 H     3.169846113531E-02  4.076510974864E-01  1.054650927829E-01
     50 F   1 H    -3.169846113531E-02 -4.076510974864E-01  1.054650927829E-01
     51 F   1 H     3.169846113531E-02 -4.076510974864E-01 -1.054650927829E-01
     52 F   1 H    -3.169846113531E-02  4.076510974864E-01 -1.054650927829E-01
     53 F   1 H     1.054650927829E-01  3.169846113531E-02  4.076510974864E-01
     54 F   1 H     4.076510974864E-01  1.054650927829E-01  3.169846113531E-02
     55 F   1 H    -1.054650927829E-01 -3.169846113531E-02  4.076510974864E-01
     56 F   1 H    -4.076510974864E-01  1.054650927829E-01 -3.169846113531E-02
     57 F   1 H     1.054650927829E-01 -3.169846113531E-02 -4.076510974864E-01
     58 F   1 H    -4.076510974864E-01 -1.054650927829E-01  3.169846113531E-02
     59 F   1 H    -1.054650927829E-01  3.169846113531E-02 -4.076510974864E-01
     60 F   1 H     4.076510974864E-01 -1.054650927829E-01 -3.169846113531E-02
     61 T 230 ZN   -5.000000000000E-01  0.000000000000E+00 -2.500239594802E-01
     62 F 230 ZN   -5.000000000000E-01 -5.527231508338E-17  2.500239594802E-01
     63 F 230 ZN   -2.500239594802E-01 -5.000000000000E-01 -2.763615754169E-17
     64 F 230 ZN   -2.763615754169E-17 -2.500239594802E-01 -5.000000000000E-01
     65 F 230 ZN    2.500239594802E-01 -5.000000000000E-01  0.000000000000E+00
     66 F 230 ZN    0.000000000000E+00  2.500239594802E-01 -5.000000000000E-01
     67 T   6 C     1.224273688649E-01  4.922509788219E-01  1.224042052504E-01
     68 F   6 C    -1.224273688649E-01 -4.922509788219E-01  1.224042052504E-01
     69 F   6 C     1.224273688649E-01 -4.922509788219E-01 -1.224042052504E-01
     70 F   6 C    -1.224273688649E-01  4.922509788219E-01 -1.224042052504E-01
     71 F   6 C     1.224042052504E-01  1.224273688649E-01  4.922509788219E-01
     72 F   6 C     4.922509788219E-01  1.224042052504E-01  1.224273688649E-01
     73 F   6 C    -1.224042052504E-01 -1.224273688649E-01  4.922509788219E-01
     74 F   6 C    -4.922509788219E-01  1.224042052504E-01 -1.224273688649E-01
     75 F   6 C     1.224042052504E-01 -1.224273688649E-01 -4.922509788219E-01
     76 F   6 C    -4.922509788219E-01 -1.224042052504E-01  1.224273688649E-01
     77 F   6 C    -1.224042052504E-01  1.224273688649E-01 -4.922509788219E-01
     78 F   6 C     4.922509788219E-01 -1.224042052504E-01 -1.224273688649E-01
     79 T   6 C     1.314094922942E-01 -3.986135214936E-01  1.881407970098E-01
     80 F   6 C    -1.314094922942E-01  3.986135214936E-01  1.881407970098E-01
     81 F   6 C     1.314094922942E-01  3.986135214936E-01 -1.881407970098E-01
     82 F   6 C    -1.314094922942E-01 -3.986135214936E-01 -1.881407970098E-01
     83 F   6 C     1.881407970098E-01  1.314094922942E-01 -3.986135214936E-01
     84 F   6 C    -3.986135214936E-01  1.881407970098E-01  1.314094922942E-01
     85 F   6 C    -1.881407970098E-01 -1.314094922942E-01 -3.986135214936E-01
     86 F   6 C     3.986135214936E-01  1.881407970098E-01 -1.314094922942E-01
     87 F   6 C     1.881407970098E-01 -1.314094922942E-01  3.986135214936E-01
     88 F   6 C     3.986135214936E-01 -1.881407970098E-01  1.314094922942E-01
     89 F   6 C    -1.881407970098E-01  1.314094922942E-01  3.986135214936E-01
     90 F   6 C    -3.986135214936E-01 -1.881407970098E-01 -1.314094922942E-01
     91 T   6 C     9.463846507102E-02  4.140660008658E-01  9.461183255137E-02
     92 F   6 C    -9.463846507102E-02 -4.140660008658E-01  9.461183255137E-02
     93 F   6 C     9.463846507102E-02 -4.140660008658E-01 -9.461183255137E-02
     94 F   6 C    -9.463846507102E-02  4.140660008658E-01 -9.461183255137E-02
     95 F   6 C     9.461183255137E-02  9.463846507102E-02  4.140660008658E-01
     96 F   6 C     4.140660008658E-01  9.461183255137E-02  9.463846507102E-02
     97 F   6 C    -9.461183255137E-02 -9.463846507102E-02  4.140660008658E-01
     98 F   6 C    -4.140660008658E-01  9.461183255137E-02 -9.463846507102E-02
     99 F   6 C     9.461183255137E-02 -9.463846507102E-02 -4.140660008658E-01
    100 F   6 C    -4.140660008658E-01 -9.461183255137E-02  9.463846507102E-02
    101 F   6 C    -9.461183255137E-02  9.463846507102E-02 -4.140660008658E-01
    102 F   6 C     4.140660008658E-01 -9.461183255137E-02 -9.463846507102E-02
    103 T   7 N     9.017011176601E-02 -4.678610279957E-01  1.822837418423E-01
    104 F   7 N    -9.017011176601E-02  4.678610279957E-01  1.822837418423E-01
    105 F   7 N     9.017011176601E-02  4.678610279957E-01 -1.822837418423E-01
    106 F   7 N    -9.017011176601E-02 -4.678610279957E-01 -1.822837418423E-01
    107 F   7 N     1.822837418423E-01  9.017011176601E-02 -4.678610279957E-01
    108 F   7 N    -4.678610279957E-01  1.822837418423E-01  9.017011176601E-02
    109 F   7 N    -1.822837418423E-01 -9.017011176601E-02 -4.678610279957E-01
    110 F   7 N     4.678610279957E-01  1.822837418423E-01 -9.017011176601E-02
    111 F   7 N     1.822837418423E-01 -9.017011176601E-02  4.678610279957E-01
    112 F   7 N     4.678610279957E-01 -1.822837418423E-01  9.017011176601E-02
    113 F   7 N    -1.822837418423E-01  9.017011176601E-02  4.678610279957E-01
    114 F   7 N    -4.678610279957E-01 -1.822837418423E-01 -9.017011176601E-02
    115 T   6 C     1.881668924250E-01 -3.986172583135E-01  1.314043967543E-01
    116 F   6 C    -1.881668924250E-01  3.986172583135E-01  1.314043967543E-01
    117 F   6 C     1.881668924250E-01  3.986172583135E-01 -1.314043967543E-01
    118 F   6 C    -1.881668924250E-01 -3.986172583135E-01 -1.314043967543E-01
    119 F   6 C     1.314043967543E-01  1.881668924250E-01 -3.986172583135E-01
    120 F   6 C    -3.986172583135E-01  1.314043967543E-01  1.881668924250E-01
    121 F   6 C    -1.314043967543E-01 -1.881668924250E-01 -3.986172583135E-01
    122 F   6 C     3.986172583135E-01  1.314043967543E-01 -1.881668924250E-01
    123 F   6 C     1.314043967543E-01 -1.881668924250E-01  3.986172583135E-01
    124 F   6 C     3.986172583135E-01 -1.314043967543E-01  1.881668924250E-01
    125 F   6 C    -1.314043967543E-01  1.881668924250E-01  3.986172583135E-01
    126 F   6 C    -3.986172583135E-01 -1.314043967543E-01 -1.881668924250E-01
    127 T   7 N     1.823209903119E-01 -4.678671298938E-01  9.016664898371E-02
    128 F   7 N    -1.823209903119E-01  4.678671298938E-01  9.016664898371E-02
    129 F   7 N     1.823209903119E-01  4.678671298938E-01 -9.016664898371E-02
    130 F   7 N    -1.823209903119E-01 -4.678671298938E-01 -9.016664898371E-02
    131 F   7 N     9.016664898371E-02  1.823209903119E-01 -4.678671298938E-01
    132 F   7 N    -4.678671298938E-01  9.016664898371E-02  1.823209903119E-01
    133 F   7 N    -9.016664898371E-02 -1.823209903119E-01 -4.678671298938E-01
    134 F   7 N     4.678671298938E-01  9.016664898371E-02 -1.823209903119E-01
    135 F   7 N     9.016664898371E-02 -1.823209903119E-01  4.678671298938E-01
    136 F   7 N     4.678671298938E-01 -9.016664898371E-02  1.823209903119E-01
    137 F   7 N    -9.016664898371E-02  1.823209903119E-01  4.678671298938E-01
    138 F   7 N    -4.678671298938E-01 -9.016664898371E-02 -1.823209903119E-01

 T = ATOM BELONGING TO THE ASYMMETRIC UNIT

 *******************************************************************************
 * CELL DEFORMATION
 *******************************************************************************

    ELASTIC STRAIN MATRIX (ADIMENSIONAL)

    1    0.0001000000    0.0000000000    0.0000000000
    2    0.0000000000    0.0000000000    0.0000000000
    3    0.0000000000    0.0000000000    0.0000000000

 LATTICE PARAMETERS (ANGSTROMS AND DEGREES) OF
 (1) ORIGINAL PRIMITIVE CELL
 (2) ORIGINAL CRYSTALLOGRAPHIC CELL
 (3) DEFORMED PRIMITIVE CELL
 (4) DEFORMED CRYSTALLOGRAPHIC CELL

            A           B           C        ALPHA       BETA        GAMMA         VOL
 (1)   14.728358   14.728358   14.728358  109.471221  109.471221  109.471221 2459.467386
 (2)   17.006842   17.006842   17.006842   90.000000   90.000000   90.000000 4918.934773
 (3)   14.728849   14.728849   14.728849  109.465819  109.473922  109.473922 2459.713333
 (4)   17.008543   17.006842   17.006842   90.000000   90.000000   90.000000 4919.426666

 * CELL DEFORMATION COMPLETE - NO. OF SYMMOPS   4

 *******************************************************************************
 * CELL DEFORMATION
 *******************************************************************************

    ELASTIC STRAIN MATRIX (ADIMENSIONAL)

    1   -0.0001000000    0.0000000000    0.0000000000
    2    0.0000000000    0.0000000000    0.0000000000
    3    0.0000000000    0.0000000000    0.0000000000

 LATTICE PARAMETERS (ANGSTROMS AND DEGREES) OF
 (1) ORIGINAL PRIMITIVE CELL
 (2) ORIGINAL CRYSTALLOGRAPHIC CELL
 (3) DEFORMED PRIMITIVE CELL
 (4) DEFORMED CRYSTALLOGRAPHIC CELL

            A           B           C        ALPHA       BETA        GAMMA         VOL
 (1)   14.728849   14.728849   14.728849  109.465819  109.473922  109.473922 2459.713333
 (2)   17.008543   17.006842   17.006842   90.000000   90.000000   90.000000 4919.426666
 (3)   14.728358   14.728358   14.728358  109.471221  109.471220  109.471220 2459.467362
 (4)   17.006842   17.006842   17.006842   90.000000   90.000000   90.000000 4918.934723

 * CELL DEFORMATION COMPLETE - NO. OF SYMMOPS   4

 *****    4 SYMMOPS - TRANSLATORS IN ANGSTROM
 ***** MATRICES AND TRANSLATORS IN THE CARTESIAN REFERENCE FRAME

 ORDER   : ORDER OF THE OPERATOR

 TRANSLA : REAL TRANSLATION (WITHOUT ORIGIN SHIFT) IN CARTESIAN COORDINATES

 uvw/hkl : ORIENTATION OF THE OPERATOR IN CARTESIAN COORDINATES

 LOCATED : ORIGIN OF THE OPERATOR IN CARTESIAN COORDINATES

   NO.   1 INVERSE   1    ORDER   1        NO.   2 INVERSE   2    ORDER   2
    1.000   0.000   0.000     0.000        -1.000   0.000   0.000     0.000
    0.000   1.000   0.000     0.000         0.000  -1.000   0.000     0.000
    0.000   0.000   1.000     0.000         0.000   0.000   1.000     0.000
             OPERATION E(   1)                       OPERATION C(   2)
 DETERMINANT 1.; ROTATION(DEG)   0.      DETERMINANT 1.; ROTATION(DEG) 180.
 TRANSLA (  0.000    0.000    0.000)     TRANSLA (  0.000    0.000    0.000)
 uvw/hkl (  0.000    0.000    0.000)     uvw/hkl (  0.000    0.000    4.000)
 LOCATED (  0.000    0.000    0.000)     LOCATED (  0.000    0.000    0.000)

   NO.   3 INVERSE   3    ORDER   2        NO.   4 INVERSE   4    ORDER   2
    1.000   0.000   0.000     0.000        -1.000   0.000   0.000     0.000
    0.000  -1.000   0.000     0.000         0.000   1.000   0.000     0.000
    0.000   0.000  -1.000     0.000         0.000   0.000  -1.000     0.000
             OPERATION C(   2)                       OPERATION C(   2)
 DETERMINANT 1.; ROTATION(DEG) 180.      DETERMINANT 1.; ROTATION(DEG) 180.
 TRANSLA (  0.000    0.000    0.000)     TRANSLA (  0.000    0.000    0.000)
 uvw/hkl (  4.000    0.000    0.000)     uvw/hkl (  0.000   -4.000    0.000)
 LOCATED (  0.000    0.000    0.000)     LOCATED (  0.000    0.000    0.000)

 GCALCO - MAX INDICES DIRECT LATTICE VECTOR    14    14    14
 NO.OF VECTORS CREATED 6999 STARS  122 RMAX   303.19188 BOHR

 CAPPA:IS1  2;IS2  2;IS3  2; K PTS MONK NET   5; SYMMOPS:K SPACE   8;G SPACE   4

 *******************************************************************************
 MAX NUMBER OF SCF CYCLES      50  CONVERGENCE ON DELTAP        10**-18
 WEIGHT OF F(I) IN F(I+1)      30% CONVERGENCE ON ENERGY        10**- 8
 SHRINK. FACT.(MONKH.)    2  2  2  NUMBER OF K POINTS IN THE IBZ      5
 SHRINKING FACTOR(GILAT NET)    2  NUMBER OF K POINTS(GILAT NET)      5
 *******************************************************************************
 *** K POINTS COORDINATES (OBLIQUE COORDINATES IN UNITS OF IS =  2)
   1-R(  0  0  0)   2-R(  1  0  0)   3-R(  0  1  0)   4-R(  1  1  0)
   5-R(  1  1  1)

 DIRECT LATTICE VECTORS COMPON. (A.U.)     RECIP. LATTICE VECTORS COMPON. (A.U.) 
        X            Y            Z              X            Y            Z
  -16.0691373   16.0691373   16.0691373      0.0000000    0.1955047    0.1955047
   16.0691373  -16.0691373   16.0691373      0.1955047    0.0000000    0.1955047
   16.0691373   16.0691373  -16.0691373      0.1955047    0.1955047    0.0000000

 DISK SPACE FOR EIGENVECTORS (FTN 10)    18202320 REALS
 TTTTTTTTTTTTTTTTTTTTTTTTTTTTTT gordsh1     TELAPSE     1712.94 TCPU      756.67

 MATRIX SIZE: P(G)10866756, F(G)  750684, P(G) IRR 1372113, F(G) IRR  191064
 MAX G-VECTOR INDEX FOR 1- AND 2-ELECTRON INTEGRALS 135

 TTTTTTTTTTTTTTTTTTTTTTTTTTTTTT INPUT       TELAPSE     1713.10 TCPU      756.84

 SYMMETRY ALLOWED ELASTIC DISTORTION 1
  0.5773503  0.0000000  0.0000000
  0.0000000  0.5773503  0.0000000
  0.0000000  0.0000000  0.5773503

 SYMMETRY ALLOWED ELASTIC DISTORTION 2
  0.8164966  0.0000000  0.0000000
  0.0000000 -0.4082483  0.0000000
  0.0000000  0.0000000 -0.4082483

 SYMMETRY ALLOWED ELASTIC DISTORTION 3
  0.0000000  0.0000000  0.0000000
  0.0000000  0.7071068  0.0000000
  0.0000000  0.0000000 -0.7071068

 SYMMETRY ALLOWED INTERNAL DEGREE(S) OF FREEDOM: 102
 TTTTTTTTTTTTTTTTTTTTTTTTTTTTTT SYMM        TELAPSE     1713.22 TCPU      756.96
 TTTTTTTTTTTTTTTTTTTTTTTTTTTTTT INT_SCREEN  TELAPSE     1713.30 TCPU      757.04
 INFORMATION **** EXCBUF **** EXCH. BIPO BUFFER: WORDS USED =     4000000
 WARNING **** EXCBUF **** EXCH. BIPO BUFFER TOO SMALL - TO AVOID I/O SET EXCHSIZE =     8527248

 DFT PARAMETERS

     ATOM       ELECTRONS   NET CHARGE   R(ANGSTROM)
   1   1  H       1.0000      0.0000     1.11000000
  61 230  ZN     20.0000      0.0000     1.37000000
  67   6  C       6.0000      0.0000     0.77000000
 103   7  N       7.0000      0.0000     0.74000000

 SIZE OF GRID=    1939752
 TTTTTTTTTTTTTTTTTTTTTTTTTTTTTT MAKE_GRID2  TELAPSE     1719.04 TCPU      762.47
 BECKE WEIGHT FUNCTION
 RADSAFE =     2.00
 TOLERANCES - DENSITY:10**- 6; POTENTIAL:10**- 9; GRID WGT:10**-14

 RADIAL INTEGRATION  - INTERVALS (POINTS,UPPER LIMIT):            1( 99,  4.0*R)

 ANGULAR INTEGRATION - INTERVALS (ACCURACY LEVEL [N. POINTS] UPPER LIMIT):
  1(  6[ 146]   0.2)  2( 11[ 302]   0.5)  3( 14[ 590]   0.9)  4( 18[1454]   3.5)
  5( 14[ 590]9999.0)
 TTTTTTTTTTTTTTTTTTTTTTTTTTTTTT INT_CALC    TELAPSE     1719.10 TCPU      762.52

 *******************************************************************************
 ZIF8_0degree                                                                    
 CRYSTAL - SCF - TYPE OF CALCULATION :  RESTRICTED CLOSED SHELL
 *******************************************************************************

 CAPPA:IS1  2;IS2  2;IS3  2; K PTS MONK NET   5; SYMMOPS:K SPACE   8;G SPACE   4

 TTTTTTTTTTTTTTTTTTTTTTTTTTTTTT SDIK        TELAPSE     1721.13 TCPU      764.55

 AAAAAAAAAAAAAAAAAAAAAAAAAAAAAAAAAAAAAAAAAAAAAAAAAAAAAAAAAAAAAAAAAAAAAAAAAAAAAAA
         ATOMIC WAVEFUNCTION(S)


 NUCLEAR CHARGE  1.0  SYMMETRY SPECIES            S
 N. ELECTRONS    1.0  NUMBER OF PRIMITIVE GTOS    5
                      NUMBER OF CONTRACTED GTOS   3
                      NUMBER OF CLOSED SHELLS     0
                      OPEN SHELL OCCUPATION       1

  ZNUC SCFIT  TOTAL HF ENERGY   KINETIC ENERGY   VIRIAL THEOREM ACCURACY
   1.0   1   -4.998098153E-01  4.997907537E-01 -2.000038139E+00  9.6E-17

 NUCLEAR CHARGE 20.0  SYMMETRY SPECIES            S    P    D
 N. ELECTRONS   20.0  NUMBER OF PRIMITIVE GTOS    7    7    6
                      NUMBER OF CONTRACTED GTOS   5    5    3
                      NUMBER OF CLOSED SHELLS     2    1    1
                      OPEN SHELL OCCUPATION       0    0    0

  ZNUC SCFIT  TOTAL HF ENERGY   KINETIC ENERGY   VIRIAL THEOREM ACCURACY
  20.0  35   -2.259494290E+02  1.538488917E+02 -2.468645152E+00  3.9E-06

 NUCLEAR CHARGE  6.0  SYMMETRY SPECIES            S    P
 N. ELECTRONS    6.0  NUMBER OF PRIMITIVE GTOS   11    5
                      NUMBER OF CONTRACTED GTOS   4    3
                      NUMBER OF CLOSED SHELLS     2    0
                      OPEN SHELL OCCUPATION       0    2

  ZNUC SCFIT  TOTAL HF ENERGY   KINETIC ENERGY   VIRIAL THEOREM ACCURACY
   6.0  11   -3.768480057E+01  3.769831118E+01 -1.999641612E+00  2.0E-06

 NUCLEAR CHARGE  7.0  SYMMETRY SPECIES            S    P
 N. ELECTRONS    7.0  NUMBER OF PRIMITIVE GTOS   11    5
                      NUMBER OF CONTRACTED GTOS   4    3
                      NUMBER OF CLOSED SHELLS     2    0
                      OPEN SHELL OCCUPATION       0    3

  ZNUC SCFIT  TOTAL HF ENERGY   KINETIC ENERGY   VIRIAL THEOREM ACCURACY
   7.0  11   -5.439473665E+01  5.441433682E+01 -1.999639798E+00  3.6E-06

 AAAAAAAAAAAAAAAAAAAAAAAAAAAAAAAAAAAAAAAAAAAAAAAAAAAAAAAAAAAAAAAAAAAAAAAAAAAAAAA

 CHARGE NORMALIZATION FACTOR   1.00000000
 TOTAL ATOMIC CHARGES:
   1.0000000   1.0000000   1.0000000   1.0000000   1.0000000   1.0000000
   1.0000000   1.0000000   1.0000000   1.0000000   1.0000000   1.0000000
   1.0000000   1.0000000   1.0000000   1.0000000   1.0000000   1.0000000
   1.0000000   1.0000000   1.0000000   1.0000000   1.0000000   1.0000000
   1.0000000   1.0000000   1.0000000   1.0000000   1.0000000   1.0000000
   1.0000000   1.0000000   1.0000000   1.0000000   1.0000000   1.0000000
   1.0000000   1.0000000   1.0000000   1.0000000   1.0000000   1.0000000
   1.0000000   1.0000000   1.0000000   1.0000000   1.0000000   1.0000000
   1.0000000   1.0000000   1.0000000   1.0000000   1.0000000   1.0000000
   1.0000000   1.0000000   1.0000000   1.0000000   1.0000000   1.0000000
  20.0000000  20.0000000  20.0000000  20.0000000  20.0000000  20.0000000
   6.0000000   6.0000000   6.0000000   6.0000000   6.0000000   6.0000000
   6.0000000   6.0000000   6.0000000   6.0000000   6.0000000   6.0000000
   6.0000000   6.0000000   6.0000000   6.0000000   6.0000000   6.0000000
   6.0000000   6.0000000   6.0000000   6.0000000   6.0000000   6.0000000
   6.0000000   6.0000000   6.0000000   6.0000000   6.0000000   6.0000000
   6.0000000   6.0000000   6.0000000   6.0000000   6.0000000   6.0000000
   7.0000000   7.0000000   7.0000000   7.0000000   7.0000000   7.0000000
   7.0000000   7.0000000   7.0000000   7.0000000   7.0000000   7.0000000
   6.0000000   6.0000000   6.0000000   6.0000000   6.0000000   6.0000000
   6.0000000   6.0000000   6.0000000   6.0000000   6.0000000   6.0000000
   7.0000000   7.0000000   7.0000000   7.0000000   7.0000000   7.0000000
   7.0000000   7.0000000   7.0000000   7.0000000   7.0000000   7.0000000
 TTTTTTTTTTTTTTTTTTTTTTTTTTTTTT MOQGAD      TELAPSE     1721.82 TCPU      765.24
 TTTTTTTTTTTTTTTTTTTTTTTTTTTTTT SHELLXN     TELAPSE     1794.28 TCPU      816.20
 TTTTTTTTTTTTTTTTTTTTTTTTTTTTTT MONMO3      TELAPSE     1798.19 TCPU      820.11
 NUMERICALLY INTEGRATED DENSITY    635.9998189962
 TTTTTTTTTTTTTTTTTTTTTTTTTTTTTT NUMDFT      TELAPSE     1801.32 TCPU      823.24
 CYC   0 ETOT(AU) -4.560274718311E+03 DETOT -4.56E+03 tst  3.34E-14 PX  1.00E+00
 TTTTTTTTTTTTTTTTTTTTTTTTTTTTTT DIIS        TELAPSE     1801.46 TCPU      823.38
 TTTTTTTTTTTTTTTTTTTTTTTTTTTTTT FDIK        TELAPSE     1807.08 TCPU      828.30
 INSULATING STATE
 TOP OF VALENCE BANDS -    BAND    318; K    5; EIG -2.9999270E-01 AU
 TOP OF VALENCE BANDS -    BAND    318; K    1; EIG -3.0040393E-01 AU
 BOTTOM OF VIRTUAL BANDS - BAND    319; K    5; EIG -8.5358520E-02 AU
 DIRECT ENERGY BAND GAP:   5.8405 eV
 BOTTOM OF VIRTUAL BANDS - BAND    319; K    1; EIG -8.1555472E-02 AU
 TTTTTTTTTTTTTTTTTTTTTTTTTTTTTT PDIG        TELAPSE     1807.54 TCPU      828.77
 CHARGE NORMALIZATION FACTOR   1.00000000
 TOTAL ATOMIC CHARGES:
   0.7902674   0.7902674   0.7902674   0.7902674   0.7902674   0.7902674
   0.7902674   0.7902674   0.7902674   0.7902674   0.7902674   0.7902674
   0.7902765   0.7902765   0.7902765   0.7902765   0.7902764   0.7902765
   0.7902764   0.7902765   0.7902764   0.7902765   0.7902764   0.7902765
   0.7450740   0.7450740   0.7450740   0.7450740   0.7450740   0.7450740
   0.7450740   0.7450740   0.7450740   0.7450740   0.7450740   0.7450740
   0.7551740   0.7551740   0.7551740   0.7551740   0.7551740   0.7551740
   0.7551740   0.7551740   0.7551740   0.7551740   0.7551740   0.7551740
   0.7450840   0.7450840   0.7450840   0.7450840   0.7450840   0.7450840
   0.7450840   0.7450840   0.7450840   0.7450840   0.7450840   0.7450840
  18.3512480  18.3512480  18.3512479  18.3512479  18.3512479  18.3512479
   5.5888957   5.5888957   5.5888957   5.5888957   5.5888959   5.5888955
   5.5888959   5.5888955   5.5888959   5.5888955   5.5888959   5.5888955
   6.1786403   6.1786403   6.1786403   6.1786403   6.1786404   6.1786403
   6.1786404   6.1786403   6.1786404   6.1786403   6.1786404   6.1786403
   6.6851792   6.6851792   6.6851792   6.6851792   6.6851791   6.6851793
   6.6851791   6.6851793   6.6851791   6.6851793   6.6851791   6.6851793
   7.6835823   7.6835823   7.6835823   7.6835823   7.6835823   7.6835824
   7.6835823   7.6835824   7.6835823   7.6835824   7.6835823   7.6835824
   6.1786356   6.1786356   6.1786356   6.1786356   6.1786356   6.1786355
   6.1786356   6.1786355   6.1786356   6.1786355   6.1786356   6.1786355
   7.6835671   7.6835671   7.6835671   7.6835671   7.6835671   7.6835671
   7.6835671   7.6835671   7.6835671   7.6835671   7.6835671   7.6835671
 TTTTTTTTTTTTTTTTTTTTTTTTTTTTTT MOQGAD      TELAPSE     1807.56 TCPU      828.79
 TTTTTTTTTTTTTTTTTTTTTTTTTTTTTT SHELLXN     TELAPSE     1867.56 TCPU      881.32
 TTTTTTTTTTTTTTTTTTTTTTTTTTTTTT MONMO3      TELAPSE     1874.09 TCPU      887.85
 NUMERICALLY INTEGRATED DENSITY    635.9998780807
 TTTTTTTTTTTTTTTTTTTTTTTTTTTTTT NUMDFT      TELAPSE     1880.96 TCPU      894.72
 CYC   1 ETOT(AU) -4.538470631278E+03 DETOT  2.18E+01 tst  0.00E+00 PX  1.00E+00
 TTTTTTTTTTTTTTTTTTTTTTTTTTTTTT DIIS        TELAPSE     1888.45 TCPU      902.21
 DIIS TEST: 0.76975E+01 AT SCF   CYCLE   1 - MIX   30 %
 TTTTTTTTTTTTTTTTTTTTTTTTTTTTTT FDIK        TELAPSE     1893.85 TCPU      904.55
 INSULATING STATE
 TOP OF VALENCE BANDS -    BAND    318; K    5; EIG -2.0875331E-01 AU
 TOP OF VALENCE BANDS -    BAND    318; K    1; EIG -2.0907424E-01 AU
 BOTTOM OF VIRTUAL BANDS - BAND    319; K    5; EIG  8.1079138E-03 AU
 DIRECT ENERGY BAND GAP:   5.9011 eV
 BOTTOM OF VIRTUAL BANDS - BAND    319; K    1; EIG  8.3567930E-03 AU
 TTTTTTTTTTTTTTTTTTTTTTTTTTTTTT PDIG        TELAPSE     1894.24 TCPU      904.94
 CHARGE NORMALIZATION FACTOR   1.00000000
 TOTAL ATOMIC CHARGES:
   0.9238761   0.9238761   0.9238761   0.9238761   0.9241407   0.9236825
   0.9241407   0.9236825   0.9241407   0.9236825   0.9241407   0.9236825
   0.9239235   0.9239235   0.9239235   0.9239235   0.9240018   0.9233180
   0.9240018   0.9233180   0.9240018   0.9233180   0.9240018   0.9233180
   0.8603084   0.8603084   0.8603084   0.8603084   0.8599438   0.8599767
   0.8599438   0.8599767   0.8599438   0.8599767   0.8599438   0.8599767
   0.9005862   0.9005862   0.9005862   0.9005862   0.9008079   0.9007652
   0.9008079   0.9007652   0.9008079   0.9007652   0.9008079   0.9007652
   0.8594684   0.8594684   0.8594684   0.8594684   0.8595987   0.8604494
   0.8595987   0.8604494   0.8595987   0.8604494   0.8595987   0.8604494
  18.7742170  18.7742170  18.7741158  18.7744710  18.7741158  18.7744710
   5.7920129   5.7920129   5.7920129   5.7920129   5.7911887   5.7916510
   5.7911887   5.7916510   5.7911887   5.7916510   5.7911887   5.7916510
   5.9710696   5.9710696   5.9710696   5.9710696   5.9723677   5.9718471
   5.9723677   5.9718471   5.9723677   5.9718471   5.9723677   5.9718471
   6.2716568   6.2716568   6.2716568   6.2716568   6.2719526   6.2705764
   6.2719526   6.2705764   6.2719526   6.2705764   6.2719526   6.2705764
   7.5689000   7.5689000   7.5689000   7.5689000   7.5692096   7.5693450
   7.5692096   7.5693450   7.5692096   7.5693450   7.5692096   7.5693450
   5.9722628   5.9722628   5.9722628   5.9722628   5.9707468   5.9720832
   5.9707468   5.9720832   5.9707468   5.9720832   5.9707468   5.9720832
   7.5688079   7.5688079   7.5688079   7.5688079   7.5689144   7.5691580
   7.5689144   7.5691580   7.5689144   7.5691580   7.5689144   7.5691580
 TTTTTTTTTTTTTTTTTTTTTTTTTTTTTT MOQGAD      TELAPSE     1894.26 TCPU      904.96
 TTTTTTTTTTTTTTTTTTTTTTTTTTTTTT SHELLXN     TELAPSE     1956.95 TCPU      957.58
 TTTTTTTTTTTTTTTTTTTTTTTTTTTTTT MONMO3      TELAPSE     1961.72 TCPU      962.35
 NUMERICALLY INTEGRATED DENSITY    635.9998621000
 TTTTTTTTTTTTTTTTTTTTTTTTTTTTTT NUMDFT      TELAPSE     1967.87 TCPU      968.50
 CYC   2 ETOT(AU) -4.539229592057E+03 DETOT -7.59E-01 tst  1.55E-03 PX  1.36E-01
 TTTTTTTTTTTTTTTTTTTTTTTTTTTTTT DIIS        TELAPSE     1968.31 TCPU      968.95
 DIIS TEST: 0.26375E+01 AT SCF   CYCLE   2 - DIIS ACTIVE - HISTORY:     2 CYCLES
 TTTTTTTTTTTTTTTTTTTTTTTTTTTTTT FDIK        TELAPSE     1971.63 TCPU      971.77
 INSULATING STATE
 TOP OF VALENCE BANDS -    BAND    318; K    5; EIG -2.2523319E-01 AU
 TOP OF VALENCE BANDS -    BAND    318; K    1; EIG -2.2587127E-01 AU
 BOTTOM OF VIRTUAL BANDS - BAND    319; K    1; EIG  1.9772416E-02 AU
 INDIRECT ENERGY BAND GAP:   6.6669 eV
 TTTTTTTTTTTTTTTTTTTTTTTTTTTTTT PDIG        TELAPSE     1972.00 TCPU      972.14
 CHARGE NORMALIZATION FACTOR   1.00000000
 TOTAL ATOMIC CHARGES:
   0.8865206   0.8865206   0.8865206   0.8865206   0.8865778   0.8865164
   0.8865778   0.8865164   0.8865778   0.8865164   0.8865778   0.8865164
   0.8863410   0.8863410   0.8863410   0.8863410   0.8866668   0.8863486
   0.8866668   0.8863486   0.8866668   0.8863486   0.8866668   0.8863486
   0.8443056   0.8443056   0.8443056   0.8443056   0.8440713   0.8440239
   0.8440713   0.8440239   0.8440713   0.8440239   0.8440713   0.8440239
   0.8766739   0.8766739   0.8766739   0.8766739   0.8766294   0.8766369
   0.8766294   0.8766369   0.8766294   0.8766369   0.8766294   0.8766369
   0.8439100   0.8439100   0.8439100   0.8439100   0.8439697   0.8439684
   0.8439697   0.8439684   0.8439697   0.8439684   0.8439697   0.8439684
  18.5205956  18.5205956  18.5188337  18.5198382  18.5188337  18.5198382
   5.6288145   5.6288145   5.6288145   5.6288145   5.6298171   5.6293245
   5.6298171   5.6293245   5.6298171   5.6293245   5.6298171   5.6293245
   6.0437791   6.0437791   6.0437791   6.0437791   6.0434435   6.0440429
   6.0434435   6.0440429   6.0434435   6.0440429   6.0434435   6.0440429
   6.3345805   6.3345805   6.3345805   6.3345805   6.3343991   6.3345924
   6.3343991   6.3345924   6.3343991   6.3345924   6.3343991   6.3345924
   7.6754350   7.6754350   7.6754350   7.6754350   7.6754595   7.6754346
   7.6754595   7.6754346   7.6754595   7.6754346   7.6754595   7.6754346
   6.0437950   6.0437950   6.0437950   6.0437950   6.0443024   6.0435157
   6.0443024   6.0435157   6.0443024   6.0435157   6.0443024   6.0435157
   7.6757061   7.6757061   7.6757061   7.6757061   7.6754779   7.6752864
   7.6754779   7.6752864   7.6754779   7.6752864   7.6754779   7.6752864
 TTTTTTTTTTTTTTTTTTTTTTTTTTTTTT MOQGAD      TELAPSE     1972.02 TCPU      972.16
 TTTTTTTTTTTTTTTTTTTTTTTTTTTTTT SHELLXN     TELAPSE     2035.64 TCPU     1024.71
 TTTTTTTTTTTTTTTTTTTTTTTTTTTTTT MONMO3      TELAPSE     2040.43 TCPU     1029.49
 NUMERICALLY INTEGRATED DENSITY    635.9998663790
 TTTTTTTTTTTTTTTTTTTTTTTTTTTTTT NUMDFT      TELAPSE     2046.56 TCPU     1035.62
 CYC   3 ETOT(AU) -4.539542193811E+03 DETOT -3.13E-01 tst  6.40E-04 PX  7.40E-02
 TTTTTTTTTTTTTTTTTTTTTTTTTTTTTT DIIS        TELAPSE     2046.86 TCPU     1035.93
 DIIS TEST: 0.42658E+00 AT SCF   CYCLE   3 - DIIS ACTIVE - HISTORY:     3 CYCLES
 TTTTTTTTTTTTTTTTTTTTTTTTTTTTTT FDIK        TELAPSE     2049.12 TCPU     1037.26
 INSULATING STATE
 TOP OF VALENCE BANDS -    BAND    318; K    5; EIG -2.3067160E-01 AU
 TOP OF VALENCE BANDS -    BAND    318; K    1; EIG -2.3122310E-01 AU
 BOTTOM OF VIRTUAL BANDS - BAND    319; K    5; EIG  1.4845049E-02 AU
 DIRECT ENERGY BAND GAP:   6.6809 eV
 BOTTOM OF VIRTUAL BANDS - BAND    319; K    1; EIG  1.7412711E-02 AU
 TTTTTTTTTTTTTTTTTTTTTTTTTTTTTT PDIG        TELAPSE     2049.50 TCPU     1037.64
 CHARGE NORMALIZATION FACTOR   1.00000000
 TOTAL ATOMIC CHARGES:
   0.8801347   0.8801347   0.8801347   0.8801347   0.8800526   0.8801871
   0.8800526   0.8801871   0.8800526   0.8801871   0.8800526   0.8801871
   0.8800037   0.8800037   0.8800037   0.8800037   0.8799759   0.8800546
   0.8799759   0.8800546   0.8799759   0.8800546   0.8799759   0.8800546
   0.8308062   0.8308062   0.8308062   0.8308062   0.8307802   0.8307964
   0.8307802   0.8307964   0.8307802   0.8307964   0.8307802   0.8307964
   0.8593565   0.8593565   0.8593565   0.8593565   0.8593624   0.8593275
   0.8593624   0.8593275   0.8593624   0.8593275   0.8593624   0.8593275
   0.8308067   0.8308067   0.8308067   0.8308067   0.8307787   0.8307476
   0.8307787   0.8307476   0.8307787   0.8307476   0.8307787   0.8307476
  18.5363563  18.5363563  18.5363057  18.5362316  18.5363057  18.5362316
   5.6649950   5.6649950   5.6649950   5.6649950   5.6650470   5.6650992
   5.6650470   5.6650992   5.6650470   5.6650992   5.6650470   5.6650992
   6.0421187   6.0421187   6.0421187   6.0421187   6.0423570   6.0420041
   6.0423570   6.0420041   6.0423570   6.0420041   6.0423570   6.0420041
   6.3782796   6.3782796   6.3782796   6.3782796   6.3782401   6.3783219
   6.3782401   6.3783219   6.3782401   6.3783219   6.3782401   6.3783219
   7.6615310   7.6615310   7.6615310   7.6615310   7.6614309   7.6616146
   7.6614309   7.6616146   7.6614309   7.6616146   7.6614309   7.6616146
   6.0422990   6.0422990   6.0422990   6.0422990   6.0422677   6.0420599
   6.0422677   6.0420599   6.0422677   6.0420599   6.0422677   6.0420599
   7.6615359   7.6615359   7.6615359   7.6615359   7.6615914   7.6615896
   7.6615914   7.6615896   7.6615914   7.6615896   7.6615914   7.6615896
 TTTTTTTTTTTTTTTTTTTTTTTTTTTTTT MOQGAD      TELAPSE     2049.52 TCPU     1037.66
 TTTTTTTTTTTTTTTTTTTTTTTTTTTTTT SHELLXN     TELAPSE     2112.80 TCPU     1090.30
 TTTTTTTTTTTTTTTTTTTTTTTTTTTTTT MONMO3      TELAPSE     2117.32 TCPU     1094.82
 NUMERICALLY INTEGRATED DENSITY    635.9998668400
 TTTTTTTTTTTTTTTTTTTTTTTTTTTTTT NUMDFT      TELAPSE     2123.62 TCPU     1101.12
 CYC   4 ETOT(AU) -4.539602239169E+03 DETOT -6.00E-02 tst  5.06E-05 PX  2.97E-02
 TTTTTTTTTTTTTTTTTTTTTTTTTTTTTT DIIS        TELAPSE     2127.71 TCPU     1105.21
 DIIS TEST: 0.93022E-02 AT SCF   CYCLE   4 - DIIS ACTIVE - HISTORY:     4 CYCLES
 TTTTTTTTTTTTTTTTTTTTTTTTTTTTTT FDIK        TELAPSE     2130.43 TCPU     1107.26
 INSULATING STATE
 TOP OF VALENCE BANDS -    BAND    318; K    5; EIG -2.3092495E-01 AU
 TOP OF VALENCE BANDS -    BAND    318; K    1; EIG -2.3148462E-01 AU
 BOTTOM OF VIRTUAL BANDS - BAND    319; K    5; EIG  1.5347732E-02 AU
 DIRECT ENERGY BAND GAP:   6.7014 eV
 BOTTOM OF VIRTUAL BANDS - BAND    319; K    1; EIG  1.7696047E-02 AU
 TTTTTTTTTTTTTTTTTTTTTTTTTTTTTT PDIG        TELAPSE     2130.81 TCPU     1107.63
 CHARGE NORMALIZATION FACTOR   1.00000000
 TOTAL ATOMIC CHARGES:
   0.8802056   0.8802056   0.8802056   0.8802056   0.8802221   0.8802045
   0.8802221   0.8802045   0.8802221   0.8802045   0.8802221   0.8802045
   0.8802188   0.8802188   0.8802188   0.8802188   0.8802311   0.8802030
   0.8802311   0.8802030   0.8802311   0.8802030   0.8802311   0.8802030
   0.8304377   0.8304377   0.8304377   0.8304377   0.8304262   0.8304367
   0.8304262   0.8304367   0.8304262   0.8304367   0.8304262   0.8304367
   0.8617475   0.8617475   0.8617475   0.8617475   0.8617676   0.8617697
   0.8617676   0.8617697   0.8617676   0.8617697   0.8617676   0.8617697
   0.8304500   0.8304500   0.8304500   0.8304500   0.8304393   0.8304490
   0.8304393   0.8304490   0.8304393   0.8304490   0.8304393   0.8304490
  18.5265589  18.5265589  18.5265568  18.5265330  18.5265568  18.5265330
   5.6731352   5.6731352   5.6731352   5.6731352   5.6731306   5.6730742
   5.6731306   5.6730742   5.6731306   5.6730742   5.6731306   5.6730742
   6.0446935   6.0446935   6.0446935   6.0446935   6.0446958   6.0446207
   6.0446958   6.0446207   6.0446958   6.0446207   6.0446958   6.0446207
   6.3747881   6.3747881   6.3747881   6.3747881   6.3747889   6.3747692
   6.3747889   6.3747692   6.3747889   6.3747692   6.3747889   6.3747692
   7.6582000   7.6582000   7.6582000   7.6582000   7.6581911   7.6581895
   7.6581911   7.6581895   7.6581911   7.6581895   7.6581911   7.6581895
   6.0446795   6.0446795   6.0446795   6.0446795   6.0446865   6.0447974
   6.0446865   6.0447974   6.0446865   6.0447974   6.0446865   6.0447974
   7.6581691   7.6581691   7.6581691   7.6581691   7.6581414   7.6582160
   7.6581414   7.6582160   7.6581414   7.6582160   7.6581414   7.6582160
 TTTTTTTTTTTTTTTTTTTTTTTTTTTTTT MOQGAD      TELAPSE     2130.83 TCPU     1107.65
 TTTTTTTTTTTTTTTTTTTTTTTTTTTTTT SHELLXN     TELAPSE     2192.18 TCPU     1160.21
 TTTTTTTTTTTTTTTTTTTTTTTTTTTTTT MONMO3      TELAPSE     2195.72 TCPU     1163.76
 NUMERICALLY INTEGRATED DENSITY    635.9998667603
 TTTTTTTTTTTTTTTTTTTTTTTTTTTTTT NUMDFT      TELAPSE     2201.80 TCPU     1169.83
 CYC   5 ETOT(AU) -4.539603366828E+03 DETOT -1.13E-03 tst  1.19E-06 PX  4.85E-03
 TTTTTTTTTTTTTTTTTTTTTTTTTTTTTT DIIS        TELAPSE     2202.15 TCPU     1170.18
 DIIS TEST: 0.18019E-02 AT SCF   CYCLE   5 - DIIS ACTIVE - HISTORY:     5 CYCLES
 TTTTTTTTTTTTTTTTTTTTTTTTTTTTTT FDIK        TELAPSE     2204.67 TCPU     1171.79
 INSULATING STATE
 TOP OF VALENCE BANDS -    BAND    318; K    5; EIG -2.3082042E-01 AU
 TOP OF VALENCE BANDS -    BAND    318; K    1; EIG -2.3138688E-01 AU
 BOTTOM OF VIRTUAL BANDS - BAND    319; K    5; EIG  1.5323647E-02 AU
 DIRECT ENERGY BAND GAP:   6.6979 eV
 BOTTOM OF VIRTUAL BANDS - BAND    319; K    1; EIG  1.7752590E-02 AU
 TTTTTTTTTTTTTTTTTTTTTTTTTTTTTT PDIG        TELAPSE     2205.05 TCPU     1172.17
 CHARGE NORMALIZATION FACTOR   1.00000000
 TOTAL ATOMIC CHARGES:
   0.8796673   0.8796673   0.8796673   0.8796673   0.8796739   0.8796683
   0.8796739   0.8796683   0.8796739   0.8796683   0.8796739   0.8796683
   0.8796778   0.8796778   0.8796778   0.8796778   0.8796799   0.8796860
   0.8796799   0.8796860   0.8796799   0.8796860   0.8796799   0.8796860
   0.8312640   0.8312640   0.8312640   0.8312640   0.8312616   0.8312548
   0.8312616   0.8312548   0.8312616   0.8312548   0.8312616   0.8312548
   0.8615809   0.8615809   0.8615809   0.8615809   0.8615792   0.8615799
   0.8615792   0.8615799   0.8615792   0.8615799   0.8615792   0.8615799
   0.8312873   0.8312873   0.8312873   0.8312873   0.8312750   0.8312802
   0.8312750   0.8312802   0.8312750   0.8312802   0.8312750   0.8312802
  18.5251166  18.5251166  18.5251116  18.5251023  18.5251116  18.5251023
   5.6638107   5.6638107   5.6638107   5.6638107   5.6638237   5.6638364
   5.6638237   5.6638364   5.6638237   5.6638364   5.6638237   5.6638364
   6.0439036   6.0439036   6.0439036   6.0439036   6.0438582   6.0439086
   6.0438582   6.0439086   6.0438582   6.0439086   6.0438582   6.0439086
   6.3734365   6.3734365   6.3734365   6.3734365   6.3734535   6.3734529
   6.3734535   6.3734529   6.3734535   6.3734529   6.3734535   6.3734529
   7.6644364   7.6644364   7.6644364   7.6644364   7.6644329   7.6644846
   7.6644329   7.6644846   7.6644329   7.6644846   7.6644329   7.6644846
   6.0438987   6.0438987   6.0438987   6.0438987   6.0439034   6.0438564
   6.0439034   6.0438564   6.0439034   6.0438564   6.0439034   6.0438564
   7.6644827   7.6644827   7.6644827   7.6644827   7.6645036   7.6644355
   7.6645036   7.6644355   7.6645036   7.6644355   7.6645036   7.6644355
 TTTTTTTTTTTTTTTTTTTTTTTTTTTTTT MOQGAD      TELAPSE     2205.07 TCPU     1172.19
 TTTTTTTTTTTTTTTTTTTTTTTTTTTTTT SHELLXN     TELAPSE     2265.93 TCPU     1224.72
 TTTTTTTTTTTTTTTTTTTTTTTTTTTTTT MONMO3      TELAPSE     2276.93 TCPU     1235.73
 NUMERICALLY INTEGRATED DENSITY    635.9998668735
 TTTTTTTTTTTTTTTTTTTTTTTTTTTTTT NUMDFT      TELAPSE     2283.01 TCPU     1241.81
 CYC   6 ETOT(AU) -4.539603545328E+03 DETOT -1.78E-04 tst  5.26E-07 PX  1.76E-03
 TTTTTTTTTTTTTTTTTTTTTTTTTTTTTT DIIS        TELAPSE     2283.42 TCPU     1242.22
 DIIS TEST: 0.78568E-03 AT SCF   CYCLE   6 - DIIS ACTIVE - HISTORY:     6 CYCLES
 TTTTTTTTTTTTTTTTTTTTTTTTTTTTTT FDIK        TELAPSE     2285.49 TCPU     1243.42
 INSULATING STATE
 TOP OF VALENCE BANDS -    BAND    318; K    5; EIG -2.3083027E-01 AU
 TOP OF VALENCE BANDS -    BAND    318; K    1; EIG -2.3139289E-01 AU
 BOTTOM OF VIRTUAL BANDS - BAND    319; K    5; EIG  1.5317860E-02 AU
 DIRECT ENERGY BAND GAP:   6.6980 eV
 BOTTOM OF VIRTUAL BANDS - BAND    319; K    1; EIG  1.7772993E-02 AU
 TTTTTTTTTTTTTTTTTTTTTTTTTTTTTT PDIG        TELAPSE     2285.83 TCPU     1243.76
 CHARGE NORMALIZATION FACTOR   1.00000000
 TOTAL ATOMIC CHARGES:
   0.8799064   0.8799064   0.8799064   0.8799064   0.8799006   0.8799038
   0.8799006   0.8799038   0.8799006   0.8799038   0.8799006   0.8799038
   0.8799163   0.8799163   0.8799163   0.8799163   0.8799096   0.8799114
   0.8799096   0.8799114   0.8799096   0.8799114   0.8799096   0.8799114
   0.8309466   0.8309466   0.8309466   0.8309466   0.8309454   0.8309438
   0.8309454   0.8309438   0.8309454   0.8309438   0.8309454   0.8309438
   0.8612150   0.8612150   0.8612150   0.8612150   0.8612128   0.8612124
   0.8612128   0.8612124   0.8612128   0.8612124   0.8612128   0.8612124
   0.8309712   0.8309712   0.8309712   0.8309712   0.8309703   0.8309682
   0.8309703   0.8309682   0.8309703   0.8309682   0.8309703   0.8309682
  18.5253543  18.5253543  18.5253430  18.5253411  18.5253430  18.5253411
   5.6686297   5.6686297   5.6686297   5.6686297   5.6686352   5.6686382
   5.6686352   5.6686382   5.6686352   5.6686382   5.6686352   5.6686382
   6.0439590   6.0439590   6.0439590   6.0439590   6.0439734   6.0439605
   6.0439734   6.0439605   6.0439734   6.0439605   6.0439734   6.0439605
   6.3745565   6.3745565   6.3745565   6.3745565   6.3745542   6.3745631
   6.3745542   6.3745631   6.3745542   6.3745631   6.3745542   6.3745631
   7.6616262   7.6616262   7.6616262   7.6616262   7.6616330   7.6616170
   7.6616330   7.6616170   7.6616330   7.6616170   7.6616330   7.6616170
   6.0439467   6.0439467   6.0439467   6.0439467   6.0439446   6.0439480
   6.0439446   6.0439480   6.0439446   6.0439480   6.0439446   6.0439480
   7.6616510   7.6616510   7.6616510   7.6616510   7.6616517   7.6616591
   7.6616517   7.6616591   7.6616517   7.6616591   7.6616517   7.6616591
 TTTTTTTTTTTTTTTTTTTTTTTTTTTTTT MOQGAD      TELAPSE     2285.85 TCPU     1243.78
 TTTTTTTTTTTTTTTTTTTTTTTTTTTTTT SHELLXN     TELAPSE     2347.20 TCPU     1296.33
 TTTTTTTTTTTTTTTTTTTTTTTTTTTTTT MONMO3      TELAPSE     2352.09 TCPU     1301.22
 NUMERICALLY INTEGRATED DENSITY    635.9998668008
 TTTTTTTTTTTTTTTTTTTTTTTTTTTTTT NUMDFT      TELAPSE     2358.16 TCPU     1307.29
 CYC   7 ETOT(AU) -4.539603630986E+03 DETOT -8.57E-05 tst  2.21E-07 PX  6.54E-04
 TTTTTTTTTTTTTTTTTTTTTTTTTTTTTT DIIS        TELAPSE     2359.70 TCPU     1308.83
 DIIS TEST: 0.23050E-04 AT SCF   CYCLE   7 - DIIS ACTIVE - HISTORY:     7 CYCLES
 TTTTTTTTTTTTTTTTTTTTTTTTTTTTTT FDIK        TELAPSE     2368.58 TCPU     1308.85
 INSULATING STATE
 TOP OF VALENCE BANDS -    BAND    318; K    5; EIG -2.3082045E-01 AU
 TOP OF VALENCE BANDS -    BAND    318; K    1; EIG -2.3138524E-01 AU
 BOTTOM OF VIRTUAL BANDS - BAND    319; K    5; EIG  1.5363813E-02 AU
 DIRECT ENERGY BAND GAP:   6.6990 eV
 BOTTOM OF VIRTUAL BANDS - BAND    319; K    1; EIG  1.7780557E-02 AU
 TTTTTTTTTTTTTTTTTTTTTTTTTTTTTT PDIG        TELAPSE     2368.94 TCPU     1309.21
 CHARGE NORMALIZATION FACTOR   1.00000000
 TOTAL ATOMIC CHARGES:
   0.8799109   0.8799109   0.8799109   0.8799109   0.8799100   0.8799098
   0.8799100   0.8799098   0.8799100   0.8799098   0.8799100   0.8799098
   0.8799193   0.8799193   0.8799193   0.8799193   0.8799186   0.8799183
   0.8799186   0.8799183   0.8799186   0.8799183   0.8799186   0.8799183
   0.8308571   0.8308571   0.8308571   0.8308571   0.8308567   0.8308565
   0.8308567   0.8308565   0.8308567   0.8308565   0.8308567   0.8308565
   0.8614104   0.8614104   0.8614104   0.8614104   0.8614103   0.8614109
   0.8614103   0.8614109   0.8614103   0.8614109   0.8614103   0.8614109
   0.8308828   0.8308828   0.8308828   0.8308828   0.8308825   0.8308838
   0.8308825   0.8308838   0.8308825   0.8308838   0.8308825   0.8308838
  18.5253731  18.5253731  18.5253731  18.5253748  18.5253731  18.5253748
   5.6679206   5.6679206   5.6679206   5.6679206   5.6679205   5.6679091
   5.6679205   5.6679091   5.6679205   5.6679091   5.6679205   5.6679091
   6.0441360   6.0441360   6.0441360   6.0441360   6.0441386   6.0441345
   6.0441386   6.0441345   6.0441386   6.0441345   6.0441386   6.0441345
   6.3745562   6.3745562   6.3745562   6.3745562   6.3745562   6.3745552
   6.3745562   6.3745552   6.3745562   6.3745552   6.3745562   6.3745552
   7.6617940   7.6617940   7.6617940   7.6617940   7.6617899   7.6618079
   7.6617899   7.6618079   7.6617899   7.6618079   7.6617899   7.6618079
   6.0441361   6.0441361   6.0441361   6.0441361   6.0441391   6.0441415
   6.0441391   6.0441415   6.0441391   6.0441415   6.0441391   6.0441415
   7.6617909   7.6617909   7.6617909   7.6617909   7.6617885   7.6617869
   7.6617885   7.6617869   7.6617885   7.6617869   7.6617885   7.6617869
 TTTTTTTTTTTTTTTTTTTTTTTTTTTTTT MOQGAD      TELAPSE     2368.96 TCPU     1309.23
 TTTTTTTTTTTTTTTTTTTTTTTTTTTTTT SHELLXN     TELAPSE     2429.72 TCPU     1361.80
 TTTTTTTTTTTTTTTTTTTTTTTTTTTTTT MONMO3      TELAPSE     2435.82 TCPU     1367.90
 NUMERICALLY INTEGRATED DENSITY    635.9998668022
 TTTTTTTTTTTTTTTTTTTTTTTTTTTTTT NUMDFT      TELAPSE     2441.97 TCPU     1374.05
 CYC   8 ETOT(AU) -4.539603629669E+03 DETOT  1.32E-06 tst  7.76E-09 PX  9.91E-05
 TTTTTTTTTTTTTTTTTTTTTTTTTTTTTT DIIS        TELAPSE     2449.29 TCPU     1381.38
 DIIS TEST: 0.38648E-05 AT SCF   CYCLE   8 - DIIS ACTIVE - HISTORY:     8 CYCLES
 TTTTTTTTTTTTTTTTTTTTTTTTTTTTTT FDIK        TELAPSE     2451.74 TCPU     1382.57
 INSULATING STATE
 TOP OF VALENCE BANDS -    BAND    318; K    5; EIG -2.3082958E-01 AU
 TOP OF VALENCE BANDS -    BAND    318; K    1; EIG -2.3139375E-01 AU
 BOTTOM OF VIRTUAL BANDS - BAND    319; K    5; EIG  1.5315998E-02 AU
 DIRECT ENERGY BAND GAP:   6.6980 eV
 BOTTOM OF VIRTUAL BANDS - BAND    319; K    1; EIG  1.7772651E-02 AU
 TTTTTTTTTTTTTTTTTTTTTTTTTTTTTT PDIG        TELAPSE     2452.12 TCPU     1382.95
 CHARGE NORMALIZATION FACTOR   1.00000000
 TOTAL ATOMIC CHARGES:
   0.8798998   0.8798998   0.8798998   0.8798998   0.8798991   0.8799000
   0.8798991   0.8799000   0.8798991   0.8799000   0.8798991   0.8799000
   0.8799094   0.8799094   0.8799094   0.8799094   0.8799098   0.8799094
   0.8799098   0.8799094   0.8799098   0.8799094   0.8799098   0.8799094
   0.8309049   0.8309049   0.8309049   0.8309049   0.8309044   0.8309044
   0.8309044   0.8309044   0.8309044   0.8309044   0.8309044   0.8309044
   0.8613112   0.8613112   0.8613112   0.8613112   0.8613113   0.8613108
   0.8613113   0.8613108   0.8613113   0.8613108   0.8613113   0.8613108
   0.8309303   0.8309303   0.8309303   0.8309303   0.8309299   0.8309294
   0.8309299   0.8309294   0.8309299   0.8309294   0.8309299   0.8309294
  18.5252677  18.5252677  18.5252656  18.5252647  18.5252656  18.5252647
   5.6682755   5.6682755   5.6682755   5.6682755   5.6682756   5.6682795
   5.6682756   5.6682795   5.6682756   5.6682795   5.6682756   5.6682795
   6.0439314   6.0439314   6.0439314   6.0439314   6.0439333   6.0439319
   6.0439333   6.0439319   6.0439333   6.0439319   6.0439333   6.0439319
   6.3744599   6.3744599   6.3744599   6.3744599   6.3744604   6.3744626
   6.3744604   6.3744626   6.3744604   6.3744626   6.3744604   6.3744626
   7.6619048   7.6619048   7.6619048   7.6619048   7.6619082   7.6618950
   7.6619082   7.6618950   7.6619082   7.6618950   7.6619082   7.6618950
   6.0439158   6.0439158   6.0439158   6.0439158   6.0439128   6.0439132
   6.0439128   6.0439132   6.0439128   6.0439132   6.0439128   6.0439132
   7.6619231   7.6619231   7.6619231   7.6619231   7.6619239   7.6619300
   7.6619239   7.6619300   7.6619239   7.6619300   7.6619239   7.6619300
 TTTTTTTTTTTTTTTTTTTTTTTTTTTTTT MOQGAD      TELAPSE     2452.14 TCPU     1382.97
 TTTTTTTTTTTTTTTTTTTTTTTTTTTTTT SHELLXN     TELAPSE     2517.57 TCPU     1435.61
 TTTTTTTTTTTTTTTTTTTTTTTTTTTTTT MONMO3      TELAPSE     2523.89 TCPU     1441.92
 NUMERICALLY INTEGRATED DENSITY    635.9998668058
 TTTTTTTTTTTTTTTTTTTTTTTTTTTTTT NUMDFT      TELAPSE     2530.04 TCPU     1448.08
 CYC   9 ETOT(AU) -4.539603631159E+03 DETOT -1.49E-06 tst  2.30E-09 PX  6.42E-05
 TTTTTTTTTTTTTTTTTTTTTTTTTTTTTT DIIS        TELAPSE     2531.67 TCPU     1449.70
 DIIS TEST: 0.20364E-05 AT SCF   CYCLE   9 - DIIS ACTIVE - HISTORY:     9 CYCLES
 TTTTTTTTTTTTTTTTTTTTTTTTTTTTTT FDIK        TELAPSE     2538.08 TCPU     1451.19
 INSULATING STATE
 TOP OF VALENCE BANDS -    BAND    318; K    5; EIG -2.3082642E-01 AU
 TOP OF VALENCE BANDS -    BAND    318; K    1; EIG -2.3139098E-01 AU
 BOTTOM OF VIRTUAL BANDS - BAND    319; K    5; EIG  1.5340326E-02 AU
 DIRECT ENERGY BAND GAP:   6.6985 eV
 BOTTOM OF VIRTUAL BANDS - BAND    319; K    1; EIG  1.7775934E-02 AU
 TTTTTTTTTTTTTTTTTTTTTTTTTTTTTT PDIG        TELAPSE     2538.46 TCPU     1451.57
 CHARGE NORMALIZATION FACTOR   1.00000000
 TOTAL ATOMIC CHARGES:
   0.8798904   0.8798904   0.8798904   0.8798904   0.8798900   0.8798904
   0.8798900   0.8798904   0.8798900   0.8798904   0.8798900   0.8798904
   0.8799012   0.8799012   0.8799012   0.8799012   0.8799010   0.8799015
   0.8799010   0.8799015   0.8799010   0.8799015   0.8799010   0.8799015
   0.8309058   0.8309058   0.8309058   0.8309058   0.8309055   0.8309053
   0.8309055   0.8309053   0.8309055   0.8309053   0.8309055   0.8309053
   0.8613396   0.8613396   0.8613396   0.8613396   0.8613398   0.8613397
   0.8613398   0.8613397   0.8613398   0.8613397   0.8613398   0.8613397
   0.8309309   0.8309309   0.8309309   0.8309309   0.8309305   0.8309306
   0.8309305   0.8309306   0.8309305   0.8309306   0.8309305   0.8309306
  18.5253251  18.5253251  18.5253253  18.5253252  18.5253253  18.5253252
   5.6681343   5.6681343   5.6681343   5.6681343   5.6681341   5.6681357
   5.6681341   5.6681357   5.6681341   5.6681357   5.6681341   5.6681357
   6.0440686   6.0440686   6.0440686   6.0440686   6.0440690   6.0440713
   6.0440690   6.0440713   6.0440690   6.0440713   6.0440690   6.0440713
   6.3744910   6.3744910   6.3744910   6.3744910   6.3744914   6.3744920
   6.3744914   6.3744920   6.3744914   6.3744920   6.3744914   6.3744920
   7.6618052   7.6618052   7.6618052   7.6618052   7.6618050   7.6618053
   7.6618050   7.6618053   7.6618050   7.6618053   7.6618050   7.6618053
   6.0440458   6.0440458   6.0440458   6.0440458   6.0440450   6.0440421
   6.0440450   6.0440421   6.0440450   6.0440421   6.0440450   6.0440421
   7.6618245   7.6618245   7.6618245   7.6618245   7.6618266   7.6618233
   7.6618266   7.6618233   7.6618266   7.6618233   7.6618266   7.6618233
 TTTTTTTTTTTTTTTTTTTTTTTTTTTTTT MOQGAD      TELAPSE     2538.48 TCPU     1451.59
 TTTTTTTTTTTTTTTTTTTTTTTTTTTTTT SHELLXN     TELAPSE     2599.68 TCPU     1504.19
 TTTTTTTTTTTTTTTTTTTTTTTTTTTTTT MONMO3      TELAPSE     2604.36 TCPU     1508.86
 NUMERICALLY INTEGRATED DENSITY    635.9998668038
 TTTTTTTTTTTTTTTTTTTTTTTTTTTTTT NUMDFT      TELAPSE     2610.49 TCPU     1514.99
 CYC  10 ETOT(AU) -4.539603631201E+03 DETOT -4.13E-08 tst  7.72E-10 PX  2.89E-05
 TTTTTTTTTTTTTTTTTTTTTTTTTTTTTT DIIS        TELAPSE     2614.51 TCPU     1519.02
 DIIS TEST: 0.13987E-06 AT SCF   CYCLE  10 - DIIS ACTIVE - HISTORY:    10 CYCLES
 TTTTTTTTTTTTTTTTTTTTTTTTTTTTTT FDIK        TELAPSE     2621.97 TCPU     1525.61
 INSULATING STATE
 TOP OF VALENCE BANDS -    BAND    318; K    5; EIG -2.3082527E-01 AU
 TOP OF VALENCE BANDS -    BAND    318; K    1; EIG -2.3138974E-01 AU
 BOTTOM OF VIRTUAL BANDS - BAND    319; K    5; EIG  1.5336913E-02 AU
 DIRECT ENERGY BAND GAP:   6.6984 eV
 BOTTOM OF VIRTUAL BANDS - BAND    319; K    1; EIG  1.7775622E-02 AU
 TTTTTTTTTTTTTTTTTTTTTTTTTTTTTT PDIG        TELAPSE     2622.35 TCPU     1525.98
 CHARGE NORMALIZATION FACTOR   1.00000000
 TOTAL ATOMIC CHARGES:
   0.8798988   0.8798988   0.8798988   0.8798988   0.8798988   0.8798989
   0.8798988   0.8798989   0.8798988   0.8798989   0.8798988   0.8798989
   0.8799093   0.8799093   0.8799093   0.8799093   0.8799093   0.8799091
   0.8799093   0.8799091   0.8799093   0.8799091   0.8799093   0.8799091
   0.8308931   0.8308931   0.8308931   0.8308931   0.8308931   0.8308933
   0.8308931   0.8308933   0.8308931   0.8308933   0.8308931   0.8308933
   0.8613429   0.8613429   0.8613429   0.8613429   0.8613431   0.8613432
   0.8613431   0.8613432   0.8613431   0.8613432   0.8613431   0.8613432
   0.8309190   0.8309190   0.8309190   0.8309190   0.8309190   0.8309190
   0.8309190   0.8309190   0.8309190   0.8309190   0.8309190   0.8309190
  18.5253142  18.5253142  18.5253147  18.5253149  18.5253147  18.5253149
   5.6681448   5.6681448   5.6681448   5.6681448   5.6681445   5.6681424
   5.6681445   5.6681424   5.6681445   5.6681424   5.6681445   5.6681424
   6.0440317   6.0440317   6.0440317   6.0440317   6.0440322   6.0440298
   6.0440322   6.0440298   6.0440322   6.0440298   6.0440322   6.0440298
   6.3745052   6.3745052   6.3745052   6.3745052   6.3745052   6.3745049
   6.3745052   6.3745049   6.3745052   6.3745049   6.3745052   6.3745049
   7.6618364   7.6618364   7.6618364   7.6618364   7.6618363   7.6618365
   7.6618363   7.6618365   7.6618363   7.6618365   7.6618363   7.6618365
   6.0440162   6.0440162   6.0440162   6.0440162   6.0440170   6.0440189
   6.0440170   6.0440189   6.0440170   6.0440189   6.0440170   6.0440189
   7.6618453   7.6618453   7.6618453   7.6618453   7.6618438   7.6618469
   7.6618438   7.6618469   7.6618438   7.6618469   7.6618438   7.6618469
 TTTTTTTTTTTTTTTTTTTTTTTTTTTTTT MOQGAD      TELAPSE     2622.37 TCPU     1526.00
 TTTTTTTTTTTTTTTTTTTTTTTTTTTTTT SHELLXN     TELAPSE     2682.98 TCPU     1578.61
 TTTTTTTTTTTTTTTTTTTTTTTTTTTTTT MONMO3      TELAPSE     2690.53 TCPU     1586.16
 NUMERICALLY INTEGRATED DENSITY    635.9998668038
 TTTTTTTTTTTTTTTTTTTTTTTTTTTTTT NUMDFT      TELAPSE     2696.66 TCPU     1592.29
 CYC  11 ETOT(AU) -4.539603631077E+03 DETOT  1.24E-07 tst  2.92E-11 PX  6.94E-06
 TTTTTTTTTTTTTTTTTTTTTTTTTTTTTT DIIS        TELAPSE     2700.61 TCPU     1596.24
 DIIS TEST: 0.10308E-07 AT SCF   CYCLE  11 - DIIS ACTIVE - HISTORY:    11 CYCLES
 TTTTTTTTTTTTTTTTTTTTTTTTTTTTTT FDIK        TELAPSE     2703.50 TCPU     1598.47
 INSULATING STATE
 TOP OF VALENCE BANDS -    BAND    318; K    5; EIG -2.3082639E-01 AU
 TOP OF VALENCE BANDS -    BAND    318; K    1; EIG -2.3139091E-01 AU
 BOTTOM OF VIRTUAL BANDS - BAND    319; K    5; EIG  1.5337354E-02 AU
 DIRECT ENERGY BAND GAP:   6.6985 eV
 BOTTOM OF VIRTUAL BANDS - BAND    319; K    1; EIG  1.7775650E-02 AU
 TTTTTTTTTTTTTTTTTTTTTTTTTTTTTT PDIG        TELAPSE     2703.87 TCPU     1598.84
 CHARGE NORMALIZATION FACTOR   1.00000000
 TOTAL ATOMIC CHARGES:
   0.8798957   0.8798957   0.8798957   0.8798957   0.8798956   0.8798955
   0.8798956   0.8798955   0.8798956   0.8798955   0.8798956   0.8798955
   0.8799062   0.8799062   0.8799062   0.8799062   0.8799060   0.8799064
   0.8799060   0.8799064   0.8799060   0.8799064   0.8799060   0.8799064
   0.8308969   0.8308969   0.8308969   0.8308969   0.8308969   0.8308966
   0.8308969   0.8308966   0.8308969   0.8308966   0.8308969   0.8308966
   0.8613431   0.8613431   0.8613431   0.8613431   0.8613429   0.8613428
   0.8613429   0.8613428   0.8613429   0.8613428   0.8613429   0.8613428
   0.8309225   0.8309225   0.8309225   0.8309225   0.8309223   0.8309224
   0.8309223   0.8309224   0.8309223   0.8309224   0.8309223   0.8309224
  18.5253146  18.5253146  18.5253139  18.5253137  18.5253139  18.5253137
   5.6681414   5.6681414   5.6681414   5.6681414   5.6681424   5.6681441
   5.6681424   5.6681441   5.6681424   5.6681441   5.6681424   5.6681441
   6.0440433   6.0440433   6.0440433   6.0440433   6.0440423   6.0440450
   6.0440423   6.0440450   6.0440423   6.0440450   6.0440423   6.0440450
   6.3744957   6.3744957   6.3744957   6.3744957   6.3744956   6.3744962
   6.3744956   6.3744962   6.3744956   6.3744962   6.3744956   6.3744962
   7.6618254   7.6618254   7.6618254   7.6618254   7.6618256   7.6618259
   7.6618256   7.6618259   7.6618256   7.6618259   7.6618256   7.6618259
   6.0440266   6.0440266   6.0440266   6.0440266   6.0440260   6.0440235
   6.0440260   6.0440235   6.0440260   6.0440235   6.0440260   6.0440235
   7.6618461   7.6618461   7.6618461   7.6618461   7.6618479   7.6618440
   7.6618479   7.6618440   7.6618479   7.6618440   7.6618479   7.6618440
 TTTTTTTTTTTTTTTTTTTTTTTTTTTTTT MOQGAD      TELAPSE     2703.89 TCPU     1598.86
 TTTTTTTTTTTTTTTTTTTTTTTTTTTTTT SHELLXN     TELAPSE     2764.13 TCPU     1651.47
 TTTTTTTTTTTTTTTTTTTTTTTTTTTTTT MONMO3      TELAPSE     2773.46 TCPU     1660.80
 NUMERICALLY INTEGRATED DENSITY    635.9998668039
 TTTTTTTTTTTTTTTTTTTTTTTTTTTTTT NUMDFT      TELAPSE     2780.69 TCPU     1668.03
 CYC  12 ETOT(AU) -4.539603631100E+03 DETOT -2.27E-08 tst  2.15E-12 PX  2.85E-06
 TTTTTTTTTTTTTTTTTTTTTTTTTTTTTT DIIS        TELAPSE     2781.47 TCPU     1668.81
 DIIS TEST: 0.18138E-08 AT SCF   CYCLE  12 - DIIS ACTIVE - HISTORY:    12 CYCLES
 TTTTTTTTTTTTTTTTTTTTTTTTTTTTTT FDIK        TELAPSE     2783.38 TCPU     1670.10
 INSULATING STATE
 TOP OF VALENCE BANDS -    BAND    318; K    5; EIG -2.3082577E-01 AU
 TOP OF VALENCE BANDS -    BAND    318; K    1; EIG -2.3139027E-01 AU
 BOTTOM OF VIRTUAL BANDS - BAND    319; K    5; EIG  1.5337564E-02 AU
 DIRECT ENERGY BAND GAP:   6.6984 eV
 BOTTOM OF VIRTUAL BANDS - BAND    319; K    1; EIG  1.7775679E-02 AU
 TTTTTTTTTTTTTTTTTTTTTTTTTTTTTT PDIG        TELAPSE     2783.72 TCPU     1670.44
 CHARGE NORMALIZATION FACTOR   1.00000000
 TOTAL ATOMIC CHARGES:
   0.8798963   0.8798963   0.8798963   0.8798963   0.8798964   0.8798964
   0.8798964   0.8798964   0.8798964   0.8798964   0.8798964   0.8798964
   0.8799072   0.8799072   0.8799072   0.8799072   0.8799072   0.8799070
   0.8799072   0.8799070   0.8799072   0.8799070   0.8799072   0.8799070
   0.8308959   0.8308959   0.8308959   0.8308959   0.8308960   0.8308962
   0.8308960   0.8308962   0.8308960   0.8308962   0.8308960   0.8308962
   0.8613423   0.8613423   0.8613423   0.8613423   0.8613424   0.8613425
   0.8613424   0.8613425   0.8613424   0.8613425   0.8613424   0.8613425
   0.8309219   0.8309219   0.8309219   0.8309219   0.8309220   0.8309219
   0.8309220   0.8309219   0.8309220   0.8309219   0.8309220   0.8309219
  18.5253155  18.5253155  18.5253159  18.5253162  18.5253159  18.5253162
   5.6681421   5.6681421   5.6681421   5.6681421   5.6681415   5.6681397
   5.6681415   5.6681397   5.6681415   5.6681397   5.6681415   5.6681397
   6.0440408   6.0440408   6.0440408   6.0440408   6.0440421   6.0440396
   6.0440421   6.0440396   6.0440421   6.0440396   6.0440421   6.0440396
   6.3744999   6.3744999   6.3744999   6.3744999   6.3744999   6.3744998
   6.3744999   6.3744998   6.3744999   6.3744998   6.3744999   6.3744998
   7.6618323   7.6618323   7.6618323   7.6618323   7.6618325   7.6618310
   7.6618325   7.6618310   7.6618325   7.6618310   7.6618325   7.6618310
   6.0440229   6.0440229   6.0440229   6.0440229   6.0440234   6.0440253
   6.0440234   6.0440253   6.0440234   6.0440253   6.0440234   6.0440253
   7.6618404   7.6618404   7.6618404   7.6618404   7.6618385   7.6618427
   7.6618385   7.6618427   7.6618385   7.6618427   7.6618385   7.6618427
 TTTTTTTTTTTTTTTTTTTTTTTTTTTTTT MOQGAD      TELAPSE     2783.74 TCPU     1670.46
 TTTTTTTTTTTTTTTTTTTTTTTTTTTTTT SHELLXN     TELAPSE     2857.19 TCPU     1723.05
 TTTTTTTTTTTTTTTTTTTTTTTTTTTTTT MONMO3      TELAPSE     2862.26 TCPU     1728.12
 NUMERICALLY INTEGRATED DENSITY    635.9998668039
 TTTTTTTTTTTTTTTTTTTTTTTTTTTTTT NUMDFT      TELAPSE     2868.40 TCPU     1734.26
 CYC  13 ETOT(AU) -4.539603631097E+03 DETOT  2.49E-09 tst  1.10E-12 PX  1.44E-06
 TTTTTTTTTTTTTTTTTTTTTTTTTTTTTT DIIS        TELAPSE     2869.28 TCPU     1735.14
 DIIS TEST: 0.87246E-09 AT SCF   CYCLE  13 - DIIS ACTIVE - HISTORY:    13 CYCLES
 TTTTTTTTTTTTTTTTTTTTTTTTTTTTTT FDIK        TELAPSE     2871.12 TCPU     1736.13
 INSULATING STATE
 TOP OF VALENCE BANDS -    BAND    318; K    5; EIG -2.3082583E-01 AU
 TOP OF VALENCE BANDS -    BAND    318; K    1; EIG -2.3139036E-01 AU
 BOTTOM OF VIRTUAL BANDS - BAND    319; K    5; EIG  1.5337482E-02 AU
 DIRECT ENERGY BAND GAP:   6.6984 eV
 BOTTOM OF VIRTUAL BANDS - BAND    319; K    1; EIG  1.7775671E-02 AU
 TTTTTTTTTTTTTTTTTTTTTTTTTTTTTT PDIG        TELAPSE     2871.49 TCPU     1736.49
 CHARGE NORMALIZATION FACTOR   1.00000000
 TOTAL ATOMIC CHARGES:
   0.8798965   0.8798965   0.8798965   0.8798965   0.8798965   0.8798964
   0.8798965   0.8798964   0.8798965   0.8798964   0.8798965   0.8798964
   0.8799070   0.8799070   0.8799070   0.8799070   0.8799069   0.8799070
   0.8799069   0.8799070   0.8799069   0.8799070   0.8799069   0.8799070
   0.8308961   0.8308961   0.8308961   0.8308961   0.8308961   0.8308960
   0.8308961   0.8308960   0.8308961   0.8308960   0.8308961   0.8308960
   0.8613425   0.8613425   0.8613425   0.8613425   0.8613425   0.8613425
   0.8613425   0.8613425   0.8613425   0.8613425   0.8613425   0.8613425
   0.8309218   0.8309218   0.8309218   0.8309218   0.8309217   0.8309218
   0.8309217   0.8309218   0.8309217   0.8309218   0.8309217   0.8309218
  18.5253154  18.5253154  18.5253153  18.5253153  18.5253153  18.5253153
   5.6681415   5.6681415   5.6681415   5.6681415   5.6681420   5.6681414
   5.6681420   5.6681414   5.6681420   5.6681414   5.6681420   5.6681414
   6.0440402   6.0440402   6.0440402   6.0440402   6.0440399   6.0440405
   6.0440399   6.0440405   6.0440399   6.0440405   6.0440399   6.0440405
   6.3744997   6.3744997   6.3744997   6.3744997   6.3744996   6.3744997
   6.3744996   6.3744997   6.3744996   6.3744997   6.3744996   6.3744997
   7.6618288   7.6618288   7.6618288   7.6618288   7.6618286   7.6618299
   7.6618286   7.6618299   7.6618286   7.6618299   7.6618286   7.6618299
   6.0440242   6.0440242   6.0440242   6.0440242   6.0440244   6.0440236
   6.0440244   6.0440236   6.0440244   6.0440236   6.0440244   6.0440236
   7.6618440   7.6618440   7.6618440   7.6618440   7.6618443   7.6618434
   7.6618443   7.6618434   7.6618443   7.6618434   7.6618443   7.6618434
 TTTTTTTTTTTTTTTTTTTTTTTTTTTTTT MOQGAD      TELAPSE     2871.51 TCPU     1736.51
 TTTTTTTTTTTTTTTTTTTTTTTTTTTTTT SHELLXN     TELAPSE     2923.94 TCPU     1788.92
 +++ ENERGIES IN A.U. +++
 ::: EXT EL-POLE                                  -5.4438322463636E+03
 ::: EXT EL-SPHEROPOLE                             4.3596899255043E+01
 ::: BIELET ZONE E-E                               9.1831063568779E+03
 ::: TOTAL E-E                                     3.7828710097693E+03
 ::: TOTAL E-N + N-E                              -1.3085534683688E+04
 ::: TOTAL N-N                                     1.1141617534311E+03
 ::: KINETIC ENERGY                                4.0840366400404E+03
 ::: PSEUDO TOTAL   ENERGY                        -4.1044652804472E+03
 ::: VIRIAL COEFFICIENT                            9.9750520417469E-01
 TTTTTTTTTTTTTTTTTTTTTTTTTTTTTT MONMO3      TELAPSE     2929.19 TCPU     1794.17
 NUMERICALLY INTEGRATED DENSITY    635.9998668039
 TTTTTTTTTTTTTTTTTTTTTTTTTTTTTT NUMDFT      TELAPSE     2935.28 TCPU     1800.26
 CYC  14 ETOT(AU) -4.539603631098E+03 DETOT -3.46E-10 tst  3.84E-13 PX  1.44E-06

 == SCF ENDED - CONVERGENCE ON ENERGY      E(AU) -4.5396036310977E+03 CYCLES  14


 ENERGY EXPRESSION=HARTREE+FOCK EXCH*0.25000+(PBE        EXCH)*0.75000+PBE        CORR


 TOTAL ENERGY(DFT)(AU)( 14) -4.5396036310977E+03 DE-3.5E-10 tester 3.8E-13
 TTTTTTTTTTTTTTTTTTTTTTTTTTTTTT EDFT        TELAPSE     2935.30 TCPU     1800.28

 *******************************************************************************
 *                             FORCE CALCULATION                               *
 *******************************************************************************

 TTTTTTTTTTTTTTTTTTTTTTTTTTTTTT NUMDFG      TELAPSE     2988.98 TCPU     1853.96
 INFORMATION **** EXCPOG **** EXCH. BIPO BUFFER LENGTH (WORDS) =    16000000
 WARNING **** EXCPOG **** EXCH. BIPO BUFFER TOO SMALL - TO AVOID I/O SET EXCHSIZE =     8527248
 WARNING **** GENPOG **** COULOMB BIPO BUFFER TOO SMALL - TO AVOID I/O SET BIPOSIZE =     6807000
 INFORMATION **** GENPOG **** BIPO BUFFER LENGTH (WORDS) =     4000000
 TTTTTTTTTTTTTTTTTTTTTTTTTTTTTT SHELXG      TELAPSE     3300.49 TCPU     2147.89


 D3 DISPERSION ENERGY (AU)       -2.7424013424068E-01
 TOTAL ENERGY + DISP (AU)        -4.5398778712319E+03

 CARTESIAN FORCES IN HARTREE/BOHR (ANALYTICAL)
   ATOM                     X                   Y                   Z
   1   1             1.001419366986E-06 -1.493339510716E-06 -6.499550838646E-07
   2   1            -1.001419367541E-06  1.493339513825E-06 -6.499550889716E-07
   3   1             1.001419364655E-06  1.493339512049E-06  6.499550891936E-07
   4   1            -1.001419367319E-06 -1.493339514713E-06  6.499550880834E-07
   5   1            -6.363669696752E-07  9.959458813213E-07 -1.484139976249E-06
   6   1            -1.549393220390E-06 -6.635066015503E-07  9.744829452263E-07
   7   1             6.363669693421E-07 -9.959458805997E-07 -1.484139975805E-06
   8   1             1.549393221278E-06 -6.635066029936E-07 -9.744829437830E-07
   9   1            -6.363669753373E-07 -9.959458818765E-07  1.484139978913E-06
  10   1             1.549393217282E-06  6.635066049920E-07  9.744829425617E-07
  11   1             6.363669703413E-07  9.959458803777E-07  1.484139974917E-06
  12   1            -1.549393225275E-06  6.635066100991E-07 -9.744829453928E-07
  13   1             2.055545699875E-06  9.654293253725E-07 -5.661865427609E-07
  14   1            -2.055545697544E-06 -9.654293244843E-07 -5.661865409290E-07
  15   1             2.055545704094E-06 -9.654293289252E-07  5.661865442042E-07
  16   1            -2.055545702762E-06  9.654293258166E-07  5.661865430384E-07
  17   1            -5.847690619509E-07  2.055655008437E-06  9.397407385592E-07
  18   1             1.032263725165E-06 -5.726931275318E-07  2.103979434454E-06
  19   1             5.847690636718E-07 -2.055655009214E-06  9.397407296774E-07
  20   1            -1.032263724277E-06 -5.726931286976E-07 -2.103979435453E-06
  21   1            -5.847690634497E-07 -2.055655004662E-06 -9.397407358946E-07
  22   1            -1.032263721612E-06  5.726931247563E-07  2.103979437118E-06
  23   1             5.847690544014E-07  2.055655009436E-06 -9.397407301215E-07
  24   1             1.032263722944E-06  5.726931301964E-07 -2.103979433676E-06
  25   1            -9.544522277527E-07  4.749722197772E-07  1.243352670155E-06
  26   1             9.544522272531E-07 -4.749722188890E-07  1.243352667712E-06
  27   1            -9.544522263094E-07 -4.749722162245E-07 -1.243352665270E-06
  28   1             9.544522251992E-07  4.749722186670E-07 -1.243352669711E-06
  29   1             1.245805682171E-06 -9.497253694590E-07  4.994353761667E-07
  30   1             4.797112671540E-07  1.348676190727E-06 -9.622677103471E-07
  31   1            -1.245805688166E-06  9.497253691260E-07  4.994353774990E-07
  32   1            -4.797112693744E-07  1.348676192059E-06  9.622677108467E-07
  33   1             1.245805691719E-06  9.497253708468E-07 -4.994353774990E-07
  34   1            -4.797112687083E-07 -1.348676193391E-06 -9.622677095700E-07
  35   1            -1.245805690608E-06 -9.497253705137E-07 -4.994353779431E-07
  36   1             4.797112700405E-07 -1.348676195390E-06  9.622677106247E-07
  37   1            -8.381496328091E-07 -1.236595275067E-07  3.247574699161E-07
  38   1             8.381496328091E-07  1.236595261744E-07  3.247574715814E-07
  39   1            -8.381496382492E-07  1.236595235099E-07 -3.247574691390E-07
  40   1             8.381496335863E-07 -1.236595252863E-07 -3.247574694720E-07
  41   1             3.027332962091E-07 -8.615637785425E-07 -8.541920593075E-08
  42   1            -8.110381566340E-08  3.021386224544E-07 -8.733647451908E-07
  43   1            -3.027332914352E-07  8.615637802079E-07 -8.541920371030E-08
  44   1             8.110381477522E-08  3.021386217883E-07  8.733647463011E-07
  45   1             3.027332943217E-07  8.615637766551E-07  8.541920903937E-08
  46   1             8.110381477522E-08 -3.021386209001E-07 -8.733647454129E-07
  47   1            -3.027332959871E-07 -8.615637763221E-07  8.541920726302E-08
  48   1            -8.110381388704E-08 -3.021386206781E-07  8.733647453019E-07
  49   1            -9.473215218936E-07 -1.539674362894E-06 -7.529971614018E-07
  50   1             9.473215205613E-07  1.539674362894E-06 -7.529971592923E-07
  51   1            -9.473215161204E-07  1.539674365558E-06  7.529971590148E-07
  52   1             9.473215187850E-07 -1.539674364670E-06  7.529971594589E-07
  53   1            -7.494254762319E-07 -9.327437258122E-07 -1.525581290185E-06
  54   1            -1.512223740452E-06 -7.396424669959E-07 -9.631685999878E-07
  55   1             7.494254772866E-07  9.327437304751E-07 -1.525581290185E-06
  56   1             1.512223740008E-06 -7.396424683836E-07  9.631685953249E-07
  57   1            -7.494254791740E-07  9.327437255902E-07  1.525581289075E-06
  58   1             1.512223739564E-06  7.396424686057E-07 -9.631685975453E-07
  59   1             7.494254775642E-07 -9.327437271445E-07  1.525581289741E-06
  60   1            -1.512223738453E-06  7.396424682171E-07  9.631686004319E-07
  61 230             1.199040866595E-14 -1.776356839400E-15  4.545874074502E-06
  62 230            -3.192932029883E-14  5.224987109642E-15 -4.545874059875E-06
  63 230             4.678261069424E-06  2.151057110211E-15 -2.184363800950E-14
  64 230            -1.699335117067E-14  4.607990293892E-06  1.088018564133E-14
  65 230            -4.678261037283E-06 -3.329975184485E-14  2.781108676686E-14
  66 230             5.662137425588E-15 -4.607990280459E-06  2.442490654175E-15
  67   6            -2.667275163015E-06  3.449158204383E-06  3.335036975693E-06
  68   6             2.667275186718E-06 -3.449158210600E-06  3.335036987240E-06
  69   6            -2.667275190493E-06 -3.449158231028E-06 -3.335036989016E-06
  70   6             2.667275176393E-06  3.449158212376E-06 -3.335036975027E-06
  71   6             3.379398879233E-06 -2.641552639571E-06  3.586795088495E-06
  72   6             3.555372810382E-06  3.145794440940E-06 -2.407405218119E-06
  73   6            -3.379398854642E-06  2.641552621530E-06  3.586795092048E-06
  74   6            -3.555372796171E-06  3.145794425397E-06  2.407405195470E-06
  75   6             3.379398874348E-06  2.641552651950E-06 -3.586795084054E-06
  76   6            -3.555372812158E-06 -3.145794426396E-06 -2.407405222116E-06
  77   6            -3.379398883285E-06 -2.641552651061E-06 -3.586795087607E-06
  78   6             3.555372819264E-06 -3.145794401305E-06  2.407405171490E-06
  79   6             2.597396731030E-06  8.486670814989E-07 -7.133669654991E-09
  80   6            -2.597396741244E-06 -8.486670761698E-07 -7.133663437742E-09
  81   6             2.597396746129E-06 -8.486670495245E-07  7.133647450530E-09
  82   6            -2.597396731030E-06  8.486670672880E-07  7.133651891422E-09
  83   6            -8.678080831714E-08  2.644100574045E-06  8.117574754607E-07
  84   6             9.845507964457E-07 -7.910235133579E-09  2.646948898732E-06
  85   6             8.678078966540E-08 -2.644100540738E-06  8.117574648026E-07
  86   6            -9.845507840112E-07 -7.910233357222E-09 -2.646948874307E-06
  87   6            -8.678080742897E-08 -2.644100553617E-06 -8.117574701316E-07
  88   6            -9.845507928929E-07  7.910225363617E-09  2.646948908946E-06
  89   6             8.678080298807E-08  2.644100566940E-06 -8.117574790134E-07
  90   6             9.845507946693E-07  7.910223587260E-09 -2.646948865870E-06
  91   6             2.376031364992E-06  3.892154154528E-07 -8.487717808592E-07
  92   6            -2.376031358997E-06 -3.892154172291E-07 -8.487717948480E-07
  93   6             2.376031337681E-06 -3.892154101237E-07  8.487717808592E-07
  94   6            -2.376031352114E-06  3.892154207819E-07  8.487717901851E-07
  95   6            -8.845504548827E-07  2.399426892508E-06  2.894585122704E-07
  96   6             3.312555989510E-07 -8.761334622243E-07  2.337493297366E-06
  97   6             8.845504650967E-07 -2.399426889843E-06  2.894584998359E-07
  98   6            -3.312555989510E-07 -8.761334742147E-07 -2.337493288262E-06
  99   6            -8.845504650967E-07 -2.399426896948E-06 -2.894585051649E-07
 100   6            -3.312556042800E-07  8.761334713281E-07  2.337493291371E-06
 101   6             8.845504604338E-07  2.399426883626E-06 -2.894585122704E-07
 102   6             3.312555936219E-07  8.761334797658E-07 -2.337493296922E-06
 103   7            -2.958250087115E-06 -5.111876995922E-06 -6.745943891495E-06
 104   7             2.958250075569E-06  5.111876987041E-06 -6.745943899489E-06
 105   7            -2.958250068685E-06  5.111877003472E-06  6.745943898601E-06
 106   7             2.958250100438E-06 -5.111876997699E-06  6.745943885722E-06
 107   7            -6.764144854010E-06 -2.985886925710E-06 -5.141960886412E-06
 108   7            -5.169380975278E-06 -6.679024640466E-06 -3.032652151180E-06
 109   7             6.764144830473E-06  2.985886942586E-06 -5.141960904176E-06
 110   7             5.169380988157E-06 -6.679024608047E-06  3.032652126311E-06
 111   7            -6.764144847349E-06  2.985886908835E-06  5.141960902844E-06
 112   7             5.169381000147E-06  6.679024615597E-06 -3.032652120094E-06
 113   7             6.764144830029E-06 -2.985886903284E-06  5.141960929045E-06
 114   7            -5.169380990822E-06  6.679024611156E-06  3.032652124313E-06
 115   6            -1.135972469868E-06 -1.950749945578E-06  5.025295370942E-07
 116   6             1.135972462762E-06  1.950749952684E-06  5.025295344296E-07
 117   6            -1.135972483191E-06  1.950749943802E-06 -5.025295193306E-07
 118   6             1.135972473421E-06 -1.950749959789E-06 -5.025295131134E-07
 119   6             6.458107937313E-07 -1.165074704268E-06 -1.761111711573E-06
 120   6            -1.956699408723E-06  5.118683126248E-07 -1.110131837123E-06
 121   6            -6.458107701945E-07  1.165074673182E-06 -1.761111713350E-06
 122   6             1.956699417605E-06  5.118683215066E-07  1.110131823800E-06
 123   6             6.458108221530E-07  1.165074663412E-06  1.761111727561E-06
 124   6             1.956699382077E-06 -5.118682833150E-07 -1.110131875315E-06
 125   6            -6.458107746354E-07 -1.165074723808E-06  1.761111670717E-06
 126   6            -1.956699405170E-06 -5.118683059635E-07  1.110131817583E-06
 127   7            -2.196347389294E-06  4.949041006341E-06 -2.166700395545E-06
 128   7             2.196347367978E-06 -4.949040975255E-06 -2.166700399542E-06
 129   7            -2.196347365757E-06 -4.949040993907E-06  2.166700377559E-06
 130   7             2.196347367089E-06  4.949040994795E-06  2.166700389328E-06
 131   7            -2.176847066604E-06 -2.266253960492E-06  4.770290902290E-06
 132   7             4.752827270416E-06 -2.125470642378E-06 -2.399326211933E-06
 133   7             2.176847072377E-06  2.266253946726E-06  4.770290922718E-06
 134   7            -4.752827302834E-06 -2.125470687453E-06  2.399326251457E-06
 135   7            -2.176847115676E-06  2.266253960936E-06 -4.770290921829E-06
 136   7            -4.752827276189E-06  2.125470631720E-06 -2.399326215485E-06
 137   7             2.176847100355E-06 -2.266253942729E-06 -4.770290892964E-06
 138   7             4.752827284626E-06  2.125470659253E-06  2.399326251012E-06

 RESULTANT FORCE    -6.678685382511E-15  5.551115123126E-17  1.998401444325E-14

 ATOMIC PART

 SYMMETRY ALLOWED FORCES (ANALYTICAL) (DIRECTION, FORCE)

    1 -3.6312029E-06    2  9.7558988E-07    3 -6.9568014E-07    4  1.7109530E-07
    5 -3.7563683E-06    6  5.0852137E-07    7  2.1481697E-06    8  8.6800059E-07
    9 -3.1295129E-06   10 -1.9125339E-06   11 -3.4502460E-08   12  4.2723039E-06
   13  4.1340182E-06   14 -6.2130703E-07   15  2.0801469E-06   16  5.7622165E-07
   17  4.7462258E-06   18  6.4993097E-07   19  3.0862572E-06   20  8.6326623E-07
   21 -6.7808713E-07   22 -1.9584826E-06   23  2.6082182E-06   24  4.1872080E-07
   25 -1.0773678E-07   26 -2.2808835E-06   27  2.5857303E-06   28  1.2000197E-06
   29 -5.3052003E-08   30 -1.3602036E-06   31 -1.4430481E-06   32  8.1115560E-07
   33 -7.9030565E-07   34 -5.6594449E-07   35 -1.7391148E-06   36  3.1259042E-07
   37 -1.5534764E-06   38 -7.4598514E-07   39 -3.5171433E-06   40 -1.9732672E-06
   41 -2.3415851E-06   42 -2.3789465E-06   43 -2.2007129E-07   44 -2.2036577E-06
   45 -3.1846197E-06   46  6.4288368E-06   47 -6.6160602E-06   48  6.5166824E-06
   49  1.0913618E-05   50  4.5204563E-07   51  1.1057496E-06   52 -2.8107217E-06
   53  1.0773298E-05   54  1.0434721E-06   55 -3.2527725E-06   56 -3.5968569E-06
   57  9.4768816E-06   58 -2.0274963E-06   59  1.4161826E-06   60  4.8734702E-06
   61  4.0906870E-06   62 -9.0416089E-07   63  3.6165963E-06   64  1.9104380E-06
   65  5.1327905E-06   66  1.3811783E-06   67 -3.2742547E-06   68  2.3618990E-07
   69  3.9106495E-06   70  4.1262483E-06   71 -2.2086725E-06   72  2.1423588E-06
   73  1.3049320E-06   74  4.8029396E-06   75 -7.7057368E-07   76 -1.0276339E-05
   77 -9.2576512E-06   78 -1.1412883E-05   79 -1.5746686E-06   80 -1.1481722E-05
   81 -1.3788627E-05   82 -5.2449914E-06   83 -3.7196813E-06   84 -1.6756176E-05
   85 -3.6055288E-07   86  1.4858903E-06   87 -4.3652847E-06   88 -4.1245871E-06
   89 -1.3973016E-06   90 -7.3435005E-07   91  1.5685866E-06   92 -3.8284148E-06
   93 -2.0432997E-06   94  5.7488937E-06   95 -9.3723921E-06   96  3.8928967E-06
   97  5.4050193E-06   98  7.8628528E-06   99 -6.2834938E-06  100 -1.0712878E-05
  101  1.6980234E-06  102  3.7156434E-06

 CELL PART

 GRADIENT WITH RESPECT TO THE CELL PARAMETER IN HARTREE/BOHR
ORDER: -D/DA1X, -D/DA1Y, -D/DA1Z
       -D/DA2X, -D/DA2Y, -D/DA2Z
       -D/DA3X, -D/DA3Y, -D/DA3Z
  0.218211203204E-13  0.625952919187E-05  0.637430601813E-05
  0.635285739747E-05  0.226488139080E-13  0.637430584938E-05
  0.635285712569E-05  0.625952928246E-05  0.280714520844E-13

STRESS TENSOR, IN HARTREE/BOHR^3:
ORDER: 11 12 13
       21 22 23
       31 32 33
 -0.123013840766E-07  0.242007021736E-15 -0.284260447854E-15
 -0.109639312221E-15 -0.121206679306E-07  0.657831787311E-16
  0.136205549566E-15 -0.190561833684E-15 -0.123429163046E-07

PRESSURE FROM THE STRESS TENSOR,
IN HARTREE/BOHR^3:  0.12255E-07
PRESSURE IN GIGAPASCAL:  0.3606E-03
CONVERSION FACTOR: 1 HARTREE/BOHR^3= 29421 GIGAPASCAL
WHEN USING VALUES FOR BOHR RADIUS AND HARTREE
FROM IUPAC WEBSITE, APRIL 2009
ENTHALPY: -4.5398776678321E+03

 SYMMETRY ALLOWED FORCES (ANALYTICAL) (DIRECTION, FORCE)

    1  3.5229887E-04    2  9.4308559E-07    3 -2.6083224E-06
 TTTTTTTTTTTTTTTTTTTTTTTTTTTTTT TOTGRA_C    TELAPSE     3346.66 TCPU     2194.07
 *******************************************************************************
 LATTICE PARAMETERS (ANGSTROMS AND DEGREES) - BOHR = 0.5291772083 ANGSTROM
 PRIMITIVE CELL - CENTRING CODE 6/1 VOLUME=  2459.467386 - DENSITY  0.916 g/cm^3
         A              B              C           ALPHA      BETA       GAMMA 
    14.72835758    14.72835758    14.72835758   109.471221 109.471221 109.471221
 *******************************************************************************
 ATOMS IN THE ASYMMETRIC UNIT   36 - ATOMS IN THE UNIT CELL:  138
     ATOM                 X/A                 Y/B                 Z/C    
 *******************************************************************************
      1 T   1 H    -1.233459135151E-01  3.475055506828E-01 -2.382431249109E-01
      2 F   1 H    -4.142513244062E-01  1.148972113958E-01  2.382431249109E-01
      3 F   1 H     1.233459135151E-01 -1.148972113958E-01  4.708514641979E-01
      4 F   1 H     4.142513244062E-01 -3.475055506828E-01 -4.708514641979E-01
      5 T   1 H    -2.382431249109E-01 -1.233459135151E-01  3.475055506828E-01
      6 T   1 H     3.475055506828E-01 -2.382431249109E-01 -1.233459135151E-01
      7 F   1 H    -4.708514641979E-01  4.142513244062E-01 -3.475055506828E-01
      8 F   1 H     1.148972113958E-01  2.382431249109E-01 -4.142513244062E-01
      9 F   1 H     2.382431249109E-01 -4.142513244062E-01  1.148972113958E-01
     10 F   1 H    -1.148972113958E-01  4.708514641979E-01  1.233459135151E-01
     11 F   1 H     4.708514641979E-01  1.233459135151E-01 -1.148972113958E-01
     12 F   1 H    -3.475055506828E-01 -4.708514641979E-01  4.142513244062E-01
     13 T   1 H    -2.382416656019E-01  3.475487347213E-01 -1.233190627113E-01
     14 F   1 H     4.708677974326E-01 -1.149226028906E-01  1.233190627113E-01
     15 F   1 H     2.382416656019E-01  1.149226028906E-01 -4.142095996768E-01
     16 F   1 H    -4.708677974326E-01 -3.475487347213E-01  4.142095996768E-01
     17 T   1 H    -1.233190627113E-01 -2.382416656019E-01  3.475487347213E-01
     18 T   1 H     3.475487347213E-01 -1.233190627113E-01 -2.382416656019E-01
     19 F   1 H     4.142095996768E-01 -4.708677974326E-01 -3.475487347213E-01
     20 F   1 H    -1.149226028906E-01  1.233190627113E-01  4.708677974326E-01
     21 F   1 H     1.233190627113E-01  4.708677974326E-01 -1.149226028906E-01
     22 F   1 H     1.149226028906E-01 -4.142095996768E-01  2.382416656019E-01
     23 F   1 H    -4.142095996768E-01  2.382416656019E-01  1.149226028906E-01
     24 F   1 H    -3.475487347213E-01  4.142095996768E-01 -4.708677974326E-01
     25 T   1 H     4.393297006053E-01  1.371294836293E-01 -4.868715556383E-01
     26 F   1 H    -3.759989607324E-01 -7.379874375645E-02  4.868715556383E-01
     27 F   1 H    -4.393297006053E-01  7.379874375645E-02 -3.022002169760E-01
     28 F   1 H     3.759989607324E-01 -1.371294836293E-01  3.022002169760E-01
     29 T   1 H    -4.868715556383E-01  4.393297006053E-01  1.371294836293E-01
     30 T   1 H     1.371294836293E-01 -4.868715556383E-01  4.393297006053E-01
     31 F   1 H     3.022002169760E-01  3.759989607324E-01 -1.371294836293E-01
     32 F   1 H    -7.379874375645E-02  4.868715556383E-01 -3.759989607324E-01
     33 F   1 H     4.868715556383E-01 -3.759989607324E-01 -7.379874375645E-02
     34 F   1 H     7.379874375645E-02 -3.022002169760E-01 -4.393297006053E-01
     35 F   1 H    -3.022002169760E-01 -4.393297006053E-01  7.379874375645E-02
     36 F   1 H    -1.371294836293E-01  3.022002169760E-01  3.759989607324E-01
     37 T   1 H     4.903907400568E-01  2.493810591110E-01  4.904424907790E-01
     38 F   1 H    -2.410614316680E-01 -5.175072214371E-05 -4.904424907790E-01
     39 F   1 H    -4.903907400568E-01  5.175072214376E-05 -2.410096809458E-01
     40 F   1 H     2.410614316680E-01 -2.493810591110E-01  2.410096809458E-01
     41 T   1 H     4.904424907790E-01  4.903907400568E-01  2.493810591110E-01
     42 T   1 H     2.493810591110E-01  4.904424907790E-01  4.903907400568E-01
     43 F   1 H     2.410096809458E-01  2.410614316680E-01 -2.493810591110E-01
     44 F   1 H    -5.175072214376E-05 -4.904424907790E-01 -2.410614316680E-01
     45 F   1 H    -4.904424907790E-01 -2.410614316680E-01 -5.175072214371E-05
     46 F   1 H     5.175072214371E-05 -2.410096809458E-01 -4.903907400568E-01
     47 F   1 H    -2.410096809458E-01 -4.903907400568E-01  5.175072214371E-05
     48 F   1 H    -2.493810591110E-01  2.410096809458E-01  2.410614316680E-01
     49 T   1 H    -4.868838097307E-01  1.371635539182E-01  4.393495586217E-01
     50 F   1 H    -3.021860047035E-01  7.376663164761E-02 -4.393495586217E-01
     51 F   1 H     4.868838097307E-01 -7.376663164761E-02 -3.759526363511E-01
     52 F   1 H     3.021860047035E-01 -1.371635539182E-01  3.759526363511E-01
     53 T   1 H     4.393495586217E-01 -4.868838097307E-01  1.371635539182E-01
     54 T   1 H     1.371635539182E-01  4.393495586217E-01 -4.868838097307E-01
     55 F   1 H     3.759526363511E-01  3.021860047035E-01 -1.371635539182E-01
     56 F   1 H     7.376663164761E-02 -4.393495586217E-01 -3.021860047035E-01
     57 F   1 H    -4.393495586217E-01 -3.021860047035E-01  7.376663164761E-02
     58 F   1 H    -7.376663164761E-02 -3.759526363511E-01  4.868838097307E-01
     59 F   1 H    -3.759526363511E-01  4.868838097307E-01 -7.376663164761E-02
     60 F   1 H    -1.371635539182E-01  3.759526363511E-01  3.021860047035E-01
     61 T 230 ZN   -2.500239594802E-01  2.499760405198E-01 -5.000000000000E-01
     62 F 230 ZN    2.500239594802E-01 -2.499760405198E-01  5.000000000000E-01
     63 T 230 ZN   -5.000000000000E-01 -2.500239594802E-01  2.499760405198E-01
     64 T 230 ZN    2.499760405198E-01 -5.000000000000E-01 -2.500239594802E-01
     65 F 230 ZN   -5.000000000000E-01  2.500239594802E-01 -2.499760405198E-01
     66 F 230 ZN   -2.499760405198E-01 -5.000000000000E-01  2.500239594802E-01
     67 T   6 C    -3.853448159277E-01  2.448315741153E-01 -3.853216523132E-01
     68 F   6 C    -3.698467735715E-01 -2.316361450887E-05  3.853216523132E-01
     69 F   6 C     3.853448159277E-01  2.316361450887E-05 -3.698236099570E-01
     70 F   6 C     3.698467735715E-01 -2.448315741153E-01  3.698236099570E-01
     71 T   6 C    -3.853216523132E-01 -3.853448159277E-01  2.448315741153E-01
     72 T   6 C     2.448315741153E-01 -3.853216523132E-01 -3.853448159277E-01
     73 F   6 C     3.698236099570E-01  3.698467735715E-01 -2.448315741153E-01
     74 F   6 C    -2.316361450887E-05  3.853216523132E-01 -3.698467735715E-01
     75 F   6 C     3.853216523132E-01 -3.698467735715E-01 -2.316361450889E-05
     76 F   6 C     2.316361450887E-05 -3.698236099570E-01  3.853448159277E-01
     77 F   6 C    -3.698236099570E-01  3.853448159277E-01  2.316361450889E-05
     78 F   6 C    -2.448315741153E-01  3.698236099570E-01  3.698467735715E-01
     79 T   6 C    -2.104727244838E-01  3.195502893039E-01 -2.672040291994E-01
     80 F   6 C    -4.132456814967E-01  5.673130471561E-02  2.672040291994E-01
     81 F   6 C     2.104727244838E-01 -5.673130471561E-02 -4.699769862123E-01
     82 F   6 C     4.132456814967E-01 -3.195502893039E-01  4.699769862123E-01
     83 T   6 C    -2.672040291994E-01 -2.104727244838E-01  3.195502893039E-01
     84 T   6 C     3.195502893039E-01 -2.672040291994E-01 -2.104727244838E-01
     85 F   6 C     4.699769862123E-01  4.132456814967E-01 -3.195502893039E-01
     86 F   6 C     5.673130471561E-02  2.672040291994E-01 -4.132456814967E-01
     87 F   6 C     2.672040291994E-01 -4.132456814967E-01  5.673130471561E-02
     88 F   6 C    -5.673130471561E-02 -4.699769862123E-01  2.104727244838E-01
     89 F   6 C    -4.699769862123E-01  2.104727244838E-01 -5.673130471561E-02
     90 F   6 C    -3.195502893039E-01  4.699769862123E-01  4.132456814967E-01
     91 T   6 C    -4.913221665828E-01  1.892502976224E-01 -4.912955340632E-01
     92 F   6 C    -3.194541683144E-01 -2.663251964226E-05  4.912955340632E-01
     93 F   6 C     4.913221665828E-01  2.663251964237E-05 -3.194275357948E-01
     94 F   6 C     3.194541683144E-01 -1.892502976224E-01  3.194275357948E-01
     95 T   6 C    -4.912955340632E-01 -4.913221665828E-01  1.892502976224E-01
     96 T   6 C     1.892502976224E-01 -4.912955340632E-01 -4.913221665828E-01
     97 F   6 C     3.194275357948E-01  3.194541683144E-01 -1.892502976224E-01
     98 F   6 C    -2.663251964237E-05  4.912955340632E-01 -3.194541683144E-01
     99 F   6 C     4.912955340632E-01 -3.194541683144E-01 -2.663251964226E-05
    100 F   6 C     2.663251964226E-05 -3.194275357948E-01  4.913221665828E-01
    101 F   6 C    -3.194275357948E-01  4.913221665828E-01  2.663251964226E-05
    102 F   6 C    -1.892502976224E-01  3.194275357948E-01  3.194541683144E-01
    103 T   7 N    -2.855772861533E-01  2.724538536083E-01 -3.776909162297E-01
    104 F   7 N    -3.498552301620E-01  9.211363007631E-02  3.776909162297E-01
    105 F   7 N     2.855772861533E-01 -9.211363007631E-02 -4.419688602383E-01
    106 F   7 N     3.498552301620E-01 -2.724538536083E-01  4.419688602383E-01
    107 T   7 N    -3.776909162297E-01 -2.855772861533E-01  2.724538536083E-01
    108 T   7 N     2.724538536083E-01 -3.776909162297E-01 -2.855772861533E-01
    109 F   7 N     4.419688602383E-01  3.498552301620E-01 -2.724538536083E-01
    110 F   7 N     9.211363007631E-02  3.776909162297E-01 -3.498552301620E-01
    111 F   7 N     3.776909162297E-01 -3.498552301620E-01  9.211363007631E-02
    112 F   7 N    -9.211363007631E-02 -4.419688602383E-01  2.855772861533E-01
    113 F   7 N    -4.419688602383E-01  2.855772861533E-01 -9.211363007631E-02
    114 F   7 N    -2.724538536083E-01  4.419688602383E-01  3.498552301620E-01
    115 T   6 C    -2.672128615592E-01  3.195712891793E-01 -2.104503658885E-01
    116 F   6 C    -4.699783449322E-01 -5.676249567068E-02  2.104503658885E-01
    117 F   6 C     2.672128615592E-01  5.676249567068E-02 -4.132158492615E-01
    118 F   6 C     4.699783449322E-01 -3.195712891793E-01  4.132158492615E-01
    119 T   6 C    -2.104503658885E-01 -2.672128615592E-01  3.195712891793E-01
    120 T   6 C     3.195712891793E-01 -2.104503658885E-01 -2.672128615592E-01
    121 F   6 C     4.132158492615E-01  4.699783449322E-01 -3.195712891793E-01
    122 F   6 C    -5.676249567068E-02  2.104503658885E-01 -4.699783449322E-01
    123 F   6 C     2.104503658885E-01 -4.699783449322E-01 -5.676249567068E-02
    124 F   6 C     5.676249567068E-02 -4.132158492615E-01  2.672128615592E-01
    125 F   6 C    -4.132158492615E-01  2.672128615592E-01  5.676249567068E-02
    126 F   6 C    -3.195712891793E-01  4.132158492615E-01  4.699783449322E-01
    127 T   7 N    -3.777004809101E-01  2.724876392956E-01 -2.855461395819E-01
    128 F   7 N    -4.419662211225E-01 -9.215434132821E-02  2.855461395819E-01
    129 F   7 N     3.777004809101E-01  9.215434132821E-02 -3.498118797943E-01
    130 F   7 N     4.419662211225E-01 -2.724876392956E-01  3.498118797943E-01
    131 T   7 N    -2.855461395819E-01 -3.777004809101E-01  2.724876392956E-01
    132 T   7 N     2.724876392956E-01 -2.855461395819E-01 -3.777004809101E-01
    133 F   7 N     3.498118797943E-01  4.419662211225E-01 -2.724876392956E-01
    134 F   7 N    -9.215434132821E-02  2.855461395819E-01 -4.419662211225E-01
    135 F   7 N     2.855461395819E-01 -4.419662211225E-01 -9.215434132821E-02
    136 F   7 N     9.215434132821E-02 -3.498118797943E-01  3.777004809101E-01
    137 F   7 N    -3.498118797943E-01  3.777004809101E-01  9.215434132821E-02
    138 F   7 N    -2.724876392956E-01  3.498118797943E-01  4.419662211225E-01

 TRANSFORMATION MATRIX PRIMITIVE-CRYSTALLOGRAPHIC CELL
  0.0000  1.0000  1.0000  1.0000  0.0000  1.0000  1.0000  1.0000  0.0000

 *******************************************************************************
 CRYSTALLOGRAPHIC CELL (VOLUME=       4918.93477260)
         A              B              C           ALPHA      BETA       GAMMA 
    17.00684243    17.00684243    17.00684243    90.000000  90.000000  90.000000

 COORDINATES IN THE CRYSTALLOGRAPHIC CELL
     ATOM                 X/A                 Y/B                 Z/C    
 *******************************************************************************
      1 T   1 H     1.163041696435E-01 -3.545472945544E-01  2.312013810393E-01
      2 F   1 H    -1.163041696435E-01  3.545472945544E-01  2.312013810393E-01
      3 F   1 H     1.163041696435E-01  3.545472945544E-01 -2.312013810393E-01
      4 F   1 H    -1.163041696435E-01 -3.545472945544E-01 -2.312013810393E-01
      5 T   1 H     2.312013810393E-01  1.163041696435E-01 -3.545472945544E-01
      6 T   1 H    -3.545472945544E-01  2.312013810393E-01  1.163041696435E-01
      7 F   1 H    -2.312013810393E-01 -1.163041696435E-01 -3.545472945544E-01
      8 F   1 H     3.545472945544E-01  2.312013810393E-01 -1.163041696435E-01
      9 F   1 H     2.312013810393E-01 -1.163041696435E-01  3.545472945544E-01
     10 F   1 H     3.545472945544E-01 -2.312013810393E-01  1.163041696435E-01
     11 F   1 H    -2.312013810393E-01  1.163041696435E-01  3.545472945544E-01
     12 F   1 H    -3.545472945544E-01 -2.312013810393E-01 -1.163041696435E-01
     13 T   1 H     2.312356688060E-01 -3.545547315173E-01  1.163130659154E-01
     14 F   1 H    -2.312356688060E-01  3.545547315173E-01  1.163130659154E-01
     15 F   1 H     2.312356688060E-01  3.545547315173E-01 -1.163130659154E-01
     16 F   1 H    -2.312356688060E-01 -3.545547315173E-01 -1.163130659154E-01
     17 T   1 H     1.163130659154E-01  2.312356688060E-01 -3.545547315173E-01
     18 T   1 H    -3.545547315173E-01  1.163130659154E-01  2.312356688060E-01
     19 F   1 H    -1.163130659154E-01 -2.312356688060E-01 -3.545547315173E-01
     20 F   1 H     3.545547315173E-01  1.163130659154E-01 -2.312356688060E-01
     21 F   1 H     1.163130659154E-01 -2.312356688060E-01  3.545547315173E-01
     22 F   1 H     3.545547315173E-01 -1.163130659154E-01  2.312356688060E-01
     23 F   1 H    -1.163130659154E-01  2.312356688060E-01  3.545547315173E-01
     24 F   1 H    -3.545547315173E-01 -1.163130659154E-01 -2.312356688060E-01
     25 T   1 H     1.054641136929E-01  4.076643306688E-01  3.166536993643E-02
     26 F   1 H    -1.054641136929E-01 -4.076643306688E-01  3.166536993643E-02
     27 F   1 H     1.054641136929E-01 -4.076643306688E-01 -3.166536993643E-02
     28 F   1 H    -1.054641136929E-01  4.076643306688E-01 -3.166536993643E-02
     29 T   1 H     3.166536993643E-02  1.054641136929E-01  4.076643306688E-01
     30 T   1 H     4.076643306688E-01  3.166536993643E-02  1.054641136929E-01
     31 F   1 H    -3.166536993643E-02 -1.054641136929E-01  4.076643306688E-01
     32 F   1 H    -4.076643306688E-01  3.166536993643E-02 -1.054641136929E-01
     33 F   1 H     3.166536993643E-02 -1.054641136929E-01 -4.076643306688E-01
     34 F   1 H    -4.076643306688E-01 -3.166536993643E-02  1.054641136929E-01
     35 F   1 H    -3.166536993643E-02  1.054641136929E-01 -4.076643306688E-01
     36 F   1 H     4.076643306688E-01 -3.166536993643E-02 -1.054641136929E-01
     37 T   1 H     1.247164049166E-01  3.657260858624E-01  1.246646541944E-01
     38 F   1 H    -1.247164049166E-01 -3.657260858624E-01  1.246646541944E-01
     39 F   1 H     1.247164049166E-01 -3.657260858624E-01 -1.246646541944E-01
     40 F   1 H    -1.247164049166E-01  3.657260858624E-01 -1.246646541944E-01
     41 T   1 H     1.246646541944E-01  1.247164049166E-01  3.657260858624E-01
     42 T   1 H     3.657260858624E-01  1.246646541944E-01  1.247164049166E-01
     43 F   1 H    -1.246646541944E-01 -1.247164049166E-01  3.657260858624E-01
     44 F   1 H    -3.657260858624E-01  1.246646541944E-01 -1.247164049166E-01
     45 F   1 H     1.246646541944E-01 -1.247164049166E-01 -3.657260858624E-01
     46 F   1 H    -3.657260858624E-01 -1.246646541944E-01  1.247164049166E-01
     47 F   1 H    -1.246646541944E-01  1.247164049166E-01 -3.657260858624E-01
     48 F   1 H     3.657260858624E-01 -1.246646541944E-01 -1.247164049166E-01
     49 T   1 H     3.169846113531E-02  4.076510974864E-01  1.054650927829E-01
     50 F   1 H    -3.169846113531E-02 -4.076510974864E-01  1.054650927829E-01
     51 F   1 H     3.169846113531E-02 -4.076510974864E-01 -1.054650927829E-01
     52 F   1 H    -3.169846113531E-02  4.076510974864E-01 -1.054650927829E-01
     53 T   1 H     1.054650927829E-01  3.169846113531E-02  4.076510974864E-01
     54 T   1 H     4.076510974864E-01  1.054650927829E-01  3.169846113531E-02
     55 F   1 H    -1.054650927829E-01 -3.169846113531E-02  4.076510974864E-01
     56 F   1 H    -4.076510974864E-01  1.054650927829E-01 -3.169846113531E-02
     57 F   1 H     1.054650927829E-01 -3.169846113531E-02 -4.076510974864E-01
     58 F   1 H    -4.076510974864E-01 -1.054650927829E-01  3.169846113531E-02
     59 F   1 H    -1.054650927829E-01  3.169846113531E-02 -4.076510974864E-01
     60 F   1 H     4.076510974864E-01 -1.054650927829E-01 -3.169846113531E-02
     61 T 230 ZN   -5.000000000000E-01  0.000000000000E+00 -2.500239594802E-01
     62 F 230 ZN   -5.000000000000E-01 -5.527231508338E-17  2.500239594802E-01
     63 T 230 ZN   -2.500239594802E-01 -5.000000000000E-01 -2.763615754169E-17
     64 T 230 ZN   -2.763615754169E-17 -2.500239594802E-01 -5.000000000000E-01
     65 F 230 ZN    2.500239594802E-01 -5.000000000000E-01  0.000000000000E+00
     66 F 230 ZN    0.000000000000E+00  2.500239594802E-01 -5.000000000000E-01
     67 T   6 C     1.224273688649E-01  4.922509788219E-01  1.224042052504E-01
     68 F   6 C    -1.224273688649E-01 -4.922509788219E-01  1.224042052504E-01
     69 F   6 C     1.224273688649E-01 -4.922509788219E-01 -1.224042052504E-01
     70 F   6 C    -1.224273688649E-01  4.922509788219E-01 -1.224042052504E-01
     71 T   6 C     1.224042052504E-01  1.224273688649E-01  4.922509788219E-01
     72 T   6 C     4.922509788219E-01  1.224042052504E-01  1.224273688649E-01
     73 F   6 C    -1.224042052504E-01 -1.224273688649E-01  4.922509788219E-01
     74 F   6 C    -4.922509788219E-01  1.224042052504E-01 -1.224273688649E-01
     75 F   6 C     1.224042052504E-01 -1.224273688649E-01 -4.922509788219E-01
     76 F   6 C    -4.922509788219E-01 -1.224042052504E-01  1.224273688649E-01
     77 F   6 C    -1.224042052504E-01  1.224273688649E-01 -4.922509788219E-01
     78 F   6 C     4.922509788219E-01 -1.224042052504E-01 -1.224273688649E-01
     79 T   6 C     1.314094922942E-01 -3.986135214936E-01  1.881407970098E-01
     80 F   6 C    -1.314094922942E-01  3.986135214936E-01  1.881407970098E-01
     81 F   6 C     1.314094922942E-01  3.986135214936E-01 -1.881407970098E-01
     82 F   6 C    -1.314094922942E-01 -3.986135214936E-01 -1.881407970098E-01
     83 T   6 C     1.881407970098E-01  1.314094922942E-01 -3.986135214936E-01
     84 T   6 C    -3.986135214936E-01  1.881407970098E-01  1.314094922942E-01
     85 F   6 C    -1.881407970098E-01 -1.314094922942E-01 -3.986135214936E-01
     86 F   6 C     3.986135214936E-01  1.881407970098E-01 -1.314094922942E-01
     87 F   6 C     1.881407970098E-01 -1.314094922942E-01  3.986135214936E-01
     88 F   6 C     3.986135214936E-01 -1.881407970098E-01  1.314094922942E-01
     89 F   6 C    -1.881407970098E-01  1.314094922942E-01  3.986135214936E-01
     90 F   6 C    -3.986135214936E-01 -1.881407970098E-01 -1.314094922942E-01
     91 T   6 C     9.463846507102E-02  4.140660008658E-01  9.461183255137E-02
     92 F   6 C    -9.463846507102E-02 -4.140660008658E-01  9.461183255137E-02
     93 F   6 C     9.463846507102E-02 -4.140660008658E-01 -9.461183255137E-02
     94 F   6 C    -9.463846507102E-02  4.140660008658E-01 -9.461183255137E-02
     95 T   6 C     9.461183255137E-02  9.463846507102E-02  4.140660008658E-01
     96 T   6 C     4.140660008658E-01  9.461183255137E-02  9.463846507102E-02
     97 F   6 C    -9.461183255137E-02 -9.463846507102E-02  4.140660008658E-01
     98 F   6 C    -4.140660008658E-01  9.461183255137E-02 -9.463846507102E-02
     99 F   6 C     9.461183255137E-02 -9.463846507102E-02 -4.140660008658E-01
    100 F   6 C    -4.140660008658E-01 -9.461183255137E-02  9.463846507102E-02
    101 F   6 C    -9.461183255137E-02  9.463846507102E-02 -4.140660008658E-01
    102 F   6 C     4.140660008658E-01 -9.461183255137E-02 -9.463846507102E-02
    103 T   7 N     9.017011176601E-02 -4.678610279957E-01  1.822837418423E-01
    104 F   7 N    -9.017011176601E-02  4.678610279957E-01  1.822837418423E-01
    105 F   7 N     9.017011176601E-02  4.678610279957E-01 -1.822837418423E-01
    106 F   7 N    -9.017011176601E-02 -4.678610279957E-01 -1.822837418423E-01
    107 T   7 N     1.822837418423E-01  9.017011176601E-02 -4.678610279957E-01
    108 T   7 N    -4.678610279957E-01  1.822837418423E-01  9.017011176601E-02
    109 F   7 N    -1.822837418423E-01 -9.017011176601E-02 -4.678610279957E-01
    110 F   7 N     4.678610279957E-01  1.822837418423E-01 -9.017011176601E-02
    111 F   7 N     1.822837418423E-01 -9.017011176601E-02  4.678610279957E-01
    112 F   7 N     4.678610279957E-01 -1.822837418423E-01  9.017011176601E-02
    113 F   7 N    -1.822837418423E-01  9.017011176601E-02  4.678610279957E-01
    114 F   7 N    -4.678610279957E-01 -1.822837418423E-01 -9.017011176601E-02
    115 T   6 C     1.881668924250E-01 -3.986172583135E-01  1.314043967543E-01
    116 F   6 C    -1.881668924250E-01  3.986172583135E-01  1.314043967543E-01
    117 F   6 C     1.881668924250E-01  3.986172583135E-01 -1.314043967543E-01
    118 F   6 C    -1.881668924250E-01 -3.986172583135E-01 -1.314043967543E-01
    119 T   6 C     1.314043967543E-01  1.881668924250E-01 -3.986172583135E-01
    120 T   6 C    -3.986172583135E-01  1.314043967543E-01  1.881668924250E-01
    121 F   6 C    -1.314043967543E-01 -1.881668924250E-01 -3.986172583135E-01
    122 F   6 C     3.986172583135E-01  1.314043967543E-01 -1.881668924250E-01
    123 F   6 C     1.314043967543E-01 -1.881668924250E-01  3.986172583135E-01
    124 F   6 C     3.986172583135E-01 -1.314043967543E-01  1.881668924250E-01
    125 F   6 C    -1.314043967543E-01  1.881668924250E-01  3.986172583135E-01
    126 F   6 C    -3.986172583135E-01 -1.314043967543E-01 -1.881668924250E-01
    127 T   7 N     1.823209903119E-01 -4.678671298938E-01  9.016664898371E-02
    128 F   7 N    -1.823209903119E-01  4.678671298938E-01  9.016664898371E-02
    129 F   7 N     1.823209903119E-01  4.678671298938E-01 -9.016664898371E-02
    130 F   7 N    -1.823209903119E-01 -4.678671298938E-01 -9.016664898371E-02
    131 T   7 N     9.016664898371E-02  1.823209903119E-01 -4.678671298938E-01
    132 T   7 N    -4.678671298938E-01  9.016664898371E-02  1.823209903119E-01
    133 F   7 N    -9.016664898371E-02 -1.823209903119E-01 -4.678671298938E-01
    134 F   7 N     4.678671298938E-01  9.016664898371E-02 -1.823209903119E-01
    135 F   7 N     9.016664898371E-02 -1.823209903119E-01  4.678671298938E-01
    136 F   7 N     4.678671298938E-01 -9.016664898371E-02  1.823209903119E-01
    137 F   7 N    -9.016664898371E-02  1.823209903119E-01  4.678671298938E-01
    138 F   7 N    -4.678671298938E-01 -9.016664898371E-02 -1.823209903119E-01

 T = ATOM BELONGING TO THE ASYMMETRIC UNIT

 *******************************************************************************
 * CELL DEFORMATION
 *******************************************************************************

    ELASTIC STRAIN MATRIX (ADIMENSIONAL)

    1   -0.0150000000    0.0000000000    0.0000000000
    2    0.0000000000    0.0000000000    0.0000000000
    3    0.0000000000    0.0000000000    0.0000000000

 LATTICE PARAMETERS (ANGSTROMS AND DEGREES) OF
 (1) ORIGINAL PRIMITIVE CELL
 (2) ORIGINAL CRYSTALLOGRAPHIC CELL
 (3) DEFORMED PRIMITIVE CELL
 (4) DEFORMED CRYSTALLOGRAPHIC CELL

            A           B           C        ALPHA       BETA        GAMMA         VOL
 (1)   14.728358   14.728358   14.728358  109.471221  109.471221  109.471221 2459.467386
 (2)   17.006842   17.006842   17.006842   90.000000   90.000000   90.000000 4918.934773
 (3)   14.655086   14.655086   14.655086  110.285563  109.065590  109.065590 2422.575376
 (4)   16.751740   17.006842   17.006842   90.000000   90.000000   90.000000 4845.150751

 * CELL DEFORMATION COMPLETE - NO. OF SYMMOPS   4
 *******************************************************************************
 LATTICE PARAMETERS (ANGSTROMS AND DEGREES) - BOHR = 0.5291772083 ANGSTROM
 PRIMITIVE CELL - CENTRING CODE 6/1 VOLUME=  2422.575376 - DENSITY  0.930 g/cm^3
         A              B              C           ALPHA      BETA       GAMMA 
    14.65508585    14.65508585    14.65508585   110.285563 109.065590 109.065590
 *******************************************************************************
 ATOMS IN THE ASYMMETRIC UNIT   36 - ATOMS IN THE UNIT CELL:  138
     ATOM                 X/A                 Y/B                 Z/C    
 *******************************************************************************
      1 T   1 H    -1.233459135151E-01  3.475055506828E-01 -2.382431249109E-01
      2 F   1 H    -4.142513244062E-01  1.148972113958E-01  2.382431249109E-01
      3 F   1 H     1.233459135151E-01 -1.148972113958E-01  4.708514641979E-01
      4 F   1 H     4.142513244062E-01 -3.475055506828E-01 -4.708514641979E-01
      5 T   1 H    -2.382431249109E-01 -1.233459135151E-01  3.475055506828E-01
      6 T   1 H     3.475055506828E-01 -2.382431249109E-01 -1.233459135151E-01
      7 F   1 H    -4.708514641979E-01  4.142513244062E-01 -3.475055506828E-01
      8 F   1 H     1.148972113958E-01  2.382431249109E-01 -4.142513244062E-01
      9 F   1 H     2.382431249109E-01 -4.142513244062E-01  1.148972113958E-01
     10 F   1 H    -1.148972113958E-01  4.708514641979E-01  1.233459135151E-01
     11 F   1 H     4.708514641979E-01  1.233459135151E-01 -1.148972113958E-01
     12 F   1 H    -3.475055506828E-01 -4.708514641979E-01  4.142513244062E-01
     13 T   1 H    -2.382416656019E-01  3.475487347213E-01 -1.233190627113E-01
     14 F   1 H     4.708677974326E-01 -1.149226028906E-01  1.233190627113E-01
     15 F   1 H     2.382416656019E-01  1.149226028906E-01 -4.142095996768E-01
     16 F   1 H    -4.708677974326E-01 -3.475487347213E-01  4.142095996768E-01
     17 T   1 H    -1.233190627113E-01 -2.382416656019E-01  3.475487347213E-01
     18 T   1 H     3.475487347213E-01 -1.233190627113E-01 -2.382416656019E-01
     19 F   1 H     4.142095996768E-01 -4.708677974326E-01 -3.475487347213E-01
     20 F   1 H    -1.149226028906E-01  1.233190627113E-01  4.708677974326E-01
     21 F   1 H     1.233190627113E-01  4.708677974326E-01 -1.149226028906E-01
     22 F   1 H     1.149226028906E-01 -4.142095996768E-01  2.382416656019E-01
     23 F   1 H    -4.142095996768E-01  2.382416656019E-01  1.149226028906E-01
     24 F   1 H    -3.475487347213E-01  4.142095996768E-01 -4.708677974326E-01
     25 T   1 H     4.393297006053E-01  1.371294836293E-01 -4.868715556383E-01
     26 F   1 H    -3.759989607324E-01 -7.379874375645E-02  4.868715556383E-01
     27 F   1 H    -4.393297006053E-01  7.379874375645E-02 -3.022002169760E-01
     28 F   1 H     3.759989607324E-01 -1.371294836293E-01  3.022002169760E-01
     29 T   1 H    -4.868715556383E-01  4.393297006053E-01  1.371294836293E-01
     30 T   1 H     1.371294836293E-01 -4.868715556383E-01  4.393297006053E-01
     31 F   1 H     3.022002169760E-01  3.759989607324E-01 -1.371294836293E-01
     32 F   1 H    -7.379874375645E-02  4.868715556383E-01 -3.759989607324E-01
     33 F   1 H     4.868715556383E-01 -3.759989607324E-01 -7.379874375645E-02
     34 F   1 H     7.379874375645E-02 -3.022002169760E-01 -4.393297006053E-01
     35 F   1 H    -3.022002169760E-01 -4.393297006053E-01  7.379874375645E-02
     36 F   1 H    -1.371294836293E-01  3.022002169760E-01  3.759989607324E-01
     37 T   1 H     4.903907400568E-01  2.493810591110E-01  4.904424907790E-01
     38 F   1 H    -2.410614316680E-01 -5.175072214375E-05 -4.904424907790E-01
     39 F   1 H    -4.903907400568E-01  5.175072214381E-05 -2.410096809458E-01
     40 F   1 H     2.410614316680E-01 -2.493810591110E-01  2.410096809458E-01
     41 T   1 H     4.904424907790E-01  4.903907400568E-01  2.493810591110E-01
     42 T   1 H     2.493810591110E-01  4.904424907790E-01  4.903907400568E-01
     43 F   1 H     2.410096809458E-01  2.410614316680E-01 -2.493810591110E-01
     44 F   1 H    -5.175072214376E-05 -4.904424907790E-01 -2.410614316680E-01
     45 F   1 H    -4.904424907790E-01 -2.410614316680E-01 -5.175072214366E-05
     46 F   1 H     5.175072214371E-05 -2.410096809458E-01 -4.903907400568E-01
     47 F   1 H    -2.410096809458E-01 -4.903907400568E-01  5.175072214367E-05
     48 F   1 H    -2.493810591110E-01  2.410096809458E-01  2.410614316680E-01
     49 T   1 H    -4.868838097307E-01  1.371635539182E-01  4.393495586217E-01
     50 F   1 H    -3.021860047035E-01  7.376663164761E-02 -4.393495586217E-01
     51 F   1 H     4.868838097307E-01 -7.376663164761E-02 -3.759526363511E-01
     52 F   1 H     3.021860047035E-01 -1.371635539182E-01  3.759526363511E-01
     53 T   1 H     4.393495586217E-01 -4.868838097307E-01  1.371635539182E-01
     54 T   1 H     1.371635539182E-01  4.393495586217E-01 -4.868838097307E-01
     55 F   1 H     3.759526363511E-01  3.021860047035E-01 -1.371635539182E-01
     56 F   1 H     7.376663164761E-02 -4.393495586217E-01 -3.021860047035E-01
     57 F   1 H    -4.393495586217E-01 -3.021860047035E-01  7.376663164761E-02
     58 F   1 H    -7.376663164761E-02 -3.759526363511E-01  4.868838097307E-01
     59 F   1 H    -3.759526363511E-01  4.868838097307E-01 -7.376663164761E-02
     60 F   1 H    -1.371635539182E-01  3.759526363511E-01  3.021860047035E-01
     61 T 230 ZN   -2.500239594802E-01  2.499760405198E-01 -5.000000000000E-01
     62 F 230 ZN    2.500239594802E-01 -2.499760405198E-01 -5.000000000000E-01
     63 T 230 ZN   -5.000000000000E-01 -2.500239594802E-01  2.499760405198E-01
     64 T 230 ZN    2.499760405198E-01  5.000000000000E-01 -2.500239594802E-01
     65 F 230 ZN   -5.000000000000E-01  2.500239594802E-01 -2.499760405198E-01
     66 F 230 ZN   -2.499760405198E-01  5.000000000000E-01  2.500239594802E-01
     67 T   6 C    -3.853448159277E-01  2.448315741153E-01 -3.853216523132E-01
     68 F   6 C    -3.698467735715E-01 -2.316361450888E-05  3.853216523132E-01
     69 F   6 C     3.853448159277E-01  2.316361450888E-05 -3.698236099570E-01
     70 F   6 C     3.698467735715E-01 -2.448315741153E-01  3.698236099570E-01
     71 T   6 C    -3.853216523132E-01 -3.853448159277E-01  2.448315741153E-01
     72 T   6 C     2.448315741153E-01 -3.853216523132E-01 -3.853448159277E-01
     73 F   6 C     3.698236099570E-01  3.698467735715E-01 -2.448315741153E-01
     74 F   6 C    -2.316361450887E-05  3.853216523132E-01 -3.698467735715E-01
     75 F   6 C     3.853216523132E-01 -3.698467735715E-01 -2.316361450888E-05
     76 F   6 C     2.316361450887E-05 -3.698236099570E-01  3.853448159277E-01
     77 F   6 C    -3.698236099570E-01  3.853448159277E-01  2.316361450888E-05
     78 F   6 C    -2.448315741153E-01  3.698236099570E-01  3.698467735715E-01
     79 T   6 C    -2.104727244838E-01  3.195502893039E-01 -2.672040291994E-01
     80 F   6 C    -4.132456814967E-01  5.673130471561E-02  2.672040291994E-01
     81 F   6 C     2.104727244838E-01 -5.673130471561E-02 -4.699769862123E-01
     82 F   6 C     4.132456814967E-01 -3.195502893039E-01  4.699769862123E-01
     83 T   6 C    -2.672040291994E-01 -2.104727244838E-01  3.195502893039E-01
     84 T   6 C     3.195502893039E-01 -2.672040291994E-01 -2.104727244838E-01
     85 F   6 C     4.699769862123E-01  4.132456814967E-01 -3.195502893039E-01
     86 F   6 C     5.673130471561E-02  2.672040291994E-01 -4.132456814967E-01
     87 F   6 C     2.672040291994E-01 -4.132456814967E-01  5.673130471561E-02
     88 F   6 C    -5.673130471561E-02 -4.699769862123E-01  2.104727244838E-01
     89 F   6 C    -4.699769862123E-01  2.104727244838E-01 -5.673130471561E-02
     90 F   6 C    -3.195502893039E-01  4.699769862123E-01  4.132456814967E-01
     91 T   6 C    -4.913221665828E-01  1.892502976224E-01 -4.912955340632E-01
     92 F   6 C    -3.194541683144E-01 -2.663251964226E-05  4.912955340632E-01
     93 F   6 C     4.913221665828E-01  2.663251964240E-05 -3.194275357948E-01
     94 F   6 C     3.194541683144E-01 -1.892502976224E-01  3.194275357948E-01
     95 T   6 C    -4.912955340632E-01 -4.913221665828E-01  1.892502976224E-01
     96 T   6 C     1.892502976224E-01 -4.912955340632E-01 -4.913221665828E-01
     97 F   6 C     3.194275357948E-01  3.194541683144E-01 -1.892502976224E-01
     98 F   6 C    -2.663251964237E-05  4.912955340632E-01 -3.194541683144E-01
     99 F   6 C     4.912955340632E-01 -3.194541683144E-01 -2.663251964224E-05
    100 F   6 C     2.663251964226E-05 -3.194275357948E-01  4.913221665828E-01
    101 F   6 C    -3.194275357948E-01  4.913221665828E-01  2.663251964225E-05
    102 F   6 C    -1.892502976224E-01  3.194275357948E-01  3.194541683144E-01
    103 T   7 N    -2.855772861533E-01  2.724538536083E-01 -3.776909162297E-01
    104 F   7 N    -3.498552301620E-01  9.211363007631E-02  3.776909162297E-01
    105 F   7 N     2.855772861533E-01 -9.211363007631E-02 -4.419688602383E-01
    106 F   7 N     3.498552301620E-01 -2.724538536083E-01  4.419688602383E-01
    107 T   7 N    -3.776909162297E-01 -2.855772861533E-01  2.724538536083E-01
    108 T   7 N     2.724538536083E-01 -3.776909162297E-01 -2.855772861533E-01
    109 F   7 N     4.419688602383E-01  3.498552301620E-01 -2.724538536083E-01
    110 F   7 N     9.211363007631E-02  3.776909162297E-01 -3.498552301620E-01
    111 F   7 N     3.776909162297E-01 -3.498552301620E-01  9.211363007631E-02
    112 F   7 N    -9.211363007631E-02 -4.419688602383E-01  2.855772861533E-01
    113 F   7 N    -4.419688602383E-01  2.855772861533E-01 -9.211363007631E-02
    114 F   7 N    -2.724538536083E-01  4.419688602383E-01  3.498552301620E-01
    115 T   6 C    -2.672128615592E-01  3.195712891793E-01 -2.104503658885E-01
    116 F   6 C    -4.699783449322E-01 -5.676249567068E-02  2.104503658885E-01
    117 F   6 C     2.672128615592E-01  5.676249567068E-02 -4.132158492615E-01
    118 F   6 C     4.699783449322E-01 -3.195712891793E-01  4.132158492615E-01
    119 T   6 C    -2.104503658885E-01 -2.672128615592E-01  3.195712891793E-01
    120 T   6 C     3.195712891793E-01 -2.104503658885E-01 -2.672128615592E-01
    121 F   6 C     4.132158492615E-01  4.699783449322E-01 -3.195712891793E-01
    122 F   6 C    -5.676249567068E-02  2.104503658885E-01 -4.699783449322E-01
    123 F   6 C     2.104503658885E-01 -4.699783449322E-01 -5.676249567068E-02
    124 F   6 C     5.676249567068E-02 -4.132158492615E-01  2.672128615592E-01
    125 F   6 C    -4.132158492615E-01  2.672128615592E-01  5.676249567068E-02
    126 F   6 C    -3.195712891793E-01  4.132158492615E-01  4.699783449322E-01
    127 T   7 N    -3.777004809101E-01  2.724876392956E-01 -2.855461395819E-01
    128 F   7 N    -4.419662211225E-01 -9.215434132821E-02  2.855461395819E-01
    129 F   7 N     3.777004809101E-01  9.215434132821E-02 -3.498118797943E-01
    130 F   7 N     4.419662211225E-01 -2.724876392956E-01  3.498118797943E-01
    131 T   7 N    -2.855461395819E-01 -3.777004809101E-01  2.724876392956E-01
    132 T   7 N     2.724876392956E-01 -2.855461395819E-01 -3.777004809101E-01
    133 F   7 N     3.498118797943E-01  4.419662211225E-01 -2.724876392956E-01
    134 F   7 N    -9.215434132821E-02  2.855461395819E-01 -4.419662211225E-01
    135 F   7 N     2.855461395819E-01 -4.419662211225E-01 -9.215434132821E-02
    136 F   7 N     9.215434132821E-02 -3.498118797943E-01  3.777004809101E-01
    137 F   7 N    -3.498118797943E-01  3.777004809101E-01  9.215434132821E-02
    138 F   7 N    -2.724876392956E-01  3.498118797943E-01  4.419662211225E-01

 TRANSFORMATION MATRIX PRIMITIVE-CRYSTALLOGRAPHIC CELL
  0.0000  1.0000  1.0000  1.0000  0.0000  1.0000  1.0000  1.0000  0.0000

 *******************************************************************************
 CRYSTALLOGRAPHIC CELL (VOLUME=       4845.15075101)
         A              B              C           ALPHA      BETA       GAMMA 
    16.75173979    17.00684243    17.00684243    90.000000  90.000000  90.000000

 COORDINATES IN THE CRYSTALLOGRAPHIC CELL
     ATOM                 X/A                 Y/B                 Z/C    
 *******************************************************************************
      1 T   1 H     1.163041696435E-01 -3.545472945544E-01  2.312013810393E-01
      2 F   1 H    -1.163041696435E-01  3.545472945544E-01  2.312013810393E-01
      3 F   1 H     1.163041696435E-01  3.545472945544E-01 -2.312013810393E-01
      4 F   1 H    -1.163041696435E-01 -3.545472945544E-01 -2.312013810393E-01
      5 T   1 H     2.312013810393E-01  1.163041696435E-01 -3.545472945544E-01
      6 T   1 H    -3.545472945544E-01  2.312013810393E-01  1.163041696435E-01
      7 F   1 H    -2.312013810393E-01 -1.163041696435E-01 -3.545472945544E-01
      8 F   1 H     3.545472945544E-01  2.312013810393E-01 -1.163041696435E-01
      9 F   1 H     2.312013810393E-01 -1.163041696435E-01  3.545472945544E-01
     10 F   1 H     3.545472945544E-01 -2.312013810393E-01  1.163041696435E-01
     11 F   1 H    -2.312013810393E-01  1.163041696435E-01  3.545472945544E-01
     12 F   1 H    -3.545472945544E-01 -2.312013810393E-01 -1.163041696435E-01
     13 T   1 H     2.312356688060E-01 -3.545547315173E-01  1.163130659154E-01
     14 F   1 H    -2.312356688060E-01  3.545547315173E-01  1.163130659154E-01
     15 F   1 H     2.312356688060E-01  3.545547315173E-01 -1.163130659154E-01
     16 F   1 H    -2.312356688060E-01 -3.545547315173E-01 -1.163130659154E-01
     17 T   1 H     1.163130659154E-01  2.312356688060E-01 -3.545547315173E-01
     18 T   1 H    -3.545547315173E-01  1.163130659154E-01  2.312356688060E-01
     19 F   1 H    -1.163130659154E-01 -2.312356688060E-01 -3.545547315173E-01
     20 F   1 H     3.545547315173E-01  1.163130659154E-01 -2.312356688060E-01
     21 F   1 H     1.163130659154E-01 -2.312356688060E-01  3.545547315173E-01
     22 F   1 H     3.545547315173E-01 -1.163130659154E-01  2.312356688060E-01
     23 F   1 H    -1.163130659154E-01  2.312356688060E-01  3.545547315173E-01
     24 F   1 H    -3.545547315173E-01 -1.163130659154E-01 -2.312356688060E-01
     25 T   1 H     1.054641136929E-01  4.076643306688E-01  3.166536993643E-02
     26 F   1 H    -1.054641136929E-01 -4.076643306688E-01  3.166536993643E-02
     27 F   1 H     1.054641136929E-01 -4.076643306688E-01 -3.166536993643E-02
     28 F   1 H    -1.054641136929E-01  4.076643306688E-01 -3.166536993643E-02
     29 T   1 H     3.166536993643E-02  1.054641136929E-01  4.076643306688E-01
     30 T   1 H     4.076643306688E-01  3.166536993643E-02  1.054641136929E-01
     31 F   1 H    -3.166536993643E-02 -1.054641136929E-01  4.076643306688E-01
     32 F   1 H    -4.076643306688E-01  3.166536993643E-02 -1.054641136929E-01
     33 F   1 H     3.166536993643E-02 -1.054641136929E-01 -4.076643306688E-01
     34 F   1 H    -4.076643306688E-01 -3.166536993643E-02  1.054641136929E-01
     35 F   1 H    -3.166536993643E-02  1.054641136929E-01 -4.076643306688E-01
     36 F   1 H     4.076643306688E-01 -3.166536993643E-02 -1.054641136929E-01
     37 T   1 H     1.247164049166E-01  3.657260858624E-01  1.246646541944E-01
     38 F   1 H    -1.247164049166E-01 -3.657260858624E-01  1.246646541944E-01
     39 F   1 H     1.247164049166E-01 -3.657260858624E-01 -1.246646541944E-01
     40 F   1 H    -1.247164049166E-01  3.657260858624E-01 -1.246646541944E-01
     41 T   1 H     1.246646541944E-01  1.247164049166E-01  3.657260858624E-01
     42 T   1 H     3.657260858624E-01  1.246646541944E-01  1.247164049166E-01
     43 F   1 H    -1.246646541944E-01 -1.247164049166E-01  3.657260858624E-01
     44 F   1 H    -3.657260858624E-01  1.246646541944E-01 -1.247164049166E-01
     45 F   1 H     1.246646541944E-01 -1.247164049166E-01 -3.657260858624E-01
     46 F   1 H    -3.657260858624E-01 -1.246646541944E-01  1.247164049166E-01
     47 F   1 H    -1.246646541944E-01  1.247164049166E-01 -3.657260858624E-01
     48 F   1 H     3.657260858624E-01 -1.246646541944E-01 -1.247164049166E-01
     49 T   1 H     3.169846113531E-02  4.076510974864E-01  1.054650927829E-01
     50 F   1 H    -3.169846113531E-02 -4.076510974864E-01  1.054650927829E-01
     51 F   1 H     3.169846113531E-02 -4.076510974864E-01 -1.054650927829E-01
     52 F   1 H    -3.169846113531E-02  4.076510974864E-01 -1.054650927829E-01
     53 T   1 H     1.054650927829E-01  3.169846113531E-02  4.076510974864E-01
     54 T   1 H     4.076510974864E-01  1.054650927829E-01  3.169846113531E-02
     55 F   1 H    -1.054650927829E-01 -3.169846113531E-02  4.076510974864E-01
     56 F   1 H    -4.076510974864E-01  1.054650927829E-01 -3.169846113531E-02
     57 F   1 H     1.054650927829E-01 -3.169846113531E-02 -4.076510974864E-01
     58 F   1 H    -4.076510974864E-01 -1.054650927829E-01  3.169846113531E-02
     59 F   1 H    -1.054650927829E-01  3.169846113531E-02 -4.076510974864E-01
     60 F   1 H     4.076510974864E-01 -1.054650927829E-01 -3.169846113531E-02
     61 T 230 ZN   -5.000000000000E-01 -2.775823565229E-17 -2.500239594802E-01
     62 F 230 ZN   -5.000000000000E-01 -1.385363818936E-16  2.500239594802E-01
     63 T 230 ZN   -2.500239594802E-01  5.000000000000E-01  2.787499368957E-17
     64 T 230 ZN   -4.172393194726E-17 -2.500239594802E-01  5.000000000000E-01
     65 F 230 ZN    2.500239594802E-01  5.000000000000E-01  5.551115123126E-17
     66 F 230 ZN    1.408777440557E-17  2.500239594802E-01  5.000000000000E-01
     67 T   6 C     1.224273688649E-01  4.922509788219E-01  1.224042052504E-01
     68 F   6 C    -1.224273688649E-01 -4.922509788219E-01  1.224042052504E-01
     69 F   6 C     1.224273688649E-01 -4.922509788219E-01 -1.224042052504E-01
     70 F   6 C    -1.224273688649E-01  4.922509788219E-01 -1.224042052504E-01
     71 T   6 C     1.224042052504E-01  1.224273688649E-01  4.922509788219E-01
     72 T   6 C     4.922509788219E-01  1.224042052504E-01  1.224273688649E-01
     73 F   6 C    -1.224042052504E-01 -1.224273688649E-01  4.922509788219E-01
     74 F   6 C    -4.922509788219E-01  1.224042052504E-01 -1.224273688649E-01
     75 F   6 C     1.224042052504E-01 -1.224273688649E-01 -4.922509788219E-01
     76 F   6 C    -4.922509788219E-01 -1.224042052504E-01  1.224273688649E-01
     77 F   6 C    -1.224042052504E-01  1.224273688649E-01 -4.922509788219E-01
     78 F   6 C     4.922509788219E-01 -1.224042052504E-01 -1.224273688649E-01
     79 T   6 C     1.314094922942E-01 -3.986135214936E-01  1.881407970098E-01
     80 F   6 C    -1.314094922942E-01  3.986135214936E-01  1.881407970098E-01
     81 F   6 C     1.314094922942E-01  3.986135214936E-01 -1.881407970098E-01
     82 F   6 C    -1.314094922942E-01 -3.986135214936E-01 -1.881407970098E-01
     83 T   6 C     1.881407970098E-01  1.314094922942E-01 -3.986135214936E-01
     84 T   6 C    -3.986135214936E-01  1.881407970098E-01  1.314094922942E-01
     85 F   6 C    -1.881407970098E-01 -1.314094922942E-01 -3.986135214936E-01
     86 F   6 C     3.986135214936E-01  1.881407970098E-01 -1.314094922942E-01
     87 F   6 C     1.881407970098E-01 -1.314094922942E-01  3.986135214936E-01
     88 F   6 C     3.986135214936E-01 -1.881407970098E-01  1.314094922942E-01
     89 F   6 C    -1.881407970098E-01  1.314094922942E-01  3.986135214936E-01
     90 F   6 C    -3.986135214936E-01 -1.881407970098E-01 -1.314094922942E-01
     91 T   6 C     9.463846507102E-02  4.140660008658E-01  9.461183255137E-02
     92 F   6 C    -9.463846507102E-02 -4.140660008658E-01  9.461183255137E-02
     93 F   6 C     9.463846507102E-02 -4.140660008658E-01 -9.461183255137E-02
     94 F   6 C    -9.463846507102E-02  4.140660008658E-01 -9.461183255137E-02
     95 T   6 C     9.461183255137E-02  9.463846507102E-02  4.140660008658E-01
     96 T   6 C     4.140660008658E-01  9.461183255137E-02  9.463846507102E-02
     97 F   6 C    -9.461183255137E-02 -9.463846507102E-02  4.140660008658E-01
     98 F   6 C    -4.140660008658E-01  9.461183255137E-02 -9.463846507102E-02
     99 F   6 C     9.461183255137E-02 -9.463846507102E-02 -4.140660008658E-01
    100 F   6 C    -4.140660008658E-01 -9.461183255137E-02  9.463846507102E-02
    101 F   6 C    -9.461183255137E-02  9.463846507102E-02 -4.140660008658E-01
    102 F   6 C     4.140660008658E-01 -9.461183255137E-02 -9.463846507102E-02
    103 T   7 N     9.017011176601E-02 -4.678610279957E-01  1.822837418423E-01
    104 F   7 N    -9.017011176601E-02  4.678610279957E-01  1.822837418423E-01
    105 F   7 N     9.017011176601E-02  4.678610279957E-01 -1.822837418423E-01
    106 F   7 N    -9.017011176601E-02 -4.678610279957E-01 -1.822837418423E-01
    107 T   7 N     1.822837418423E-01  9.017011176601E-02 -4.678610279957E-01
    108 T   7 N    -4.678610279957E-01  1.822837418423E-01  9.017011176601E-02
    109 F   7 N    -1.822837418423E-01 -9.017011176601E-02 -4.678610279957E-01
    110 F   7 N     4.678610279957E-01  1.822837418423E-01 -9.017011176601E-02
    111 F   7 N     1.822837418423E-01 -9.017011176601E-02  4.678610279957E-01
    112 F   7 N     4.678610279957E-01 -1.822837418423E-01  9.017011176601E-02
    113 F   7 N    -1.822837418423E-01  9.017011176601E-02  4.678610279957E-01
    114 F   7 N    -4.678610279957E-01 -1.822837418423E-01 -9.017011176601E-02
    115 T   6 C     1.881668924250E-01 -3.986172583135E-01  1.314043967543E-01
    116 F   6 C    -1.881668924250E-01  3.986172583135E-01  1.314043967543E-01
    117 F   6 C     1.881668924250E-01  3.986172583135E-01 -1.314043967543E-01
    118 F   6 C    -1.881668924250E-01 -3.986172583135E-01 -1.314043967543E-01
    119 T   6 C     1.314043967543E-01  1.881668924250E-01 -3.986172583135E-01
    120 T   6 C    -3.986172583135E-01  1.314043967543E-01  1.881668924250E-01
    121 F   6 C    -1.314043967543E-01 -1.881668924250E-01 -3.986172583135E-01
    122 F   6 C     3.986172583135E-01  1.314043967543E-01 -1.881668924250E-01
    123 F   6 C     1.314043967543E-01 -1.881668924250E-01  3.986172583135E-01
    124 F   6 C     3.986172583135E-01 -1.314043967543E-01  1.881668924250E-01
    125 F   6 C    -1.314043967543E-01  1.881668924250E-01  3.986172583135E-01
    126 F   6 C    -3.986172583135E-01 -1.314043967543E-01 -1.881668924250E-01
    127 T   7 N     1.823209903119E-01 -4.678671298938E-01  9.016664898371E-02
    128 F   7 N    -1.823209903119E-01  4.678671298938E-01  9.016664898371E-02
    129 F   7 N     1.823209903119E-01  4.678671298938E-01 -9.016664898371E-02
    130 F   7 N    -1.823209903119E-01 -4.678671298938E-01 -9.016664898371E-02
    131 T   7 N     9.016664898371E-02  1.823209903119E-01 -4.678671298938E-01
    132 T   7 N    -4.678671298938E-01  9.016664898371E-02  1.823209903119E-01
    133 F   7 N    -9.016664898371E-02 -1.823209903119E-01 -4.678671298938E-01
    134 F   7 N     4.678671298938E-01  9.016664898371E-02 -1.823209903119E-01
    135 F   7 N     9.016664898371E-02 -1.823209903119E-01  4.678671298938E-01
    136 F   7 N     4.678671298938E-01 -9.016664898371E-02  1.823209903119E-01
    137 F   7 N    -9.016664898371E-02  1.823209903119E-01  4.678671298938E-01
    138 F   7 N    -4.678671298938E-01 -9.016664898371E-02 -1.823209903119E-01

 T = ATOM BELONGING TO THE ASYMMETRIC UNIT

 ****    4 SYMMOPS - TRANSLATORS IN FRACTIONAL UNITS
 **** MATRICES AND TRANSLATORS IN THE CRYSTALLOGRAPHIC REFERENCE FRAME
   V INV                    ROTATION MATRICES                   TRANSLATORS
   1   1  1.00  0.00  0.00  0.00  1.00  0.00  0.00  0.00  1.00  0.00  0.00  0.00
   2   2  0.00  1.00 -1.00  1.00 -0.00 -1.00  0.00 -0.00 -1.00  0.00  0.00  0.00
   3   3 -1.00  0.00  0.00 -1.00  0.00  1.00 -1.00  1.00  0.00  0.00  0.00  0.00
   4   4  0.00 -1.00  1.00  0.00 -1.00 -0.00  1.00 -1.00 -0.00  0.00  0.00  0.00

 DIRECT LATTICE VECTORS CARTESIAN COMPONENTS (ANGSTROM)
          X                    Y                    Z
  -0.837586989547E+01   0.850342121368E+01   0.850342121368E+01
   0.837586989547E+01  -0.850342121368E+01   0.850342121368E+01
   0.837586989547E+01   0.850342121368E+01  -0.850342121368E+01


 CARTESIAN COORDINATES - PRIMITIVE CELL
 *******************************************************************************
 *      ATOM          X(ANGSTROM)         Y(ANGSTROM)         Z(ANGSTROM)
 *******************************************************************************
    1     1 H     1.948297186470E+00 -6.029729971534E+00  3.932005456324E+00
    2     1 H    -1.948297186470E+00  6.029729971534E+00  3.932005456324E+00
    3     1 H     1.948297186470E+00  6.029729971534E+00 -3.932005456324E+00
    4     1 H    -1.948297186470E+00 -6.029729971534E+00 -3.932005456324E+00
    5     1 H     3.873025374479E+00  1.977966686772E+00 -6.029729971534E+00
    6     1 H    -5.939284021961E+00  3.932005456324E+00  1.977966686772E+00
    7     1 H    -3.873025374479E+00 -1.977966686772E+00 -6.029729971534E+00
    8     1 H     5.939284021961E+00  3.932005456324E+00 -1.977966686772E+00
    9     1 H     3.873025374479E+00 -1.977966686772E+00  6.029729971534E+00
   10     1 H     5.939284021961E+00 -3.932005456324E+00  1.977966686772E+00
   11     1 H    -3.873025374479E+00  1.977966686772E+00  6.029729971534E+00
   12     1 H    -5.939284021961E+00 -3.932005456324E+00 -1.977966686772E+00
   13     1 H     3.873599754223E+00 -6.029856450789E+00  1.978117984266E+00
   14     1 H    -3.873599754223E+00  6.029856450789E+00  1.978117984266E+00
   15     1 H     3.873599754223E+00  6.029856450789E+00 -1.978117984266E+00
   16     1 H    -3.873599754223E+00 -6.029856450789E+00 -1.978117984266E+00
   17     1 H     1.948446214502E+00  3.932588582968E+00 -6.029856450789E+00
   18     1 H    -5.939408604027E+00  1.978117984266E+00  3.932588582968E+00
   19     1 H    -1.948446214502E+00 -3.932588582968E+00 -6.029856450789E+00
   20     1 H     5.939408604027E+00  1.978117984266E+00 -3.932588582968E+00
   21     1 H     1.948446214502E+00 -3.932588582968E+00  6.029856450789E+00
   22     1 H     5.939408604027E+00 -1.978117984266E+00  3.932588582968E+00
   23     1 H    -1.948446214502E+00  3.932588582968E+00  6.029856450789E+00
   24     1 H    -5.939408604027E+00 -1.978117984266E+00 -3.932588582968E+00
   25     1 H     1.766707389866E+00  6.933083034940E+00  5.385279569130E-01
   26     1 H    -1.766707389866E+00 -6.933083034940E+00  5.385279569130E-01
   27     1 H     1.766707389866E+00 -6.933083034940E+00 -5.385279569130E-01
   28     1 H    -1.766707389866E+00  6.933083034940E+00 -5.385279569130E-01
   29     1 H     5.304500375593E-01  1.793611563316E+00  6.933083034940E+00
   30     1 H     6.829086789416E+00  5.385279569130E-01  1.793611563316E+00
   31     1 H    -5.304500375593E-01 -1.793611563316E+00  6.933083034940E+00
   32     1 H    -6.829086789416E+00  5.385279569130E-01 -1.793611563316E+00
   33     1 H     5.304500375593E-01 -1.793611563316E+00 -6.933083034940E+00
   34     1 H    -6.829086789416E+00 -5.385279569130E-01  1.793611563316E+00
   35     1 H    -5.304500375593E-01  1.793611563316E+00 -6.933083034940E+00
   36     1 H     6.829086789416E+00 -5.385279569130E-01 -1.793611563316E+00
   37     1 H     2.089216762825E+00  6.219845913837E+00  2.120152130146E+00
   38     1 H    -2.089216762825E+00 -6.219845913837E+00  2.120152130146E+00
   39     1 H     2.089216762825E+00 -6.219845913837E+00 -2.120152130146E+00
   40     1 H    -2.089216762825E+00  6.219845913837E+00 -2.120152130146E+00
   41     1 H     2.088349848194E+00  2.121032246523E+00  6.219845913837E+00
   42     1 H     6.126548225129E+00  2.120152130146E+00  2.121032246523E+00
   43     1 H    -2.088349848194E+00 -2.121032246523E+00  6.219845913837E+00
   44     1 H    -6.126548225129E+00  2.120152130146E+00 -2.121032246523E+00
   45     1 H     2.088349848194E+00 -2.121032246523E+00 -6.219845913837E+00
   46     1 H    -6.126548225129E+00 -2.120152130146E+00  2.121032246523E+00
   47     1 H    -2.088349848194E+00  2.121032246523E+00 -6.219845913837E+00
   48     1 H     6.126548225129E+00 -2.120152130146E+00 -2.121032246523E+00
   49     1 H     5.310043727122E-01  6.932857980292E+00  1.793628214546E+00
   50     1 H    -5.310043727122E-01 -6.932857980292E+00  1.793628214546E+00
   51     1 H     5.310043727122E-01 -6.932857980292E+00 -1.793628214546E+00
   52     1 H    -5.310043727122E-01  6.932857980292E+00 -1.793628214546E+00
   53     1 H     1.766723791328E+00  5.390907337180E-01  6.932857980292E+00
   54     1 H     6.828865110588E+00  1.793628214546E+00  5.390907337180E-01
   55     1 H    -1.766723791328E+00 -5.390907337180E-01  6.932857980292E+00
   56     1 H    -6.828865110588E+00  1.793628214546E+00 -5.390907337180E-01
   57     1 H     1.766723791328E+00 -5.390907337180E-01 -6.932857980292E+00
   58     1 H    -6.828865110588E+00 -1.793628214546E+00  5.390907337180E-01
   59     1 H    -1.766723791328E+00  5.390907337180E-01 -6.932857980292E+00
   60     1 H     6.828865110588E+00 -1.793628214546E+00 -5.390907337180E-01
   61   230 ZN    8.375869895475E+00 -4.720799398000E-16 -4.252118081945E+00
   62   230 ZN    8.375869895475E+00 -2.356066417321E-15 -1.275472434541E+01
   63   230 ZN   -4.188336310716E+00  8.503421213680E+00  4.740656253421E-16
   64   230 ZN   -6.989484510357E-16 -4.252118081945E+00  8.503421213680E+00
   65   230 ZN   -1.256340348023E+01  8.503421213680E+00  9.440694019514E-16
   66   230 ZN    2.359947310757E-16 -1.275472434541E+01  8.503421213680E+00
   67     6 C     2.050871426516E+00  8.371634831538E+00  2.081709031140E+00
   68     6 C    -2.050871426516E+00 -8.371634831538E+00  2.081709031140E+00
   69     6 C     2.050871426516E+00 -8.371634831538E+00 -2.081709031140E+00
   70     6 C    -2.050871426516E+00  8.371634831538E+00 -2.081709031140E+00
   71     6 C     2.050483395673E+00  2.082102971082E+00  8.371634831538E+00
   72     6 C     8.246060309065E+00  2.081709031140E+00  2.082102971082E+00
   73     6 C    -2.050483395673E+00 -2.082102971082E+00  8.371634831538E+00
   74     6 C    -8.246060309065E+00  2.081709031140E+00 -2.082102971082E+00
   75     6 C     2.050483395673E+00 -2.082102971082E+00 -8.371634831538E+00
   76     6 C    -8.246060309065E+00 -2.081709031140E+00  2.082102971082E+00
   77     6 C    -2.050483395673E+00  2.082102971082E+00 -8.371634831538E+00
   78     6 C     8.246060309065E+00 -2.081709031140E+00 -2.082102971082E+00
   79     6 C     2.201337620972E+00 -6.779157349456E+00  3.199680888903E+00
   80     6 C    -2.201337620972E+00  6.779157349456E+00  3.199680888903E+00
   81     6 C     2.201337620972E+00  6.779157349456E+00 -3.199680888903E+00
   82     6 C    -2.201337620972E+00 -6.779157349456E+00 -3.199680888903E+00
   83     6 C     3.151685675569E+00  2.234860528906E+00 -6.779157349456E+00
   84     6 C    -6.677469989214E+00  3.199680888903E+00  2.234860528906E+00
   85     6 C    -3.151685675569E+00 -2.234860528906E+00 -6.779157349456E+00
   86     6 C     6.677469989214E+00  3.199680888903E+00 -2.234860528906E+00
   87     6 C     3.151685675569E+00 -2.234860528906E+00  6.779157349456E+00
   88     6 C     6.677469989214E+00 -3.199680888903E+00  2.234860528906E+00
   89     6 C    -3.151685675569E+00  2.234860528906E+00  6.779157349456E+00
   90     6 C    -6.677469989214E+00 -3.199680888903E+00 -2.234860528906E+00
   91     6 C     1.585358941085E+00  7.041955231252E+00  1.609048527965E+00
   92     6 C    -1.585358941085E+00 -7.041955231252E+00  1.609048527965E+00
   93     6 C     1.585358941085E+00 -7.041955231252E+00 -1.609048527965E+00
   94     6 C    -1.585358941085E+00  7.041955231252E+00 -1.609048527965E+00
   95     6 C     1.584912800046E+00  1.609501463030E+00  7.041955231252E+00
   96     6 C     6.936325902783E+00  1.609048527965E+00  1.609501463030E+00
   97     6 C    -1.584912800046E+00 -1.609501463030E+00  7.041955231252E+00
   98     6 C    -6.936325902783E+00  1.609048527965E+00 -1.609501463030E+00
   99     6 C     1.584912800046E+00 -1.609501463030E+00 -7.041955231252E+00
  100     6 C    -6.936325902783E+00 -1.609048527965E+00  1.609501463030E+00
  101     6 C    -1.584912800046E+00  1.609501463030E+00 -7.041955231252E+00
  102     6 C     6.936325902783E+00 -1.609048527965E+00 -1.609501463030E+00
  103     7 N     1.510506249225E+00 -7.956838781025E+00  3.100070874582E+00
  104     7 N    -1.510506249225E+00  7.956838781025E+00  3.100070874582E+00
  105     7 N     1.510506249225E+00  7.956838781025E+00 -3.100070874582E+00
  106     7 N    -1.510506249225E+00 -7.956838781025E+00 -3.100070874582E+00
  107     7 N     3.053569811463E+00  1.533508882462E+00 -7.956838781025E+00
  108     7 N    -7.837486199310E+00  3.100070874582E+00  1.533508882462E+00
  109     7 N    -3.053569811463E+00 -1.533508882462E+00 -7.956838781025E+00
  110     7 N     7.837486199310E+00  3.100070874582E+00 -1.533508882462E+00
  111     7 N     3.053569811463E+00 -1.533508882462E+00  7.956838781025E+00
  112     7 N     7.837486199310E+00 -3.100070874582E+00  1.533508882462E+00
  113     7 N    -3.053569811463E+00  1.533508882462E+00  7.956838781025E+00
  114     7 N    -7.837486199310E+00 -3.100070874582E+00 -1.533508882462E+00
  115     6 C     3.152122819175E+00 -6.779220900964E+00  2.234773869863E+00
  116     6 C    -3.152122819175E+00  6.779220900964E+00  2.234773869863E+00
  117     6 C     3.152122819175E+00  6.779220900964E+00 -2.234773869863E+00
  118     6 C    -3.152122819175E+00 -6.779220900964E+00 -2.234773869863E+00
  119     6 C     2.201252261815E+00  3.200124689518E+00 -6.779220900964E+00
  120     6 C    -6.677532587450E+00  2.234773869863E+00  3.200124689518E+00
  121     6 C    -2.201252261815E+00 -3.200124689518E+00 -6.779220900964E+00
  122     6 C     6.677532587450E+00  2.234773869863E+00 -3.200124689518E+00
  123     6 C     2.201252261815E+00 -3.200124689518E+00  6.779220900964E+00
  124     6 C     6.677532587450E+00 -2.234773869863E+00  3.200124689518E+00
  125     6 C    -2.201252261815E+00  3.200124689518E+00  6.779220900964E+00
  126     6 C    -6.677532587450E+00 -2.234773869863E+00 -3.200124689518E+00
  127     7 N     3.054193788133E+00 -7.956942555045E+00  1.533449991469E+00
  128     7 N    -3.054193788133E+00  7.956942555045E+00  1.533449991469E+00
  129     7 N     3.054193788133E+00  7.956942555045E+00 -1.533449991469E+00
  130     7 N    -3.054193788133E+00 -7.956942555045E+00 -1.533449991469E+00
  131     7 N     1.510448241597E+00  3.100704353435E+00 -7.956942555045E+00
  132     7 N    -7.837588416719E+00  1.533449991469E+00  3.100704353435E+00
  133     7 N    -1.510448241597E+00 -3.100704353435E+00 -7.956942555045E+00
  134     7 N     7.837588416719E+00  1.533449991469E+00 -3.100704353435E+00
  135     7 N     1.510448241597E+00 -3.100704353435E+00  7.956942555045E+00
  136     7 N     7.837588416719E+00 -1.533449991469E+00  3.100704353435E+00
  137     7 N    -1.510448241597E+00  3.100704353435E+00  7.956942555045E+00
  138     7 N    -7.837588416719E+00 -1.533449991469E+00 -3.100704353435E+00

 *******************************************************************************
 *                             OPTIMIZATION STARTS                             *
 *******************************************************************************
 RECLASIFICATION OF INDICES FOR INTEGRAL CALC ACCORDING TO DIFFERENT CRITERIA:
           FIXDELTE                  FIXDELTX              FIXDELTN
           0.0000000                0.0000000              *****
 *******************************************************************************

 *******************************************************************************
 COORDINATE OPTIMIZATION - POINT    1
 INFORMATION **** EXCBUF **** EXCH. BIPO BUFFER: WORDS USED =     4000000
 WARNING **** EXCBUF **** EXCH. BIPO BUFFER TOO SMALL - TO AVOID I/O SET EXCHSIZE =     8527248

 DFT PARAMETERS

     ATOM       ELECTRONS   NET CHARGE   R(ANGSTROM)
   1   1  H       1.0000      0.0000     1.11000000
  61 230  ZN     20.0000      0.0000     1.37000000
  67   6  C       6.0000      0.0000     0.77000000
 103   7  N       7.0000      0.0000     0.74000000

 SIZE OF GRID=    1939752
 TTTTTTTTTTTTTTTTTTTTTTTTTTTTTT MAKE_GRID2  TELAPSE     3352.48 TCPU     2198.17
 BECKE WEIGHT FUNCTION
 RADSAFE =     2.00
 TOLERANCES - DENSITY:10**- 6; POTENTIAL:10**- 9; GRID WGT:10**-14

 RADIAL INTEGRATION  - INTERVALS (POINTS,UPPER LIMIT):            1( 99,  4.0*R)

 ANGULAR INTEGRATION - INTERVALS (ACCURACY LEVEL [N. POINTS] UPPER LIMIT):
  1(  6[ 146]   0.2)  2( 11[ 302]   0.5)  3( 14[ 590]   0.9)  4( 18[1454]   3.5)
  5( 14[ 590]9999.0)

 *******************************************************************************
 ZIF8_0degree                                                                    
 CRYSTAL - SCF - TYPE OF CALCULATION :  RESTRICTED CLOSED SHELL
 *******************************************************************************

 CAPPA:IS1  2;IS2  2;IS3  2; K PTS MONK NET   5; SYMMOPS:K SPACE   8;G SPACE   4

 TTTTTTTTTTTTTTTTTTTTTTTTTTTTTT SDIK        TELAPSE     3355.40 TCPU     2200.21

 INFORMATION FROM INTEGRAL EVALUATION

 RESTART FROM A PREVIOUS DENSITY MATRIX - DEP ACTIVE
 NUMBER OF COUPLE SETS (NEW, OLD, FOUND):   50403   50403   50403
 NUMBER OF IRREDUCIBLE G VECTORS        :  207048  207048  207048
 CHARGE NORMALIZATION FACTOR   0.99945362
 TOTAL ATOMIC CHARGES:
   0.8791717   0.8791717   0.8791717   0.8791717   0.8811287   0.8811545
   0.8811287   0.8811545   0.8811287   0.8811545   0.8811287   0.8811545
   0.8811396   0.8811396   0.8811396   0.8811396   0.8791818   0.8811650
   0.8791818   0.8811650   0.8791818   0.8811650   0.8791818   0.8811650
   0.8304755   0.8304755   0.8304755   0.8304755   0.8342284   0.8297523
   0.8342284   0.8297523   0.8342284   0.8297523   0.8342284   0.8297523
   0.8613838   0.8613838   0.8613838   0.8613838   0.8613819   0.8618448
   0.8613819   0.8618448   0.8613819   0.8618448   0.8613819   0.8618448
   0.8342542   0.8342542   0.8342542   0.8342542   0.8305020   0.8297787
   0.8305020   0.8297787   0.8305020   0.8297787   0.8305020   0.8297787
  18.5173140  18.5173140  18.5178616  18.5173165  18.5178616  18.5173165
   5.6696490   5.6696490   5.6696490   5.6696490   5.6696460   5.6638195
   5.6696460   5.6638195   5.6696460   5.6638195   5.6696460   5.6638195
   6.0467383   6.0467383   6.0467383   6.0467383   6.0448842   6.0444018
   6.0448842   6.0444018   6.0448842   6.0444018   6.0448842   6.0444018
   6.3763498   6.3763498   6.3763498   6.3763498   6.3763503   6.3763459
   6.3763503   6.3763459   6.3763503   6.3763459   6.3763503   6.3763459
   7.6584505   7.6584505   7.6584505   7.6584505   7.6608067   7.6622462
   7.6608067   7.6622462   7.6608067   7.6622462   7.6608067   7.6622462
   6.0448710   6.0448710   6.0448710   6.0448710   6.0467194   6.0443854
   6.0467194   6.0443854   6.0467194   6.0443854   6.0467194   6.0443854
   7.6608224   7.6608224   7.6608224   7.6608224   7.6584649   7.6622597
   7.6584649   7.6622597   7.6584649   7.6622597   7.6584649   7.6622597
 TTTTTTTTTTTTTTTTTTTTTTTTTTTTTT MOQGAD      TELAPSE     3363.90 TCPU     2201.02
 TTTTTTTTTTTTTTTTTTTTTTTTTTTTTT SHELLXN     TELAPSE     3423.44 TCPU     2255.27
 TTTTTTTTTTTTTTTTTTTTTTTTTTTTTT MONMO3      TELAPSE     3426.43 TCPU     2258.26
 NUMERICALLY INTEGRATED DENSITY    636.0012212236
 TTTTTTTTTTTTTTTTTTTTTTTTTTTTTT NUMDFT      TELAPSE     3433.04 TCPU     2264.87
 CYC   0 ETOT(AU) -4.538772282246E+03 DETOT -4.54E+03 tst  3.84E-13 PX  1.00E+00
 TTTTTTTTTTTTTTTTTTTTTTTTTTTTTT DIIS        TELAPSE     3433.11 TCPU     2264.95
 TTTTTTTTTTTTTTTTTTTTTTTTTTTTTT FDIK        TELAPSE     3438.97 TCPU     2270.18
 INSULATING STATE
 TOP OF VALENCE BANDS -    BAND    318; K    5; EIG -2.3140939E-01 AU
 TOP OF VALENCE BANDS -    BAND    318; K    1; EIG -2.3163126E-01 AU
 BOTTOM OF VIRTUAL BANDS - BAND    319; K    5; EIG  1.5659293E-02 AU
 DIRECT ENERGY BAND GAP:   6.7231 eV
 BOTTOM OF VIRTUAL BANDS - BAND    319; K    1; EIG  1.8432630E-02 AU
 TTTTTTTTTTTTTTTTTTTTTTTTTTTTTT PDIG        TELAPSE     3439.35 TCPU     2270.56
 CHARGE NORMALIZATION FACTOR   1.00000000
 TOTAL ATOMIC CHARGES:
   0.8790451   0.8790451   0.8790451   0.8790451   0.8791156   0.8802612
   0.8791156   0.8802612   0.8791156   0.8802612   0.8791156   0.8802612
   0.8791304   0.8791304   0.8791304   0.8791304   0.8790545   0.8802719
   0.8790545   0.8802719   0.8790545   0.8802719   0.8790545   0.8802719
   0.8296724   0.8296724   0.8296724   0.8296724   0.8270213   0.8316215
   0.8270213   0.8316215   0.8270213   0.8316215   0.8270213   0.8316215
   0.8602877   0.8602877   0.8602877   0.8602877   0.8602889   0.8587535
   0.8602889   0.8587535   0.8602889   0.8587535   0.8602889   0.8587535
   0.8270467   0.8270467   0.8270467   0.8270467   0.8296977   0.8316457
   0.8296977   0.8316457   0.8296977   0.8316457   0.8296977   0.8316457
  18.5192621  18.5192621  18.5227763  18.5192679  18.5227763  18.5192679
   5.6644427   5.6644427   5.6644427   5.6644427   5.6644482   5.6814023
   5.6644482   5.6814023   5.6644482   5.6814023   5.6644482   5.6814023
   6.0364305   6.0364305   6.0364305   6.0364305   6.0461927   6.0510519
   6.0461927   6.0510519   6.0461927   6.0510519   6.0461927   6.0510519
   6.3764885   6.3764885   6.3764885   6.3764885   6.3764829   6.3750871
   6.3764829   6.3750871   6.3764829   6.3750871   6.3764829   6.3750871
   7.6755501   7.6755501   7.6755501   7.6755501   7.6635666   7.6512548
   7.6635666   7.6512548   7.6635666   7.6512548   7.6635666   7.6512548
   6.0461696   6.0461696   6.0461696   6.0461696   6.0364187   6.0510288
   6.0364187   6.0510288   6.0364187   6.0510288   6.0364187   6.0510288
   7.6635832   7.6635832   7.6635832   7.6635832   7.6755634   7.6512707
   7.6755634   7.6512707   7.6755634   7.6512707   7.6755634   7.6512707
 TTTTTTTTTTTTTTTTTTTTTTTTTTTTTT MOQGAD      TELAPSE     3439.37 TCPU     2270.58
 TTTTTTTTTTTTTTTTTTTTTTTTTTTTTT SHELLXN     TELAPSE     3501.40 TCPU     2323.50
 TTTTTTTTTTTTTTTTTTTTTTTTTTTTTT MONMO3      TELAPSE     3505.14 TCPU     2327.24
 NUMERICALLY INTEGRATED DENSITY    636.0012109647
 TTTTTTTTTTTTTTTTTTTTTTTTTTTTTT NUMDFT      TELAPSE     3511.26 TCPU     2333.36
 CYC   1 ETOT(AU) -4.539590028882E+03 DETOT -8.18E-01 tst  0.00E+00 PX  4.79E-03
 TTTTTTTTTTTTTTTTTTTTTTTTTTTTTT DIIS        TELAPSE     3511.90 TCPU     2334.00
 DIIS TEST: 0.12261E-01 AT SCF   CYCLE   1 - MIX   30 %
 TTTTTTTTTTTTTTTTTTTTTTTTTTTTTT FDIK        TELAPSE     3524.94 TCPU     2335.65
 INSULATING STATE
 TOP OF VALENCE BANDS -    BAND    318; K    5; EIG -2.2767088E-01 AU
 TOP OF VALENCE BANDS -    BAND    318; K    1; EIG -2.2780400E-01 AU
 BOTTOM OF VIRTUAL BANDS - BAND    319; K    5; EIG  1.8105977E-02 AU
 DIRECT ENERGY BAND GAP:   6.6879 eV
 BOTTOM OF VIRTUAL BANDS - BAND    319; K    1; EIG  1.9494184E-02 AU
 TTTTTTTTTTTTTTTTTTTTTTTTTTTTTT PDIG        TELAPSE     3525.32 TCPU     2336.03
 CHARGE NORMALIZATION FACTOR   1.00000000
 TOTAL ATOMIC CHARGES:
   0.8807919   0.8807919   0.8807919   0.8807919   0.8809855   0.8845470
   0.8809855   0.8845470   0.8809855   0.8845470   0.8809855   0.8845470
   0.8810087   0.8810087   0.8810087   0.8810087   0.8807966   0.8845381
   0.8807966   0.8845381   0.8807966   0.8845381   0.8807966   0.8845381
   0.8318924   0.8318924   0.8318924   0.8318924   0.8304286   0.8326682
   0.8304286   0.8326682   0.8304286   0.8326682   0.8304286   0.8326682
   0.8620075   0.8620075   0.8620075   0.8620075   0.8619984   0.8643824
   0.8619984   0.8643824   0.8619984   0.8643824   0.8619984   0.8643824
   0.8304527   0.8304527   0.8304527   0.8304527   0.8319276   0.8326736
   0.8319276   0.8326736   0.8319276   0.8326736   0.8319276   0.8326736
  18.5154509  18.5154509  18.5145264  18.5155244  18.5145264  18.5155244
   5.6735158   5.6735158   5.6735158   5.6735158   5.6734990   5.6738652
   5.6734990   5.6738652   5.6734990   5.6738652   5.6734990   5.6738652
   6.0441727   6.0441727   6.0441727   6.0441727   6.0462062   6.0474949
   6.0462062   6.0474949   6.0462062   6.0474949   6.0462062   6.0474949
   6.3726377   6.3726377   6.3726377   6.3726377   6.3726214   6.3691718
   6.3726214   6.3691718   6.3726214   6.3691718   6.3726214   6.3691718
   7.6601590   7.6601590   7.6601590   7.6601590   7.6577144   7.6546245
   7.6577144   7.6546245   7.6577144   7.6546245   7.6577144   7.6546245
   6.0462189   6.0462189   6.0462189   6.0462189   6.0442113   6.0475219
   6.0442113   6.0475219   6.0442113   6.0475219   6.0442113   6.0475219
   7.6577276   7.6577276   7.6577276   7.6577276   7.6601588   7.6546288
   7.6601588   7.6546288   7.6601588   7.6546288   7.6601588   7.6546288
 TTTTTTTTTTTTTTTTTTTTTTTTTTTTTT MOQGAD      TELAPSE     3525.34 TCPU     2336.05
 TTTTTTTTTTTTTTTTTTTTTTTTTTTTTT SHELLXN     TELAPSE     3598.86 TCPU     2389.07
 TTTTTTTTTTTTTTTTTTTTTTTTTTTTTT MONMO3      TELAPSE     3610.85 TCPU     2401.06
 NUMERICALLY INTEGRATED DENSITY    636.0012157827
 TTTTTTTTTTTTTTTTTTTTTTTTTTTTTT NUMDFT      TELAPSE     3617.00 TCPU     2407.22
 CYC   2 ETOT(AU) -4.539590728198E+03 DETOT -6.99E-04 tst  2.68E-06 PX  7.61E-03
 TTTTTTTTTTTTTTTTTTTTTTTTTTTTTT DIIS        TELAPSE     3617.22 TCPU     2407.43
 DIIS TEST: 0.75924E-02 AT SCF   CYCLE   2 - DIIS ACTIVE - HISTORY:     2 CYCLES
 TTTTTTTTTTTTTTTTTTTTTTTTTTTTTT FDIK        TELAPSE     3619.11 TCPU     2408.42
 INSULATING STATE
 TOP OF VALENCE BANDS -    BAND    318; K    5; EIG -2.2787118E-01 AU
 TOP OF VALENCE BANDS -    BAND    318; K    1; EIG -2.2801046E-01 AU
 BOTTOM OF VIRTUAL BANDS - BAND    319; K    5; EIG  1.7682781E-02 AU
 DIRECT ENERGY BAND GAP:   6.6819 eV
 BOTTOM OF VIRTUAL BANDS - BAND    319; K    1; EIG  1.9526138E-02 AU
 TTTTTTTTTTTTTTTTTTTTTTTTTTTTTT PDIG        TELAPSE     3619.49 TCPU     2408.80
 CHARGE NORMALIZATION FACTOR   1.00000000
 TOTAL ATOMIC CHARGES:
   0.8807260   0.8807260   0.8807260   0.8807260   0.8808260   0.8842386
   0.8808260   0.8842386   0.8808260   0.8842386   0.8808260   0.8842386
   0.8808420   0.8808420   0.8808420   0.8808420   0.8807525   0.8842637
   0.8807525   0.8842637   0.8807525   0.8842637   0.8807525   0.8842637
   0.8319486   0.8319486   0.8319486   0.8319486   0.8305617   0.8326316
   0.8305617   0.8326316   0.8305617   0.8326316   0.8305617   0.8326316
   0.8615276   0.8615276   0.8615276   0.8615276   0.8615300   0.8632641
   0.8615300   0.8632641   0.8615300   0.8632641   0.8615300   0.8632641
   0.8305794   0.8305794   0.8305794   0.8305794   0.8319866   0.8326548
   0.8319866   0.8326548   0.8319866   0.8326548   0.8319866   0.8326548
  18.5177574  18.5177574  18.5167782  18.5177840  18.5167782  18.5177840
   5.6678159   5.6678159   5.6678159   5.6678159   5.6678320   5.6760404
   5.6678320   5.6760404   5.6678320   5.6760404   5.6678320   5.6760404
   6.0400738   6.0400738   6.0400738   6.0400738   6.0445482   6.0462713
   6.0445482   6.0462713   6.0445482   6.0462713   6.0445482   6.0462713
   6.3725111   6.3725111   6.3725111   6.3725111   6.3724757   6.3697810
   6.3724757   6.3697810   6.3724757   6.3697810   6.3724757   6.3697810
   7.6682323   7.6682323   7.6682323   7.6682323   7.6612748   7.6540985
   7.6612748   7.6540985   7.6612748   7.6540985   7.6612748   7.6540985
   6.0445724   6.0445724   6.0445724   6.0445724   6.0400915   6.0462409
   6.0400915   6.0462409   6.0400915   6.0462409   6.0400915   6.0462409
   7.6612957   7.6612957   7.6612957   7.6612957   7.6682316   7.6541201
   7.6682316   7.6541201   7.6682316   7.6541201   7.6682316   7.6541201
 TTTTTTTTTTTTTTTTTTTTTTTTTTTTTT MOQGAD      TELAPSE     3619.50 TCPU     2408.82
 TTTTTTTTTTTTTTTTTTTTTTTTTTTTTT SHELLXN     TELAPSE     3679.85 TCPU     2461.79
 TTTTTTTTTTTTTTTTTTTTTTTTTTTTTT MONMO3      TELAPSE     3686.86 TCPU     2468.80
 NUMERICALLY INTEGRATED DENSITY    636.0012153769
 TTTTTTTTTTTTTTTTTTTTTTTTTTTTTT NUMDFT      TELAPSE     3693.01 TCPU     2474.94
 CYC   3 ETOT(AU) -4.539591802345E+03 DETOT -1.07E-03 tst  7.47E-07 PX  4.46E-03
 TTTTTTTTTTTTTTTTTTTTTTTTTTTTTT DIIS        TELAPSE     3693.39 TCPU     2475.32
 DIIS TEST: 0.57515E-03 AT SCF   CYCLE   3 - DIIS ACTIVE - HISTORY:     3 CYCLES
 TTTTTTTTTTTTTTTTTTTTTTTTTTTTTT FDIK        TELAPSE     3695.45 TCPU     2476.45
 INSULATING STATE
 TOP OF VALENCE BANDS -    BAND    318; K    5; EIG -2.2860564E-01 AU
 TOP OF VALENCE BANDS -    BAND    318; K    1; EIG -2.2875634E-01 AU
 BOTTOM OF VIRTUAL BANDS - BAND    319; K    5; EIG  1.7430922E-02 AU
 DIRECT ENERGY BAND GAP:   6.6950 eV
 BOTTOM OF VIRTUAL BANDS - BAND    319; K    1; EIG  1.9422869E-02 AU
 TTTTTTTTTTTTTTTTTTTTTTTTTTTTTT PDIG        TELAPSE     3695.78 TCPU     2476.78
 CHARGE NORMALIZATION FACTOR   1.00000000
 TOTAL ATOMIC CHARGES:
   0.8802724   0.8802724   0.8802724   0.8802724   0.8803197   0.8833405
   0.8803197   0.8833405   0.8803197   0.8833405   0.8803197   0.8833405
   0.8803335   0.8803335   0.8803335   0.8803335   0.8802808   0.8833517
   0.8802808   0.8833517   0.8802808   0.8833517   0.8802808   0.8833517
   0.8315413   0.8315413   0.8315413   0.8315413   0.8297542   0.8325055
   0.8297542   0.8325055   0.8297542   0.8325055   0.8297542   0.8325055
   0.8612067   0.8612067   0.8612067   0.8612067   0.8612071   0.8624827
   0.8612071   0.8624827   0.8612071   0.8624827   0.8612071   0.8624827
   0.8297773   0.8297773   0.8297773   0.8297773   0.8315692   0.8325275
   0.8315692   0.8325275   0.8315692   0.8325275   0.8315692   0.8325275
  18.5151743  18.5151743  18.5151227  18.5151774  18.5151227  18.5151774
   5.6679723   5.6679723   5.6679723   5.6679723   5.6679760   5.6760830
   5.6679760   5.6760830   5.6679760   5.6760830   5.6679760   5.6760830
   6.0398738   6.0398738   6.0398738   6.0398738   6.0459248   6.0478544
   6.0459248   6.0478544   6.0459248   6.0478544   6.0459248   6.0478544
   6.3736025   6.3736025   6.3736025   6.3736025   6.3735907   6.3706194
   6.3735907   6.3706194   6.3735907   6.3706194   6.3735907   6.3706194
   7.6683271   7.6683271   7.6683271   7.6683271   7.6621536   7.6543553
   7.6621536   7.6543553   7.6621536   7.6543553   7.6621536   7.6543553
   6.0459034   6.0459034   6.0459034   6.0459034   6.0398578   6.0478338
   6.0398578   6.0478338   6.0398578   6.0478338   6.0398578   6.0478338
   7.6621602   7.6621602   7.6621602   7.6621602   7.6683385   7.6543660
   7.6683385   7.6543660   7.6683385   7.6543660   7.6683385   7.6543660
 TTTTTTTTTTTTTTTTTTTTTTTTTTTTTT MOQGAD      TELAPSE     3695.80 TCPU     2476.80
 TTTTTTTTTTTTTTTTTTTTTTTTTTTTTT SHELLXN     TELAPSE     3757.03 TCPU     2529.81
 TTTTTTTTTTTTTTTTTTTTTTTTTTTTTT MONMO3      TELAPSE     3762.18 TCPU     2534.96
 NUMERICALLY INTEGRATED DENSITY    636.0012146529
 TTTTTTTTTTTTTTTTTTTTTTTTTTTTTT NUMDFT      TELAPSE     3768.31 TCPU     2541.08
 CYC   4 ETOT(AU) -4.539591874225E+03 DETOT -7.19E-05 tst  5.08E-08 PX  8.12E-04
 TTTTTTTTTTTTTTTTTTTTTTTTTTTTTT DIIS        TELAPSE     3768.60 TCPU     2541.38
 DIIS TEST: 0.33296E-04 AT SCF   CYCLE   4 - DIIS ACTIVE - HISTORY:     4 CYCLES
 TTTTTTTTTTTTTTTTTTTTTTTTTTTTTT FDIK        TELAPSE     3770.92 TCPU     2543.02
 INSULATING STATE
 TOP OF VALENCE BANDS -    BAND    318; K    5; EIG -2.2853667E-01 AU
 TOP OF VALENCE BANDS -    BAND    318; K    1; EIG -2.2868674E-01 AU
 BOTTOM OF VIRTUAL BANDS - BAND    319; K    5; EIG  1.7476643E-02 AU
 DIRECT ENERGY BAND GAP:   6.6944 eV
 BOTTOM OF VIRTUAL BANDS - BAND    319; K    1; EIG  1.9433741E-02 AU
 TTTTTTTTTTTTTTTTTTTTTTTTTTTTTT PDIG        TELAPSE     3771.26 TCPU     2543.37
 CHARGE NORMALIZATION FACTOR   1.00000000
 TOTAL ATOMIC CHARGES:
   0.8802495   0.8802495   0.8802495   0.8802495   0.8804097   0.8834558
   0.8804097   0.8834558   0.8804097   0.8834558   0.8804097   0.8834558
   0.8804223   0.8804223   0.8804223   0.8804223   0.8802598   0.8834664
   0.8802598   0.8834664   0.8802598   0.8834664   0.8802598   0.8834664
   0.8315063   0.8315063   0.8315063   0.8315063   0.8297496   0.8324590
   0.8297496   0.8324590   0.8297496   0.8324590   0.8297496   0.8324590
   0.8612425   0.8612425   0.8612425   0.8612425   0.8612438   0.8626403
   0.8612438   0.8626403   0.8612438   0.8626403   0.8612438   0.8626403
   0.8297752   0.8297752   0.8297752   0.8297752   0.8315325   0.8324831
   0.8315325   0.8324831   0.8315325   0.8324831   0.8315325   0.8324831
  18.5159999  18.5159999  18.5156860  18.5160086  18.5156860  18.5160086
   5.6686354   5.6686354   5.6686354   5.6686354   5.6686383   5.6757650
   5.6686383   5.6757650   5.6686383   5.6757650   5.6686383   5.6757650
   6.0408782   6.0408782   6.0408782   6.0408782   6.0454584   6.0475721
   6.0454584   6.0475721   6.0454584   6.0475721   6.0454584   6.0475721
   6.3736407   6.3736407   6.3736407   6.3736407   6.3736373   6.3706564
   6.3736373   6.3706564   6.3736373   6.3706564   6.3736373   6.3706564
   7.6678450   7.6678450   7.6678450   7.6678450   7.6609438   7.6544518
   7.6609438   7.6544518   7.6609438   7.6544518   7.6609438   7.6544518
   6.0454331   6.0454331   6.0454331   6.0454331   6.0408620   6.0475495
   6.0408620   6.0475495   6.0408620   6.0475495   6.0408620   6.0475495
   7.6609603   7.6609603   7.6609603   7.6609603   7.6678542   7.6544753
   7.6678542   7.6544753   7.6678542   7.6544753   7.6678542   7.6544753
 TTTTTTTTTTTTTTTTTTTTTTTTTTTTTT MOQGAD      TELAPSE     3771.28 TCPU     2543.38
 TTTTTTTTTTTTTTTTTTTTTTTTTTTTTT SHELLXN     TELAPSE     3833.54 TCPU     2596.26
 TTTTTTTTTTTTTTTTTTTTTTTTTTTTTT MONMO3      TELAPSE     3837.77 TCPU     2600.49
 NUMERICALLY INTEGRATED DENSITY    636.0012147241
 TTTTTTTTTTTTTTTTTTTTTTTTTTTTTT NUMDFT      TELAPSE     3843.91 TCPU     2606.63
 CYC   5 ETOT(AU) -4.539591873658E+03 DETOT  5.67E-07 tst  1.53E-08 PX  1.79E-04
 TTTTTTTTTTTTTTTTTTTTTTTTTTTTTT DIIS        TELAPSE     3844.26 TCPU     2606.99
 DIIS TEST: 0.14440E-04 AT SCF   CYCLE   5 - DIIS ACTIVE - HISTORY:     5 CYCLES
 TTTTTTTTTTTTTTTTTTTTTTTTTTTTTT FDIK        TELAPSE     3846.21 TCPU     2608.19
 INSULATING STATE
 TOP OF VALENCE BANDS -    BAND    318; K    5; EIG -2.2850070E-01 AU
 TOP OF VALENCE BANDS -    BAND    318; K    1; EIG -2.2864979E-01 AU
 BOTTOM OF VIRTUAL BANDS - BAND    319; K    5; EIG  1.7470422E-02 AU
 DIRECT ENERGY BAND GAP:   6.6932 eV
 BOTTOM OF VIRTUAL BANDS - BAND    319; K    1; EIG  1.9439743E-02 AU
 TTTTTTTTTTTTTTTTTTTTTTTTTTTTTT PDIG        TELAPSE     3846.59 TCPU     2608.57
 CHARGE NORMALIZATION FACTOR   1.00000000
 TOTAL ATOMIC CHARGES:
   0.8802994   0.8802994   0.8802994   0.8802994   0.8803688   0.8834993
   0.8803688   0.8834993   0.8803688   0.8834993   0.8803688   0.8834993
   0.8803819   0.8803819   0.8803819   0.8803819   0.8803106   0.8835103
   0.8803106   0.8835103   0.8803106   0.8835103   0.8803106   0.8835103
   0.8315854   0.8315854   0.8315854   0.8315854   0.8297589   0.8324948
   0.8297589   0.8324948   0.8297589   0.8324948   0.8297589   0.8324948
   0.8612485   0.8612485   0.8612485   0.8612485   0.8612494   0.8626687
   0.8612494   0.8626687   0.8612494   0.8626687   0.8612494   0.8626687
   0.8297830   0.8297830   0.8297830   0.8297830   0.8316105   0.8325198
   0.8316105   0.8325198   0.8316105   0.8325198   0.8316105   0.8325198
  18.5158168  18.5158168  18.5154814  18.5158266  18.5154814  18.5158266
   5.6683631   5.6683631   5.6683631   5.6683631   5.6683657   5.6759076
   5.6683657   5.6759076   5.6683657   5.6759076   5.6683657   5.6759076
   6.0401987   6.0401987   6.0401987   6.0401987   6.0457339   6.0475895
   6.0457339   6.0475895   6.0457339   6.0475895   6.0457339   6.0475895
   6.3735047   6.3735047   6.3735047   6.3735047   6.3735016   6.3705449
   6.3735016   6.3705449   6.3735016   6.3705449   6.3735016   6.3705449
   7.6678205   7.6678205   7.6678205   7.6678205   7.6617977   7.6543443
   7.6617977   7.6543443   7.6617977   7.6543443   7.6617977   7.6543443
   6.0457139   6.0457139   6.0457139   6.0457139   6.0401849   6.0475684
   6.0401849   6.0475684   6.0401849   6.0475684   6.0401849   6.0475684
   7.6618137   7.6618137   7.6618137   7.6618137   7.6678317   7.6543636
   7.6678317   7.6543636   7.6678317   7.6543636   7.6678317   7.6543636
 TTTTTTTTTTTTTTTTTTTTTTTTTTTTTT MOQGAD      TELAPSE     3846.61 TCPU     2608.59
 TTTTTTTTTTTTTTTTTTTTTTTTTTTTTT SHELLXN     TELAPSE     3916.49 TCPU     2661.53
 TTTTTTTTTTTTTTTTTTTTTTTTTTTTTT MONMO3      TELAPSE     3919.17 TCPU     2664.20
 NUMERICALLY INTEGRATED DENSITY    636.0012147286
 TTTTTTTTTTTTTTTTTTTTTTTTTTTTTT NUMDFT      TELAPSE     3925.23 TCPU     2670.27
 CYC   6 ETOT(AU) -4.539591876148E+03 DETOT -2.49E-06 tst  9.72E-09 PX  1.22E-04
 TTTTTTTTTTTTTTTTTTTTTTTTTTTTTT DIIS        TELAPSE     3938.67 TCPU     2683.71
 DIIS TEST: 0.39260E-05 AT SCF   CYCLE   6 - DIIS ACTIVE - HISTORY:     6 CYCLES
 TTTTTTTTTTTTTTTTTTTTTTTTTTTTTT FDIK        TELAPSE     3955.00 TCPU     2695.98
 INSULATING STATE
 TOP OF VALENCE BANDS -    BAND    318; K    5; EIG -2.2853169E-01 AU
 TOP OF VALENCE BANDS -    BAND    318; K    1; EIG -2.2868172E-01 AU
 BOTTOM OF VIRTUAL BANDS - BAND    319; K    5; EIG  1.7472752E-02 AU
 DIRECT ENERGY BAND GAP:   6.6941 eV
 BOTTOM OF VIRTUAL BANDS - BAND    319; K    1; EIG  1.9437419E-02 AU
 TTTTTTTTTTTTTTTTTTTTTTTTTTTTTT PDIG        TELAPSE     3955.38 TCPU     2696.36
 CHARGE NORMALIZATION FACTOR   1.00000000
 TOTAL ATOMIC CHARGES:
   0.8802819   0.8802819   0.8802819   0.8802819   0.8803843   0.8834632
   0.8803843   0.8834632   0.8803843   0.8834632   0.8803843   0.8834632
   0.8803971   0.8803971   0.8803971   0.8803971   0.8802927   0.8834742
   0.8802927   0.8834742   0.8802927   0.8834742   0.8802927   0.8834742
   0.8315581   0.8315581   0.8315581   0.8315581   0.8297733   0.8324967
   0.8297733   0.8324967   0.8297733   0.8324967   0.8297733   0.8324967
   0.8612498   0.8612498   0.8612498   0.8612498   0.8612507   0.8626411
   0.8612507   0.8626411   0.8612507   0.8626411   0.8612507   0.8626411
   0.8297983   0.8297983   0.8297983   0.8297983   0.8315836   0.8325216
   0.8315836   0.8325216   0.8315836   0.8325216   0.8315836   0.8325216
  18.5157379  18.5157379  18.5154340  18.5157455  18.5154340  18.5157455
   5.6683585   5.6683585   5.6683585   5.6683585   5.6683622   5.6759311
   5.6683622   5.6759311   5.6683622   5.6759311   5.6683622   5.6759311
   6.0403951   6.0403951   6.0403951   6.0403951   6.0456383   6.0476115
   6.0456383   6.0476115   6.0456383   6.0476115   6.0456383   6.0476115
   6.3735357   6.3735357   6.3735357   6.3735357   6.3735317   6.3705504
   6.3735317   6.3705504   6.3735317   6.3705504   6.3735317   6.3705504
   7.6680628   7.6680628   7.6680628   7.6680628   7.6614669   7.6543829
   7.6614669   7.6543829   7.6614669   7.6543829   7.6614669   7.6543829
   6.0456173   6.0456173   6.0456173   6.0456173   6.0403792   6.0475913
   6.0403792   6.0475913   6.0403792   6.0475913   6.0403792   6.0475913
   7.6614821   7.6614821   7.6614821   7.6614821   7.6680759   7.6544018
   7.6680759   7.6544018   7.6680759   7.6544018   7.6680759   7.6544018
 TTTTTTTTTTTTTTTTTTTTTTTTTTTTTT MOQGAD      TELAPSE     3955.40 TCPU     2696.38
 TTTTTTTTTTTTTTTTTTTTTTTTTTTTTT SHELLXN     TELAPSE     4033.17 TCPU     2749.38
 TTTTTTTTTTTTTTTTTTTTTTTTTTTTTT MONMO3      TELAPSE     4046.58 TCPU     2762.79
 NUMERICALLY INTEGRATED DENSITY    636.0012147216
 TTTTTTTTTTTTTTTTTTTTTTTTTTTTTT NUMDFT      TELAPSE     4052.71 TCPU     2768.92
 CYC   7 ETOT(AU) -4.539591876813E+03 DETOT -6.65E-07 tst  2.73E-09 PX  3.80E-05
 TTTTTTTTTTTTTTTTTTTTTTTTTTTTTT DIIS        TELAPSE     4054.38 TCPU     2770.59
 DIIS TEST: 0.73968E-06 AT SCF   CYCLE   7 - DIIS ACTIVE - HISTORY:     7 CYCLES
 TTTTTTTTTTTTTTTTTTTTTTTTTTTTTT FDIK        TELAPSE     4056.47 TCPU     2771.96
 INSULATING STATE
 TOP OF VALENCE BANDS -    BAND    318; K    5; EIG -2.2852772E-01 AU
 TOP OF VALENCE BANDS -    BAND    318; K    1; EIG -2.2867752E-01 AU
 BOTTOM OF VIRTUAL BANDS - BAND    319; K    5; EIG  1.7472638E-02 AU
 DIRECT ENERGY BAND GAP:   6.6940 eV
 BOTTOM OF VIRTUAL BANDS - BAND    319; K    1; EIG  1.9437311E-02 AU
 TTTTTTTTTTTTTTTTTTTTTTTTTTTTTT PDIG        TELAPSE     4056.83 TCPU     2772.32
 CHARGE NORMALIZATION FACTOR   1.00000000
 TOTAL ATOMIC CHARGES:
   0.8802799   0.8802799   0.8802799   0.8802799   0.8803805   0.8834677
   0.8803805   0.8834677   0.8803805   0.8834677   0.8803805   0.8834677
   0.8803933   0.8803933   0.8803933   0.8803933   0.8802907   0.8834789
   0.8802907   0.8834789   0.8802907   0.8834789   0.8802907   0.8834789
   0.8315567   0.8315567   0.8315567   0.8315567   0.8297542   0.8324946
   0.8297542   0.8324946   0.8297542   0.8324946   0.8297542   0.8324946
   0.8612430   0.8612430   0.8612430   0.8612430   0.8612439   0.8626426
   0.8612439   0.8626426   0.8612439   0.8626426   0.8612439   0.8626426
   0.8297791   0.8297791   0.8297791   0.8297791   0.8315818   0.8325192
   0.8315818   0.8325192   0.8315818   0.8325192   0.8315818   0.8325192
  18.5157638  18.5157638  18.5154675  18.5157707  18.5154675  18.5157707
   5.6684239   5.6684239   5.6684239   5.6684239   5.6684275   5.6758714
   5.6684275   5.6758714   5.6684275   5.6758714   5.6684275   5.6758714
   6.0403895   6.0403895   6.0403895   6.0403895   6.0456796   6.0476260
   6.0456796   6.0476260   6.0456796   6.0476260   6.0456796   6.0476260
   6.3735686   6.3735686   6.3735686   6.3735686   6.3735648   6.3705725
   6.3735648   6.3705725   6.3735648   6.3705725   6.3735648   6.3705725
   7.6678822   7.6678822   7.6678822   7.6678822   7.6615169   7.6543908
   7.6615169   7.6543908   7.6615169   7.6543908   7.6615169   7.6543908
   6.0456583   6.0456583   6.0456583   6.0456583   6.0403738   6.0476082
   6.0403738   6.0476082   6.0403738   6.0476082   6.0403738   6.0476082
   7.6615331   7.6615331   7.6615331   7.6615331   7.6678964   7.6544092
   7.6678964   7.6544092   7.6678964   7.6544092   7.6678964   7.6544092
 TTTTTTTTTTTTTTTTTTTTTTTTTTTTTT MOQGAD      TELAPSE     4056.85 TCPU     2772.34
 TTTTTTTTTTTTTTTTTTTTTTTTTTTTTT SHELLXN     TELAPSE     4120.09 TCPU     2825.27
 TTTTTTTTTTTTTTTTTTTTTTTTTTTTTT MONMO3      TELAPSE     4124.47 TCPU     2829.65
 NUMERICALLY INTEGRATED DENSITY    636.0012147201
 TTTTTTTTTTTTTTTTTTTTTTTTTTTTTT NUMDFT      TELAPSE     4130.64 TCPU     2835.81
 CYC   8 ETOT(AU) -4.539591876702E+03 DETOT  1.11E-07 tst  3.14E-10 PX  2.50E-05
 TTTTTTTTTTTTTTTTTTTTTTTTTTTTTT DIIS        TELAPSE     4131.74 TCPU     2836.92
 DIIS TEST: 0.12701E-06 AT SCF   CYCLE   8 - DIIS ACTIVE - HISTORY:     8 CYCLES
 TTTTTTTTTTTTTTTTTTTTTTTTTTTTTT FDIK        TELAPSE     4134.91 TCPU     2838.34
 INSULATING STATE
 TOP OF VALENCE BANDS -    BAND    318; K    5; EIG -2.2852373E-01 AU
 TOP OF VALENCE BANDS -    BAND    318; K    1; EIG -2.2867344E-01 AU
 BOTTOM OF VIRTUAL BANDS - BAND    319; K    5; EIG  1.7472130E-02 AU
 DIRECT ENERGY BAND GAP:   6.6939 eV
 BOTTOM OF VIRTUAL BANDS - BAND    319; K    1; EIG  1.9437653E-02 AU
 TTTTTTTTTTTTTTTTTTTTTTTTTTTTTT PDIG        TELAPSE     4135.29 TCPU     2838.73
 CHARGE NORMALIZATION FACTOR   1.00000000
 TOTAL ATOMIC CHARGES:
   0.8802803   0.8802803   0.8802803   0.8802803   0.8803823   0.8834744
   0.8803823   0.8834744   0.8803823   0.8834744   0.8803823   0.8834744
   0.8803949   0.8803949   0.8803949   0.8803949   0.8802907   0.8834854
   0.8802907   0.8834854   0.8802907   0.8834854   0.8802907   0.8834854
   0.8315589   0.8315589   0.8315589   0.8315589   0.8297590   0.8324919
   0.8297590   0.8324919   0.8297590   0.8324919   0.8297590   0.8324919
   0.8612449   0.8612449   0.8612449   0.8612449   0.8612460   0.8626475
   0.8612460   0.8626475   0.8612460   0.8626475   0.8612460   0.8626475
   0.8297838   0.8297838   0.8297838   0.8297838   0.8315839   0.8325164
   0.8315839   0.8325164   0.8315839   0.8325164   0.8315839   0.8325164
  18.5157636  18.5157636  18.5154513  18.5157712  18.5154513  18.5157712
   5.6683958   5.6683958   5.6683958   5.6683958   5.6683998   5.6758886
   5.6683998   5.6758886   5.6683998   5.6758886   5.6683998   5.6758886
   6.0403892   6.0403892   6.0403892   6.0403892   6.0456540   6.0476058
   6.0456540   6.0476058   6.0456540   6.0476058   6.0456540   6.0476058
   6.3735520   6.3735520   6.3735520   6.3735520   6.3735485   6.3705720
   6.3735485   6.3705720   6.3735485   6.3705720   6.3735485   6.3705720
   7.6679527   7.6679527   7.6679527   7.6679527   7.6615182   7.6543882
   7.6615182   7.6543882   7.6615182   7.6543882   7.6615182   7.6543882
   6.0456331   6.0456331   6.0456331   6.0456331   6.0403743   6.0475868
   6.0403743   6.0475868   6.0403743   6.0475868   6.0403743   6.0475868
   7.6615351   7.6615351   7.6615351   7.6615351   7.6679666   7.6544060
   7.6679666   7.6544060   7.6679666   7.6544060   7.6679666   7.6544060
 TTTTTTTTTTTTTTTTTTTTTTTTTTTTTT MOQGAD      TELAPSE     4135.31 TCPU     2838.74
 TTTTTTTTTTTTTTTTTTTTTTTTTTTTTT SHELLXN     TELAPSE     4206.82 TCPU     2891.67
 TTTTTTTTTTTTTTTTTTTTTTTTTTTTTT MONMO3      TELAPSE     4209.56 TCPU     2894.41
 NUMERICALLY INTEGRATED DENSITY    636.0012147220
 TTTTTTTTTTTTTTTTTTTTTTTTTTTTTT NUMDFT      TELAPSE     4215.62 TCPU     2900.47
 CYC   9 ETOT(AU) -4.539591876731E+03 DETOT -2.93E-08 tst  4.08E-11 PX  9.95E-06
 TTTTTTTTTTTTTTTTTTTTTTTTTTTTTT DIIS        TELAPSE     4216.51 TCPU     2901.37
 DIIS TEST: 0.20357E-07 AT SCF   CYCLE   9 - DIIS ACTIVE - HISTORY:     9 CYCLES
 TTTTTTTTTTTTTTTTTTTTTTTTTTTTTT FDIK        TELAPSE     4219.45 TCPU     2903.88
 INSULATING STATE
 TOP OF VALENCE BANDS -    BAND    318; K    5; EIG -2.2852684E-01 AU
 TOP OF VALENCE BANDS -    BAND    318; K    1; EIG -2.2867666E-01 AU
 BOTTOM OF VIRTUAL BANDS - BAND    319; K    5; EIG  1.7473169E-02 AU
 DIRECT ENERGY BAND GAP:   6.6940 eV
 BOTTOM OF VIRTUAL BANDS - BAND    319; K    1; EIG  1.9437732E-02 AU
 TTTTTTTTTTTTTTTTTTTTTTTTTTTTTT PDIG        TELAPSE     4219.82 TCPU     2904.25
 CHARGE NORMALIZATION FACTOR   1.00000000
 TOTAL ATOMIC CHARGES:
   0.8802823   0.8802823   0.8802823   0.8802823   0.8803818   0.8834695
   0.8803818   0.8834695   0.8803818   0.8834695   0.8803818   0.8834695
   0.8803945   0.8803945   0.8803945   0.8803945   0.8802927   0.8834805
   0.8802927   0.8834805   0.8802927   0.8834805   0.8802927   0.8834805
   0.8315598   0.8315598   0.8315598   0.8315598   0.8297598   0.8324960
   0.8297598   0.8324960   0.8297598   0.8324960   0.8297598   0.8324960
   0.8612459   0.8612459   0.8612459   0.8612459   0.8612470   0.8626475
   0.8612470   0.8626475   0.8612470   0.8626475   0.8612470   0.8626475
   0.8297847   0.8297847   0.8297847   0.8297847   0.8315848   0.8325205
   0.8315848   0.8325205   0.8315848   0.8325205   0.8315848   0.8325205
  18.5157640  18.5157640  18.5154547  18.5157717  18.5154547  18.5157717
   5.6684009   5.6684009   5.6684009   5.6684009   5.6684043   5.6758841
   5.6684043   5.6758841   5.6684043   5.6758841   5.6684043   5.6758841
   6.0403830   6.0403830   6.0403830   6.0403830   6.0456717   6.0476182
   6.0456717   6.0476182   6.0456717   6.0476182   6.0456717   6.0476182
   6.3735535   6.3735535   6.3735535   6.3735535   6.3735504   6.3705598
   6.3735504   6.3705598   6.3735504   6.3705598   6.3735504   6.3705598
   7.6679312   7.6679312   7.6679312   7.6679312   7.6615111   7.6543901
   7.6615111   7.6543901   7.6615111   7.6543901   7.6615111   7.6543901
   6.0456506   6.0456506   6.0456506   6.0456506   6.0403681   6.0475996
   6.0403681   6.0475996   6.0403681   6.0475996   6.0403681   6.0475996
   7.6615274   7.6615274   7.6615274   7.6615274   7.6679444   7.6544089
   7.6679444   7.6544089   7.6679444   7.6544089   7.6679444   7.6544089
 TTTTTTTTTTTTTTTTTTTTTTTTTTTTTT MOQGAD      TELAPSE     4219.84 TCPU     2904.27
 TTTTTTTTTTTTTTTTTTTTTTTTTTTTTT SHELLXN     TELAPSE     4280.12 TCPU     2957.16
 TTTTTTTTTTTTTTTTTTTTTTTTTTTTTT MONMO3      TELAPSE     4287.26 TCPU     2964.31
 NUMERICALLY INTEGRATED DENSITY    636.0012147224
 TTTTTTTTTTTTTTTTTTTTTTTTTTTTTT NUMDFT      TELAPSE     4293.45 TCPU     2970.49
 CYC  10 ETOT(AU) -4.539591876753E+03 DETOT -2.17E-08 tst  4.23E-12 PX  4.21E-06
 TTTTTTTTTTTTTTTTTTTTTTTTTTTTTT DIIS        TELAPSE     4294.02 TCPU     2971.07
 DIIS TEST: 0.42257E-08 AT SCF   CYCLE  10 - DIIS ACTIVE - HISTORY:    10 CYCLES
 TTTTTTTTTTTTTTTTTTTTTTTTTTTTTT FDIK        TELAPSE     4298.60 TCPU     2974.67
 INSULATING STATE
 TOP OF VALENCE BANDS -    BAND    318; K    5; EIG -2.2852510E-01 AU
 TOP OF VALENCE BANDS -    BAND    318; K    1; EIG -2.2867486E-01 AU
 BOTTOM OF VIRTUAL BANDS - BAND    319; K    5; EIG  1.7472454E-02 AU
 DIRECT ENERGY BAND GAP:   6.6939 eV
 BOTTOM OF VIRTUAL BANDS - BAND    319; K    1; EIG  1.9437629E-02 AU
 TTTTTTTTTTTTTTTTTTTTTTTTTTTTTT PDIG        TELAPSE     4298.97 TCPU     2975.04
 CHARGE NORMALIZATION FACTOR   1.00000000
 TOTAL ATOMIC CHARGES:
   0.8802809   0.8802809   0.8802809   0.8802809   0.8803826   0.8834725
   0.8803826   0.8834725   0.8803826   0.8834725   0.8803826   0.8834725
   0.8803953   0.8803953   0.8803953   0.8803953   0.8802913   0.8834835
   0.8802913   0.8834835   0.8802913   0.8834835   0.8802913   0.8834835
   0.8315588   0.8315588   0.8315588   0.8315588   0.8297585   0.8324937
   0.8297585   0.8324937   0.8297585   0.8324937   0.8297585   0.8324937
   0.8612444   0.8612444   0.8612444   0.8612444   0.8612455   0.8626464
   0.8612455   0.8626464   0.8612455   0.8626464   0.8612455   0.8626464
   0.8297834   0.8297834   0.8297834   0.8297834   0.8315838   0.8325182
   0.8315838   0.8325182   0.8315838   0.8325182   0.8315838   0.8325182
  18.5157642  18.5157642  18.5154524  18.5157719  18.5154524  18.5157719
   5.6684040   5.6684040   5.6684040   5.6684040   5.6684074   5.6758864
   5.6684074   5.6758864   5.6684074   5.6758864   5.6684074   5.6758864
   6.0403885   6.0403885   6.0403885   6.0403885   6.0456587   6.0476116
   6.0456587   6.0476116   6.0456587   6.0476116   6.0456587   6.0476116
   6.3735557   6.3735557   6.3735557   6.3735557   6.3735525   6.3705695
   6.3735525   6.3705695   6.3735525   6.3705695   6.3735525   6.3705695
   7.6679342   7.6679342   7.6679342   7.6679342   7.6615169   7.6543891
   7.6615169   7.6543891   7.6615169   7.6543891   7.6615169   7.6543891
   6.0456381   6.0456381   6.0456381   6.0456381   6.0403739   6.0475921
   6.0403739   6.0475921   6.0403739   6.0475921   6.0403739   6.0475921
   7.6615336   7.6615336   7.6615336   7.6615336   7.6679480   7.6544069
   7.6679480   7.6544069   7.6679480   7.6544069   7.6679480   7.6544069
 TTTTTTTTTTTTTTTTTTTTTTTTTTTTTT MOQGAD      TELAPSE     4298.99 TCPU     2975.06
 TTTTTTTTTTTTTTTTTTTTTTTTTTTTTT SHELLXN     TELAPSE     4368.82 TCPU     3028.04
 TTTTTTTTTTTTTTTTTTTTTTTTTTTTTT MONMO3      TELAPSE     4371.59 TCPU     3030.81
 NUMERICALLY INTEGRATED DENSITY    636.0012147221
 TTTTTTTTTTTTTTTTTTTTTTTTTTTTTT NUMDFT      TELAPSE     4378.09 TCPU     3037.31
 CYC  11 ETOT(AU) -4.539591876745E+03 DETOT  7.93E-09 tst  1.18E-12 PX  2.11E-06
 TTTTTTTTTTTTTTTTTTTTTTTTTTTTTT DIIS        TELAPSE     4378.98 TCPU     3038.20
 DIIS TEST: 0.93244E-09 AT SCF   CYCLE  11 - DIIS ACTIVE - HISTORY:    11 CYCLES
 TTTTTTTTTTTTTTTTTTTTTTTTTTTTTT FDIK        TELAPSE     4380.86 TCPU     3039.14
 INSULATING STATE
 TOP OF VALENCE BANDS -    BAND    318; K    5; EIG -2.2852528E-01 AU
 TOP OF VALENCE BANDS -    BAND    318; K    1; EIG -2.2867504E-01 AU
 BOTTOM OF VIRTUAL BANDS - BAND    319; K    5; EIG  1.7472846E-02 AU
 DIRECT ENERGY BAND GAP:   6.6940 eV
 BOTTOM OF VIRTUAL BANDS - BAND    319; K    1; EIG  1.9437713E-02 AU
 TTTTTTTTTTTTTTTTTTTTTTTTTTTTTT PDIG        TELAPSE     4381.25 TCPU     3039.53
 CHARGE NORMALIZATION FACTOR   1.00000000
 TOTAL ATOMIC CHARGES:
   0.8802812   0.8802812   0.8802812   0.8802812   0.8803821   0.8834718
   0.8803821   0.8834718   0.8803821   0.8834718   0.8803821   0.8834718
   0.8803948   0.8803948   0.8803948   0.8803948   0.8802916   0.8834829
   0.8802916   0.8834829   0.8802916   0.8834829   0.8802916   0.8834829
   0.8315592   0.8315592   0.8315592   0.8315592   0.8297588   0.8324942
   0.8297588   0.8324942   0.8297588   0.8324942   0.8297588   0.8324942
   0.8612452   0.8612452   0.8612452   0.8612452   0.8612464   0.8626475
   0.8612464   0.8626475   0.8612464   0.8626475   0.8612464   0.8626475
   0.8297837   0.8297837   0.8297837   0.8297837   0.8315842   0.8325187
   0.8315842   0.8325187   0.8315842   0.8325187   0.8315842   0.8325187
  18.5157641  18.5157641  18.5154546  18.5157718  18.5154546  18.5157718
   5.6684000   5.6684000   5.6684000   5.6684000   5.6684034   5.6758823
   5.6684034   5.6758823   5.6684034   5.6758823   5.6684034   5.6758823
   6.0403865   6.0403865   6.0403865   6.0403865   6.0456653   6.0476136
   6.0456653   6.0476136   6.0456653   6.0476136   6.0456653   6.0476136
   6.3735548   6.3735548   6.3735548   6.3735548   6.3735516   6.3705665
   6.3735516   6.3705665   6.3735516   6.3705665   6.3735516   6.3705665
   7.6679354   7.6679354   7.6679354   7.6679354   7.6615145   7.6543898
   7.6615145   7.6543898   7.6615145   7.6543898   7.6615145   7.6543898
   6.0456443   6.0456443   6.0456443   6.0456443   6.0403717   6.0475947
   6.0403717   6.0475947   6.0403717   6.0475947   6.0403717   6.0475947
   7.6615309   7.6615309   7.6615309   7.6615309   7.6679487   7.6544085
   7.6679487   7.6544085   7.6679487   7.6544085   7.6679487   7.6544085
 TTTTTTTTTTTTTTTTTTTTTTTTTTTTTT MOQGAD      TELAPSE     4381.27 TCPU     3039.55
 TTTTTTTTTTTTTTTTTTTTTTTTTTTTTT SHELLXN     TELAPSE     4434.04 TCPU     3092.30
 +++ ENERGIES IN A.U. +++
 ::: EXT EL-POLE                                  -5.4539424321932E+03
 ::: EXT EL-SPHEROPOLE                             4.4059985848204E+01
 ::: BIELET ZONE E-E                               9.1994456865186E+03
 ::: TOTAL E-E                                     3.7895632401736E+03
 ::: TOTAL E-N + N-E                              -1.3099147453473E+04
 ::: TOTAL N-N                                     1.1196751385041E+03
 ::: KINETIC ENERGY                                4.0858085877547E+03
 ::: PSEUDO TOTAL   ENERGY                        -4.1041004870403E+03
 ::: VIRIAL COEFFICIENT                            9.9776653206788E-01
 TTTTTTTTTTTTTTTTTTTTTTTTTTTTTT MONMO3      TELAPSE     4438.93 TCPU     3097.18
 NUMERICALLY INTEGRATED DENSITY    636.0012147222
 TTTTTTTTTTTTTTTTTTTTTTTTTTTTTT NUMDFT      TELAPSE     4445.07 TCPU     3103.32
 CYC  12 ETOT(AU) -4.539591876744E+03 DETOT  1.47E-09 tst  3.74E-13 PX  2.11E-06

 == SCF ENDED - CONVERGENCE ON ENERGY      E(AU) -4.5395918767437E+03 CYCLES  12


 ENERGY EXPRESSION=HARTREE+FOCK EXCH*0.25000+(PBE        EXCH)*0.75000+PBE        CORR


 TOTAL ENERGY(DFT)(AU)( 12) -4.5395918767437E+03 DE 1.5E-09 tester 3.7E-13
 TTTTTTTTTTTTTTTTTTTTTTTTTTTTTT EDFT        TELAPSE     4445.09 TCPU     3103.35

 *******************************************************************************
 *                             FORCE CALCULATION                               *
 *******************************************************************************

 TTTTTTTTTTTTTTTTTTTTTTTTTTTTTT NUMDFG      TELAPSE     4467.64 TCPU     3125.89
 INFORMATION **** EXCPOG **** EXCH. BIPO BUFFER LENGTH (WORDS) =    16000000
 WARNING **** EXCPOG **** EXCH. BIPO BUFFER TOO SMALL - TO AVOID I/O SET EXCHSIZE =     8527248
 WARNING **** GENPOG **** COULOMB BIPO BUFFER TOO SMALL - TO AVOID I/O SET BIPOSIZE =     6807000
 INFORMATION **** GENPOG **** BIPO BUFFER LENGTH (WORDS) =     4000000
 TTTTTTTTTTTTTTTTTTTTTTTTTTTTTT SHELXG      TELAPSE     4738.41 TCPU     3330.38


 D3 DISPERSION ENERGY (AU)       -2.7624334144845E-01
 TOTAL ENERGY + DISP (AU)        -4.5398681200852E+03

 CARTESIAN FORCES IN HARTREE/BOHR (ANALYTICAL)
   ATOM                     X                   Y                   Z
   1   1            -4.519231401615E-04  7.633445187594E-05  5.384200479365E-04
   2   1             4.519231401601E-04 -7.633445187460E-05  5.384200479326E-04
   3   1            -4.519231401621E-04 -7.633445187816E-05 -5.384200479325E-04
   4   1             4.519231401611E-04  7.633445187238E-05 -5.384200479331E-04
   5   1             3.863507746905E-03 -1.843395505964E-03  3.438213413117E-03
   6   1             5.036628834961E-03  3.553448182919E-03 -2.425051415571E-04
   7   1            -3.863507746906E-03  1.843395505967E-03  3.438213413117E-03
   8   1            -5.036628834958E-03  3.553448182916E-03  2.425051415563E-04
   9   1             3.863507746901E-03  1.843395505965E-03 -3.438213413113E-03
  10   1            -5.036628834962E-03 -3.553448182914E-03 -2.425051415579E-04
  11   1            -3.863507746904E-03 -1.843395505967E-03 -3.438213413116E-03
  12   1             5.036628834956E-03 -3.553448182911E-03  2.425051415564E-04
  13   1             3.868980832403E-03  3.441604998867E-03 -1.844670425173E-03
  14   1            -3.868980832400E-03 -3.441604998865E-03 -1.844670425172E-03
  15   1             3.868980832408E-03 -3.441604998872E-03  1.844670425175E-03
  16   1            -3.868980832406E-03  3.441604998866E-03  1.844670425174E-03
  17   1            -4.525485286495E-04  5.403790782854E-04  7.839056987091E-05
  18   1             5.038404717669E-03 -2.427564198725E-04  3.556017537558E-03
  19   1             4.525485286504E-04 -5.403790782869E-04  7.839056986558E-05
  20   1            -5.038404717667E-03 -2.427564198728E-04 -3.556017537557E-03
  21   1            -4.525485286492E-04 -5.403790782837E-04 -7.839056987136E-05
  22   1            -5.038404717665E-03  2.427564198692E-04  3.556017537560E-03
  23   1             4.525485286410E-04  5.403790782877E-04 -7.839056986603E-05
  24   1             5.038404717668E-03  2.427564198753E-04 -3.556017537556E-03
  25   1             4.073625387315E-04  3.400457430258E-05 -9.744013380519E-05
  26   1            -4.073625387329E-04 -3.400457430236E-05 -9.744013380786E-05
  27   1             4.073625387322E-04 -3.400457429814E-05  9.744013380941E-05
  28   1            -4.073625387351E-04  3.400457430236E-05  9.744013380519E-05
  29   1            -1.082706825027E-02  1.348449984206E-03 -1.063339890001E-03
  30   1            -7.206160958313E-04 -8.630931279763E-05 -1.204582348727E-04
  31   1             1.082706825027E-02 -1.348449984206E-03 -1.063339890000E-03
  32   1             7.206160958297E-04 -8.630931279452E-05  1.204582348739E-04
  33   1            -1.082706825026E-02 -1.348449984204E-03  1.063339890001E-03
  34   1             7.206160958309E-04  8.630931279385E-05 -1.204582348727E-04
  35   1             1.082706825027E-02  1.348449984207E-03  1.063339889997E-03
  36   1            -7.206160958291E-04  8.630931279385E-05  1.204582348734E-04
  37   1             2.014536718017E-03 -1.241698346657E-03  8.724558528376E-04
  38   1            -2.014536718016E-03  1.241698346654E-03  8.724558528395E-04
  39   1             2.014536718011E-03  1.241698346654E-03 -8.724558528375E-04
  40   1            -2.014536718016E-03 -1.241698346655E-03 -8.724558528379E-04
  41   1             2.012526968908E-03  8.704233213768E-04 -1.239709865248E-03
  42   1            -6.182041540427E-03  1.960021673858E-03  1.960805999674E-03
  43   1            -2.012526968902E-03 -8.704233213765E-04 -1.239709865246E-03
  44   1             6.182041540428E-03  1.960021673859E-03 -1.960805999674E-03
  45   1             2.012526968906E-03 -8.704233213798E-04  1.239709865253E-03
  46   1             6.182041540428E-03 -1.960021673859E-03  1.960805999674E-03
  47   1            -2.012526968906E-03  8.704233213797E-04  1.239709865249E-03
  48   1            -6.182041540426E-03 -1.960021673857E-03 -1.960805999675E-03
  49   1            -1.082690855765E-02 -1.066924894232E-03  1.352012258698E-03
  50   1             1.082690855765E-02  1.066924894232E-03  1.352012258702E-03
  51   1            -1.082690855764E-02  1.066924894235E-03 -1.352012258701E-03
  52   1             1.082690855764E-02 -1.066924894233E-03 -1.352012258701E-03
  53   1             4.090489379975E-04 -1.008832926892E-04  3.183465348977E-05
  54   1            -7.232477808956E-04 -1.202862468234E-04 -8.857540321072E-05
  55   1            -4.090489379966E-04  1.008832926939E-04  3.183465348977E-05
  56   1             7.232477808952E-04 -1.202862468230E-04  8.857540320562E-05
  57   1             4.090489379936E-04  1.008832926903E-04 -3.183465348955E-05
  58   1             7.232477808963E-04  1.202862468239E-04 -8.857540320739E-05
  59   1            -4.090489379964E-04 -1.008832926890E-04 -3.183465349066E-05
  60   1            -7.232477808941E-04  1.202862468248E-04  8.857540321161E-05
  61 230             4.041211809636E-14  8.881784197001E-15  2.499681157944E-03
  62 230             1.635844237846E-15 -1.779132396962E-14 -2.499681157929E-03
  63 230             4.117505527729E-06 -3.580469254416E-15 -2.295386103413E-14
  64 230             5.058453655948E-15 -2.489706642682E-03  7.216449660064E-16
  65 230            -4.117505420231E-06 -2.687086664288E-14  2.303712776097E-14
  66 230            -1.526556658860E-15  2.489706642618E-03 -1.554312234475E-15
  67   6            -3.678885185187E-03 -3.899527200661E-03  2.035097331468E-03
  68   6             3.678885185251E-03  3.899527200631E-03  2.035097331486E-03
  69   6            -3.678885185208E-03  3.899527200652E-03 -2.035097331490E-03
  70   6             3.678885185240E-03 -3.899527200640E-03 -2.035097331493E-03
  71   6            -3.670340531580E-03  2.030328682463E-03 -3.897530304690E-03
  72   6            -3.729564119284E-03 -2.199553278475E-03 -2.204502220435E-03
  73   6             3.670340531638E-03 -2.030328682510E-03 -3.897530304678E-03
  74   6             3.729564119298E-03 -2.199553278475E-03  2.204502220414E-03
  75   6            -3.670340531585E-03 -2.030328682474E-03  3.897530304703E-03
  76   6             3.729564119280E-03  2.199553278483E-03 -2.204502220441E-03
  77   6             3.670340531617E-03  2.030328682461E-03  3.897530304677E-03
  78   6            -3.729564119280E-03  2.199553278500E-03  2.204502220396E-03
  79   6            -3.285076854363E-03  8.274980981096E-04  4.048502092711E-03
  80   6             3.285076854340E-03 -8.274980980971E-04  4.048502092711E-03
  81   6            -3.285076854340E-03 -8.274980980865E-04 -4.048502092729E-03
  82   6             3.285076854357E-03  8.274980980882E-04 -4.048502092722E-03
  83   6             5.502573897372E-03 -5.638637153033E-03  1.317173218212E-04
  84   6             8.997937761102E-03  1.426940187954E-03  5.105138511614E-03
  85   6            -5.502573897400E-03  5.638637153080E-03  1.317173218069E-04
  86   6            -8.997937761096E-03  1.426940187951E-03 -5.105138511590E-03
  87   6             5.502573897380E-03  5.638637153063E-03 -1.317173218212E-04
  88   6            -8.997937761103E-03 -1.426940187956E-03  5.105138511633E-03
  89   6            -5.502573897386E-03 -5.638637153055E-03 -1.317173218141E-04
  90   6             8.997937761105E-03 -1.426940187963E-03 -5.105138511587E-03
  91   6             6.362773007439E-03  1.090753228421E-03 -1.815532874674E-03
  92   6            -6.362773007430E-03 -1.090753228427E-03 -1.815532874681E-03
  93   6             6.362773007409E-03 -1.090753228418E-03  1.815532874670E-03
  94   6            -6.362773007426E-03  1.090753228432E-03  1.815532874679E-03
  95   6             6.364177681905E-03 -1.807001572567E-03  1.086641403671E-03
  96   6            -4.786981983983E-03 -5.267449814236E-03 -5.265153173381E-03
  97   6            -6.364177681890E-03  1.807001572568E-03  1.086641403653E-03
  98   6             4.786981983990E-03 -5.267449814243E-03  5.265153173393E-03
  99   6             6.364177681893E-03  1.807001572557E-03 -1.086641403660E-03
 100   6             4.786981983981E-03  5.267449814240E-03 -5.265153173388E-03
 101   6            -6.364177681889E-03 -1.807001572567E-03 -1.086641403667E-03
 102   6            -4.786981983999E-03  5.267449814255E-03  5.265153173386E-03
 103   7            -5.954012688877E-03 -3.313627839193E-03  4.765364957076E-03
 104   7             5.954012688822E-03  3.313627839227E-03  4.765364957063E-03
 105   7            -5.954012688858E-03  3.313627839203E-03 -4.765364957064E-03
 106   7             5.954012688858E-03 -3.313627839225E-03 -4.765364957073E-03
 107   7             7.407196650036E-03 -4.220304668860E-03  5.316448147409E-03
 108   7            -5.441744266926E-03 -3.264153449232E-04 -3.642397662429E-03
 109   7            -7.407196650103E-03  4.220304668910E-03  5.316448147404E-03
 110   7             5.441744266940E-03 -3.264153449036E-04  3.642397662377E-03
 111   7             7.407196650057E-03  4.220304668876E-03 -5.316448147418E-03
 112   7             5.441744266955E-03  3.264153448899E-04 -3.642397662363E-03
 113   7            -7.407196650104E-03 -4.220304668867E-03 -5.316448147372E-03
 114   7            -5.441744266927E-03  3.264153449258E-04  3.642397662362E-03
 115   6             5.507216537977E-03  1.271940502630E-04 -5.642796337453E-03
 116   6            -5.507216537987E-03 -1.271940502541E-04 -5.642796337456E-03
 117   6             5.507216537969E-03 -1.271940502683E-04  5.642796337475E-03
 118   6            -5.507216537983E-03  1.271940502452E-04  5.642796337480E-03
 119   6            -3.281757415214E-03  4.045361695920E-03  8.249859351626E-04
 120   6             8.995013734445E-03  5.103226485069E-03  1.424077402193E-03
 121   6             3.281757415229E-03 -4.045361695935E-03  8.249859351537E-04
 122   6            -8.995013734454E-03  5.103226485075E-03 -1.424077402198E-03
 123   6            -3.281757415182E-03 -4.045361695955E-03 -8.249859351537E-04
 124   6            -8.995013734486E-03 -5.103226485037E-03  1.424077402148E-03
 125   6             3.281757415224E-03  4.045361695892E-03 -8.249859352034E-04
 126   6             8.995013734451E-03 -5.103226485065E-03 -1.424077402204E-03
 127   7             7.420293665245E-03  5.327771536067E-03 -4.221842002162E-03
 128   7            -7.420293665291E-03 -5.327771536025E-03 -4.221842002190E-03
 129   7             7.420293665288E-03 -5.327771536054E-03  4.221842002169E-03
 130   7            -7.420293665317E-03  5.327771536049E-03  4.221842002198E-03
 131   7            -5.946188790944E-03  4.767951107800E-03 -3.304727875491E-03
 132   7            -5.433691258232E-03 -3.642048047142E-03 -3.208920777378E-04
 133   7             5.946188790894E-03 -4.767951107756E-03 -3.304727875501E-03
 134   7             5.433691258193E-03 -3.642048047186E-03  3.208920777715E-04
 135   7            -5.946188790982E-03 -4.767951107782E-03  3.304727875476E-03
 136   7             5.433691258212E-03  3.642048047120E-03 -3.208920777484E-04
 137   7             5.946188790946E-03  4.767951107788E-03  3.304727875549E-03
 138   7            -5.433691258209E-03  3.642048047156E-03  3.208920777760E-04

 RESULTANT FORCE    -2.144985578045E-14 -1.277103423014E-14  7.299716386910E-15

 SYMMETRY ALLOWED FORCES (ANALYTICAL) (DIRECTION, FORCE)

    1  1.2316932E-03    2  4.4791574E-04    3 -5.3116262E-04    4 -2.6196574E-03
    5  1.0274246E-02    6  2.8568701E-03    7 -1.9926503E-03    8  8.1500269E-04
    9  1.2148203E-02   10 -2.6235330E-03   11 -2.6633833E-03   12  1.0338730E-02
   13  1.2370517E-03   14 -6.8271073E-04   15  1.2421115E-04   16 -1.9920242E-03
   17  1.0119002E-02   18  6.7820709E-03   19 -5.4363082E-04   20  1.4572643E-04
   21  6.2418736E-04   22  1.2831238E-02   23 -1.1677696E-02   24 -1.3404791E-02
   25  5.9334120E-04   26 -7.1461679E-04   27 -1.1411649E-03   28 -2.7525511E-03
   29  4.0834192E-03   30  1.0929585E-03   31 -2.7502813E-03   32 -1.0919140E-03
   33  4.0771074E-03   34  1.1665789E-02   35 -3.4459840E-03   36 -5.9708378E-03
   37  1.2831028E-02   38 -5.7611665E-03   39 -1.6820421E-02   40 -5.5205953E-04
   41  4.6834369E-04   42  4.3581204E-04   43  5.9396194E-04   44 -6.3695906E-04
   45 -1.1929373E-03   46  3.5350830E-03   47 -5.8230321E-06   48 -3.5209769E-03
   49  2.0951525E-03   50  3.5034535E-03   51 -1.0717494E-02   52  2.0820855E-03
   53 -1.1019217E-02   54 -2.3193270E-03   55 -7.7883556E-04   56 -4.8491857E-03
   57 -8.3850382E-03   58  9.4236001E-03   59  3.2532728E-03   60 -3.4755412E-03
   61 -1.2712668E-02   62  9.3118542E-03   63 -1.9242250E-04   64 -2.8473288E-03
   65  1.4518350E-02   66  1.4743004E-02   67 -8.1840009E-03   68  1.3398334E-03
   69  1.0540878E-02   70 -8.1805197E-03   71  8.4462179E-03   72  6.4448203E-03
   73 -6.6344717E-03   74 -8.2056588E-03   75 -1.4219114E-02   76  8.5514233E-03
   77  5.6259432E-03   78 -1.3106423E-02   79 -7.2873765E-03   80  1.8175539E-02
   81  4.5069459E-03   82  1.7007945E-03   83 -1.0124659E-02   84 -8.1574096E-03
   85 -1.2728055E-02   86 -4.8218779E-03   87  7.9682599E-03   88  9.4132401E-03
   89 -4.6353713E-03   90  1.0798995E-03   91 -2.8494659E-03   92  5.5031396E-03
   93  1.9937923E-02   94 -7.2911997E-03   95 -5.1857020E-03   96  1.8028487E-02
   97  8.5556521E-03   98 -1.4144657E-02   99 -1.6662797E-03  100  1.6982771E-03
  101 -1.9868851E-03  102 -1.2835034E-02
 TTTTTTTTTTTTTTTTTTTTTTTTTTTTTT TOTGRA      TELAPSE     4746.55 TCPU     3338.51
 INFORMATION **** opta001 **** GEOMETRY OUTPUT FILE
 CLASSICAL MODEL (SCHLEGEL) USED AS INITIAL HESSIAN MATRIX
 REFERENCE GEOMETRY DEFINED

 MAX GRADIENT      0.019938  THRESHOLD              0.000450 CONVERGED NO
 RMS GRADIENT      0.007736  THRESHOLD              0.000300 CONVERGED NO

 GRADIENT NORM     0.078127  GRADIENT THRESHOLD     0.500000

 PREDICTED ENERGY CHANGE    -0.368E-03

 INITIAL DISPLACEMENTS
  0.000337  0.000959  0.001102  0.000558  0.003410 -0.003228 -0.000276  0.000942
  0.001825  0.000559 -0.004508  0.001339  0.000339  0.000481  0.001366 -0.000288
  0.001106  0.001727  0.001655 -0.000191 -0.000170  0.002219 -0.000716 -0.000205
  0.001258 -0.001602 -0.002587  0.000851  0.000123  0.000585  0.000845  0.000449
  0.000399  0.001468 -0.001274 -0.002200  0.002222  0.000179 -0.000724  0.001651
 -0.000051 -0.000253  0.001257 -0.001443 -0.002679  0.000815 -0.000002 -0.000809
  0.000919  0.000111  0.000580  0.000915  0.000448  0.000386 -0.000944 -0.000592
 -0.001021  0.000494  0.000058  0.000989  0.000518  0.002314 -0.001475 -0.000718
  0.000623  0.001143  0.001464  0.000043  0.000028  0.001460  0.000004  0.000051
  0.000866 -0.001220 -0.002107  0.000899  0.000828  0.000513  0.000525  0.001360
 -0.000422 -0.001164  0.000189 -0.000264  0.000520 -0.002437  0.001266  0.000494
  0.000831  0.000537 -0.000724  0.000675  0.001111  0.000528 -0.001047  0.000965
  0.000896  0.000033  0.000969 -0.001168 -0.000327  0.000032
 TTTTTTTTTTTTTTTTTTTTTTTTTTTTTT OPTI        TELAPSE     4751.24 TCPU     3339.00

 OPTOPTOPTOPTOPTOPTOPTOPTOPTOPTOPTOPTOPTOPTOPTOPTOPTOPTOPTOPTOPTOPTOPTOPTOPTOPT

 - INFORMATION ON SCF MOVED TO SCFOUT.LOG
 GEOMETRY OPTIMIZATION INFORMATION STORED IN OPTINFO.DAT

 OPTOPTOPTOPTOPTOPTOPTOPTOPTOPTOPTOPTOPTOPTOPTOPTOPTOPTOPTOPTOPTOPTOPTOPTOPTOPT
 *******************************************************************************
 COORDINATE OPTIMIZATION - POINT    2
 *******************************************************************************
 LATTICE PARAMETERS (ANGSTROMS AND DEGREES) - BOHR = 0.5291772083 ANGSTROM
 PRIMITIVE CELL - CENTRING CODE 6/1 VOLUME=  2422.575376 - DENSITY  0.930 g/cm^3
         A              B              C           ALPHA      BETA       GAMMA 
    14.65508585    14.65508585    14.65508585   110.285563 109.065590 109.065590
 *******************************************************************************
 ATOMS IN THE ASYMMETRIC UNIT   36 - ATOMS IN THE UNIT CELL:  138
     ATOM                 X/A                 Y/B                 Z/C    
 *******************************************************************************
      1 T   1 H    -1.233216469548E-01  3.475361770703E-01 -2.382186392247E-01
      2 F   1 H    -4.142451837050E-01  1.148969922699E-01  2.382186392247E-01
      3 F   1 H     1.233216469548E-01 -1.148969922699E-01  4.708578240251E-01
      4 F   1 H     4.142451837050E-01 -3.475361770703E-01 -4.708578240251E-01
      5 T   1 H    -2.382469577088E-01 -1.233167398661E-01  3.474342456209E-01
      6 T   1 H     3.475266607755E-01 -2.382046638458E-01 -1.233053186373E-01
      7 F   1 H    -4.707509854869E-01  4.143187966704E-01 -3.474342456209E-01
      8 F   1 H     1.148993452085E-01  2.382046638458E-01 -4.142686753787E-01
      9 F   1 H     2.382469577088E-01 -4.143187966704E-01  1.149302178427E-01
     10 F   1 H    -1.148993452085E-01  4.708319794128E-01  1.233053186373E-01
     11 F   1 H     4.707509854869E-01  1.233167398661E-01 -1.149302178427E-01
     12 F   1 H    -3.475266607755E-01 -4.708319794128E-01  4.142686753787E-01
     13 T   1 H    -2.382455278796E-01  3.474772708152E-01 -1.232899011866E-01
     14 F   1 H     4.707671720018E-01 -1.149556266930E-01  1.232899011866E-01
     15 F   1 H     2.382455278796E-01  1.149556266930E-01 -4.142772013052E-01
     16 F   1 H    -4.707671720018E-01 -3.474772708152E-01  4.142772013052E-01
     17 T   1 H    -1.232948918045E-01 -2.382172326816E-01  3.475790294428E-01
     18 T   1 H     3.475695772879E-01 -1.232785528185E-01 -2.382032322409E-01
     19 F   1 H     4.142037378756E-01 -4.708739212472E-01 -3.475790294428E-01
     20 F   1 H    -1.149246794224E-01  1.232785528185E-01  4.708481301064E-01
     21 F   1 H     1.232948918045E-01  4.708739212472E-01 -1.149223408771E-01
     22 F   1 H     1.149246794224E-01 -4.142271904712E-01  2.382032322409E-01
     23 F   1 H    -4.142037378756E-01  2.382172326816E-01  1.149223408771E-01
     24 F   1 H    -3.475695772879E-01  4.142271904712E-01 -4.708481301064E-01
     25 T   1 H     4.393563479595E-01  1.371237070500E-01 -4.868755672028E-01
     26 F   1 H    -3.760007257472E-01 -7.376808483763E-02  4.868755672028E-01
     27 F   1 H    -4.393563479595E-01  7.376808483763E-02 -3.022326409096E-01
     28 F   1 H     3.760007257472E-01 -1.371237070500E-01  3.022326409096E-01
     29 T   1 H    -4.868384980756E-01  4.393133947529E-01  1.371245649366E-01
     30 T   1 H     1.371134481186E-01 -4.869312974009E-01  4.392720305926E-01
     31 F   1 H     3.021888298163E-01  3.760369369878E-01 -1.371245649366E-01
     32 F   1 H    -7.379667200647E-02  4.869312974009E-01 -3.759552544805E-01
     33 F   1 H     4.868384980756E-01 -3.760369369878E-01 -7.384810717150E-02
     34 F   1 H     7.379667200647E-02 -3.021585824741E-01 -4.392720305926E-01
     35 F   1 H    -3.021888298163E-01 -4.393133947529E-01  7.384810717150E-02
     36 F   1 H    -1.371134481186E-01  3.021585824741E-01  3.759552544805E-01
     37 T   1 H     4.904132493715E-01  2.493898337387E-01  4.904553645044E-01
     38 F   1 H    -2.410655307657E-01 -4.211513283141E-05 -4.904553645044E-01
     39 F   1 H    -4.904132493715E-01  4.211513283146E-05 -2.410234156329E-01
     40 F   1 H     2.410655307657E-01 -2.493898337387E-01  2.410234156329E-01
     41 T   1 H     4.904649165647E-01  4.904036844083E-01  2.493898380661E-01
     42 T   1 H     2.493751340260E-01  4.903933238716E-01  4.903416517612E-01
     43 F   1 H     2.410138463423E-01  2.410750784986E-01 -2.493898380661E-01
     44 F   1 H    -5.167211038364E-05 -4.903933238716E-01 -2.410181898456E-01
     45 F   1 H    -4.904649165647E-01 -2.410750784986E-01 -6.123215631376E-05
     46 F   1 H     5.167211038358E-05 -2.409665177352E-01 -4.903416517612E-01
     47 F   1 H    -2.410138463423E-01 -4.904036844083E-01  6.123215631377E-05
     48 F   1 H    -2.493751340260E-01  2.409665177352E-01  2.410181898456E-01
     49 T   1 H    -4.868507289902E-01  1.371585899716E-01  4.393332162769E-01
     50 F   1 H    -3.021746263053E-01  7.381605473297E-02 -4.393332162769E-01
     51 F   1 H     4.868507289902E-01 -7.381605473297E-02 -3.759906810383E-01
     52 F   1 H     3.021746263053E-01 -1.371585899716E-01  3.759906810383E-01
     53 T   1 H     4.393761270244E-01 -4.868878251757E-01  1.371577233687E-01
     54 T   1 H     1.371474873097E-01  4.392918240126E-01 -4.869435168611E-01
     55 F   1 H     3.759544514555E-01  3.022184036557E-01 -1.371577233687E-01
     56 F   1 H     7.376465912635E-02 -4.392918240126E-01 -3.021443367029E-01
     57 F   1 H    -4.393761270244E-01 -3.022184036557E-01  7.373604779988E-02
     58 F   1 H    -7.376465912635E-02 -3.759089958293E-01  4.869435168611E-01
     59 F   1 H    -3.759544514555E-01  4.868878251757E-01 -7.373604779988E-02
     60 F   1 H    -1.371474873097E-01  3.759089958293E-01  3.021443367029E-01
     61 T 230 ZN   -2.500060369703E-01  2.499939630297E-01 -5.000000000000E-01
     62 F 230 ZN    2.500060369703E-01 -2.499939630297E-01 -5.000000000000E-01
     63 T 230 ZN   -5.000000000000E-01 -2.500239204279E-01  2.499760795721E-01
     64 T 230 ZN    2.499582318450E-01  5.000000000000E-01 -2.500417681550E-01
     65 F 230 ZN   -5.000000000000E-01  2.500239204279E-01 -2.499760795721E-01
     66 F 230 ZN   -2.499582318450E-01  5.000000000000E-01  2.500417681550E-01
     67 T   6 C    -3.853212295568E-01  2.448400553052E-01 -3.853089187769E-01
     68 F   6 C    -3.698510259179E-01 -1.231077987160E-05  3.853089187769E-01
     69 F   6 C     3.853212295568E-01  1.231077987160E-05 -3.698387151380E-01
     70 F   6 C     3.698510259179E-01 -2.448400553052E-01  3.698387151380E-01
     71 T   6 C    -3.852981267263E-01 -3.853320499572E-01  2.448400427182E-01
     72 T   6 C     2.447996294586E-01 -3.853442607602E-01 -3.853673702005E-01
     73 F   6 C     3.698279073246E-01  3.698618305555E-01 -2.448400427182E-01
     74 F   6 C    -2.310944029418E-05  3.853442607602E-01 -3.698561097812E-01
     75 F   6 C     3.852981267263E-01 -3.698618305555E-01 -3.392323095064E-05
     76 F   6 C     2.310944029418E-05 -3.698330003409E-01  3.853673702005E-01
     77 F   6 C    -3.698279073246E-01  3.853320499572E-01  3.392323095064E-05
     78 F   6 C    -2.447996294586E-01  3.698330003409E-01  3.698561097812E-01
     79 T   6 C    -2.104525991280E-01  3.195623800266E-01 -2.671821610953E-01
     80 F   6 C    -4.132554588782E-01  5.672956196723E-02  2.671821610953E-01
     81 F   6 C     2.104525991280E-01 -5.672956196723E-02 -4.699850208454E-01
     82 F   6 C     4.132554588782E-01 -3.195623800266E-01  4.699850208454E-01
     83 T   6 C    -2.671962501324E-01 -2.104449551862E-01  3.195177384570E-01
     84 T   6 C     3.195539250182E-01 -2.671792341647E-01 -2.104472186428E-01
     85 F   6 C     4.700373063569E-01  4.132860114106E-01 -3.195177384570E-01
     86 F   6 C     5.673201552192E-02  2.671792341647E-01 -4.132668408171E-01
     87 F   6 C     2.671962501324E-01 -4.132860114106E-01  5.675129494621E-02
     88 F   6 C    -5.673201552192E-02 -4.699988563390E-01  2.104472186428E-01
     89 F   6 C    -4.700373063569E-01  2.104449551862E-01 -5.675129494621E-02
     90 F   6 C    -3.195539250182E-01  4.699988563390E-01  4.132668408171E-01
     91 T   6 C    -4.912952828967E-01  1.892512302745E-01 -4.912951172074E-01
     92 F   6 C    -3.194536525181E-01 -1.656893475060E-07  4.912951172074E-01
     93 F   6 C     4.912952828967E-01  1.656893476448E-07 -3.194534868288E-01
     94 F   6 C     3.194536525181E-01 -1.892512302745E-01  3.194534868288E-01
     95 T   6 C    -4.912687120409E-01 -4.913217146682E-01  1.892512270409E-01
     96 T   6 C     1.892349235694E-01 -4.913425465714E-01 -4.913691203229E-01
     97 F   6 C     3.194270582909E-01  3.194800609182E-01 -1.892512270409E-01
     98 F   6 C    -2.657375150562E-05  4.913425465714E-01 -3.194225298592E-01
     99 F   6 C     4.912687120409E-01 -3.194800609182E-01 -5.300262723657E-05
    100 F   6 C     2.657375150551E-05 -3.193959561077E-01  4.913691203229E-01
    101 F   6 C    -3.194270582909E-01  4.913217146682E-01  5.300262723660E-05
    102 F   6 C    -1.892349235694E-01  3.193959561077E-01  3.194225298592E-01
    103 T   7 N    -2.855502390469E-01  2.724753124413E-01 -3.776795951570E-01
    104 F   7 N    -3.498450924017E-01  9.212935611006E-02  3.776795951570E-01
    105 F   7 N     2.855502390469E-01 -9.212935611006E-02 -4.419744485118E-01
    106 F   7 N     3.498450924017E-01 -2.724753124413E-01  4.419744485118E-01
    107 T   7 N    -3.776774861703E-01 -2.855560334793E-01  2.724445599406E-01
    108 T   7 N     2.724312421643E-01 -3.776900956379E-01 -2.855829634855E-01
    109 F   7 N     4.419994065801E-01  3.498779538891E-01 -2.724445599406E-01
    110 F   7 N     9.210713215244E-02  3.776900956379E-01 -3.498786621978E-01
    111 F   7 N     3.776774861703E-01 -3.498779538891E-01  9.212145269102E-02
    112 F   7 N    -9.210713215244E-02 -4.419857943502E-01  2.855829634855E-01
    113 F   7 N    -4.419994065801E-01  2.855560334793E-01 -9.212145269102E-02
    114 F   7 N    -2.724312421643E-01  4.419857943502E-01  3.498786621978E-01
    115 T   6 C    -2.672050706763E-01  3.195386881540E-01 -2.104226057478E-01
    116 F   6 C    -4.700387060982E-01 -5.678246492858E-02  2.104226057478E-01
    117 F   6 C     2.672050706763E-01  5.678246492858E-02 -4.132562411697E-01
    118 F   6 C     4.700387060982E-01 -3.195386881540E-01  4.132562411697E-01
    119 T   6 C    -2.104303071992E-01 -2.671910095048E-01  3.195832104486E-01
    120 T   6 C     3.195748042749E-01 -2.104249197946E-01 -2.671880563274E-01
    121 F   6 C     4.132257800466E-01  4.699864823522E-01 -3.195832104486E-01
    122 F   6 C    -5.676313653278E-02  2.104249197946E-01 -4.700002759305E-01
    123 F   6 C     2.104303071992E-01 -4.699864823522E-01 -5.676070230562E-02
    124 F   6 C     5.676313653278E-02 -4.132371393978E-01  2.671880563274E-01
    125 F   6 C    -4.132257800466E-01  2.671910095048E-01  5.676070230562E-02
    126 F   6 C    -3.195748042749E-01  4.132371393978E-01  4.700002759305E-01
    127 T   7 N    -3.776870200703E-01  2.724782990100E-01 -2.855249150020E-01
    128 F   7 N    -4.419967859881E-01 -9.216210506832E-02  2.855249150020E-01
    129 F   7 N     3.776870200703E-01  9.216210506832E-02 -3.498346809197E-01
    130 F   7 N     4.419967859881E-01 -2.724782990100E-01  3.498346809197E-01
    131 T   7 N    -2.855191664419E-01 -3.776891405197E-01  2.725090111844E-01
    132 T   7 N     2.724649338677E-01 -2.855518869849E-01 -3.776996364532E-01
    133 F   7 N     3.498018482959E-01  4.419718223738E-01 -2.725090111844E-01
    134 F   7 N    -9.214774946829E-02  2.855518869849E-01 -4.419831791474E-01
    135 F   7 N     2.855191664419E-01 -4.419718223738E-01 -9.216997407785E-02
    136 F   7 N     9.214774946829E-02 -3.498354296791E-01  3.776996364532E-01
    137 F   7 N    -3.498018482959E-01  3.776891405197E-01  9.216997407785E-02
    138 F   7 N    -2.724649338677E-01  3.498354296791E-01  4.419831791474E-01

 TRANSFORMATION MATRIX PRIMITIVE-CRYSTALLOGRAPHIC CELL
  0.0000  1.0000  1.0000  1.0000  0.0000  1.0000  1.0000  1.0000  0.0000

 *******************************************************************************
 CRYSTALLOGRAPHIC CELL (VOLUME=       4845.15075101)
         A              B              C           ALPHA      BETA       GAMMA 
    16.75173979    17.00684243    17.00684243    90.000000  90.000000  90.000000

 COORDINATES IN THE CRYSTALLOGRAPHIC CELL
     ATOM                 X/A                 Y/B                 Z/C    
 *******************************************************************************
      1 T   1 H     1.163195924002E-01 -3.545382316249E-01  2.312165846701E-01
      2 F   1 H    -1.163195924002E-01  3.545382316249E-01  2.312165846701E-01
      3 F   1 H     1.163195924002E-01  3.545382316249E-01 -2.312165846701E-01
      4 F   1 H    -1.163195924002E-01 -3.545382316249E-01 -2.312165846701E-01
      5 T   1 H     2.311822317318E-01  1.162520138891E-01 -3.544989715979E-01
      6 T   1 H    -3.545183216293E-01  2.312130029920E-01  1.163136577835E-01
      7 F   1 H    -2.311822317318E-01 -1.162520138891E-01 -3.544989715979E-01
      8 F   1 H     3.545183216293E-01  2.312130029920E-01 -1.163136577835E-01
      9 F   1 H     2.311822317318E-01 -1.162520138891E-01  3.544989715979E-01
     10 F   1 H     3.545183216293E-01 -2.312130029920E-01  1.163136577835E-01
     11 F   1 H    -2.311822317318E-01  1.162520138891E-01  3.544989715979E-01
     12 F   1 H    -3.545183216293E-01 -2.312130029920E-01 -1.163136577835E-01
     13 T   1 H     2.312164487541E-01 -3.545063499407E-01  1.162608220611E-01
     14 F   1 H    -2.312164487541E-01  3.545063499407E-01  1.162608220611E-01
     15 F   1 H     2.312164487541E-01  3.545063499407E-01 -1.162608220611E-01
     16 F   1 H    -2.312164487541E-01 -3.545063499407E-01 -1.162608220611E-01
     17 T   1 H     1.163283442828E-01  2.312506851599E-01 -3.545455769644E-01
     18 T   1 H    -3.545256811736E-01  1.163224489327E-01  2.312471283552E-01
     19 F   1 H    -1.163283442828E-01 -2.312506851599E-01 -3.545455769644E-01
     20 F   1 H     3.545256811736E-01  1.163224489327E-01 -2.312471283552E-01
     21 F   1 H     1.163283442828E-01 -2.312506851599E-01  3.545455769644E-01
     22 F   1 H     3.545256811736E-01 -1.163224489327E-01  2.312471283552E-01
     23 F   1 H    -1.163283442828E-01  2.312506851599E-01  3.545455769644E-01
     24 F   1 H    -3.545256811736E-01 -1.163224489327E-01 -2.312471283552E-01
     25 T   1 H     1.054458959438E-01  4.076785368534E-01  3.167781110618E-02
     26 F   1 H    -1.054458959438E-01 -4.076785368534E-01  3.167781110618E-02
     27 F   1 H     1.054458959438E-01 -4.076785368534E-01 -3.167781110618E-02
     28 F   1 H    -1.054458959438E-01  4.076785368534E-01 -3.167781110618E-02
     29 T   1 H     3.163822888256E-02  1.054863360541E-01  4.076751658703E-01
     30 T   1 H     4.076136425366E-01  3.165838805604E-02  1.054550600625E-01
     31 F   1 H    -3.163822888256E-02 -1.054863360541E-01  4.076751658703E-01
     32 F   1 H    -4.076136425366E-01  3.165838805604E-02 -1.054550600625E-01
     33 F   1 H     3.163822888256E-02 -1.054863360541E-01 -4.076751658703E-01
     34 F   1 H    -4.076136425366E-01 -3.165838805604E-02  1.054550600625E-01
     35 F   1 H    -3.163822888256E-02  1.054863360541E-01 -4.076751658703E-01
     36 F   1 H     4.076136425366E-01 -3.165838805604E-02 -1.054550600625E-01
     37 T   1 H     1.247159744357E-01  3.657393900686E-01  1.246738593029E-01
     38 F   1 H    -1.247159744357E-01 -3.657393900686E-01  1.246738593029E-01
     39 F   1 H     1.247159744357E-01 -3.657393900686E-01 -1.246738593029E-01
     40 F   1 H    -1.247159744357E-01  3.657393900686E-01 -1.246738593029E-01
     41 T   1 H     1.246643029549E-01  1.247255351112E-01  3.657393814535E-01
     42 T   1 H     3.656799208034E-01  1.246617309578E-01  1.247134030682E-01
     43 F   1 H    -1.246643029549E-01 -1.247255351112E-01  3.657393814535E-01
     44 F   1 H    -3.656799208034E-01  1.246617309578E-01 -1.247134030682E-01
     45 F   1 H     1.246643029549E-01 -1.247255351112E-01 -3.657393814535E-01
     46 F   1 H    -3.656799208034E-01 -1.246617309578E-01  1.247134030682E-01
     47 F   1 H    -1.246643029549E-01  1.247255351112E-01 -3.657393814535E-01
     48 F   1 H     3.656799208034E-01 -1.246617309578E-01 -1.247134030682E-01
     49 T   1 H     3.167126761930E-02  4.076619486576E-01  1.054873223523E-01
     50 F   1 H    -3.167126761930E-02 -4.076619486576E-01  1.054873223523E-01
     51 F   1 H     3.167126761930E-02 -4.076619486576E-01 -1.054873223523E-01
     52 F   1 H    -3.167126761930E-02  4.076619486576E-01 -1.054873223523E-01
     53 T   1 H     1.054468855843E-01  3.171083778443E-02  4.076652892400E-01
     54 T   1 H     4.076004099209E-01  1.054560732180E-01  3.169141409167E-02
     55 F   1 H    -1.054468855843E-01 -3.171083778443E-02  4.076652892400E-01
     56 F   1 H    -4.076004099209E-01  1.054560732180E-01 -3.169141409167E-02
     57 F   1 H     1.054468855843E-01 -3.171083778443E-02 -4.076652892400E-01
     58 F   1 H    -4.076004099209E-01 -1.054560732180E-01  3.169141409167E-02
     59 F   1 H    -1.054468855843E-01  3.171083778443E-02 -4.076652892400E-01
     60 F   1 H     4.076004099209E-01 -1.054560732180E-01 -3.169141409167E-02
     61 T 230 ZN   -5.000000000000E-01 -2.775823565229E-17 -2.500060369703E-01
     62 F 230 ZN   -5.000000000000E-01 -1.385363818936E-16  2.500060369703E-01
     63 T 230 ZN   -2.500239204279E-01  5.000000000000E-01  2.787499368957E-17
     64 T 230 ZN   -4.172393194726E-17 -2.500417681550E-01  5.000000000000E-01
     65 F 230 ZN    2.500239204279E-01  5.000000000000E-01  5.551115123126E-17
     66 F 230 ZN    1.408777440557E-17  2.500417681550E-01  5.000000000000E-01
     67 T   6 C     1.224261830425E-01  4.922648981806E-01  1.224138722627E-01
     68 F   6 C    -1.224261830425E-01 -4.922648981806E-01  1.224138722627E-01
     69 F   6 C     1.224261830425E-01 -4.922648981806E-01 -1.224138722627E-01
     70 F   6 C    -1.224261830425E-01  4.922648981806E-01 -1.224138722627E-01
     71 T   6 C     1.224030597436E-01  1.224369829746E-01  4.922648902991E-01
     72 T   6 C     4.922443697904E-01  1.223882600092E-01  1.224113694494E-01
     73 F   6 C    -1.224030597436E-01 -1.224369829746E-01  4.922648902991E-01
     74 F   6 C    -4.922443697904E-01  1.223882600092E-01 -1.224113694494E-01
     75 F   6 C     1.224030597436E-01 -1.224369829746E-01 -4.922648902991E-01
     76 F   6 C    -4.922443697904E-01 -1.223882600092E-01  1.224113694494E-01
     77 F   6 C    -1.224030597436E-01  1.224369829746E-01 -4.922648902991E-01
     78 F   6 C     4.922443697904E-01 -1.223882600092E-01 -1.224113694494E-01
     79 T   6 C     1.314164090297E-01 -3.985985701249E-01  1.881459709969E-01
     80 F   6 C    -1.314164090297E-01  3.985985701249E-01  1.881459709969E-01
     81 F   6 C     1.314164090297E-01  3.985985701249E-01 -1.881459709969E-01
     82 F   6 C    -1.314164090297E-01 -3.985985701249E-01 -1.881459709969E-01
     83 T   6 C     1.881345167016E-01  1.313832217554E-01 -3.985794718878E-01
     84 T   6 C    -3.985901889128E-01  1.881429702701E-01  1.314109547482E-01
     85 F   6 C    -1.881345167016E-01 -1.313832217554E-01 -3.985794718878E-01
     86 F   6 C     3.985901889128E-01  1.881429702701E-01 -1.314109547482E-01
     87 F   6 C     1.881345167016E-01 -1.313832217554E-01  3.985794718878E-01
     88 F   6 C     3.985901889128E-01 -1.881429702701E-01  1.314109547482E-01
     89 F   6 C    -1.881345167016E-01  1.313832217554E-01  3.985794718878E-01
     90 F   6 C    -3.985901889128E-01 -1.881429702701E-01 -1.314109547482E-01
     91 T   6 C     9.462569798193E-02  4.140791848107E-01  9.462553229258E-02
     92 F   6 C    -9.462569798193E-02 -4.140791848107E-01  9.462553229258E-02
     93 F   6 C     9.462569798193E-02 -4.140791848107E-01 -9.462553229258E-02
     94 F   6 C    -9.462569798193E-02  4.140791848107E-01 -9.462553229258E-02
     95 T   6 C     9.459911220684E-02  9.465211483408E-02  4.140791731250E-01
     96 T   6 C     4.140267047682E-01  9.460417490894E-02  9.463074866045E-02
     97 F   6 C    -9.459911220684E-02 -9.465211483408E-02  4.140791731250E-01
     98 F   6 C    -4.140267047682E-01  9.460417490894E-02 -9.463074866045E-02
     99 F   6 C     9.459911220684E-02 -9.465211483408E-02 -4.140791731250E-01
    100 F   6 C    -4.140267047682E-01 -9.460417490894E-02  9.463074866045E-02
    101 F   6 C    -9.459911220684E-02  9.465211483408E-02 -4.140791731250E-01
    102 F   6 C     4.140267047682E-01 -9.460417490894E-02 -9.463074866045E-02
    103 T   7 N     9.017297816563E-02 -4.678525733226E-01  1.823023342757E-01
    104 F   7 N    -9.017297816563E-02  4.678525733226E-01  1.823023342757E-01
    105 F   7 N     9.017297816563E-02  4.678525733226E-01 -1.823023342757E-01
    106 F   7 N    -9.017297816563E-02 -4.678525733226E-01 -1.823023342757E-01
    107 T   7 N     1.822830063158E-01  9.016155362477E-02 -4.678390397951E-01
    108 T   7 N    -4.678521506439E-01  1.822691871584E-01  9.016205500592E-02
    109 F   7 N    -1.822830063158E-01 -9.016155362477E-02 -4.678390397951E-01
    110 F   7 N     4.678521506439E-01  1.822691871584E-01 -9.016205500592E-02
    111 F   7 N     1.822830063158E-01 -9.016155362477E-02  4.678390397951E-01
    112 F   7 N     4.678521506439E-01 -1.822691871584E-01  9.016205500592E-02
    113 F   7 N    -1.822830063158E-01  9.016155362477E-02  4.678390397951E-01
    114 F   7 N    -4.678521506439E-01 -1.822691871584E-01 -9.016205500592E-02
    115 T   6 C     1.881605765413E-01 -3.985831822891E-01  1.313781116127E-01
    116 F   6 C    -1.881605765413E-01  3.985831822891E-01  1.313781116127E-01
    117 F   6 C     1.881605765413E-01  3.985831822891E-01 -1.313781116127E-01
    118 F   6 C    -1.881605765413E-01 -3.985831822891E-01 -1.313781116127E-01
    119 T   6 C     1.314112540715E-01  1.881719563771E-01 -3.986022635763E-01
    120 T   6 C    -3.985938901984E-01  1.314058338710E-01  1.881689704038E-01
    121 F   6 C    -1.314112540715E-01 -1.881719563771E-01 -3.986022635763E-01
    122 F   6 C     3.985938901984E-01  1.314058338710E-01 -1.881689704038E-01
    123 F   6 C     1.314112540715E-01 -1.881719563771E-01  3.986022635763E-01
    124 F   6 C     3.985938901984E-01 -1.314058338710E-01  1.881689704038E-01
    125 F   6 C    -1.314112540715E-01  1.881719563771E-01  3.986022635763E-01
    126 F   6 C    -3.985938901984E-01 -1.314058338710E-01 -1.881689704038E-01
    127 T   7 N     1.823202020391E-01 -4.678451170411E-01  9.015809697082E-02
    128 F   7 N    -1.823202020391E-01  4.678451170411E-01  9.015809697082E-02
    129 F   7 N     1.823202020391E-01  4.678451170411E-01 -9.015809697082E-02
    130 F   7 N    -1.823202020391E-01 -4.678451170411E-01 -9.015809697082E-02
    131 T   7 N     9.016951855326E-02  1.823394926311E-01 -4.678586590730E-01
    132 T   7 N    -4.678582286529E-01  9.015859219971E-02  1.823063416680E-01
    133 F   7 N    -9.016951855326E-02 -1.823394926311E-01 -4.678586590730E-01
    134 F   7 N     4.678582286529E-01  9.015859219971E-02 -1.823063416680E-01
    135 F   7 N     9.016951855326E-02 -1.823394926311E-01  4.678586590730E-01
    136 F   7 N     4.678582286529E-01 -9.015859219971E-02  1.823063416680E-01
    137 F   7 N    -9.016951855326E-02  1.823394926311E-01  4.678586590730E-01
    138 F   7 N    -4.678582286529E-01 -9.015859219971E-02 -1.823063416680E-01

 T = ATOM BELONGING TO THE ASYMMETRIC UNIT

 TOTAL ENERGY(DFT)(AU)(  8) -4.5398684876026E+03     DE (AU)   -3.675E-04

 SYMMETRY ALLOWED FORCES  (COORDINATE, FORCE)

    1  1.2206906E-03    2  4.2278737E-04    3 -5.2540196E-04    4 -2.5814803E-03
    5  1.0079672E-02    6  2.8181236E-03    7 -1.9581122E-03    8  7.8734275E-04
    9  1.1911979E-02   10 -2.5853063E-03   11 -2.5995818E-03   12  1.0150618E-02
   13  1.2259226E-03   14 -6.6523953E-04   15  1.0538733E-04   16 -1.9574132E-03
   17  9.9281800E-03   18  6.6399846E-03   19 -5.3733224E-04   20  1.4266738E-04
   21  6.1081292E-04   22  1.2608550E-02   23 -1.1462612E-02   24 -1.3162570E-02
   25  5.7944965E-04   26 -6.8455060E-04   27 -1.1067740E-03   28 -2.7108277E-03
   29  4.0127836E-03   30  1.0741561E-03   31 -2.7086296E-03   32 -1.0729126E-03
   33  4.0066242E-03   34  1.1457191E-02   35 -3.3706400E-03   36 -5.8402199E-03
   37  1.2608322E-02   38 -5.6590939E-03   39 -1.6512954E-02   40 -5.4562831E-04
   41  4.5827041E-04   42  4.2652401E-04   43  5.8006365E-04   44 -6.2215027E-04
   45 -1.1496331E-03   46  3.5167061E-03   47 -5.8287333E-06   48 -3.5026131E-03
   49  2.0310229E-03   50  3.4505014E-03   51 -1.0515463E-02   52  2.0180601E-03
   53 -1.0817995E-02   54 -2.2642558E-03   55 -7.8226015E-04   56 -4.6991051E-03
   57 -8.1255097E-03   58  9.2237867E-03   59  3.1094877E-03   60 -3.3869314E-03
   61 -1.2437234E-02   62  8.9718423E-03   63 -1.3512228E-04   64 -2.7859318E-03
   65  1.4220727E-02   66  1.4318337E-02   67 -8.0521625E-03   68  1.3282029E-03
   69  1.0367366E-02   70 -8.0486908E-03   71  8.3019371E-03   72  6.3477549E-03
   73 -6.5654213E-03   74 -8.0108554E-03   75 -1.3881687E-02   76  8.3460120E-03
   77  5.5486755E-03   78 -1.2719063E-02   79 -7.0870527E-03   80  1.7872587E-02
   81  4.3311517E-03   82  1.6925320E-03   83 -9.9783685E-03   84 -7.9261737E-03
   85 -1.2452323E-02   86 -4.6018426E-03   87  7.7023625E-03   88  9.2135048E-03
   89 -4.4869373E-03   90  1.0000519E-03   91 -2.7875940E-03   92  5.2842405E-03
   93  1.9467901E-02   94 -7.0907809E-03   95 -5.1868215E-03   96  1.7677620E-02
   97  8.3504993E-03   98 -1.3770828E-02   99 -1.5401925E-03  100  1.6897046E-03
  101 -1.8600436E-03  102 -1.2592958E-02

 GRADIENT NORM     0.076467  GRADIENT THRESHOLD     0.500000

 PREDICTED ENERGY CHANGE    -0.127E-01
 SCSCSCSCSCSCSCSCSCSCSCSCSCSCSCSCSCSCSCSCSCSCSCSCSCSCSCSCSCSCSCSCSCSCSCSCSCSCSC
 DISPLACEMENT SCALED BY  0.6610
 NO CONVERGENCE TESTS PERFORMED
           GRADIENT INFORMATIONS AT   --    PREDICTED POINT WRT CURR.POINT
   I  PREV.GRAD   CURR.GRAD   PRED.POINT  OLD.DISP NEW.DISP
    1   -0.0012     -0.0012     -0.0008      0.2386      0.1577
    2   -0.0004     -0.0004      0.0005     -0.7397     -0.4890
    3    0.0005      0.0005      0.0003     -0.0216     -0.0143
    4    0.0026      0.0026      0.0012     -0.2453     -0.1622
    5   -0.0103     -0.0101     -0.0030     -0.1048     -0.0693
    6   -0.0029     -0.0028     -0.0014      0.7564      0.5000
    7    0.0020      0.0020      0.0007     -0.3885     -0.2568
    8   -0.0008     -0.0008      0.0002      0.0500      0.0330
    9   -0.0121     -0.0119     -0.0033      0.1032      0.0682
   10    0.0026      0.0026      0.0012     -0.2457     -0.1624
   11    0.0027      0.0026      0.0003      0.7105      0.4697
   12   -0.0103     -0.0102     -0.0033      0.2875      0.1901
   13   -0.0012     -0.0012     -0.0008      0.2375      0.1570
   14    0.0007      0.0007      0.0000      0.3497      0.2312
   15   -0.0001     -0.0001      0.0006     -0.6477     -0.4282
   16    0.0020      0.0020      0.0007     -0.3850     -0.2545
   17   -0.0101     -0.0099     -0.0030      0.0644      0.0426
   18   -0.0068     -0.0066     -0.0015      0.0954      0.0630
   19    0.0005      0.0005      0.0003      0.0883      0.0584
   20   -0.0001     -0.0001     -0.0000      0.1420      0.0939
   21   -0.0006     -0.0006     -0.0001     -0.0166     -0.0110
   22   -0.0128     -0.0126     -0.0045      0.1221      0.0807
   23    0.0117      0.0115      0.0036     -0.1577     -0.1043
   24    0.0134      0.0132      0.0043      0.1698      0.1123
   25   -0.0006     -0.0006     -0.0001     -0.1648     -0.1089
   26    0.0007      0.0007     -0.0004     -0.0756     -0.0500
   27    0.0011      0.0011     -0.0001     -0.1247     -0.0824
   28    0.0028      0.0027      0.0012      0.0233      0.0154
   29   -0.0041     -0.0040     -0.0014      0.1865      0.1233
   30   -0.0011     -0.0011     -0.0004      0.1628      0.1076
   31    0.0028      0.0027      0.0012      0.0224      0.0148
   32    0.0011      0.0011      0.0004      0.0484      0.0320
   33   -0.0041     -0.0040     -0.0014      0.2431      0.1607
   34   -0.0117     -0.0115     -0.0038     -0.1235     -0.0816
   35    0.0034      0.0034      0.0006     -0.1274     -0.0842
   36    0.0060      0.0058      0.0011     -0.2193     -0.1450
   37   -0.0128     -0.0126     -0.0045      0.1228      0.0812
   38    0.0058      0.0057      0.0019      0.2258      0.1493
   39    0.0168      0.0165      0.0053     -0.0520     -0.0344
   40    0.0006      0.0005      0.0003      0.0877      0.0580
   41   -0.0005     -0.0005     -0.0001     -0.0849     -0.0561
   42   -0.0004     -0.0004     -0.0001      0.1146      0.0758
   43   -0.0006     -0.0006     -0.0001     -0.1650     -0.1091
   44    0.0006      0.0006      0.0001     -0.0709     -0.0469
   45    0.0012      0.0011     -0.0004     -0.1275     -0.0843
   46   -0.0035     -0.0035     -0.0028      0.0651      0.0430
   47    0.0000      0.0000      0.0000     -0.0003     -0.0002
   48    0.0035      0.0035      0.0028     -0.0643     -0.0425
   49   -0.0021     -0.0020      0.0003      0.0616      0.0407
   50   -0.0035     -0.0035     -0.0015      0.0675      0.0446
   51    0.0107      0.0105      0.0031      0.0662      0.0438
   52   -0.0021     -0.0020      0.0003      0.0610      0.0403
   53    0.0110      0.0108      0.0035      0.0240      0.0159
   54    0.0023      0.0023      0.0003      0.0916      0.0606
   55    0.0008      0.0008      0.0009     -0.1434     -0.0948
   56    0.0048      0.0047     -0.0008     -0.0251     -0.0166
   57    0.0084      0.0081     -0.0014     -0.0427     -0.0282
   58   -0.0094     -0.0092     -0.0019      0.1251      0.0827
   59   -0.0033     -0.0031      0.0021     -0.2933     -0.1939
   60    0.0035      0.0034      0.0002      0.0477      0.0315
   61    0.0127      0.0124      0.0024     -0.0772     -0.0510
   62   -0.0093     -0.0090      0.0034      0.0143      0.0094
   63    0.0002      0.0001     -0.0020      0.3256      0.2152
   64    0.0028      0.0028      0.0005     -0.2794     -0.1847
   65   -0.0145     -0.0142     -0.0034      0.0386      0.0255
   66   -0.0147     -0.0143      0.0012      0.0727      0.0480
   67    0.0082      0.0081      0.0032      0.0755      0.0499
   68   -0.0013     -0.0013     -0.0009      0.1616      0.1068
   69   -0.0105     -0.0104     -0.0040      0.0382      0.0253
   70    0.0082      0.0080      0.0032      0.0748      0.0494
   71   -0.0084     -0.0083     -0.0030     -0.0472     -0.0312
   72   -0.0064     -0.0063     -0.0028      0.1592      0.1052
   73    0.0066      0.0066      0.0040     -0.1516     -0.1002
   74    0.0082      0.0080      0.0009     -0.0761     -0.0503
   75    0.0142      0.0139      0.0016     -0.1310     -0.0866
   76   -0.0086     -0.0083     -0.0008      0.0806      0.0533
   77   -0.0056     -0.0055     -0.0027      0.0497      0.0328
   78    0.0131      0.0127     -0.0014      0.0589      0.0389
   79    0.0073      0.0071     -0.0002      0.0442      0.0292
   80   -0.0182     -0.0179     -0.0068      0.1102      0.0729
   81   -0.0045     -0.0043      0.0021     -0.0221     -0.0146
   82   -0.0017     -0.0017     -0.0014     -0.1206     -0.0797
   83    0.0101      0.0100      0.0046      0.0189      0.0125
   84    0.0082      0.0079     -0.0005      0.0068      0.0045
   85    0.0127      0.0125      0.0024     -0.0771     -0.0510
   86    0.0048      0.0046     -0.0034      0.2761      0.1825
   87   -0.0080     -0.0077      0.0020      0.1750      0.1157
   88   -0.0094     -0.0092     -0.0019      0.1244      0.0822
   89    0.0046      0.0045     -0.0009      0.1875      0.1240
   90   -0.0011     -0.0010      0.0019     -0.2288     -0.1512
   91    0.0028      0.0028      0.0005     -0.2781     -0.1838
   92   -0.0055     -0.0053      0.0027      0.0433      0.0286
   93   -0.0199     -0.0195     -0.0023      0.0701      0.0463
   94    0.0073      0.0071     -0.0002      0.0447      0.0295
   95    0.0052      0.0052      0.0052     -0.0745     -0.0492
   96   -0.0180     -0.0177     -0.0049      0.0840      0.0555
   97   -0.0086     -0.0084     -0.0009      0.0801      0.0530
   98    0.0141      0.0138      0.0001      0.0266      0.0176
   99    0.0017      0.0015     -0.0031      0.0720      0.0476
  100   -0.0017     -0.0017     -0.0014     -0.1210     -0.0800
  101    0.0020      0.0019     -0.0028     -0.0043     -0.0028
  102    0.0128      0.0126      0.0038      0.0200      0.0132
 TTTTTTTTTTTTTTTTTTTTTTTTTTTTTT OPTI        TELAPSE     5824.39 TCPU     4223.01
 *******************************************************************************
 COORDINATE OPTIMIZATION - POINT    3
 *******************************************************************************
 LATTICE PARAMETERS (ANGSTROMS AND DEGREES) - BOHR = 0.5291772083 ANGSTROM
[truncated: 5,736,477 more chars]
