# Supplementary material for: Structure–Property Relationship of Piezoelectric Properties in Zeolitic Imidazolate Frameworks: A Computational Study
Source: ACS Appl Mater Interfaces. 2022 Nov 2;14(45):50803–14. doi: 10.1021/acsami.2c13506 (PMC9674201; doi:10.1021/acsami.2c13506)
Supplement: Supplementary file 5 — am2c13506_si_005.zip [file am2c13506_si_005.zip › Outputfiles_crystal17/ZIF-8/ClampedIon_results/Clamped_M06-D3.out]

ZIF8_60degree
EXTERNAL
PIEZOCON
CLAMPION
PRINT
END
END
6 5
0 0 6 2.0 1.00
  0.4563240000D+04  0.1966650000D-02
  0.6820240000D+03  0.1523060000D-01
  0.1549730000D+03  0.7612690000D-01
  0.4445530000D+02  0.2608010000D+00
  0.1302900000D+02  0.6164620000D+00
  0.1827730000D+01  0.2210060000D+00
0 1 3 4.0 1.00
  0.2096420000D+02  0.1146600000D+00  0.4024870000D-01
  0.4803310000D+01  0.9199990000D+00  0.2375940000D+00
  0.1459330000D+01 -0.3030680000D-02  0.8158540000D+00
0 1 1 0.0 1.00
  0.4834560000D+00  0.1000000000D+01  0.1000000000D+01
0 1 1 0.0 1.00
  0.1455850000D+00  0.1000000000D+01  0.1000000000D+01
0 3 1 0.0 1.00
  0.6260000000D+00  0.1000000000D+01
7 5
0 0 6 2.0 1.00
  0.6293480000D+04  0.1969790000D-02
  0.9490440000D+03  0.1496130000D-01
  0.2187760000D+03  0.7350060000D-01
  0.6369160000D+02  0.2489370000D+00
  0.1882820000D+02  0.6024600000D+00
  0.2720230000D+01  0.2562020000D+00
0 1 3 5.0 1.00
  0.3063310000D+02  0.1119060000D+00  0.3831190000D-01
  0.7026140000D+01  0.9216660000D+00  0.2374030000D+00
  0.2112050000D+01 -0.2569190000D-02  0.8175920000D+00
0 1 1 0.0 1.00
  0.6840090000D+00  0.1000000000D+01  0.1000000000D+01
0 1 1 0.0 1.00
  0.2008780000D+00  0.1000000000D+01  0.1000000000D+01
0 3 1 0.0 1.00
  0.9130000000D+00  0.1000000000D+01
1 4
0 0 3 1.0 1.00
  0.3386500000D+02  0.2549380000D-01
  0.5094790000D+01  0.1903730000D+00
  0.1158790000D+01  0.8521610000D+00
0 0 1 0.0 1.00
  0.3258400000D+00  0.1000000000D+01
0 0 1 0.0 1.00
  0.1027410000D+00  0.1000000000D+01
0 2 1 0.0 1.00
  0.7500000000D+00  0.1000000000D+01
230 14
INPUT
20. 0 2 2 2 0 0
 34.150000 399.987282 0
 14.590000 85.485655 0
 39.780000 277.148960 0
 14.950000 69.052205 0
 43.800000 -34.149349 0
 14.980000 -3.291831 0
0 0 3 2. 1.
       30.3241270         0.219143000
       16.3166820        -0.232556000
       11.4081480        -0.954685000
0 0 1 2. 1.
       2.56949200          1.00000000
0 0 1 0. 1.
       1.06259500          1.00000000
0 0 1 0. 1.
      0.250000000          1.00000000
0 0 1 0. 1.
      0.120000000          1.00000000
0 2 2 6. 1.
       111.824980         0.232770000E-01
       19.1319100         -1.00953900
0 2 2 0. 1.
       5.46883800         0.320151000
       2.50567500         0.718085000
0 2 1 0. 1.
      0.941868000          1.00000000
0 2 1 0. 1.
      0.250000000          1.00000000
0 2 1 0. 1.
      0.120000000          1.00000000
0 3 4 10. 1.
       44.6456290         0.472490000E-01
       13.4383770         0.218926000
       4.68200000         0.452512000
       1.60321100         0.518576000
0 3 1 0. 1.
      0.482766000          1.00000000
0 3 1 0. 1.
      0.110000000          1.00000000
0 4 1 0. 1.
      2.614   1.0000
99 0
END      
DFT
M06-D3
xxlgrid
END
TOLINTEG
7 7 7 10 40
TOLDEE
8
DFTD3
ABC
END
SHRINK
2 2
END

          60 PROCESSORS WORKING

         
 *******************************************************************************
 *                                                                             *
 *                               CRYSTAL17                                     *
 *                      public : 1.0.2 - March 1st, 2018                       *
 *                       HTTP://WWW.CRYSTAL.UNITO.IT                           *
 *                                                                             *
 *                              MAIN AUTHORS                                   *
 *                                                                             *
 *  R. DOVESI(1,11), V.R. SAUNDERS(2), C. ROETTI(1,11), R. ORLANDO(1,11),      *
 *  C.M. ZICOVICH-WILSON(1,3), F. PASCALE(4), B. CIVALLERI(1,11),              *
 *  K. DOLL(5), N.M. HARRISON(2,6), I.J. BUSH(7), Ph. D'ARCO(8),               *
 *  M. LLUNELL(9), M. CAUSA'(10), Y. NOEL(8), L. MASCHIO(1,11), A. ERBA(1,11)  *
 *  M. RE'RAT(14), S. CASASSA(1,11)                                            *
 *                                                                             *
 *        CONTRIBUTIONS TO THE CODE HAVE ALSO BEEN GIVEN BY                    *
 *                                                                             *
 *  M. FERRABONE(1,11), M. DE LA PIERRE(1,11), M. FERRERO(1,11),               *
 *  J. BAIMA(1,11), E. ALBANESE(1,11), M.F. PEINTINGER(12), R. BAST(13),       *
 *  B. KIRTMAN(15), V. LACIVITA(1,11), R. DEMICHELIS(1,16)                     *
 *  G. BRANDEBURG(17), S. SALUSTRO(1,11), G. SANSONE(1,11)                     *
 *  M.T. RUGGIERO(18)                                                          *
 *                                                                             *
 * (1) THEORETICAL CHEMISTRY GROUP - UNIVERSITA' DI TORINO - TORINO (ITALY)    *
 * (2) COMPUTATIONAL SCIENCE & ENGINEERING DEPARTMENT - STFC DARESBURY (UK)    *
 * (3) UNIVERSIDAD AUTONOMA DEL ESTADO DE MORELOS - CUERNAVACA (MEXICO)        *
 * (4) UNIVERSITE' DE LORRAINE - NANCY (FRANCE)                                *
 * (5) UNIVERSITAET STUTTGART- STUTTGART (GERMANY)                             *
 * (6) IMPERIAL COLLEGE - LONDON (UK)                                          *
 * (7) OXFORD E-RESEARCH CENTRE - OXFORD (UK)                                  *
 * (8) UPMC - SORBONNE UNIVERSITES - PARIS (FRANCE)                            *
 * (9) UNIVERSIDAD DE BARCELONA - BARCELONA (SPAIN)                            *
 *(10) UNIVERSITA' DI NAPOLI "FEDERICO II" - NAPOLI (ITALY)                    *
 *(11) NIS - NANOSTRUCTURED INTERFACES AND SURFACES - TORINO (ITALY)           *
 *(12) MPI FUER CHEMISCHE ENERGIEKONVERSION - MUELHEIM AN DER RUHR (GERMANY)   *
 *(13) UNIVERSITY OF TROMSO - TROMSO (NORWAY)                                  *
 *(14) UNIVERSITE' DE PAU ET DES PAYS DE L'ADOUR - PAU (FRANCE)                *
 *(15) UNIVERSITY OF CALIFORNIA SANTA BARBARA - SANTA BARBARA (USA)            *
 *(16) CURTIN UNIVERSITY - PERTH (AUSTRALIA)                                   *
 *(17) UNIVERSITY COLLEGE LONDON - LONDON (UK)                                 *
 *(18) CAMBRIDGE UNIVERSITY - CAMBRIDGE (UK)                                   *
 *                                                                             *
 *******************************************************************************
 EEEEEEEEEE STARTING  DATE 04 05 2020 TIME 11:22:21.4
 ZIF8_60degree                                                                   

 GEOMETRY INPUT FROM EXTERNAL FILE (FORTRAN UNIT 34)
 3D - CRYSTAL 

 *******************************************************************************
 LATTICE PARAMETERS  (ANGSTROMS AND DEGREES) - PRIMITIVE CELL
       A          B          C        ALPHA      BETA     GAMMA        VOLUME
   14.56281   14.56281   14.56281   109.47122 109.47122 109.47122   2377.460984
 INFORMATION **** CHKGRP **** SPGR WITH NO INVERSION

 NUMBER OF IRREDUCIBLE ATOMS IN THE CELL:   12

 CARTESIAN COORDINATES (ANGSTROM) - IRREDUCIBLE ATOMS AND SYMMETRY RELATED

 AT.IRR.  AT  AT.N.          X                   Y                   Z
     1     1     1    1.820838748506E+00 -5.791922155174E+00  3.626648994659E+00
     1     2     1   -1.820838748506E+00  5.791922155174E+00  3.626648994659E+00
     1     3     1    1.820838748506E+00  5.791922155174E+00 -3.626648994659E+00
     1     4     1   -1.820838748506E+00 -5.791922155174E+00 -3.626648994659E+00
     1     5     1    3.626648994659E+00  1.820838748506E+00 -5.791922155174E+00
     1     6     1   -5.791922155174E+00  3.626648994659E+00  1.820838748506E+00
     1     7     1   -3.626648994659E+00 -1.820838748506E+00 -5.791922155174E+00
     1     8     1    5.791922155174E+00  3.626648994659E+00 -1.820838748506E+00
     1     9     1    3.626648994659E+00 -1.820838748506E+00  5.791922155174E+00
     1    10     1    5.791922155174E+00 -3.626648994659E+00  1.820838748506E+00
     1    11     1   -3.626648994659E+00  1.820838748506E+00  5.791922155174E+00
     1    12     1   -5.791922155174E+00 -3.626648994659E+00 -1.820838748506E+00
    13    13     1    3.977671248425E+00 -5.836184809002E+00  1.898657241480E+00
    13    14     1   -3.977671248425E+00  5.836184809002E+00  1.898657241480E+00
    13    15     1    3.977671248425E+00  5.836184809002E+00 -1.898657241480E+00
    13    16     1   -3.977671248425E+00 -5.836184809002E+00 -1.898657241480E+00
    13    17     1    1.898657241480E+00  3.977671248425E+00 -5.836184809002E+00
    13    18     1   -5.836184809002E+00  1.898657241480E+00  3.977671248425E+00
    13    19     1   -1.898657241480E+00 -3.977671248425E+00 -5.836184809002E+00
    13    20     1    5.836184809002E+00  1.898657241480E+00 -3.977671248425E+00
    13    21     1    1.898657241480E+00 -3.977671248425E+00  5.836184809002E+00
    13    22     1    5.836184809002E+00 -1.898657241480E+00  3.977671248425E+00
    13    23     1   -1.898657241480E+00  3.977671248425E+00  5.836184809002E+00
    13    24     1   -5.836184809002E+00 -1.898657241480E+00 -3.977671248425E+00
    25    25     1    1.176495590137E+00  7.083355795294E+00  5.227589215840E-01
    25    26     1   -1.176495590137E+00 -7.083355795294E+00  5.227589215840E-01
    25    27     1    1.176495590137E+00 -7.083355795294E+00 -5.227589215840E-01
    25    28     1   -1.176495590137E+00  7.083355795294E+00 -5.227589215840E-01
    25    29     1    5.227589215840E-01  1.176495590137E+00  7.083355795294E+00
    25    30     1    7.083355795294E+00  5.227589215840E-01  1.176495590137E+00
    25    31     1   -5.227589215840E-01 -1.176495590137E+00  7.083355795294E+00
    25    32     1   -7.083355795294E+00  5.227589215840E-01 -1.176495590137E+00
    25    33     1    5.227589215840E-01 -1.176495590137E+00 -7.083355795294E+00
    25    34     1   -7.083355795294E+00 -5.227589215840E-01  1.176495590137E+00
    25    35     1   -5.227589215840E-01  1.176495590137E+00 -7.083355795294E+00
    25    36     1    7.083355795294E+00 -5.227589215840E-01 -1.176495590137E+00
    37    37     1    2.616544723145E+00  6.354467154590E+00  1.233585756741E+00
    37    38     1   -2.616544723145E+00 -6.354467154590E+00  1.233585756741E+00
    37    39     1    2.616544723145E+00 -6.354467154590E+00 -1.233585756741E+00
    37    40     1   -2.616544723145E+00  6.354467154590E+00 -1.233585756741E+00
    37    41     1    1.233585756741E+00  2.616544723145E+00  6.354467154590E+00
    37    42     1    6.354467154590E+00  1.233585756741E+00  2.616544723145E+00
    37    43     1   -1.233585756741E+00 -2.616544723145E+00  6.354467154590E+00
    37    44     1   -6.354467154590E+00  1.233585756741E+00 -2.616544723145E+00
    37    45     1    1.233585756741E+00 -2.616544723145E+00 -6.354467154590E+00
    37    46     1   -6.354467154590E+00 -1.233585756741E+00  2.616544723145E+00
    37    47     1   -1.233585756741E+00  2.616544723145E+00 -6.354467154590E+00
    37    48     1    6.354467154590E+00 -1.233585756741E+00 -2.616544723145E+00
    49    49     1    1.125950275763E+00  6.493848177082E+00  2.190753825497E+00
    49    50     1   -1.125950275763E+00 -6.493848177082E+00  2.190753825497E+00
    49    51     1    1.125950275763E+00 -6.493848177082E+00 -2.190753825497E+00
    49    52     1   -1.125950275763E+00  6.493848177082E+00 -2.190753825497E+00
    49    53     1    2.190753825497E+00  1.125950275763E+00  6.493848177082E+00
    49    54     1    6.493848177082E+00  2.190753825497E+00  1.125950275763E+00
    49    55     1   -2.190753825497E+00 -1.125950275763E+00  6.493848177082E+00
    49    56     1   -6.493848177082E+00  2.190753825497E+00 -1.125950275763E+00
    49    57     1    2.190753825497E+00 -1.125950275763E+00 -6.493848177082E+00
    49    58     1   -6.493848177082E+00 -2.190753825497E+00  1.125950275763E+00
    49    59     1   -2.190753825497E+00  1.125950275763E+00 -6.493848177082E+00
    49    60     1    6.493848177082E+00 -2.190753825497E+00 -1.125950275763E+00
    61    61   230    8.407840591145E+00  0.000000000000E+00 -4.444039566545E+00
    61    62   230    8.407840591145E+00  0.000000000000E+00 -1.237164161574E+01
    61    63   230   -4.444039566545E+00  8.407840591145E+00  0.000000000000E+00
    61    64   230    0.000000000000E+00 -4.444039566545E+00  8.407840591145E+00
    61    65   230   -1.237164161574E+01  8.407840591145E+00  0.000000000000E+00
    61    66   230    0.000000000000E+00 -1.237164161574E+01  8.407840591145E+00
    67    67     6    2.185309619263E+00  8.334935445175E+00  1.939979635651E+00
    67    68     6   -2.185309619263E+00 -8.334935445175E+00  1.939979635651E+00
    67    69     6    2.185309619263E+00 -8.334935445175E+00 -1.939979635651E+00
    67    70     6   -2.185309619263E+00  8.334935445175E+00 -1.939979635651E+00
    67    71     6    1.939979635651E+00  2.185309619263E+00  8.334935445175E+00
    67    72     6    8.334935445175E+00  1.939979635651E+00  2.185309619263E+00
    67    73     6   -1.939979635651E+00 -2.185309619263E+00  8.334935445175E+00
    67    74     6   -8.334935445175E+00  1.939979635651E+00 -2.185309619263E+00
    67    75     6    1.939979635651E+00 -2.185309619263E+00 -8.334935445175E+00
    67    76     6   -8.334935445175E+00 -1.939979635651E+00  2.185309619263E+00
    67    77     6   -1.939979635651E+00  2.185309619263E+00 -8.334935445175E+00
    67    78     6    8.334935445175E+00 -1.939979635651E+00 -2.185309619263E+00
    79    79     6    2.167653419859E+00 -6.567321906446E+00  2.957574507707E+00
    79    80     6   -2.167653419859E+00  6.567321906446E+00  2.957574507707E+00
    79    81     6    2.167653419859E+00  6.567321906446E+00 -2.957574507707E+00
    79    82     6   -2.167653419859E+00 -6.567321906446E+00 -2.957574507707E+00
    79    83     6    2.957574507707E+00  2.167653419859E+00 -6.567321906446E+00
    79    84     6   -6.567321906446E+00  2.957574507707E+00  2.167653419859E+00
    79    85     6   -2.957574507707E+00 -2.167653419859E+00 -6.567321906446E+00
    79    86     6    6.567321906446E+00  2.957574507707E+00 -2.167653419859E+00
    79    87     6    2.957574507707E+00 -2.167653419859E+00  6.567321906446E+00
    79    88     6    6.567321906446E+00 -2.957574507707E+00  2.167653419859E+00
    79    89     6   -2.957574507707E+00  2.167653419859E+00  6.567321906446E+00
    79    90     6   -6.567321906446E+00 -2.957574507707E+00 -2.167653419859E+00
    91    91     6    1.757106658448E+00  6.996854709763E+00  1.452136668660E+00
    91    92     6   -1.757106658448E+00 -6.996854709763E+00  1.452136668660E+00
    91    93     6    1.757106658448E+00 -6.996854709763E+00 -1.452136668660E+00
    91    94     6   -1.757106658448E+00  6.996854709763E+00 -1.452136668660E+00
    91    95     6    1.452136668660E+00  1.757106658448E+00  6.996854709763E+00
    91    96     6    6.996854709763E+00  1.452136668660E+00  1.757106658448E+00
    91    97     6   -1.452136668660E+00 -1.757106658448E+00  6.996854709763E+00
    91    98     6   -6.996854709763E+00  1.452136668660E+00 -1.757106658447E+00
    91    99     6    1.452136668660E+00 -1.757106658448E+00 -6.996854709763E+00
    91   100     6   -6.996854709763E+00 -1.452136668660E+00  1.757106658448E+00
    91   101     6   -1.452136668660E+00  1.757106658448E+00 -6.996854709763E+00
    91   102     6    6.996854709763E+00 -1.452136668660E+00 -1.757106658448E+00
   103   103     7    1.513882638831E+00 -7.771828938501E+00  2.854472956406E+00
   103   104     7   -1.513882638831E+00  7.771828938501E+00  2.854472956406E+00
   103   105     7    1.513882638831E+00  7.771828938501E+00 -2.854472956406E+00
   103   106     7   -1.513882638831E+00 -7.771828938501E+00 -2.854472956406E+00
   103   107     7    2.854472956406E+00  1.513882638831E+00 -7.771828938501E+00
   103   108     7   -7.771828938501E+00  2.854472956406E+00  1.513882638831E+00
   103   109     7   -2.854472956406E+00 -1.513882638831E+00 -7.771828938501E+00
   103   110     7    7.771828938501E+00  2.854472956406E+00 -1.513882638831E+00
   103   111     7    2.854472956406E+00 -1.513882638831E+00  7.771828938501E+00
   103   112     7    7.771828938501E+00 -2.854472956406E+00  1.513882638831E+00
   103   113     7   -2.854472956406E+00  1.513882638831E+00  7.771828938501E+00
   103   114     7   -7.771828938501E+00 -2.854472956406E+00 -1.513882638831E+00
   115   115     6    3.230256110155E+00 -6.590045992547E+00  2.104316668125E+00
   115   116     6   -3.230256110155E+00  6.590045992547E+00  2.104316668125E+00
   115   117     6    3.230256110155E+00  6.590045992547E+00 -2.104316668125E+00
   115   118     6   -3.230256110155E+00 -6.590045992547E+00 -2.104316668125E+00
   115   119     6    2.104316668125E+00  3.230256110155E+00 -6.590045992547E+00
   115   120     6   -6.590045992547E+00  2.104316668125E+00  3.230256110155E+00
   115   121     6   -2.104316668125E+00 -3.230256110155E+00 -6.590045992547E+00
   115   122     6    6.590045992547E+00  2.104316668125E+00 -3.230256110155E+00
   115   123     6    2.104316668125E+00 -3.230256110155E+00  6.590045992547E+00
   115   124     6    6.590045992547E+00 -2.104316668125E+00  3.230256110155E+00
   115   125     6   -2.104316668125E+00  3.230256110155E+00  6.590045992547E+00
   115   126     6   -6.590045992547E+00 -2.104316668125E+00 -3.230256110155E+00
   127   127     7    3.242050524901E+00 -7.807239886844E+00  1.468375992119E+00
   127   128     7   -3.242050524901E+00  7.807239886844E+00  1.468375992119E+00
   127   129     7    3.242050524901E+00  7.807239886844E+00 -1.468375992119E+00
   127   130     7   -3.242050524901E+00 -7.807239886844E+00 -1.468375992119E+00
   127   131     7    1.468375992119E+00  3.242050524901E+00 -7.807239886844E+00
   127   132     7   -7.807239886844E+00  1.468375992119E+00  3.242050524901E+00
   127   133     7   -1.468375992119E+00 -3.242050524901E+00 -7.807239886844E+00
   127   134     7    7.807239886844E+00  1.468375992119E+00 -3.242050524901E+00
   127   135     7    1.468375992119E+00 -3.242050524901E+00  7.807239886844E+00
   127   136     7    7.807239886844E+00 -1.468375992119E+00  3.242050524901E+00
   127   137     7   -1.468375992119E+00  3.242050524901E+00  7.807239886844E+00
   127   138     7   -7.807239886844E+00 -1.468375992119E+00 -3.242050524901E+00

 SPACE  GROUP  N.                     :  197
 NUMBER OF SYMMETRY OPERATORS         :   12
 *******************************************************************************
 LATTICE PARAMETERS (ANGSTROMS AND DEGREES) - BOHR = 0.5291772083 ANGSTROM
 PRIMITIVE CELL - CENTRING CODE 6/0 VOLUME=  2377.460984 - DENSITY  0.947 g/cm^3
         A              B              C           ALPHA      BETA       GAMMA 
    14.56280709    14.56280709    14.56280709   109.471221 109.471221 109.471221
 *******************************************************************************
 ATOMS IN THE ASYMMETRIC UNIT   12 - ATOMS IN THE UNIT CELL:  138
     ATOM                 X/A                 Y/B                 Z/C    
 *******************************************************************************
      1 T   1 H    -1.287651173356E-01  3.239528440219E-01 -2.361535856693E-01
      2 F   1 H    -4.398935703088E-01  1.073884683337E-01  2.361535856693E-01
      3 F   1 H     1.287651173356E-01 -1.073884683337E-01  4.527179613575E-01
      4 F   1 H     4.398935703088E-01 -3.239528440219E-01 -4.527179613575E-01
      5 F   1 H    -2.361535856693E-01 -1.287651173356E-01  3.239528440219E-01
      6 F   1 H     3.239528440219E-01 -2.361535856693E-01 -1.287651173356E-01
      7 F   1 H    -4.527179613575E-01  4.398935703088E-01 -3.239528440219E-01
      8 F   1 H     1.073884683337E-01  2.361535856693E-01 -4.398935703088E-01
      9 F   1 H     2.361535856693E-01 -4.398935703088E-01  1.073884683337E-01
     10 F   1 H    -1.073884683337E-01  4.527179613575E-01  1.287651173356E-01
     11 F   1 H     4.527179613575E-01  1.287651173356E-01 -1.073884683337E-01
     12 F   1 H    -3.239528440219E-01 -4.527179613575E-01  4.398935703088E-01
     13 T   1 H    -2.341580769069E-01  3.494552748834E-01 -1.105226449307E-01
     14 F   1 H     4.599779198141E-01 -1.236354319762E-01  1.105226449307E-01
     15 F   1 H     2.341580769069E-01  1.236354319762E-01 -4.163866482097E-01
     16 F   1 H    -4.599779198141E-01 -3.494552748834E-01  4.163866482097E-01
     17 F   1 H    -1.105226449307E-01 -2.341580769069E-01  3.494552748834E-01
     18 F   1 H     3.494552748834E-01 -1.105226449307E-01 -2.341580769069E-01
     19 F   1 H     4.163866482097E-01 -4.599779198141E-01 -3.494552748834E-01
     20 F   1 H    -1.236354319762E-01  1.105226449307E-01  4.599779198141E-01
     21 F   1 H     1.105226449307E-01  4.599779198141E-01 -1.236354319762E-01
     22 F   1 H     1.236354319762E-01 -4.163866482097E-01  2.341580769069E-01
     23 F   1 H    -4.163866482097E-01  2.341580769069E-01  1.236354319762E-01
     24 F   1 H    -3.494552748834E-01  4.163866482097E-01 -4.599779198141E-01
     25 T   1 H     4.523227239164E-01  1.010517797823E-01  4.911993332827E-01
     26 F   1 H    -3.901475535004E-01 -3.887660936637E-02 -4.911993332827E-01
     27 F   1 H    -4.523227239164E-01  3.887660936637E-02 -3.512709441341E-01
     28 F   1 H     3.901475535004E-01 -1.010517797823E-01  3.512709441341E-01
     29 F   1 H     4.911993332827E-01  4.523227239164E-01  1.010517797823E-01
     30 F   1 H     1.010517797823E-01  4.911993332827E-01  4.523227239164E-01
     31 F   1 H     3.512709441341E-01  3.901475535004E-01 -1.010517797823E-01
     32 F   1 H    -3.887660936637E-02 -4.911993332827E-01 -3.901475535004E-01
     33 F   1 H    -4.911993332827E-01 -3.901475535004E-01 -3.887660936637E-02
     34 F   1 H     3.887660936637E-02 -3.512709441341E-01 -4.523227239164E-01
     35 F   1 H    -3.512709441341E-01 -4.523227239164E-01  3.887660936637E-02
     36 F   1 H    -1.010517797823E-01  3.512709441341E-01  3.901475535004E-01
     37 T   1 H     4.512486190168E-01  2.289607205412E-01 -4.665091600816E-01
     38 F   1 H    -3.045301193772E-01 -8.224222090160E-02  4.665091600816E-01
     39 F   1 H    -4.512486190168E-01  8.224222090160E-02 -2.222878984756E-01
     40 F   1 H     3.045301193772E-01 -2.289607205412E-01  2.222878984756E-01
     41 F   1 H    -4.665091600816E-01  4.512486190168E-01  2.289607205412E-01
     42 F   1 H     2.289607205412E-01 -4.665091600816E-01  4.512486190168E-01
     43 F   1 H     2.222878984756E-01  3.045301193772E-01 -2.289607205412E-01
     44 F   1 H    -8.224222090160E-02  4.665091600816E-01 -3.045301193772E-01
     45 F   1 H     4.665091600816E-01 -3.045301193772E-01 -8.224222090160E-02
     46 F   1 H     8.224222090160E-02 -2.222878984756E-01 -4.512486190168E-01
     47 F   1 H    -2.222878984756E-01 -4.512486190168E-01  8.224222090160E-02
     48 F   1 H    -2.289607205412E-01  2.222878984756E-01  3.045301193772E-01
     49 T   1 H    -4.835414689159E-01  1.972387597807E-01  4.531364724537E-01
     50 F   1 H    -2.558977126731E-01  6.332205863037E-02 -4.531364724537E-01
     51 F   1 H     4.835414689159E-01 -6.332205863037E-02 -3.192197713034E-01
     52 F   1 H     2.558977126731E-01 -1.972387597807E-01  3.192197713034E-01
     53 F   1 H     4.531364724537E-01 -4.835414689159E-01  1.972387597807E-01
     54 F   1 H     1.972387597807E-01  4.531364724537E-01 -4.835414689159E-01
     55 F   1 H     3.192197713034E-01  2.558977126731E-01 -1.972387597807E-01
     56 F   1 H     6.332205863037E-02 -4.531364724537E-01 -2.558977126731E-01
     57 F   1 H    -4.531364724537E-01 -2.558977126731E-01  6.332205863037E-02
     58 F   1 H    -6.332205863037E-02 -3.192197713034E-01  4.835414689159E-01
     59 F   1 H    -3.192197713034E-01  4.835414689159E-01 -6.332205863037E-02
     60 F   1 H    -1.972387597807E-01  3.192197713034E-01  2.558977126731E-01
     61 T 230 ZN   -2.642794852241E-01  2.357205147762E-01 -4.999999999997E-01
     62 F 230 ZN    2.642794852235E-01 -2.357205147762E-01 -4.999999999997E-01
     63 F 230 ZN   -4.999999999997E-01 -2.642794852241E-01  2.357205147762E-01
     64 F 230 ZN    2.357205147762E-01 -4.999999999997E-01 -2.642794852241E-01
     65 F 230 ZN   -4.999999999997E-01  2.642794852235E-01 -2.357205147762E-01
     66 F 230 ZN   -2.357205147762E-01 -4.999999999997E-01  2.642794852235E-01
     67 T   6 C    -3.889682511551E-01  2.453239455599E-01 -3.743788937005E-01
     68 F   6 C    -3.802971607396E-01 -1.458935745467E-02  3.743788937005E-01
     69 F   6 C     3.889682511551E-01  1.458935745467E-02 -3.657078032850E-01
     70 F   6 C     3.802971607396E-01 -2.453239455599E-01  3.657078032850E-01
     71 F   6 C    -3.743788937005E-01 -3.889682511551E-01  2.453239455599E-01
     72 F   6 C     2.453239455599E-01 -3.743788937005E-01 -3.889682511551E-01
     73 F   6 C     3.657078032850E-01  3.802971607396E-01 -2.453239455599E-01
     74 F   6 C    -1.458935745467E-02  3.743788937005E-01 -3.802971607396E-01
     75 F   6 C     3.743788937005E-01 -3.802971607396E-01 -1.458935745467E-02
     76 F   6 C     1.458935745467E-02 -3.657078032850E-01  3.889682511551E-01
     77 F   6 C    -3.657078032850E-01  3.889682511551E-01  1.458935745467E-02
     78 F   6 C    -2.453239455599E-01  3.657078032850E-01  3.802971607396E-01
     79 T   6 C    -2.146655469743E-01  3.047886001173E-01 -2.616408124592E-01
     80 F   6 C    -4.335705874235E-01  4.697526548496E-02  2.616408124592E-01
     81 F   6 C     2.146655469743E-01 -4.697526548496E-02 -4.805458529084E-01
     82 F   6 C     4.335705874235E-01 -3.047886001173E-01  4.805458529084E-01
     83 F   6 C    -2.616408124592E-01 -2.146655469743E-01  3.047886001173E-01
     84 F   6 C     3.047886001173E-01 -2.616408124592E-01 -2.146655469743E-01
     85 F   6 C     4.805458529084E-01  4.335705874235E-01 -3.047886001173E-01
     86 F   6 C     4.697526548496E-02  2.616408124592E-01 -4.335705874235E-01
     87 F   6 C     2.616408124592E-01 -4.335705874235E-01  4.697526548496E-02
     88 F   6 C    -4.697526548496E-02 -4.805458529084E-01  2.146655469743E-01
     89 F   6 C    -4.805458529084E-01  2.146655469743E-01 -4.697526548496E-02
     90 F   6 C    -3.047886001173E-01  4.805458529084E-01  4.335705874235E-01
     91 T   6 C    -4.975528325712E-01  1.908482500542E-01 -4.794167852424E-01
     92 F   6 C    -3.297349647034E-01 -1.813604732881E-02  4.794167852424E-01
     93 F   6 C     4.975528325712E-01  1.813604732881E-02 -3.115989173746E-01
     94 F   6 C     3.297349647034E-01 -1.908482500542E-01  3.115989173746E-01
     95 F   6 C    -4.794167852424E-01 -4.975528325712E-01  1.908482500542E-01
     96 F   6 C     1.908482500542E-01 -4.794167852424E-01 -4.975528325712E-01
     97 F   6 C     3.115989173746E-01  3.297349647034E-01 -1.908482500542E-01
     98 F   6 C    -1.813604732875E-02  4.794167852424E-01 -3.297349647034E-01
     99 F   6 C     4.794167852424E-01 -3.297349647034E-01 -1.813604732881E-02
    100 F   6 C     1.813604732881E-02 -3.115989173746E-01  4.975528325712E-01
    101 F   6 C    -3.115989173746E-01  4.975528325712E-01  1.813604732881E-02
    102 F   6 C    -1.908482500542E-01  3.115989173746E-01  3.297349647034E-01
    103 T   7 N    -2.924268085718E-01  2.597786879927E-01 -3.721494378869E-01
    104 F   7 N    -3.680718741204E-01  7.972262931505E-02  3.721494378869E-01
    105 F   7 N     2.924268085718E-01 -7.972262931505E-02 -4.477945034355E-01
    106 F   7 N     3.680718741204E-01 -2.597786879927E-01  4.477945034355E-01
    107 F   7 N    -3.721494378869E-01 -2.924268085718E-01  2.597786879927E-01
    108 F   7 N     2.597786879927E-01 -3.721494378869E-01 -2.924268085718E-01
    109 F   7 N     4.477945034355E-01  3.680718741204E-01 -2.597786879927E-01
    110 F   7 N     7.972262931505E-02  3.721494378869E-01 -3.680718741204E-01
    111 F   7 N     3.721494378869E-01 -3.680718741204E-01  7.972262931505E-02
    112 F   7 N    -7.972262931505E-02 -4.477945034355E-01  2.924268085718E-01
    113 F   7 N    -4.477945034355E-01  2.924268085718E-01 -7.972262931505E-02
    114 F   7 N    -2.597786879927E-01  4.477945034355E-01  3.680718741204E-01
    115 T   6 C    -2.667587043187E-01  3.172379828360E-01 -1.998009980073E-01
    116 F   6 C    -4.829610191567E-01 -6.695770631145E-02  1.998009980073E-01
    117 F   6 C     2.667587043187E-01  6.695770631145E-02 -4.160033128452E-01
    118 F   6 C     4.829610191567E-01 -3.172379828360E-01  4.160033128452E-01
    119 F   6 C    -1.998009980073E-01 -2.667587043187E-01  3.172379828360E-01
    120 F   6 C     3.172379828360E-01 -1.998009980073E-01 -2.667587043187E-01
    121 F   6 C     4.160033128452E-01  4.829610191567E-01 -3.172379828360E-01
    122 F   6 C    -6.695770631145E-02  1.998009980073E-01 -4.829610191567E-01
    123 F   6 C     1.998009980073E-01 -4.829610191567E-01 -6.695770631145E-02
    124 F   6 C     6.695770631145E-02 -4.160033128452E-01  2.667587043187E-01
    125 F   6 C    -4.160033128452E-01  2.667587043187E-01  6.695770631145E-02
    126 F   6 C    -3.172379828360E-01  4.160033128452E-01  4.829610191567E-01
    127 T   7 N    -3.769614698336E-01  2.801210647347E-01 -2.714840577944E-01
    128 F   7 N    -4.483948774708E-01 -1.054774120391E-01  2.714840577944E-01
    129 F   7 N     3.769614698336E-01  1.054774120391E-01 -3.429174654317E-01
    130 F   7 N     4.483948774708E-01 -2.801210647347E-01  3.429174654317E-01
    131 F   7 N    -2.714840577944E-01 -3.769614698336E-01  2.801210647347E-01
    132 F   7 N     2.801210647347E-01 -2.714840577944E-01 -3.769614698336E-01
    133 F   7 N     3.429174654317E-01  4.483948774708E-01 -2.801210647347E-01
    134 F   7 N    -1.054774120391E-01  2.714840577944E-01 -4.483948774708E-01
    135 F   7 N     2.714840577944E-01 -4.483948774708E-01 -1.054774120391E-01
    136 F   7 N     1.054774120391E-01 -3.429174654317E-01  3.769614698336E-01
    137 F   7 N    -3.429174654317E-01  3.769614698336E-01  1.054774120391E-01
    138 F   7 N    -2.801210647347E-01  3.429174654317E-01  4.483948774708E-01

 TRANSFORMATION MATRIX PRIMITIVE-CRYSTALLOGRAPHIC CELL
  0.0000  1.0000  1.0000  1.0000  0.0000  1.0000  1.0000  1.0000  0.0000

 *******************************************************************************
 CRYSTALLOGRAPHIC CELL (VOLUME=       4754.92196785)
         A              B              C           ALPHA      BETA       GAMMA 
    16.81568118    16.81568118    16.81568118    90.000000  90.000000  90.000000

 COORDINATES IN THE CRYSTALLOGRAPHIC CELL
     ATOM                 X/A                 Y/B                 Z/C    
 *******************************************************************************
      1 T   1 H     1.082821878441E-01 -3.444357735134E-01  2.156706561778E-01
      2 F   1 H    -1.082821878441E-01  3.444357735134E-01  2.156706561778E-01
      3 F   1 H     1.082821878441E-01  3.444357735134E-01 -2.156706561778E-01
      4 F   1 H    -1.082821878441E-01 -3.444357735134E-01 -2.156706561778E-01
      5 F   1 H     2.156706561778E-01  1.082821878441E-01 -3.444357735134E-01
      6 F   1 H    -3.444357735134E-01  2.156706561778E-01  1.082821878441E-01
      7 F   1 H    -2.156706561778E-01 -1.082821878441E-01 -3.444357735134E-01
      8 F   1 H     3.444357735134E-01  2.156706561778E-01 -1.082821878441E-01
      9 F   1 H     2.156706561778E-01 -1.082821878441E-01  3.444357735134E-01
     10 F   1 H     3.444357735134E-01 -2.156706561778E-01  1.082821878441E-01
     11 F   1 H    -2.156706561778E-01  1.082821878441E-01  3.444357735134E-01
     12 F   1 H    -3.444357735134E-01 -2.156706561778E-01 -1.082821878441E-01
     13 T   1 H     2.365453534298E-01 -3.470679983605E-01  1.129099214536E-01
     14 F   1 H    -2.365453534298E-01  3.470679983605E-01  1.129099214536E-01
     15 F   1 H     2.365453534298E-01  3.470679983605E-01 -1.129099214536E-01
     16 F   1 H    -2.365453534298E-01 -3.470679983605E-01 -1.129099214536E-01
     17 F   1 H     1.129099214536E-01  2.365453534298E-01 -3.470679983605E-01
     18 F   1 H    -3.470679983605E-01  1.129099214536E-01  2.365453534298E-01
     19 F   1 H    -1.129099214536E-01 -2.365453534298E-01 -3.470679983605E-01
     20 F   1 H     3.470679983605E-01  1.129099214536E-01 -2.365453534298E-01
     21 F   1 H     1.129099214536E-01 -2.365453534298E-01  3.470679983605E-01
     22 F   1 H     3.470679983605E-01 -1.129099214536E-01  2.365453534298E-01
     23 F   1 H    -1.129099214536E-01  2.365453534298E-01  3.470679983605E-01
     24 F   1 H    -3.470679983605E-01 -1.129099214536E-01 -2.365453534298E-01
     25 T   1 H     6.996419457433E-02  4.212351387084E-01  3.108758520796E-02
     26 F   1 H    -6.996419457433E-02 -4.212351387084E-01  3.108758520796E-02
     27 F   1 H     6.996419457433E-02 -4.212351387084E-01 -3.108758520796E-02
     28 F   1 H    -6.996419457433E-02  4.212351387084E-01 -3.108758520796E-02
     29 F   1 H     3.108758520796E-02  6.996419457433E-02  4.212351387084E-01
     30 F   1 H     4.212351387084E-01  3.108758520796E-02  6.996419457433E-02
     31 F   1 H    -3.108758520796E-02 -6.996419457433E-02  4.212351387084E-01
     32 F   1 H    -4.212351387084E-01  3.108758520796E-02 -6.996419457433E-02
     33 F   1 H     3.108758520796E-02 -6.996419457433E-02 -4.212351387084E-01
     34 F   1 H    -4.212351387084E-01 -3.108758520796E-02  6.996419457433E-02
     35 F   1 H    -3.108758520796E-02  6.996419457433E-02 -4.212351387084E-01
     36 F   1 H     4.212351387084E-01 -3.108758520796E-02 -6.996419457433E-02
     37 T   1 H     1.556014707214E-01  3.778893691970E-01  7.335924981980E-02
     38 F   1 H    -1.556014707214E-01 -3.778893691970E-01  7.335924981980E-02
     39 F   1 H     1.556014707214E-01 -3.778893691970E-01 -7.335924981980E-02
     40 F   1 H    -1.556014707214E-01  3.778893691970E-01 -7.335924981980E-02
     41 F   1 H     7.335924981980E-02  1.556014707214E-01  3.778893691970E-01
     42 F   1 H     3.778893691970E-01  7.335924981980E-02  1.556014707214E-01
     43 F   1 H    -7.335924981980E-02 -1.556014707214E-01  3.778893691970E-01
     44 F   1 H    -3.778893691970E-01  7.335924981980E-02 -1.556014707214E-01
     45 F   1 H     7.335924981980E-02 -1.556014707214E-01 -3.778893691970E-01
     46 F   1 H    -3.778893691970E-01 -7.335924981980E-02  1.556014707214E-01
     47 F   1 H    -7.335924981980E-02  1.556014707214E-01 -3.778893691970E-01
     48 F   1 H     3.778893691970E-01 -7.335924981980E-02 -1.556014707214E-01
     49 T   1 H     6.695835057515E-02  3.861781218786E-01  1.302804092055E-01
     50 F   1 H    -6.695835057515E-02 -3.861781218786E-01  1.302804092055E-01
     51 F   1 H     6.695835057515E-02 -3.861781218786E-01 -1.302804092055E-01
     52 F   1 H    -6.695835057515E-02  3.861781218786E-01 -1.302804092055E-01
     53 F   1 H     1.302804092055E-01  6.695835057515E-02  3.861781218786E-01
     54 F   1 H     3.861781218786E-01  1.302804092055E-01  6.695835057515E-02
     55 F   1 H    -1.302804092055E-01 -6.695835057515E-02  3.861781218786E-01
     56 F   1 H    -3.861781218786E-01  1.302804092055E-01 -6.695835057515E-02
     57 F   1 H     1.302804092055E-01 -6.695835057515E-02 -3.861781218786E-01
     58 F   1 H    -3.861781218786E-01 -1.302804092055E-01  6.695835057515E-02
     59 F   1 H    -1.302804092055E-01  6.695835057515E-02 -3.861781218786E-01
     60 F   1 H     3.861781218786E-01 -1.302804092055E-01 -6.695835057515E-02
     61 T 230 ZN   -4.999999999997E-01  0.000000000000E+00 -2.642794852241E-01
     62 F 230 ZN   -4.999999999997E-01  0.000000000000E+00  2.642794852235E-01
     63 F 230 ZN   -2.642794852241E-01 -4.999999999997E-01  0.000000000000E+00
     64 F 230 ZN    0.000000000000E+00 -2.642794852241E-01 -4.999999999997E-01
     65 F 230 ZN    2.642794852235E-01 -4.999999999997E-01  0.000000000000E+00
     66 F 230 ZN    0.000000000000E+00  2.642794852235E-01 -4.999999999997E-01
     67 T   6 C     1.299566515073E-01  4.956644547922E-01  1.153672940526E-01
     68 F   6 C    -1.299566515073E-01 -4.956644547922E-01  1.153672940526E-01
     69 F   6 C     1.299566515073E-01 -4.956644547922E-01 -1.153672940526E-01
     70 F   6 C    -1.299566515073E-01  4.956644547922E-01 -1.153672940526E-01
     71 F   6 C     1.153672940526E-01  1.299566515073E-01  4.956644547922E-01
     72 F   6 C     4.956644547922E-01  1.153672940526E-01  1.299566515073E-01
     73 F   6 C    -1.153672940526E-01 -1.299566515073E-01  4.956644547922E-01
     74 F   6 C    -4.956644547922E-01  1.153672940526E-01 -1.299566515073E-01
     75 F   6 C     1.153672940526E-01 -1.299566515073E-01 -4.956644547922E-01
     76 F   6 C    -4.956644547922E-01 -1.153672940526E-01  1.299566515073E-01
     77 F   6 C    -1.153672940526E-01  1.299566515073E-01 -4.956644547922E-01
     78 F   6 C     4.956644547922E-01 -1.153672940526E-01 -1.299566515073E-01
     79 T   6 C     1.289066673162E-01 -3.905474797754E-01  1.758819328011E-01
     80 F   6 C    -1.289066673162E-01  3.905474797754E-01  1.758819328011E-01
     81 F   6 C     1.289066673162E-01  3.905474797754E-01 -1.758819328011E-01
     82 F   6 C    -1.289066673162E-01 -3.905474797754E-01 -1.758819328011E-01
     83 F   6 C     1.758819328011E-01  1.289066673162E-01 -3.905474797754E-01
     84 F   6 C    -3.905474797754E-01  1.758819328011E-01  1.289066673162E-01
     85 F   6 C    -1.758819328011E-01 -1.289066673162E-01 -3.905474797754E-01
     86 F   6 C     3.905474797754E-01  1.758819328011E-01 -1.289066673162E-01
     87 F   6 C     1.758819328011E-01 -1.289066673162E-01  3.905474797754E-01
     88 F   6 C     3.905474797754E-01 -1.758819328011E-01  1.289066673162E-01
     89 F   6 C    -1.758819328011E-01  1.289066673162E-01  3.905474797754E-01
     90 F   6 C    -3.905474797754E-01 -1.758819328011E-01 -1.289066673162E-01
     91 T   6 C     1.044921486915E-01  4.160910660661E-01  8.635610136271E-02
     92 F   6 C    -1.044921486915E-01 -4.160910660661E-01  8.635610136271E-02
     93 F   6 C     1.044921486915E-01 -4.160910660661E-01 -8.635610136271E-02
     94 F   6 C    -1.044921486915E-01  4.160910660661E-01 -8.635610136271E-02
     95 F   6 C     8.635610136271E-02  1.044921486915E-01  4.160910660661E-01
     96 F   6 C     4.160910660661E-01  8.635610136271E-02  1.044921486915E-01
     97 F   6 C    -8.635610136271E-02 -1.044921486915E-01  4.160910660661E-01
     98 F   6 C    -4.160910660661E-01  8.635610136271E-02 -1.044921486915E-01
     99 F   6 C     8.635610136271E-02 -1.044921486915E-01 -4.160910660661E-01
    100 F   6 C    -4.160910660661E-01 -8.635610136271E-02  1.044921486915E-01
    101 F   6 C    -8.635610136271E-02  1.044921486915E-01 -4.160910660661E-01
    102 F   6 C     4.160910660661E-01 -8.635610136271E-02 -1.044921486915E-01
    103 T   7 N     9.002802933885E-02 -4.621774672257E-01  1.697506586539E-01
    104 F   7 N    -9.002802933885E-02  4.621774672257E-01  1.697506586539E-01
    105 F   7 N     9.002802933885E-02  4.621774672257E-01 -1.697506586539E-01
    106 F   7 N    -9.002802933885E-02 -4.621774672257E-01 -1.697506586539E-01
    107 F   7 N     1.697506586539E-01  9.002802933885E-02 -4.621774672257E-01
    108 F   7 N    -4.621774672257E-01  1.697506586539E-01  9.002802933885E-02
    109 F   7 N    -1.697506586539E-01 -9.002802933885E-02 -4.621774672257E-01
    110 F   7 N     4.621774672257E-01  1.697506586539E-01 -9.002802933885E-02
    111 F   7 N     1.697506586539E-01 -9.002802933885E-02  4.621774672257E-01
    112 F   7 N     4.621774672257E-01 -1.697506586539E-01  9.002802933885E-02
    113 F   7 N    -1.697506586539E-01  9.002802933885E-02  4.621774672257E-01
    114 F   7 N    -4.621774672257E-01 -1.697506586539E-01 -9.002802933885E-02
    115 T   6 C     1.920978445737E-01 -3.918988425810E-01  1.251401382623E-01
    116 F   6 C    -1.920978445737E-01  3.918988425810E-01  1.251401382623E-01
    117 F   6 C     1.920978445737E-01  3.918988425810E-01 -1.251401382623E-01
    118 F   6 C    -1.920978445737E-01 -3.918988425810E-01 -1.251401382623E-01
    119 F   6 C     1.251401382623E-01  1.920978445737E-01 -3.918988425810E-01
    120 F   6 C    -3.918988425810E-01  1.251401382623E-01  1.920978445737E-01
    121 F   6 C    -1.251401382623E-01 -1.920978445737E-01 -3.918988425810E-01
    122 F   6 C     3.918988425810E-01  1.251401382623E-01 -1.920978445737E-01
    123 F   6 C     1.251401382623E-01 -1.920978445737E-01  3.918988425810E-01
    124 F   6 C     3.918988425810E-01 -1.251401382623E-01  1.920978445737E-01
    125 F   6 C    -1.251401382623E-01  1.920978445737E-01  3.918988425810E-01
    126 F   6 C    -3.918988425810E-01 -1.251401382623E-01 -1.920978445737E-01
    127 T   7 N     1.927992383869E-01 -4.642832961814E-01  8.732182634780E-02
    128 F   7 N    -1.927992383869E-01  4.642832961814E-01  8.732182634780E-02
    129 F   7 N     1.927992383869E-01  4.642832961814E-01 -8.732182634780E-02
    130 F   7 N    -1.927992383869E-01 -4.642832961814E-01 -8.732182634780E-02
    131 F   7 N     8.732182634780E-02  1.927992383869E-01 -4.642832961814E-01
    132 F   7 N    -4.642832961814E-01  8.732182634780E-02  1.927992383869E-01
    133 F   7 N    -8.732182634780E-02 -1.927992383869E-01 -4.642832961814E-01
    134 F   7 N     4.642832961814E-01  8.732182634780E-02 -1.927992383869E-01
    135 F   7 N     8.732182634780E-02 -1.927992383869E-01  4.642832961814E-01
    136 F   7 N     4.642832961814E-01 -8.732182634780E-02  1.927992383869E-01
    137 F   7 N    -8.732182634780E-02  1.927992383869E-01  4.642832961814E-01
    138 F   7 N    -4.642832961814E-01 -8.732182634780E-02 -1.927992383869E-01

 T = ATOM BELONGING TO THE ASYMMETRIC UNIT
 *******************************************************************************
 * GEOMETRY EDITING - INPUT COORDINATES ARE GIVEN IN ANGSTROM         
 *******************************************************************************

 GEOMETRY NOW FULLY CONSISTENT WITH THE GROUP
 INFORMATION **** NEW DEFAULT **** FINALRUN 4 FOR GEOMETRY OPTIMIZATIONS
 INFORMATION **** NEW DEFAULT **** OPTGEOM OPTIMIZES BOTH ATOMIC COORDINATES AND CELL PARAMETERS
 INFORMATION **** NEW DEFAULT **** TOL. ON ATOMIC DISP TO REDEFINE REF. GEOMETRY: 0.8 Angs
 INFORMATION **** NEW DEFAULT **** N POINTS TO REDEFINE REF. GEOMETRY: N OF OPT DEGS OF FREEDOM
 INFORMATION **** NEW DEFAULT **** TOL. ON ENERGY TO REDEFINE REF. GEOMETRY: 10**-3*(5*N. ATOMS)

 IMPORTANT INFORMATION:
 THE COORDINATE SYSTEM ADOPTED IN THE OPTIMIZATION IS NOT IN
 GENERAL HOMOGENEOUS UNITS. FOR THIS REASON THE GRADIENT AND 
 HESSIAN MATRIX IN TERMS OF THIS SYSTEM ARE GIVEN WITHOUT
 UNITS. FOR MORE DETAILS SEE THE MANUAL.

 INITIAL TRUST RADIUS         0.50000 MAXIMUM TRUST RADIUS               4.00000
 MAXIMUM GRADIENT COMPONENT   0.00045 MAXIMUM DISPLACEMENT COMPONENT     0.00180
 R.M.S. OF GRADIENT COMPONENT 0.00030 R.M.S. OF DISPLACEMENT COMPONENTS  0.00120
 THRESHOLD ON ENERGY CHANGE 0.100E-06 EXTRAPOLATING POLYNOMIAL ORDER           2
 MAXIMUM ALLOWED NUMBER OF STEPS   -1 SORTING OF ENERGY POINTS:               NO
 ANALYTICAL  GRADIENT                 HESSIAN UPDATING                      BFGS
 STEP SIZE NUMERICAL GRADIENT 0.00100
 INITIAL HESSIAN MATRIX: SCHLEGEL MODEL 2
 *******************************************************************************


 ELAELAELAELAELAELAELAELAELAELAELAELAELAELAELAELAELAELAELAELAELAELAELAELAELAELA

                       ELASTIC CALCULATION

 INFORMATION **** TOLDEX ****  CONVERGENCE CRITERION FOR RMS DISPLACEMENT MODIFIED  6.200000E-04
 INFORMATION **** TOLDEG **** MODIFY CONVERGENCE CRITERION FOR RMS GRADIENT  3.000000E-04
 INFORMATION **** TOLDEE **** CONVERGENCE CRITERION FOR ENERGY MODIFIED: 10**-           8

 GCALCO - MAX INDICES DIRECT LATTICE VECTOR    14    14    14
 NO.OF VECTORS CREATED 6999 STARS  122 RMAX   299.78392 BOHR

 GEOMETRY FOR WAVE FUNCTION - DIMENSIONALITY OF THE SYSTEM    3
 (NON PERIODIC DIRECTION: LATTICE PARAMETER FORMALLY SET TO 500)
 *******************************************************************************
 LATTICE PARAMETERS (ANGSTROMS AND DEGREES) - BOHR = 0.5291772083 ANGSTROM
 PRIMITIVE CELL - CENTRING CODE 6/0 VOLUME=  2377.460984 - DENSITY  0.947 g/cm^3
         A              B              C           ALPHA      BETA       GAMMA 
    14.56280709    14.56280709    14.56280709   109.471221 109.471221 109.471221
 *******************************************************************************
 ATOMS IN THE ASYMMETRIC UNIT   12 - ATOMS IN THE UNIT CELL:  138
     ATOM                 X/A                 Y/B                 Z/C    
 *******************************************************************************
      1 T   1 H    -1.287651173356E-01  3.239528440219E-01 -2.361535856693E-01
      2 F   1 H    -4.398935703088E-01  1.073884683337E-01  2.361535856693E-01
      3 F   1 H     1.287651173356E-01 -1.073884683337E-01  4.527179613575E-01
      4 F   1 H     4.398935703088E-01 -3.239528440219E-01 -4.527179613575E-01
      5 F   1 H    -2.361535856693E-01 -1.287651173356E-01  3.239528440219E-01
      6 F   1 H     3.239528440219E-01 -2.361535856693E-01 -1.287651173356E-01
      7 F   1 H    -4.527179613575E-01  4.398935703088E-01 -3.239528440219E-01
      8 F   1 H     1.073884683337E-01  2.361535856693E-01 -4.398935703088E-01
      9 F   1 H     2.361535856693E-01 -4.398935703088E-01  1.073884683337E-01
     10 F   1 H    -1.073884683337E-01  4.527179613575E-01  1.287651173356E-01
     11 F   1 H     4.527179613575E-01  1.287651173356E-01 -1.073884683337E-01
     12 F   1 H    -3.239528440219E-01 -4.527179613575E-01  4.398935703088E-01
     13 T   1 H    -2.341580769069E-01  3.494552748834E-01 -1.105226449307E-01
     14 F   1 H     4.599779198141E-01 -1.236354319762E-01  1.105226449307E-01
     15 F   1 H     2.341580769069E-01  1.236354319762E-01 -4.163866482097E-01
     16 F   1 H    -4.599779198141E-01 -3.494552748834E-01  4.163866482097E-01
     17 F   1 H    -1.105226449307E-01 -2.341580769069E-01  3.494552748834E-01
     18 F   1 H     3.494552748834E-01 -1.105226449307E-01 -2.341580769069E-01
     19 F   1 H     4.163866482097E-01 -4.599779198141E-01 -3.494552748834E-01
     20 F   1 H    -1.236354319762E-01  1.105226449307E-01  4.599779198141E-01
     21 F   1 H     1.105226449307E-01  4.599779198141E-01 -1.236354319762E-01
     22 F   1 H     1.236354319762E-01 -4.163866482097E-01  2.341580769069E-01
     23 F   1 H    -4.163866482097E-01  2.341580769069E-01  1.236354319762E-01
     24 F   1 H    -3.494552748834E-01  4.163866482097E-01 -4.599779198141E-01
     25 T   1 H     4.523227239164E-01  1.010517797823E-01  4.911993332827E-01
     26 F   1 H    -3.901475535004E-01 -3.887660936637E-02 -4.911993332827E-01
     27 F   1 H    -4.523227239164E-01  3.887660936637E-02 -3.512709441341E-01
     28 F   1 H     3.901475535004E-01 -1.010517797823E-01  3.512709441341E-01
     29 F   1 H     4.911993332827E-01  4.523227239164E-01  1.010517797823E-01
     30 F   1 H     1.010517797823E-01  4.911993332827E-01  4.523227239164E-01
     31 F   1 H     3.512709441341E-01  3.901475535004E-01 -1.010517797823E-01
     32 F   1 H    -3.887660936637E-02 -4.911993332827E-01 -3.901475535004E-01
     33 F   1 H    -4.911993332827E-01 -3.901475535004E-01 -3.887660936637E-02
     34 F   1 H     3.887660936637E-02 -3.512709441341E-01 -4.523227239164E-01
     35 F   1 H    -3.512709441341E-01 -4.523227239164E-01  3.887660936637E-02
     36 F   1 H    -1.010517797823E-01  3.512709441341E-01  3.901475535004E-01
     37 T   1 H     4.512486190168E-01  2.289607205412E-01 -4.665091600816E-01
     38 F   1 H    -3.045301193772E-01 -8.224222090160E-02  4.665091600816E-01
     39 F   1 H    -4.512486190168E-01  8.224222090160E-02 -2.222878984756E-01
     40 F   1 H     3.045301193772E-01 -2.289607205412E-01  2.222878984756E-01
     41 F   1 H    -4.665091600816E-01  4.512486190168E-01  2.289607205412E-01
     42 F   1 H     2.289607205412E-01 -4.665091600816E-01  4.512486190168E-01
     43 F   1 H     2.222878984756E-01  3.045301193772E-01 -2.289607205412E-01
     44 F   1 H    -8.224222090160E-02  4.665091600816E-01 -3.045301193772E-01
     45 F   1 H     4.665091600816E-01 -3.045301193772E-01 -8.224222090160E-02
     46 F   1 H     8.224222090160E-02 -2.222878984756E-01 -4.512486190168E-01
     47 F   1 H    -2.222878984756E-01 -4.512486190168E-01  8.224222090160E-02
     48 F   1 H    -2.289607205412E-01  2.222878984756E-01  3.045301193772E-01
     49 T   1 H    -4.835414689159E-01  1.972387597807E-01  4.531364724537E-01
     50 F   1 H    -2.558977126731E-01  6.332205863037E-02 -4.531364724537E-01
     51 F   1 H     4.835414689159E-01 -6.332205863037E-02 -3.192197713034E-01
     52 F   1 H     2.558977126731E-01 -1.972387597807E-01  3.192197713034E-01
     53 F   1 H     4.531364724537E-01 -4.835414689159E-01  1.972387597807E-01
     54 F   1 H     1.972387597807E-01  4.531364724537E-01 -4.835414689159E-01
     55 F   1 H     3.192197713034E-01  2.558977126731E-01 -1.972387597807E-01
     56 F   1 H     6.332205863037E-02 -4.531364724537E-01 -2.558977126731E-01
     57 F   1 H    -4.531364724537E-01 -2.558977126731E-01  6.332205863037E-02
     58 F   1 H    -6.332205863037E-02 -3.192197713034E-01  4.835414689159E-01
     59 F   1 H    -3.192197713034E-01  4.835414689159E-01 -6.332205863037E-02
     60 F   1 H    -1.972387597807E-01  3.192197713034E-01  2.558977126731E-01
     61 T 230 ZN   -2.642794852241E-01  2.357205147759E-01 -5.000000000000E-01
     62 F 230 ZN    2.642794852241E-01 -2.357205147759E-01 -5.000000000000E-01
     63 F 230 ZN   -5.000000000000E-01 -2.642794852241E-01  2.357205147759E-01
     64 F 230 ZN    2.357205147759E-01  5.000000000000E-01 -2.642794852241E-01
     65 F 230 ZN    5.000000000000E-01  2.642794852241E-01 -2.357205147759E-01
     66 F 230 ZN   -2.357205147759E-01 -5.000000000000E-01  2.642794852241E-01
     67 T   6 C    -3.889682511551E-01  2.453239455599E-01 -3.743788937005E-01
     68 F   6 C    -3.802971607396E-01 -1.458935745467E-02  3.743788937005E-01
     69 F   6 C     3.889682511551E-01  1.458935745467E-02 -3.657078032850E-01
     70 F   6 C     3.802971607396E-01 -2.453239455599E-01  3.657078032850E-01
     71 F   6 C    -3.743788937005E-01 -3.889682511551E-01  2.453239455599E-01
     72 F   6 C     2.453239455599E-01 -3.743788937005E-01 -3.889682511551E-01
     73 F   6 C     3.657078032850E-01  3.802971607396E-01 -2.453239455599E-01
     74 F   6 C    -1.458935745467E-02  3.743788937005E-01 -3.802971607396E-01
     75 F   6 C     3.743788937005E-01 -3.802971607396E-01 -1.458935745467E-02
     76 F   6 C     1.458935745467E-02 -3.657078032850E-01  3.889682511551E-01
     77 F   6 C    -3.657078032850E-01  3.889682511551E-01  1.458935745467E-02
     78 F   6 C    -2.453239455599E-01  3.657078032850E-01  3.802971607396E-01
     79 T   6 C    -2.146655469743E-01  3.047886001173E-01 -2.616408124592E-01
     80 F   6 C    -4.335705874235E-01  4.697526548496E-02  2.616408124592E-01
     81 F   6 C     2.146655469743E-01 -4.697526548496E-02 -4.805458529084E-01
     82 F   6 C     4.335705874235E-01 -3.047886001173E-01  4.805458529084E-01
     83 F   6 C    -2.616408124592E-01 -2.146655469743E-01  3.047886001173E-01
     84 F   6 C     3.047886001173E-01 -2.616408124592E-01 -2.146655469743E-01
     85 F   6 C     4.805458529084E-01  4.335705874235E-01 -3.047886001173E-01
     86 F   6 C     4.697526548496E-02  2.616408124592E-01 -4.335705874235E-01
     87 F   6 C     2.616408124592E-01 -4.335705874235E-01  4.697526548496E-02
     88 F   6 C    -4.697526548496E-02 -4.805458529084E-01  2.146655469743E-01
     89 F   6 C    -4.805458529084E-01  2.146655469743E-01 -4.697526548496E-02
     90 F   6 C    -3.047886001173E-01  4.805458529084E-01  4.335705874235E-01
     91 T   6 C    -4.975528325712E-01  1.908482500542E-01 -4.794167852424E-01
     92 F   6 C    -3.297349647034E-01 -1.813604732881E-02  4.794167852424E-01
     93 F   6 C     4.975528325712E-01  1.813604732881E-02 -3.115989173746E-01
     94 F   6 C     3.297349647034E-01 -1.908482500542E-01  3.115989173746E-01
     95 F   6 C    -4.794167852424E-01 -4.975528325712E-01  1.908482500542E-01
     96 F   6 C     1.908482500542E-01 -4.794167852424E-01 -4.975528325712E-01
     97 F   6 C     3.115989173746E-01  3.297349647034E-01 -1.908482500542E-01
     98 F   6 C    -1.813604732881E-02  4.794167852424E-01 -3.297349647034E-01
     99 F   6 C     4.794167852424E-01 -3.297349647034E-01 -1.813604732881E-02
    100 F   6 C     1.813604732881E-02 -3.115989173746E-01  4.975528325712E-01
    101 F   6 C    -3.115989173746E-01  4.975528325712E-01  1.813604732881E-02
    102 F   6 C    -1.908482500542E-01  3.115989173746E-01  3.297349647034E-01
    103 T   7 N    -2.924268085718E-01  2.597786879927E-01 -3.721494378869E-01
    104 F   7 N    -3.680718741204E-01  7.972262931505E-02  3.721494378869E-01
    105 F   7 N     2.924268085718E-01 -7.972262931505E-02 -4.477945034355E-01
    106 F   7 N     3.680718741204E-01 -2.597786879927E-01  4.477945034355E-01
    107 F   7 N    -3.721494378869E-01 -2.924268085718E-01  2.597786879927E-01
    108 F   7 N     2.597786879927E-01 -3.721494378869E-01 -2.924268085718E-01
    109 F   7 N     4.477945034355E-01  3.680718741204E-01 -2.597786879927E-01
    110 F   7 N     7.972262931505E-02  3.721494378869E-01 -3.680718741204E-01
    111 F   7 N     3.721494378869E-01 -3.680718741204E-01  7.972262931505E-02
    112 F   7 N    -7.972262931505E-02 -4.477945034355E-01  2.924268085718E-01
    113 F   7 N    -4.477945034355E-01  2.924268085718E-01 -7.972262931505E-02
    114 F   7 N    -2.597786879927E-01  4.477945034355E-01  3.680718741204E-01
    115 T   6 C    -2.667587043187E-01  3.172379828360E-01 -1.998009980073E-01
    116 F   6 C    -4.829610191567E-01 -6.695770631145E-02  1.998009980073E-01
    117 F   6 C     2.667587043187E-01  6.695770631145E-02 -4.160033128452E-01
    118 F   6 C     4.829610191567E-01 -3.172379828360E-01  4.160033128452E-01
    119 F   6 C    -1.998009980073E-01 -2.667587043187E-01  3.172379828360E-01
    120 F   6 C     3.172379828360E-01 -1.998009980073E-01 -2.667587043187E-01
    121 F   6 C     4.160033128452E-01  4.829610191567E-01 -3.172379828360E-01
    122 F   6 C    -6.695770631145E-02  1.998009980073E-01 -4.829610191567E-01
    123 F   6 C     1.998009980073E-01 -4.829610191567E-01 -6.695770631145E-02
    124 F   6 C     6.695770631145E-02 -4.160033128452E-01  2.667587043187E-01
    125 F   6 C    -4.160033128452E-01  2.667587043187E-01  6.695770631145E-02
    126 F   6 C    -3.172379828360E-01  4.160033128452E-01  4.829610191567E-01
    127 T   7 N    -3.769614698336E-01  2.801210647347E-01 -2.714840577944E-01
    128 F   7 N    -4.483948774708E-01 -1.054774120391E-01  2.714840577944E-01
    129 F   7 N     3.769614698336E-01  1.054774120391E-01 -3.429174654317E-01
    130 F   7 N     4.483948774708E-01 -2.801210647347E-01  3.429174654317E-01
    131 F   7 N    -2.714840577944E-01 -3.769614698336E-01  2.801210647347E-01
    132 F   7 N     2.801210647347E-01 -2.714840577944E-01 -3.769614698336E-01
    133 F   7 N     3.429174654317E-01  4.483948774708E-01 -2.801210647347E-01
    134 F   7 N    -1.054774120391E-01  2.714840577944E-01 -4.483948774708E-01
    135 F   7 N     2.714840577944E-01 -4.483948774708E-01 -1.054774120391E-01
    136 F   7 N     1.054774120391E-01 -3.429174654317E-01  3.769614698336E-01
    137 F   7 N    -3.429174654317E-01  3.769614698336E-01  1.054774120391E-01
    138 F   7 N    -2.801210647347E-01  3.429174654317E-01  4.483948774708E-01

 TRANSFORMATION MATRIX PRIMITIVE-CRYSTALLOGRAPHIC CELL
  0.0000  1.0000  1.0000  1.0000  0.0000  1.0000  1.0000  1.0000  0.0000

 *******************************************************************************
 CRYSTALLOGRAPHIC CELL (VOLUME=       4754.92196785)
         A              B              C           ALPHA      BETA       GAMMA 
    16.81568118    16.81568118    16.81568118    90.000000  90.000000  90.000000

 COORDINATES IN THE CRYSTALLOGRAPHIC CELL
     ATOM                 X/A                 Y/B                 Z/C    
 *******************************************************************************
      1 T   1 H     1.082821878441E-01 -3.444357735134E-01  2.156706561778E-01
      2 F   1 H    -1.082821878441E-01  3.444357735134E-01  2.156706561778E-01
      3 F   1 H     1.082821878441E-01  3.444357735134E-01 -2.156706561778E-01
      4 F   1 H    -1.082821878441E-01 -3.444357735134E-01 -2.156706561778E-01
      5 F   1 H     2.156706561778E-01  1.082821878441E-01 -3.444357735134E-01
      6 F   1 H    -3.444357735134E-01  2.156706561778E-01  1.082821878441E-01
      7 F   1 H    -2.156706561778E-01 -1.082821878441E-01 -3.444357735134E-01
      8 F   1 H     3.444357735134E-01  2.156706561778E-01 -1.082821878441E-01
      9 F   1 H     2.156706561778E-01 -1.082821878441E-01  3.444357735134E-01
     10 F   1 H     3.444357735134E-01 -2.156706561778E-01  1.082821878441E-01
     11 F   1 H    -2.156706561778E-01  1.082821878441E-01  3.444357735134E-01
     12 F   1 H    -3.444357735134E-01 -2.156706561778E-01 -1.082821878441E-01
     13 T   1 H     2.365453534298E-01 -3.470679983605E-01  1.129099214536E-01
     14 F   1 H    -2.365453534298E-01  3.470679983605E-01  1.129099214536E-01
     15 F   1 H     2.365453534298E-01  3.470679983605E-01 -1.129099214536E-01
     16 F   1 H    -2.365453534298E-01 -3.470679983605E-01 -1.129099214536E-01
     17 F   1 H     1.129099214536E-01  2.365453534298E-01 -3.470679983605E-01
     18 F   1 H    -3.470679983605E-01  1.129099214536E-01  2.365453534298E-01
     19 F   1 H    -1.129099214536E-01 -2.365453534298E-01 -3.470679983605E-01
     20 F   1 H     3.470679983605E-01  1.129099214536E-01 -2.365453534298E-01
     21 F   1 H     1.129099214536E-01 -2.365453534298E-01  3.470679983605E-01
     22 F   1 H     3.470679983605E-01 -1.129099214536E-01  2.365453534298E-01
     23 F   1 H    -1.129099214536E-01  2.365453534298E-01  3.470679983605E-01
     24 F   1 H    -3.470679983605E-01 -1.129099214536E-01 -2.365453534298E-01
     25 T   1 H     6.996419457433E-02  4.212351387084E-01  3.108758520796E-02
     26 F   1 H    -6.996419457433E-02 -4.212351387084E-01  3.108758520796E-02
     27 F   1 H     6.996419457433E-02 -4.212351387084E-01 -3.108758520796E-02
     28 F   1 H    -6.996419457433E-02  4.212351387084E-01 -3.108758520796E-02
     29 F   1 H     3.108758520796E-02  6.996419457433E-02  4.212351387084E-01
     30 F   1 H     4.212351387084E-01  3.108758520796E-02  6.996419457433E-02
     31 F   1 H    -3.108758520796E-02 -6.996419457433E-02  4.212351387084E-01
     32 F   1 H    -4.212351387084E-01  3.108758520796E-02 -6.996419457433E-02
     33 F   1 H     3.108758520796E-02 -6.996419457433E-02 -4.212351387084E-01
     34 F   1 H    -4.212351387084E-01 -3.108758520796E-02  6.996419457433E-02
     35 F   1 H    -3.108758520796E-02  6.996419457433E-02 -4.212351387084E-01
     36 F   1 H     4.212351387084E-01 -3.108758520796E-02 -6.996419457433E-02
     37 T   1 H     1.556014707214E-01  3.778893691970E-01  7.335924981980E-02
     38 F   1 H    -1.556014707214E-01 -3.778893691970E-01  7.335924981980E-02
     39 F   1 H     1.556014707214E-01 -3.778893691970E-01 -7.335924981980E-02
     40 F   1 H    -1.556014707214E-01  3.778893691970E-01 -7.335924981980E-02
     41 F   1 H     7.335924981980E-02  1.556014707214E-01  3.778893691970E-01
     42 F   1 H     3.778893691970E-01  7.335924981980E-02  1.556014707214E-01
     43 F   1 H    -7.335924981980E-02 -1.556014707214E-01  3.778893691970E-01
     44 F   1 H    -3.778893691970E-01  7.335924981980E-02 -1.556014707214E-01
     45 F   1 H     7.335924981980E-02 -1.556014707214E-01 -3.778893691970E-01
     46 F   1 H    -3.778893691970E-01 -7.335924981980E-02  1.556014707214E-01
     47 F   1 H    -7.335924981980E-02  1.556014707214E-01 -3.778893691970E-01
     48 F   1 H     3.778893691970E-01 -7.335924981980E-02 -1.556014707214E-01
     49 T   1 H     6.695835057515E-02  3.861781218786E-01  1.302804092055E-01
     50 F   1 H    -6.695835057515E-02 -3.861781218786E-01  1.302804092055E-01
     51 F   1 H     6.695835057515E-02 -3.861781218786E-01 -1.302804092055E-01
     52 F   1 H    -6.695835057515E-02  3.861781218786E-01 -1.302804092055E-01
     53 F   1 H     1.302804092055E-01  6.695835057515E-02  3.861781218786E-01
     54 F   1 H     3.861781218786E-01  1.302804092055E-01  6.695835057515E-02
     55 F   1 H    -1.302804092055E-01 -6.695835057515E-02  3.861781218786E-01
     56 F   1 H    -3.861781218786E-01  1.302804092055E-01 -6.695835057515E-02
     57 F   1 H     1.302804092055E-01 -6.695835057515E-02 -3.861781218786E-01
     58 F   1 H    -3.861781218786E-01 -1.302804092055E-01  6.695835057515E-02
     59 F   1 H    -1.302804092055E-01  6.695835057515E-02 -3.861781218786E-01
     60 F   1 H     3.861781218786E-01 -1.302804092055E-01 -6.695835057515E-02
     61 T 230 ZN    5.000000000000E-01  5.590065267228E-17 -2.642794852241E-01
     62 F 230 ZN    5.000000000000E-01  8.385097900842E-17  2.642794852241E-01
     63 F 230 ZN   -2.642794852241E-01 -5.000000000000E-01  5.590065267228E-17
     64 F 230 ZN    5.590065267228E-17 -2.642794852241E-01  5.000000000000E-01
     65 F 230 ZN    2.642794852241E-01 -5.000000000000E-01 -2.795032633614E-17
     66 F 230 ZN    1.118013053446E-16  2.642794852241E-01  5.000000000000E-01
     67 T   6 C     1.299566515073E-01  4.956644547922E-01  1.153672940526E-01
     68 F   6 C    -1.299566515073E-01 -4.956644547922E-01  1.153672940526E-01
     69 F   6 C     1.299566515073E-01 -4.956644547922E-01 -1.153672940526E-01
     70 F   6 C    -1.299566515073E-01  4.956644547922E-01 -1.153672940526E-01
     71 F   6 C     1.153672940526E-01  1.299566515073E-01  4.956644547922E-01
     72 F   6 C     4.956644547922E-01  1.153672940526E-01  1.299566515073E-01
     73 F   6 C    -1.153672940526E-01 -1.299566515073E-01  4.956644547922E-01
     74 F   6 C    -4.956644547922E-01  1.153672940526E-01 -1.299566515073E-01
     75 F   6 C     1.153672940526E-01 -1.299566515073E-01 -4.956644547922E-01
     76 F   6 C    -4.956644547922E-01 -1.153672940526E-01  1.299566515073E-01
     77 F   6 C    -1.153672940526E-01  1.299566515073E-01 -4.956644547922E-01
     78 F   6 C     4.956644547922E-01 -1.153672940526E-01 -1.299566515073E-01
     79 T   6 C     1.289066673162E-01 -3.905474797754E-01  1.758819328011E-01
     80 F   6 C    -1.289066673162E-01  3.905474797754E-01  1.758819328011E-01
     81 F   6 C     1.289066673162E-01  3.905474797754E-01 -1.758819328011E-01
     82 F   6 C    -1.289066673162E-01 -3.905474797754E-01 -1.758819328011E-01
     83 F   6 C     1.758819328011E-01  1.289066673162E-01 -3.905474797754E-01
     84 F   6 C    -3.905474797754E-01  1.758819328011E-01  1.289066673162E-01
     85 F   6 C    -1.758819328011E-01 -1.289066673162E-01 -3.905474797754E-01
     86 F   6 C     3.905474797754E-01  1.758819328011E-01 -1.289066673162E-01
     87 F   6 C     1.758819328011E-01 -1.289066673162E-01  3.905474797754E-01
     88 F   6 C     3.905474797754E-01 -1.758819328011E-01  1.289066673162E-01
     89 F   6 C    -1.758819328011E-01  1.289066673162E-01  3.905474797754E-01
     90 F   6 C    -3.905474797754E-01 -1.758819328011E-01 -1.289066673162E-01
     91 T   6 C     1.044921486915E-01  4.160910660661E-01  8.635610136271E-02
     92 F   6 C    -1.044921486915E-01 -4.160910660661E-01  8.635610136271E-02
     93 F   6 C     1.044921486915E-01 -4.160910660661E-01 -8.635610136271E-02
     94 F   6 C    -1.044921486915E-01  4.160910660661E-01 -8.635610136271E-02
     95 F   6 C     8.635610136271E-02  1.044921486915E-01  4.160910660661E-01
     96 F   6 C     4.160910660661E-01  8.635610136271E-02  1.044921486915E-01
     97 F   6 C    -8.635610136271E-02 -1.044921486915E-01  4.160910660661E-01
     98 F   6 C    -4.160910660661E-01  8.635610136271E-02 -1.044921486915E-01
     99 F   6 C     8.635610136271E-02 -1.044921486915E-01 -4.160910660661E-01
    100 F   6 C    -4.160910660661E-01 -8.635610136271E-02  1.044921486915E-01
    101 F   6 C    -8.635610136271E-02  1.044921486915E-01 -4.160910660661E-01
    102 F   6 C     4.160910660661E-01 -8.635610136271E-02 -1.044921486915E-01
    103 T   7 N     9.002802933885E-02 -4.621774672257E-01  1.697506586539E-01
    104 F   7 N    -9.002802933885E-02  4.621774672257E-01  1.697506586539E-01
    105 F   7 N     9.002802933885E-02  4.621774672257E-01 -1.697506586539E-01
    106 F   7 N    -9.002802933885E-02 -4.621774672257E-01 -1.697506586539E-01
    107 F   7 N     1.697506586539E-01  9.002802933885E-02 -4.621774672257E-01
    108 F   7 N    -4.621774672257E-01  1.697506586539E-01  9.002802933885E-02
    109 F   7 N    -1.697506586539E-01 -9.002802933885E-02 -4.621774672257E-01
    110 F   7 N     4.621774672257E-01  1.697506586539E-01 -9.002802933885E-02
    111 F   7 N     1.697506586539E-01 -9.002802933885E-02  4.621774672257E-01
    112 F   7 N     4.621774672257E-01 -1.697506586539E-01  9.002802933885E-02
    113 F   7 N    -1.697506586539E-01  9.002802933885E-02  4.621774672257E-01
    114 F   7 N    -4.621774672257E-01 -1.697506586539E-01 -9.002802933885E-02
    115 T   6 C     1.920978445737E-01 -3.918988425810E-01  1.251401382623E-01
    116 F   6 C    -1.920978445737E-01  3.918988425810E-01  1.251401382623E-01
    117 F   6 C     1.920978445737E-01  3.918988425810E-01 -1.251401382623E-01
    118 F   6 C    -1.920978445737E-01 -3.918988425810E-01 -1.251401382623E-01
    119 F   6 C     1.251401382623E-01  1.920978445737E-01 -3.918988425810E-01
    120 F   6 C    -3.918988425810E-01  1.251401382623E-01  1.920978445737E-01
    121 F   6 C    -1.251401382623E-01 -1.920978445737E-01 -3.918988425810E-01
    122 F   6 C     3.918988425810E-01  1.251401382623E-01 -1.920978445737E-01
    123 F   6 C     1.251401382623E-01 -1.920978445737E-01  3.918988425810E-01
    124 F   6 C     3.918988425810E-01 -1.251401382623E-01  1.920978445737E-01
    125 F   6 C    -1.251401382623E-01  1.920978445737E-01  3.918988425810E-01
    126 F   6 C    -3.918988425810E-01 -1.251401382623E-01 -1.920978445737E-01
    127 T   7 N     1.927992383869E-01 -4.642832961814E-01  8.732182634780E-02
    128 F   7 N    -1.927992383869E-01  4.642832961814E-01  8.732182634780E-02
    129 F   7 N     1.927992383869E-01  4.642832961814E-01 -8.732182634780E-02
    130 F   7 N    -1.927992383869E-01 -4.642832961814E-01 -8.732182634780E-02
    131 F   7 N     8.732182634780E-02  1.927992383869E-01 -4.642832961814E-01
    132 F   7 N    -4.642832961814E-01  8.732182634780E-02  1.927992383869E-01
    133 F   7 N    -8.732182634780E-02 -1.927992383869E-01 -4.642832961814E-01
    134 F   7 N     4.642832961814E-01  8.732182634780E-02 -1.927992383869E-01
    135 F   7 N     8.732182634780E-02 -1.927992383869E-01  4.642832961814E-01
    136 F   7 N     4.642832961814E-01 -8.732182634780E-02  1.927992383869E-01
    137 F   7 N    -8.732182634780E-02  1.927992383869E-01  4.642832961814E-01
    138 F   7 N    -4.642832961814E-01 -8.732182634780E-02 -1.927992383869E-01

 T = ATOM BELONGING TO THE ASYMMETRIC UNIT

 ****   12 SYMMOPS - TRANSLATORS IN FRACTIONAL UNITS
 **** MATRICES AND TRANSLATORS IN THE CRYSTALLOGRAPHIC REFERENCE FRAME
   V INV                    ROTATION MATRICES                   TRANSLATORS
   1   1  1.00  0.00  0.00  0.00  1.00  0.00  0.00  0.00  1.00  0.00  0.00  0.00
   2   2  0.00  1.00 -1.00  1.00  0.00 -1.00  0.00  0.00 -1.00  0.00  0.00  0.00
   3   3 -1.00  0.00  0.00 -1.00  0.00  1.00 -1.00  1.00  0.00  0.00  0.00  0.00
   4   4  0.00 -1.00  1.00  0.00 -1.00  0.00  1.00 -1.00  0.00  0.00  0.00  0.00
   5   6  0.00  0.00  1.00  1.00  0.00  0.00  0.00  1.00  0.00  0.00  0.00  0.00
   6   5  0.00  1.00  0.00  0.00  0.00  1.00  1.00  0.00  0.00  0.00  0.00  0.00
   7   8  1.00 -1.00  0.00  0.00 -1.00  1.00  0.00 -1.00  0.00  0.00  0.00  0.00
   8   7  1.00  0.00 -1.00  0.00  0.00 -1.00  0.00  1.00 -1.00  0.00  0.00  0.00
   9  10  0.00  0.00 -1.00  0.00  1.00 -1.00  1.00  0.00 -1.00  0.00  0.00  0.00
  10   9 -1.00  0.00  1.00 -1.00  1.00  0.00 -1.00  0.00  0.00  0.00  0.00  0.00
  11  12 -1.00  1.00  0.00 -1.00  0.00  0.00 -1.00  0.00  1.00  0.00  0.00  0.00
  12  11  0.00 -1.00  0.00  1.00 -1.00  0.00  0.00 -1.00  1.00  0.00  0.00  0.00

 DIRECT LATTICE VECTORS CARTESIAN COMPONENTS (ANGSTROM)
          X                    Y                    Z
  -0.840784059114E+01   0.840784059114E+01   0.840784059114E+01
   0.840784059114E+01  -0.840784059114E+01   0.840784059114E+01
   0.840784059114E+01   0.840784059114E+01  -0.840784059114E+01


 CARTESIAN COORDINATES - PRIMITIVE CELL
 *******************************************************************************
 *      ATOM          X(ANGSTROM)         Y(ANGSTROM)         Z(ANGSTROM)
 *******************************************************************************
    1     1 H     1.820838748506E+00 -5.791922155174E+00  3.626648994659E+00
    2     1 H    -1.820838748506E+00  5.791922155174E+00  3.626648994659E+00
    3     1 H     1.820838748506E+00  5.791922155174E+00 -3.626648994659E+00
    4     1 H    -1.820838748506E+00 -5.791922155174E+00 -3.626648994659E+00
    5     1 H     3.626648994659E+00  1.820838748506E+00 -5.791922155174E+00
    6     1 H    -5.791922155174E+00  3.626648994659E+00  1.820838748506E+00
    7     1 H    -3.626648994659E+00 -1.820838748506E+00 -5.791922155174E+00
    8     1 H     5.791922155174E+00  3.626648994659E+00 -1.820838748506E+00
    9     1 H     3.626648994659E+00 -1.820838748506E+00  5.791922155174E+00
   10     1 H     5.791922155174E+00 -3.626648994659E+00  1.820838748506E+00
   11     1 H    -3.626648994659E+00  1.820838748506E+00  5.791922155174E+00
   12     1 H    -5.791922155174E+00 -3.626648994659E+00 -1.820838748506E+00
   13     1 H     3.977671248425E+00 -5.836184809002E+00  1.898657241480E+00
   14     1 H    -3.977671248425E+00  5.836184809002E+00  1.898657241480E+00
   15     1 H     3.977671248425E+00  5.836184809002E+00 -1.898657241480E+00
   16     1 H    -3.977671248425E+00 -5.836184809002E+00 -1.898657241480E+00
   17     1 H     1.898657241480E+00  3.977671248425E+00 -5.836184809002E+00
   18     1 H    -5.836184809002E+00  1.898657241480E+00  3.977671248425E+00
   19     1 H    -1.898657241480E+00 -3.977671248425E+00 -5.836184809002E+00
   20     1 H     5.836184809002E+00  1.898657241480E+00 -3.977671248425E+00
   21     1 H     1.898657241480E+00 -3.977671248425E+00  5.836184809002E+00
   22     1 H     5.836184809002E+00 -1.898657241480E+00  3.977671248425E+00
   23     1 H    -1.898657241480E+00  3.977671248425E+00  5.836184809002E+00
   24     1 H    -5.836184809002E+00 -1.898657241480E+00 -3.977671248425E+00
   25     1 H     1.176495590137E+00  7.083355795294E+00  5.227589215840E-01
   26     1 H    -1.176495590137E+00 -7.083355795294E+00  5.227589215840E-01
   27     1 H     1.176495590137E+00 -7.083355795294E+00 -5.227589215840E-01
   28     1 H    -1.176495590137E+00  7.083355795294E+00 -5.227589215840E-01
   29     1 H     5.227589215840E-01  1.176495590137E+00  7.083355795294E+00
   30     1 H     7.083355795294E+00  5.227589215840E-01  1.176495590137E+00
   31     1 H    -5.227589215840E-01 -1.176495590137E+00  7.083355795294E+00
   32     1 H    -7.083355795294E+00  5.227589215840E-01 -1.176495590137E+00
   33     1 H     5.227589215840E-01 -1.176495590137E+00 -7.083355795294E+00
   34     1 H    -7.083355795294E+00 -5.227589215840E-01  1.176495590137E+00
   35     1 H    -5.227589215840E-01  1.176495590137E+00 -7.083355795294E+00
   36     1 H     7.083355795294E+00 -5.227589215840E-01 -1.176495590137E+00
   37     1 H     2.616544723145E+00  6.354467154590E+00  1.233585756741E+00
   38     1 H    -2.616544723145E+00 -6.354467154590E+00  1.233585756741E+00
   39     1 H     2.616544723145E+00 -6.354467154590E+00 -1.233585756741E+00
   40     1 H    -2.616544723145E+00  6.354467154590E+00 -1.233585756741E+00
   41     1 H     1.233585756741E+00  2.616544723145E+00  6.354467154590E+00
   42     1 H     6.354467154590E+00  1.233585756741E+00  2.616544723145E+00
   43     1 H    -1.233585756741E+00 -2.616544723145E+00  6.354467154590E+00
   44     1 H    -6.354467154590E+00  1.233585756741E+00 -2.616544723145E+00
   45     1 H     1.233585756741E+00 -2.616544723145E+00 -6.354467154590E+00
   46     1 H    -6.354467154590E+00 -1.233585756741E+00  2.616544723145E+00
   47     1 H    -1.233585756741E+00  2.616544723145E+00 -6.354467154590E+00
   48     1 H     6.354467154590E+00 -1.233585756741E+00 -2.616544723145E+00
   49     1 H     1.125950275763E+00  6.493848177082E+00  2.190753825497E+00
   50     1 H    -1.125950275763E+00 -6.493848177082E+00  2.190753825497E+00
   51     1 H     1.125950275763E+00 -6.493848177082E+00 -2.190753825497E+00
   52     1 H    -1.125950275763E+00  6.493848177082E+00 -2.190753825497E+00
   53     1 H     2.190753825497E+00  1.125950275763E+00  6.493848177082E+00
   54     1 H     6.493848177082E+00  2.190753825497E+00  1.125950275763E+00
   55     1 H    -2.190753825497E+00 -1.125950275763E+00  6.493848177082E+00
   56     1 H    -6.493848177082E+00  2.190753825497E+00 -1.125950275763E+00
   57     1 H     2.190753825497E+00 -1.125950275763E+00 -6.493848177082E+00
   58     1 H    -6.493848177082E+00 -2.190753825497E+00  1.125950275763E+00
   59     1 H    -2.190753825497E+00  1.125950275763E+00 -6.493848177082E+00
   60     1 H     6.493848177082E+00 -2.190753825497E+00 -1.125950275763E+00
   61   230 ZN    8.407840591140E+00  9.400075532184E-16 -4.444039566545E+00
   62   230 ZN    8.407840591140E+00  1.410011329828E-15 -1.237164161574E+01
   63   230 ZN   -4.444039566545E+00  8.407840591140E+00  9.400075532184E-16
   64   230 ZN    9.400075532184E-16 -4.444039566545E+00  8.407840591140E+00
   65   230 ZN   -1.237164161573E+01  8.407840591140E+00 -4.700037766092E-16
   66   230 ZN    1.880015106437E-15 -1.237164161573E+01  8.407840591140E+00
   67     6 C     2.185309619263E+00  8.334935445175E+00  1.939979635651E+00
   68     6 C    -2.185309619263E+00 -8.334935445175E+00  1.939979635651E+00
   69     6 C     2.185309619263E+00 -8.334935445175E+00 -1.939979635651E+00
   70     6 C    -2.185309619263E+00  8.334935445175E+00 -1.939979635651E+00
   71     6 C     1.939979635651E+00  2.185309619263E+00  8.334935445175E+00
   72     6 C     8.334935445175E+00  1.939979635651E+00  2.185309619263E+00
   73     6 C    -1.939979635651E+00 -2.185309619263E+00  8.334935445175E+00
   74     6 C    -8.334935445175E+00  1.939979635651E+00 -2.185309619263E+00
   75     6 C     1.939979635651E+00 -2.185309619263E+00 -8.334935445175E+00
   76     6 C    -8.334935445175E+00 -1.939979635651E+00  2.185309619263E+00
   77     6 C    -1.939979635651E+00  2.185309619263E+00 -8.334935445175E+00
   78     6 C     8.334935445175E+00 -1.939979635651E+00 -2.185309619263E+00
   79     6 C     2.167653419859E+00 -6.567321906446E+00  2.957574507707E+00
   80     6 C    -2.167653419859E+00  6.567321906446E+00  2.957574507707E+00
   81     6 C     2.167653419859E+00  6.567321906446E+00 -2.957574507707E+00
   82     6 C    -2.167653419859E+00 -6.567321906446E+00 -2.957574507707E+00
   83     6 C     2.957574507707E+00  2.167653419859E+00 -6.567321906446E+00
   84     6 C    -6.567321906446E+00  2.957574507707E+00  2.167653419859E+00
   85     6 C    -2.957574507707E+00 -2.167653419859E+00 -6.567321906446E+00
   86     6 C     6.567321906446E+00  2.957574507707E+00 -2.167653419859E+00
   87     6 C     2.957574507707E+00 -2.167653419859E+00  6.567321906446E+00
   88     6 C     6.567321906446E+00 -2.957574507707E+00  2.167653419859E+00
   89     6 C    -2.957574507707E+00  2.167653419859E+00  6.567321906446E+00
   90     6 C    -6.567321906446E+00 -2.957574507707E+00 -2.167653419859E+00
   91     6 C     1.757106658448E+00  6.996854709763E+00  1.452136668660E+00
   92     6 C    -1.757106658448E+00 -6.996854709763E+00  1.452136668660E+00
   93     6 C     1.757106658448E+00 -6.996854709763E+00 -1.452136668660E+00
   94     6 C    -1.757106658448E+00  6.996854709763E+00 -1.452136668660E+00
   95     6 C     1.452136668660E+00  1.757106658448E+00  6.996854709763E+00
   96     6 C     6.996854709763E+00  1.452136668660E+00  1.757106658448E+00
   97     6 C    -1.452136668660E+00 -1.757106658448E+00  6.996854709763E+00
   98     6 C    -6.996854709763E+00  1.452136668660E+00 -1.757106658448E+00
   99     6 C     1.452136668660E+00 -1.757106658448E+00 -6.996854709763E+00
  100     6 C    -6.996854709763E+00 -1.452136668660E+00  1.757106658448E+00
  101     6 C    -1.452136668660E+00  1.757106658448E+00 -6.996854709763E+00
  102     6 C     6.996854709763E+00 -1.452136668660E+00 -1.757106658448E+00
  103     7 N     1.513882638831E+00 -7.771828938501E+00  2.854472956406E+00
  104     7 N    -1.513882638831E+00  7.771828938501E+00  2.854472956406E+00
  105     7 N     1.513882638831E+00  7.771828938501E+00 -2.854472956406E+00
  106     7 N    -1.513882638831E+00 -7.771828938501E+00 -2.854472956406E+00
  107     7 N     2.854472956406E+00  1.513882638831E+00 -7.771828938501E+00
  108     7 N    -7.771828938501E+00  2.854472956406E+00  1.513882638831E+00
  109     7 N    -2.854472956406E+00 -1.513882638831E+00 -7.771828938501E+00
  110     7 N     7.771828938501E+00  2.854472956406E+00 -1.513882638831E+00
  111     7 N     2.854472956406E+00 -1.513882638831E+00  7.771828938501E+00
  112     7 N     7.771828938501E+00 -2.854472956406E+00  1.513882638831E+00
  113     7 N    -2.854472956406E+00  1.513882638831E+00  7.771828938501E+00
  114     7 N    -7.771828938501E+00 -2.854472956406E+00 -1.513882638831E+00
  115     6 C     3.230256110155E+00 -6.590045992547E+00  2.104316668125E+00
  116     6 C    -3.230256110155E+00  6.590045992547E+00  2.104316668125E+00
  117     6 C     3.230256110155E+00  6.590045992547E+00 -2.104316668125E+00
  118     6 C    -3.230256110155E+00 -6.590045992547E+00 -2.104316668125E+00
  119     6 C     2.104316668125E+00  3.230256110155E+00 -6.590045992547E+00
  120     6 C    -6.590045992547E+00  2.104316668125E+00  3.230256110155E+00
  121     6 C    -2.104316668125E+00 -3.230256110155E+00 -6.590045992547E+00
  122     6 C     6.590045992547E+00  2.104316668125E+00 -3.230256110155E+00
  123     6 C     2.104316668125E+00 -3.230256110155E+00  6.590045992547E+00
  124     6 C     6.590045992547E+00 -2.104316668125E+00  3.230256110155E+00
  125     6 C    -2.104316668125E+00  3.230256110155E+00  6.590045992547E+00
  126     6 C    -6.590045992547E+00 -2.104316668125E+00 -3.230256110155E+00
  127     7 N     3.242050524901E+00 -7.807239886844E+00  1.468375992119E+00
  128     7 N    -3.242050524901E+00  7.807239886844E+00  1.468375992119E+00
  129     7 N     3.242050524901E+00  7.807239886844E+00 -1.468375992119E+00
  130     7 N    -3.242050524901E+00 -7.807239886844E+00 -1.468375992119E+00
  131     7 N     1.468375992119E+00  3.242050524901E+00 -7.807239886844E+00
  132     7 N    -7.807239886844E+00  1.468375992119E+00  3.242050524901E+00
  133     7 N    -1.468375992119E+00 -3.242050524901E+00 -7.807239886844E+00
  134     7 N     7.807239886844E+00  1.468375992119E+00 -3.242050524901E+00
  135     7 N     1.468375992119E+00 -3.242050524901E+00  7.807239886844E+00
  136     7 N     7.807239886844E+00 -1.468375992119E+00  3.242050524901E+00
  137     7 N    -1.468375992119E+00  3.242050524901E+00  7.807239886844E+00
  138     7 N    -7.807239886844E+00 -1.468375992119E+00 -3.242050524901E+00

 *******************************************************************************
 *** PSEUDOPOTENTIAL INFORMATION ***
 *******************************************************************************

 ATOMIC NUMBER  30, NUCLEAR CHARGE 20.000, GIVEN IN INPUT       PSEUDOPOTENTIAL
   TYPE       EXPONENT      COEFF.    N      EXPONENT      COEFF.    N
  P0 TMS    34.1500000  399.9872820   0    14.5900000   85.4856550   0
  P1 TMS    39.7800000  277.1489600   0    14.9500000   69.0522050   0
  P2 TMS    43.8000000  -34.1493490   0    14.9800000   -3.2918310   0

 *******************************************************************************
 LOCAL ATOMIC FUNCTIONS BASIS SET
 *******************************************************************************
   ATOM   X(AU)   Y(AU)   Z(AU)  N. TYPE  EXPONENT  S COEF   P COEF   D/F/G COEF
 *******************************************************************************
   1 H    3.441 -10.945   6.853
                                  1 S  
                                         3.387E+01 2.549E-02 0.000E+00 0.000E+00
                                         5.095E+00 1.904E-01 0.000E+00 0.000E+00
                                         1.159E+00 8.522E-01 0.000E+00 0.000E+00
                                  2 S  
                                         3.258E-01 1.000E+00 0.000E+00 0.000E+00
                                  3 S  
                                         1.027E-01 1.000E+00 0.000E+00 0.000E+00
                           4-     6 P  
                                         7.500E-01 0.000E+00 1.000E+00 0.000E+00
   2 H   -3.441  10.945   6.853
   3 H    3.441  10.945  -6.853
   4 H   -3.441 -10.945  -6.853
   5 H    6.853   3.441 -10.945
   6 H  -10.945   6.853   3.441
   7 H   -6.853  -3.441 -10.945
   8 H   10.945   6.853  -3.441
   9 H    6.853  -3.441  10.945
  10 H   10.945  -6.853   3.441
  11 H   -6.853   3.441  10.945
  12 H  -10.945  -6.853  -3.441
  13 H    7.517 -11.029   3.588
  14 H   -7.517  11.029   3.588
  15 H    7.517  11.029  -3.588
  16 H   -7.517 -11.029  -3.588
  17 H    3.588   7.517 -11.029
  18 H  -11.029   3.588   7.517
  19 H   -3.588  -7.517 -11.029
  20 H   11.029   3.588  -7.517
  21 H    3.588  -7.517  11.029
  22 H   11.029  -3.588   7.517
  23 H   -3.588   7.517  11.029
  24 H  -11.029  -3.588  -7.517
  25 H    2.223  13.386   0.988
  26 H   -2.223 -13.386   0.988
  27 H    2.223 -13.386  -0.988
  28 H   -2.223  13.386  -0.988
  29 H    0.988   2.223  13.386
  30 H   13.386   0.988   2.223
  31 H   -0.988  -2.223  13.386
  32 H  -13.386   0.988  -2.223
  33 H    0.988  -2.223 -13.386
  34 H  -13.386  -0.988   2.223
  35 H   -0.988   2.223 -13.386
  36 H   13.386  -0.988  -2.223
  37 H    4.945  12.008   2.331
  38 H   -4.945 -12.008   2.331
  39 H    4.945 -12.008  -2.331
  40 H   -4.945  12.008  -2.331
  41 H    2.331   4.945  12.008
  42 H   12.008   2.331   4.945
  43 H   -2.331  -4.945  12.008
  44 H  -12.008   2.331  -4.945
  45 H    2.331  -4.945 -12.008
  46 H  -12.008  -2.331   4.945
  47 H   -2.331   4.945 -12.008
  48 H   12.008  -2.331  -4.945
  49 H    2.128  12.272   4.140
  50 H   -2.128 -12.272   4.140
  51 H    2.128 -12.272  -4.140
  52 H   -2.128  12.272  -4.140
  53 H    4.140   2.128  12.272
  54 H   12.272   4.140   2.128
  55 H   -4.140  -2.128  12.272
  56 H  -12.272   4.140  -2.128
  57 H    4.140  -2.128 -12.272
  58 H  -12.272  -4.140   2.128
  59 H   -4.140   2.128 -12.272
  60 H   12.272  -4.140  -2.128
  61 ZN  15.889   0.000  -8.398
                                361 S  
                                         3.032E+01 2.191E-01 0.000E+00 0.000E+00
                                         1.632E+01-2.326E-01 0.000E+00 0.000E+00
                                         1.141E+01-9.547E-01 0.000E+00 0.000E+00
                                362 S  
                                         2.569E+00 1.000E+00 0.000E+00 0.000E+00
                                363 S  
                                         1.063E+00 1.000E+00 0.000E+00 0.000E+00
                                364 S  
                                         2.500E-01 1.000E+00 0.000E+00 0.000E+00
                                365 S  
                                         1.200E-01 1.000E+00 0.000E+00 0.000E+00
                         366-   368 P  
                                         1.118E+02 0.000E+00 2.328E-02 0.000E+00
                                         1.913E+01 0.000E+00-1.010E+00 0.000E+00
                         369-   371 P  
                                         5.469E+00 0.000E+00 3.202E-01 0.000E+00
                                         2.506E+00 0.000E+00 7.181E-01 0.000E+00
                         372-   374 P  
                                         9.419E-01 0.000E+00 1.000E+00 0.000E+00
                         375-   377 P  
                                         2.500E-01 0.000E+00 1.000E+00 0.000E+00
                         378-   380 P  
                                         1.200E-01 0.000E+00 1.000E+00 0.000E+00
                         381-   385 D  
                                         4.465E+01 0.000E+00 0.000E+00 4.725E-02
                                         1.344E+01 0.000E+00 0.000E+00 2.189E-01
                                         4.682E+00 0.000E+00 0.000E+00 4.525E-01
                                         1.603E+00 0.000E+00 0.000E+00 5.186E-01
                         386-   390 D  
                                         4.828E-01 0.000E+00 0.000E+00 1.000E+00
                         391-   395 D  
                                         1.100E-01 0.000E+00 0.000E+00 1.000E+00
                         396-   402 F  
                                         2.614E+00 0.000E+00 0.000E+00 1.000E+00
  62 ZN  15.889   0.000 -23.379
  63 ZN  -8.398  15.889   0.000
  64 ZN   0.000  -8.398  15.889
  65 ZN -23.379  15.889  -0.000
  66 ZN   0.000 -23.379  15.889
  67 C    4.130  15.751   3.666
                                613 S  
                                         4.563E+03 1.967E-03 0.000E+00 0.000E+00
                                         6.820E+02 1.523E-02 0.000E+00 0.000E+00
                                         1.550E+02 7.613E-02 0.000E+00 0.000E+00
                                         4.446E+01 2.608E-01 0.000E+00 0.000E+00
                                         1.303E+01 6.165E-01 0.000E+00 0.000E+00
                                         1.828E+00 2.210E-01 0.000E+00 0.000E+00
                         614-   617 SP 
                                         2.096E+01 1.147E-01 4.025E-02 0.000E+00
                                         4.803E+00 9.200E-01 2.376E-01 0.000E+00
                                         1.459E+00-3.031E-03 8.159E-01 0.000E+00
                         618-   621 SP 
                                         4.835E-01 1.000E+00 1.000E+00 0.000E+00
                         622-   625 SP 
                                         1.456E-01 1.000E+00 1.000E+00 0.000E+00
                         626-   630 D  
                                         6.260E-01 0.000E+00 0.000E+00 1.000E+00
  68 C   -4.130 -15.751   3.666
  69 C    4.130 -15.751  -3.666
  70 C   -4.130  15.751  -3.666
  71 C    3.666   4.130  15.751
  72 C   15.751   3.666   4.130
  73 C   -3.666  -4.130  15.751
  74 C  -15.751   3.666  -4.130
  75 C    3.666  -4.130 -15.751
  76 C  -15.751  -3.666   4.130
  77 C   -3.666   4.130 -15.751
  78 C   15.751  -3.666  -4.130
  79 C    4.096 -12.410   5.589
  80 C   -4.096  12.410   5.589
  81 C    4.096  12.410  -5.589
  82 C   -4.096 -12.410  -5.589
  83 C    5.589   4.096 -12.410
  84 C  -12.410   5.589   4.096
  85 C   -5.589  -4.096 -12.410
  86 C   12.410   5.589  -4.096
  87 C    5.589  -4.096  12.410
  88 C   12.410  -5.589   4.096
  89 C   -5.589   4.096  12.410
  90 C  -12.410  -5.589  -4.096
  91 C    3.320  13.222   2.744
  92 C   -3.320 -13.222   2.744
  93 C    3.320 -13.222  -2.744
  94 C   -3.320  13.222  -2.744
  95 C    2.744   3.320  13.222
  96 C   13.222   2.744   3.320
  97 C   -2.744  -3.320  13.222
  98 C  -13.222   2.744  -3.320
  99 C    2.744  -3.320 -13.222
 100 C  -13.222  -2.744   3.320
 101 C   -2.744   3.320 -13.222
 102 C   13.222  -2.744  -3.320
 103 N    2.861 -14.687   5.394
                               1261 S  
                                         6.293E+03 1.970E-03 0.000E+00 0.000E+00
                                         9.490E+02 1.496E-02 0.000E+00 0.000E+00
                                         2.188E+02 7.350E-02 0.000E+00 0.000E+00
                                         6.369E+01 2.489E-01 0.000E+00 0.000E+00
                                         1.883E+01 6.025E-01 0.000E+00 0.000E+00
                                         2.720E+00 2.562E-01 0.000E+00 0.000E+00
                        1262-  1265 SP 
                                         3.063E+01 1.119E-01 3.831E-02 0.000E+00
                                         7.026E+00 9.217E-01 2.374E-01 0.000E+00
                                         2.112E+00-2.569E-03 8.176E-01 0.000E+00
                        1266-  1269 SP 
                                         6.840E-01 1.000E+00 1.000E+00 0.000E+00
                        1270-  1273 SP 
                                         2.009E-01 1.000E+00 1.000E+00 0.000E+00
                        1274-  1278 D  
                                         9.130E-01 0.000E+00 0.000E+00 1.000E+00
 104 N   -2.861  14.687   5.394
 105 N    2.861  14.687  -5.394
 106 N   -2.861 -14.687  -5.394
 107 N    5.394   2.861 -14.687
 108 N  -14.687   5.394   2.861
 109 N   -5.394  -2.861 -14.687
 110 N   14.687   5.394  -2.861
 111 N    5.394  -2.861  14.687
 112 N   14.687  -5.394   2.861
 113 N   -5.394   2.861  14.687
 114 N  -14.687  -5.394  -2.861
 115 C    6.104 -12.453   3.977
 116 C   -6.104  12.453   3.977
 117 C    6.104  12.453  -3.977
 118 C   -6.104 -12.453  -3.977
 119 C    3.977   6.104 -12.453
 120 C  -12.453   3.977   6.104
 121 C   -3.977  -6.104 -12.453
 122 C   12.453   3.977  -6.104
 123 C    3.977  -6.104  12.453
 124 C   12.453  -3.977   6.104
 125 C   -3.977   6.104  12.453
 126 C  -12.453  -3.977  -6.104
 127 N    6.127 -14.754   2.775
 128 N   -6.127  14.754   2.775
 129 N    6.127  14.754  -2.775
 130 N   -6.127 -14.754  -2.775
 131 N    2.775   6.127 -14.754
 132 N  -14.754   2.775   6.127
 133 N   -2.775  -6.127 -14.754
 134 N   14.754   2.775  -6.127
 135 N    2.775  -6.127  14.754
 136 N   14.754  -2.775   6.127
 137 N   -2.775   6.127  14.754
 138 N  -14.754  -2.775  -6.127
 INFORMATION **** SET_MPP **** PCRYSTAL CALCULATION
 INFORMATION **** READM2 **** NEW DEFAULT: FOCK/KS MATRIX MIXING SET TO 30 %
 INFORMATION **** READM2 **** NEW DEFAULT: FULL DIRECT SCF MODE
 INFORMATION **** READM2 **** NEW DEFAULT: COULOMB BIPOLAR BUFFER SET TO 32 Mb
 INFORMATION **** READM2 **** NEW DEFAULT: EXCHANGE BIPOLAR BUFFER SET TO 32 Mb

 *******************************************************************************
 NEW DEFAULT: DFT INTEGRATION GRID INCREASED TO XLGRID
 NEW DEFAULT: DIIS ACCELERATOR ACTIVE
 USE KEYWORD NODIIS TO TURN IT OFF
 *******************************************************************************

 INFORMATION **** DFTD3_INPUT **** PERFORM LATEST DISPERSION CORRECTION DFT-D3(BJ) WITH AUTOMATIC PARAMETER SETUP
 PLEASE CITE:
 (1) DFT-D3 Reference
  S. Grimme, J. Antony, S. Ehrlich, and H. Krieg, J. Chem. Phys. 132 (2010), 154104
 (2) BJ-Damping Reference
  S. Grimme, S. Ehrlich, and L. Goerigk, J. Comput. Chem. 32 (2011), 1456-1465
 (3) General DFT-D Review
  S. Grimme, A. Hansen, J. G. Brandenburg, and C. Bannwarth,
  Chem. Rev. 116 (2016), 5105-5154

 INFORMATION **** TOLINTEG **** COULOMB AND EXCHANGE SERIES TOLERANCES MODIFIED
 INFORMATION **** TOLDEE **** SCF TOL ON TOTAL ENERGY SET TO           8
 INFORMATION **** DFTD3_INPUT **** PERFORM DISPERSION CORRECTION DFT-D3 IN THE ZERO DAMPING SCHEME

 PLEASE CITE:
 (1) DFT-D3 Reference
  S. Grimme, J. Antony, S. Ehrlich, and H. Krieg, J. Chem. Phys. 132 (2010), 154104
 (2) General DFT-D Review
  S. Grimme, A. Hansen, J. G. Brandenburg, and C. Bannwarth,
  Chem. Rev. 116 (2016), 5105-5154

 *******************************************************************************
 N. OF ATOMS PER CELL       138  COULOMB OVERLAP TOL         (T1) 10**   -7
 NUMBER OF SHELLS           684  COULOMB PENETRATION TOL     (T2) 10**   -7
 NUMBER OF AO              1908  EXCHANGE OVERLAP TOL        (T3) 10**   -7
 N. OF ELECTRONS PER CELL   636  EXCHANGE PSEUDO OVP (F(G))  (T4) 10**  -10
 CORE ELECTRONS PER CELL    144  EXCHANGE PSEUDO OVP (P(G))  (T5) 10**  -40
 N. OF SYMMETRY OPERATORS    12  POLE ORDER IN MONO ZONE                  4
 *******************************************************************************
 TYPE OF CALCULATION :  RESTRICTED CLOSED SHELL
 KOHN-SHAM HAMILTONIAN

 (EXCHANGE)[CORRELATION] FUNCTIONAL:(M06)[M06]


 HYBRID EXCHANGE - PERCENTAGE OF FOCK EXCHANGE    27.0000
 CORE  PSEUDO POTENTIAL         TOL. ON PSEUDO              (TP) 10**- 6

 CAPPA:IS1  2;IS2  2;IS3  2; K PTS MONK NET   3; SYMMOPS:K SPACE  24;G SPACE  12

 *******************************************************************************
 MAX NUMBER OF SCF CYCLES      50  CONVERGENCE ON DELTAP        10**-18
 WEIGHT OF F(I) IN F(I+1)      30% CONVERGENCE ON ENERGY        10**- 8
 SHRINK. FACT.(MONKH.)    2  2  2  NUMBER OF K POINTS IN THE IBZ      3
 SHRINKING FACTOR(GILAT NET)    2  NUMBER OF K POINTS(GILAT NET)      3
 *******************************************************************************
 *** K POINTS COORDINATES (OBLIQUE COORDINATES IN UNITS OF IS =  2)
   1-R(  0  0  0)   2-R(  1  0  0)   3-R(  1  1  1)

 DIRECT LATTICE VECTORS COMPON. (A.U.)     RECIP. LATTICE VECTORS COMPON. (A.U.) 
        X            Y            Z              X            Y            Z
  -15.8885161   15.8885161   15.8885161      0.0000000    0.1977273    0.1977273
   15.8885161  -15.8885161   15.8885161      0.1977273    0.0000000    0.1977273
   15.8885161   15.8885161  -15.8885161      0.1977273    0.1977273    0.0000000

 DISK SPACE FOR EIGENVECTORS (FTN 10)    10921392 REALS

 SYMMETRY ADAPTION OF THE BLOCH FUNCTIONS ENABLED
 TTTTTTTTTTTTTTTTTTTTTTTTTTTTTT gordsh1     TELAPSE      175.29 TCPU       11.88

 MATRIX SIZE: P(G)11269368, F(G)  771312, P(G) IRR  474275, F(G) IRR   65432
 MAX G-VECTOR INDEX FOR 1- AND 2-ELECTRON INTEGRALS 169

 TTTTTTTTTTTTTTTTTTTTTTTTTTTTTT INPUT       TELAPSE      175.38 TCPU       11.97

 NEIGHBORS OF THE NON-EQUIVALENT ATOMS

 N = NUMBER OF NEIGHBORS AT DISTANCE R
    ATOM  N     R/ANG      R/AU   NEIGHBORS (ATOM LABELS AND CELL INDICES)
   1 H    1     1.0813     2.0433   79 C    0 0 0
   1 H    1     2.1472     4.0576  103 N    0 0 0
   1 H    1     2.2228     4.2005  115 C    0 0 0
   1 H    1     2.5789     4.8734   44 H    0 1 0
   1 H    1     2.7640     5.2233   13 H    0 0 0
   1 H    1     2.8600     5.4046   21 H    0 0 0

  13 H    1     1.0813     2.0434  115 C    0 0 0
  13 H    1     2.1474     4.0580  127 N    0 0 0
  13 H    1     2.2208     4.1967   79 C    0 0 0
  13 H    1     2.6656     5.0372   59 H    0 1 0
  13 H    1     2.7640     5.2233    1 H    0 0 0
  13 H    1     2.8600     5.4046   10 H    0 0 0

  25 H    1     1.0992     2.0773   91 C    0 0 0
  25 H    1     1.7636     3.3327   37 H    0 0 0
  25 H    1     1.7698     3.3445   49 H    0 0 0
  25 H    1     2.1431     4.0498   67 C    0 0 0
  25 H    1     2.5748     4.8657   28 H    0 0 0
  25 H    1     2.8478     5.3816   27 H    1 0 1

  37 H    1     1.0950     2.0693   91 C    0 0 0
  37 H    1     1.7636     3.3327   25 H    0 0 0
  37 H    1     1.7769     3.3579   49 H    0 0 0
  37 H    1     2.1464     4.0562   67 C    0 0 0
  37 H    1     2.5789     4.8734    7 H    1 1 1
  37 H    1     2.7368     5.1718  127 N    1 0 1

  49 H    1     1.0940     2.0674   91 C    0 0 0
  49 H    1     1.7698     3.3445   25 H    0 0 0
  49 H    1     1.7769     3.3579   37 H    0 0 0
  49 H    1     2.1389     4.0419   67 C    0 0 0
  49 H    1     2.6634     5.0330  103 N    1 0 1
  49 H    1     2.6656     5.0372   24 H    1 1 1

  61 ZN   2     1.9817     3.7448  103 N    0 0 1  104 N   -1 0 0
  61 ZN   2     1.9904     3.7613  134 N    0 0 0  138 N    0 1 1
  61 ZN   2     2.8416     5.3699   49 H   -1 0 0   50 H    0 0 1
  61 ZN   2     2.9784     5.6283   74 C    0 1 1   78 C    0 0 0
  61 ZN   2     2.9794     5.6302   67 C   -1 0 0   68 C    0 0 1
  61 ZN   2     3.0129     5.6936   44 H    0 1 1   48 H    0 0 0

  67 C    1     1.3378     2.5281  103 N    1 0 1
  67 C    1     1.3389     2.5302  127 N    1 0 1
  67 C    1     1.4872     2.8104   91 C    0 0 0
  67 C    1     2.1389     4.0419   49 H    0 0 0
  67 C    1     2.1431     4.0498   25 H    0 0 0
  67 C    1     2.1464     4.0562   37 H    0 0 0

  79 C    1     1.0813     2.0433    1 H    0 0 0
  79 C    1     1.3630     2.5756  115 C    0 0 0
  79 C    1     1.3744     2.5972  103 N    0 0 0
  79 C    1     2.1673     4.0955   67 C   -1 0-1
  79 C    1     2.2157     4.1871  127 N    0 0 0
  79 C    1     2.2208     4.1967   13 H    0 0 0

  91 C    1     1.0940     2.0674   49 H    0 0 0
  91 C    1     1.0950     2.0693   37 H    0 0 0
  91 C    1     1.0992     2.0773   25 H    0 0 0
  91 C    1     1.4872     2.8104   67 C    0 0 0
  91 C    1     2.4932     4.7114  103 N    1 0 1
  91 C    1     2.5004     4.7250  127 N    1 0 1

 103 N    1     1.3378     2.5281   67 C   -1 0-1
 103 N    1     1.3744     2.5972   79 C    0 0 0
 103 N    1     1.9817     3.7448   61 ZN   0 0-1
 103 N    1     2.1472     4.0576    1 H    0 0 0
 103 N    1     2.2148     4.1853  115 C    0 0 0
 103 N    1     2.2156     4.1870  127 N    0 0 0

 115 C    1     1.0813     2.0434   13 H    0 0 0
 115 C    1     1.3630     2.5756   79 C    0 0 0
 115 C    1     1.3734     2.5953  127 N    0 0 0
 115 C    1     2.1665     4.0941   67 C   -1 0-1
 115 C    1     2.2148     4.1853  103 N    0 0 0
 115 C    1     2.2228     4.2005    1 H    0 0 0

 127 N    1     1.3389     2.5302   67 C   -1 0-1
 127 N    1     1.3734     2.5953  115 C    0 0 0
 127 N    1     1.9904     3.7613   65 ZN  -1 1 0
 127 N    1     2.1474     4.0580   13 H    0 0 0
 127 N    1     2.2156     4.1870  103 N    0 0 0
 127 N    1     2.2157     4.1871   79 C    0 0 0


 SYMMETRY ALLOWED ELASTIC DISTORTION 1
  0.5773503  0.0000000  0.0000000
  0.0000000  0.5773503  0.0000000
  0.0000000  0.0000000  0.5773503

 SYMMETRY ALLOWED INTERNAL DEGREE(S) OF FREEDOM:  34
 TTTTTTTTTTTTTTTTTTTTTTTTTTTTTT SYMM        TELAPSE      178.15 TCPU       14.74
 TTTTTTTTTTTTTTTTTTTTTTTTTTTTTT INT_SCREEN  TELAPSE      178.21 TCPU       14.79

 ************************************************************************
 ************************************************************************
 * ELAPIEZO OPTION, E. ALBANESE, A. ERBA, B. CIVALLERI, R. DOVESI       *
 *                                                                      *
 * IT IS ASSUMED THAT THE INPUT IS FROM AN OPTIMIZED RUN                *

 CONVERGENCE CRITERION FOR ENERGY, TOLDEE =          1.0000E-08
 CONVERGENCE CRITERION FOR RMS GRADIENT, TOLDEG =    3.0000E-04
 CONVERGENCE CRITERION FOR RMS DISPLACEMENT, TOLDEX  6.2000E-04
 MAGNITUDE OF STEPSIZE FOR ADIMENSIONAL STRAINS =    1.5000E-02
 NUMBER OF POINTS (TOTAL) IN NUMERICAL 2ND DERIVATIVE=        3
 ************************************************************************
 ************************************************************************

 ************************************************************************

  Y. NOEL POST DOC. TURIN 2002

  THIS ROUTINE EVALUATES THE NON ZERO ELEMENTS OF THE ELASTIC TENSOR 

  ORDER OF THE TENSOR : 4

 |  1 A    1 B    1 B     .      .      .     |
 |         1 A    1 B     .      .      .     |
 |                1 A     .      .      .     |
 |                       1 C     .      .     |
 |                              1 C     .     |
 |                                     1 C    |

 EACH  LETTER   CORRESPONDS  TO  AN  INDEPENDENT  COMPONENT.
 INTERDEPENDENT COMPONENTS (WITH SAME LETTER) ARE RELATED BY
 THE COEFFICIENT THAT PRECEEDS EACH LETTER.

 ************************************************************************


 ************************************************************************

  Y. NOEL POST DOC. TURIN 2002

  THIS ROUTINE EVALUATES THE NON ZERO ELEMENTS OF THE PIEZOELECTRIC TENSOR 

  ORDER OF THE TENSOR : 3

 |   .      .      .     1 A     .      .     |
 |   .      .      .      .     1 A     .     |
 |   .      .      .      .      .     1 A    |

 EACH  LETTER   CORRESPONDS  TO  AN  INDEPENDENT  COMPONENT.
 INTERDEPENDENT COMPONENTS (WITH SAME LETTER) ARE RELATED BY
 THE COEFFICIENT THAT PRECEEDS EACH LETTER.

 ************************************************************************


 LIST OF ACTIVE DEFORMATIONS: 
             4

 ************************************************************************
 CLAMPED ION APPROXIMATION - NO RELAXATION OF ATOMIC POSITIONS
 ************************************************************************

 INFORMATION **** EXCBUF **** EXCH. BIPO BUFFER: WORDS USED =     4000000
 WARNING **** EXCBUF **** EXCH. BIPO BUFFER TOO SMALL - TO AVOID I/O SET EXCHSIZE =     7875441

 DFT PARAMETERS

     ATOM       ELECTRONS   NET CHARGE   R(ANGSTROM)
   1   1  H       1.0000      0.0000     1.11000000
  61 230  ZN     20.0000      0.0000     1.37000000
  67   6  C       6.0000      0.0000     0.77000000
 103   7  N       7.0000      0.0000     0.74000000

 SIZE OF GRID=     641724
 TTTTTTTTTTTTTTTTTTTTTTTTTTTTTT MAKE_GRID2  TELAPSE      187.35 TCPU       20.03
 BECKE WEIGHT FUNCTION
 RADSAFE =     2.00
 TOLERANCES - DENSITY:10**- 6; POTENTIAL:10**- 9; GRID WGT:10**-14

 RADIAL INTEGRATION  - INTERVALS (POINTS,UPPER LIMIT):            1( 99,  4.0*R)

 ANGULAR INTEGRATION - INTERVALS (ACCURACY LEVEL [N. POINTS] UPPER LIMIT):
  1(  6[ 146]   0.2)  2( 11[ 302]   0.5)  3( 14[ 590]   0.9)  4( 18[1454]   3.5)
  5( 14[ 590]9999.0)
 TTTTTTTTTTTTTTTTTTTTTTTTTTTTTT INT_CALC    TELAPSE      187.41 TCPU       20.09
 EEEEEEEEEE INT_CALC TERMINATION  DATE 04 05 2020 TIME 11:25:13.2

 *******************************************************************************
 ZIF8_60degree                                                                   
 CRYSTAL - SCF - TYPE OF CALCULATION :  RESTRICTED CLOSED SHELL
 *******************************************************************************

 CAPPA:IS1  2;IS2  2;IS3  2; K PTS MONK NET   3; SYMMOPS:K SPACE  24;G SPACE  12

 TTTTTTTTTTTTTTTTTTTTTTTTTTTTTT SDIK        TELAPSE      188.12 TCPU       20.79

 AAAAAAAAAAAAAAAAAAAAAAAAAAAAAAAAAAAAAAAAAAAAAAAAAAAAAAAAAAAAAAAAAAAAAAAAAAAAAAA
         ATOMIC WAVEFUNCTION(S)


 NUCLEAR CHARGE  1.0  SYMMETRY SPECIES            S
 N. ELECTRONS    1.0  NUMBER OF PRIMITIVE GTOS    5
                      NUMBER OF CONTRACTED GTOS   3
                      NUMBER OF CLOSED SHELLS     0
                      OPEN SHELL OCCUPATION       1

  ZNUC SCFIT  TOTAL HF ENERGY   KINETIC ENERGY   VIRIAL THEOREM ACCURACY
   1.0   1   -4.998098153E-01  4.997907537E-01 -2.000038139E+00  9.6E-17

 NUCLEAR CHARGE 20.0  SYMMETRY SPECIES            S    P    D
 N. ELECTRONS   20.0  NUMBER OF PRIMITIVE GTOS    7    7    6
                      NUMBER OF CONTRACTED GTOS   5    5    3
                      NUMBER OF CLOSED SHELLS     2    1    1
                      OPEN SHELL OCCUPATION       0    0    0

  ZNUC SCFIT  TOTAL HF ENERGY   KINETIC ENERGY   VIRIAL THEOREM ACCURACY
  20.0  35   -2.259494290E+02  1.538488917E+02 -2.468645152E+00  3.9E-06

 NUCLEAR CHARGE  6.0  SYMMETRY SPECIES            S    P
 N. ELECTRONS    6.0  NUMBER OF PRIMITIVE GTOS   11    5
                      NUMBER OF CONTRACTED GTOS   4    3
                      NUMBER OF CLOSED SHELLS     2    0
                      OPEN SHELL OCCUPATION       0    2

  ZNUC SCFIT  TOTAL HF ENERGY   KINETIC ENERGY   VIRIAL THEOREM ACCURACY
   6.0  11   -3.768480057E+01  3.769831118E+01 -1.999641612E+00  2.0E-06

 NUCLEAR CHARGE  7.0  SYMMETRY SPECIES            S    P
 N. ELECTRONS    7.0  NUMBER OF PRIMITIVE GTOS   11    5
                      NUMBER OF CONTRACTED GTOS   4    3
                      NUMBER OF CLOSED SHELLS     2    0
                      OPEN SHELL OCCUPATION       0    3

  ZNUC SCFIT  TOTAL HF ENERGY   KINETIC ENERGY   VIRIAL THEOREM ACCURACY
   7.0  11   -5.439473665E+01  5.441433682E+01 -1.999639798E+00  3.6E-06

 AAAAAAAAAAAAAAAAAAAAAAAAAAAAAAAAAAAAAAAAAAAAAAAAAAAAAAAAAAAAAAAAAAAAAAAAAAAAAAA

 CHARGE NORMALIZATION FACTOR   1.00000000
 TOTAL ATOMIC CHARGES:
   1.0000000   1.0000000   1.0000000   1.0000000   1.0000000   1.0000000
   1.0000000   1.0000000   1.0000000   1.0000000   1.0000000   1.0000000
   1.0000000   1.0000000   1.0000000   1.0000000   1.0000000   1.0000000
   1.0000000   1.0000000   1.0000000   1.0000000   1.0000000   1.0000000
   1.0000000   1.0000000   1.0000000   1.0000000   1.0000000   1.0000000
   1.0000000   1.0000000   1.0000000   1.0000000   1.0000000   1.0000000
   1.0000000   1.0000000   1.0000000   1.0000000   1.0000000   1.0000000
   1.0000000   1.0000000   1.0000000   1.0000000   1.0000000   1.0000000
   1.0000000   1.0000000   1.0000000   1.0000000   1.0000000   1.0000000
   1.0000000   1.0000000   1.0000000   1.0000000   1.0000000   1.0000000
  20.0000000  20.0000000  20.0000000  20.0000000  20.0000000  20.0000000
   6.0000000   6.0000000   6.0000000   6.0000000   6.0000000   6.0000000
   6.0000000   6.0000000   6.0000000   6.0000000   6.0000000   6.0000000
   6.0000000   6.0000000   6.0000000   6.0000000   6.0000000   6.0000000
   6.0000000   6.0000000   6.0000000   6.0000000   6.0000000   6.0000000
   6.0000000   6.0000000   6.0000000   6.0000000   6.0000000   6.0000000
   6.0000000   6.0000000   6.0000000   6.0000000   6.0000000   6.0000000
   7.0000000   7.0000000   7.0000000   7.0000000   7.0000000   7.0000000
   7.0000000   7.0000000   7.0000000   7.0000000   7.0000000   7.0000000
   6.0000000   6.0000000   6.0000000   6.0000000   6.0000000   6.0000000
   6.0000000   6.0000000   6.0000000   6.0000000   6.0000000   6.0000000
   7.0000000   7.0000000   7.0000000   7.0000000   7.0000000   7.0000000
   7.0000000   7.0000000   7.0000000   7.0000000   7.0000000   7.0000000
 TTTTTTTTTTTTTTTTTTTTTTTTTTTTTT MOQGAD      TELAPSE      196.40 TCPU       29.07
 TTTTTTTTTTTTTTTTTTTTTTTTTTTTTT SHELLXN     TELAPSE      225.76 TCPU       41.21
 TTTTTTTTTTTTTTTTTTTTTTTTTTTTTT MONMO3      TELAPSE      238.94 TCPU       54.39
 NUMERICALLY INTEGRATED DENSITY    635.9998991698
 TTTTTTTTTTTTTTTTTTTTTTTTTTTTTT NUMDFT      TELAPSE      240.47 TCPU       55.92
 CYC   0 ETOT(AU) -4.563242132679E+03 DETOT -4.56E+03 tst  0.00E+00 PX  1.00E+00
 TTTTTTTTTTTTTTTTTTTTTTTTTTTTTT DIIS        TELAPSE      244.07 TCPU       59.52
 TTTTTTTTTTTTTTTTTTTTTTTTTTTTTT FDIK        TELAPSE      262.94 TCPU       70.09
 INSULATING STATE
 TOP OF VALENCE BANDS -    BAND    318; K    3; EIG -3.0383061E-01 AU
 TOP OF VALENCE BANDS -    BAND    318; K    1; EIG -3.0411497E-01 AU
 BOTTOM OF VIRTUAL BANDS - BAND    319; K    2; EIG -8.7733890E-02 AU
 INDIRECT ENERGY BAND GAP:   5.8803 eV
 BOTTOM OF VIRTUAL BANDS - BAND    319; K    1; EIG -8.6635722E-02 AU
 TTTTTTTTTTTTTTTTTTTTTTTTTTTTTT PDIG        TELAPSE      266.60 TCPU       73.75
 CHARGE NORMALIZATION FACTOR   1.00000000
 TOTAL ATOMIC CHARGES:
   0.7851990   0.7851990   0.7851990   0.7851990   0.7851990   0.7851990
   0.7851990   0.7851990   0.7851990   0.7851990   0.7851990   0.7851990
   0.7859061   0.7859061   0.7859061   0.7859061   0.7859061   0.7859061
   0.7859061   0.7859061   0.7859061   0.7859061   0.7859061   0.7859061
   0.7448079   0.7448079   0.7448079   0.7448079   0.7448079   0.7448079
   0.7448079   0.7448079   0.7448079   0.7448079   0.7448079   0.7448079
   0.7544252   0.7544252   0.7544252   0.7544252   0.7544252   0.7544252
   0.7544252   0.7544252   0.7544252   0.7544252   0.7544252   0.7544252
   0.7566226   0.7566226   0.7566226   0.7566226   0.7566226   0.7566226
   0.7566226   0.7566226   0.7566226   0.7566226   0.7566226   0.7566226
  18.3926215  18.3926215  18.3926215  18.3926215  18.3926215  18.3926215
   5.5316232   5.5316232   5.5316232   5.5316232   5.5316232   5.5316232
   5.5316232   5.5316232   5.5316232   5.5316232   5.5316232   5.5316232
   6.1888977   6.1888977   6.1888977   6.1888977   6.1888977   6.1888977
   6.1888977   6.1888977   6.1888977   6.1888977   6.1888977   6.1888977
   6.6800520   6.6800520   6.6800520   6.6800520   6.6800520   6.6800520
   6.6800520   6.6800520   6.6800520   6.6800520   6.6800520   6.6800520
   7.6976670   7.6976670   7.6976670   7.6976670   7.6976670   7.6976670
   7.6976670   7.6976670   7.6976670   7.6976670   7.6976670   7.6976670
   6.1693607   6.1693607   6.1693607   6.1693607   6.1693607   6.1693607
   6.1693607   6.1693607   6.1693607   6.1693607   6.1693607   6.1693607
   7.7091278   7.7091278   7.7091278   7.7091278   7.7091278   7.7091278
   7.7091278   7.7091278   7.7091278   7.7091278   7.7091278   7.7091278
 TTTTTTTTTTTTTTTTTTTTTTTTTTTTTT MOQGAD      TELAPSE      266.62 TCPU       73.77
 TTTTTTTTTTTTTTTTTTTTTTTTTTTTTT SHELLXN     TELAPSE      319.70 TCPU       86.39
 TTTTTTTTTTTTTTTTTTTTTTTTTTTTTT MONMO3      TELAPSE      323.76 TCPU       90.45
 NUMERICALLY INTEGRATED DENSITY    635.9999212010
 TTTTTTTTTTTTTTTTTTTTTTTTTTTTTT NUMDFT      TELAPSE      326.20 TCPU       92.89
 CYC   1 ETOT(AU) -4.540423663166E+03 DETOT  2.28E+01 tst  0.00E+00 PX  1.00E+00
 TTTTTTTTTTTTTTTTTTTTTTTTTTTTTT DIIS        TELAPSE      332.93 TCPU       99.62
 DIIS TEST: 0.22966E+02 AT SCF   CYCLE   1 - MIX   30 %
 TTTTTTTTTTTTTTTTTTTTTTTTTTTTTT FDIK        TELAPSE      348.09 TCPU      109.13
 INSULATING STATE
 TOP OF VALENCE BANDS -    BAND    318; K    3; EIG -2.0615611E-01 AU
 TOP OF VALENCE BANDS -    BAND    318; K    1; EIG -2.0655742E-01 AU
 BOTTOM OF VIRTUAL BANDS - BAND    319; K    1; EIG -5.3890359E-03 AU
 INDIRECT ENERGY BAND GAP:   5.4632 eV
 TTTTTTTTTTTTTTTTTTTTTTTTTTTTTT PDIG        TELAPSE      348.92 TCPU      109.96
 CHARGE NORMALIZATION FACTOR   1.00000000
 TOTAL ATOMIC CHARGES:
   0.9136024   0.9136024   0.9136024   0.9136024   0.9136024   0.9136024
   0.9136024   0.9136024   0.9136024   0.9136024   0.9136024   0.9136024
   0.9168837   0.9168837   0.9168837   0.9168837   0.9168837   0.9168837
   0.9168837   0.9168837   0.9168837   0.9168837   0.9168837   0.9168837
   0.8851393   0.8851393   0.8851393   0.8851393   0.8851393   0.8851393
   0.8851393   0.8851393   0.8851393   0.8851393   0.8851393   0.8851393
   0.8964079   0.8964079   0.8964079   0.8964079   0.8964079   0.8964079
   0.8964079   0.8964079   0.8964079   0.8964079   0.8964079   0.8964079
   0.8965815   0.8965815   0.8965815   0.8965815   0.8965815   0.8965815
   0.8965815   0.8965815   0.8965815   0.8965815   0.8965815   0.8965815
  19.1052954  19.1052954  19.1052954  19.1052954  19.1052954  19.1052954
   5.7833430   5.7833430   5.7833430   5.7833430   5.7833430   5.7833430
   5.7833430   5.7833430   5.7833430   5.7833430   5.7833430   5.7833430
   5.9941437   5.9941437   5.9941437   5.9941437   5.9941437   5.9941437
   5.9941437   5.9941437   5.9941437   5.9941437   5.9941437   5.9941437
   6.2199017   6.2199017   6.2199017   6.2199017   6.2199017   6.2199017
   6.2199017   6.2199017   6.2199017   6.2199017   6.2199017   6.2199017
   7.4835785   7.4835785   7.4835785   7.4835785   7.4835785   7.4835785
   7.4835785   7.4835785   7.4835785   7.4835785   7.4835785   7.4835785
   5.9693039   5.9693039   5.9693039   5.9693039   5.9693039   5.9693039
   5.9693039   5.9693039   5.9693039   5.9693039   5.9693039   5.9693039
   7.4884668   7.4884668   7.4884668   7.4884668   7.4884668   7.4884668
   7.4884668   7.4884668   7.4884668   7.4884668   7.4884668   7.4884668
 TTTTTTTTTTTTTTTTTTTTTTTTTTTTTT MOQGAD      TELAPSE      348.94 TCPU      109.98
 TTTTTTTTTTTTTTTTTTTTTTTTTTTTTT SHELLXN     TELAPSE      380.80 TCPU      122.61
 TTTTTTTTTTTTTTTTTTTTTTTTTTTTTT MONMO3      TELAPSE      387.19 TCPU      129.01
 NUMERICALLY INTEGRATED DENSITY    635.9998981505
 TTTTTTTTTTTTTTTTTTTTTTTTTTTTTT NUMDFT      TELAPSE      389.57 TCPU      131.38
 CYC   2 ETOT(AU) -4.541357975439E+03 DETOT -9.34E-01 tst  1.54E-03 PX  1.42E-01
 TTTTTTTTTTTTTTTTTTTTTTTTTTTTTT DIIS        TELAPSE      394.36 TCPU      136.18
 DIIS TEST: 0.82423E+01 AT SCF   CYCLE   2 - DIIS ACTIVE - HISTORY:     2 CYCLES
 TTTTTTTTTTTTTTTTTTTTTTTTTTTTTT FDIK        TELAPSE      402.23 TCPU      140.01
 INSULATING STATE
 TOP OF VALENCE BANDS -    BAND    318; K    3; EIG -2.3004236E-01 AU
 TOP OF VALENCE BANDS -    BAND    318; K    1; EIG -2.3040975E-01 AU
 BOTTOM OF VIRTUAL BANDS - BAND    319; K    1; EIG  2.2535045E-03 AU
 INDIRECT ENERGY BAND GAP:   6.3211 eV
 TTTTTTTTTTTTTTTTTTTTTTTTTTTTTT PDIG        TELAPSE      402.70 TCPU      140.48
 CHARGE NORMALIZATION FACTOR   1.00000000
 TOTAL ATOMIC CHARGES:
   0.8698280   0.8698280   0.8698280   0.8698280   0.8698280   0.8698280
   0.8698280   0.8698280   0.8698280   0.8698280   0.8698280   0.8698280
   0.8727335   0.8727335   0.8727335   0.8727335   0.8727335   0.8727335
   0.8727335   0.8727335   0.8727335   0.8727335   0.8727335   0.8727335
   0.8700247   0.8700247   0.8700247   0.8700247   0.8700247   0.8700247
   0.8700247   0.8700247   0.8700247   0.8700247   0.8700247   0.8700247
   0.8740635   0.8740635   0.8740635   0.8740635   0.8740635   0.8740635
   0.8740635   0.8740635   0.8740635   0.8740635   0.8740635   0.8740635
   0.8737127   0.8737127   0.8737127   0.8737127   0.8737127   0.8737127
   0.8737127   0.8737127   0.8737127   0.8737127   0.8737127   0.8737127
  18.7776060  18.7776060  18.7776060  18.7776060  18.7776060  18.7776060
   5.6277777   5.6277777   5.6277777   5.6277777   5.6277777   5.6277777
   5.6277777   5.6277777   5.6277777   5.6277777   5.6277777   5.6277777
   6.0562600   6.0562600   6.0562600   6.0562600   6.0562600   6.0562600
   6.0562600   6.0562600   6.0562600   6.0562600   6.0562600   6.0562600
   6.2848837   6.2848837   6.2848837   6.2848837   6.2848837   6.2848837
   6.2848837   6.2848837   6.2848837   6.2848837   6.2848837   6.2848837
   7.6137839   7.6137839   7.6137839   7.6137839   7.6137839   7.6137839
   7.6137839   7.6137839   7.6137839   7.6137839   7.6137839   7.6137839
   6.0358168   6.0358168   6.0358168   6.0358168   6.0358168   6.0358168
   6.0358168   6.0358168   6.0358168   6.0358168   6.0358168   6.0358168
   7.6323124   7.6323124   7.6323124   7.6323124   7.6323124   7.6323124
   7.6323124   7.6323124   7.6323124   7.6323124   7.6323124   7.6323124
 TTTTTTTTTTTTTTTTTTTTTTTTTTTTTT MOQGAD      TELAPSE      402.72 TCPU      140.49
 TTTTTTTTTTTTTTTTTTTTTTTTTTTTTT SHELLXN     TELAPSE      431.96 TCPU      153.12
 TTTTTTTTTTTTTTTTTTTTTTTTTTTTTT MONMO3      TELAPSE      437.48 TCPU      158.64
 NUMERICALLY INTEGRATED DENSITY    635.9999031505
 TTTTTTTTTTTTTTTTTTTTTTTTTTTTTT NUMDFT      TELAPSE      439.86 TCPU      161.02
 CYC   3 ETOT(AU) -4.541753144518E+03 DETOT -3.95E-01 tst  4.74E-04 PX  7.25E-02
 TTTTTTTTTTTTTTTTTTTTTTTTTTTTTT DIIS        TELAPSE      444.66 TCPU      165.83
 DIIS TEST: 0.11074E+01 AT SCF   CYCLE   3 - DIIS ACTIVE - HISTORY:     3 CYCLES
 TTTTTTTTTTTTTTTTTTTTTTTTTTTTTT FDIK        TELAPSE      454.99 TCPU      171.37
 INSULATING STATE
 TOP OF VALENCE BANDS -    BAND    318; K    3; EIG -2.3549974E-01 AU
 TOP OF VALENCE BANDS -    BAND    318; K    1; EIG -2.3584356E-01 AU
 BOTTOM OF VIRTUAL BANDS - BAND    319; K    1; EIG -1.0232786E-03 AU
 INDIRECT ENERGY BAND GAP:   6.3804 eV
 TTTTTTTTTTTTTTTTTTTTTTTTTTTTTT PDIG        TELAPSE      456.78 TCPU      173.16
 CHARGE NORMALIZATION FACTOR   1.00000000
 TOTAL ATOMIC CHARGES:
   0.8641638   0.8641638   0.8641638   0.8641638   0.8641638   0.8641638
   0.8641638   0.8641638   0.8641638   0.8641638   0.8641638   0.8641638
   0.8680033   0.8680033   0.8680033   0.8680033   0.8680033   0.8680033
   0.8680033   0.8680033   0.8680033   0.8680033   0.8680033   0.8680033
   0.8589815   0.8589815   0.8589815   0.8589815   0.8589815   0.8589815
   0.8589815   0.8589815   0.8589815   0.8589815   0.8589815   0.8589815
   0.8593335   0.8593335   0.8593335   0.8593335   0.8593335   0.8593335
   0.8593335   0.8593335   0.8593335   0.8593335   0.8593335   0.8593335
   0.8596629   0.8596629   0.8596629   0.8596629   0.8596629   0.8596629
   0.8596629   0.8596629   0.8596629   0.8596629   0.8596629   0.8596629
  18.7844731  18.7844731  18.7844731  18.7844731  18.7844731  18.7844731
   5.6640598   5.6640598   5.6640598   5.6640598   5.6640598   5.6640598
   5.6640598   5.6640598   5.6640598   5.6640598   5.6640598   5.6640598
   6.0602356   6.0602356   6.0602356   6.0602356   6.0602356   6.0602356
   6.0602356   6.0602356   6.0602356   6.0602356   6.0602356   6.0602356
   6.3283840   6.3283840   6.3283840   6.3283840   6.3283840   6.3283840
   6.3283840   6.3283840   6.3283840   6.3283840   6.3283840   6.3283840
   7.5981619   7.5981619   7.5981619   7.5981619   7.5981619   7.5981619
   7.5981619   7.5981619   7.5981619   7.5981619   7.5981619   7.5981619
   6.0378809   6.0378809   6.0378809   6.0378809   6.0378809   6.0378809
   6.0378809   6.0378809   6.0378809   6.0378809   6.0378809   6.0378809
   7.6088964   7.6088964   7.6088964   7.6088964   7.6088964   7.6088964
   7.6088964   7.6088964   7.6088964   7.6088964   7.6088964   7.6088964
 TTTTTTTTTTTTTTTTTTTTTTTTTTTTTT MOQGAD      TELAPSE      456.80 TCPU      173.18
 TTTTTTTTTTTTTTTTTTTTTTTTTTTTTT SHELLXN     TELAPSE      484.77 TCPU      185.89
 TTTTTTTTTTTTTTTTTTTTTTTTTTTTTT MONMO3      TELAPSE      492.06 TCPU      193.18
 NUMERICALLY INTEGRATED DENSITY    635.9999033728
 TTTTTTTTTTTTTTTTTTTTTTTTTTTTTT NUMDFT      TELAPSE      494.42 TCPU      195.54
 CYC   4 ETOT(AU) -4.541813402807E+03 DETOT -6.03E-02 tst  5.56E-05 PX  3.12E-02
 TTTTTTTTTTTTTTTTTTTTTTTTTTTTTT DIIS        TELAPSE      499.37 TCPU      200.49
 DIIS TEST: 0.49994E-01 AT SCF   CYCLE   4 - DIIS ACTIVE - HISTORY:     4 CYCLES
 TTTTTTTTTTTTTTTTTTTTTTTTTTTTTT FDIK        TELAPSE      510.03 TCPU      203.31
 INSULATING STATE
 TOP OF VALENCE BANDS -    BAND    318; K    3; EIG -2.3633445E-01 AU
 TOP OF VALENCE BANDS -    BAND    318; K    1; EIG -2.3668365E-01 AU
 BOTTOM OF VIRTUAL BANDS - BAND    319; K    1; EIG -1.4945524E-03 AU
 INDIRECT ENERGY BAND GAP:   6.3903 eV
 TTTTTTTTTTTTTTTTTTTTTTTTTTTTTT PDIG        TELAPSE      510.88 TCPU      204.16
 CHARGE NORMALIZATION FACTOR   1.00000000
 TOTAL ATOMIC CHARGES:
   0.8639336   0.8639336   0.8639336   0.8639336   0.8639336   0.8639336
   0.8639336   0.8639336   0.8639336   0.8639336   0.8639336   0.8639336
   0.8680445   0.8680445   0.8680445   0.8680445   0.8680445   0.8680445
   0.8680445   0.8680445   0.8680445   0.8680445   0.8680445   0.8680445
   0.8606758   0.8606758   0.8606758   0.8606758   0.8606758   0.8606758
   0.8606758   0.8606758   0.8606758   0.8606758   0.8606758   0.8606758
   0.8619147   0.8619147   0.8619147   0.8619147   0.8619147   0.8619147
   0.8619147   0.8619147   0.8619147   0.8619147   0.8619147   0.8619147
   0.8618595   0.8618595   0.8618595   0.8618595   0.8618595   0.8618595
   0.8618595   0.8618595   0.8618595   0.8618595   0.8618595   0.8618595
  18.7713905  18.7713905  18.7713905  18.7713905  18.7713905  18.7713905
   5.6724316   5.6724316   5.6724316   5.6724316   5.6724316   5.6724316
   5.6724316   5.6724316   5.6724316   5.6724316   5.6724316   5.6724316
   6.0640057   6.0640057   6.0640057   6.0640057   6.0640057   6.0640057
   6.0640057   6.0640057   6.0640057   6.0640057   6.0640057   6.0640057
   6.3211593   6.3211593   6.3211593   6.3211593   6.3211593   6.3211593
   6.3211593   6.3211593   6.3211593   6.3211593   6.3211593   6.3211593
   7.5919109   7.5919109   7.5919109   7.5919109   7.5919109   7.5919109
   7.5919109   7.5919109   7.5919109   7.5919109   7.5919109   7.5919109
   6.0418073   6.0418073   6.0418073   6.0418073   6.0418073   6.0418073
   6.0418073   6.0418073   6.0418073   6.0418073   6.0418073   6.0418073
   7.6065617   7.6065617   7.6065617   7.6065617   7.6065617   7.6065617
   7.6065617   7.6065617   7.6065617   7.6065617   7.6065617   7.6065617
 TTTTTTTTTTTTTTTTTTTTTTTTTTTTTT MOQGAD      TELAPSE      510.89 TCPU      204.18
 TTTTTTTTTTTTTTTTTTTTTTTTTTTTTT SHELLXN     TELAPSE      543.10 TCPU      216.90
 TTTTTTTTTTTTTTTTTTTTTTTTTTTTTT MONMO3      TELAPSE      546.18 TCPU      219.97
 NUMERICALLY INTEGRATED DENSITY    635.9999032774
 TTTTTTTTTTTTTTTTTTTTTTTTTTTTTT NUMDFT      TELAPSE      548.54 TCPU      222.33
 CYC   5 ETOT(AU) -4.541815869566E+03 DETOT -2.47E-03 tst  3.18E-06 PX  7.23E-03
 TTTTTTTTTTTTTTTTTTTTTTTTTTTTTT DIIS        TELAPSE      550.94 TCPU      224.74
 DIIS TEST: 0.12053E-01 AT SCF   CYCLE   5 - DIIS ACTIVE - HISTORY:     5 CYCLES
 TTTTTTTTTTTTTTTTTTTTTTTTTTTTTT FDIK        TELAPSE      558.18 TCPU      228.09
 INSULATING STATE
 TOP OF VALENCE BANDS -    BAND    318; K    3; EIG -2.3658255E-01 AU
 TOP OF VALENCE BANDS -    BAND    318; K    1; EIG -2.3692900E-01 AU
 BOTTOM OF VIRTUAL BANDS - BAND    319; K    1; EIG -1.8992271E-03 AU
 INDIRECT ENERGY BAND GAP:   6.3861 eV
 TTTTTTTTTTTTTTTTTTTTTTTTTTTTTT PDIG        TELAPSE      558.55 TCPU      228.47
 CHARGE NORMALIZATION FACTOR   1.00000000
 TOTAL ATOMIC CHARGES:
   0.8629563   0.8629563   0.8629563   0.8629563   0.8629563   0.8629563
   0.8629563   0.8629563   0.8629563   0.8629563   0.8629563   0.8629563
   0.8672182   0.8672182   0.8672182   0.8672182   0.8672182   0.8672182
   0.8672182   0.8672182   0.8672182   0.8672182   0.8672182   0.8672182
   0.8627015   0.8627015   0.8627015   0.8627015   0.8627015   0.8627015
   0.8627015   0.8627015   0.8627015   0.8627015   0.8627015   0.8627015
   0.8622497   0.8622497   0.8622497   0.8622497   0.8622497   0.8622497
   0.8622497   0.8622497   0.8622497   0.8622497   0.8622497   0.8622497
   0.8623649   0.8623649   0.8623649   0.8623649   0.8623649   0.8623649
   0.8623649   0.8623649   0.8623649   0.8623649   0.8623649   0.8623649
  18.7683936  18.7683936  18.7683936  18.7683936  18.7683936  18.7683936
   5.6621850   5.6621850   5.6621850   5.6621850   5.6621850   5.6621850
   5.6621850   5.6621850   5.6621850   5.6621850   5.6621850   5.6621850
   6.0626713   6.0626713   6.0626713   6.0626713   6.0626713   6.0626713
   6.0626713   6.0626713   6.0626713   6.0626713   6.0626713   6.0626713
   6.3183776   6.3183776   6.3183776   6.3183776   6.3183776   6.3183776
   6.3183776   6.3183776   6.3183776   6.3183776   6.3183776   6.3183776
   7.6010749   7.6010749   7.6010749   7.6010749   7.6010749   7.6010749
   7.6010749   7.6010749   7.6010749   7.6010749   7.6010749   7.6010749
   6.0401920   6.0401920   6.0401920   6.0401920   6.0401920   6.0401920
   6.0401920   6.0401920   6.0401920   6.0401920   6.0401920   6.0401920
   7.6138117   7.6138117   7.6138117   7.6138117   7.6138117   7.6138117
   7.6138117   7.6138117   7.6138117   7.6138117   7.6138117   7.6138117
 TTTTTTTTTTTTTTTTTTTTTTTTTTTTTT MOQGAD      TELAPSE      558.57 TCPU      228.48
 TTTTTTTTTTTTTTTTTTTTTTTTTTTTTT SHELLXN     TELAPSE      589.99 TCPU      241.21
 TTTTTTTTTTTTTTTTTTTTTTTTTTTTTT MONMO3      TELAPSE      593.62 TCPU      244.83
 NUMERICALLY INTEGRATED DENSITY    635.9999033758
 TTTTTTTTTTTTTTTTTTTTTTTTTTTTTT NUMDFT      TELAPSE      595.98 TCPU      247.19
 CYC   6 ETOT(AU) -4.541816256278E+03 DETOT -3.87E-04 tst  7.83E-07 PX  2.42E-03
 TTTTTTTTTTTTTTTTTTTTTTTTTTTTTT DIIS        TELAPSE      597.71 TCPU      248.93
 DIIS TEST: 0.34517E-02 AT SCF   CYCLE   6 - DIIS ACTIVE - HISTORY:     6 CYCLES
 TTTTTTTTTTTTTTTTTTTTTTTTTTTTTT FDIK        TELAPSE      608.31 TCPU      251.53
 INSULATING STATE
 TOP OF VALENCE BANDS -    BAND    318; K    3; EIG -2.3660977E-01 AU
 TOP OF VALENCE BANDS -    BAND    318; K    1; EIG -2.3695700E-01 AU
 BOTTOM OF VIRTUAL BANDS - BAND    319; K    1; EIG -1.9693153E-03 AU
 INDIRECT ENERGY BAND GAP:   6.3849 eV
 TTTTTTTTTTTTTTTTTTTTTTTTTTTTTT PDIG        TELAPSE      608.93 TCPU      252.15
 CHARGE NORMALIZATION FACTOR   1.00000000
 TOTAL ATOMIC CHARGES:
   0.8632070   0.8632070   0.8632070   0.8632070   0.8632070   0.8632070
   0.8632070   0.8632070   0.8632070   0.8632070   0.8632070   0.8632070
   0.8674743   0.8674743   0.8674743   0.8674743   0.8674743   0.8674743
   0.8674743   0.8674743   0.8674743   0.8674743   0.8674743   0.8674743
   0.8623552   0.8623552   0.8623552   0.8623552   0.8623552   0.8623552
   0.8623552   0.8623552   0.8623552   0.8623552   0.8623552   0.8623552
   0.8617176   0.8617176   0.8617176   0.8617176   0.8617176   0.8617176
   0.8617176   0.8617176   0.8617176   0.8617176   0.8617176   0.8617176
   0.8617057   0.8617057   0.8617057   0.8617057   0.8617057   0.8617057
   0.8617057   0.8617057   0.8617057   0.8617057   0.8617057   0.8617057
  18.7702742  18.7702742  18.7702742  18.7702742  18.7702742  18.7702742
   5.6687809   5.6687809   5.6687809   5.6687809   5.6687809   5.6687809
   5.6687809   5.6687809   5.6687809   5.6687809   5.6687809   5.6687809
   6.0633721   6.0633721   6.0633721   6.0633721   6.0633721   6.0633721
   6.0633721   6.0633721   6.0633721   6.0633721   6.0633721   6.0633721
   6.3204605   6.3204605   6.3204605   6.3204605   6.3204605   6.3204605
   6.3204605   6.3204605   6.3204605   6.3204605   6.3204605   6.3204605
   7.5952492   7.5952492   7.5952492   7.5952492   7.5952492   7.5952492
   7.5952492   7.5952492   7.5952492   7.5952492   7.5952492   7.5952492
   6.0412236   6.0412236   6.0412236   6.0412236   6.0412236   6.0412236
   6.0412236   6.0412236   6.0412236   6.0412236   6.0412236   6.0412236
   7.6093168   7.6093168   7.6093168   7.6093168   7.6093168   7.6093168
   7.6093168   7.6093168   7.6093168   7.6093168   7.6093168   7.6093168
 TTTTTTTTTTTTTTTTTTTTTTTTTTTTTT MOQGAD      TELAPSE      608.95 TCPU      252.17
 TTTTTTTTTTTTTTTTTTTTTTTTTTTTTT SHELLXN     TELAPSE      636.76 TCPU      264.87
 TTTTTTTTTTTTTTTTTTTTTTTTTTTTTT MONMO3      TELAPSE      640.69 TCPU      268.79
 NUMERICALLY INTEGRATED DENSITY    635.9999032573
 TTTTTTTTTTTTTTTTTTTTTTTTTTTTTT NUMDFT      TELAPSE      643.04 TCPU      271.15
 CYC   7 ETOT(AU) -4.541816386831E+03 DETOT -1.31E-04 tst  2.88E-07 PX  1.07E-03
 TTTTTTTTTTTTTTTTTTTTTTTTTTTTTT DIIS        TELAPSE      645.31 TCPU      273.42
 DIIS TEST: 0.37944E-03 AT SCF   CYCLE   7 - DIIS ACTIVE - HISTORY:     7 CYCLES
 TTTTTTTTTTTTTTTTTTTTTTTTTTTTTT FDIK        TELAPSE      653.07 TCPU      273.43
 INSULATING STATE
 TOP OF VALENCE BANDS -    BAND    318; K    3; EIG -2.3658883E-01 AU
 TOP OF VALENCE BANDS -    BAND    318; K    1; EIG -2.3693616E-01 AU
 BOTTOM OF VIRTUAL BANDS - BAND    319; K    1; EIG -1.9187574E-03 AU
 INDIRECT ENERGY BAND GAP:   6.3857 eV
 TTTTTTTTTTTTTTTTTTTTTTTTTTTTTT PDIG        TELAPSE      653.65 TCPU      274.01
 CHARGE NORMALIZATION FACTOR   1.00000000
 TOTAL ATOMIC CHARGES:
   0.8631890   0.8631890   0.8631890   0.8631890   0.8631890   0.8631890
   0.8631890   0.8631890   0.8631890   0.8631890   0.8631890   0.8631890
   0.8675302   0.8675302   0.8675302   0.8675302   0.8675302   0.8675302
   0.8675302   0.8675302   0.8675302   0.8675302   0.8675302   0.8675302
   0.8621583   0.8621583   0.8621583   0.8621583   0.8621583   0.8621583
   0.8621583   0.8621583   0.8621583   0.8621583   0.8621583   0.8621583
   0.8619600   0.8619600   0.8619600   0.8619600   0.8619600   0.8619600
   0.8619600   0.8619600   0.8619600   0.8619600   0.8619600   0.8619600
   0.8619378   0.8619378   0.8619378   0.8619378   0.8619378   0.8619378
   0.8619378   0.8619378   0.8619378   0.8619378   0.8619378   0.8619378
  18.7699617  18.7699617  18.7699617  18.7699617  18.7699617  18.7699617
   5.6669221   5.6669221   5.6669221   5.6669221   5.6669221   5.6669221
   5.6669221   5.6669221   5.6669221   5.6669221   5.6669221   5.6669221
   6.0633999   6.0633999   6.0633999   6.0633999   6.0633999   6.0633999
   6.0633999   6.0633999   6.0633999   6.0633999   6.0633999   6.0633999
   6.3200766   6.3200766   6.3200766   6.3200766   6.3200766   6.3200766
   6.3200766   6.3200766   6.3200766   6.3200766   6.3200766   6.3200766
   7.5968642   7.5968642   7.5968642   7.5968642   7.5968642   7.5968642
   7.5968642   7.5968642   7.5968642   7.5968642   7.5968642   7.5968642
   6.0408311   6.0408311   6.0408311   6.0408311   6.0408311   6.0408311
   6.0408311   6.0408311   6.0408311   6.0408311   6.0408311   6.0408311
   7.6101499   7.6101499   7.6101499   7.6101499   7.6101499   7.6101499
   7.6101499   7.6101499   7.6101499   7.6101499   7.6101499   7.6101499
 TTTTTTTTTTTTTTTTTTTTTTTTTTTTTT MOQGAD      TELAPSE      653.66 TCPU      274.02
 TTTTTTTTTTTTTTTTTTTTTTTTTTTTTT SHELLXN     TELAPSE      681.98 TCPU      286.67
 TTTTTTTTTTTTTTTTTTTTTTTTTTTTTT MONMO3      TELAPSE      685.72 TCPU      290.40
 NUMERICALLY INTEGRATED DENSITY    635.9999032860
 TTTTTTTTTTTTTTTTTTTTTTTTTTTTTT NUMDFT      TELAPSE      688.08 TCPU      292.77
 CYC   8 ETOT(AU) -4.541816399538E+03 DETOT -1.27E-05 tst  2.99E-08 PX  2.97E-04
 TTTTTTTTTTTTTTTTTTTTTTTTTTTTTT DIIS        TELAPSE      689.82 TCPU      294.50
 DIIS TEST: 0.24373E-04 AT SCF   CYCLE   8 - DIIS ACTIVE - HISTORY:     8 CYCLES
 TTTTTTTTTTTTTTTTTTTTTTTTTTTTTT FDIK        TELAPSE      696.54 TCPU      294.51
 INSULATING STATE
 TOP OF VALENCE BANDS -    BAND    318; K    3; EIG -2.3661598E-01 AU
 TOP OF VALENCE BANDS -    BAND    318; K    1; EIG -2.3696311E-01 AU
 BOTTOM OF VIRTUAL BANDS - BAND    319; K    1; EIG -1.9531451E-03 AU
 INDIRECT ENERGY BAND GAP:   6.3855 eV
 TTTTTTTTTTTTTTTTTTTTTTTTTTTTTT PDIG        TELAPSE      696.83 TCPU      294.80
 CHARGE NORMALIZATION FACTOR   1.00000000
 TOTAL ATOMIC CHARGES:
   0.8631694   0.8631694   0.8631694   0.8631694   0.8631694   0.8631694
   0.8631694   0.8631694   0.8631694   0.8631694   0.8631694   0.8631694
   0.8674589   0.8674589   0.8674589   0.8674589   0.8674589   0.8674589
   0.8674589   0.8674589   0.8674589   0.8674589   0.8674589   0.8674589
   0.8623303   0.8623303   0.8623303   0.8623303   0.8623303   0.8623303
   0.8623303   0.8623303   0.8623303   0.8623303   0.8623303   0.8623303
   0.8618773   0.8618773   0.8618773   0.8618773   0.8618773   0.8618773
   0.8618773   0.8618773   0.8618773   0.8618773   0.8618773   0.8618773
   0.8618732   0.8618732   0.8618732   0.8618732   0.8618732   0.8618732
   0.8618732   0.8618732   0.8618732   0.8618732   0.8618732   0.8618732
  18.7698027  18.7698027  18.7698027  18.7698027  18.7698027  18.7698027
   5.6672865   5.6672865   5.6672865   5.6672865   5.6672865   5.6672865
   5.6672865   5.6672865   5.6672865   5.6672865   5.6672865   5.6672865
   6.0631392   6.0631392   6.0631392   6.0631392   6.0631392   6.0631392
   6.0631392   6.0631392   6.0631392   6.0631392   6.0631392   6.0631392
   6.3199840   6.3199840   6.3199840   6.3199840   6.3199840   6.3199840
   6.3199840   6.3199840   6.3199840   6.3199840   6.3199840   6.3199840
   7.5966163   7.5966163   7.5966163   7.5966163   7.5966163   7.5966163
   7.5966163   7.5966163   7.5966163   7.5966163   7.5966163   7.5966163
   6.0409044   6.0409044   6.0409044   6.0409044   6.0409044   6.0409044
   6.0409044   6.0409044   6.0409044   6.0409044   6.0409044   6.0409044
   7.6104591   7.6104591   7.6104591   7.6104591   7.6104591   7.6104591
   7.6104591   7.6104591   7.6104591   7.6104591   7.6104591   7.6104591
 TTTTTTTTTTTTTTTTTTTTTTTTTTTTTT MOQGAD      TELAPSE      696.85 TCPU      294.82
 TTTTTTTTTTTTTTTTTTTTTTTTTTTTTT SHELLXN     TELAPSE      722.32 TCPU      307.47
 TTTTTTTTTTTTTTTTTTTTTTTTTTTTTT MONMO3      TELAPSE      725.69 TCPU      310.84
 NUMERICALLY INTEGRATED DENSITY    635.9999032849
 TTTTTTTTTTTTTTTTTTTTTTTTTTTTTT NUMDFT      TELAPSE      728.14 TCPU      313.29
 CYC   9 ETOT(AU) -4.541816403266E+03 DETOT -3.73E-06 tst  1.80E-09 PX  9.09E-05
 TTTTTTTTTTTTTTTTTTTTTTTTTTTTTT DIIS        TELAPSE      730.72 TCPU      315.87
 DIIS TEST: 0.76497E-05 AT SCF   CYCLE   9 - DIIS ACTIVE - HISTORY:     9 CYCLES
 TTTTTTTTTTTTTTTTTTTTTTTTTTTTTT FDIK        TELAPSE      738.05 TCPU      316.19
 INSULATING STATE
 TOP OF VALENCE BANDS -    BAND    318; K    3; EIG -2.3661097E-01 AU
 TOP OF VALENCE BANDS -    BAND    318; K    1; EIG -2.3695821E-01 AU
 BOTTOM OF VIRTUAL BANDS - BAND    319; K    1; EIG -1.9502989E-03 AU
 INDIRECT ENERGY BAND GAP:   6.3854 eV
 TTTTTTTTTTTTTTTTTTTTTTTTTTTTTT PDIG        TELAPSE      738.29 TCPU      316.43
 CHARGE NORMALIZATION FACTOR   1.00000000
 TOTAL ATOMIC CHARGES:
   0.8631484   0.8631484   0.8631484   0.8631484   0.8631484   0.8631484
   0.8631484   0.8631484   0.8631484   0.8631484   0.8631484   0.8631484
   0.8674683   0.8674683   0.8674683   0.8674683   0.8674683   0.8674683
   0.8674683   0.8674683   0.8674683   0.8674683   0.8674683   0.8674683
   0.8623296   0.8623296   0.8623296   0.8623296   0.8623296   0.8623296
   0.8623296   0.8623296   0.8623296   0.8623296   0.8623296   0.8623296
   0.8618949   0.8618949   0.8618949   0.8618949   0.8618949   0.8618949
   0.8618949   0.8618949   0.8618949   0.8618949   0.8618949   0.8618949
   0.8618882   0.8618882   0.8618882   0.8618882   0.8618882   0.8618882
   0.8618882   0.8618882   0.8618882   0.8618882   0.8618882   0.8618882
  18.7698537  18.7698537  18.7698537  18.7698537  18.7698537  18.7698537
   5.6671812   5.6671812   5.6671812   5.6671812   5.6671812   5.6671812
   5.6671812   5.6671812   5.6671812   5.6671812   5.6671812   5.6671812
   6.0633325   6.0633325   6.0633325   6.0633325   6.0633325   6.0633325
   6.0633325   6.0633325   6.0633325   6.0633325   6.0633325   6.0633325
   6.3200068   6.3200068   6.3200068   6.3200068   6.3200068   6.3200068
   6.3200068   6.3200068   6.3200068   6.3200068   6.3200068   6.3200068
   7.5967341   7.5967341   7.5967341   7.5967341   7.5967341   7.5967341
   7.5967341   7.5967341   7.5967341   7.5967341   7.5967341   7.5967341
   6.0409120   6.0409120   6.0409120   6.0409120   6.0409120   6.0409120
   6.0409120   6.0409120   6.0409120   6.0409120   6.0409120   6.0409120
   7.6101770   7.6101770   7.6101770   7.6101770   7.6101770   7.6101770
   7.6101770   7.6101770   7.6101770   7.6101770   7.6101770   7.6101770
 TTTTTTTTTTTTTTTTTTTTTTTTTTTTTT MOQGAD      TELAPSE      738.31 TCPU      316.45
 TTTTTTTTTTTTTTTTTTTTTTTTTTTTTT SHELLXN     TELAPSE      767.62 TCPU      329.07
 TTTTTTTTTTTTTTTTTTTTTTTTTTTTTT MONMO3      TELAPSE      770.41 TCPU      331.86
 NUMERICALLY INTEGRATED DENSITY    635.9999032845
 TTTTTTTTTTTTTTTTTTTTTTTTTTTTTT NUMDFT      TELAPSE      772.76 TCPU      334.21
 CYC  10 ETOT(AU) -4.541816403107E+03 DETOT  1.60E-07 tst  7.56E-10 PX  4.95E-05
 TTTTTTTTTTTTTTTTTTTTTTTTTTTTTT DIIS        TELAPSE      774.79 TCPU      336.24
 DIIS TEST: 0.20138E-05 AT SCF   CYCLE  10 - DIIS ACTIVE - HISTORY:    10 CYCLES
 TTTTTTTTTTTTTTTTTTTTTTTTTTTTTT FDIK        TELAPSE      782.31 TCPU      337.70
 INSULATING STATE
 TOP OF VALENCE BANDS -    BAND    318; K    3; EIG -2.3660784E-01 AU
 TOP OF VALENCE BANDS -    BAND    318; K    1; EIG -2.3695506E-01 AU
 BOTTOM OF VIRTUAL BANDS - BAND    319; K    1; EIG -1.9476125E-03 AU
 INDIRECT ENERGY BAND GAP:   6.3854 eV
 TTTTTTTTTTTTTTTTTTTTTTTTTTTTTT PDIG        TELAPSE      782.58 TCPU      337.97
 CHARGE NORMALIZATION FACTOR   1.00000000
 TOTAL ATOMIC CHARGES:
   0.8631629   0.8631629   0.8631629   0.8631629   0.8631629   0.8631629
   0.8631629   0.8631629   0.8631629   0.8631629   0.8631629   0.8631629
   0.8674722   0.8674722   0.8674722   0.8674722   0.8674722   0.8674722
   0.8674722   0.8674722   0.8674722   0.8674722   0.8674722   0.8674722
   0.8623043   0.8623043   0.8623043   0.8623043   0.8623043   0.8623043
   0.8623043   0.8623043   0.8623043   0.8623043   0.8623043   0.8623043
   0.8619001   0.8619001   0.8619001   0.8619001   0.8619001   0.8619001
   0.8619001   0.8619001   0.8619001   0.8619001   0.8619001   0.8619001
   0.8618869   0.8618869   0.8618869   0.8618869   0.8618869   0.8618869
   0.8618869   0.8618869   0.8618869   0.8618869   0.8618869   0.8618869
  18.7698484  18.7698484  18.7698484  18.7698484  18.7698484  18.7698484
   5.6671888   5.6671888   5.6671888   5.6671888   5.6671888   5.6671888
   5.6671888   5.6671888   5.6671888   5.6671888   5.6671888   5.6671888
   6.0632646   6.0632646   6.0632646   6.0632646   6.0632646   6.0632646
   6.0632646   6.0632646   6.0632646   6.0632646   6.0632646   6.0632646
   6.3200214   6.3200214   6.3200214   6.3200214   6.3200214   6.3200214
   6.3200214   6.3200214   6.3200214   6.3200214   6.3200214   6.3200214
   7.5966580   7.5966580   7.5966580   7.5966580   7.5966580   7.5966580
   7.5966580   7.5966580   7.5966580   7.5966580   7.5966580   7.5966580
   6.0409099   6.0409099   6.0409099   6.0409099   6.0409099   6.0409099
   6.0409099   6.0409099   6.0409099   6.0409099   6.0409099   6.0409099
   7.6103068   7.6103068   7.6103068   7.6103068   7.6103068   7.6103068
   7.6103068   7.6103068   7.6103068   7.6103068   7.6103068   7.6103068
 TTTTTTTTTTTTTTTTTTTTTTTTTTTTTT MOQGAD      TELAPSE      782.59 TCPU      337.99
 TTTTTTTTTTTTTTTTTTTTTTTTTTTTTT SHELLXN     TELAPSE      814.40 TCPU      350.72
 TTTTTTTTTTTTTTTTTTTTTTTTTTTTTT MONMO3      TELAPSE      817.03 TCPU      353.35
 NUMERICALLY INTEGRATED DENSITY    635.9999032838
 TTTTTTTTTTTTTTTTTTTTTTTTTTTTTT NUMDFT      TELAPSE      819.39 TCPU      355.71
 CYC  11 ETOT(AU) -4.541816402874E+03 DETOT  2.32E-07 tst  1.66E-10 PX  1.74E-05
 TTTTTTTTTTTTTTTTTTTTTTTTTTTTTT DIIS        TELAPSE      826.51 TCPU      362.82
 DIIS TEST: 0.33587E-06 AT SCF   CYCLE  11 - DIIS ACTIVE - HISTORY:    11 CYCLES
 TTTTTTTTTTTTTTTTTTTTTTTTTTTTTT FDIK        TELAPSE      836.73 TCPU      369.19
 INSULATING STATE
 TOP OF VALENCE BANDS -    BAND    318; K    3; EIG -2.3661106E-01 AU
 TOP OF VALENCE BANDS -    BAND    318; K    1; EIG -2.3695829E-01 AU
 BOTTOM OF VIRTUAL BANDS - BAND    319; K    1; EIG -1.9492953E-03 AU
 INDIRECT ENERGY BAND GAP:   6.3855 eV
 TTTTTTTTTTTTTTTTTTTTTTTTTTTTTT PDIG        TELAPSE      837.02 TCPU      369.48
 CHARGE NORMALIZATION FACTOR   1.00000000
 TOTAL ATOMIC CHARGES:
   0.8631562   0.8631562   0.8631562   0.8631562   0.8631562   0.8631562
   0.8631562   0.8631562   0.8631562   0.8631562   0.8631562   0.8631562
   0.8674700   0.8674700   0.8674700   0.8674700   0.8674700   0.8674700
   0.8674700   0.8674700   0.8674700   0.8674700   0.8674700   0.8674700
   0.8623143   0.8623143   0.8623143   0.8623143   0.8623143   0.8623143
   0.8623143   0.8623143   0.8623143   0.8623143   0.8623143   0.8623143
   0.8618959   0.8618959   0.8618959   0.8618959   0.8618959   0.8618959
   0.8618959   0.8618959   0.8618959   0.8618959   0.8618959   0.8618959
   0.8618868   0.8618868   0.8618868   0.8618868   0.8618868   0.8618868
   0.8618868   0.8618868   0.8618868   0.8618868   0.8618868   0.8618868
  18.7698312  18.7698312  18.7698312  18.7698312  18.7698312  18.7698312
   5.6672170   5.6672170   5.6672170   5.6672170   5.6672170   5.6672170
   5.6672170   5.6672170   5.6672170   5.6672170   5.6672170   5.6672170
   6.0632783   6.0632783   6.0632783   6.0632783   6.0632783   6.0632783
   6.0632783   6.0632783   6.0632783   6.0632783   6.0632783   6.0632783
   6.3200044   6.3200044   6.3200044   6.3200044   6.3200044   6.3200044
   6.3200044   6.3200044   6.3200044   6.3200044   6.3200044   6.3200044
   7.5967024   7.5967024   7.5967024   7.5967024   7.5967024   7.5967024
   7.5967024   7.5967024   7.5967024   7.5967024   7.5967024   7.5967024
   6.0408980   6.0408980   6.0408980   6.0408980   6.0408980   6.0408980
   6.0408980   6.0408980   6.0408980   6.0408980   6.0408980   6.0408980
   7.6102611   7.6102611   7.6102611   7.6102611   7.6102611   7.6102611
   7.6102611   7.6102611   7.6102611   7.6102611   7.6102611   7.6102611
 TTTTTTTTTTTTTTTTTTTTTTTTTTTTTT MOQGAD      TELAPSE      837.04 TCPU      369.50
 TTTTTTTTTTTTTTTTTTTTTTTTTTTTTT SHELLXN     TELAPSE      862.40 TCPU      382.21
 TTTTTTTTTTTTTTTTTTTTTTTTTTTTTT MONMO3      TELAPSE      868.42 TCPU      388.23
 NUMERICALLY INTEGRATED DENSITY    635.9999032845
 TTTTTTTTTTTTTTTTTTTTTTTTTTTTTT NUMDFT      TELAPSE      870.78 TCPU      390.59
 CYC  12 ETOT(AU) -4.541816403006E+03 DETOT -1.31E-07 tst  3.45E-11 PX  8.19E-06
 TTTTTTTTTTTTTTTTTTTTTTTTTTTTTT DIIS        TELAPSE      872.68 TCPU      392.49
 DIIS TEST: 0.99067E-07 AT SCF   CYCLE  12 - DIIS ACTIVE - HISTORY:    12 CYCLES
 TTTTTTTTTTTTTTTTTTTTTTTTTTTTTT FDIK        TELAPSE      879.76 TCPU      392.50
 INSULATING STATE
 TOP OF VALENCE BANDS -    BAND    318; K    3; EIG -2.3660963E-01 AU
 TOP OF VALENCE BANDS -    BAND    318; K    1; EIG -2.3695685E-01 AU
 BOTTOM OF VIRTUAL BANDS - BAND    319; K    1; EIG -1.9483871E-03 AU
 INDIRECT ENERGY BAND GAP:   6.3855 eV
 TTTTTTTTTTTTTTTTTTTTTTTTTTTTTT PDIG        TELAPSE      880.93 TCPU      393.67
 CHARGE NORMALIZATION FACTOR   1.00000000
 TOTAL ATOMIC CHARGES:
   0.8631568   0.8631568   0.8631568   0.8631568   0.8631568   0.8631568
   0.8631568   0.8631568   0.8631568   0.8631568   0.8631568   0.8631568
   0.8674681   0.8674681   0.8674681   0.8674681   0.8674681   0.8674681
   0.8674681   0.8674681   0.8674681   0.8674681   0.8674681   0.8674681
   0.8623145   0.8623145   0.8623145   0.8623145   0.8623145   0.8623145
   0.8623145   0.8623145   0.8623145   0.8623145   0.8623145   0.8623145
   0.8618985   0.8618985   0.8618985   0.8618985   0.8618985   0.8618985
   0.8618985   0.8618985   0.8618985   0.8618985   0.8618985   0.8618985
   0.8618879   0.8618879   0.8618879   0.8618879   0.8618879   0.8618879
   0.8618879   0.8618879   0.8618879   0.8618879   0.8618879   0.8618879
  18.7698448  18.7698448  18.7698448  18.7698448  18.7698448  18.7698448
   5.6671870   5.6671870   5.6671870   5.6671870   5.6671870   5.6671870
   5.6671870   5.6671870   5.6671870   5.6671870   5.6671870   5.6671870
   6.0632874   6.0632874   6.0632874   6.0632874   6.0632874   6.0632874
   6.0632874   6.0632874   6.0632874   6.0632874   6.0632874   6.0632874
   6.3200118   6.3200118   6.3200118   6.3200118   6.3200118   6.3200118
   6.3200118   6.3200118   6.3200118   6.3200118   6.3200118   6.3200118
   7.5966711   7.5966711   7.5966711   7.5966711   7.5966711   7.5966711
   7.5966711   7.5966711   7.5966711   7.5966711   7.5966711   7.5966711
   6.0409182   6.0409182   6.0409182   6.0409182   6.0409182   6.0409182
   6.0409182   6.0409182   6.0409182   6.0409182   6.0409182   6.0409182
   7.6102764   7.6102764   7.6102764   7.6102764   7.6102764   7.6102764
   7.6102764   7.6102764   7.6102764   7.6102764   7.6102764   7.6102764
 TTTTTTTTTTTTTTTTTTTTTTTTTTTTTT MOQGAD      TELAPSE      880.95 TCPU      393.69
 TTTTTTTTTTTTTTTTTTTTTTTTTTTTTT SHELLXN     TELAPSE      909.11 TCPU      406.38
 TTTTTTTTTTTTTTTTTTTTTTTTTTTTTT MONMO3      TELAPSE      912.44 TCPU      409.71
 NUMERICALLY INTEGRATED DENSITY    635.9999032841
 TTTTTTTTTTTTTTTTTTTTTTTTTTTTTT NUMDFT      TELAPSE      914.90 TCPU      412.17
 CYC  13 ETOT(AU) -4.541816402969E+03 DETOT  3.70E-08 tst  1.20E-11 PX  6.38E-06
 TTTTTTTTTTTTTTTTTTTTTTTTTTTTTT DIIS        TELAPSE      917.12 TCPU      414.39
 DIIS TEST: 0.38308E-07 AT SCF   CYCLE  13 - DIIS ACTIVE - HISTORY:    13 CYCLES
 TTTTTTTTTTTTTTTTTTTTTTTTTTTTTT FDIK        TELAPSE      925.09 TCPU      418.92
 INSULATING STATE
 TOP OF VALENCE BANDS -    BAND    318; K    3; EIG -2.3660951E-01 AU
 TOP OF VALENCE BANDS -    BAND    318; K    1; EIG -2.3695673E-01 AU
 BOTTOM OF VIRTUAL BANDS - BAND    319; K    1; EIG -1.9488762E-03 AU
 INDIRECT ENERGY BAND GAP:   6.3854 eV
 TTTTTTTTTTTTTTTTTTTTTTTTTTTTTT PDIG        TELAPSE      925.55 TCPU      419.38
 CHARGE NORMALIZATION FACTOR   1.00000000
 TOTAL ATOMIC CHARGES:
   0.8631577   0.8631577   0.8631577   0.8631577   0.8631577   0.8631577
   0.8631577   0.8631577   0.8631577   0.8631577   0.8631577   0.8631577
   0.8674702   0.8674702   0.8674702   0.8674702   0.8674702   0.8674702
   0.8674702   0.8674702   0.8674702   0.8674702   0.8674702   0.8674702
   0.8623132   0.8623132   0.8623132   0.8623132   0.8623132   0.8623132
   0.8623132   0.8623132   0.8623132   0.8623132   0.8623132   0.8623132
   0.8618968   0.8618968   0.8618968   0.8618968   0.8618968   0.8618968
   0.8618968   0.8618968   0.8618968   0.8618968   0.8618968   0.8618968
   0.8618862   0.8618862   0.8618862   0.8618862   0.8618862   0.8618862
   0.8618862   0.8618862   0.8618862   0.8618862   0.8618862   0.8618862
  18.7698402  18.7698402  18.7698402  18.7698402  18.7698402  18.7698402
   5.6672007   5.6672007   5.6672007   5.6672007   5.6672007   5.6672007
   5.6672007   5.6672007   5.6672007   5.6672007   5.6672007   5.6672007
   6.0632787   6.0632787   6.0632787   6.0632787   6.0632787   6.0632787
   6.0632787   6.0632787   6.0632787   6.0632787   6.0632787   6.0632787
   6.3200132   6.3200132   6.3200132   6.3200132   6.3200132   6.3200132
   6.3200132   6.3200132   6.3200132   6.3200132   6.3200132   6.3200132
   7.5966852   7.5966852   7.5966852   7.5966852   7.5966852   7.5966852
   7.5966852   7.5966852   7.5966852   7.5966852   7.5966852   7.5966852
   6.0409049   6.0409049   6.0409049   6.0409049   6.0409049   6.0409049
   6.0409049   6.0409049   6.0409049   6.0409049   6.0409049   6.0409049
   7.6102731   7.6102731   7.6102731   7.6102731   7.6102731   7.6102731
   7.6102731   7.6102731   7.6102731   7.6102731   7.6102731   7.6102731
 TTTTTTTTTTTTTTTTTTTTTTTTTTTTTT MOQGAD      TELAPSE      925.57 TCPU      419.40
 TTTTTTTTTTTTTTTTTTTTTTTTTTTTTT SHELLXN     TELAPSE      951.05 TCPU      432.12
 TTTTTTTTTTTTTTTTTTTTTTTTTTTTTT MONMO3      TELAPSE      957.82 TCPU      438.88
 NUMERICALLY INTEGRATED DENSITY    635.9999032841
 TTTTTTTTTTTTTTTTTTTTTTTTTTTTTT NUMDFT      TELAPSE      960.18 TCPU      441.24
 CYC  14 ETOT(AU) -4.541816402984E+03 DETOT -1.52E-08 tst  4.44E-12 PX  2.63E-06
 TTTTTTTTTTTTTTTTTTTTTTTTTTTTTT DIIS        TELAPSE      962.78 TCPU      443.84
 DIIS TEST: 0.40235E-08 AT SCF   CYCLE  14 - DIIS ACTIVE - HISTORY:    14 CYCLES
 TTTTTTTTTTTTTTTTTTTTTTTTTTTTTT FDIK        TELAPSE      969.64 TCPU      443.85
 INSULATING STATE
 TOP OF VALENCE BANDS -    BAND    318; K    3; EIG -2.3661007E-01 AU
 TOP OF VALENCE BANDS -    BAND    318; K    1; EIG -2.3695729E-01 AU
 BOTTOM OF VIRTUAL BANDS - BAND    319; K    1; EIG -1.9486738E-03 AU
 INDIRECT ENERGY BAND GAP:   6.3855 eV
 TTTTTTTTTTTTTTTTTTTTTTTTTTTTTT PDIG        TELAPSE      970.33 TCPU      444.54
 CHARGE NORMALIZATION FACTOR   1.00000000
 TOTAL ATOMIC CHARGES:
   0.8631570   0.8631570   0.8631570   0.8631570   0.8631570   0.8631570
   0.8631570   0.8631570   0.8631570   0.8631570   0.8631570   0.8631570
   0.8674691   0.8674691   0.8674691   0.8674691   0.8674691   0.8674691
   0.8674691   0.8674691   0.8674691   0.8674691   0.8674691   0.8674691
   0.8623136   0.8623136   0.8623136   0.8623136   0.8623136   0.8623136
   0.8623136   0.8623136   0.8623136   0.8623136   0.8623136   0.8623136
   0.8618978   0.8618978   0.8618978   0.8618978   0.8618978   0.8618978
   0.8618978   0.8618978   0.8618978   0.8618978   0.8618978   0.8618978
   0.8618873   0.8618873   0.8618873   0.8618873   0.8618873   0.8618873
   0.8618873   0.8618873   0.8618873   0.8618873   0.8618873   0.8618873
  18.7698384  18.7698384  18.7698384  18.7698384  18.7698384  18.7698384
   5.6672003   5.6672003   5.6672003   5.6672003   5.6672003   5.6672003
   5.6672003   5.6672003   5.6672003   5.6672003   5.6672003   5.6672003
   6.0632816   6.0632816   6.0632816   6.0632816   6.0632816   6.0632816
   6.0632816   6.0632816   6.0632816   6.0632816   6.0632816   6.0632816
   6.3200094   6.3200094   6.3200094   6.3200094   6.3200094   6.3200094
   6.3200094   6.3200094   6.3200094   6.3200094   6.3200094   6.3200094
   7.5966818   7.5966818   7.5966818   7.5966818   7.5966818   7.5966818
   7.5966818   7.5966818   7.5966818   7.5966818   7.5966818   7.5966818
   6.0409099   6.0409099   6.0409099   6.0409099   6.0409099   6.0409099
   6.0409099   6.0409099   6.0409099   6.0409099   6.0409099   6.0409099
   7.6102730   7.6102730   7.6102730   7.6102730   7.6102730   7.6102730
   7.6102730   7.6102730   7.6102730   7.6102730   7.6102730   7.6102730
 TTTTTTTTTTTTTTTTTTTTTTTTTTTTTT MOQGAD      TELAPSE      970.35 TCPU      444.55
 TTTTTTTTTTTTTTTTTTTTTTTTTTTTTT SHELLXN     TELAPSE     1000.91 TCPU      457.21
 TTTTTTTTTTTTTTTTTTTTTTTTTTTTTT MONMO3      TELAPSE     1003.86 TCPU      460.17
 NUMERICALLY INTEGRATED DENSITY    635.9999032842
 TTTTTTTTTTTTTTTTTTTTTTTTTTTTTT NUMDFT      TELAPSE     1006.22 TCPU      462.52
 CYC  15 ETOT(AU) -4.541816402979E+03 DETOT  4.94E-09 tst  4.49E-13 PX  1.05E-06
 TTTTTTTTTTTTTTTTTTTTTTTTTTTTTT DIIS        TELAPSE     1009.73 TCPU      466.03
 DIIS TEST: 0.11100E-08 AT SCF   CYCLE  15 - DIIS ACTIVE - HISTORY:    15 CYCLES
 TTTTTTTTTTTTTTTTTTTTTTTTTTTTTT FDIK        TELAPSE     1019.40 TCPU      468.69
 INSULATING STATE
 TOP OF VALENCE BANDS -    BAND    318; K    3; EIG -2.3660980E-01 AU
 TOP OF VALENCE BANDS -    BAND    318; K    1; EIG -2.3695702E-01 AU
 BOTTOM OF VIRTUAL BANDS - BAND    319; K    1; EIG -1.9487353E-03 AU
 INDIRECT ENERGY BAND GAP:   6.3855 eV
 TTTTTTTTTTTTTTTTTTTTTTTTTTTTTT PDIG        TELAPSE     1020.09 TCPU      469.38
 CHARGE NORMALIZATION FACTOR   1.00000000
 TOTAL ATOMIC CHARGES:
   0.8631572   0.8631572   0.8631572   0.8631572   0.8631572   0.8631572
   0.8631572   0.8631572   0.8631572   0.8631572   0.8631572   0.8631572
   0.8674694   0.8674694   0.8674694   0.8674694   0.8674694   0.8674694
   0.8674694   0.8674694   0.8674694   0.8674694   0.8674694   0.8674694
   0.8623136   0.8623136   0.8623136   0.8623136   0.8623136   0.8623136
   0.8623136   0.8623136   0.8623136   0.8623136   0.8623136   0.8623136
   0.8618974   0.8618974   0.8618974   0.8618974   0.8618974   0.8618974
   0.8618974   0.8618974   0.8618974   0.8618974   0.8618974   0.8618974
   0.8618870   0.8618870   0.8618870   0.8618870   0.8618870   0.8618870
   0.8618870   0.8618870   0.8618870   0.8618870   0.8618870   0.8618870
  18.7698398  18.7698398  18.7698398  18.7698398  18.7698398  18.7698398
   5.6671994   5.6671994   5.6671994   5.6671994   5.6671994   5.6671994
   5.6671994   5.6671994   5.6671994   5.6671994   5.6671994   5.6671994
   6.0632814   6.0632814   6.0632814   6.0632814   6.0632814   6.0632814
   6.0632814   6.0632814   6.0632814   6.0632814   6.0632814   6.0632814
   6.3200111   6.3200111   6.3200111   6.3200111   6.3200111   6.3200111
   6.3200111   6.3200111   6.3200111   6.3200111   6.3200111   6.3200111
   7.5966822   7.5966822   7.5966822   7.5966822   7.5966822   7.5966822
   7.5966822   7.5966822   7.5966822   7.5966822   7.5966822   7.5966822
   6.0409085   6.0409085   6.0409085   6.0409085   6.0409085   6.0409085
   6.0409085   6.0409085   6.0409085   6.0409085   6.0409085   6.0409085
   7.6102730   7.6102730   7.6102730   7.6102730   7.6102730   7.6102730
   7.6102730   7.6102730   7.6102730   7.6102730   7.6102730   7.6102730
 TTTTTTTTTTTTTTTTTTTTTTTTTTTTTT MOQGAD      TELAPSE     1020.11 TCPU      469.40
 TTTTTTTTTTTTTTTTTTTTTTTTTTTTTT SHELLXN     TELAPSE     1032.72 TCPU      482.01
 +++ ENERGIES IN A.U. +++
 ::: EXT EL-POLE                                  -5.6210851099590E+03
 ::: EXT EL-SPHEROPOLE                             4.5196555038192E+01
 ::: BIELET ZONE E-E                               9.3141718092960E+03
 ::: TOTAL E-E                                     3.7382832543751E+03
 ::: TOTAL E-N + N-E                              -1.3015579885952E+04
 ::: TOTAL N-N                                     1.0770076875728E+03
 ::: KINETIC ENERGY                                4.0849534384260E+03
 ::: PSEUDO TOTAL   ENERGY                        -4.1153355055782E+03
 ::: VIRIAL COEFFICIENT                            9.9629500041283E-01
 TTTTTTTTTTTTTTTTTTTTTTTTTTTTTT MONMO3      TELAPSE     1036.24 TCPU      485.53
 NUMERICALLY INTEGRATED DENSITY    635.9999032842
 TTTTTTTTTTTTTTTTTTTTTTTTTTTTTT NUMDFT      TELAPSE     1038.65 TCPU      487.94
 CYC  16 ETOT(AU) -4.541816402979E+03 DETOT  1.55E-11 tst  2.34E-14 PX  1.05E-06

 == SCF ENDED - CONVERGENCE ON ENERGY      E(AU) -4.5418164029789E+03 CYCLES  16


 ENERGY EXPRESSION=HARTREE+FOCK EXCH*0.27000+(M06        EXCH)*0.73000+M06        CORR


 TOTAL ENERGY(DFT)(AU)( 16) -4.5418164029789E+03 DE 1.5E-11 tester 2.3E-14
 TTTTTTTTTTTTTTTTTTTTTTTTTTTTTT EDFT        TELAPSE     1038.66 TCPU      487.95

 *******************************************************************************
 *                             FORCE CALCULATION                               *
 *******************************************************************************

 TTTTTTTTTTTTTTTTTTTTTTTTTTTTTT NUMDFG      TELAPSE     1057.83 TCPU      507.12
 INFORMATION **** EXCPOG **** EXCH. BIPO BUFFER LENGTH (WORDS) =    16000000
 WARNING **** EXCPOG **** EXCH. BIPO BUFFER TOO SMALL - TO AVOID I/O SET EXCHSIZE =     7875441
 WARNING **** GENPOG **** COULOMB BIPO BUFFER TOO SMALL - TO AVOID I/O SET BIPOSIZE =     6972000
 INFORMATION **** GENPOG **** BIPO BUFFER LENGTH (WORDS) =     4000000
 TTTTTTTTTTTTTTTTTTTTTTTTTTTTTT SHELXG      TELAPSE     1158.11 TCPU      584.03


 D3 DISPERSION ENERGY (AU)       -8.4060415456638E-02
 TOTAL ENERGY + DISP (AU)        -4.5419004633944E+03

 CARTESIAN FORCES IN HARTREE/BOHR (ANALYTICAL)
   ATOM                     X                   Y                   Z
   1   1             5.368743052903E-07  1.601410158258E-06  1.136449424788E-06
   2   1            -5.368743050127E-07 -1.601410161811E-06  1.136449424899E-06
   3   1             5.368743053874E-07 -1.601410158258E-06 -1.136449425454E-06
   4   1            -5.368743067197E-07  1.601410160035E-06 -1.136449424899E-06
   5   1             1.136449426453E-06  5.368743066919E-07  1.601410159591E-06
   6   1             1.601410159591E-06  1.136449428119E-06  5.368743072470E-07
   7   1            -1.136449425010E-06 -5.368743070666E-07  1.601410157814E-06
   8   1            -1.601410157814E-06  1.136449420458E-06 -5.368743071638E-07
   9   1             1.136449421901E-06 -5.368743054013E-07 -1.601410159591E-06
  10   1            -1.601410159147E-06 -1.136449427341E-06  5.368743053596E-07
  11   1            -1.136449426675E-06  5.368743066225E-07 -1.601410159147E-06
  12   1             1.601410159591E-06 -1.136449423900E-06 -5.368743068446E-07
  13   1            -8.397344595124E-06 -6.699892556306E-06  2.774152476459E-06
  14   1             8.397344599231E-06  6.699892554529E-06  2.774152476626E-06
  15   1            -8.397344596123E-06  6.699892553641E-06 -2.774152473850E-06
  16   1             8.397344602118E-06 -6.699892560746E-06 -2.774152477847E-06
  17   1             2.774152475904E-06 -8.397344592903E-06 -6.699892554085E-06
  18   1            -6.699892554973E-06  2.774152475626E-06 -8.397344595346E-06
  19   1            -2.774152476404E-06  8.397344600786E-06 -6.699892560746E-06
  20   1             6.699892552753E-06  2.774152474239E-06  8.397344597122E-06
  21   1             2.774152476237E-06  8.397344598121E-06  6.699892553641E-06
  22   1             6.699892553641E-06 -2.774152475515E-06 -8.397344595013E-06
  23   1            -2.774152474183E-06 -8.397344596012E-06  6.699892551421E-06
  24   1            -6.699892558082E-06 -2.774152475238E-06  8.397344600009E-06
  25   1             1.275384360788E-06 -3.750671138114E-07 -2.226318259968E-06
  26   1            -1.275384356791E-06  3.750671113689E-07 -2.226318266185E-06
  27   1             1.275384359678E-06  3.750671120351E-07  2.226318258858E-06
  28   1            -1.275384358124E-06 -3.750671127012E-07  2.226318261300E-06
  29   1            -2.226318260856E-06  1.275384363231E-06 -3.750671153657E-07
  30   1            -3.750671142555E-07 -2.226318261522E-06  1.275384362565E-06
  31   1             2.226318260856E-06 -1.275384358346E-06 -3.750671146996E-07
  32   1             3.750671113689E-07 -2.226318263077E-06 -1.275384357902E-06
  33   1            -2.226318262633E-06 -1.275384359234E-06  3.750671151437E-07
  34   1             3.750671124791E-07  2.226318257526E-06  1.275384361232E-06
  35   1             2.226318258414E-06  1.275384360566E-06  3.750671144775E-07
  36   1            -3.750671124791E-07  2.226318262188E-06 -1.275384357902E-06
  37   1             6.144567711419E-06 -3.760457033763E-06 -4.806156020151E-06
  38   1            -6.144567714417E-06  3.760457033763E-06 -4.806156020692E-06
  39   1             6.144567711308E-06  3.760457033319E-06  4.806156018604E-06
  40   1            -6.144567710531E-06 -3.760457033763E-06  4.806156019499E-06
  41   1            -4.806156019180E-06  6.144567705868E-06 -3.760457030211E-06
  42   1            -3.760457031543E-06 -4.806156019124E-06  6.144567707644E-06
  43   1             4.806156019499E-06 -6.144567713640E-06 -3.760457034208E-06
  44   1             3.760457035096E-06 -4.806156021712E-06 -6.144567715860E-06
  45   1            -4.806156019943E-06 -6.144567710309E-06  3.760457034208E-06
  46   1             3.760457033763E-06  4.806156018250E-06  6.144567711752E-06
  47   1             4.806156019964E-06  6.144567714306E-06  3.760457034208E-06
  48   1            -3.760457034652E-06  4.806156020012E-06 -6.144567713640E-06
  49   1             1.994362278657E-06  4.689323411800E-06 -1.273060892593E-06
  50   1            -1.994362277657E-06 -4.689323409579E-06 -1.273060889317E-06
  51   1             1.994362276880E-06 -4.689323414464E-06  1.273060892981E-06
  52   1            -1.994362275548E-06  4.689323413132E-06  1.273060890150E-06
  53   1            -1.273060885654E-06  1.994362273883E-06  4.689323403806E-06
  54   1             4.689323404250E-06 -1.273060885043E-06  1.994362274105E-06
  55   1             1.273060890927E-06 -1.994362277102E-06  4.689323412244E-06
  56   1            -4.689323411800E-06 -1.273060890539E-06 -1.994362277213E-06
  57   1            -1.273060891982E-06 -1.994362278768E-06 -4.689323409135E-06
  58   1            -4.689323411355E-06  1.273060892093E-06  1.994362275104E-06
  59   1             1.273060892371E-06  1.994362274549E-06 -4.689323409135E-06
  60   1             4.689323414020E-06  1.273060891427E-06 -1.994362276880E-06
  61 230             3.552713678801E-15 -6.217248937901E-15  1.402381335369E-05
  62 230             1.050895481747E-14  1.169203622808E-15 -1.402381329352E-05
  63 230             1.402381336413E-05 -3.964421383766E-15  3.386180225107E-15
  64 230             7.271960811295E-15  1.402381335902E-05 -7.216449660064E-15
  65 230            -1.402381337945E-05  1.218932362453E-14  1.284157965150E-14
  66 230             6.864879035599E-15 -1.402381332771E-05 -2.294460917559E-15
  67   6             5.052988470811E-06  6.573449100600E-07 -9.082784856784E-06
  68   6            -5.052988457155E-06 -6.573449180536E-07 -9.082784844738E-06
  69   6             5.052988442111E-06 -6.573448994018E-07  9.082784835190E-06
  70   6            -5.052988479221E-06  6.573449295999E-07  9.082784860948E-06
  71   6            -9.082784849790E-06  5.052988483994E-06  6.573449331526E-07
  72   6             6.573449340408E-07 -9.082784843628E-06  5.052988482634E-06
  73   6             9.082784859338E-06 -5.052988485549E-06  6.573449295999E-07
  74   6            -6.573449162772E-07 -9.082784853287E-06 -5.052988464843E-06
  75   6            -9.082784842740E-06 -5.052988466800E-06 -6.573449233827E-07
  76   6            -6.573449162772E-07  9.082784833192E-06  5.052988461818E-06
  77   6             9.082784823256E-06  5.052988469881E-06 -6.573449180536E-07
  78   6             6.573449331526E-07  9.082784850123E-06 -5.052988474447E-06
  79   6            -3.710303634996E-06 -9.350783454209E-07  8.924997718651E-07
  80   6             3.710303637661E-06  9.350783347628E-07  8.924997434434E-07
  81   6            -3.710303642546E-06  9.350783560791E-07 -8.924997665360E-07
  82   6             3.710303655424E-06 -9.350783543027E-07 -8.924997674242E-07
  83   6             8.924997700888E-07 -3.710303618121E-06 -9.350783383155E-07
  84   6            -9.350783471973E-07  8.924997727533E-07 -3.710303613680E-06
  85   6            -8.924997780824E-07  3.710303644322E-06 -9.350783489737E-07
  86   6             9.350783241047E-07  8.924997603188E-07  3.710303647431E-06
  87   6             8.924997718651E-07  3.710303639437E-06  9.350783276574E-07
  88   6             9.350783614082E-07 -8.924997612070E-07 -3.710303645210E-06
  89   6            -8.924997620952E-07 -3.710303638105E-06  9.350783560791E-07
  90   6            -9.350783596318E-07 -8.924997629833E-07  3.710303650095E-06
  91   6            -8.991967209049E-06 -8.530950488250E-07  6.062211774793E-06
  92   6             8.991967217487E-06  8.530950470487E-07  6.062211775015E-06
  93   6            -8.991967211269E-06  8.530950310615E-07 -6.062211786562E-06
  94   6             8.991967213046E-06 -8.530950541541E-07 -6.062211777458E-06
  95   6             6.062211768798E-06 -8.991967206828E-06 -8.530950559305E-07
  96   6            -8.530950577068E-07  6.062211768798E-06 -8.991967208161E-06
  97   6            -6.062211776348E-06  8.991967203720E-06 -8.530950523777E-07
  98   6             8.530950559305E-07  6.062211771685E-06  8.991967207717E-06
  99   6             6.062211767022E-06  8.991967208161E-06  8.530950594832E-07
 100   6             8.530950470487E-07 -6.062211784785E-06 -8.991967209937E-06
 101   6            -6.062211778790E-06 -8.991967209937E-06  8.530950506014E-07
 102   6            -8.530950612595E-07 -6.062211780122E-06  8.991967213490E-06
 103   7             6.386530105873E-07 -9.803303229639E-06 -7.215975794672E-06
 104   7            -6.386530346791E-07  9.803303233191E-06 -7.215975816655E-06
 105   7             6.386529637359E-07  9.803303244738E-06  7.215975788899E-06
 106   7            -6.386530038149E-07 -9.803303235856E-06  7.215975825980E-06
 107   7            -7.215975815988E-06  6.386530096991E-07 -9.803303227862E-06
 108   7            -9.803303233191E-06 -7.215975809549E-06  6.386530040370E-07
 109   7             7.215975809771E-06 -6.386530208013E-07 -9.803303226974E-06
 110   7             9.803303239408E-06 -7.215975815988E-06 -6.386530306823E-07
 111   7            -7.215975798225E-06 -6.386530241320E-07  9.803303249178E-06
 112   7             9.803303242961E-06  7.215975788899E-06  6.386529797231E-07
 113   7             7.215975808439E-06  6.386530229108E-07  9.803303233191E-06
 114   7            -9.803303238520E-06  7.215975828423E-06 -6.386530303493E-07
 115   6             5.978929627837E-06  2.535939472637E-06 -2.883671714748E-07
 116   6            -5.978929625172E-06 -2.535939481518E-06 -2.883671341714E-07
 117   6             5.978929604744E-06 -2.535939481518E-06  2.883671741394E-07
 118   6            -5.978929633166E-06  2.535939470860E-06  2.883671705867E-07
 119   6            -2.883671683662E-07  5.978929614514E-06  2.535939485071E-06
 120   6             2.535939483295E-06 -2.883671568199E-07  5.978929618067E-06
 121   6             2.883671772480E-07 -5.978929630501E-06  2.535939476189E-06
 122   6            -2.535939477966E-06 -2.883671457177E-07 -5.978929635830E-06
 123   6            -2.883671403886E-07 -5.978929631389E-06 -2.535939490400E-06
 124   6            -2.535939483295E-06  2.883671657017E-07  5.978929609185E-06
 125   6             2.883671648135E-07  5.978929611850E-06 -2.535939481518E-06
 126   6             2.535939474413E-06  2.883671728071E-07 -5.978929639383E-06
 127   7            -2.742302962488E-08  5.747742354956E-06  2.192612532870E-06
 128   7             2.742304472392E-08 -5.747742346074E-06  2.192612539531E-06
 129   7            -2.742301186132E-08 -5.747742365170E-06 -2.192612553742E-06
 130   7             2.742304250347E-08  5.747742358508E-06 -2.192612556406E-06
 131   7             2.192612589269E-06 -2.742304516801E-08  5.747742375828E-06
 132   7             5.747742368278E-06  2.192612577723E-06 -2.742304916481E-08
 133   7            -2.192612551966E-06  2.742302562808E-08  5.747742368278E-06
 134   7            -5.747742355844E-06  2.192612542640E-06  2.742303717440E-08
 135   7             2.192612533314E-06  2.742303450987E-08 -5.747742352735E-06
 136   7            -5.747742361617E-06 -2.192612581720E-06 -2.742301630221E-08
 137   7            -2.192612577279E-06 -2.742300697633E-08 -5.747742354956E-06
 138   7             5.747742370499E-06 -2.192612533314E-06  2.742303184533E-08

 RESULTANT FORCE     5.085053878624E-15 -4.240819528227E-15  1.339900412844E-14

 ATOMIC PART

 SYMMETRY ALLOWED FORCES (ANALYTICAL) (DIRECTION, FORCE)

    1  4.4019706E-06    2  1.7088833E-06    3  5.2377059E-06    4  8.9432090E-06
    5  5.4459284E-06    6 -3.6980528E-05    7 -7.7535395E-06    8 -3.9628881E-06
    9  2.2053179E-06   10 -2.9422362E-05   11  4.1395828E-07   12  5.8398547E-06
   13  2.8438005E-06   14 -7.4120105E-06   15  1.6371620E-05   16  3.4351187E-05
   17 -2.6956857E-05   18 -1.9473616E-05   19  1.3987403E-05   20  7.3354501E-06
   21 -1.4003907E-06   22 -1.1378816E-05   23  2.8402168E-05   24  5.6364208E-06
   25 -2.4115379E-05   26 -3.5315864E-05   27 -5.6427056E-06   28 -2.2448717E-05
   29 -7.4627146E-06   30  4.0534979E-06   31  2.0857085E-05   32  1.5935556E-05
   33 -1.9656724E-06   34  1.4011864E-05

 CELL PART

 GRADIENT WITH RESPECT TO THE CELL PARAMETER IN HARTREE/BOHR
ORDER: -D/DA1X, -D/DA1Y, -D/DA1Z
       -D/DA2X, -D/DA2Y, -D/DA2Z
       -D/DA3X, -D/DA3Y, -D/DA3Z
  0.163856291819E-13 -0.662570379362E-05 -0.662570404231E-05
 -0.662570413112E-05  0.945878204218E-14 -0.662570391796E-05
 -0.662570398191E-05 -0.662570387178E-05  0.145028441992E-13

STRESS TENSOR, IN HARTREE/BOHR^3:
ORDER: 11 12 13
       21 22 23
       31 32 33
  0.131230674848E-07 -0.163995761908E-15  0.131541895627E-15
  0.680355471762E-16  0.131230670346E-07 -0.867698930480E-16
 -0.137503074105E-15  0.108778307455E-15  0.131230673317E-07

PRESSURE FROM THE STRESS TENSOR,
IN HARTREE/BOHR^3: -0.13123E-07
PRESSURE IN GIGAPASCAL: -0.3861E-03
CONVERSION FACTOR: 1 HARTREE/BOHR^3= 29421 GIGAPASCAL
WHEN USING VALUES FOR BOHR RADIUS AND HARTREE
FROM IUPAC WEBSITE, APRIL 2009
ENTHALPY: -4.5419006739396E+03

 SYMMETRY ALLOWED FORCES (ANALYTICAL) (DIRECTION, FORCE)

    1 -3.6467500E-04
 TTTTTTTTTTTTTTTTTTTTTTTTTTTTTT TOTGRA_C    TELAPSE     1194.89 TCPU      620.80
 TTTTTTTTTTTTTTTTTTTTTTTTTTTTTT SMAT        TELAPSE     1457.91 TCPU      673.20
 TTTTTTTTTTTTTTTTTTTTTTTTTTTTTT POLAR2      TELAPSE     1458.68 TCPU      673.98

 CELL FORCES OF CENTRAL POINT

 |  1.63856E-14 -6.62570E-06 -6.62570E-06 |
 | -6.62570E-06  9.45878E-15 -6.62570E-06 |
 | -6.62570E-06 -6.62570E-06  1.45028E-14 |

 ENERGY OF CENTRAL POINT:   -0.4541900463E+04


 VOLUME OF THE CELL: **********

 DENSITY OF THE CRYSTAL =          0.9472 g/cm^3

 STRAIN MATRIX   4 :

  | 0 0 0 |
  | 0 0 1 |
  | 0 1 0 |
  
 *******************************************************************************
 LATTICE PARAMETERS (ANGSTROMS AND DEGREES) - BOHR = 0.5291772083 ANGSTROM
 PRIMITIVE CELL - CENTRING CODE 6/0 VOLUME=  2377.460984 - DENSITY  0.947 g/cm^3
         A              B              C           ALPHA      BETA       GAMMA 
    14.56280709    14.56280709    14.56280709   109.471221 109.471221 109.471221
 *******************************************************************************
 ATOMS IN THE ASYMMETRIC UNIT   12 - ATOMS IN THE UNIT CELL:  138
     ATOM                 X/A                 Y/B                 Z/C    
 *******************************************************************************
      1 T   1 H    -1.287651173356E-01  3.239528440219E-01 -2.361535856693E-01
      2 F   1 H    -4.398935703088E-01  1.073884683337E-01  2.361535856693E-01
      3 F   1 H     1.287651173356E-01 -1.073884683337E-01  4.527179613575E-01
      4 F   1 H     4.398935703088E-01 -3.239528440219E-01 -4.527179613575E-01
      5 F   1 H    -2.361535856693E-01 -1.287651173356E-01  3.239528440219E-01
      6 F   1 H     3.239528440219E-01 -2.361535856693E-01 -1.287651173356E-01
      7 F   1 H    -4.527179613575E-01  4.398935703088E-01 -3.239528440219E-01
      8 F   1 H     1.073884683337E-01  2.361535856693E-01 -4.398935703088E-01
      9 F   1 H     2.361535856693E-01 -4.398935703088E-01  1.073884683337E-01
     10 F   1 H    -1.073884683337E-01  4.527179613575E-01  1.287651173356E-01
     11 F   1 H     4.527179613575E-01  1.287651173356E-01 -1.073884683337E-01
     12 F   1 H    -3.239528440219E-01 -4.527179613575E-01  4.398935703088E-01
     13 T   1 H    -2.341580769069E-01  3.494552748834E-01 -1.105226449307E-01
     14 F   1 H     4.599779198141E-01 -1.236354319762E-01  1.105226449307E-01
     15 F   1 H     2.341580769069E-01  1.236354319762E-01 -4.163866482097E-01
     16 F   1 H    -4.599779198141E-01 -3.494552748834E-01  4.163866482097E-01
     17 F   1 H    -1.105226449307E-01 -2.341580769069E-01  3.494552748834E-01
     18 F   1 H     3.494552748834E-01 -1.105226449307E-01 -2.341580769069E-01
     19 F   1 H     4.163866482097E-01 -4.599779198141E-01 -3.494552748834E-01
     20 F   1 H    -1.236354319762E-01  1.105226449307E-01  4.599779198141E-01
     21 F   1 H     1.105226449307E-01  4.599779198141E-01 -1.236354319762E-01
     22 F   1 H     1.236354319762E-01 -4.163866482097E-01  2.341580769069E-01
     23 F   1 H    -4.163866482097E-01  2.341580769069E-01  1.236354319762E-01
     24 F   1 H    -3.494552748834E-01  4.163866482097E-01 -4.599779198141E-01
     25 T   1 H     4.523227239164E-01  1.010517797823E-01  4.911993332827E-01
     26 F   1 H    -3.901475535004E-01 -3.887660936637E-02 -4.911993332827E-01
     27 F   1 H    -4.523227239164E-01  3.887660936637E-02 -3.512709441341E-01
     28 F   1 H     3.901475535004E-01 -1.010517797823E-01  3.512709441341E-01
     29 F   1 H     4.911993332827E-01  4.523227239164E-01  1.010517797823E-01
     30 F   1 H     1.010517797823E-01  4.911993332827E-01  4.523227239164E-01
     31 F   1 H     3.512709441341E-01  3.901475535004E-01 -1.010517797823E-01
     32 F   1 H    -3.887660936637E-02 -4.911993332827E-01 -3.901475535004E-01
     33 F   1 H    -4.911993332827E-01 -3.901475535004E-01 -3.887660936637E-02
     34 F   1 H     3.887660936637E-02 -3.512709441341E-01 -4.523227239164E-01
     35 F   1 H    -3.512709441341E-01 -4.523227239164E-01  3.887660936637E-02
     36 F   1 H    -1.010517797823E-01  3.512709441341E-01  3.901475535004E-01
     37 T   1 H     4.512486190168E-01  2.289607205412E-01 -4.665091600816E-01
     38 F   1 H    -3.045301193772E-01 -8.224222090160E-02  4.665091600816E-01
     39 F   1 H    -4.512486190168E-01  8.224222090160E-02 -2.222878984756E-01
     40 F   1 H     3.045301193772E-01 -2.289607205412E-01  2.222878984756E-01
     41 F   1 H    -4.665091600816E-01  4.512486190168E-01  2.289607205412E-01
     42 F   1 H     2.289607205412E-01 -4.665091600816E-01  4.512486190168E-01
     43 F   1 H     2.222878984756E-01  3.045301193772E-01 -2.289607205412E-01
     44 F   1 H    -8.224222090160E-02  4.665091600816E-01 -3.045301193772E-01
     45 F   1 H     4.665091600816E-01 -3.045301193772E-01 -8.224222090160E-02
     46 F   1 H     8.224222090160E-02 -2.222878984756E-01 -4.512486190168E-01
     47 F   1 H    -2.222878984756E-01 -4.512486190168E-01  8.224222090160E-02
     48 F   1 H    -2.289607205412E-01  2.222878984756E-01  3.045301193772E-01
     49 T   1 H    -4.835414689159E-01  1.972387597807E-01  4.531364724537E-01
     50 F   1 H    -2.558977126731E-01  6.332205863037E-02 -4.531364724537E-01
     51 F   1 H     4.835414689159E-01 -6.332205863037E-02 -3.192197713034E-01
     52 F   1 H     2.558977126731E-01 -1.972387597807E-01  3.192197713034E-01
     53 F   1 H     4.531364724537E-01 -4.835414689159E-01  1.972387597807E-01
     54 F   1 H     1.972387597807E-01  4.531364724537E-01 -4.835414689159E-01
     55 F   1 H     3.192197713034E-01  2.558977126731E-01 -1.972387597807E-01
     56 F   1 H     6.332205863037E-02 -4.531364724537E-01 -2.558977126731E-01
     57 F   1 H    -4.531364724537E-01 -2.558977126731E-01  6.332205863037E-02
     58 F   1 H    -6.332205863037E-02 -3.192197713034E-01  4.835414689159E-01
     59 F   1 H    -3.192197713034E-01  4.835414689159E-01 -6.332205863037E-02
     60 F   1 H    -1.972387597807E-01  3.192197713034E-01  2.558977126731E-01
     61 T 230 ZN   -2.642794852241E-01  2.357205147759E-01 -5.000000000000E-01
     62 F 230 ZN    2.642794852241E-01 -2.357205147759E-01 -5.000000000000E-01
     63 F 230 ZN   -5.000000000000E-01 -2.642794852241E-01  2.357205147759E-01
     64 F 230 ZN    2.357205147759E-01  5.000000000000E-01 -2.642794852241E-01
     65 F 230 ZN    5.000000000000E-01  2.642794852241E-01 -2.357205147759E-01
     66 F 230 ZN   -2.357205147759E-01 -5.000000000000E-01  2.642794852241E-01
     67 T   6 C    -3.889682511551E-01  2.453239455599E-01 -3.743788937005E-01
     68 F   6 C    -3.802971607396E-01 -1.458935745467E-02  3.743788937005E-01
     69 F   6 C     3.889682511551E-01  1.458935745467E-02 -3.657078032850E-01
     70 F   6 C     3.802971607396E-01 -2.453239455599E-01  3.657078032850E-01
     71 F   6 C    -3.743788937005E-01 -3.889682511551E-01  2.453239455599E-01
     72 F   6 C     2.453239455599E-01 -3.743788937005E-01 -3.889682511551E-01
     73 F   6 C     3.657078032850E-01  3.802971607396E-01 -2.453239455599E-01
     74 F   6 C    -1.458935745467E-02  3.743788937005E-01 -3.802971607396E-01
     75 F   6 C     3.743788937005E-01 -3.802971607396E-01 -1.458935745467E-02
     76 F   6 C     1.458935745467E-02 -3.657078032850E-01  3.889682511551E-01
     77 F   6 C    -3.657078032850E-01  3.889682511551E-01  1.458935745467E-02
     78 F   6 C    -2.453239455599E-01  3.657078032850E-01  3.802971607396E-01
     79 T   6 C    -2.146655469743E-01  3.047886001173E-01 -2.616408124592E-01
     80 F   6 C    -4.335705874235E-01  4.697526548496E-02  2.616408124592E-01
     81 F   6 C     2.146655469743E-01 -4.697526548496E-02 -4.805458529084E-01
     82 F   6 C     4.335705874235E-01 -3.047886001173E-01  4.805458529084E-01
     83 F   6 C    -2.616408124592E-01 -2.146655469743E-01  3.047886001173E-01
     84 F   6 C     3.047886001173E-01 -2.616408124592E-01 -2.146655469743E-01
     85 F   6 C     4.805458529084E-01  4.335705874235E-01 -3.047886001173E-01
     86 F   6 C     4.697526548496E-02  2.616408124592E-01 -4.335705874235E-01
     87 F   6 C     2.616408124592E-01 -4.335705874235E-01  4.697526548496E-02
     88 F   6 C    -4.697526548496E-02 -4.805458529084E-01  2.146655469743E-01
     89 F   6 C    -4.805458529084E-01  2.146655469743E-01 -4.697526548496E-02
     90 F   6 C    -3.047886001173E-01  4.805458529084E-01  4.335705874235E-01
     91 T   6 C    -4.975528325712E-01  1.908482500542E-01 -4.794167852424E-01
     92 F   6 C    -3.297349647034E-01 -1.813604732881E-02  4.794167852424E-01
     93 F   6 C     4.975528325712E-01  1.813604732881E-02 -3.115989173746E-01
     94 F   6 C     3.297349647034E-01 -1.908482500542E-01  3.115989173746E-01
     95 F   6 C    -4.794167852424E-01 -4.975528325712E-01  1.908482500542E-01
     96 F   6 C     1.908482500542E-01 -4.794167852424E-01 -4.975528325712E-01
     97 F   6 C     3.115989173746E-01  3.297349647034E-01 -1.908482500542E-01
     98 F   6 C    -1.813604732881E-02  4.794167852424E-01 -3.297349647034E-01
     99 F   6 C     4.794167852424E-01 -3.297349647034E-01 -1.813604732881E-02
    100 F   6 C     1.813604732881E-02 -3.115989173746E-01  4.975528325712E-01
    101 F   6 C    -3.115989173746E-01  4.975528325712E-01  1.813604732881E-02
    102 F   6 C    -1.908482500542E-01  3.115989173746E-01  3.297349647034E-01
    103 T   7 N    -2.924268085718E-01  2.597786879927E-01 -3.721494378869E-01
    104 F   7 N    -3.680718741204E-01  7.972262931505E-02  3.721494378869E-01
    105 F   7 N     2.924268085718E-01 -7.972262931505E-02 -4.477945034355E-01
    106 F   7 N     3.680718741204E-01 -2.597786879927E-01  4.477945034355E-01
    107 F   7 N    -3.721494378869E-01 -2.924268085718E-01  2.597786879927E-01
    108 F   7 N     2.597786879927E-01 -3.721494378869E-01 -2.924268085718E-01
    109 F   7 N     4.477945034355E-01  3.680718741204E-01 -2.597786879927E-01
    110 F   7 N     7.972262931505E-02  3.721494378869E-01 -3.680718741204E-01
    111 F   7 N     3.721494378869E-01 -3.680718741204E-01  7.972262931505E-02
    112 F   7 N    -7.972262931505E-02 -4.477945034355E-01  2.924268085718E-01
    113 F   7 N    -4.477945034355E-01  2.924268085718E-01 -7.972262931505E-02
    114 F   7 N    -2.597786879927E-01  4.477945034355E-01  3.680718741204E-01
    115 T   6 C    -2.667587043187E-01  3.172379828360E-01 -1.998009980073E-01
    116 F   6 C    -4.829610191567E-01 -6.695770631145E-02  1.998009980073E-01
    117 F   6 C     2.667587043187E-01  6.695770631145E-02 -4.160033128452E-01
    118 F   6 C     4.829610191567E-01 -3.172379828360E-01  4.160033128452E-01
    119 F   6 C    -1.998009980073E-01 -2.667587043187E-01  3.172379828360E-01
    120 F   6 C     3.172379828360E-01 -1.998009980073E-01 -2.667587043187E-01
    121 F   6 C     4.160033128452E-01  4.829610191567E-01 -3.172379828360E-01
    122 F   6 C    -6.695770631145E-02  1.998009980073E-01 -4.829610191567E-01
    123 F   6 C     1.998009980073E-01 -4.829610191567E-01 -6.695770631145E-02
    124 F   6 C     6.695770631145E-02 -4.160033128452E-01  2.667587043187E-01
    125 F   6 C    -4.160033128452E-01  2.667587043187E-01  6.695770631145E-02
    126 F   6 C    -3.172379828360E-01  4.160033128452E-01  4.829610191567E-01
    127 T   7 N    -3.769614698336E-01  2.801210647347E-01 -2.714840577944E-01
    128 F   7 N    -4.483948774708E-01 -1.054774120391E-01  2.714840577944E-01
    129 F   7 N     3.769614698336E-01  1.054774120391E-01 -3.429174654317E-01
    130 F   7 N     4.483948774708E-01 -2.801210647347E-01  3.429174654317E-01
    131 F   7 N    -2.714840577944E-01 -3.769614698336E-01  2.801210647347E-01
    132 F   7 N     2.801210647347E-01 -2.714840577944E-01 -3.769614698336E-01
    133 F   7 N     3.429174654317E-01  4.483948774708E-01 -2.801210647347E-01
    134 F   7 N    -1.054774120391E-01  2.714840577944E-01 -4.483948774708E-01
    135 F   7 N     2.714840577944E-01 -4.483948774708E-01 -1.054774120391E-01
    136 F   7 N     1.054774120391E-01 -3.429174654317E-01  3.769614698336E-01
    137 F   7 N    -3.429174654317E-01  3.769614698336E-01  1.054774120391E-01
    138 F   7 N    -2.801210647347E-01  3.429174654317E-01  4.483948774708E-01

 TRANSFORMATION MATRIX PRIMITIVE-CRYSTALLOGRAPHIC CELL
  0.0000  1.0000  1.0000  1.0000  0.0000  1.0000  1.0000  1.0000  0.0000

 *******************************************************************************
 CRYSTALLOGRAPHIC CELL (VOLUME=       4754.92196785)
         A              B              C           ALPHA      BETA       GAMMA 
    16.81568118    16.81568118    16.81568118    90.000000  90.000000  90.000000

 COORDINATES IN THE CRYSTALLOGRAPHIC CELL
     ATOM                 X/A                 Y/B                 Z/C    
 *******************************************************************************
      1 T   1 H     1.082821878441E-01 -3.444357735134E-01  2.156706561778E-01
      2 F   1 H    -1.082821878441E-01  3.444357735134E-01  2.156706561778E-01
      3 F   1 H     1.082821878441E-01  3.444357735134E-01 -2.156706561778E-01
      4 F   1 H    -1.082821878441E-01 -3.444357735134E-01 -2.156706561778E-01
      5 F   1 H     2.156706561778E-01  1.082821878441E-01 -3.444357735134E-01
      6 F   1 H    -3.444357735134E-01  2.156706561778E-01  1.082821878441E-01
      7 F   1 H    -2.156706561778E-01 -1.082821878441E-01 -3.444357735134E-01
      8 F   1 H     3.444357735134E-01  2.156706561778E-01 -1.082821878441E-01
      9 F   1 H     2.156706561778E-01 -1.082821878441E-01  3.444357735134E-01
     10 F   1 H     3.444357735134E-01 -2.156706561778E-01  1.082821878441E-01
     11 F   1 H    -2.156706561778E-01  1.082821878441E-01  3.444357735134E-01
     12 F   1 H    -3.444357735134E-01 -2.156706561778E-01 -1.082821878441E-01
     13 T   1 H     2.365453534298E-01 -3.470679983605E-01  1.129099214536E-01
     14 F   1 H    -2.365453534298E-01  3.470679983605E-01  1.129099214536E-01
     15 F   1 H     2.365453534298E-01  3.470679983605E-01 -1.129099214536E-01
     16 F   1 H    -2.365453534298E-01 -3.470679983605E-01 -1.129099214536E-01
     17 F   1 H     1.129099214536E-01  2.365453534298E-01 -3.470679983605E-01
     18 F   1 H    -3.470679983605E-01  1.129099214536E-01  2.365453534298E-01
     19 F   1 H    -1.129099214536E-01 -2.365453534298E-01 -3.470679983605E-01
     20 F   1 H     3.470679983605E-01  1.129099214536E-01 -2.365453534298E-01
     21 F   1 H     1.129099214536E-01 -2.365453534298E-01  3.470679983605E-01
     22 F   1 H     3.470679983605E-01 -1.129099214536E-01  2.365453534298E-01
     23 F   1 H    -1.129099214536E-01  2.365453534298E-01  3.470679983605E-01
     24 F   1 H    -3.470679983605E-01 -1.129099214536E-01 -2.365453534298E-01
     25 T   1 H     6.996419457433E-02  4.212351387084E-01  3.108758520796E-02
     26 F   1 H    -6.996419457433E-02 -4.212351387084E-01  3.108758520796E-02
     27 F   1 H     6.996419457433E-02 -4.212351387084E-01 -3.108758520796E-02
     28 F   1 H    -6.996419457433E-02  4.212351387084E-01 -3.108758520796E-02
     29 F   1 H     3.108758520796E-02  6.996419457433E-02  4.212351387084E-01
     30 F   1 H     4.212351387084E-01  3.108758520796E-02  6.996419457433E-02
     31 F   1 H    -3.108758520796E-02 -6.996419457433E-02  4.212351387084E-01
     32 F   1 H    -4.212351387084E-01  3.108758520796E-02 -6.996419457433E-02
     33 F   1 H     3.108758520796E-02 -6.996419457433E-02 -4.212351387084E-01
     34 F   1 H    -4.212351387084E-01 -3.108758520796E-02  6.996419457433E-02
     35 F   1 H    -3.108758520796E-02  6.996419457433E-02 -4.212351387084E-01
     36 F   1 H     4.212351387084E-01 -3.108758520796E-02 -6.996419457433E-02
     37 T   1 H     1.556014707214E-01  3.778893691970E-01  7.335924981980E-02
     38 F   1 H    -1.556014707214E-01 -3.778893691970E-01  7.335924981980E-02
     39 F   1 H     1.556014707214E-01 -3.778893691970E-01 -7.335924981980E-02
     40 F   1 H    -1.556014707214E-01  3.778893691970E-01 -7.335924981980E-02
     41 F   1 H     7.335924981980E-02  1.556014707214E-01  3.778893691970E-01
     42 F   1 H     3.778893691970E-01  7.335924981980E-02  1.556014707214E-01
     43 F   1 H    -7.335924981980E-02 -1.556014707214E-01  3.778893691970E-01
     44 F   1 H    -3.778893691970E-01  7.335924981980E-02 -1.556014707214E-01
     45 F   1 H     7.335924981980E-02 -1.556014707214E-01 -3.778893691970E-01
     46 F   1 H    -3.778893691970E-01 -7.335924981980E-02  1.556014707214E-01
     47 F   1 H    -7.335924981980E-02  1.556014707214E-01 -3.778893691970E-01
     48 F   1 H     3.778893691970E-01 -7.335924981980E-02 -1.556014707214E-01
     49 T   1 H     6.695835057515E-02  3.861781218786E-01  1.302804092055E-01
     50 F   1 H    -6.695835057515E-02 -3.861781218786E-01  1.302804092055E-01
     51 F   1 H     6.695835057515E-02 -3.861781218786E-01 -1.302804092055E-01
     52 F   1 H    -6.695835057515E-02  3.861781218786E-01 -1.302804092055E-01
     53 F   1 H     1.302804092055E-01  6.695835057515E-02  3.861781218786E-01
     54 F   1 H     3.861781218786E-01  1.302804092055E-01  6.695835057515E-02
     55 F   1 H    -1.302804092055E-01 -6.695835057515E-02  3.861781218786E-01
     56 F   1 H    -3.861781218786E-01  1.302804092055E-01 -6.695835057515E-02
     57 F   1 H     1.302804092055E-01 -6.695835057515E-02 -3.861781218786E-01
     58 F   1 H    -3.861781218786E-01 -1.302804092055E-01  6.695835057515E-02
     59 F   1 H    -1.302804092055E-01  6.695835057515E-02 -3.861781218786E-01
     60 F   1 H     3.861781218786E-01 -1.302804092055E-01 -6.695835057515E-02
     61 T 230 ZN    5.000000000000E-01  5.590065267228E-17 -2.642794852241E-01
     62 F 230 ZN    5.000000000000E-01  8.385097900842E-17  2.642794852241E-01
     63 F 230 ZN   -2.642794852241E-01 -5.000000000000E-01  5.590065267228E-17
     64 F 230 ZN    5.590065267228E-17 -2.642794852241E-01  5.000000000000E-01
     65 F 230 ZN    2.642794852241E-01 -5.000000000000E-01 -2.795032633614E-17
     66 F 230 ZN    1.118013053446E-16  2.642794852241E-01  5.000000000000E-01
     67 T   6 C     1.299566515073E-01  4.956644547922E-01  1.153672940526E-01
     68 F   6 C    -1.299566515073E-01 -4.956644547922E-01  1.153672940526E-01
     69 F   6 C     1.299566515073E-01 -4.956644547922E-01 -1.153672940526E-01
     70 F   6 C    -1.299566515073E-01  4.956644547922E-01 -1.153672940526E-01
     71 F   6 C     1.153672940526E-01  1.299566515073E-01  4.956644547922E-01
     72 F   6 C     4.956644547922E-01  1.153672940526E-01  1.299566515073E-01
     73 F   6 C    -1.153672940526E-01 -1.299566515073E-01  4.956644547922E-01
     74 F   6 C    -4.956644547922E-01  1.153672940526E-01 -1.299566515073E-01
     75 F   6 C     1.153672940526E-01 -1.299566515073E-01 -4.956644547922E-01
     76 F   6 C    -4.956644547922E-01 -1.153672940526E-01  1.299566515073E-01
     77 F   6 C    -1.153672940526E-01  1.299566515073E-01 -4.956644547922E-01
     78 F   6 C     4.956644547922E-01 -1.153672940526E-01 -1.299566515073E-01
     79 T   6 C     1.289066673162E-01 -3.905474797754E-01  1.758819328011E-01
     80 F   6 C    -1.289066673162E-01  3.905474797754E-01  1.758819328011E-01
     81 F   6 C     1.289066673162E-01  3.905474797754E-01 -1.758819328011E-01
     82 F   6 C    -1.289066673162E-01 -3.905474797754E-01 -1.758819328011E-01
     83 F   6 C     1.758819328011E-01  1.289066673162E-01 -3.905474797754E-01
     84 F   6 C    -3.905474797754E-01  1.758819328011E-01  1.289066673162E-01
     85 F   6 C    -1.758819328011E-01 -1.289066673162E-01 -3.905474797754E-01
     86 F   6 C     3.905474797754E-01  1.758819328011E-01 -1.289066673162E-01
     87 F   6 C     1.758819328011E-01 -1.289066673162E-01  3.905474797754E-01
     88 F   6 C     3.905474797754E-01 -1.758819328011E-01  1.289066673162E-01
     89 F   6 C    -1.758819328011E-01  1.289066673162E-01  3.905474797754E-01
     90 F   6 C    -3.905474797754E-01 -1.758819328011E-01 -1.289066673162E-01
     91 T   6 C     1.044921486915E-01  4.160910660661E-01  8.635610136271E-02
     92 F   6 C    -1.044921486915E-01 -4.160910660661E-01  8.635610136271E-02
     93 F   6 C     1.044921486915E-01 -4.160910660661E-01 -8.635610136271E-02
     94 F   6 C    -1.044921486915E-01  4.160910660661E-01 -8.635610136271E-02
     95 F   6 C     8.635610136271E-02  1.044921486915E-01  4.160910660661E-01
     96 F   6 C     4.160910660661E-01  8.635610136271E-02  1.044921486915E-01
     97 F   6 C    -8.635610136271E-02 -1.044921486915E-01  4.160910660661E-01
     98 F   6 C    -4.160910660661E-01  8.635610136271E-02 -1.044921486915E-01
     99 F   6 C     8.635610136271E-02 -1.044921486915E-01 -4.160910660661E-01
    100 F   6 C    -4.160910660661E-01 -8.635610136271E-02  1.044921486915E-01
    101 F   6 C    -8.635610136271E-02  1.044921486915E-01 -4.160910660661E-01
    102 F   6 C     4.160910660661E-01 -8.635610136271E-02 -1.044921486915E-01
    103 T   7 N     9.002802933885E-02 -4.621774672257E-01  1.697506586539E-01
    104 F   7 N    -9.002802933885E-02  4.621774672257E-01  1.697506586539E-01
    105 F   7 N     9.002802933885E-02  4.621774672257E-01 -1.697506586539E-01
    106 F   7 N    -9.002802933885E-02 -4.621774672257E-01 -1.697506586539E-01
    107 F   7 N     1.697506586539E-01  9.002802933885E-02 -4.621774672257E-01
    108 F   7 N    -4.621774672257E-01  1.697506586539E-01  9.002802933885E-02
    109 F   7 N    -1.697506586539E-01 -9.002802933885E-02 -4.621774672257E-01
    110 F   7 N     4.621774672257E-01  1.697506586539E-01 -9.002802933885E-02
    111 F   7 N     1.697506586539E-01 -9.002802933885E-02  4.621774672257E-01
    112 F   7 N     4.621774672257E-01 -1.697506586539E-01  9.002802933885E-02
    113 F   7 N    -1.697506586539E-01  9.002802933885E-02  4.621774672257E-01
    114 F   7 N    -4.621774672257E-01 -1.697506586539E-01 -9.002802933885E-02
    115 T   6 C     1.920978445737E-01 -3.918988425810E-01  1.251401382623E-01
    116 F   6 C    -1.920978445737E-01  3.918988425810E-01  1.251401382623E-01
    117 F   6 C     1.920978445737E-01  3.918988425810E-01 -1.251401382623E-01
    118 F   6 C    -1.920978445737E-01 -3.918988425810E-01 -1.251401382623E-01
    119 F   6 C     1.251401382623E-01  1.920978445737E-01 -3.918988425810E-01
    120 F   6 C    -3.918988425810E-01  1.251401382623E-01  1.920978445737E-01
    121 F   6 C    -1.251401382623E-01 -1.920978445737E-01 -3.918988425810E-01
    122 F   6 C     3.918988425810E-01  1.251401382623E-01 -1.920978445737E-01
    123 F   6 C     1.251401382623E-01 -1.920978445737E-01  3.918988425810E-01
    124 F   6 C     3.918988425810E-01 -1.251401382623E-01  1.920978445737E-01
    125 F   6 C    -1.251401382623E-01  1.920978445737E-01  3.918988425810E-01
    126 F   6 C    -3.918988425810E-01 -1.251401382623E-01 -1.920978445737E-01
    127 T   7 N     1.927992383869E-01 -4.642832961814E-01  8.732182634780E-02
    128 F   7 N    -1.927992383869E-01  4.642832961814E-01  8.732182634780E-02
    129 F   7 N     1.927992383869E-01  4.642832961814E-01 -8.732182634780E-02
    130 F   7 N    -1.927992383869E-01 -4.642832961814E-01 -8.732182634780E-02
    131 F   7 N     8.732182634780E-02  1.927992383869E-01 -4.642832961814E-01
    132 F   7 N    -4.642832961814E-01  8.732182634780E-02  1.927992383869E-01
    133 F   7 N    -8.732182634780E-02 -1.927992383869E-01 -4.642832961814E-01
    134 F   7 N     4.642832961814E-01  8.732182634780E-02 -1.927992383869E-01
    135 F   7 N     8.732182634780E-02 -1.927992383869E-01  4.642832961814E-01
    136 F   7 N     4.642832961814E-01 -8.732182634780E-02  1.927992383869E-01
    137 F   7 N    -8.732182634780E-02  1.927992383869E-01  4.642832961814E-01
    138 F   7 N    -4.642832961814E-01 -8.732182634780E-02 -1.927992383869E-01

 T = ATOM BELONGING TO THE ASYMMETRIC UNIT

 *******************************************************************************
 * CELL DEFORMATION
 *******************************************************************************

    ELASTIC STRAIN MATRIX (ADIMENSIONAL)

    1    0.0000000000    0.0000000000    0.0000000000
    2    0.0000000000    0.0000000000    0.0001000000
    3    0.0000000000    0.0001000000    0.0000000000

 LATTICE PARAMETERS (ANGSTROMS AND DEGREES) OF
 (1) ORIGINAL PRIMITIVE CELL
 (2) ORIGINAL CRYSTALLOGRAPHIC CELL
 (3) DEFORMED PRIMITIVE CELL
 (4) DEFORMED CRYSTALLOGRAPHIC CELL

            A           B           C        ALPHA       BETA        GAMMA         VOL
 (1)   14.562807   14.562807   14.562807  109.471221  109.471221  109.471221 2377.460984
 (2)   16.815681   16.815681   16.815681   90.000000   90.000000   90.000000 4754.921968
 (3)   14.563778   14.561836   14.561836  109.465818  109.471221  109.471221 2377.460960
 (4)   16.815681   16.815681   16.815681   89.988541   90.000000   90.000000 4754.921920

 * CELL DEFORMATION COMPLETE - NO. OF SYMMOPS   2

 *******************************************************************************
 * CELL DEFORMATION
 *******************************************************************************

    ELASTIC STRAIN MATRIX (ADIMENSIONAL)

    1    0.0000000000    0.0000000000    0.0000000000
    2    0.0000000000    0.0000000000   -0.0001000000
    3    0.0000000000   -0.0001000000    0.0000000000

 LATTICE PARAMETERS (ANGSTROMS AND DEGREES) OF
 (1) ORIGINAL PRIMITIVE CELL
 (2) ORIGINAL CRYSTALLOGRAPHIC CELL
 (3) DEFORMED PRIMITIVE CELL
 (4) DEFORMED CRYSTALLOGRAPHIC CELL

            A           B           C        ALPHA       BETA        GAMMA         VOL
 (1)   14.563778   14.561836   14.561836  109.465818  109.471221  109.471221 2377.460960
 (2)   16.815681   16.815681   16.815681   89.988541   90.000000   90.000000 4754.921920
 (3)   14.562807   14.562807   14.562807  109.471220  109.471221  109.471221 2377.460936
 (4)   16.815681   16.815681   16.815681   90.000000   90.000000   90.000000 4754.921873

 * CELL DEFORMATION COMPLETE - NO. OF SYMMOPS   2

 *****    2 SYMMOPS - TRANSLATORS IN ANGSTROM
 ***** MATRICES AND TRANSLATORS IN THE CARTESIAN REFERENCE FRAME

 ORDER   : ORDER OF THE OPERATOR

 TRANSLA : REAL TRANSLATION (WITHOUT ORIGIN SHIFT) IN CARTESIAN COORDINATES

 uvw/hkl : ORIENTATION OF THE OPERATOR IN CARTESIAN COORDINATES

 LOCATED : ORIGIN OF THE OPERATOR IN CARTESIAN COORDINATES

   NO.   1 INVERSE   1    ORDER   1        NO.   2 INVERSE   2    ORDER   2
    1.000   0.000   0.000     0.000         1.000   0.000   0.000     0.000
    0.000   1.000   0.000     0.000         0.000  -1.000   0.000     0.000
    0.000   0.000   1.000     0.000         0.000   0.000  -1.000     0.000
             OPERATION E(   1)                       OPERATION C(   2)
 DETERMINANT 1.; ROTATION(DEG)   0.      DETERMINANT 1.; ROTATION(DEG) 180.
 TRANSLA (  0.000    0.000    0.000)     TRANSLA (  0.000    0.000    0.000)
 uvw/hkl (  0.000    0.000    0.000)     uvw/hkl (  4.000    0.000    0.000)
 LOCATED (  0.000    0.000    0.000)     LOCATED (  0.000    0.000    0.000)

 GCALCO - MAX INDICES DIRECT LATTICE VECTOR    14    14    14
 NO.OF VECTORS CREATED 6999 STARS  122 RMAX   299.78392 BOHR

 CAPPA:IS1  2;IS2  2;IS3  2; K PTS MONK NET   6; SYMMOPS:K SPACE   4;G SPACE   2

 *******************************************************************************
 MAX NUMBER OF SCF CYCLES      50  CONVERGENCE ON DELTAP        10**-18
 WEIGHT OF F(I) IN F(I+1)      30% CONVERGENCE ON ENERGY        10**- 8
 SHRINK. FACT.(MONKH.)    2  2  2  NUMBER OF K POINTS IN THE IBZ      6
 SHRINKING FACTOR(GILAT NET)    2  NUMBER OF K POINTS(GILAT NET)      6
 *******************************************************************************
 *** K POINTS COORDINATES (OBLIQUE COORDINATES IN UNITS OF IS =  2)
   1-R(  0  0  0)   2-R(  1  0  0)   3-R(  0  1  0)   4-R(  1  1  0)
   5-R(  0  1  1)   6-R(  1  1  1)

 DIRECT LATTICE VECTORS COMPON. (A.U.)     RECIP. LATTICE VECTORS COMPON. (A.U.) 
        X            Y            Z              X            Y            Z
  -15.8885161   15.8885161   15.8885161      0.0000000    0.1977273    0.1977273
   15.8885161  -15.8885161   15.8885161      0.1977273    0.0000000    0.1977273
   15.8885161   15.8885161  -15.8885161      0.1977273    0.1977273    0.0000000

 DISK SPACE FOR EIGENVECTORS (FTN 10)    21842784 REALS
 TTTTTTTTTTTTTTTTTTTTTTTTTTTTTT gordsh1     TELAPSE     1511.49 TCPU      678.41

 MATRIX SIZE: P(G)11269368, F(G)  771312, P(G) IRR 2831244, F(G) IRR  388832
 MAX G-VECTOR INDEX FOR 1- AND 2-ELECTRON INTEGRALS 169

 TTTTTTTTTTTTTTTTTTTTTTTTTTTTTT INPUT       TELAPSE     1511.86 TCPU      678.79

 SYMMETRY ALLOWED ELASTIC DISTORTION 1
  0.5773503  0.0000000  0.0000000
  0.0000000  0.5773503  0.0000000
  0.0000000  0.0000000  0.5773503

 SYMMETRY ALLOWED ELASTIC DISTORTION 2
  0.8164966  0.0000000  0.0000000
  0.0000000 -0.4082483  0.0000000
  0.0000000  0.0000000 -0.4082483

 SYMMETRY ALLOWED ELASTIC DISTORTION 3
  0.0000000  0.0000000  0.0000000
  0.0000000  0.7071068  0.0000000
  0.0000000  0.0000000 -0.7071068

 SYMMETRY ALLOWED ELASTIC DISTORTION 4
  0.0000000  0.0000000  0.0000000
  0.0000000  0.0000000  0.7071068
  0.0000000  0.7071068  0.0000000

 SYMMETRY ALLOWED INTERNAL DEGREE(S) OF FREEDOM: 205
 TTTTTTTTTTTTTTTTTTTTTTTTTTTTTT SYMM        TELAPSE     1514.32 TCPU      681.24
 TTTTTTTTTTTTTTTTTTTTTTTTTTTTTT INT_SCREEN  TELAPSE     1514.40 TCPU      681.32
 INFORMATION **** EXCBUF **** EXCH. BIPO BUFFER: WORDS USED =     4000000
 WARNING **** EXCBUF **** EXCH. BIPO BUFFER TOO SMALL - TO AVOID I/O SET EXCHSIZE =     8827398

 DFT PARAMETERS

     ATOM       ELECTRONS   NET CHARGE   R(ANGSTROM)
   1   1  H       1.0000      0.0000     1.11000000
  61 230  ZN     20.0000      0.0000     1.37000000
  67   6  C       6.0000      0.0000     0.77000000
 103   7  N       7.0000      0.0000     0.74000000

 SIZE OF GRID=    3850072
 TTTTTTTTTTTTTTTTTTTTTTTTTTTTTT MAKE_GRID2  TELAPSE     1531.08 TCPU      693.87
 BECKE WEIGHT FUNCTION
 RADSAFE =     2.00
 TOLERANCES - DENSITY:10**- 6; POTENTIAL:10**- 9; GRID WGT:10**-14

 RADIAL INTEGRATION  - INTERVALS (POINTS,UPPER LIMIT):            1( 99,  4.0*R)

 ANGULAR INTEGRATION - INTERVALS (ACCURACY LEVEL [N. POINTS] UPPER LIMIT):
  1(  6[ 146]   0.2)  2( 11[ 302]   0.5)  3( 14[ 590]   0.9)  4( 18[1454]   3.5)
  5( 14[ 590]9999.0)
 TTTTTTTTTTTTTTTTTTTTTTTTTTTTTT INT_CALC    TELAPSE     1531.16 TCPU      693.95

 *******************************************************************************
 ZIF8_60degree                                                                   
 CRYSTAL - SCF - TYPE OF CALCULATION :  RESTRICTED CLOSED SHELL
 *******************************************************************************

 CAPPA:IS1  2;IS2  2;IS3  2; K PTS MONK NET   6; SYMMOPS:K SPACE   4;G SPACE   2

 TTTTTTTTTTTTTTTTTTTTTTTTTTTTTT SDIK        TELAPSE     1535.60 TCPU      698.39

 AAAAAAAAAAAAAAAAAAAAAAAAAAAAAAAAAAAAAAAAAAAAAAAAAAAAAAAAAAAAAAAAAAAAAAAAAAAAAAA
         ATOMIC WAVEFUNCTION(S)


 NUCLEAR CHARGE  1.0  SYMMETRY SPECIES            S
 N. ELECTRONS    1.0  NUMBER OF PRIMITIVE GTOS    5
                      NUMBER OF CONTRACTED GTOS   3
                      NUMBER OF CLOSED SHELLS     0
                      OPEN SHELL OCCUPATION       1

  ZNUC SCFIT  TOTAL HF ENERGY   KINETIC ENERGY   VIRIAL THEOREM ACCURACY
   1.0   1   -4.998098153E-01  4.997907537E-01 -2.000038139E+00  9.6E-17

 NUCLEAR CHARGE 20.0  SYMMETRY SPECIES            S    P    D
 N. ELECTRONS   20.0  NUMBER OF PRIMITIVE GTOS    7    7    6
                      NUMBER OF CONTRACTED GTOS   5    5    3
                      NUMBER OF CLOSED SHELLS     2    1    1
                      OPEN SHELL OCCUPATION       0    0    0

  ZNUC SCFIT  TOTAL HF ENERGY   KINETIC ENERGY   VIRIAL THEOREM ACCURACY
  20.0  35   -2.259494290E+02  1.538488917E+02 -2.468645152E+00  3.9E-06

 NUCLEAR CHARGE  6.0  SYMMETRY SPECIES            S    P
 N. ELECTRONS    6.0  NUMBER OF PRIMITIVE GTOS   11    5
                      NUMBER OF CONTRACTED GTOS   4    3
                      NUMBER OF CLOSED SHELLS     2    0
                      OPEN SHELL OCCUPATION       0    2

  ZNUC SCFIT  TOTAL HF ENERGY   KINETIC ENERGY   VIRIAL THEOREM ACCURACY
   6.0  11   -3.768480057E+01  3.769831118E+01 -1.999641612E+00  2.0E-06

 NUCLEAR CHARGE  7.0  SYMMETRY SPECIES            S    P
 N. ELECTRONS    7.0  NUMBER OF PRIMITIVE GTOS   11    5
                      NUMBER OF CONTRACTED GTOS   4    3
                      NUMBER OF CLOSED SHELLS     2    0
                      OPEN SHELL OCCUPATION       0    3

  ZNUC SCFIT  TOTAL HF ENERGY   KINETIC ENERGY   VIRIAL THEOREM ACCURACY
   7.0  11   -5.439473665E+01  5.441433682E+01 -1.999639798E+00  3.6E-06

 AAAAAAAAAAAAAAAAAAAAAAAAAAAAAAAAAAAAAAAAAAAAAAAAAAAAAAAAAAAAAAAAAAAAAAAAAAAAAAA

 CHARGE NORMALIZATION FACTOR   1.00000000
 TOTAL ATOMIC CHARGES:
   1.0000000   1.0000000   1.0000000   1.0000000   1.0000000   1.0000000
   1.0000000   1.0000000   1.0000000   1.0000000   1.0000000   1.0000000
   1.0000000   1.0000000   1.0000000   1.0000000   1.0000000   1.0000000
   1.0000000   1.0000000   1.0000000   1.0000000   1.0000000   1.0000000
   1.0000000   1.0000000   1.0000000   1.0000000   1.0000000   1.0000000
   1.0000000   1.0000000   1.0000000   1.0000000   1.0000000   1.0000000
   1.0000000   1.0000000   1.0000000   1.0000000   1.0000000   1.0000000
   1.0000000   1.0000000   1.0000000   1.0000000   1.0000000   1.0000000
   1.0000000   1.0000000   1.0000000   1.0000000   1.0000000   1.0000000
   1.0000000   1.0000000   1.0000000   1.0000000   1.0000000   1.0000000
  20.0000000  20.0000000  20.0000000  20.0000000  20.0000000  20.0000000
   6.0000000   6.0000000   6.0000000   6.0000000   6.0000000   6.0000000
   6.0000000   6.0000000   6.0000000   6.0000000   6.0000000   6.0000000
   6.0000000   6.0000000   6.0000000   6.0000000   6.0000000   6.0000000
   6.0000000   6.0000000   6.0000000   6.0000000   6.0000000   6.0000000
   6.0000000   6.0000000   6.0000000   6.0000000   6.0000000   6.0000000
   6.0000000   6.0000000   6.0000000   6.0000000   6.0000000   6.0000000
   7.0000000   7.0000000   7.0000000   7.0000000   7.0000000   7.0000000
   7.0000000   7.0000000   7.0000000   7.0000000   7.0000000   7.0000000
   6.0000000   6.0000000   6.0000000   6.0000000   6.0000000   6.0000000
   6.0000000   6.0000000   6.0000000   6.0000000   6.0000000   6.0000000
   7.0000000   7.0000000   7.0000000   7.0000000   7.0000000   7.0000000
   7.0000000   7.0000000   7.0000000   7.0000000   7.0000000   7.0000000
 TTTTTTTTTTTTTTTTTTTTTTTTTTTTTT MOQGAD      TELAPSE     1556.18 TCPU      718.98
 TTTTTTTTTTTTTTTTTTTTTTTTTTTTTT SHELLXN     TELAPSE     1703.44 TCPU      803.05
 TTTTTTTTTTTTTTTTTTTTTTTTTTTTTT MONMO3      TELAPSE     1709.58 TCPU      809.20
 NUMERICALLY INTEGRATED DENSITY    635.9998963726
 TTTTTTTTTTTTTTTTTTTTTTTTTTTTTT NUMDFT      TELAPSE     1716.65 TCPU      816.26
 CYC   0 ETOT(AU) -4.563242131518E+03 DETOT -4.56E+03 tst  2.34E-14 PX  1.00E+00
 TTTTTTTTTTTTTTTTTTTTTTTTTTTTTT DIIS        TELAPSE     1718.42 TCPU      818.03
 TTTTTTTTTTTTTTTTTTTTTTTTTTTTTT FDIK        TELAPSE     1778.17 TCPU      865.07
 INSULATING STATE
 TOP OF VALENCE BANDS -    BAND    318; K    6; EIG -3.0383061E-01 AU
 TOP OF VALENCE BANDS -    BAND    318; K    1; EIG -3.0411497E-01 AU
 BOTTOM OF VIRTUAL BANDS - BAND    319; K    5; EIG -8.7733899E-02 AU
 INDIRECT ENERGY BAND GAP:   5.8803 eV
 BOTTOM OF VIRTUAL BANDS - BAND    319; K    1; EIG -8.6635732E-02 AU
 TTTTTTTTTTTTTTTTTTTTTTTTTTTTTT PDIG        TELAPSE     1780.09 TCPU      867.00
 CHARGE NORMALIZATION FACTOR   1.00000000
 TOTAL ATOMIC CHARGES:
   0.7851983   0.7851981   0.7851983   0.7851981   0.7851983   0.7851982
   0.7851981   0.7851981   0.7851983   0.7851981   0.7851981   0.7851982
   0.7859051   0.7859049   0.7859051   0.7859049   0.7859050   0.7859050
   0.7859050   0.7859049   0.7859050   0.7859049   0.7859050   0.7859050
   0.7448070   0.7448069   0.7448070   0.7448069   0.7448070   0.7448070
   0.7448072   0.7448069   0.7448070   0.7448069   0.7448072   0.7448070
   0.7544254   0.7544254   0.7544254   0.7544254   0.7544254   0.7544254
   0.7544254   0.7544255   0.7544254   0.7544255   0.7544254   0.7544254
   0.7566226   0.7566226   0.7566226   0.7566226   0.7566226   0.7566225
   0.7566225   0.7566226   0.7566226   0.7566226   0.7566225   0.7566225
  18.3926257  18.3926257  18.3926259  18.3926259  18.3926259  18.3926259
   5.5316234   5.5316237   5.5316234   5.5316237   5.5316241   5.5316230
   5.5316235   5.5316240   5.5316241   5.5316240   5.5316235   5.5316230
   6.1888987   6.1888995   6.1888987   6.1888995   6.1888990   6.1888987
   6.1888981   6.1888996   6.1888990   6.1888996   6.1888981   6.1888987
   6.6800534   6.6800532   6.6800534   6.6800532   6.6800531   6.6800536
   6.6800532   6.6800532   6.6800531   6.6800532   6.6800532   6.6800536
   7.6976660   7.6976664   7.6976660   7.6976664   7.6976661   7.6976660
   7.6976666   7.6976665   7.6976661   7.6976665   7.6976666   7.6976660
   6.1693600   6.1693597   6.1693600   6.1693597   6.1693600   6.1693602
   6.1693609   6.1693597   6.1693600   6.1693597   6.1693609   6.1693602
   7.7091269   7.7091267   7.7091269   7.7091267   7.7091267   7.7091268
   7.7091266   7.7091268   7.7091267   7.7091268   7.7091266   7.7091268
 TTTTTTTTTTTTTTTTTTTTTTTTTTTTTT MOQGAD      TELAPSE     1780.12 TCPU      867.02
 TTTTTTTTTTTTTTTTTTTTTTTTTTTTTT SHELLXN     TELAPSE     1917.16 TCPU      954.10
 TTTTTTTTTTTTTTTTTTTTTTTTTTTTTT MONMO3      TELAPSE     1928.56 TCPU      965.50
 NUMERICALLY INTEGRATED DENSITY    635.9999183540
 TTTTTTTTTTTTTTTTTTTTTTTTTTTTTT NUMDFT      TELAPSE     1940.28 TCPU      977.21
 CYC   1 ETOT(AU) -4.540423661841E+03 DETOT  2.28E+01 tst  0.00E+00 PX  1.00E+00
 TTTTTTTTTTTTTTTTTTTTTTTTTTTTTT DIIS        TELAPSE     1943.46 TCPU      980.39
 DIIS TEST: 0.92431E+01 AT SCF   CYCLE   1 - MIX   30 %
 TTTTTTTTTTTTTTTTTTTTTTTTTTTTTT FDIK        TELAPSE     1966.31 TCPU      987.06
 INSULATING STATE
 TOP OF VALENCE BANDS -    BAND    318; K    6; EIG -2.0615514E-01 AU
 TOP OF VALENCE BANDS -    BAND    318; K    1; EIG -2.0654530E-01 AU
 BOTTOM OF VIRTUAL BANDS - BAND    319; K    1; EIG -5.3895654E-03 AU
 INDIRECT ENERGY BAND GAP:   5.4631 eV
 TTTTTTTTTTTTTTTTTTTTTTTTTTTTTT PDIG        TELAPSE     1967.77 TCPU      988.52
 CHARGE NORMALIZATION FACTOR   1.00000000
 TOTAL ATOMIC CHARGES:
   0.9131015   0.9128801   0.9131015   0.9128801   0.9137947   0.9132086
   0.9139224   0.9134357   0.9137947   0.9134357   0.9139224   0.9132086
   0.9169537   0.9173860   0.9169537   0.9173860   0.9171291   0.9174757
   0.9170893   0.9173824   0.9171291   0.9173824   0.9170893   0.9174757
   0.8851711   0.8848241   0.8851711   0.8848241   0.8847744   0.8849987
   0.8845845   0.8849373   0.8847744   0.8849373   0.8845845   0.8849987
   0.8963909   0.8965903   0.8963909   0.8965903   0.8964551   0.8955020
   0.8961703   0.8959246   0.8964551   0.8959246   0.8961703   0.8955020
   0.8960492   0.8960182   0.8960492   0.8960182   0.8956260   0.8954081
   0.8954899   0.8953585   0.8956260   0.8953585   0.8954899   0.8954081
  19.1064596  19.1064596  19.1099461  19.1089094  19.1091411  19.1089094
   5.7845001   5.7840458   5.7845001   5.7840458   5.7836417   5.7834147
   5.7839164   5.7828488   5.7836417   5.7828488   5.7839164   5.7834147
   5.9971722   5.9964650   5.9971722   5.9964650   5.9930875   5.9967920
   5.9938670   5.9964153   5.9930875   5.9964153   5.9938670   5.9967920
   6.2192370   6.2198875   6.2192370   6.2198875   6.2203396   6.2215501
   6.2203023   6.2213776   6.2203396   6.2213776   6.2203023   6.2215501
   7.4837552   7.4835351   7.4837552   7.4835351   7.4833480   7.4826997
   7.4833936   7.4824082   7.4833480   7.4824082   7.4833936   7.4826997
   5.9672041   5.9676961   5.9672041   5.9676961   5.9708224   5.9679091
   5.9697391   5.9683010   5.9708224   5.9683010   5.9697391   5.9679091
   7.4873384   7.4871990   7.4873384   7.4871990   7.4854524   7.4870615
   7.4864535   7.4878782   7.4854524   7.4878782   7.4864535   7.4870615
 TTTTTTTTTTTTTTTTTTTTTTTTTTTTTT MOQGAD      TELAPSE     1967.79 TCPU      988.54
 TTTTTTTTTTTTTTTTTTTTTTTTTTTTTT SHELLXN     TELAPSE     2114.40 TCPU     1075.59
 TTTTTTTTTTTTTTTTTTTTTTTTTTTTTT MONMO3      TELAPSE     2122.19 TCPU     1083.37
 NUMERICALLY INTEGRATED DENSITY    635.9998952080
 TTTTTTTTTTTTTTTTTTTTTTTTTTTTTT NUMDFT      TELAPSE     2133.88 TCPU     1095.07
 CYC   2 ETOT(AU) -4.541359726450E+03 DETOT -9.36E-01 tst  1.54E-03 PX  1.42E-01
 TTTTTTTTTTTTTTTTTTTTTTTTTTTTTT DIIS        TELAPSE     2138.13 TCPU     1099.32
 DIIS TEST: 0.33388E+01 AT SCF   CYCLE   2 - DIIS ACTIVE - HISTORY:     2 CYCLES
 TTTTTTTTTTTTTTTTTTTTTTTTTTTTTT FDIK        TELAPSE     2164.94 TCPU     1107.50
 INSULATING STATE
 TOP OF VALENCE BANDS -    BAND    318; K    6; EIG -2.2996692E-01 AU
 TOP OF VALENCE BANDS -    BAND    318; K    1; EIG -2.3033243E-01 AU
 BOTTOM OF VIRTUAL BANDS - BAND    319; K    1; EIG  2.2483789E-03 AU
 INDIRECT ENERGY BAND GAP:   6.3189 eV
 TTTTTTTTTTTTTTTTTTTTTTTTTTTTTT PDIG        TELAPSE     2166.43 TCPU     1108.99
 CHARGE NORMALIZATION FACTOR   1.00000000
 TOTAL ATOMIC CHARGES:
   0.8700392   0.8698647   0.8700392   0.8698647   0.8698787   0.8702673
   0.8697480   0.8703375   0.8698787   0.8703375   0.8697480   0.8702673
   0.8729411   0.8728298   0.8729411   0.8728298   0.8722582   0.8727275
   0.8725330   0.8729428   0.8722582   0.8729428   0.8725330   0.8727275
   0.8704463   0.8702315   0.8704463   0.8702315   0.8704762   0.8704443
   0.8704555   0.8706661   0.8704762   0.8706661   0.8704555   0.8704443
   0.8740298   0.8737987   0.8740298   0.8737987   0.8738284   0.8738188
   0.8737934   0.8736637   0.8738284   0.8736637   0.8737934   0.8738188
   0.8733240   0.8735123   0.8733240   0.8735123   0.8732351   0.8733806
   0.8733982   0.8734489   0.8732351   0.8734489   0.8733982   0.8733806
  18.7798772  18.7798772  18.7811320  18.7809987  18.7811146  18.7809987
   5.6291137   5.6289921   5.6291137   5.6289921   5.6268802   5.6283868
   5.6281176   5.6279342   5.6268802   5.6279342   5.6281176   5.6283868
   6.0556524   6.0560821   6.0556524   6.0560821   6.0572228   6.0566107
   6.0566106   6.0571064   6.0572228   6.0571064   6.0566106   6.0566107
   6.2844857   6.2851534   6.2844857   6.2851534   6.2862796   6.2848052
   6.2854277   6.2847710   6.2862796   6.2847710   6.2854277   6.2848052
   7.6135070   7.6131007   7.6135070   7.6131007   7.6140798   7.6137901
   7.6137932   7.6138028   7.6140798   7.6138028   7.6137932   7.6137901
   6.0351523   6.0355638   6.0351523   6.0355638   6.0341591   6.0350765
   6.0341951   6.0343333   6.0341591   6.0343333   6.0341951   6.0350765
   7.6313638   7.6308488   7.6313638   7.6308488   7.6309697   7.6306220
   7.6308069   7.6308840   7.6309697   7.6308840   7.6308069   7.6306220
 TTTTTTTTTTTTTTTTTTTTTTTTTTTTTT MOQGAD      TELAPSE     2166.46 TCPU     1109.02
 TTTTTTTTTTTTTTTTTTTTTTTTTTTTTT SHELLXN     TELAPSE     2304.70 TCPU     1196.07
 TTTTTTTTTTTTTTTTTTTTTTTTTTTTTT MONMO3      TELAPSE     2313.86 TCPU     1205.23
 NUMERICALLY INTEGRATED DENSITY    635.9999003044
 TTTTTTTTTTTTTTTTTTTTTTTTTTTTTT NUMDFT      TELAPSE     2325.51 TCPU     1216.88
 CYC   3 ETOT(AU) -4.541754930012E+03 DETOT -3.95E-01 tst  4.69E-04 PX  7.17E-02
 TTTTTTTTTTTTTTTTTTTTTTTTTTTTTT DIIS        TELAPSE     2330.06 TCPU     1221.43
 DIIS TEST: 0.42921E+00 AT SCF   CYCLE   3 - DIIS ACTIVE - HISTORY:     3 CYCLES
 TTTTTTTTTTTTTTTTTTTTTTTTTTTTTT FDIK        TELAPSE     2367.93 TCPU     1245.83
 INSULATING STATE
 TOP OF VALENCE BANDS -    BAND    318; K    6; EIG -2.3547043E-01 AU
 TOP OF VALENCE BANDS -    BAND    318; K    1; EIG -2.3581369E-01 AU
 BOTTOM OF VIRTUAL BANDS - BAND    319; K    1; EIG -1.0180959E-03 AU
 INDIRECT ENERGY BAND GAP:   6.3798 eV
 TTTTTTTTTTTTTTTTTTTTTTTTTTTTTT PDIG        TELAPSE     2369.50 TCPU     1247.40
 CHARGE NORMALIZATION FACTOR   1.00000000
 TOTAL ATOMIC CHARGES:
   0.8642109   0.8642149   0.8642109   0.8642149   0.8642500   0.8642384
   0.8641751   0.8641496   0.8642500   0.8641496   0.8641751   0.8642384
   0.8682592   0.8682451   0.8682592   0.8682451   0.8680915   0.8681827
   0.8681152   0.8681231   0.8680915   0.8681231   0.8681152   0.8681827
   0.8590989   0.8590808   0.8590989   0.8590808   0.8591568   0.8591183
   0.8591155   0.8591328   0.8591568   0.8591328   0.8591155   0.8591183
   0.8594349   0.8593780   0.8594349   0.8593780   0.8593083   0.8593620
   0.8593249   0.8593352   0.8593083   0.8593352   0.8593249   0.8593620
   0.8595611   0.8595472   0.8595611   0.8595472   0.8595953   0.8595234
   0.8595423   0.8595947   0.8595953   0.8595947   0.8595423   0.8595234
  18.7851262  18.7851262  18.7852440  18.7852117  18.7853189  18.7852117
   5.6645418   5.6647350   5.6645418   5.6647350   5.6641052   5.6643037
   5.6642951   5.6644587   5.6641052   5.6644587   5.6642951   5.6643037
   6.0598104   6.0598707   6.0598104   6.0598707   6.0600150   6.0600979
   6.0599397   6.0603332   6.0600150   6.0603332   6.0599397   6.0600979
   6.3284857   6.3285581   6.3284857   6.3285581   6.3286140   6.3285348
   6.3285121   6.3284995   6.3286140   6.3284995   6.3285121   6.3285348
   7.5976506   7.5976003   7.5976506   7.5976003   7.5978967   7.5977487
   7.5978479   7.5975469   7.5978967   7.5975469   7.5978479   7.5977487
   6.0380222   6.0379943   6.0380222   6.0379943   6.0377150   6.0377744
   6.0378393   6.0377100   6.0377150   6.0377100   6.0378393   6.0377744
   7.6083546   7.6082812   7.6083546   7.6082812   7.6085354   7.6085585
   7.6086210   7.6085071   7.6085354   7.6085071   7.6086210   7.6085585
 TTTTTTTTTTTTTTTTTTTTTTTTTTTTTT MOQGAD      TELAPSE     2369.52 TCPU     1247.43
 TTTTTTTTTTTTTTTTTTTTTTTTTTTTTT SHELLXN     TELAPSE     2512.02 TCPU     1334.48
 TTTTTTTTTTTTTTTTTTTTTTTTTTTTTT MONMO3      TELAPSE     2521.41 TCPU     1343.88
 NUMERICALLY INTEGRATED DENSITY    635.9999005865
 TTTTTTTTTTTTTTTTTTTTTTTTTTTTTT NUMDFT      TELAPSE     2533.12 TCPU     1355.58
 CYC   4 ETOT(AU) -4.541813514314E+03 DETOT -5.86E-02 tst  5.17E-05 PX  3.07E-02
 TTTTTTTTTTTTTTTTTTTTTTTTTTTTTT DIIS        TELAPSE     2544.05 TCPU     1366.51
 DIIS TEST: 0.18959E-01 AT SCF   CYCLE   4 - DIIS ACTIVE - HISTORY:     4 CYCLES
 TTTTTTTTTTTTTTTTTTTTTTTTTTTTTT FDIK        TELAPSE     2582.00 TCPU     1393.17
 INSULATING STATE
 TOP OF VALENCE BANDS -    BAND    318; K    6; EIG -2.3632834E-01 AU
 TOP OF VALENCE BANDS -    BAND    318; K    1; EIG -2.3667753E-01 AU
 BOTTOM OF VIRTUAL BANDS - BAND    319; K    1; EIG -1.4993645E-03 AU
 INDIRECT ENERGY BAND GAP:   6.3900 eV
 TTTTTTTTTTTTTTTTTTTTTTTTTTTTTT PDIG        TELAPSE     2583.46 TCPU     1394.63
 CHARGE NORMALIZATION FACTOR   1.00000000
 TOTAL ATOMIC CHARGES:
   0.8639232   0.8639120   0.8639232   0.8639120   0.8639312   0.8639645
   0.8639123   0.8639527   0.8639312   0.8639527   0.8639123   0.8639645
   0.8680249   0.8680428   0.8680249   0.8680428   0.8680557   0.8680551
   0.8680682   0.8680671   0.8680557   0.8680671   0.8680682   0.8680551
   0.8606438   0.8606263   0.8606438   0.8606263   0.8606512   0.8606571
   0.8606598   0.8606570   0.8606512   0.8606570   0.8606598   0.8606571
   0.8619168   0.8619062   0.8619168   0.8619062   0.8618877   0.8618628
   0.8618866   0.8618722   0.8618877   0.8618722   0.8618866   0.8618628
   0.8618452   0.8618461   0.8618452   0.8618461   0.8618338   0.8618190
   0.8618491   0.8618143   0.8618338   0.8618143   0.8618491   0.8618190
  18.7714017  18.7714017  18.7714545  18.7713779  18.7713558  18.7713779
   5.6721858   5.6721155   5.6721858   5.6721155   5.6721259   5.6722996
   5.6721745   5.6722490   5.6721259   5.6722490   5.6721745   5.6722996
   6.0638861   6.0639090   6.0638861   6.0639090   6.0640368   6.0639027
   6.0640808   6.0638727   6.0640368   6.0638727   6.0640808   6.0639027
   6.3212097   6.3212577   6.3212097   6.3212577   6.3212777   6.3212852
   6.3212626   6.3213116   6.3212777   6.3213116   6.3212626   6.3212852
   7.5921884   7.5922275   7.5921884   7.5922275   7.5921651   7.5922497
   7.5921399   7.5922513   7.5921651   7.5922513   7.5921399   7.5922497
   6.0417309   6.0416989   6.0417309   6.0416989   6.0415828   6.0416694
   6.0415376   6.0416572   6.0415828   6.0416572   6.0415376   6.0416694
   7.6067666   7.6067523   7.6067666   7.6067523   7.6067586   7.6065280
   7.6067467   7.6065771   7.6067586   7.6065771   7.6067467   7.6065280
 TTTTTTTTTTTTTTTTTTTTTTTTTTTTTT MOQGAD      TELAPSE     2583.49 TCPU     1394.66
 TTTTTTTTTTTTTTTTTTTTTTTTTTTTTT SHELLXN     TELAPSE     2726.70 TCPU     1481.70
 TTTTTTTTTTTTTTTTTTTTTTTTTTTTTT MONMO3      TELAPSE     2736.85 TCPU     1491.86
 NUMERICALLY INTEGRATED DENSITY    635.9999004847
 TTTTTTTTTTTTTTTTTTTTTTTTTTTTTT NUMDFT      TELAPSE     2748.62 TCPU     1503.62
 CYC   5 ETOT(AU) -4.541815883728E+03 DETOT -2.37E-03 tst  3.26E-06 PX  7.35E-03
 TTTTTTTTTTTTTTTTTTTTTTTTTTTTTT DIIS        TELAPSE     2758.29 TCPU     1513.30
 DIIS TEST: 0.38779E-02 AT SCF   CYCLE   5 - DIIS ACTIVE - HISTORY:     5 CYCLES
 TTTTTTTTTTTTTTTTTTTTTTTTTTTTTT FDIK        TELAPSE     2791.09 TCPU     1530.60
 INSULATING STATE
 TOP OF VALENCE BANDS -    BAND    318; K    6; EIG -2.3658926E-01 AU
 TOP OF VALENCE BANDS -    BAND    318; K    1; EIG -2.3693547E-01 AU
 BOTTOM OF VIRTUAL BANDS - BAND    319; K    1; EIG -1.8976688E-03 AU
 INDIRECT ENERGY BAND GAP:   6.3863 eV
 TTTTTTTTTTTTTTTTTTTTTTTTTTTTTT PDIG        TELAPSE     2792.90 TCPU     1532.40
 CHARGE NORMALIZATION FACTOR   1.00000000
 TOTAL ATOMIC CHARGES:
   0.8629548   0.8629557   0.8629548   0.8629557   0.8629618   0.8629638
   0.8629581   0.8629568   0.8629618   0.8629568   0.8629581   0.8629638
   0.8672269   0.8672239   0.8672269   0.8672239   0.8672208   0.8672147
   0.8672226   0.8672145   0.8672208   0.8672145   0.8672226   0.8672147
   0.8626419   0.8626381   0.8626419   0.8626381   0.8626461   0.8626447
   0.8626448   0.8626473   0.8626461   0.8626473   0.8626448   0.8626447
   0.8621962   0.8621967   0.8621962   0.8621967   0.8622055   0.8622108
   0.8622046   0.8622099   0.8622055   0.8622099   0.8622046   0.8622108
   0.8623063   0.8623091   0.8623063   0.8623091   0.8623184   0.8623134
   0.8623194   0.8623123   0.8623184   0.8623123   0.8623194   0.8623134
  18.7685714  18.7685714  18.7686109  18.7686017  18.7685761  18.7686017
   5.6625960   5.6625815   5.6625960   5.6625815   5.6625660   5.6624772
   5.6625686   5.6624766   5.6625660   5.6624766   5.6625686   5.6624772
   6.0627604   6.0627359   6.0627604   6.0627359   6.0627166   6.0627782
   6.0627229   6.0627606   6.0627166   6.0627606   6.0627229   6.0627782
   6.3185491   6.3185515   6.3185491   6.3185515   6.3185233   6.3185459
   6.3185230   6.3185341   6.3185233   6.3185341   6.3185230   6.3185459
   7.6006861   7.6006925   7.6006861   7.6006925   7.6007571   7.6006770
   7.6007644   7.6006956   7.6007571   7.6006956   7.6007644   7.6006770
   6.0402126   6.0402142   6.0402126   6.0402142   6.0402512   6.0402417
   6.0402517   6.0402564   6.0402512   6.0402564   6.0402517   6.0402417
   7.6135671   7.6135841   7.6135671   7.6135841   7.6135331   7.6136544
   7.6135320   7.6136552   7.6135331   7.6136552   7.6135320   7.6136544
 TTTTTTTTTTTTTTTTTTTTTTTTTTTTTT MOQGAD      TELAPSE     2792.92 TCPU     1532.42
 TTTTTTTTTTTTTTTTTTTTTTTTTTTTTT SHELLXN     TELAPSE     2936.14 TCPU     1619.51
 TTTTTTTTTTTTTTTTTTTTTTTTTTTTTT MONMO3      TELAPSE     2945.78 TCPU     1629.14
 NUMERICALLY INTEGRATED DENSITY    635.9999005817
 TTTTTTTTTTTTTTTTTTTTTTTTTTTTTT NUMDFT      TELAPSE     2957.45 TCPU     1640.81
 CYC   6 ETOT(AU) -4.541816267648E+03 DETOT -3.84E-04 tst  7.38E-07 PX  2.44E-03
 TTTTTTTTTTTTTTTTTTTTTTTTTTTTTT DIIS        TELAPSE     2968.57 TCPU     1651.93
 DIIS TEST: 0.13001E-02 AT SCF   CYCLE   6 - DIIS ACTIVE - HISTORY:     6 CYCLES
 TTTTTTTTTTTTTTTTTTTTTTTTTTTTTT FDIK        TELAPSE     3005.64 TCPU     1671.97
 INSULATING STATE
 TOP OF VALENCE BANDS -    BAND    318; K    6; EIG -2.3660612E-01 AU
 TOP OF VALENCE BANDS -    BAND    318; K    1; EIG -2.3695322E-01 AU
 BOTTOM OF VIRTUAL BANDS - BAND    319; K    1; EIG -1.9626457E-03 AU
 INDIRECT ENERGY BAND GAP:   6.3850 eV
 TTTTTTTTTTTTTTTTTTTTTTTTTTTTTT PDIG        TELAPSE     3007.34 TCPU     1673.68
 CHARGE NORMALIZATION FACTOR   1.00000000
 TOTAL ATOMIC CHARGES:
   0.8631830   0.8631838   0.8631830   0.8631838   0.8631850   0.8631831
   0.8631847   0.8631807   0.8631850   0.8631807   0.8631847   0.8631831
   0.8674598   0.8674573   0.8674598   0.8674573   0.8674543   0.8674580
   0.8674553   0.8674592   0.8674543   0.8674592   0.8674553   0.8674580
   0.8623809   0.8623800   0.8623809   0.8623800   0.8623814   0.8623808
   0.8623803   0.8623812   0.8623814   0.8623812   0.8623803   0.8623808
   0.8617657   0.8617651   0.8617657   0.8617651   0.8617666   0.8617603
   0.8617672   0.8617608   0.8617666   0.8617608   0.8617672   0.8617603
   0.8617613   0.8617609   0.8617613   0.8617609   0.8617596   0.8617627
   0.8617593   0.8617636   0.8617596   0.8617636   0.8617593   0.8617627
  18.7701311  18.7701311  18.7701402  18.7701391  18.7701412  18.7701391
   5.6681776   5.6681826   5.6681776   5.6681826   5.6681834   5.6682051
   5.6681833   5.6682071   5.6681834   5.6682071   5.6681833   5.6682051
   6.0633125   6.0633104   6.0633125   6.0633104   6.0632881   6.0633115
   6.0632874   6.0633113   6.0632881   6.0633113   6.0632874   6.0633115
   6.3202758   6.3202768   6.3202758   6.3202768   6.3202736   6.3202728
   6.3202686   6.3202680   6.3202736   6.3202680   6.3202686   6.3202728
   7.5958287   7.5958292   7.5958287   7.5958292   7.5958122   7.5958607
   7.5958136   7.5958617   7.5958122   7.5958617   7.5958136   7.5958607
   6.0410856   6.0410879   6.0410856   6.0410879   6.0410979   6.0410647
   6.0411003   6.0410721   6.0410979   6.0410721   6.0411003   6.0410647
   7.6097032   7.6097020   7.6097032   7.6097020   7.6097255   7.6096746
   7.6097267   7.6096647   7.6097255   7.6096647   7.6097267   7.6096746
 TTTTTTTTTTTTTTTTTTTTTTTTTTTTTT MOQGAD      TELAPSE     3007.37 TCPU     1673.70
 TTTTTTTTTTTTTTTTTTTTTTTTTTTTTT SHELLXN     TELAPSE     3140.72 TCPU     1760.77
 TTTTTTTTTTTTTTTTTTTTTTTTTTTTTT MONMO3      TELAPSE     3150.64 TCPU     1770.69
 NUMERICALLY INTEGRATED DENSITY    635.9999004759
 TTTTTTTTTTTTTTTTTTTTTTTTTTTTTT NUMDFT      TELAPSE     3162.28 TCPU     1782.33
 CYC   7 ETOT(AU) -4.541816396784E+03 DETOT -1.29E-04 tst  1.92E-07 PX  9.07E-04
 TTTTTTTTTTTTTTTTTTTTTTTTTTTTTT DIIS        TELAPSE     3165.40 TCPU     1785.45
 DIIS TEST: 0.66742E-04 AT SCF   CYCLE   7 - DIIS ACTIVE - HISTORY:     7 CYCLES
 TTTTTTTTTTTTTTTTTTTTTTTTTTTTTT FDIK        TELAPSE     3189.33 TCPU     1791.60
 INSULATING STATE
 TOP OF VALENCE BANDS -    BAND    318; K    6; EIG -2.3658525E-01 AU
 TOP OF VALENCE BANDS -    BAND    318; K    1; EIG -2.3693235E-01 AU
 BOTTOM OF VIRTUAL BANDS - BAND    319; K    1; EIG -1.9163212E-03 AU
 INDIRECT ENERGY BAND GAP:   6.3857 eV
 TTTTTTTTTTTTTTTTTTTTTTTTTTTTTT PDIG        TELAPSE     3190.78 TCPU     1793.06
 CHARGE NORMALIZATION FACTOR   1.00000000
 TOTAL ATOMIC CHARGES:
   0.8631915   0.8631893   0.8631915   0.8631893   0.8631887   0.8631953
   0.8631890   0.8631953   0.8631887   0.8631953   0.8631890   0.8631953
   0.8675298   0.8675303   0.8675298   0.8675303   0.8675342   0.8675300
   0.8675344   0.8675301   0.8675342   0.8675301   0.8675344   0.8675300
   0.8621540   0.8621546   0.8621540   0.8621546   0.8621576   0.8621556
   0.8621584   0.8621564   0.8621576   0.8621564   0.8621584   0.8621556
   0.8619706   0.8619707   0.8619706   0.8619707   0.8619679   0.8619742
   0.8619678   0.8619742   0.8619679   0.8619742   0.8619678   0.8619742
   0.8619477   0.8619475   0.8619477   0.8619475   0.8619514   0.8619443
   0.8619519   0.8619447   0.8619514   0.8619447   0.8619519   0.8619443
  18.7699509  18.7699509  18.7699522  18.7699480  18.7699505  18.7699480
   5.6668529   5.6668523   5.6668529   5.6668523   5.6668494   5.6668403
   5.6668478   5.6668400   5.6668494   5.6668400   5.6668478   5.6668403
   6.0633724   6.0633753   6.0633724   6.0633753   6.0634178   6.0633564
   6.0634174   6.0633587   6.0634178   6.0633587   6.0634174   6.0633564
   6.3200574   6.3200571   6.3200574   6.3200571   6.3200553   6.3200620
   6.3200539   6.3200606   6.3200553   6.3200606   6.3200539   6.3200620
   7.5968955   7.5968965   7.5968955   7.5968965   7.5969121   7.5968509
   7.5969139   7.5968497   7.5969121   7.5968497   7.5969139   7.5968509
   6.0408320   6.0408300   6.0408320   6.0408300   6.0408093   6.0408680
   6.0408089   6.0408654   6.0408093   6.0408654   6.0408089   6.0408680
   7.6102194   7.6102194   7.6102194   7.6102194   7.6101845   7.6102464
   7.6101842   7.6102495   7.6101845   7.6102495   7.6101842   7.6102464
 TTTTTTTTTTTTTTTTTTTTTTTTTTTTTT MOQGAD      TELAPSE     3190.81 TCPU     1793.08
 TTTTTTTTTTTTTTTTTTTTTTTTTTTTTT SHELLXN     TELAPSE     3326.27 TCPU     1880.13
 TTTTTTTTTTTTTTTTTTTTTTTTTTTTTT MONMO3      TELAPSE     3338.28 TCPU     1892.14
 NUMERICALLY INTEGRATED DENSITY    635.9999004934
 TTTTTTTTTTTTTTTTTTTTTTTTTTTTTT NUMDFT      TELAPSE     3349.97 TCPU     1903.82
 CYC   8 ETOT(AU) -4.541816397751E+03 DETOT -9.66E-07 tst  1.49E-08 PX  2.00E-04
 TTTTTTTTTTTTTTTTTTTTTTTTTTTTTT DIIS        TELAPSE     3353.52 TCPU     1907.38
 DIIS TEST: 0.10086E-04 AT SCF   CYCLE   8 - DIIS ACTIVE - HISTORY:     8 CYCLES
 TTTTTTTTTTTTTTTTTTTTTTTTTTTTTT FDIK        TELAPSE     3375.58 TCPU     1912.36
 INSULATING STATE
 TOP OF VALENCE BANDS -    BAND    318; K    6; EIG -2.3661645E-01 AU
 TOP OF VALENCE BANDS -    BAND    318; K    1; EIG -2.3696342E-01 AU
 BOTTOM OF VIRTUAL BANDS - BAND    319; K    1; EIG -1.9543057E-03 AU
 INDIRECT ENERGY BAND GAP:   6.3855 eV
 TTTTTTTTTTTTTTTTTTTTTTTTTTTTTT PDIG        TELAPSE     3377.04 TCPU     1913.82
 CHARGE NORMALIZATION FACTOR   1.00000000
 TOTAL ATOMIC CHARGES:
   0.8631662   0.8631643   0.8631662   0.8631643   0.8631659   0.8631596
   0.8631664   0.8631599   0.8631659   0.8631599   0.8631664   0.8631596
   0.8674593   0.8674600   0.8674593   0.8674600   0.8674533   0.8674580
   0.8674538   0.8674581   0.8674533   0.8674581   0.8674538   0.8674580
   0.8623374   0.8623378   0.8623374   0.8623378   0.8623358   0.8623371
   0.8623362   0.8623378   0.8623358   0.8623378   0.8623362   0.8623371
   0.8618757   0.8618757   0.8618757   0.8618757   0.8618778   0.8618707
   0.8618776   0.8618706   0.8618778   0.8618706   0.8618776   0.8618707
   0.8618725   0.8618729   0.8618725   0.8618729   0.8618681   0.8618746
   0.8618681   0.8618751   0.8618681   0.8618751   0.8618681   0.8618746
  18.7697873  18.7697873  18.7697880  18.7697895  18.7697872  18.7697895
   5.6672965   5.6672957   5.6672965   5.6672957   5.6673043   5.6673065
   5.6673031   5.6673057   5.6673043   5.6673057   5.6673031   5.6673065
   6.0631563   6.0631577   6.0631563   6.0631577   6.0631218   6.0631737
   6.0631201   6.0631775   6.0631218   6.0631775   6.0631201   6.0631737
   6.3199811   6.3199801   6.3199811   6.3199801   6.3199792   6.3199773
   6.3199787   6.3199766   6.3199792   6.3199766   6.3199787   6.3199773
   7.5966191   7.5966194   7.5966191   7.5966194   7.5965944   7.5966686
   7.5965952   7.5966676   7.5965944   7.5966676   7.5965952   7.5966686
   6.0409016   6.0409010   6.0409016   6.0409010   6.0409215   6.0408673
   6.0409227   6.0408649   6.0409215   6.0408649   6.0409227   6.0408673
   7.6104428   7.6104434   7.6104428   7.6104434   7.6104824   7.6104116
   7.6104814   7.6104126   7.6104824   7.6104126   7.6104814   7.6104116
 TTTTTTTTTTTTTTTTTTTTTTTTTTTTTT MOQGAD      TELAPSE     3377.06 TCPU     1913.84
 TTTTTTTTTTTTTTTTTTTTTTTTTTTTTT SHELLXN     TELAPSE     3511.95 TCPU     2000.91
 TTTTTTTTTTTTTTTTTTTTTTTTTTTTTT MONMO3      TELAPSE     3530.74 TCPU     2019.71
 NUMERICALLY INTEGRATED DENSITY    635.9999004920
 TTTTTTTTTTTTTTTTTTTTTTTTTTTTTT NUMDFT      TELAPSE     3542.31 TCPU     2031.28
 CYC   9 ETOT(AU) -4.541816401885E+03 DETOT -4.13E-06 tst  2.42E-09 PX  9.87E-05
 TTTTTTTTTTTTTTTTTTTTTTTTTTTTTT DIIS        TELAPSE     3552.96 TCPU     2041.93
 DIIS TEST: 0.32001E-05 AT SCF   CYCLE   9 - DIIS ACTIVE - HISTORY:     9 CYCLES
 TTTTTTTTTTTTTTTTTTTTTTTTTTTTTT FDIK        TELAPSE     3587.17 TCPU     2065.47
 INSULATING STATE
 TOP OF VALENCE BANDS -    BAND    318; K    6; EIG -2.3661053E-01 AU
 TOP OF VALENCE BANDS -    BAND    318; K    1; EIG -2.3695776E-01 AU
 BOTTOM OF VIRTUAL BANDS - BAND    319; K    1; EIG -1.9498607E-03 AU
 INDIRECT ENERGY BAND GAP:   6.3854 eV
 TTTTTTTTTTTTTTTTTTTTTTTTTTTTTT PDIG        TELAPSE     3589.64 TCPU     2067.93
 CHARGE NORMALIZATION FACTOR   1.00000000
 TOTAL ATOMIC CHARGES:
   0.8631468   0.8631452   0.8631468   0.8631452   0.8631462   0.8631493
   0.8631467   0.8631489   0.8631462   0.8631489   0.8631467   0.8631493
   0.8674650   0.8674644   0.8674650   0.8674644   0.8674681   0.8674645
   0.8674676   0.8674646   0.8674681   0.8674646   0.8674676   0.8674645
   0.8623280   0.8623283   0.8623280   0.8623283   0.8623289   0.8623281
   0.8623293   0.8623284   0.8623289   0.8623284   0.8623293   0.8623281
   0.8618945   0.8618946   0.8618945   0.8618946   0.8618937   0.8618979
   0.8618935   0.8618982   0.8618937   0.8618982   0.8618935   0.8618979
   0.8618874   0.8618875   0.8618874   0.8618875   0.8618912   0.8618855
   0.8618904   0.8618854   0.8618912   0.8618854   0.8618904   0.8618855
  18.7698570  18.7698570  18.7698583  18.7698565  18.7698570  18.7698565
   5.6671881   5.6671874   5.6671881   5.6671874   5.6671829   5.6671836
   5.6671818   5.6671828   5.6671829   5.6671828   5.6671818   5.6671836
   6.0633276   6.0633276   6.0633276   6.0633276   6.0633459   6.0633149
   6.0633461   6.0633184   6.0633459   6.0633184   6.0633461   6.0633149
   6.3200080   6.3200081   6.3200080   6.3200081   6.3200069   6.3200089
   6.3200077   6.3200091   6.3200069   6.3200091   6.3200077   6.3200089
   7.5967226   7.5967228   7.5967226   7.5967228   7.5967428   7.5966884
   7.5967427   7.5966885   7.5967428   7.5966885   7.5967427   7.5966884
   6.0409134   6.0409156   6.0409134   6.0409156   6.0409072   6.0409384
   6.0409070   6.0409371   6.0409072   6.0409371   6.0409070   6.0409384
   7.6101881   7.6101874   7.6101881   7.6101874   7.6101594   7.6102125
   7.6101597   7.6102111   7.6101594   7.6102111   7.6101597   7.6102125
 TTTTTTTTTTTTTTTTTTTTTTTTTTTTTT MOQGAD      TELAPSE     3589.66 TCPU     2067.96
 TTTTTTTTTTTTTTTTTTTTTTTTTTTTTT SHELLXN     TELAPSE     3725.50 TCPU     2154.91
 TTTTTTTTTTTTTTTTTTTTTTTTTTTTTT MONMO3      TELAPSE     3735.28 TCPU     2164.69
 NUMERICALLY INTEGRATED DENSITY    635.9999004914
 TTTTTTTTTTTTTTTTTTTTTTTTTTTTTT NUMDFT      TELAPSE     3747.01 TCPU     2176.41
 CYC  10 ETOT(AU) -4.541816401560E+03 DETOT  3.25E-07 tst  9.82E-10 PX  5.01E-05
 TTTTTTTTTTTTTTTTTTTTTTTTTTTTTT DIIS        TELAPSE     3750.99 TCPU     2180.40
 DIIS TEST: 0.93341E-06 AT SCF   CYCLE  10 - DIIS ACTIVE - HISTORY:    10 CYCLES
 TTTTTTTTTTTTTTTTTTTTTTTTTTTTTT FDIK        TELAPSE     3774.48 TCPU     2186.70
 INSULATING STATE
 TOP OF VALENCE BANDS -    BAND    318; K    6; EIG -2.3660739E-01 AU
 TOP OF VALENCE BANDS -    BAND    318; K    1; EIG -2.3695450E-01 AU
 BOTTOM OF VIRTUAL BANDS - BAND    319; K    1; EIG -1.9476325E-03 AU
 INDIRECT ENERGY BAND GAP:   6.3854 eV
 TTTTTTTTTTTTTTTTTTTTTTTTTTTTTT PDIG        TELAPSE     3775.94 TCPU     2188.15
 CHARGE NORMALIZATION FACTOR   1.00000000
 TOTAL ATOMIC CHARGES:
   0.8631622   0.8631615   0.8631622   0.8631615   0.8631619   0.8631597
   0.8631620   0.8631592   0.8631619   0.8631592   0.8631620   0.8631597
   0.8674719   0.8674712   0.8674719   0.8674712   0.8674689   0.8674713
   0.8674690   0.8674715   0.8674689   0.8674715   0.8674690   0.8674713
   0.8623050   0.8623054   0.8623050   0.8623054   0.8623044   0.8623047
   0.8623046   0.8623045   0.8623044   0.8623045   0.8623046   0.8623047
   0.8619004   0.8619002   0.8619004   0.8619002   0.8619007   0.8618972
   0.8619006   0.8618974   0.8619007   0.8618974   0.8619006   0.8618972
   0.8618868   0.8618871   0.8618868   0.8618871   0.8618845   0.8618879
   0.8618841   0.8618879   0.8618845   0.8618879   0.8618841   0.8618879
  18.7698512  18.7698512  18.7698510  18.7698524  18.7698511  18.7698524
   5.6671888   5.6671887   5.6671888   5.6671887   5.6671949   5.6671933
   5.6671943   5.6671933   5.6671949   5.6671933   5.6671943   5.6671933
   6.0632678   6.0632694   6.0632678   6.0632694   6.0632550   6.0632768
   6.0632536   6.0632776   6.0632550   6.0632776   6.0632536   6.0632768
   6.3200214   6.3200212   6.3200214   6.3200212   6.3200226   6.3200227
   6.3200226   6.3200231   6.3200226   6.3200231   6.3200226   6.3200227
   7.5966580   7.5966587   7.5966580   7.5966587   7.5966399   7.5966821
   7.5966405   7.5966825   7.5966399   7.5966825   7.5966405   7.5966821
   6.0409128   6.0409124   6.0409128   6.0409124   6.0409184   6.0408960
   6.0409196   6.0408957   6.0409184   6.0408957   6.0409196   6.0408960
   7.6103007   7.6103007   7.6103007   7.6103007   7.6103225   7.6102808
   7.6103226   7.6102807   7.6103225   7.6102807   7.6103226   7.6102808
 TTTTTTTTTTTTTTTTTTTTTTTTTTTTTT MOQGAD      TELAPSE     3775.96 TCPU     2188.18
 TTTTTTTTTTTTTTTTTTTTTTTTTTTTTT SHELLXN     TELAPSE     3903.84 TCPU     2274.64
 TTTTTTTTTTTTTTTTTTTTTTTTTTTTTT MONMO3      TELAPSE     3921.84 TCPU     2292.64
 NUMERICALLY INTEGRATED DENSITY    635.9999004908
 TTTTTTTTTTTTTTTTTTTTTTTTTTTTTT NUMDFT      TELAPSE     3933.57 TCPU     2304.37
 CYC  11 ETOT(AU) -4.541816401350E+03 DETOT  2.10E-07 tst  2.85E-10 PX  1.93E-05
 TTTTTTTTTTTTTTTTTTTTTTTTTTTTTT DIIS        TELAPSE     3943.03 TCPU     2313.83
 DIIS TEST: 0.18382E-06 AT SCF   CYCLE  11 - DIIS ACTIVE - HISTORY:    11 CYCLES
 TTTTTTTTTTTTTTTTTTTTTTTTTTTTTT FDIK        TELAPSE     3976.26 TCPU     2330.91
 INSULATING STATE
 TOP OF VALENCE BANDS -    BAND    318; K    6; EIG -2.3661049E-01 AU
 TOP OF VALENCE BANDS -    BAND    318; K    1; EIG -2.3695772E-01 AU
 BOTTOM OF VIRTUAL BANDS - BAND    319; K    1; EIG -1.9490019E-03 AU
 INDIRECT ENERGY BAND GAP:   6.3855 eV
 TTTTTTTTTTTTTTTTTTTTTTTTTTTTTT PDIG        TELAPSE     3978.00 TCPU     2332.65
 CHARGE NORMALIZATION FACTOR   1.00000000
 TOTAL ATOMIC CHARGES:
   0.8631544   0.8631539   0.8631544   0.8631539   0.8631544   0.8631573
   0.8631543   0.8631570   0.8631544   0.8631570   0.8631543   0.8631573
   0.8674679   0.8674675   0.8674679   0.8674675   0.8674710   0.8674677
   0.8674710   0.8674676   0.8674710   0.8674676   0.8674710   0.8674677
   0.8623126   0.8623125   0.8623126   0.8623125   0.8623136   0.8623130
   0.8623138   0.8623128   0.8623136   0.8623128   0.8623138   0.8623130
   0.8618952   0.8618953   0.8618952   0.8618953   0.8618946   0.8618988
   0.8618945   0.8618989   0.8618946   0.8618989   0.8618945   0.8618988
   0.8618863   0.8618862   0.8618863   0.8618862   0.8618896   0.8618846
   0.8618896   0.8618848   0.8618896   0.8618848   0.8618896   0.8618846
  18.7698339  18.7698339  18.7698346  18.7698338  18.7698342  18.7698338
   5.6672217   5.6672226   5.6672217   5.6672226   5.6672157   5.6672143
   5.6672149   5.6672152   5.6672157   5.6672152   5.6672149   5.6672143
   6.0632773   6.0632783   6.0632773   6.0632783   6.0632954   6.0632667
   6.0632949   6.0632674   6.0632954   6.0632674   6.0632949   6.0632667
   6.3200061   6.3200058   6.3200061   6.3200058   6.3200040   6.3200059
   6.3200042   6.3200058   6.3200040   6.3200058   6.3200042   6.3200059
   7.5967021   7.5967026   7.5967021   7.5967026   7.5967248   7.5966728
   7.5967255   7.5966733   7.5967248   7.5966733   7.5967255   7.5966728
   6.0408935   6.0408932   6.0408935   6.0408932   6.0408862   6.0409142
   6.0408864   6.0409139   6.0408862   6.0409139   6.0408864   6.0409142
   7.6102632   7.6102624   7.6102632   7.6102624   7.6102349   7.6102887
   7.6102351   7.6102886   7.6102349   7.6102886   7.6102351   7.6102887
 TTTTTTTTTTTTTTTTTTTTTTTTTTTTTT MOQGAD      TELAPSE     3978.02 TCPU     2332.68
 TTTTTTTTTTTTTTTTTTTTTTTTTTTTTT SHELLXN     TELAPSE     4108.56 TCPU     2419.22
 TTTTTTTTTTTTTTTTTTTTTTTTTTTTTT MONMO3      TELAPSE     4120.53 TCPU     2431.18
 NUMERICALLY INTEGRATED DENSITY    635.9999004915
 TTTTTTTTTTTTTTTTTTTTTTTTTTTTTT NUMDFT      TELAPSE     4132.25 TCPU     2442.91
 CYC  12 ETOT(AU) -4.541816401454E+03 DETOT -1.04E-07 tst  1.53E-10 PX  1.21E-05
 TTTTTTTTTTTTTTTTTTTTTTTTTTTTTT DIIS        TELAPSE     4135.34 TCPU     2446.00
 DIIS TEST: 0.12255E-06 AT SCF   CYCLE  12 - DIIS ACTIVE - HISTORY:    12 CYCLES
 TTTTTTTTTTTTTTTTTTTTTTTTTTTTTT FDIK        TELAPSE     4153.27 TCPU     2449.02
 INSULATING STATE
 TOP OF VALENCE BANDS -    BAND    318; K    6; EIG -2.3660945E-01 AU
 TOP OF VALENCE BANDS -    BAND    318; K    1; EIG -2.3695659E-01 AU
 BOTTOM OF VIRTUAL BANDS - BAND    319; K    1; EIG -1.9482852E-03 AU
 INDIRECT ENERGY BAND GAP:   6.3855 eV
 TTTTTTTTTTTTTTTTTTTTTTTTTTTTTT PDIG        TELAPSE     4154.72 TCPU     2450.48
 CHARGE NORMALIZATION FACTOR   1.00000000
 TOTAL ATOMIC CHARGES:
   0.8631563   0.8631557   0.8631563   0.8631557   0.8631559   0.8631543
   0.8631559   0.8631541   0.8631559   0.8631541   0.8631559   0.8631543
   0.8674683   0.8674680   0.8674683   0.8674680   0.8674661   0.8674679
   0.8674662   0.8674678   0.8674661   0.8674678   0.8674662   0.8674679
   0.8623140   0.8623140   0.8623140   0.8623140   0.8623132   0.8623139
   0.8623133   0.8623137   0.8623132   0.8623137   0.8623133   0.8623139
   0.8618989   0.8618988   0.8618989   0.8618988   0.8618994   0.8618967
   0.8618993   0.8618968   0.8618994   0.8618968   0.8618993   0.8618967
   0.8618882   0.8618881   0.8618882   0.8618881   0.8618861   0.8618892
   0.8618861   0.8618892   0.8618861   0.8618892   0.8618861   0.8618892
  18.7698486  18.7698486  18.7698491  18.7698463  18.7698489  18.7698463
   5.6671895   5.6671906   5.6671895   5.6671906   5.6671945   5.6671936
   5.6671937   5.6671944   5.6671945   5.6671944   5.6671937   5.6671936
   6.0632910   6.0632922   6.0632910   6.0632922   6.0632795   6.0632976
   6.0632793   6.0632988   6.0632795   6.0632988   6.0632793   6.0632976
   6.3200123   6.3200118   6.3200123   6.3200118   6.3200126   6.3200116
   6.3200129   6.3200116   6.3200126   6.3200116   6.3200129   6.3200116
   7.5966741   7.5966743   7.5966741   7.5966743   7.5966597   7.5966944
   7.5966602   7.5966948   7.5966597   7.5966948   7.5966602   7.5966944
   6.0409171   6.0409167   6.0409171   6.0409167   6.0409226   6.0409048
   6.0409227   6.0409043   6.0409226   6.0409043   6.0409227   6.0409048
   7.6102675   7.6102673   7.6102675   7.6102673   7.6102854   7.6102508
   7.6102856   7.6102506   7.6102854   7.6102506   7.6102856   7.6102508
 TTTTTTTTTTTTTTTTTTTTTTTTTTTTTT MOQGAD      TELAPSE     4154.75 TCPU     2450.50
 TTTTTTTTTTTTTTTTTTTTTTTTTTTTTT SHELLXN     TELAPSE     4277.11 TCPU     2537.62
 TTTTTTTTTTTTTTTTTTTTTTTTTTTTTT MONMO3      TELAPSE     4286.25 TCPU     2546.76
 NUMERICALLY INTEGRATED DENSITY    635.9999004912
 TTTTTTTTTTTTTTTTTTTTTTTTTTTTTT NUMDFT      TELAPSE     4297.93 TCPU     2558.44
 CYC  13 ETOT(AU) -4.541816401432E+03 DETOT  2.16E-08 tst  7.55E-11 PX  7.73E-06
 TTTTTTTTTTTTTTTTTTTTTTTTTTTTTT DIIS        TELAPSE     4301.11 TCPU     2561.62
 DIIS TEST: 0.46994E-07 AT SCF   CYCLE  13 - DIIS ACTIVE - HISTORY:    13 CYCLES
 TTTTTTTTTTTTTTTTTTTTTTTTTTTTTT FDIK        TELAPSE     4321.03 TCPU     2566.40
 INSULATING STATE
 TOP OF VALENCE BANDS -    BAND    318; K    6; EIG -2.3660901E-01 AU
 TOP OF VALENCE BANDS -    BAND    318; K    1; EIG -2.3695623E-01 AU
 BOTTOM OF VIRTUAL BANDS - BAND    319; K    1; EIG -1.9484999E-03 AU
 INDIRECT ENERGY BAND GAP:   6.3854 eV
 TTTTTTTTTTTTTTTTTTTTTTTTTTTTTT PDIG        TELAPSE     4322.49 TCPU     2567.86
 CHARGE NORMALIZATION FACTOR   1.00000000
 TOTAL ATOMIC CHARGES:
   0.8631570   0.8631566   0.8631570   0.8631566   0.8631568   0.8631580
   0.8631566   0.8631577   0.8631568   0.8631577   0.8631566   0.8631580
   0.8674685   0.8674681   0.8674685   0.8674681   0.8674695   0.8674685
   0.8674697   0.8674683   0.8674695   0.8674683   0.8674697   0.8674685
   0.8623116   0.8623116   0.8623116   0.8623116   0.8623120   0.8623118
   0.8623123   0.8623117   0.8623120   0.8623117   0.8623123   0.8623118
   0.8618971   0.8618971   0.8618971   0.8618971   0.8618967   0.8618983
   0.8618966   0.8618983   0.8618967   0.8618983   0.8618966   0.8618983
   0.8618860   0.8618860   0.8618860   0.8618860   0.8618872   0.8618853
   0.8618871   0.8618854   0.8618872   0.8618854   0.8618871   0.8618853
  18.7698472  18.7698472  18.7698470  18.7698460  18.7698470  18.7698460
   5.6671989   5.6671992   5.6671989   5.6671992   5.6671976   5.6671964
   5.6671968   5.6671974   5.6671976   5.6671974   5.6671968   5.6671964
   6.0632782   6.0632792   6.0632782   6.0632792   6.0632857   6.0632739
   6.0632848   6.0632751   6.0632857   6.0632751   6.0632848   6.0632739
   6.3200164   6.3200161   6.3200164   6.3200161   6.3200156   6.3200166
   6.3200155   6.3200162   6.3200156   6.3200162   6.3200155   6.3200166
   7.5966786   7.5966791   7.5966786   7.5966791   7.5966861   7.5966686
   7.5966869   7.5966693   7.5966861   7.5966693   7.5966869   7.5966686
   6.0409058   6.0409056   6.0409058   6.0409056   6.0409023   6.0409136
   6.0409031   6.0409131   6.0409023   6.0409131   6.0409031   6.0409136
   7.6102774   7.6102773   7.6102774   7.6102773   7.6102676   7.6102852
   7.6102678   7.6102854   7.6102676   7.6102854   7.6102678   7.6102852
 TTTTTTTTTTTTTTTTTTTTTTTTTTTTTT MOQGAD      TELAPSE     4322.52 TCPU     2567.88
 TTTTTTTTTTTTTTTTTTTTTTTTTTTTTT SHELLXN     TELAPSE     4449.45 TCPU     2654.94
 TTTTTTTTTTTTTTTTTTTTTTTTTTTTTT MONMO3      TELAPSE     4468.76 TCPU     2674.25
 NUMERICALLY INTEGRATED DENSITY    635.9999004911
 TTTTTTTTTTTTTTTTTTTTTTTTTTTTTT NUMDFT      TELAPSE     4480.49 TCPU     2685.98
 CYC  14 ETOT(AU) -4.541816401444E+03 DETOT -1.21E-08 tst  1.91E-11 PX  3.87E-06
 TTTTTTTTTTTTTTTTTTTTTTTTTTTTTT DIIS        TELAPSE     4483.27 TCPU     2688.76
 DIIS TEST: 0.11686E-07 AT SCF   CYCLE  14 - DIIS ACTIVE - HISTORY:    14 CYCLES
 TTTTTTTTTTTTTTTTTTTTTTTTTTTTTT FDIK        TELAPSE     4501.16 TCPU     2691.22
 INSULATING STATE
 TOP OF VALENCE BANDS -    BAND    318; K    6; EIG -2.3660995E-01 AU
 TOP OF VALENCE BANDS -    BAND    318; K    1; EIG -2.3695713E-01 AU
 BOTTOM OF VIRTUAL BANDS - BAND    319; K    1; EIG -1.9486042E-03 AU
 INDIRECT ENERGY BAND GAP:   6.3855 eV
 TTTTTTTTTTTTTTTTTTTTTTTTTTTTTT PDIG        TELAPSE     4502.62 TCPU     2692.68
 CHARGE NORMALIZATION FACTOR   1.00000000
 TOTAL ATOMIC CHARGES:
   0.8631564   0.8631558   0.8631564   0.8631558   0.8631561   0.8631553
   0.8631559   0.8631550   0.8631561   0.8631550   0.8631559   0.8631553
   0.8674688   0.8674685   0.8674688   0.8674685   0.8674677   0.8674687
   0.8674679   0.8674684   0.8674677   0.8674684   0.8674679   0.8674687
   0.8623126   0.8623126   0.8623126   0.8623126   0.8623122   0.8623126
   0.8623125   0.8623125   0.8623122   0.8623125   0.8623125   0.8623126
   0.8618977   0.8618977   0.8618977   0.8618977   0.8618980   0.8618969
   0.8618980   0.8618969   0.8618980   0.8618969   0.8618980   0.8618969
   0.8618873   0.8618873   0.8618873   0.8618873   0.8618864   0.8618876
   0.8618863   0.8618877   0.8618864   0.8618877   0.8618863   0.8618876
  18.7698413  18.7698413  18.7698413  18.7698399  18.7698413  18.7698399
   5.6672034   5.6672037   5.6672034   5.6672037   5.6672057   5.6672044
   5.6672051   5.6672055   5.6672057   5.6672055   5.6672051   5.6672044
   6.0632833   6.0632843   6.0632833   6.0632843   6.0632778   6.0632862
   6.0632767   6.0632874   6.0632778   6.0632874   6.0632767   6.0632862
   6.3200101   6.3200100   6.3200101   6.3200100   6.3200101   6.3200102
   6.3200099   6.3200097   6.3200101   6.3200097   6.3200099   6.3200102
   7.5966879   7.5966884   7.5966879   7.5966884   7.5966815   7.5966970
   7.5966822   7.5966974   7.5966815   7.5966974   7.5966822   7.5966970
   6.0409060   6.0409058   6.0409060   6.0409058   6.0409092   6.0409005
   6.0409101   6.0409000   6.0409092   6.0409000   6.0409101   6.0409005
   7.6102663   7.6102661   7.6102663   7.6102661   7.6102747   7.6102594
   7.6102747   7.6102596   7.6102747   7.6102596   7.6102747   7.6102594
 TTTTTTTTTTTTTTTTTTTTTTTTTTTTTT MOQGAD      TELAPSE     4502.65 TCPU     2692.70
 TTTTTTTTTTTTTTTTTTTTTTTTTTTTTT SHELLXN     TELAPSE     4633.34 TCPU     2779.24
 TTTTTTTTTTTTTTTTTTTTTTTTTTTTTT MONMO3      TELAPSE     4651.69 TCPU     2797.59
 NUMERICALLY INTEGRATED DENSITY    635.9999004913
 TTTTTTTTTTTTTTTTTTTTTTTTTTTTTT NUMDFT      TELAPSE     4663.40 TCPU     2809.30
 CYC  15 ETOT(AU) -4.541816401455E+03 DETOT -1.09E-08 tst  1.38E-11 PX  3.52E-06
 TTTTTTTTTTTTTTTTTTTTTTTTTTTTTT DIIS        TELAPSE     4673.61 TCPU     2819.51
 DIIS TEST: 0.99384E-08 AT SCF   CYCLE  15 - DIIS ACTIVE - HISTORY:    15 CYCLES
 TTTTTTTTTTTTTTTTTTTTTTTTTTTTTT FDIK        TELAPSE     4709.37 TCPU     2837.74
 INSULATING STATE
 TOP OF VALENCE BANDS -    BAND    318; K    6; EIG -2.3660990E-01 AU
 TOP OF VALENCE BANDS -    BAND    318; K    1; EIG -2.3695711E-01 AU
 BOTTOM OF VIRTUAL BANDS - BAND    319; K    1; EIG -1.9484318E-03 AU
 INDIRECT ENERGY BAND GAP:   6.3855 eV
 TTTTTTTTTTTTTTTTTTTTTTTTTTTTTT PDIG        TELAPSE     4711.17 TCPU     2839.54
 CHARGE NORMALIZATION FACTOR   1.00000000
 TOTAL ATOMIC CHARGES:
   0.8631562   0.8631558   0.8631562   0.8631558   0.8631561   0.8631562
   0.8631559   0.8631559   0.8631561   0.8631559   0.8631559   0.8631562
   0.8674680   0.8674676   0.8674680   0.8674676   0.8674678   0.8674679
   0.8674680   0.8674677   0.8674678   0.8674677   0.8674680   0.8674679
   0.8623126   0.8623126   0.8623126   0.8623126   0.8623126   0.8623127
   0.8623129   0.8623126   0.8623126   0.8623126   0.8623129   0.8623127
   0.8618979   0.8618980   0.8618979   0.8618980   0.8618979   0.8618979
   0.8618979   0.8618980   0.8618979   0.8618980   0.8618979   0.8618979
   0.8618873   0.8618873   0.8618873   0.8618873   0.8618873   0.8618872
   0.8618872   0.8618873   0.8618873   0.8618873   0.8618872   0.8618872
  18.7698442  18.7698442  18.7698444  18.7698444  18.7698444  18.7698444
   5.6671991   5.6671994   5.6671991   5.6671994   5.6671998   5.6671983
   5.6671991   5.6671996   5.6671998   5.6671996   5.6671991   5.6671983
   6.0632831   6.0632842   6.0632831   6.0632842   6.0632838   6.0632831
   6.0632828   6.0632842   6.0632838   6.0632842   6.0632828   6.0632831
   6.3200116   6.3200114   6.3200116   6.3200114   6.3200114   6.3200121
   6.3200113   6.3200113   6.3200114   6.3200113   6.3200113   6.3200121
   7.5966797   7.5966802   7.5966797   7.5966802   7.5966797   7.5966798
   7.5966803   7.5966802   7.5966797   7.5966802   7.5966803   7.5966798
   6.0409099   6.0409095   6.0409099   6.0409095   6.0409096   6.0409101
   6.0409105   6.0409096   6.0409096   6.0409096   6.0409105   6.0409101
   7.6102720   7.6102719   7.6102720   7.6102719   7.6102718   7.6102719
   7.6102718   7.6102721   7.6102718   7.6102721   7.6102718   7.6102719
 TTTTTTTTTTTTTTTTTTTTTTTTTTTTTT MOQGAD      TELAPSE     4711.19 TCPU     2839.56
 TTTTTTTTTTTTTTTTTTTTTTTTTTTTTT SHELLXN     TELAPSE     4830.62 TCPU     2926.01
 TTTTTTTTTTTTTTTTTTTTTTTTTTTTTT MONMO3      TELAPSE     4840.42 TCPU     2935.81
 NUMERICALLY INTEGRATED DENSITY    635.9999004912
 TTTTTTTTTTTTTTTTTTTTTTTTTTTTTT NUMDFT      TELAPSE     4852.10 TCPU     2947.49
 CYC  16 ETOT(AU) -4.541816401448E+03 DETOT  7.47E-09 tst  3.75E-12 PX  3.02E-06
 TTTTTTTTTTTTTTTTTTTTTTTTTTTTTT DIIS        TELAPSE     4862.79 TCPU     2958.18
 DIIS TEST: 0.14673E-08 AT SCF   CYCLE  16 - DIIS ACTIVE - HISTORY:    16 CYCLES
 TTTTTTTTTTTTTTTTTTTTTTTTTTTTTT FDIK        TELAPSE     4898.16 TCPU     2976.76
 INSULATING STATE
 TOP OF VALENCE BANDS -    BAND    318; K    6; EIG -2.3660956E-01 AU
 TOP OF VALENCE BANDS -    BAND    318; K    1; EIG -2.3695677E-01 AU
 BOTTOM OF VIRTUAL BANDS - BAND    319; K    1; EIG -1.9485433E-03 AU
 INDIRECT ENERGY BAND GAP:   6.3855 eV
 TTTTTTTTTTTTTTTTTTTTTTTTTTTTTT PDIG        TELAPSE     4900.36 TCPU     2978.96
 CHARGE NORMALIZATION FACTOR   1.00000000
 TOTAL ATOMIC CHARGES:
   0.8631566   0.8631563   0.8631566   0.8631563   0.8631565   0.8631566
   0.8631563   0.8631563   0.8631565   0.8631563   0.8631563   0.8631566
   0.8674687   0.8674683   0.8674687   0.8674683   0.8674685   0.8674686
   0.8674687   0.8674684   0.8674685   0.8674684   0.8674687   0.8674686
   0.8623124   0.8623124   0.8623124   0.8623124   0.8623124   0.8623124
   0.8623126   0.8623124   0.8623124   0.8623124   0.8623126   0.8623124
   0.8618974   0.8618974   0.8618974   0.8618974   0.8618973   0.8618973
   0.8618973   0.8618974   0.8618973   0.8618974   0.8618973   0.8618973
   0.8618866   0.8618867   0.8618866   0.8618867   0.8618866   0.8618865
   0.8618865   0.8618866   0.8618866   0.8618866   0.8618865   0.8618865
  18.7698452  18.7698452  18.7698454  18.7698453  18.7698453  18.7698453
   5.6671995   5.6671998   5.6671995   5.6671998   5.6672003   5.6671990
   5.6671996   5.6672003   5.6672003   5.6672003   5.6671996   5.6671990
   6.0632818   6.0632827   6.0632818   6.0632827   6.0632821   6.0632815
   6.0632811   6.0632828   6.0632821   6.0632828   6.0632811   6.0632815
   6.3200139   6.3200137   6.3200139   6.3200137   6.3200136   6.3200143
   6.3200136   6.3200136   6.3200136   6.3200136   6.3200136   6.3200143
   7.5966821   7.5966826   7.5966821   7.5966826   7.5966818   7.5966826
   7.5966825   7.5966831   7.5966818   7.5966831   7.5966825   7.5966826
   6.0409066   6.0409063   6.0409066   6.0409063   6.0409066   6.0409067
   6.0409075   6.0409062   6.0409066   6.0409062   6.0409075   6.0409067
   7.6102715   7.6102715   7.6102715   7.6102715   7.6102716   7.6102711
   7.6102716   7.6102712   7.6102716   7.6102712   7.6102716   7.6102711
 TTTTTTTTTTTTTTTTTTTTTTTTTTTTTT MOQGAD      TELAPSE     4900.39 TCPU     2978.99
 TTTTTTTTTTTTTTTTTTTTTTTTTTTTTT SHELLXN     TELAPSE     4986.90 TCPU     3065.40
 +++ ENERGIES IN A.U. +++
 ::: EXT EL-POLE                                  -5.6210856925262E+03
 ::: EXT EL-SPHEROPOLE                             4.5196529562252E+01
 ::: BIELET ZONE E-E                               9.3141724042042E+03
 ::: TOTAL E-E                                     3.7382832412403E+03
 ::: TOTAL E-N + N-E                              -1.3015579808868E+04
 ::: TOTAL N-N                                     1.0770076875728E+03
 ::: KINETIC ENERGY                                4.0849533703835E+03
 ::: PSEUDO TOTAL   ENERGY                        -4.1153355096709E+03
 ::: VIRIAL COEFFICIENT                            9.9629499158727E-01
 TTTTTTTTTTTTTTTTTTTTTTTTTTTTTT MONMO3      TELAPSE     4996.98 TCPU     3075.48
 NUMERICALLY INTEGRATED DENSITY    635.9999004911
 TTTTTTTTTTTTTTTTTTTTTTTTTTTTTT NUMDFT      TELAPSE     5008.55 TCPU     3087.05
 CYC  17 ETOT(AU) -4.541816401450E+03 DETOT -2.13E-09 tst  1.55E-13 PX  3.02E-06

 == SCF ENDED - CONVERGENCE ON ENERGY      E(AU) -4.5418164014500E+03 CYCLES  17


 ENERGY EXPRESSION=HARTREE+FOCK EXCH*0.27000+(M06        EXCH)*0.73000+M06        CORR


 TOTAL ENERGY(DFT)(AU)( 17) -4.5418164014500E+03 DE-2.1E-09 tester 1.6E-13
 TTTTTTTTTTTTTTTTTTTTTTTTTTTTTT EDFT        TELAPSE     5008.60 TCPU     3087.10

 *******************************************************************************
 *                             FORCE CALCULATION                               *
 *******************************************************************************

 TTTTTTTTTTTTTTTTTTTTTTTTTTTTTT NUMDFG      TELAPSE     5103.92 TCPU     3182.41
 INFORMATION **** EXCPOG **** EXCH. BIPO BUFFER LENGTH (WORDS) =    16000000
 WARNING **** EXCPOG **** EXCH. BIPO BUFFER TOO SMALL - TO AVOID I/O SET EXCHSIZE =     8827398
 WARNING **** GENPOG **** COULOMB BIPO BUFFER TOO SMALL - TO AVOID I/O SET BIPOSIZE =     6972000
 INFORMATION **** GENPOG **** BIPO BUFFER LENGTH (WORDS) =     4000000
 TTTTTTTTTTTTTTTTTTTTTTTTTTTTTT SHELXG      TELAPSE     5614.86 TCPU     3653.21


 D3 DISPERSION ENERGY (AU)       -8.4060415456638E-02
 TOTAL ENERGY + DISP (AU)        -4.5419004618655E+03

 CARTESIAN FORCES IN HARTREE/BOHR (ANALYTICAL)
   ATOM                     X                   Y                   Z
   1   1             4.974901315485E-07  1.665222995051E-06  1.136458383066E-06
   2   1            -5.174623084053E-07 -1.608703603218E-06  1.113312301237E-06
   3   1             4.974901316457E-07 -1.665222995051E-06 -1.136458383622E-06
   4   1            -5.174623101123E-07  1.608703601441E-06 -1.113312301237E-06
   5   1             1.184714003344E-06  4.752656754675E-07  1.717970533832E-06
   6   1             1.667728634747E-06  1.112161270411E-06  5.057009650755E-07
   7   1            -1.146324892010E-06 -5.274442994307E-07  1.623491607372E-06
   8   1            -1.674662739148E-06  1.199375054495E-06 -4.587550439250E-07
   9   1             1.184713998681E-06 -4.752656741769E-07 -1.717970533832E-06
  10   1            -1.674662740481E-06 -1.199375061267E-06  4.587550421209E-07
  11   1            -1.146324893675E-06  5.274442989867E-07 -1.623491608260E-06
  12   1             1.667728634747E-06 -1.112161266081E-06 -5.057009646731E-07
  13   1            -8.419395957082E-06 -6.605161954720E-06  2.789428627470E-06
  14   1             8.343219806806E-06  6.549793487132E-06  2.779475327341E-06
  15   1            -8.419395957859E-06  6.605161952056E-06 -2.789428624861E-06
  16   1             8.343219809470E-06 -6.549793493349E-06 -2.779475328563E-06
  17   1             2.798385385694E-06 -8.412897774535E-06 -6.581672943984E-06
  18   1            -6.530218886525E-06  2.788523901898E-06 -8.353909123460E-06
  19   1            -2.756378553070E-06  8.293831023742E-06 -6.556296247240E-06
  20   1             6.576874496567E-06  2.774963273666E-06  8.349297060506E-06
  21   1             2.798385386027E-06  8.412897779753E-06  6.581672943540E-06
  22   1             6.576874497455E-06 -2.774963274943E-06 -8.349297058396E-06
  23   1            -2.756378550850E-06 -8.293831018968E-06  6.556296237914E-06
  24   1            -6.530218889633E-06 -2.788523901454E-06  8.353909127790E-06
  25   1             1.269548252303E-06 -4.455652351520E-07 -2.164697147089E-06
  26   1            -1.259178243229E-06  4.032628317940E-07 -2.221803627078E-06
  27   1             1.269548251193E-06  4.455652333757E-07  2.164697145757E-06
  28   1            -1.259178244561E-06 -4.032628331263E-07  2.221803621971E-06
  29   1            -2.193622140378E-06  1.255479644025E-06 -4.399837019164E-07
  30   1            -4.349571240958E-07 -2.249291016776E-06  1.210767853976E-06
  31   1             2.241791243307E-06 -1.221585972599E-06 -4.562305169209E-07
  32   1             4.081301701042E-07 -2.264169435939E-06 -1.249484122168E-06
  33   1            -2.193622141711E-06 -1.255479640028E-06  4.399837016944E-07
  34   1             4.081301712144E-07  2.264169429944E-06  1.249484125498E-06
  35   1             2.241791240420E-06  1.221585974820E-06  4.562305166989E-07
  36   1            -4.349571225415E-07  2.249291016998E-06 -1.210767849313E-06
  37   1             6.097410461203E-06 -3.899560319098E-06 -4.763590929532E-06
  38   1            -6.039043882966E-06  3.807707447567E-06 -4.799073256873E-06
  39   1             6.097410461203E-06  3.899560318654E-06  4.763590928020E-06
  40   1            -6.039043879191E-06 -3.807707447567E-06  4.799073255714E-06
  41   1            -4.738559780865E-06  6.004368984347E-06 -3.841587838060E-06
  42   1            -3.920481270736E-06 -4.775775294424E-06  6.088887240518E-06
  43   1             4.796848489620E-06 -6.102525050844E-06 -3.829157341873E-06
  44   1             3.829458741667E-06 -4.800716043918E-06 -6.087898140383E-06
  45   1            -4.738559781683E-06 -6.004368988788E-06  3.841587842057E-06
  46   1             3.829458740334E-06  4.800716040476E-06  6.087898136165E-06
  47   1             4.796848490064E-06  6.102525051510E-06  3.829157341873E-06
  48   1            -3.920481273845E-06  4.775775295313E-06 -6.088887246514E-06
  49   1             2.013517465871E-06  4.592275112625E-06 -1.316543784324E-06
  50   1            -2.059714928171E-06 -4.689483148468E-06 -1.382813056672E-06
  51   1             2.013517464095E-06 -4.592275115289E-06  1.316543784380E-06
  52   1            -2.059714926061E-06  4.689483152021E-06  1.382813057504E-06
  53   1            -1.329199676381E-06  2.031092002697E-06  4.571030660649E-06
  54   1             4.620361720775E-06 -1.327028493814E-06  2.028352511951E-06
  55   1             1.353680135929E-06 -2.010746764425E-06  4.610525935256E-06
  56   1            -4.614596130548E-06 -1.327076615543E-06 -1.984658113074E-06
  57   1            -1.329199682543E-06 -2.031092007582E-06 -4.571030665979E-06
  58   1            -4.614596130104E-06  1.327076617097E-06  1.984658110965E-06
  59   1             1.353680137373E-06  2.010746761982E-06 -4.610525932147E-06
  60   1             4.620361730545E-06  1.327028500253E-06 -2.028352514505E-06
  61 230             7.594411854939E-08 -1.165220320232E-07  1.400779331640E-05
  62 230             7.594412550563E-08  1.165220269751E-07 -1.400779325622E-05
  63 230             1.405849165770E-05 -3.372302437299E-15  3.386180225107E-15
  64 230            -6.294677118435E-08  1.413760324276E-05  5.585143691977E-08
  65 230            -1.404570446750E-05  1.278144257100E-14  1.165734175856E-14
  66 230            -6.294677218355E-08 -1.413760321145E-05 -5.585144613462E-08
  67   6             4.967812668288E-06  5.661941777646E-07 -9.038134658246E-06
  68   6            -5.278850359336E-06 -7.772409729156E-07 -9.140144338671E-06
  69   6             4.967812639589E-06 -5.661941671065E-07  9.038134636652E-06
  70   6            -5.278850381402E-06  7.772409844620E-07  9.140144354880E-06
  71   6            -8.943652966997E-06  4.994962445770E-06  7.937925374790E-07
  72   6             8.365738342064E-07 -9.051710664731E-06  5.140103695012E-06
  73   6             8.912527837357E-06 -5.196962791221E-06  1.067219931095E-06
  74   6            -7.929490433156E-07 -9.222743784343E-06 -5.260713328709E-06
  75   6            -8.943652959947E-06 -4.994962428270E-06 -7.937925277091E-07
  76   6            -7.929490424274E-07  9.222743764081E-06  5.260713325683E-06
  77   6             8.912527801275E-06  5.196962775691E-06 -1.067219921325E-06
  78   6             8.365738342064E-07  9.051710671670E-06 -5.140103687129E-06
  79   6            -3.412143362524E-06 -1.002663676530E-06  6.401222316654E-07
  80   6             3.462262395004E-06  7.570139715085E-07  7.384828784041E-07
  81   6            -3.412143370074E-06  1.002663687188E-06 -6.401222263364E-07
  82   6             3.462262412768E-06 -7.570139910484E-07 -7.384829023849E-07
  83   6             6.155929934692E-07 -3.298278161701E-06 -8.543092953062E-07
  84   6            -7.047071548527E-07  6.038518804985E-07 -3.252521527664E-06
  85   6            -5.966569700533E-07  3.210344666105E-06 -8.423964033000E-07
  86   6             8.549494054932E-07  7.091838831741E-07  3.469780988308E-06
  87   6             6.155929952456E-07  3.298278183017E-06  8.543092846480E-07
  88   6             8.549494427967E-07 -7.091838840623E-07 -3.469780986531E-06
  89   6            -5.966569540661E-07 -3.210344659887E-06  8.423964104054E-07
  90   6            -7.047071672872E-07 -6.038518680640E-07  3.252521564079E-06
  91   6            -8.963274526153E-06 -7.309164757885E-07  6.132260952141E-06
  92   6             8.946293676093E-06  9.412298371814E-07  6.162899783169E-06
  93   6            -8.963274528373E-06  7.309164580249E-07 -6.132260963909E-06
  94   6             8.946293671652E-06 -9.412298442868E-07 -6.162899785611E-06
  95   6             5.983054795378E-06 -8.900855611671E-06 -1.019813959502E-06
  96   6            -9.321391871708E-07  6.154747450138E-06 -8.990331288761E-06
  97   6            -6.046480949706E-06  9.005222262104E-06 -1.026899278500E-06
  98   6             9.004948093860E-07  6.094032009241E-06  8.898841037830E-06
  99   6             5.983054793601E-06  8.900855613003E-06  1.019813963055E-06
 100   6             9.004947951752E-07 -6.094032022785E-06 -8.898841039162E-06
 101   6            -6.046480951927E-06 -9.005222267877E-06  1.026899273171E-06
 102   6            -9.321391853945E-07 -6.154747461240E-06  8.990331293202E-06
 103   7             8.044017446585E-07 -9.775827131797E-06 -7.353962177437E-06
 104   7            -7.656558400626E-07  9.992341261089E-06 -7.345859399654E-06
 105   7             8.044016984732E-07  9.775827146896E-06  7.353962171663E-06
 106   7            -7.656558098645E-07 -9.992341263754E-06  7.345859408980E-06
 107   7            -7.189070593050E-06  6.766394261559E-07 -9.952301133431E-06
 108   7            -1.008959186954E-05 -7.324664151875E-06  6.250554799303E-07
 109   7             7.352322894283E-06 -6.877815331707E-07 -9.992064000208E-06
 110   7             9.844836940331E-06 -7.261530025504E-06 -8.330932658174E-07
 111   7            -7.189070575286E-06 -6.766394409219E-07  9.952301154748E-06
 112   7             9.844836942996E-06  7.261529998637E-06  8.330932148581E-07
 113   7             7.352322892951E-06  6.877815352802E-07  9.992064006425E-06
 114   7            -1.008959187487E-05  7.324664170749E-06 -6.250555054654E-07
 115   6             5.703880168184E-06  2.536210892856E-06 -5.844640371677E-08
 116   6            -5.717532913785E-06 -2.498215415869E-06 -5.529094337930E-08
 117   6             5.703880145091E-06 -2.536210901738E-06  5.844640638131E-08
 118   6            -5.717532921778E-06  2.498215405211E-06  5.529097979462E-08
 119   6            -1.041986918970E-07  5.728705714247E-06  2.551236581994E-06
 120   6             2.474351012083E-06  2.748316330070E-08  5.558235565140E-06
 121   6            -1.658218824474E-07 -5.472430544273E-06  2.476721185474E-06
 122   6            -2.289260633503E-06 -2.002358545639E-07 -5.736670902756E-06
 123   6            -1.041986652517E-07 -5.728705731123E-06 -2.551236587323E-06
 124   6            -2.289260638833E-06  2.002358754361E-07  5.736670876111E-06
 125   6            -1.658218948819E-07  5.472430525622E-06 -2.476721190803E-06
 126   6             2.474351003201E-06 -2.748314775758E-08 -5.558235584679E-06
 127   7            -1.185416200755E-07  5.844408662803E-06  2.343541150474E-06
 128   7             4.636084258713E-07 -5.634408419830E-06  2.399135405451E-06
 129   7            -1.185416023120E-07 -5.844408672573E-06 -2.343541171346E-06
 130   7             4.636084236509E-07  5.634408431821E-06 -2.399135422326E-06
 131   7             2.245510890120E-06 -9.597223371571E-08  5.787928073264E-06
 132   7             5.720414642418E-06  2.264647552153E-06 -1.295339955298E-07
 133   7            -2.199013048099E-06  1.354896350669E-07  5.597418673897E-06
 134   7            -5.864101206843E-06  2.594121905730E-06  3.660552501117E-07
 135   7             2.245510834165E-06  9.597222438984E-08 -5.787928049727E-06
 136   7            -5.864101213060E-06 -2.594121944810E-06 -3.660552292395E-07
 137   7            -2.199013073412E-06 -1.354896177475E-07 -5.597418660130E-06
 138   7             5.720414644639E-06 -2.264647507744E-06  1.295339777663E-07

 RESULTANT FORCE    -3.893933786525E-13  4.614364446098E-16  9.055256544599E-15

 ATOMIC PART

 SYMMETRY ALLOWED FORCES (ANALYTICAL) (DIRECTION, FORCE)

    1  1.8859252E-06    2  6.3238826E-07    3  2.1620948E-06    4  1.2077023E-08
    5  1.9221213E-06    6 -2.1185736E-06    7  8.2575500E-07    8  2.3932508E-06
    9  1.6713085E-06   10 -5.5264691E-08   11  9.1624034E-07   12  2.8126691E-06
   13  1.7999303E-06   14  1.5379341E-06   15 -1.6410254E-06   16  1.9556582E-06
   17 -2.1839219E-06   18 -4.7323122E-07   19  3.7687093E-06   20  2.1623515E-06
   21 -1.5099407E-05   22  9.1830386E-07   23  4.1687382E-06   24  1.4831293E-05
   25 -1.4566877E-05   26 -1.0726703E-06   27 -5.5458909E-06   28  7.5267623E-07
   29 -1.5024100E-05   30 -3.7900174E-06   31  3.7323630E-06   32 -1.4022437E-05
   33  5.4012401E-06   34  3.8161555E-06   35  1.1772214E-05   36  9.3115075E-06
   37 -3.1775000E-06   38 -1.4981398E-06   39  8.4332507E-07   40 -4.7699924E-07
   41 -3.5152453E-06   42 -8.5142968E-07   43  2.4639026E-06   44 -2.5134544E-06
   45 -9.7363205E-07   46 -4.6158745E-07   47  2.4282887E-06   48 -2.7203941E-06
   49 -3.1703659E-06   50  1.4609694E-06   51  1.0085900E-06   52 -3.2068839E-06
   53  1.1092153E-07   54 -1.8459209E-06   55 -1.2092422E-05   56  3.2847384E-07
   57  2.3093937E-06   58  4.0344028E-06   59 -1.1193346E-05   60 -2.2177227E-06
   61  5.6522791E-06   62 -1.0682562E-05   63  1.1634214E-06   64  4.3670654E-06
   65  7.4605566E-06   66 -8.8312147E-06   67 -1.1919693E-05   68  1.8295187E-06
   69 -1.3796800E-06   70 -1.1994263E-05   71 -2.0361458E-06   72 -9.6410895E-07
   73  1.0329508E-06   74 -3.0190854E-06   75  6.6159181E-06   76 -3.3277613E-06
   77 -3.3119024E-08   78 -6.7094855E-06   79  6.5004754E-06   80  3.3092766E-06
   81  6.6712161E-07   82 -3.1873970E-06   83  5.7876239E-06   84  3.3540723E-06
   85  9.5508463E-07   86  7.3225769E-06   87 -5.3672355E-07   88  9.7231240E-07
   89 -4.1366397E-06   90 -5.9022821E-06   91  1.1327310E-05   92  1.6253208E-05
   93 -3.6619175E-08   94 -1.4155648E-05   95  1.1535560E-05   96 -8.1148469E-06
   97  1.4172643E-05   98  1.3946831E-05   99 -1.1026603E-05  100 -7.8395113E-06
  101  5.6382356E-06  102 -3.9239468E-06  103 -1.3074705E-05  104 -6.0186535E-06
  105  1.2093824E-05  106 -7.2369020E-06  107 -4.1949073E-06  108 -3.6685630E-06
  109  1.1539664E-05  110 -8.4101052E-06  111 -1.0491124E-05  112  9.3303515E-06
  113  3.7044923E-06  114 -1.1254177E-05  115 -1.1138159E-06  116 -9.9403252E-06
  117  2.5097902E-06  118 -6.7781444E-07  119 -4.5012014E-06  120 -1.5124867E-06
  121  2.3616548E-06  122  4.1763077E-06  123 -3.9117846E-06  124  1.3068978E-06
  125 -2.6416001E-06  126 -1.6108799E-06  127 -4.5014605E-06  128 -1.0952942E-07
  129  2.4442470E-06  130 -3.2090398E-06  131  2.5542938E-06  132  2.7602532E-06
  133  4.0586345E-06  134  1.5483178E-06  135  1.1810781E-05  136  2.2191243E-06
  137 -9.9758092E-06  138 -1.1948111E-06  139  1.1568112E-05  140  9.7765295E-06
  141 -1.3084414E-05  142  7.5858388E-06  143 -2.6026380E-06  144 -1.8006844E-06
  145 -1.4346172E-05  146  5.4074053E-06  147  1.1340370E-05  148 -9.9072342E-06
  149  2.8682446E-06  150  1.1652320E-05  151  7.1324823E-06  152  6.8935205E-06
  153 -1.4775826E-05  154 -2.2016532E-06  155 -8.8018733E-06  156  2.7798695E-06
  157 -1.4782725E-05  158  9.0816394E-06  159 -1.7182274E-06  160 -1.6095909E-05
  161 -6.8824547E-06  162  3.1986637E-06  163 -1.2116307E-06  164 -1.8328859E-05
  165 -1.3877745E-05  166 -7.4201484E-06  167  5.7855511E-06  168 -1.4203075E-05
  169  8.7894356E-06  170  2.5189236E-06  171 -2.6611752E-06  172  1.8202440E-06
  173  8.5528309E-06  174  2.2047796E-06  175 -1.6922262E-06  176 -8.0336515E-06
  177  6.9761822E-06  178 -6.0358962E-07  179  5.4456019E-06  180  2.6135121E-06
  181  7.8194626E-06  182  2.6947985E-06  183 -2.5904063E-06  184  6.2289748E-06
  185 -5.1653318E-06  186 -3.2958316E-06  187 -7.6443072E-06  188 -2.4315231E-06
  189  7.0135586E-06  190 -1.0596809E-06  191  5.3895265E-06  192 -3.0641892E-06
  193  6.5155889E-06  194 -4.8521694E-06  195  2.9184174E-06  196  8.0547835E-06
  197  2.7130589E-06  198 -3.7812410E-06  199  2.6972192E-06  200  1.0747991E-05
  201  3.4885918E-06  202  7.3710183E-06  203  3.1031588E-06  204  2.9601772E-06
  205 -2.2280667E-06

 CELL PART

 GRADIENT WITH RESPECT TO THE CELL PARAMETER IN HARTREE/BOHR
ORDER: -D/DA1X, -D/DA1Y, -D/DA1Z
       -D/DA2X, -D/DA2Y, -D/DA2Z
       -D/DA3X, -D/DA3Y, -D/DA3Z
  0.175698670748E-13 -0.589229334302E-05 -0.592000183275E-05
 -0.577117426737E-05 -0.137622244060E-06 -0.575820790871E-05
 -0.577117412526E-05 -0.575467116803E-05 -0.161793781636E-06

STRESS TENSOR, IN HARTREE/BOHR^3:
ORDER: 11 12 13
       21 22 23
       31 32 33
  0.114305601066E-07 -0.158131919168E-15  0.123332515453E-15
  0.684020369779E-16  0.113978736298E-07  0.272578661130E-09
 -0.141021379195E-15  0.320453740260E-09  0.114048788135E-07

PRESSURE FROM THE STRESS TENSOR,
IN HARTREE/BOHR^3: -0.11411E-07
PRESSURE IN GIGAPASCAL: -0.3357E-03
CONVERSION FACTOR: 1 HARTREE/BOHR^3= 29421 GIGAPASCAL
WHEN USING VALUES FOR BOHR RADIUS AND HARTREE
FROM IUPAC WEBSITE, APRIL 2009
ENTHALPY: -4.5419006449441E+03

 SYMMETRY ALLOWED FORCES (ANALYTICAL) (DIRECTION, FORCE)

    1 -3.1710151E-04    2 -3.8230280E-07    3  7.9472072E-08    4 -6.7278055E-06
 TTTTTTTTTTTTTTTTTTTTTTTTTTTTTT TOTGRA_C    TELAPSE     5746.79 TCPU     3785.14
 *******************************************************************************
 LATTICE PARAMETERS (ANGSTROMS AND DEGREES) - BOHR = 0.5291772083 ANGSTROM
 PRIMITIVE CELL - CENTRING CODE 6/1 VOLUME=  2377.460984 - DENSITY  0.947 g/cm^3
         A              B              C           ALPHA      BETA       GAMMA 
    14.56280709    14.56280709    14.56280709   109.471221 109.471221 109.471221
 *******************************************************************************
 ATOMS IN THE ASYMMETRIC UNIT   70 - ATOMS IN THE UNIT CELL:  138
     ATOM                 X/A                 Y/B                 Z/C    
 *******************************************************************************
      1 T   1 H    -1.287651173356E-01  3.239528440219E-01 -2.361535856693E-01
      2 T   1 H    -4.398935703088E-01  1.073884683337E-01  2.361535856693E-01
      3 F   1 H     1.287651173356E-01 -1.073884683337E-01  4.527179613575E-01
      4 F   1 H     4.398935703088E-01 -3.239528440219E-01 -4.527179613575E-01
      5 T   1 H    -2.361535856693E-01 -1.287651173356E-01  3.239528440219E-01
      6 T   1 H     3.239528440219E-01 -2.361535856693E-01 -1.287651173356E-01
      7 T   1 H    -4.527179613575E-01  4.398935703088E-01 -3.239528440219E-01
      8 T   1 H     1.073884683337E-01  2.361535856693E-01 -4.398935703088E-01
      9 F   1 H     2.361535856693E-01 -4.398935703088E-01  1.073884683337E-01
     10 F   1 H    -1.073884683337E-01  4.527179613575E-01  1.287651173356E-01
     11 F   1 H     4.527179613575E-01  1.287651173356E-01 -1.073884683337E-01
     12 F   1 H    -3.239528440219E-01 -4.527179613575E-01  4.398935703088E-01
     13 T   1 H    -2.341580769069E-01  3.494552748834E-01 -1.105226449307E-01
     14 T   1 H     4.599779198141E-01 -1.236354319762E-01  1.105226449307E-01
     15 F   1 H     2.341580769069E-01  1.236354319762E-01 -4.163866482097E-01
     16 F   1 H    -4.599779198141E-01 -3.494552748834E-01  4.163866482097E-01
     17 T   1 H    -1.105226449307E-01 -2.341580769069E-01  3.494552748834E-01
     18 T   1 H     3.494552748834E-01 -1.105226449307E-01 -2.341580769069E-01
     19 T   1 H     4.163866482097E-01 -4.599779198141E-01 -3.494552748834E-01
     20 T   1 H    -1.236354319762E-01  1.105226449307E-01  4.599779198141E-01
     21 F   1 H     1.105226449307E-01  4.599779198141E-01 -1.236354319762E-01
     22 F   1 H     1.236354319762E-01 -4.163866482097E-01  2.341580769069E-01
     23 F   1 H    -4.163866482097E-01  2.341580769069E-01  1.236354319762E-01
     24 F   1 H    -3.494552748834E-01  4.163866482097E-01 -4.599779198141E-01
     25 T   1 H     4.523227239164E-01  1.010517797823E-01  4.911993332827E-01
     26 T   1 H    -3.901475535004E-01 -3.887660936637E-02 -4.911993332827E-01
     27 F   1 H    -4.523227239164E-01  3.887660936637E-02 -3.512709441341E-01
     28 F   1 H     3.901475535004E-01 -1.010517797823E-01  3.512709441341E-01
     29 T   1 H     4.911993332827E-01  4.523227239164E-01  1.010517797823E-01
     30 T   1 H     1.010517797823E-01  4.911993332827E-01  4.523227239164E-01
     31 T   1 H     3.512709441341E-01  3.901475535004E-01 -1.010517797823E-01
     32 T   1 H    -3.887660936637E-02 -4.911993332827E-01 -3.901475535004E-01
     33 F   1 H    -4.911993332827E-01 -3.901475535004E-01 -3.887660936637E-02
     34 F   1 H     3.887660936637E-02 -3.512709441341E-01 -4.523227239164E-01
     35 F   1 H    -3.512709441341E-01 -4.523227239164E-01  3.887660936637E-02
     36 F   1 H    -1.010517797823E-01  3.512709441341E-01  3.901475535004E-01
     37 T   1 H     4.512486190168E-01  2.289607205412E-01 -4.665091600816E-01
     38 T   1 H    -3.045301193772E-01 -8.224222090160E-02  4.665091600816E-01
     39 F   1 H    -4.512486190168E-01  8.224222090160E-02 -2.222878984756E-01
     40 F   1 H     3.045301193772E-01 -2.289607205412E-01  2.222878984756E-01
     41 T   1 H    -4.665091600816E-01  4.512486190168E-01  2.289607205412E-01
     42 T   1 H     2.289607205412E-01 -4.665091600816E-01  4.512486190168E-01
     43 T   1 H     2.222878984756E-01  3.045301193772E-01 -2.289607205412E-01
     44 T   1 H    -8.224222090160E-02  4.665091600816E-01 -3.045301193772E-01
     45 F   1 H     4.665091600816E-01 -3.045301193772E-01 -8.224222090160E-02
     46 F   1 H     8.224222090160E-02 -2.222878984756E-01 -4.512486190168E-01
     47 F   1 H    -2.222878984756E-01 -4.512486190168E-01  8.224222090160E-02
     48 F   1 H    -2.289607205412E-01  2.222878984756E-01  3.045301193772E-01
     49 T   1 H    -4.835414689159E-01  1.972387597807E-01  4.531364724537E-01
     50 T   1 H    -2.558977126731E-01  6.332205863037E-02 -4.531364724537E-01
     51 F   1 H     4.835414689159E-01 -6.332205863037E-02 -3.192197713034E-01
     52 F   1 H     2.558977126731E-01 -1.972387597807E-01  3.192197713034E-01
     53 T   1 H     4.531364724537E-01 -4.835414689159E-01  1.972387597807E-01
     54 T   1 H     1.972387597807E-01  4.531364724537E-01 -4.835414689159E-01
     55 T   1 H     3.192197713034E-01  2.558977126731E-01 -1.972387597807E-01
     56 T   1 H     6.332205863037E-02 -4.531364724537E-01 -2.558977126731E-01
     57 F   1 H    -4.531364724537E-01 -2.558977126731E-01  6.332205863037E-02
     58 F   1 H    -6.332205863037E-02 -3.192197713034E-01  4.835414689159E-01
     59 F   1 H    -3.192197713034E-01  4.835414689159E-01 -6.332205863037E-02
     60 F   1 H    -1.972387597807E-01  3.192197713034E-01  2.558977126731E-01
     61 T 230 ZN   -2.642794852241E-01  2.357205147759E-01 -5.000000000000E-01
     62 F 230 ZN    2.642794852241E-01 -2.357205147759E-01 -5.000000000000E-01
     63 T 230 ZN   -5.000000000000E-01 -2.642794852241E-01  2.357205147759E-01
     64 T 230 ZN    2.357205147759E-01  5.000000000000E-01 -2.642794852241E-01
     65 T 230 ZN    5.000000000000E-01  2.642794852241E-01 -2.357205147759E-01
     66 F 230 ZN   -2.357205147759E-01 -5.000000000000E-01  2.642794852241E-01
     67 T   6 C    -3.889682511551E-01  2.453239455599E-01 -3.743788937005E-01
     68 T   6 C    -3.802971607396E-01 -1.458935745467E-02  3.743788937005E-01
     69 F   6 C     3.889682511551E-01  1.458935745467E-02 -3.657078032850E-01
     70 F   6 C     3.802971607396E-01 -2.453239455599E-01  3.657078032850E-01
     71 T   6 C    -3.743788937005E-01 -3.889682511551E-01  2.453239455599E-01
     72 T   6 C     2.453239455599E-01 -3.743788937005E-01 -3.889682511551E-01
     73 T   6 C     3.657078032850E-01  3.802971607396E-01 -2.453239455599E-01
     74 T   6 C    -1.458935745467E-02  3.743788937005E-01 -3.802971607396E-01
     75 F   6 C     3.743788937005E-01 -3.802971607396E-01 -1.458935745467E-02
     76 F   6 C     1.458935745467E-02 -3.657078032850E-01  3.889682511551E-01
     77 F   6 C    -3.657078032850E-01  3.889682511551E-01  1.458935745467E-02
     78 F   6 C    -2.453239455599E-01  3.657078032850E-01  3.802971607396E-01
     79 T   6 C    -2.146655469743E-01  3.047886001173E-01 -2.616408124592E-01
     80 T   6 C    -4.335705874235E-01  4.697526548496E-02  2.616408124592E-01
     81 F   6 C     2.146655469743E-01 -4.697526548496E-02 -4.805458529084E-01
     82 F   6 C     4.335705874235E-01 -3.047886001173E-01  4.805458529084E-01
     83 T   6 C    -2.616408124592E-01 -2.146655469743E-01  3.047886001173E-01
     84 T   6 C     3.047886001173E-01 -2.616408124592E-01 -2.146655469743E-01
     85 T   6 C     4.805458529084E-01  4.335705874235E-01 -3.047886001173E-01
     86 T   6 C     4.697526548496E-02  2.616408124592E-01 -4.335705874235E-01
     87 F   6 C     2.616408124592E-01 -4.335705874235E-01  4.697526548496E-02
     88 F   6 C    -4.697526548496E-02 -4.805458529084E-01  2.146655469743E-01
     89 F   6 C    -4.805458529084E-01  2.146655469743E-01 -4.697526548496E-02
     90 F   6 C    -3.047886001173E-01  4.805458529084E-01  4.335705874235E-01
     91 T   6 C    -4.975528325712E-01  1.908482500542E-01 -4.794167852424E-01
     92 T   6 C    -3.297349647034E-01 -1.813604732881E-02  4.794167852424E-01
     93 F   6 C     4.975528325712E-01  1.813604732881E-02 -3.115989173746E-01
     94 F   6 C     3.297349647034E-01 -1.908482500542E-01  3.115989173746E-01
     95 T   6 C    -4.794167852424E-01 -4.975528325712E-01  1.908482500542E-01
     96 T   6 C     1.908482500542E-01 -4.794167852424E-01 -4.975528325712E-01
     97 T   6 C     3.115989173746E-01  3.297349647034E-01 -1.908482500542E-01
     98 T   6 C    -1.813604732881E-02  4.794167852424E-01 -3.297349647034E-01
     99 F   6 C     4.794167852424E-01 -3.297349647034E-01 -1.813604732881E-02
    100 F   6 C     1.813604732881E-02 -3.115989173746E-01  4.975528325712E-01
    101 F   6 C    -3.115989173746E-01  4.975528325712E-01  1.813604732881E-02
    102 F   6 C    -1.908482500542E-01  3.115989173746E-01  3.297349647034E-01
    103 T   7 N    -2.924268085718E-01  2.597786879927E-01 -3.721494378869E-01
    104 T   7 N    -3.680718741204E-01  7.972262931505E-02  3.721494378869E-01
    105 F   7 N     2.924268085718E-01 -7.972262931505E-02 -4.477945034355E-01
    106 F   7 N     3.680718741204E-01 -2.597786879927E-01  4.477945034355E-01
    107 T   7 N    -3.721494378869E-01 -2.924268085718E-01  2.597786879927E-01
    108 T   7 N     2.597786879927E-01 -3.721494378869E-01 -2.924268085718E-01
    109 T   7 N     4.477945034355E-01  3.680718741204E-01 -2.597786879927E-01
    110 T   7 N     7.972262931505E-02  3.721494378869E-01 -3.680718741204E-01
    111 F   7 N     3.721494378869E-01 -3.680718741204E-01  7.972262931505E-02
    112 F   7 N    -7.972262931505E-02 -4.477945034355E-01  2.924268085718E-01
    113 F   7 N    -4.477945034355E-01  2.924268085718E-01 -7.972262931505E-02
    114 F   7 N    -2.597786879927E-01  4.477945034355E-01  3.680718741204E-01
    115 T   6 C    -2.667587043187E-01  3.172379828360E-01 -1.998009980073E-01
    116 T   6 C    -4.829610191567E-01 -6.695770631145E-02  1.998009980073E-01
    117 F   6 C     2.667587043187E-01  6.695770631145E-02 -4.160033128452E-01
    118 F   6 C     4.829610191567E-01 -3.172379828360E-01  4.160033128452E-01
    119 T   6 C    -1.998009980073E-01 -2.667587043187E-01  3.172379828360E-01
    120 T   6 C     3.172379828360E-01 -1.998009980073E-01 -2.667587043187E-01
    121 T   6 C     4.160033128452E-01  4.829610191567E-01 -3.172379828360E-01
    122 T   6 C    -6.695770631145E-02  1.998009980073E-01 -4.829610191567E-01
    123 F   6 C     1.998009980073E-01 -4.829610191567E-01 -6.695770631145E-02
    124 F   6 C     6.695770631145E-02 -4.160033128452E-01  2.667587043187E-01
    125 F   6 C    -4.160033128452E-01  2.667587043187E-01  6.695770631145E-02
    126 F   6 C    -3.172379828360E-01  4.160033128452E-01  4.829610191567E-01
    127 T   7 N    -3.769614698336E-01  2.801210647347E-01 -2.714840577944E-01
    128 T   7 N    -4.483948774708E-01 -1.054774120391E-01  2.714840577944E-01
    129 F   7 N     3.769614698336E-01  1.054774120391E-01 -3.429174654317E-01
    130 F   7 N     4.483948774708E-01 -2.801210647347E-01  3.429174654317E-01
    131 T   7 N    -2.714840577944E-01 -3.769614698336E-01  2.801210647347E-01
    132 T   7 N     2.801210647347E-01 -2.714840577944E-01 -3.769614698336E-01
    133 T   7 N     3.429174654317E-01  4.483948774708E-01 -2.801210647347E-01
    134 T   7 N    -1.054774120391E-01  2.714840577944E-01 -4.483948774708E-01
    135 F   7 N     2.714840577944E-01 -4.483948774708E-01 -1.054774120391E-01
    136 F   7 N     1.054774120391E-01 -3.429174654317E-01  3.769614698336E-01
    137 F   7 N    -3.429174654317E-01  3.769614698336E-01  1.054774120391E-01
    138 F   7 N    -2.801210647347E-01  3.429174654317E-01  4.483948774708E-01

 TRANSFORMATION MATRIX PRIMITIVE-CRYSTALLOGRAPHIC CELL
  0.0000  1.0000  1.0000  1.0000  0.0000  1.0000  1.0000  1.0000  0.0000

 *******************************************************************************
 CRYSTALLOGRAPHIC CELL (VOLUME=       4754.92196785)
         A              B              C           ALPHA      BETA       GAMMA 
    16.81568118    16.81568118    16.81568118    90.000000  90.000000  90.000000

 COORDINATES IN THE CRYSTALLOGRAPHIC CELL
     ATOM                 X/A                 Y/B                 Z/C    
 *******************************************************************************
      1 T   1 H     1.082821878441E-01 -3.444357735134E-01  2.156706561778E-01
      2 T   1 H    -1.082821878441E-01  3.444357735134E-01  2.156706561778E-01
      3 F   1 H     1.082821878441E-01  3.444357735134E-01 -2.156706561778E-01
      4 F   1 H    -1.082821878441E-01 -3.444357735134E-01 -2.156706561778E-01
      5 T   1 H     2.156706561778E-01  1.082821878441E-01 -3.444357735134E-01
      6 T   1 H    -3.444357735134E-01  2.156706561778E-01  1.082821878441E-01
      7 T   1 H    -2.156706561778E-01 -1.082821878441E-01 -3.444357735134E-01
      8 T   1 H     3.444357735134E-01  2.156706561778E-01 -1.082821878441E-01
      9 F   1 H     2.156706561778E-01 -1.082821878441E-01  3.444357735134E-01
     10 F   1 H     3.444357735134E-01 -2.156706561778E-01  1.082821878441E-01
     11 F   1 H    -2.156706561778E-01  1.082821878441E-01  3.444357735134E-01
     12 F   1 H    -3.444357735134E-01 -2.156706561778E-01 -1.082821878441E-01
     13 T   1 H     2.365453534298E-01 -3.470679983605E-01  1.129099214536E-01
     14 T   1 H    -2.365453534298E-01  3.470679983605E-01  1.129099214536E-01
     15 F   1 H     2.365453534298E-01  3.470679983605E-01 -1.129099214536E-01
     16 F   1 H    -2.365453534298E-01 -3.470679983605E-01 -1.129099214536E-01
     17 T   1 H     1.129099214536E-01  2.365453534298E-01 -3.470679983605E-01
     18 T   1 H    -3.470679983605E-01  1.129099214536E-01  2.365453534298E-01
     19 T   1 H    -1.129099214536E-01 -2.365453534298E-01 -3.470679983605E-01
     20 T   1 H     3.470679983605E-01  1.129099214536E-01 -2.365453534298E-01
     21 F   1 H     1.129099214536E-01 -2.365453534298E-01  3.470679983605E-01
     22 F   1 H     3.470679983605E-01 -1.129099214536E-01  2.365453534298E-01
     23 F   1 H    -1.129099214536E-01  2.365453534298E-01  3.470679983605E-01
     24 F   1 H    -3.470679983605E-01 -1.129099214536E-01 -2.365453534298E-01
     25 T   1 H     6.996419457433E-02  4.212351387084E-01  3.108758520796E-02
     26 T   1 H    -6.996419457433E-02 -4.212351387084E-01  3.108758520796E-02
     27 F   1 H     6.996419457433E-02 -4.212351387084E-01 -3.108758520796E-02
     28 F   1 H    -6.996419457433E-02  4.212351387084E-01 -3.108758520796E-02
     29 T   1 H     3.108758520796E-02  6.996419457433E-02  4.212351387084E-01
     30 T   1 H     4.212351387084E-01  3.108758520796E-02  6.996419457433E-02
     31 T   1 H    -3.108758520796E-02 -6.996419457433E-02  4.212351387084E-01
     32 T   1 H    -4.212351387084E-01  3.108758520796E-02 -6.996419457433E-02
     33 F   1 H     3.108758520796E-02 -6.996419457433E-02 -4.212351387084E-01
     34 F   1 H    -4.212351387084E-01 -3.108758520796E-02  6.996419457433E-02
     35 F   1 H    -3.108758520796E-02  6.996419457433E-02 -4.212351387084E-01
     36 F   1 H     4.212351387084E-01 -3.108758520796E-02 -6.996419457433E-02
     37 T   1 H     1.556014707214E-01  3.778893691970E-01  7.335924981980E-02
     38 T   1 H    -1.556014707214E-01 -3.778893691970E-01  7.335924981980E-02
     39 F   1 H     1.556014707214E-01 -3.778893691970E-01 -7.335924981980E-02
     40 F   1 H    -1.556014707214E-01  3.778893691970E-01 -7.335924981980E-02
     41 T   1 H     7.335924981980E-02  1.556014707214E-01  3.778893691970E-01
     42 T   1 H     3.778893691970E-01  7.335924981980E-02  1.556014707214E-01
     43 T   1 H    -7.335924981980E-02 -1.556014707214E-01  3.778893691970E-01
     44 T   1 H    -3.778893691970E-01  7.335924981980E-02 -1.556014707214E-01
     45 F   1 H     7.335924981980E-02 -1.556014707214E-01 -3.778893691970E-01
     46 F   1 H    -3.778893691970E-01 -7.335924981980E-02  1.556014707214E-01
     47 F   1 H    -7.335924981980E-02  1.556014707214E-01 -3.778893691970E-01
     48 F   1 H     3.778893691970E-01 -7.335924981980E-02 -1.556014707214E-01
     49 T   1 H     6.695835057515E-02  3.861781218786E-01  1.302804092055E-01
     50 T   1 H    -6.695835057515E-02 -3.861781218786E-01  1.302804092055E-01
     51 F   1 H     6.695835057515E-02 -3.861781218786E-01 -1.302804092055E-01
     52 F   1 H    -6.695835057515E-02  3.861781218786E-01 -1.302804092055E-01
     53 T   1 H     1.302804092055E-01  6.695835057515E-02  3.861781218786E-01
     54 T   1 H     3.861781218786E-01  1.302804092055E-01  6.695835057515E-02
     55 T   1 H    -1.302804092055E-01 -6.695835057515E-02  3.861781218786E-01
     56 T   1 H    -3.861781218786E-01  1.302804092055E-01 -6.695835057515E-02
     57 F   1 H     1.302804092055E-01 -6.695835057515E-02 -3.861781218786E-01
     58 F   1 H    -3.861781218786E-01 -1.302804092055E-01  6.695835057515E-02
     59 F   1 H    -1.302804092055E-01  6.695835057515E-02 -3.861781218786E-01
     60 F   1 H     3.861781218786E-01 -1.302804092055E-01 -6.695835057515E-02
     61 T 230 ZN    5.000000000000E-01  5.590065267228E-17 -2.642794852241E-01
     62 F 230 ZN    5.000000000000E-01  8.385097900842E-17  2.642794852241E-01
     63 T 230 ZN   -2.642794852241E-01 -5.000000000000E-01  5.590065267228E-17
     64 T 230 ZN    5.590065267228E-17 -2.642794852241E-01  5.000000000000E-01
     65 T 230 ZN    2.642794852241E-01 -5.000000000000E-01 -2.795032633614E-17
     66 F 230 ZN    1.118013053446E-16  2.642794852241E-01  5.000000000000E-01
     67 T   6 C     1.299566515073E-01  4.956644547922E-01  1.153672940526E-01
     68 T   6 C    -1.299566515073E-01 -4.956644547922E-01  1.153672940526E-01
     69 F   6 C     1.299566515073E-01 -4.956644547922E-01 -1.153672940526E-01
     70 F   6 C    -1.299566515073E-01  4.956644547922E-01 -1.153672940526E-01
     71 T   6 C     1.153672940526E-01  1.299566515073E-01  4.956644547922E-01
     72 T   6 C     4.956644547922E-01  1.153672940526E-01  1.299566515073E-01
     73 T   6 C    -1.153672940526E-01 -1.299566515073E-01  4.956644547922E-01
     74 T   6 C    -4.956644547922E-01  1.153672940526E-01 -1.299566515073E-01
     75 F   6 C     1.153672940526E-01 -1.299566515073E-01 -4.956644547922E-01
     76 F   6 C    -4.956644547922E-01 -1.153672940526E-01  1.299566515073E-01
     77 F   6 C    -1.153672940526E-01  1.299566515073E-01 -4.956644547922E-01
     78 F   6 C     4.956644547922E-01 -1.153672940526E-01 -1.299566515073E-01
     79 T   6 C     1.289066673162E-01 -3.905474797754E-01  1.758819328011E-01
     80 T   6 C    -1.289066673162E-01  3.905474797754E-01  1.758819328011E-01
     81 F   6 C     1.289066673162E-01  3.905474797754E-01 -1.758819328011E-01
     82 F   6 C    -1.289066673162E-01 -3.905474797754E-01 -1.758819328011E-01
     83 T   6 C     1.758819328011E-01  1.289066673162E-01 -3.905474797754E-01
     84 T   6 C    -3.905474797754E-01  1.758819328011E-01  1.289066673162E-01
     85 T   6 C    -1.758819328011E-01 -1.289066673162E-01 -3.905474797754E-01
     86 T   6 C     3.905474797754E-01  1.758819328011E-01 -1.289066673162E-01
     87 F   6 C     1.758819328011E-01 -1.289066673162E-01  3.905474797754E-01
     88 F   6 C     3.905474797754E-01 -1.758819328011E-01  1.289066673162E-01
     89 F   6 C    -1.758819328011E-01  1.289066673162E-01  3.905474797754E-01
     90 F   6 C    -3.905474797754E-01 -1.758819328011E-01 -1.289066673162E-01
     91 T   6 C     1.044921486915E-01  4.160910660661E-01  8.635610136271E-02
     92 T   6 C    -1.044921486915E-01 -4.160910660661E-01  8.635610136271E-02
     93 F   6 C     1.044921486915E-01 -4.160910660661E-01 -8.635610136271E-02
     94 F   6 C    -1.044921486915E-01  4.160910660661E-01 -8.635610136271E-02
     95 T   6 C     8.635610136271E-02  1.044921486915E-01  4.160910660661E-01
     96 T   6 C     4.160910660661E-01  8.635610136271E-02  1.044921486915E-01
     97 T   6 C    -8.635610136271E-02 -1.044921486915E-01  4.160910660661E-01
     98 T   6 C    -4.160910660661E-01  8.635610136271E-02 -1.044921486915E-01
     99 F   6 C     8.635610136271E-02 -1.044921486915E-01 -4.160910660661E-01
    100 F   6 C    -4.160910660661E-01 -8.635610136271E-02  1.044921486915E-01
    101 F   6 C    -8.635610136271E-02  1.044921486915E-01 -4.160910660661E-01
    102 F   6 C     4.160910660661E-01 -8.635610136271E-02 -1.044921486915E-01
    103 T   7 N     9.002802933885E-02 -4.621774672257E-01  1.697506586539E-01
    104 T   7 N    -9.002802933885E-02  4.621774672257E-01  1.697506586539E-01
    105 F   7 N     9.002802933885E-02  4.621774672257E-01 -1.697506586539E-01
    106 F   7 N    -9.002802933885E-02 -4.621774672257E-01 -1.697506586539E-01
    107 T   7 N     1.697506586539E-01  9.002802933885E-02 -4.621774672257E-01
    108 T   7 N    -4.621774672257E-01  1.697506586539E-01  9.002802933885E-02
    109 T   7 N    -1.697506586539E-01 -9.002802933885E-02 -4.621774672257E-01
    110 T   7 N     4.621774672257E-01  1.697506586539E-01 -9.002802933885E-02
    111 F   7 N     1.697506586539E-01 -9.002802933885E-02  4.621774672257E-01
    112 F   7 N     4.621774672257E-01 -1.697506586539E-01  9.002802933885E-02
    113 F   7 N    -1.697506586539E-01  9.002802933885E-02  4.621774672257E-01
    114 F   7 N    -4.621774672257E-01 -1.697506586539E-01 -9.002802933885E-02
    115 T   6 C     1.920978445737E-01 -3.918988425810E-01  1.251401382623E-01
    116 T   6 C    -1.920978445737E-01  3.918988425810E-01  1.251401382623E-01
    117 F   6 C     1.920978445737E-01  3.918988425810E-01 -1.251401382623E-01
    118 F   6 C    -1.920978445737E-01 -3.918988425810E-01 -1.251401382623E-01
    119 T   6 C     1.251401382623E-01  1.920978445737E-01 -3.918988425810E-01
    120 T   6 C    -3.918988425810E-01  1.251401382623E-01  1.920978445737E-01
    121 T   6 C    -1.251401382623E-01 -1.920978445737E-01 -3.918988425810E-01
    122 T   6 C     3.918988425810E-01  1.251401382623E-01 -1.920978445737E-01
    123 F   6 C     1.251401382623E-01 -1.920978445737E-01  3.918988425810E-01
    124 F   6 C     3.918988425810E-01 -1.251401382623E-01  1.920978445737E-01
    125 F   6 C    -1.251401382623E-01  1.920978445737E-01  3.918988425810E-01
    126 F   6 C    -3.918988425810E-01 -1.251401382623E-01 -1.920978445737E-01
    127 T   7 N     1.927992383869E-01 -4.642832961814E-01  8.732182634780E-02
    128 T   7 N    -1.927992383869E-01  4.642832961814E-01  8.732182634780E-02
    129 F   7 N     1.927992383869E-01  4.642832961814E-01 -8.732182634780E-02
    130 F   7 N    -1.927992383869E-01 -4.642832961814E-01 -8.732182634780E-02
    131 T   7 N     8.732182634780E-02  1.927992383869E-01 -4.642832961814E-01
    132 T   7 N    -4.642832961814E-01  8.732182634780E-02  1.927992383869E-01
    133 T   7 N    -8.732182634780E-02 -1.927992383869E-01 -4.642832961814E-01
    134 T   7 N     4.642832961814E-01  8.732182634780E-02 -1.927992383869E-01
    135 F   7 N     8.732182634780E-02 -1.927992383869E-01  4.642832961814E-01
    136 F   7 N     4.642832961814E-01 -8.732182634780E-02  1.927992383869E-01
    137 F   7 N    -8.732182634780E-02  1.927992383869E-01  4.642832961814E-01
    138 F   7 N    -4.642832961814E-01 -8.732182634780E-02 -1.927992383869E-01

 T = ATOM BELONGING TO THE ASYMMETRIC UNIT

 *******************************************************************************
 * CELL DEFORMATION
 *******************************************************************************

    ELASTIC STRAIN MATRIX (ADIMENSIONAL)

    1    0.0000000000    0.0000000000    0.0000000000
    2    0.0000000000    0.0000000000   -0.0150000000
    3    0.0000000000   -0.0150000000    0.0000000000

 LATTICE PARAMETERS (ANGSTROMS AND DEGREES) OF
 (1) ORIGINAL PRIMITIVE CELL
 (2) ORIGINAL CRYSTALLOGRAPHIC CELL
 (3) DEFORMED PRIMITIVE CELL
 (4) DEFORMED CRYSTALLOGRAPHIC CELL

            A           B           C        ALPHA       BETA        GAMMA         VOL
 (1)   14.562807   14.562807   14.562807  109.471221  109.471221  109.471221 2377.460984
 (2)   16.815681   16.815681   16.815681   90.000000   90.000000   90.000000 4754.921968
 (3)   14.417547   14.708796   14.708796  110.273470  109.472233  109.472233 2376.926055
 (4)   16.815681   16.817573   16.817573   91.718744   90.000000   90.000000 4753.852110

 * CELL DEFORMATION COMPLETE - NO. OF SYMMOPS   2
 *******************************************************************************
 LATTICE PARAMETERS (ANGSTROMS AND DEGREES) - BOHR = 0.5291772083 ANGSTROM
 PRIMITIVE CELL - CENTRING CODE 6/1 VOLUME=  2376.926055 - DENSITY  0.947 g/cm^3
         A              B              C           ALPHA      BETA       GAMMA 
    14.41754676    14.70879562    14.70879562   110.273470 109.472233 109.472233
 *******************************************************************************
 ATOMS IN THE ASYMMETRIC UNIT   70 - ATOMS IN THE UNIT CELL:  138
     ATOM                 X/A                 Y/B                 Z/C    
 *******************************************************************************
      1 T   1 H    -1.287651173356E-01  3.239528440219E-01 -2.361535856693E-01
      2 T   1 H    -4.398935703088E-01  1.073884683337E-01  2.361535856693E-01
      3 F   1 H     1.287651173356E-01 -1.073884683337E-01  4.527179613575E-01
      4 F   1 H     4.398935703088E-01 -3.239528440219E-01 -4.527179613575E-01
      5 T   1 H    -2.361535856693E-01 -1.287651173356E-01  3.239528440219E-01
      6 T   1 H     3.239528440219E-01 -2.361535856693E-01 -1.287651173356E-01
      7 T   1 H    -4.527179613575E-01  4.398935703088E-01 -3.239528440219E-01
      8 T   1 H     1.073884683337E-01  2.361535856693E-01 -4.398935703088E-01
      9 F   1 H     2.361535856693E-01 -4.398935703088E-01  1.073884683337E-01
     10 F   1 H    -1.073884683337E-01  4.527179613575E-01  1.287651173356E-01
     11 F   1 H     4.527179613575E-01  1.287651173356E-01 -1.073884683337E-01
     12 F   1 H    -3.239528440219E-01 -4.527179613575E-01  4.398935703088E-01
     13 T   1 H    -2.341580769069E-01  3.494552748834E-01 -1.105226449307E-01
     14 T   1 H     4.599779198141E-01 -1.236354319762E-01  1.105226449307E-01
     15 F   1 H     2.341580769069E-01  1.236354319762E-01 -4.163866482097E-01
     16 F   1 H    -4.599779198141E-01 -3.494552748834E-01  4.163866482097E-01
     17 T   1 H    -1.105226449307E-01 -2.341580769069E-01  3.494552748834E-01
     18 T   1 H     3.494552748834E-01 -1.105226449307E-01 -2.341580769069E-01
     19 T   1 H     4.163866482097E-01 -4.599779198141E-01 -3.494552748834E-01
     20 T   1 H    -1.236354319762E-01  1.105226449307E-01  4.599779198141E-01
     21 F   1 H     1.105226449307E-01  4.599779198141E-01 -1.236354319762E-01
     22 F   1 H     1.236354319762E-01 -4.163866482097E-01  2.341580769069E-01
     23 F   1 H    -4.163866482097E-01  2.341580769069E-01  1.236354319762E-01
     24 F   1 H    -3.494552748834E-01  4.163866482097E-01 -4.599779198141E-01
     25 T   1 H     4.523227239164E-01  1.010517797823E-01  4.911993332827E-01
     26 T   1 H    -3.901475535004E-01 -3.887660936637E-02 -4.911993332827E-01
     27 F   1 H    -4.523227239164E-01  3.887660936637E-02 -3.512709441341E-01
     28 F   1 H     3.901475535004E-01 -1.010517797823E-01  3.512709441341E-01
     29 T   1 H     4.911993332827E-01  4.523227239164E-01  1.010517797823E-01
     30 T   1 H     1.010517797823E-01  4.911993332827E-01  4.523227239164E-01
     31 T   1 H     3.512709441341E-01  3.901475535004E-01 -1.010517797823E-01
     32 T   1 H    -3.887660936637E-02 -4.911993332827E-01 -3.901475535004E-01
     33 F   1 H    -4.911993332827E-01 -3.901475535004E-01 -3.887660936637E-02
     34 F   1 H     3.887660936637E-02 -3.512709441341E-01 -4.523227239164E-01
     35 F   1 H    -3.512709441341E-01 -4.523227239164E-01  3.887660936637E-02
     36 F   1 H    -1.010517797823E-01  3.512709441341E-01  3.901475535004E-01
     37 T   1 H     4.512486190168E-01  2.289607205412E-01 -4.665091600816E-01
     38 T   1 H    -3.045301193772E-01 -8.224222090160E-02  4.665091600816E-01
     39 F   1 H    -4.512486190168E-01  8.224222090160E-02 -2.222878984756E-01
     40 F   1 H     3.045301193772E-01 -2.289607205412E-01  2.222878984756E-01
     41 T   1 H    -4.665091600816E-01  4.512486190168E-01  2.289607205412E-01
     42 T   1 H     2.289607205412E-01 -4.665091600816E-01  4.512486190168E-01
     43 T   1 H     2.222878984756E-01  3.045301193772E-01 -2.289607205412E-01
     44 T   1 H    -8.224222090160E-02  4.665091600816E-01 -3.045301193772E-01
     45 F   1 H     4.665091600816E-01 -3.045301193772E-01 -8.224222090160E-02
     46 F   1 H     8.224222090160E-02 -2.222878984756E-01 -4.512486190168E-01
     47 F   1 H    -2.222878984756E-01 -4.512486190168E-01  8.224222090160E-02
     48 F   1 H    -2.289607205412E-01  2.222878984756E-01  3.045301193772E-01
     49 T   1 H    -4.835414689159E-01  1.972387597807E-01  4.531364724537E-01
     50 T   1 H    -2.558977126731E-01  6.332205863037E-02 -4.531364724537E-01
     51 F   1 H     4.835414689159E-01 -6.332205863037E-02 -3.192197713034E-01
     52 F   1 H     2.558977126731E-01 -1.972387597807E-01  3.192197713034E-01
     53 T   1 H     4.531364724537E-01 -4.835414689159E-01  1.972387597807E-01
     54 T   1 H     1.972387597807E-01  4.531364724537E-01 -4.835414689159E-01
     55 T   1 H     3.192197713034E-01  2.558977126731E-01 -1.972387597807E-01
     56 T   1 H     6.332205863037E-02 -4.531364724537E-01 -2.558977126731E-01
     57 F   1 H    -4.531364724537E-01 -2.558977126731E-01  6.332205863037E-02
     58 F   1 H    -6.332205863037E-02 -3.192197713034E-01  4.835414689159E-01
     59 F   1 H    -3.192197713034E-01  4.835414689159E-01 -6.332205863037E-02
     60 F   1 H    -1.972387597807E-01  3.192197713034E-01  2.558977126731E-01
     61 T 230 ZN   -2.642794852241E-01  2.357205147759E-01  5.000000000000E-01
     62 F 230 ZN    2.642794852241E-01 -2.357205147759E-01  5.000000000000E-01
     63 T 230 ZN   -5.000000000000E-01 -2.642794852241E-01  2.357205147759E-01
     64 T 230 ZN    2.357205147759E-01  5.000000000000E-01 -2.642794852241E-01
     65 T 230 ZN   -5.000000000000E-01  2.642794852241E-01 -2.357205147759E-01
     66 F 230 ZN   -2.357205147759E-01  5.000000000000E-01  2.642794852241E-01
     67 T   6 C    -3.889682511551E-01  2.453239455599E-01 -3.743788937005E-01
     68 T   6 C    -3.802971607396E-01 -1.458935745467E-02  3.743788937005E-01
     69 F   6 C     3.889682511551E-01  1.458935745467E-02 -3.657078032850E-01
     70 F   6 C     3.802971607396E-01 -2.453239455599E-01  3.657078032850E-01
     71 T   6 C    -3.743788937005E-01 -3.889682511551E-01  2.453239455599E-01
     72 T   6 C     2.453239455599E-01 -3.743788937005E-01 -3.889682511551E-01
     73 T   6 C     3.657078032850E-01  3.802971607396E-01 -2.453239455599E-01
     74 T   6 C    -1.458935745467E-02  3.743788937005E-01 -3.802971607396E-01
     75 F   6 C     3.743788937005E-01 -3.802971607396E-01 -1.458935745467E-02
     76 F   6 C     1.458935745467E-02 -3.657078032850E-01  3.889682511551E-01
     77 F   6 C    -3.657078032850E-01  3.889682511551E-01  1.458935745467E-02
     78 F   6 C    -2.453239455599E-01  3.657078032850E-01  3.802971607396E-01
     79 T   6 C    -2.146655469743E-01  3.047886001173E-01 -2.616408124592E-01
     80 T   6 C    -4.335705874235E-01  4.697526548496E-02  2.616408124592E-01
     81 F   6 C     2.146655469743E-01 -4.697526548496E-02 -4.805458529084E-01
     82 F   6 C     4.335705874235E-01 -3.047886001173E-01  4.805458529084E-01
     83 T   6 C    -2.616408124592E-01 -2.146655469743E-01  3.047886001173E-01
     84 T   6 C     3.047886001173E-01 -2.616408124592E-01 -2.146655469743E-01
     85 T   6 C     4.805458529084E-01  4.335705874235E-01 -3.047886001173E-01
     86 T   6 C     4.697526548496E-02  2.616408124592E-01 -4.335705874235E-01
     87 F   6 C     2.616408124592E-01 -4.335705874235E-01  4.697526548496E-02
     88 F   6 C    -4.697526548496E-02 -4.805458529084E-01  2.146655469743E-01
     89 F   6 C    -4.805458529084E-01  2.146655469743E-01 -4.697526548496E-02
     90 F   6 C    -3.047886001173E-01  4.805458529084E-01  4.335705874235E-01
     91 T   6 C    -4.975528325712E-01  1.908482500542E-01 -4.794167852424E-01
     92 T   6 C    -3.297349647034E-01 -1.813604732881E-02  4.794167852424E-01
     93 F   6 C     4.975528325712E-01  1.813604732881E-02 -3.115989173746E-01
     94 F   6 C     3.297349647034E-01 -1.908482500542E-01  3.115989173746E-01
     95 T   6 C    -4.794167852424E-01 -4.975528325712E-01  1.908482500542E-01
     96 T   6 C     1.908482500542E-01 -4.794167852424E-01 -4.975528325712E-01
     97 T   6 C     3.115989173746E-01  3.297349647034E-01 -1.908482500542E-01
     98 T   6 C    -1.813604732881E-02  4.794167852424E-01 -3.297349647034E-01
     99 F   6 C     4.794167852424E-01 -3.297349647034E-01 -1.813604732881E-02
    100 F   6 C     1.813604732881E-02 -3.115989173746E-01  4.975528325712E-01
    101 F   6 C    -3.115989173746E-01  4.975528325712E-01  1.813604732881E-02
    102 F   6 C    -1.908482500542E-01  3.115989173746E-01  3.297349647034E-01
    103 T   7 N    -2.924268085718E-01  2.597786879927E-01 -3.721494378869E-01
    104 T   7 N    -3.680718741204E-01  7.972262931505E-02  3.721494378869E-01
    105 F   7 N     2.924268085718E-01 -7.972262931505E-02 -4.477945034355E-01
    106 F   7 N     3.680718741204E-01 -2.597786879927E-01  4.477945034355E-01
    107 T   7 N    -3.721494378869E-01 -2.924268085718E-01  2.597786879927E-01
    108 T   7 N     2.597786879927E-01 -3.721494378869E-01 -2.924268085718E-01
    109 T   7 N     4.477945034355E-01  3.680718741204E-01 -2.597786879927E-01
    110 T   7 N     7.972262931505E-02  3.721494378869E-01 -3.680718741204E-01
    111 F   7 N     3.721494378869E-01 -3.680718741204E-01  7.972262931505E-02
    112 F   7 N    -7.972262931505E-02 -4.477945034355E-01  2.924268085718E-01
    113 F   7 N    -4.477945034355E-01  2.924268085718E-01 -7.972262931505E-02
    114 F   7 N    -2.597786879927E-01  4.477945034355E-01  3.680718741204E-01
    115 T   6 C    -2.667587043187E-01  3.172379828360E-01 -1.998009980073E-01
    116 T   6 C    -4.829610191567E-01 -6.695770631145E-02  1.998009980073E-01
    117 F   6 C     2.667587043187E-01  6.695770631145E-02 -4.160033128452E-01
    118 F   6 C     4.829610191567E-01 -3.172379828360E-01  4.160033128452E-01
    119 T   6 C    -1.998009980073E-01 -2.667587043187E-01  3.172379828360E-01
    120 T   6 C     3.172379828360E-01 -1.998009980073E-01 -2.667587043187E-01
    121 T   6 C     4.160033128452E-01  4.829610191567E-01 -3.172379828360E-01
    122 T   6 C    -6.695770631145E-02  1.998009980073E-01 -4.829610191567E-01
    123 F   6 C     1.998009980073E-01 -4.829610191567E-01 -6.695770631145E-02
    124 F   6 C     6.695770631145E-02 -4.160033128452E-01  2.667587043187E-01
    125 F   6 C    -4.160033128452E-01  2.667587043187E-01  6.695770631145E-02
    126 F   6 C    -3.172379828360E-01  4.160033128452E-01  4.829610191567E-01
    127 T   7 N    -3.769614698336E-01  2.801210647347E-01 -2.714840577944E-01
    128 T   7 N    -4.483948774708E-01 -1.054774120391E-01  2.714840577944E-01
    129 F   7 N     3.769614698336E-01  1.054774120391E-01 -3.429174654317E-01
    130 F   7 N     4.483948774708E-01 -2.801210647347E-01  3.429174654317E-01
    131 T   7 N    -2.714840577944E-01 -3.769614698336E-01  2.801210647347E-01
    132 T   7 N     2.801210647347E-01 -2.714840577944E-01 -3.769614698336E-01
    133 T   7 N     3.429174654317E-01  4.483948774708E-01 -2.801210647347E-01
    134 T   7 N    -1.054774120391E-01  2.714840577944E-01 -4.483948774708E-01
    135 F   7 N     2.714840577944E-01 -4.483948774708E-01 -1.054774120391E-01
    136 F   7 N     1.054774120391E-01 -3.429174654317E-01  3.769614698336E-01
    137 F   7 N    -3.429174654317E-01  3.769614698336E-01  1.054774120391E-01
    138 F   7 N    -2.801210647347E-01  3.429174654317E-01  4.483948774708E-01

 TRANSFORMATION MATRIX PRIMITIVE-CRYSTALLOGRAPHIC CELL
  0.0000  1.0000  1.0000  1.0000  0.0000  1.0000  1.0000  1.0000  0.0000

 *******************************************************************************
 CRYSTALLOGRAPHIC CELL (VOLUME=       4753.85211041)
         A              B              C           ALPHA      BETA       GAMMA 
    16.81568118    16.81757284    16.81757284    91.718744  90.000000  90.000000

 COORDINATES IN THE CRYSTALLOGRAPHIC CELL
     ATOM                 X/A                 Y/B                 Z/C    
 *******************************************************************************
      1 T   1 H     1.082821878441E-01 -3.444357735134E-01  2.156706561778E-01
      2 T   1 H    -1.082821878441E-01  3.444357735134E-01  2.156706561778E-01
      3 F   1 H     1.082821878441E-01  3.444357735134E-01 -2.156706561778E-01
      4 F   1 H    -1.082821878441E-01 -3.444357735134E-01 -2.156706561778E-01
      5 T   1 H     2.156706561778E-01  1.082821878441E-01 -3.444357735134E-01
      6 T   1 H    -3.444357735134E-01  2.156706561778E-01  1.082821878441E-01
      7 T   1 H    -2.156706561778E-01 -1.082821878441E-01 -3.444357735134E-01
      8 T   1 H     3.444357735134E-01  2.156706561778E-01 -1.082821878441E-01
      9 F   1 H     2.156706561778E-01 -1.082821878441E-01  3.444357735134E-01
     10 F   1 H     3.444357735134E-01 -2.156706561778E-01  1.082821878441E-01
     11 F   1 H    -2.156706561778E-01  1.082821878441E-01  3.444357735134E-01
     12 F   1 H    -3.444357735134E-01 -2.156706561778E-01 -1.082821878441E-01
     13 T   1 H     2.365453534298E-01 -3.470679983605E-01  1.129099214536E-01
     14 T   1 H    -2.365453534298E-01  3.470679983605E-01  1.129099214536E-01
     15 F   1 H     2.365453534298E-01  3.470679983605E-01 -1.129099214536E-01
     16 F   1 H    -2.365453534298E-01 -3.470679983605E-01 -1.129099214536E-01
     17 T   1 H     1.129099214536E-01  2.365453534298E-01 -3.470679983605E-01
     18 T   1 H    -3.470679983605E-01  1.129099214536E-01  2.365453534298E-01
     19 T   1 H    -1.129099214536E-01 -2.365453534298E-01 -3.470679983605E-01
     20 T   1 H     3.470679983605E-01  1.129099214536E-01 -2.365453534298E-01
     21 F   1 H     1.129099214536E-01 -2.365453534298E-01  3.470679983605E-01
     22 F   1 H     3.470679983605E-01 -1.129099214536E-01  2.365453534298E-01
     23 F   1 H    -1.129099214536E-01  2.365453534298E-01  3.470679983605E-01
     24 F   1 H    -3.470679983605E-01 -1.129099214536E-01 -2.365453534298E-01
     25 T   1 H     6.996419457433E-02  4.212351387084E-01  3.108758520796E-02
     26 T   1 H    -6.996419457433E-02 -4.212351387084E-01  3.108758520796E-02
     27 F   1 H     6.996419457433E-02 -4.212351387084E-01 -3.108758520796E-02
     28 F   1 H    -6.996419457433E-02  4.212351387084E-01 -3.108758520796E-02
     29 T   1 H     3.108758520796E-02  6.996419457433E-02  4.212351387084E-01
     30 T   1 H     4.212351387084E-01  3.108758520796E-02  6.996419457433E-02
     31 T   1 H    -3.108758520796E-02 -6.996419457433E-02  4.212351387084E-01
     32 T   1 H    -4.212351387084E-01  3.108758520796E-02 -6.996419457433E-02
     33 F   1 H     3.108758520796E-02 -6.996419457433E-02 -4.212351387084E-01
     34 F   1 H    -4.212351387084E-01 -3.108758520796E-02  6.996419457433E-02
     35 F   1 H    -3.108758520796E-02  6.996419457433E-02 -4.212351387084E-01
     36 F   1 H     4.212351387084E-01 -3.108758520796E-02 -6.996419457433E-02
     37 T   1 H     1.556014707214E-01  3.778893691970E-01  7.335924981980E-02
     38 T   1 H    -1.556014707214E-01 -3.778893691970E-01  7.335924981980E-02
     39 F   1 H     1.556014707214E-01 -3.778893691970E-01 -7.335924981980E-02
     40 F   1 H    -1.556014707214E-01  3.778893691970E-01 -7.335924981980E-02
     41 T   1 H     7.335924981980E-02  1.556014707214E-01  3.778893691970E-01
     42 T   1 H     3.778893691970E-01  7.335924981980E-02  1.556014707214E-01
     43 T   1 H    -7.335924981980E-02 -1.556014707214E-01  3.778893691970E-01
     44 T   1 H    -3.778893691970E-01  7.335924981980E-02 -1.556014707214E-01
     45 F   1 H     7.335924981980E-02 -1.556014707214E-01 -3.778893691970E-01
     46 F   1 H    -3.778893691970E-01 -7.335924981980E-02  1.556014707214E-01
     47 F   1 H    -7.335924981980E-02  1.556014707214E-01 -3.778893691970E-01
     48 F   1 H     3.778893691970E-01 -7.335924981980E-02 -1.556014707214E-01
     49 T   1 H     6.695835057515E-02  3.861781218786E-01  1.302804092055E-01
     50 T   1 H    -6.695835057515E-02 -3.861781218786E-01  1.302804092055E-01
     51 F   1 H     6.695835057515E-02 -3.861781218786E-01 -1.302804092055E-01
     52 F   1 H    -6.695835057515E-02  3.861781218786E-01 -1.302804092055E-01
     53 T   1 H     1.302804092055E-01  6.695835057515E-02  3.861781218786E-01
     54 T   1 H     3.861781218786E-01  1.302804092055E-01  6.695835057515E-02
     55 T   1 H    -1.302804092055E-01 -6.695835057515E-02  3.861781218786E-01
     56 T   1 H    -3.861781218786E-01  1.302804092055E-01 -6.695835057515E-02
     57 F   1 H     1.302804092055E-01 -6.695835057515E-02 -3.861781218786E-01
     58 F   1 H    -3.861781218786E-01 -1.302804092055E-01  6.695835057515E-02
     59 F   1 H    -1.302804092055E-01  6.695835057515E-02 -3.861781218786E-01
     60 F   1 H     3.861781218786E-01 -1.302804092055E-01 -6.695835057515E-02
     61 T 230 ZN    5.000000000000E-01  4.423544863741E-17 -2.642794852241E-01
     62 F 230 ZN    5.000000000000E-01  5.377642775528E-17  2.642794852241E-01
     63 T 230 ZN   -2.642794852241E-01  5.000000000000E-01  7.719519468097E-17
     64 T 230 ZN    5.590065267228E-17 -2.642794852241E-01  5.000000000000E-01
     65 T 230 ZN    2.642794852241E-01  5.000000000000E-01 -6.938893903907E-18
     66 F 230 ZN    1.118013053446E-16  2.642794852241E-01  5.000000000000E-01
     67 T   6 C     1.299566515073E-01  4.956644547922E-01  1.153672940526E-01
     68 T   6 C    -1.299566515073E-01 -4.956644547922E-01  1.153672940526E-01
     69 F   6 C     1.299566515073E-01 -4.956644547922E-01 -1.153672940526E-01
     70 F   6 C    -1.299566515073E-01  4.956644547922E-01 -1.153672940526E-01
     71 T   6 C     1.153672940526E-01  1.299566515073E-01  4.956644547922E-01
     72 T   6 C     4.956644547922E-01  1.153672940526E-01  1.299566515073E-01
     73 T   6 C    -1.153672940526E-01 -1.299566515073E-01  4.956644547922E-01
     74 T   6 C    -4.956644547922E-01  1.153672940526E-01 -1.299566515073E-01
     75 F   6 C     1.153672940526E-01 -1.299566515073E-01 -4.956644547922E-01
     76 F   6 C    -4.956644547922E-01 -1.153672940526E-01  1.299566515073E-01
     77 F   6 C    -1.153672940526E-01  1.299566515073E-01 -4.956644547922E-01
     78 F   6 C     4.956644547922E-01 -1.153672940526E-01 -1.299566515073E-01
     79 T   6 C     1.289066673162E-01 -3.905474797754E-01  1.758819328011E-01
     80 T   6 C    -1.289066673162E-01  3.905474797754E-01  1.758819328011E-01
     81 F   6 C     1.289066673162E-01  3.905474797754E-01 -1.758819328011E-01
     82 F   6 C    -1.289066673162E-01 -3.905474797754E-01 -1.758819328011E-01
     83 T   6 C     1.758819328011E-01  1.289066673162E-01 -3.905474797754E-01
     84 T   6 C    -3.905474797754E-01  1.758819328011E-01  1.289066673162E-01
     85 T   6 C    -1.758819328011E-01 -1.289066673162E-01 -3.905474797754E-01
     86 T   6 C     3.905474797754E-01  1.758819328011E-01 -1.289066673162E-01
     87 F   6 C     1.758819328011E-01 -1.289066673162E-01  3.905474797754E-01
     88 F   6 C     3.905474797754E-01 -1.758819328011E-01  1.289066673162E-01
     89 F   6 C    -1.758819328011E-01  1.289066673162E-01  3.905474797754E-01
     90 F   6 C    -3.905474797754E-01 -1.758819328011E-01 -1.289066673162E-01
     91 T   6 C     1.044921486915E-01  4.160910660661E-01  8.635610136271E-02
     92 T   6 C    -1.044921486915E-01 -4.160910660661E-01  8.635610136271E-02
     93 F   6 C     1.044921486915E-01 -4.160910660661E-01 -8.635610136271E-02
     94 F   6 C    -1.044921486915E-01  4.160910660661E-01 -8.635610136271E-02
     95 T   6 C     8.635610136271E-02  1.044921486915E-01  4.160910660661E-01
     96 T   6 C     4.160910660661E-01  8.635610136271E-02  1.044921486915E-01
     97 T   6 C    -8.635610136271E-02 -1.044921486915E-01  4.160910660661E-01
     98 T   6 C    -4.160910660661E-01  8.635610136271E-02 -1.044921486915E-01
     99 F   6 C     8.635610136271E-02 -1.044921486915E-01 -4.160910660661E-01
    100 F   6 C    -4.160910660661E-01 -8.635610136271E-02  1.044921486915E-01
    101 F   6 C    -8.635610136271E-02  1.044921486915E-01 -4.160910660661E-01
    102 F   6 C     4.160910660661E-01 -8.635610136271E-02 -1.044921486915E-01
    103 T   7 N     9.002802933885E-02 -4.621774672257E-01  1.697506586539E-01
    104 T   7 N    -9.002802933885E-02  4.621774672257E-01  1.697506586539E-01
    105 F   7 N     9.002802933885E-02  4.621774672257E-01 -1.697506586539E-01
    106 F   7 N    -9.002802933885E-02 -4.621774672257E-01 -1.697506586539E-01
    107 T   7 N     1.697506586539E-01  9.002802933885E-02 -4.621774672257E-01
    108 T   7 N    -4.621774672257E-01  1.697506586539E-01  9.002802933885E-02
    109 T   7 N    -1.697506586539E-01 -9.002802933885E-02 -4.621774672257E-01
    110 T   7 N     4.621774672257E-01  1.697506586539E-01 -9.002802933885E-02
    111 F   7 N     1.697506586539E-01 -9.002802933885E-02  4.621774672257E-01
    112 F   7 N     4.621774672257E-01 -1.697506586539E-01  9.002802933885E-02
    113 F   7 N    -1.697506586539E-01  9.002802933885E-02  4.621774672257E-01
    114 F   7 N    -4.621774672257E-01 -1.697506586539E-01 -9.002802933885E-02
    115 T   6 C     1.920978445737E-01 -3.918988425810E-01  1.251401382623E-01
    116 T   6 C    -1.920978445737E-01  3.918988425810E-01  1.251401382623E-01
    117 F   6 C     1.920978445737E-01  3.918988425810E-01 -1.251401382623E-01
    118 F   6 C    -1.920978445737E-01 -3.918988425810E-01 -1.251401382623E-01
    119 T   6 C     1.251401382623E-01  1.920978445737E-01 -3.918988425810E-01
    120 T   6 C    -3.918988425810E-01  1.251401382623E-01  1.920978445737E-01
    121 T   6 C    -1.251401382623E-01 -1.920978445737E-01 -3.918988425810E-01
    122 T   6 C     3.918988425810E-01  1.251401382623E-01 -1.920978445737E-01
    123 F   6 C     1.251401382623E-01 -1.920978445737E-01  3.918988425810E-01
    124 F   6 C     3.918988425810E-01 -1.251401382623E-01  1.920978445737E-01
    125 F   6 C    -1.251401382623E-01  1.920978445737E-01  3.918988425810E-01
    126 F   6 C    -3.918988425810E-01 -1.251401382623E-01 -1.920978445737E-01
    127 T   7 N     1.927992383869E-01 -4.642832961814E-01  8.732182634780E-02
    128 T   7 N    -1.927992383869E-01  4.642832961814E-01  8.732182634780E-02
    129 F   7 N     1.927992383869E-01  4.642832961814E-01 -8.732182634780E-02
    130 F   7 N    -1.927992383869E-01 -4.642832961814E-01 -8.732182634780E-02
    131 T   7 N     8.732182634780E-02  1.927992383869E-01 -4.642832961814E-01
    132 T   7 N    -4.642832961814E-01  8.732182634780E-02  1.927992383869E-01
    133 T   7 N    -8.732182634780E-02 -1.927992383869E-01 -4.642832961814E-01
    134 T   7 N     4.642832961814E-01  8.732182634780E-02 -1.927992383869E-01
    135 F   7 N     8.732182634780E-02 -1.927992383869E-01  4.642832961814E-01
    136 F   7 N     4.642832961814E-01 -8.732182634780E-02  1.927992383869E-01
    137 F   7 N    -8.732182634780E-02  1.927992383869E-01  4.642832961814E-01
    138 F   7 N    -4.642832961814E-01 -8.732182634780E-02 -1.927992383869E-01

 T = ATOM BELONGING TO THE ASYMMETRIC UNIT

 ****    2 SYMMOPS - TRANSLATORS IN FRACTIONAL UNITS
 **** MATRICES AND TRANSLATORS IN THE CRYSTALLOGRAPHIC REFERENCE FRAME
   V INV                    ROTATION MATRICES                   TRANSLATORS
   1   1  1.00  0.00  0.00  0.00  1.00  0.00  0.00  0.00  1.00  0.00  0.00  0.00
   2   2 -1.00  0.00  0.00 -1.00  0.00  1.00 -1.00  1.00  0.00  0.00  0.00  0.00

 DIRECT LATTICE VECTORS CARTESIAN COMPONENTS (ANGSTROM)
          X                    Y                    Z
  -0.840784059114E+01   0.828172298227E+01   0.828172298227E+01
   0.840784059114E+01  -0.853395820001E+01   0.853395820001E+01
   0.840784059114E+01   0.853395820001E+01  -0.853395820001E+01


 CARTESIAN COORDINATES - PRIMITIVE CELL
 *******************************************************************************
 *      ATOM          X(ANGSTROM)         Y(ANGSTROM)         Z(ANGSTROM)
 *******************************************************************************
    1     1 H     1.820838748506E+00 -5.846321890094E+00  3.713527826987E+00
    2     1 H    -1.820838748506E+00  5.737522420254E+00  3.539770162331E+00
    3     1 H     1.820838748506E+00  5.846321890094E+00 -3.713527826987E+00
    4     1 H    -1.820838748506E+00 -5.737522420254E+00 -3.539770162331E+00
    5     1 H     3.626648994659E+00  1.907717580834E+00 -5.819234736402E+00
    6     1 H    -5.791922155174E+00  3.599336413431E+00  1.766439013586E+00
    7     1 H    -3.626648994659E+00 -1.733959916178E+00 -5.764609573946E+00
    8     1 H     5.791922155174E+00  3.653961575887E+00 -1.875238483426E+00
    9     1 H     3.626648994659E+00 -1.907717580834E+00  5.819234736402E+00
   10     1 H     5.791922155174E+00 -3.653961575887E+00  1.875238483426E+00
   11     1 H    -3.626648994659E+00  1.733959916178E+00  5.764609573946E+00
   12     1 H    -5.791922155174E+00 -3.599336413431E+00 -1.766439013586E+00
   13     1 H     3.977671248425E+00 -5.864664667624E+00  1.986200013615E+00
   14     1 H    -3.977671248425E+00  5.807704950380E+00  1.811114469345E+00
   15     1 H     3.977671248425E+00  5.864664667624E+00 -1.986200013615E+00
   16     1 H    -3.977671248425E+00 -5.807704950380E+00 -1.811114469345E+00
   17     1 H     1.898657241480E+00  4.065214020560E+00 -5.895849877728E+00
   18     1 H    -5.836184809002E+00  1.838992172754E+00  3.949191389803E+00
   19     1 H    -1.898657241480E+00 -3.890128476290E+00 -5.776519740276E+00
   20     1 H     5.836184809002E+00  1.958322310206E+00 -4.006151107047E+00
   21     1 H     1.898657241480E+00 -4.065214020560E+00  5.895849877728E+00
   22     1 H     5.836184809002E+00 -1.958322310206E+00  4.006151107047E+00
   23     1 H    -1.898657241480E+00  3.890128476290E+00  5.776519740276E+00
   24     1 H    -5.836184809002E+00 -1.838992172754E+00 -3.949191389803E+00
   25     1 H     1.176495590137E+00  7.075514411470E+00  4.165085846546E-01
   26     1 H    -1.176495590137E+00 -7.091197179118E+00  6.290092585134E-01
   27     1 H     1.176495590137E+00 -7.075514411470E+00 -4.165085846546E-01
   28     1 H    -1.176495590137E+00  7.091197179118E+00 -6.290092585134E-01
   29     1 H     5.227589215840E-01  1.070245253208E+00  7.065708361442E+00
   30     1 H     7.083355795294E+00  5.051114877319E-01  1.168654206313E+00
   31     1 H    -5.227589215840E-01 -1.282745927066E+00  7.101003229146E+00
   32     1 H    -7.083355795294E+00  5.404063554361E-01 -1.184336973961E+00
   33     1 H     5.227589215840E-01 -1.070245253208E+00 -7.065708361442E+00
   34     1 H    -7.083355795294E+00 -5.404063554361E-01  1.184336973961E+00
   35     1 H    -5.227589215840E-01  1.282745927066E+00 -7.101003229146E+00
   36     1 H     7.083355795294E+00 -5.051114877319E-01 -1.168654206313E+00
   37     1 H     2.616544723145E+00  6.335963368239E+00  1.138268749422E+00
   38     1 H    -2.616544723145E+00 -6.372970940941E+00  1.328902764060E+00
   39     1 H     2.616544723145E+00 -6.335963368239E+00 -1.138268749422E+00
   40     1 H    -2.616544723145E+00  6.372970940941E+00 -1.328902764060E+00
   41     1 H     1.233585756741E+00  2.521227715826E+00  6.315218983743E+00
   42     1 H     6.354467154590E+00  1.194337585894E+00  2.598040936794E+00
   43     1 H    -1.233585756741E+00 -2.711861730464E+00  6.393715325437E+00
   44     1 H    -6.354467154590E+00  1.272833927588E+00 -2.635048509496E+00
   45     1 H     1.233585756741E+00 -2.521227715826E+00 -6.315218983743E+00
   46     1 H    -6.354467154590E+00 -1.272833927588E+00  2.635048509496E+00
   47     1 H    -1.233585756741E+00  2.711861730464E+00 -6.393715325437E+00
   48     1 H     6.354467154590E+00 -1.194337585894E+00 -2.598040936794E+00
   49     1 H     1.125950275763E+00  6.460986869700E+00  2.093346102841E+00
   50     1 H    -1.125950275763E+00 -6.526709484464E+00  2.288161548153E+00
   51     1 H     1.125950275763E+00 -6.460986869700E+00 -2.093346102841E+00
   52     1 H    -1.125950275763E+00  6.526709484464E+00 -2.288161548153E+00
   53     1 H     2.190753825497E+00  1.028542553107E+00  6.476958922946E+00
   54     1 H     6.493848177082E+00  2.173864571361E+00  1.093088968381E+00
   55     1 H    -2.190753825497E+00 -1.223357998419E+00  6.510737431218E+00
   56     1 H    -6.493848177082E+00  2.207643079633E+00 -1.158811583145E+00
   57     1 H     2.190753825497E+00 -1.028542553107E+00 -6.476958922946E+00
   58     1 H    -6.493848177082E+00 -2.207643079633E+00  1.158811583145E+00
   59     1 H    -2.190753825497E+00  1.223357998419E+00 -6.510737431218E+00
   60     1 H     6.493848177082E+00 -2.173864571361E+00 -1.093088968381E+00
   61   230 ZN    8.407840591140E+00  6.666059349818E-02 -4.444039566545E+00
   62   230 ZN    8.407840591140E+00  1.855746242360E-01 -1.237164161574E+01
   63   230 ZN   -4.444039566545E+00  8.407840591140E+00 -1.261176088671E-01
   64   230 ZN    9.400075532184E-16 -4.570157175412E+00  8.474501184638E+00
   65   230 ZN   -1.237164161573E+01  8.407840591140E+00 -1.261176088671E-01
   66   230 ZN    1.880015106437E-15 -1.249775922460E+01  8.593415215376E+00
   67     6 C     2.185309619263E+00  8.305835750640E+00  1.814955603973E+00
   68     6 C    -2.185309619263E+00 -8.364035139710E+00  2.065003667329E+00
   69     6 C     2.185309619263E+00 -8.305835750640E+00 -1.814955603973E+00
   70     6 C    -2.185309619263E+00  8.364035139710E+00 -2.065003667329E+00
   71     6 C     1.939979635651E+00  2.060285587585E+00  8.302155800886E+00
   72     6 C     8.334935445175E+00  1.907199991362E+00  2.156209924728E+00
   73     6 C    -1.939979635651E+00 -2.310333650941E+00  8.367715089464E+00
   74     6 C    -8.334935445175E+00  1.972759279940E+00 -2.214409313798E+00
   75     6 C     1.939979635651E+00 -2.060285587585E+00 -8.302155800886E+00
   76     6 C    -8.334935445175E+00 -1.972759279940E+00  2.214409313798E+00
   77     6 C    -1.939979635651E+00  2.310333650941E+00 -8.367715089464E+00
   78     6 C     8.334935445175E+00 -1.907199991362E+00 -2.156209924728E+00
   79     6 C     2.167653419859E+00 -6.611685524062E+00  3.056084336304E+00
   80     6 C    -2.167653419859E+00  6.522958288830E+00  2.859064679110E+00
   81     6 C     2.167653419859E+00  6.611685524062E+00 -3.056084336304E+00
   82     6 C    -2.167653419859E+00 -6.522958288830E+00 -2.859064679110E+00
   83     6 C     2.957574507707E+00  2.266163248456E+00 -6.599836707744E+00
   84     6 C    -6.567321906446E+00  2.925059706409E+00  2.123289802243E+00
   85     6 C    -2.957574507707E+00 -2.069143591262E+00 -6.534807105148E+00
   86     6 C     6.567321906446E+00  2.990089309005E+00 -2.212017037475E+00
   87     6 C     2.957574507707E+00 -2.266163248456E+00  6.599836707744E+00
   88     6 C     6.567321906446E+00 -2.990089309005E+00  2.212017037475E+00
   89     6 C    -2.957574507707E+00  2.069143591262E+00  6.534807105148E+00
   90     6 C    -6.567321906446E+00 -2.925059706409E+00 -2.123289802243E+00
   91     6 C     1.757106658448E+00  6.975072659733E+00  1.347183848014E+00
   92     6 C    -1.757106658448E+00 -7.018636759793E+00  1.557089489306E+00
   93     6 C     1.757106658448E+00 -6.975072659733E+00 -1.347183848014E+00
   94     6 C    -1.757106658448E+00  7.018636759793E+00 -1.557089489306E+00
   95     6 C     1.452136668660E+00  1.652153837802E+00  6.970498109886E+00
   96     6 C     6.996854709763E+00  1.425780068783E+00  1.735324608418E+00
   97     6 C    -1.452136668660E+00 -1.862059479094E+00  7.023211309640E+00
   98     6 C    -6.996854709763E+00  1.478493268537E+00 -1.778888708478E+00
   99     6 C     1.452136668660E+00 -1.652153837802E+00 -6.970498109886E+00
  100     6 C    -6.996854709763E+00 -1.478493268537E+00  1.778888708478E+00
  101     6 C    -1.452136668660E+00  1.862059479094E+00 -7.023211309640E+00
  102     6 C     6.996854709763E+00 -1.425780068783E+00 -1.735324608418E+00
  103     7 N     1.513882638831E+00 -7.814646032847E+00  2.971050390484E+00
  104     7 N    -1.513882638831E+00  7.729011844155E+00  2.737895522328E+00
  105     7 N     1.513882638831E+00  7.814646032847E+00 -2.971050390484E+00
  106     7 N    -1.513882638831E+00 -7.729011844155E+00 -2.737895522328E+00
  107     7 N     2.854472956406E+00  1.630460072909E+00 -7.794537178083E+00
  108     7 N    -7.771828938501E+00  2.831764716824E+00  1.471065544485E+00
  109     7 N    -2.854472956406E+00 -1.397305204753E+00 -7.749120698919E+00
  110     7 N     7.771828938501E+00  2.877181195988E+00 -1.556699733177E+00
  111     7 N     2.854472956406E+00 -1.630460072909E+00  7.794537178083E+00
  112     7 N     7.771828938501E+00 -2.877181195988E+00  1.556699733177E+00
  113     7 N    -2.854472956406E+00  1.397305204753E+00  7.749120698919E+00
  114     7 N    -7.771828938501E+00 -2.831764716824E+00 -1.471065544485E+00
  115     6 C     3.230256110155E+00 -6.621610742569E+00  2.203167358013E+00
  116     6 C    -3.230256110155E+00  6.558481242525E+00  2.005465978237E+00
  117     6 C     3.230256110155E+00  6.621610742569E+00 -2.203167358013E+00
  118     6 C    -3.230256110155E+00 -6.558481242525E+00 -2.005465978237E+00
  119     6 C     2.104316668125E+00  3.329106800043E+00 -6.638499834199E+00
  120     6 C    -6.590045992547E+00  2.055862826473E+00  3.198691360133E+00
  121     6 C    -2.104316668125E+00 -3.131405420267E+00 -6.541592150895E+00
  122     6 C     6.590045992547E+00  2.152770509777E+00 -3.261820860177E+00
  123     6 C     2.104316668125E+00 -3.329106800043E+00  6.638499834199E+00
  124     6 C     6.590045992547E+00 -2.152770509777E+00  3.261820860177E+00
  125     6 C    -2.104316668125E+00  3.131405420267E+00  6.541592150895E+00
  126     6 C    -6.590045992547E+00 -2.055862826473E+00 -3.198691360133E+00
  127     7 N     3.242050524901E+00 -7.829265526726E+00  1.585484590422E+00
  128     7 N    -3.242050524901E+00  7.785214246962E+00  1.351267393816E+00
  129     7 N     3.242050524901E+00  7.829265526726E+00 -1.585484590422E+00
  130     7 N    -3.242050524901E+00 -7.785214246962E+00 -1.351267393816E+00
  131     7 N     1.468375992119E+00  3.359159123204E+00 -7.855870644718E+00
  132     7 N    -7.807239886844E+00  1.419745234245E+00  3.220024885019E+00
  133     7 N    -1.468375992119E+00 -3.124941926598E+00 -7.758609128970E+00
  134     7 N     7.807239886844E+00  1.517006749993E+00 -3.264076164783E+00
  135     7 N     1.468375992119E+00 -3.359159123204E+00  7.855870644718E+00
  136     7 N     7.807239886844E+00 -1.517006749993E+00  3.264076164783E+00
  137     7 N    -1.468375992119E+00  3.124941926598E+00  7.758609128970E+00
  138     7 N    -7.807239886844E+00 -1.419745234245E+00 -3.220024885019E+00
 INFORMATION **** EXCBUF **** EXCH. BIPO BUFFER: WORDS USED =     4000000
 WARNING **** EXCBUF **** EXCH. BIPO BUFFER TOO SMALL - TO AVOID I/O SET EXCHSIZE =     8827398

 DFT PARAMETERS

     ATOM       ELECTRONS   NET CHARGE   R(ANGSTROM)
   1   1  H       1.0000      0.0000     1.11000000
  61 230  ZN     20.0000      0.0000     1.37000000
  67   6  C       6.0000      0.0000     0.77000000
 103   7  N       7.0000      0.0000     0.74000000

 SIZE OF GRID=    3850072
 TTTTTTTTTTTTTTTTTTTTTTTTTTTTTT MAKE_GRID2  TELAPSE     5814.99 TCPU     3846.32
 BECKE WEIGHT FUNCTION
 RADSAFE =     2.00
 TOLERANCES - DENSITY:10**- 6; POTENTIAL:10**- 9; GRID WGT:10**-14

 RADIAL INTEGRATION  - INTERVALS (POINTS,UPPER LIMIT):            1( 99,  4.0*R)

 ANGULAR INTEGRATION - INTERVALS (ACCURACY LEVEL [N. POINTS] UPPER LIMIT):
  1(  6[ 146]   0.2)  2( 11[ 302]   0.5)  3( 14[ 590]   0.9)  4( 18[1454]   3.5)
  5( 14[ 590]9999.0)
 EEEEEEEEEE INT_CALC TERMINATION  DATE 04 05 2020 TIME 12:59:02.8

 *******************************************************************************
 ZIF8_60degree                                                                   
 CRYSTAL - SCF - TYPE OF CALCULATION :  RESTRICTED CLOSED SHELL
 *******************************************************************************

 CAPPA:IS1  2;IS2  2;IS3  2; K PTS MONK NET   6; SYMMOPS:K SPACE   4;G SPACE   2

 TTTTTTTTTTTTTTTTTTTTTTTTTTTTTT SDIK        TELAPSE     5821.13 TCPU     3850.51

 INFORMATION FROM INTEGRAL EVALUATION

 RESTART FROM A PREVIOUS DENSITY MATRIX - DEP ACTIVE
 NUMBER OF COUPLE SETS (NEW, OLD, FOUND):  100994  100994  100994
 NUMBER OF IRREDUCIBLE G VECTORS        :  426390  426390  426390
 CHARGE NORMALIZATION FACTOR   1.00002687
 TOTAL ATOMIC CHARGES:
   0.8672737   0.8590632   0.8672737   0.8590632   0.8606937   0.8617844
   0.8655954   0.8644916   0.8606937   0.8644916   0.8655954   0.8617844
   0.8656923   0.8692135   0.8656923   0.8692135   0.8721048   0.8668744
   0.8628801   0.8680166   0.8721048   0.8680166   0.8628801   0.8668744
   0.8615312   0.8630138   0.8615312   0.8630138   0.8614858   0.8655304
   0.8631349   0.8590711   0.8614858   0.8590711   0.8631349   0.8655304
   0.8623888   0.8614016   0.8623888   0.8614016   0.8580113   0.8602618
   0.8657915   0.8634683   0.8580113   0.8634683   0.8657915   0.8602618
   0.8592617   0.8645193   0.8592617   0.8645193   0.8636272   0.8583038
   0.8601446   0.8654465   0.8636272   0.8654465   0.8601446   0.8583038
  18.7703166  18.7703166  18.7705742  18.7702996  18.7699276  18.7702996
   5.6666781   5.6676879   5.6666781   5.6676879   5.6665670   5.6574986
   5.6677873   5.6767866   5.6665670   5.6767866   5.6677873   5.6574986
   6.0630239   6.0633355   6.0630239   6.0633355   6.0682661   6.0541622
   6.0581929   6.0724369   6.0682661   6.0724369   6.0581929   6.0541622
   6.3192716   6.3206245   6.3192716   6.3206245   6.3194773   6.3200005
   6.3204830   6.3201072   6.3194773   6.3201072   6.3204830   6.3200005
   7.6006392   7.5926034   7.6006392   7.5926034   7.5963898   7.5938356
   7.5970174   7.5995520   7.5963898   7.5995520   7.5970174   7.5938356
   6.0462003   6.0356109   6.0462003   6.0356109   6.0392310   6.0309000
   6.0422559   6.0509660   6.0392310   6.0509660   6.0422559   6.0309000
   7.6109770   7.6095955   7.6109770   7.6095955   7.6142537   7.6078093
   7.6061580   7.6126734   7.6142537   7.6126734   7.6061580   7.6078093
 TTTTTTTTTTTTTTTTTTTTTTTTTTTTTT MOQGAD      TELAPSE     5839.69 TCPU     3861.80
 TTTTTTTTTTTTTTTTTTTTTTTTTTTTTT SHELLXN     TELAPSE     5961.04 TCPU     3948.25
 TTTTTTTTTTTTTTTTTTTTTTTTTTTTTT MONMO3      TELAPSE     5968.68 TCPU     3955.88
 NUMERICALLY INTEGRATED DENSITY    636.0000368497
 TTTTTTTTTTTTTTTTTTTTTTTTTTTTTT NUMDFT      TELAPSE     5980.33 TCPU     3967.54
 CYC   0 ETOT(AU) -4.541866071817E+03 DETOT -4.54E+03 tst  1.55E-13 PX  1.00E+00
 TTTTTTTTTTTTTTTTTTTTTTTTTTTTTT DIIS        TELAPSE     5981.64 TCPU     3968.85
 TTTTTTTTTTTTTTTTTTTTTTTTTTTTTT FDIK        TELAPSE     6031.51 TCPU     4004.56
 INSULATING STATE
 TOP OF VALENCE BANDS -    BAND    318; K    6; EIG -2.3368065E-01 AU
 TOP OF VALENCE BANDS -    BAND    318; K    1; EIG -2.3383772E-01 AU
 BOTTOM OF VIRTUAL BANDS - BAND    319; K    1; EIG -2.3156477E-03 AU
 INDIRECT ENERGY BAND GAP:   6.2958 eV
 TTTTTTTTTTTTTTTTTTTTTTTTTTTTTT PDIG        TELAPSE     6032.97 TCPU     4006.02
 CHARGE NORMALIZATION FACTOR   1.00000000
 TOTAL ATOMIC CHARGES:
   0.8637165   0.8633025   0.8637165   0.8633025   0.8636933   0.8570961
   0.8628879   0.8693633   0.8636933   0.8693633   0.8628879   0.8570961
   0.8682179   0.8669320   0.8682179   0.8669320   0.8671305   0.8612786
   0.8678565   0.8737795   0.8671305   0.8737795   0.8678565   0.8612786
   0.8606952   0.8639833   0.8606952   0.8639833   0.8629008   0.8543789
   0.8616258   0.8710864   0.8629008   0.8710864   0.8616258   0.8543789
   0.8634713   0.8604912   0.8634713   0.8604912   0.8676786   0.8623702
   0.8565817   0.8611410   0.8676786   0.8611410   0.8565817   0.8623702
   0.8664305   0.8575188   0.8664305   0.8575188   0.8619287   0.8628842
   0.8619922   0.8608924   0.8619287   0.8608924   0.8619922   0.8628842
  18.7696617  18.7696617  18.7678955  18.7695934  18.7716005  18.7695934
   5.6717861   5.6617107   5.6717861   5.6617107   5.6737755   5.6885732
   5.6594756   5.6489886   5.6737755   5.6489886   5.6594756   5.6885732
   6.0786894   6.0480451   6.0786894   6.0480451   6.0477192   6.0766361
   6.0789425   6.0496072   6.0477192   6.0496072   6.0789425   6.0766361
   6.3220369   6.3180341   6.3220369   6.3180341   6.3213416   6.3179027
   6.3186438   6.3213982   6.3213416   6.3213982   6.3186438   6.3179027
   7.5691172   7.6245051   7.5691172   7.6245051   7.6063114   7.5924256
   7.5864055   7.5991965   7.6063114   7.5991965   7.5864055   7.5924256
   6.0290419   6.0530196   6.0290419   6.0530196   6.0591624   6.0596716
   6.0238420   6.0225989   6.0591624   6.0225989   6.0238420   6.0596716
   7.6155079   7.6043144   7.6155079   7.6043144   7.5804116   7.6022770
   7.6402631   7.6163131   7.5804116   7.6163131   7.6402631   7.6022770
 TTTTTTTTTTTTTTTTTTTTTTTTTTTTTT MOQGAD      TELAPSE     6032.99 TCPU     4006.04
 TTTTTTTTTTTTTTTTTTTTTTTTTTTTTT SHELLXN     TELAPSE     6154.78 TCPU     4092.45
 TTTTTTTTTTTTTTTTTTTTTTTTTTTTTT MONMO3      TELAPSE     6163.87 TCPU     4101.53
 NUMERICALLY INTEGRATED DENSITY    636.0000316670
 TTTTTTTTTTTTTTTTTTTTTTTTTTTTTT NUMDFT      TELAPSE     6175.45 TCPU     4113.11
 CYC   1 ETOT(AU) -4.541795368597E+03 DETOT  7.07E-02 tst  0.00E+00 PX  8.36E-03
 TTTTTTTTTTTTTTTTTTTTTTTTTTTTTT DIIS        TELAPSE     6184.40 TCPU     4122.07
 DIIS TEST: 0.14838E-01 AT SCF   CYCLE   1 - MIX   30 %
 TTTTTTTTTTTTTTTTTTTTTTTTTTTTTT FDIK        TELAPSE     6211.05 TCPU     4140.04
 INSULATING STATE
 TOP OF VALENCE BANDS -    BAND    318; K    6; EIG -2.2980763E-01 AU
 TOP OF VALENCE BANDS -    BAND    318; K    1; EIG -2.2992186E-01 AU
 BOTTOM OF VIRTUAL BANDS - BAND    319; K    1; EIG -2.0980991E-03 AU
 INDIRECT ENERGY BAND GAP:   6.1963 eV
 TTTTTTTTTTTTTTTTTTTTTTTTTTTTTT PDIG        TELAPSE     6212.51 TCPU     4141.50
 CHARGE NORMALIZATION FACTOR   1.00000000
 TOTAL ATOMIC CHARGES:
   0.8667039   0.8599548   0.8667039   0.8599548   0.8622870   0.8657340
   0.8641349   0.8611917   0.8622870   0.8611917   0.8641349   0.8657340
   0.8677970   0.8672841   0.8677970   0.8672841   0.8706352   0.8702207
   0.8642123   0.8652578   0.8706352   0.8652578   0.8642123   0.8702207
   0.8643000   0.8604606   0.8643000   0.8604606   0.8646507   0.8635386
   0.8598514   0.8608111   0.8646507   0.8608111   0.8598514   0.8635386
   0.8636942   0.8599511   0.8636942   0.8599511   0.8617428   0.8628936
   0.8619975   0.8612539   0.8617428   0.8612539   0.8619975   0.8628936
   0.8611806   0.8624232   0.8611806   0.8624232   0.8646450   0.8636937
   0.8589365   0.8604770   0.8646450   0.8604770   0.8589365   0.8636937
  18.7702234  18.7702234  18.7697903  18.7703570  18.7711924  18.7703570
   5.6619413   5.6729732   5.6619413   5.6729732   5.6626821   5.6690084
   5.6725118   5.6659506   5.6626821   5.6659506   5.6725118   5.6690084
   6.0757994   6.0500519   6.0757994   6.0500519   6.0560542   6.0597315
   6.0696181   6.0658699   6.0560542   6.0658699   6.0696181   6.0597315
   6.3189845   6.3211523   6.3189845   6.3211523   6.3170707   6.3238134
   6.3232072   6.3152346   6.3170707   6.3152346   6.3232072   6.3238134
   7.5917009   7.6010979   7.5917009   7.6010979   7.5981059   7.5885734
   7.5958074   7.6045569   7.5981059   7.6045569   7.5958074   7.5885734
   6.0347571   6.0464102   6.0347571   6.0464102   6.0569317   6.0419135
   6.0248836   6.0391823   6.0569317   6.0391823   6.0248836   6.0419135
   7.6114676   7.6097096   7.6114676   7.6097096   7.6050618   7.6018366
   7.6146538   7.6187080   7.6050618   7.6187080   7.6146538   7.6018366
 TTTTTTTTTTTTTTTTTTTTTTTTTTTTTT MOQGAD      TELAPSE     6212.54 TCPU     4141.52
 TTTTTTTTTTTTTTTTTTTTTTTTTTTTTT SHELLXN     TELAPSE     6338.01 TCPU     4227.85
 TTTTTTTTTTTTTTTTTTTTTTTTTTTTTT MONMO3      TELAPSE     6356.60 TCPU     4246.44
 NUMERICALLY INTEGRATED DENSITY    636.0000328269
 TTTTTTTTTTTTTTTTTTTTTTTTTTTTTT NUMDFT      TELAPSE     6368.14 TCPU     4257.97
 CYC   2 ETOT(AU) -4.541796706285E+03 DETOT -1.34E-03 tst  3.55E-06 PX  5.36E-03
 TTTTTTTTTTTTTTTTTTTTTTTTTTTTTT DIIS        TELAPSE     6372.75 TCPU     4262.58
 DIIS TEST: 0.59791E-02 AT SCF   CYCLE   2 - DIIS ACTIVE - HISTORY:     2 CYCLES
 TTTTTTTTTTTTTTTTTTTTTTTTTTTTTT FDIK        TELAPSE     6391.71 TCPU     4267.24
 INSULATING STATE
 TOP OF VALENCE BANDS -    BAND    318; K    6; EIG -2.3246026E-01 AU
 TOP OF VALENCE BANDS -    BAND    318; K    1; EIG -2.3263546E-01 AU
 BOTTOM OF VIRTUAL BANDS - BAND    319; K    1; EIG -2.0644380E-03 AU
 INDIRECT ENERGY BAND GAP:   6.2694 eV
 TTTTTTTTTTTTTTTTTTTTTTTTTTTTTT PDIG        TELAPSE     6393.19 TCPU     4268.71
 CHARGE NORMALIZATION FACTOR   1.00000000
 TOTAL ATOMIC CHARGES:
   0.8676478   0.8590526   0.8676478   0.8590526   0.8625662   0.8628932
   0.8638537   0.8636366   0.8625662   0.8636366   0.8638537   0.8628932
   0.8680472   0.8669475   0.8680472   0.8669475   0.8719772   0.8674495
   0.8626694   0.8676490   0.8719772   0.8676490   0.8626694   0.8674495
   0.8631134   0.8617049   0.8631134   0.8617049   0.8633966   0.8619282
   0.8612254   0.8627595   0.8633966   0.8627595   0.8612254   0.8619282
   0.8630997   0.8607380   0.8630997   0.8607380   0.8618799   0.8628652
   0.8621355   0.8610237   0.8618799   0.8610237   0.8621355   0.8628652
   0.8614795   0.8623708   0.8614795   0.8623708   0.8636581   0.8638471
   0.8602690   0.8601939   0.8636581   0.8601939   0.8602690   0.8638471
  18.7699489  18.7699489  18.7696530  18.7698891  18.7709965  18.7698891
   5.6715594   5.6619059   5.6715594   5.6619059   5.6733433   5.6729188
   5.6599488   5.6643371   5.6733433   5.6643371   5.6599488   5.6729188
   6.0730440   6.0538524   6.0730440   6.0538524   6.0544941   6.0639778
   6.0720286   6.0621695   6.0544941   6.0621695   6.0720286   6.0639778
   6.3203963   6.3195658   6.3203963   6.3195658   6.3190776   6.3219598
   6.3208546   6.3169747   6.3190776   6.3169747   6.3208546   6.3219598
   7.5773219   7.6167617   7.5773219   7.6167617   7.6062681   7.5913128
   7.5860121   7.6009170   7.6062681   7.6009170   7.5860121   7.5913128
   6.0336394   6.0482006   6.0336394   6.0482006   6.0523501   6.0465176
   6.0309004   6.0352424   6.0523501   6.0352424   6.0309004   6.0465176
   7.6167660   7.6028403   7.6167660   7.6028403   7.5884660   7.6010191
   7.6327034   7.6181120   7.5884660   7.6181120   7.6327034   7.6010191
 TTTTTTTTTTTTTTTTTTTTTTTTTTTTTT MOQGAD      TELAPSE     6393.21 TCPU     4268.74
 TTTTTTTTTTTTTTTTTTTTTTTTTTTTTT SHELLXN     TELAPSE     6520.00 TCPU     4355.22
 TTTTTTTTTTTTTTTTTTTTTTTTTTTTTT MONMO3      TELAPSE     6527.27 TCPU     4362.49
 NUMERICALLY INTEGRATED DENSITY    636.0000331451
 TTTTTTTTTTTTTTTTTTTTTTTTTTTTTT NUMDFT      TELAPSE     6538.78 TCPU     4374.00
 CYC   3 ETOT(AU) -4.541797388204E+03 DETOT -6.82E-04 tst  1.80E-06 PX  2.32E-03
 TTTTTTTTTTTTTTTTTTTTTTTTTTTTTT DIIS        TELAPSE     6547.08 TCPU     4382.29
 DIIS TEST: 0.11358E-02 AT SCF   CYCLE   3 - DIIS ACTIVE - HISTORY:     3 CYCLES
 TTTTTTTTTTTTTTTTTTTTTTTTTTTTTT FDIK        TELAPSE     6577.78 TCPU     4397.75
 INSULATING STATE
 TOP OF VALENCE BANDS -    BAND    318; K    6; EIG -2.3304721E-01 AU
 TOP OF VALENCE BANDS -    BAND    318; K    1; EIG -2.3324901E-01 AU
 BOTTOM OF VIRTUAL BANDS - BAND    319; K    1; EIG -2.0708942E-03 AU
 INDIRECT ENERGY BAND GAP:   6.2852 eV
 TTTTTTTTTTTTTTTTTTTTTTTTTTTTTT PDIG        TELAPSE     6579.24 TCPU     4399.21
 CHARGE NORMALIZATION FACTOR   1.00000000
 TOTAL ATOMIC CHARGES:
   0.8670052   0.8599021   0.8670052   0.8599021   0.8626870   0.8626179
   0.8638142   0.8639389   0.8626870   0.8639389   0.8638142   0.8626179
   0.8680640   0.8669844   0.8680640   0.8669844   0.8710890   0.8670505
   0.8637735   0.8681338   0.8710890   0.8681338   0.8637735   0.8670505
   0.8631434   0.8615995   0.8631434   0.8615995   0.8639715   0.8611882
   0.8606102   0.8635453   0.8639715   0.8635453   0.8606102   0.8611882
   0.8633884   0.8604372   0.8633884   0.8604372   0.8629128   0.8628161
   0.8609868   0.8611854   0.8629128   0.8611854   0.8609868   0.8628161
   0.8622672   0.8614232   0.8622672   0.8614232   0.8636299   0.8637831
   0.8602133   0.8602671   0.8636299   0.8602671   0.8602133   0.8637831
  18.7699551  18.7699551  18.7697808  18.7699131  18.7708140  18.7699131
   5.6678056   5.6665979   5.6678056   5.6665979   5.6692589   5.6741084
   5.6652644   5.6624913   5.6692589   5.6624913   5.6652644   5.6741084
   6.0757934   6.0501634   6.0757934   6.0501634   6.0526002   6.0651754
   6.0735585   6.0609076   6.0526002   6.0609076   6.0735585   6.0651754
   6.3199420   6.3201519   6.3199420   6.3201519   6.3182911   6.3221467
   6.3216822   6.3167766   6.3182911   6.3167766   6.3216822   6.3221467
   7.5819314   7.6109645   7.5819314   7.6109645   7.6021922   7.5894145
   7.5913442   7.6028690   7.6021922   7.6028690   7.5913442   7.5894145
   6.0324900   6.0492758   6.0324900   6.0492758   6.0564714   6.0480978
   6.0257530   6.0337761   6.0564714   6.0337761   6.0257530   6.0480978
   7.6141758   7.6064964   7.6141758   7.6064964   7.5945235   7.6010368
   7.6253262   7.6185510   7.5945235   7.6185510   7.6253262   7.6010368
 TTTTTTTTTTTTTTTTTTTTTTTTTTTTTT MOQGAD      TELAPSE     6579.26 TCPU     4399.23
 TTTTTTTTTTTTTTTTTTTTTTTTTTTTTT SHELLXN     TELAPSE     6697.49 TCPU     4485.68
 TTTTTTTTTTTTTTTTTTTTTTTTTTTTTT MONMO3      TELAPSE     6707.31 TCPU     4495.50
 NUMERICALLY INTEGRATED DENSITY    636.0000329782
 TTTTTTTTTTTTTTTTTTTTTTTTTTTTTT NUMDFT      TELAPSE     6718.88 TCPU     4507.07
 CYC   4 ETOT(AU) -4.541797512402E+03 DETOT -1.24E-04 tst  4.37E-07 PX  8.62E-04
 TTTTTTTTTTTTTTTTTTTTTTTTTTTTTT DIIS        TELAPSE     6727.93 TCPU     4516.12
 DIIS TEST: 0.15245E-03 AT SCF   CYCLE   4 - DIIS ACTIVE - HISTORY:     4 CYCLES
 TTTTTTTTTTTTTTTTTTTTTTTTTTTTTT FDIK        TELAPSE     6760.84 TCPU     4533.44
 INSULATING STATE
 TOP OF VALENCE BANDS -    BAND    318; K    6; EIG -2.3287162E-01 AU
 TOP OF VALENCE BANDS -    BAND    318; K    1; EIG -2.3306578E-01 AU
 BOTTOM OF VIRTUAL BANDS - BAND    319; K    1; EIG -2.0682781E-03 AU
 INDIRECT ENERGY BAND GAP:   6.2805 eV
 TTTTTTTTTTTTTTTTTTTTTTTTTTTTTT PDIG        TELAPSE     6762.30 TCPU     4534.90
 CHARGE NORMALIZATION FACTOR   1.00000000
 TOTAL ATOMIC CHARGES:
   0.8670750   0.8597636   0.8670750   0.8597636   0.8625037   0.8631024
   0.8640117   0.8634816   0.8625037   0.8634816   0.8640117   0.8631024
   0.8679282   0.8671720   0.8679282   0.8671720   0.8711919   0.8675961
   0.8635663   0.8676379   0.8711919   0.8676379   0.8635663   0.8675961
   0.8632123   0.8615617   0.8632123   0.8615617   0.8639265   0.8611726
   0.8606503   0.8634996   0.8639265   0.8634996   0.8606503   0.8611726
   0.8633570   0.8604573   0.8633570   0.8604573   0.8630623   0.8630002
   0.8609169   0.8609991   0.8630623   0.8609991   0.8609169   0.8630002
   0.8623927   0.8613737   0.8623927   0.8613737   0.8636294   0.8640231
   0.8602032   0.8600427   0.8636294   0.8600427   0.8602032   0.8640231
  18.7699259  18.7699259  18.7697687  18.7699052  18.7709212  18.7699052
   5.6676655   5.6661892   5.6676655   5.6661892   5.6690864   5.6735152
   5.6648107   5.6630136   5.6690864   5.6630136   5.6648107   5.6735152
   6.0748199   6.0517159   6.0748199   6.0517159   6.0538056   6.0643567
   6.0722348   6.0616175   6.0538056   6.0616175   6.0722348   6.0643567
   6.3198546   6.3202566   6.3198546   6.3202566   6.3182694   6.3222960
   6.3217739   6.3166922   6.3182694   6.3166922   6.3217739   6.3222960
   7.5815427   7.6122199   7.5815427   7.6122199   7.6041416   7.5899834
   7.5886500   7.6025744   7.6041416   7.6025744   7.5886500   7.5899834
   6.0330672   6.0484210   6.0330672   6.0484210   6.0548831   6.0465202
   6.0278655   6.0349888   6.0548831   6.0349888   6.0278655   6.0465202
   7.6154713   7.6045242   7.6154713   7.6045242   7.5934185   7.6011719
   7.6274176   7.6184778   7.5934185   7.6184778   7.6274176   7.6011719
 TTTTTTTTTTTTTTTTTTTTTTTTTTTTTT MOQGAD      TELAPSE     6762.33 TCPU     4534.93
 TTTTTTTTTTTTTTTTTTTTTTTTTTTTTT SHELLXN     TELAPSE     6893.05 TCPU     4621.35
 TTTTTTTTTTTTTTTTTTTTTTTTTTTTTT MONMO3      TELAPSE     6903.18 TCPU     4631.48
 NUMERICALLY INTEGRATED DENSITY    636.0000329232
 TTTTTTTTTTTTTTTTTTTTTTTTTTTTTT NUMDFT      TELAPSE     6914.68 TCPU     4642.98
 CYC   5 ETOT(AU) -4.541797532527E+03 DETOT -2.01E-05 tst  5.49E-08 PX  3.81E-04
 TTTTTTTTTTTTTTTTTTTTTTTTTTTTTT DIIS        TELAPSE     6917.57 TCPU     4645.86
 DIIS TEST: 0.40902E-04 AT SCF   CYCLE   5 - DIIS ACTIVE - HISTORY:     5 CYCLES
 TTTTTTTTTTTTTTTTTTTTTTTTTTTTTT FDIK        TELAPSE     6938.83 TCPU     4651.44
 INSULATING STATE
 TOP OF VALENCE BANDS -    BAND    318; K    6; EIG -2.3292308E-01 AU
 TOP OF VALENCE BANDS -    BAND    318; K    1; EIG -2.3311870E-01 AU
 BOTTOM OF VIRTUAL BANDS - BAND    319; K    1; EIG -2.0694451E-03 AU
 INDIRECT ENERGY BAND GAP:   6.2818 eV
 TTTTTTTTTTTTTTTTTTTTTTTTTTTTTT PDIG        TELAPSE     6940.29 TCPU     4652.90
 CHARGE NORMALIZATION FACTOR   1.00000000
 TOTAL ATOMIC CHARGES:
   0.8671358   0.8597151   0.8671358   0.8597151   0.8625753   0.8630285
   0.8639049   0.8635846   0.8625753   0.8635846   0.8639049   0.8630285
   0.8679421   0.8670983   0.8679421   0.8670983   0.8712756   0.8674958
   0.8635186   0.8677254   0.8712756   0.8677254   0.8635186   0.8674958
   0.8631967   0.8615576   0.8631967   0.8615576   0.8639296   0.8612937
   0.8606495   0.8633746   0.8639296   0.8633746   0.8606495   0.8612937
   0.8633580   0.8604956   0.8633580   0.8604956   0.8629411   0.8630301
   0.8609584   0.8609731   0.8629411   0.8609731   0.8609584   0.8630301
   0.8622580   0.8614288   0.8622580   0.8614288   0.8636196   0.8640454
   0.8602777   0.8600082   0.8636196   0.8600082   0.8602777   0.8640454
  18.7699149  18.7699149  18.7697904  18.7698819  18.7708698  18.7698819
   5.6684610   5.6655169   5.6684610   5.6655169   5.6699853   5.6728410
   5.6640979   5.6637828   5.6699853   5.6637828   5.6640979   5.6728410
   6.0749742   6.0511390   6.0749742   6.0511390   6.0532848   6.0645654
   6.0731710   6.0615022   6.0532848   6.0615022   6.0731710   6.0645654
   6.3198781   6.3202575   6.3198781   6.3202575   6.3182556   6.3220692
   6.3217523   6.3169810   6.3182556   6.3169810   6.3217523   6.3220692
   7.5809637   7.6121711   7.5809637   7.6121711   7.6033096   7.5902503
   7.5901884   7.6019976   7.6033096   7.6019976   7.5901884   7.5902503
   6.0328701   6.0489581   6.0328701   6.0489581   6.0552934   6.0470214
   6.0269462   6.0347417   6.0552934   6.0347417   6.0269462   6.0470214
   7.6151163   7.6055233   7.6151163   7.6055233   7.5932702   7.6014956
   7.6268108   7.6180350   7.5932702   7.6180350   7.6268108   7.6014956
 TTTTTTTTTTTTTTTTTTTTTTTTTTTTTT MOQGAD      TELAPSE     6940.31 TCPU     4652.93
 TTTTTTTTTTTTTTTTTTTTTTTTTTTTTT SHELLXN     TELAPSE     7059.36 TCPU     4739.35
 TTTTTTTTTTTTTTTTTTTTTTTTTTTTTT MONMO3      TELAPSE     7070.12 TCPU     4750.10
 NUMERICALLY INTEGRATED DENSITY    636.0000329643
 TTTTTTTTTTTTTTTTTTTTTTTTTTTTTT NUMDFT      TELAPSE     7081.69 TCPU     4761.67
 CYC   6 ETOT(AU) -4.541797535950E+03 DETOT -3.42E-06 tst  1.98E-08 PX  1.93E-04
 TTTTTTTTTTTTTTTTTTTTTTTTTTTTTT DIIS        TELAPSE     7090.54 TCPU     4770.53
 DIIS TEST: 0.12873E-04 AT SCF   CYCLE   6 - DIIS ACTIVE - HISTORY:     6 CYCLES
 TTTTTTTTTTTTTTTTTTTTTTTTTTTTTT FDIK        TELAPSE     7117.39 TCPU     4783.30
 INSULATING STATE
 TOP OF VALENCE BANDS -    BAND    318; K    6; EIG -2.3294319E-01 AU
 TOP OF VALENCE BANDS -    BAND    318; K    1; EIG -2.3314031E-01 AU
 BOTTOM OF VIRTUAL BANDS - BAND    319; K    1; EIG -2.0688702E-03 AU
 INDIRECT ENERGY BAND GAP:   6.2824 eV
 TTTTTTTTTTTTTTTTTTTTTTTTTTTTTT PDIG        TELAPSE     7119.06 TCPU     4784.97
 CHARGE NORMALIZATION FACTOR   1.00000000
 TOTAL ATOMIC CHARGES:
   0.8671237   0.8597103   0.8671237   0.8597103   0.8625509   0.8630035
   0.8639925   0.8635809   0.8625509   0.8635809   0.8639925   0.8630035
   0.8679812   0.8671338   0.8679812   0.8671338   0.8712665   0.8674671
   0.8634948   0.8677347   0.8712665   0.8677347   0.8634948   0.8674671
   0.8632647   0.8615117   0.8632647   0.8615117   0.8639673   0.8612401
   0.8606089   0.8634247   0.8639673   0.8634247   0.8606089   0.8612401
   0.8633518   0.8604516   0.8633518   0.8604516   0.8630018   0.8629820
   0.8609717   0.8609986   0.8630018   0.8609986   0.8609717   0.8629820
   0.8623486   0.8614144   0.8623486   0.8614144   0.8636370   0.8640168
   0.8601892   0.8600384   0.8636370   0.8600384   0.8601892   0.8640168
  18.7699089  18.7699089  18.7697940  18.7698757  18.7708914  18.7698757
   5.6679159   5.6660379   5.6679159   5.6660379   5.6694056   5.6734697
   5.6646549   5.6631809   5.6694056   5.6631809   5.6646549   5.6734697
   6.0752515   6.0512766   6.0752515   6.0512766   6.0533961   6.0645058
   6.0725950   6.0615077   6.0533961   6.0615077   6.0725950   6.0645058
   6.3197990   6.3203102   6.3197990   6.3203102   6.3181829   6.3221536
   6.3218414   6.3168792   6.3181829   6.3168792   6.3218414   6.3221536
   7.5815849   7.6121670   7.5815849   7.6121670   7.6035209   7.5901348
   7.5891891   7.6023674   7.6035209   7.6023674   7.5891891   7.5901348
   6.0327774   6.0486924   6.0327774   6.0486924   6.0553573   6.0468381
   6.0273656   6.0347122   6.0553573   6.0347122   6.0273656   6.0468381
   7.6149069   7.6050292   7.6149069   7.6050292   7.5935359   7.6013146
   7.6273081   7.6182481   7.5935359   7.6182481   7.6273081   7.6013146
 TTTTTTTTTTTTTTTTTTTTTTTTTTTTTT MOQGAD      TELAPSE     7119.08 TCPU     4785.00
 TTTTTTTTTTTTTTTTTTTTTTTTTTTTTT SHELLXN     TELAPSE     7234.20 TCPU     4871.43
 TTTTTTTTTTTTTTTTTTTTTTTTTTTTTT MONMO3      TELAPSE     7244.48 TCPU     4881.71
 NUMERICALLY INTEGRATED DENSITY    636.0000329774
 TTTTTTTTTTTTTTTTTTTTTTTTTTTTTT NUMDFT      TELAPSE     7255.95 TCPU     4893.19
 CYC   7 ETOT(AU) -4.541797536490E+03 DETOT -5.39E-07 tst  5.62E-09 PX  1.10E-04
 TTTTTTTTTTTTTTTTTTTTTTTTTTTTTT DIIS        TELAPSE     7258.46 TCPU     4895.69
 DIIS TEST: 0.76503E-05 AT SCF   CYCLE   7 - DIIS ACTIVE - HISTORY:     7 CYCLES
 TTTTTTTTTTTTTTTTTTTTTTTTTTTTTT FDIK        TELAPSE     7278.53 TCPU     4902.34
 INSULATING STATE
 TOP OF VALENCE BANDS -    BAND    318; K    6; EIG -2.3291459E-01 AU
 TOP OF VALENCE BANDS -    BAND    318; K    1; EIG -2.3311016E-01 AU
 BOTTOM OF VIRTUAL BANDS - BAND    319; K    1; EIG -2.0682696E-03 AU
 INDIRECT ENERGY BAND GAP:   6.2817 eV
 TTTTTTTTTTTTTTTTTTTTTTTTTTTTTT PDIG        TELAPSE     7280.10 TCPU     4903.90
 CHARGE NORMALIZATION FACTOR   1.00000000
 TOTAL ATOMIC CHARGES:
   0.8671337   0.8597157   0.8671337   0.8597157   0.8625323   0.8630493
   0.8639623   0.8635727   0.8625323   0.8635727   0.8639623   0.8630493
   0.8679250   0.8671324   0.8679250   0.8671324   0.8712682   0.8675230
   0.8635236   0.8677059   0.8712682   0.8677059   0.8635236   0.8675230
   0.8632179   0.8615438   0.8632179   0.8615438   0.8639520   0.8612470
   0.8606284   0.8634223   0.8639520   0.8634223   0.8606284   0.8612470
   0.8633652   0.8604788   0.8633652   0.8604788   0.8630013   0.8630289
   0.8609148   0.8609807   0.8630013   0.8609807   0.8609148   0.8630289
   0.8623159   0.8613895   0.8623159   0.8613895   0.8636300   0.8640531
   0.8602556   0.8600114   0.8636300   0.8600114   0.8602556   0.8640531
  18.7699266  18.7699266  18.7697865  18.7698929  18.7708500  18.7698929
   5.6681182   5.6658285   5.6681182   5.6658285   5.6695961   5.6731105
   5.6644422   5.6634059   5.6695961   5.6634059   5.6644422   5.6731105
   6.0748919   6.0512917   6.0748919   6.0512917   6.0534800   6.0645105
   6.0728756   6.0615198   6.0534800   6.0615198   6.0728756   6.0645105
   6.3198395   6.3202912   6.3198395   6.3202912   6.3182112   6.3221463
   6.3218038   6.3168973   6.3182112   6.3168973   6.3218038   6.3221463
   7.5811401   7.6121019   7.5811401   7.6121019   7.6036661   7.5901380
   7.5897508   7.6022095   7.6036661   7.6022095   7.5897508   7.5901380
   6.0329562   6.0487967   6.0329562   6.0487967   6.0551641   6.0468678
   6.0271680   6.0348156   6.0551641   6.0348156   6.0271680   6.0468678
   7.6153608   7.6051772   7.6153608   7.6051772   7.5933378   7.6013994
   7.6268543   7.6182171   7.5933378   7.6182171   7.6268543   7.6013994
 TTTTTTTTTTTTTTTTTTTTTTTTTTTTTT MOQGAD      TELAPSE     7280.12 TCPU     4903.93
 TTTTTTTTTTTTTTTTTTTTTTTTTTTTTT SHELLXN     TELAPSE     7403.99 TCPU     4990.40
 TTTTTTTTTTTTTTTTTTTTTTTTTTTTTT MONMO3      TELAPSE     7413.85 TCPU     5000.25
 NUMERICALLY INTEGRATED DENSITY    636.0000329638
 TTTTTTTTTTTTTTTTTTTTTTTTTTTTTT NUMDFT      TELAPSE     7425.40 TCPU     5011.80
 CYC   8 ETOT(AU) -4.541797537021E+03 DETOT -5.31E-07 tst  2.70E-09 PX  6.80E-05
 TTTTTTTTTTTTTTTTTTTTTTTTTTTTTT DIIS        TELAPSE     7428.41 TCPU     5014.81
 DIIS TEST: 0.22915E-05 AT SCF   CYCLE   8 - DIIS ACTIVE - HISTORY:     8 CYCLES
 TTTTTTTTTTTTTTTTTTTTTTTTTTTTTT FDIK        TELAPSE     7446.06 TCPU     5017.39
 INSULATING STATE
 TOP OF VALENCE BANDS -    BAND    318; K    6; EIG -2.3292222E-01 AU
 TOP OF VALENCE BANDS -    BAND    318; K    1; EIG -2.3311822E-01 AU
 BOTTOM OF VIRTUAL BANDS - BAND    319; K    1; EIG -2.0689384E-03 AU
 INDIRECT ENERGY BAND GAP:   6.2818 eV
 TTTTTTTTTTTTTTTTTTTTTTTTTTTTTT PDIG        TELAPSE     7447.52 TCPU     5018.85
 CHARGE NORMALIZATION FACTOR   1.00000000
 TOTAL ATOMIC CHARGES:
   0.8671245   0.8597151   0.8671245   0.8597151   0.8625505   0.8630418
   0.8639727   0.8635571   0.8625505   0.8635571   0.8639727   0.8630418
   0.8679528   0.8671350   0.8679528   0.8671350   0.8712694   0.8675072
   0.8635034   0.8677009   0.8712694   0.8677009   0.8635034   0.8675072
   0.8632321   0.8615382   0.8632321   0.8615382   0.8639423   0.8612597
   0.8606344   0.8634011   0.8639423   0.8634011   0.8606344   0.8612597
   0.8633456   0.8604708   0.8633456   0.8604708   0.8630006   0.8630209
   0.8609513   0.8609646   0.8630006   0.8609646   0.8609513   0.8630209
   0.8623291   0.8614117   0.8623291   0.8614117   0.8636160   0.8640603
   0.8602317   0.8599939   0.8636160   0.8599939   0.8602317   0.8640603
  18.7699218  18.7699218  18.7697843  18.7698830  18.7708706  18.7698830
   5.6681751   5.6657560   5.6681751   5.6657560   5.6696981   5.6730831
   5.6643483   5.6635751   5.6696981   5.6635751   5.6643483   5.6730831
   6.0751598   6.0512485   6.0751598   6.0512485   6.0533521   6.0645023
   6.0727732   6.0615209   6.0533521   6.0615209   6.0727732   6.0645023
   6.3198365   6.3202876   6.3198365   6.3202876   6.3182220   6.3221103
   6.3218021   6.3169382   6.3182220   6.3169382   6.3218021   6.3221103
   7.5813573   7.6122194   7.5813573   7.6122194   7.6033733   7.5902257
   7.5895640   7.6021838   7.6033733   7.6021838   7.5895640   7.5902257
   6.0328066   6.0487816   6.0328066   6.0487816   6.0553252   6.0468520
   6.0272743   6.0347633   6.0553252   6.0347633   6.0272743   6.0468520
   7.6149213   7.6052341   7.6149213   7.6052341   7.5934372   7.6014097
   7.6271920   7.6181226   7.5934372   7.6181226   7.6271920   7.6014097
 TTTTTTTTTTTTTTTTTTTTTTTTTTTTTT MOQGAD      TELAPSE     7447.54 TCPU     5018.88
 TTTTTTTTTTTTTTTTTTTTTTTTTTTTTT SHELLXN     TELAPSE     7570.72 TCPU     5105.40
 TTTTTTTTTTTTTTTTTTTTTTTTTTTTTT MONMO3      TELAPSE     7579.07 TCPU     5113.74
 NUMERICALLY INTEGRATED DENSITY    636.0000329658
 TTTTTTTTTTTTTTTTTTTTTTTTTTTTTT NUMDFT      TELAPSE     7590.61 TCPU     5125.28
 CYC   9 ETOT(AU) -4.541797537078E+03 DETOT -5.70E-08 tst  1.48E-09 PX  5.19E-05
 TTTTTTTTTTTTTTTTTTTTTTTTTTTTTT DIIS        TELAPSE     7593.78 TCPU     5128.46
 DIIS TEST: 0.11820E-05 AT SCF   CYCLE   9 - DIIS ACTIVE - HISTORY:     9 CYCLES
 TTTTTTTTTTTTTTTTTTTTTTTTTTTTTT FDIK        TELAPSE     7614.98 TCPU     5142.06
 INSULATING STATE
 TOP OF VALENCE BANDS -    BAND    318; K    6; EIG -2.3292031E-01 AU
 TOP OF VALENCE BANDS -    BAND    318; K    1; EIG -2.3311609E-01 AU
 BOTTOM OF VIRTUAL BANDS - BAND    319; K    1; EIG -2.0687471E-03 AU
 INDIRECT ENERGY BAND GAP:   6.2818 eV
 TTTTTTTTTTTTTTTTTTTTTTTTTTTTTT PDIG        TELAPSE     7616.44 TCPU     5143.52
 CHARGE NORMALIZATION FACTOR   1.00000000
 TOTAL ATOMIC CHARGES:
   0.8671355   0.8597108   0.8671355   0.8597108   0.8625355   0.8630405
   0.8639708   0.8635673   0.8625355   0.8635673   0.8639708   0.8630405
   0.8679367   0.8671320   0.8679367   0.8671320   0.8712755   0.8675073
   0.8635100   0.8677076   0.8712755   0.8677076   0.8635100   0.8675073
   0.8632390   0.8615250   0.8632390   0.8615250   0.8639593   0.8612535
   0.8606191   0.8634154   0.8639593   0.8634154   0.8606191   0.8612535
   0.8633599   0.8604723   0.8633599   0.8604723   0.8629913   0.8630203
   0.8609364   0.8609779   0.8629913   0.8609779   0.8609364   0.8630203
   0.8623147   0.8614007   0.8623147   0.8614007   0.8636340   0.8640515
   0.8602362   0.8600065   0.8636340   0.8600065   0.8602362   0.8640515
  18.7699140  18.7699140  18.7697826  18.7698818  18.7708661  18.7698818
   5.6680941   5.6658645   5.6680941   5.6658645   5.6695876   5.6731965
   5.6644758   5.6633880   5.6695876   5.6633880   5.6644758   5.6731965
   6.0750070   6.0512620   6.0750070   6.0512620   6.0534678   6.0644963
   6.0727981   6.0615400   6.0534678   6.0615400   6.0727981   6.0644963
   6.3198271   6.3203003   6.3198271   6.3203003   6.3181970   6.3221199
   6.3218185   6.3169208   6.3181970   6.3169208   6.3218185   6.3221199
   7.5812246   7.6121429   7.5812246   7.6121429   7.6036004   7.5901499
   7.5896334   7.6022195   7.6036004   7.6022195   7.5896334   7.5901499
   6.0329233   6.0487632   6.0329233   6.0487632   6.0552268   6.0468680
   6.0272032   6.0347954   6.0552268   6.0347954   6.0272032   6.0468680
   7.6152035   7.6051861   7.6152035   7.6051861   7.5933451   7.6013944
   7.6270011   7.6181956   7.5933451   7.6181956   7.6270011   7.6013944
 TTTTTTTTTTTTTTTTTTTTTTTTTTTTTT MOQGAD      TELAPSE     7616.46 TCPU     5143.54
 TTTTTTTTTTTTTTTTTTTTTTTTTTTTTT SHELLXN     TELAPSE     7736.01 TCPU     5229.99
 TTTTTTTTTTTTTTTTTTTTTTTTTTTTTT MONMO3      TELAPSE     7752.59 TCPU     5246.56
 NUMERICALLY INTEGRATED DENSITY    636.0000329720
 TTTTTTTTTTTTTTTTTTTTTTTTTTTTTT NUMDFT      TELAPSE     7764.10 TCPU     5258.07
 CYC  10 ETOT(AU) -4.541797537149E+03 DETOT -7.13E-08 tst  5.60E-10 PX  3.05E-05
 TTTTTTTTTTTTTTTTTTTTTTTTTTTTTT DIIS        TELAPSE     7774.07 TCPU     5268.04
 DIIS TEST: 0.48444E-06 AT SCF   CYCLE  10 - DIIS ACTIVE - HISTORY:    10 CYCLES
 TTTTTTTTTTTTTTTTTTTTTTTTTTTTTT FDIK        TELAPSE     7810.41 TCPU     5296.73
 INSULATING STATE
 TOP OF VALENCE BANDS -    BAND    318; K    6; EIG -2.3292113E-01 AU
 TOP OF VALENCE BANDS -    BAND    318; K    1; EIG -2.3311706E-01 AU
 BOTTOM OF VIRTUAL BANDS - BAND    319; K    1; EIG -2.0685175E-03 AU
 INDIRECT ENERGY BAND GAP:   6.2818 eV
 TTTTTTTTTTTTTTTTTTTTTTTTTTTTTT PDIG        TELAPSE     7812.10 TCPU     5298.42
 CHARGE NORMALIZATION FACTOR   1.00000000
 TOTAL ATOMIC CHARGES:
   0.8671335   0.8597109   0.8671335   0.8597109   0.8625392   0.8630438
   0.8639753   0.8635635   0.8625392   0.8635635   0.8639753   0.8630438
   0.8679395   0.8671377   0.8679395   0.8671377   0.8712735   0.8675131
   0.8635069   0.8677020   0.8712735   0.8677020   0.8635069   0.8675131
   0.8632308   0.8615364   0.8632308   0.8615364   0.8639504   0.8612539
   0.8606274   0.8634105   0.8639504   0.8634105   0.8606274   0.8612539
   0.8633542   0.8604750   0.8633542   0.8604750   0.8630041   0.8630246
   0.8609350   0.8609709   0.8630041   0.8609709   0.8609350   0.8630246
   0.8623244   0.8614021   0.8623244   0.8614021   0.8636212   0.8640576
   0.8602412   0.8600017   0.8636212   0.8600017   0.8602412   0.8640576
  18.7699190  18.7699190  18.7697879  18.7698881  18.7708712  18.7698881
   5.6681295   5.6658077   5.6681295   5.6658077   5.6696292   5.6731121
   5.6644087   5.6634711   5.6696292   5.6634711   5.6644087   5.6731121
   6.0750258   6.0513051   6.0750258   6.0513051   6.0534197   6.0645108
   6.0727930   6.0615208   6.0534197   6.0615208   6.0727930   6.0645108
   6.3198307   6.3202917   6.3198307   6.3202917   6.3182082   6.3221233
   6.3218105   6.3169221   6.3182082   6.3169221   6.3218105   6.3221233
   7.5812987   7.6121531   7.5812987   7.6121531   7.6035110   7.5901892
   7.5896073   7.6022098   7.6035110   7.6022098   7.5896073   7.5901892
   6.0328770   6.0487682   6.0328770   6.0487682   6.0552387   6.0468493
   6.0272592   6.0347828   6.0552387   6.0347828   6.0272592   6.0468493
   7.6151223   7.6051736   7.6151223   7.6051736   7.5934266   7.6014010
   7.6270378   7.6181775   7.5934266   7.6181775   7.6270378   7.6014010
 TTTTTTTTTTTTTTTTTTTTTTTTTTTTTT MOQGAD      TELAPSE     7812.12 TCPU     5298.44
 TTTTTTTTTTTTTTTTTTTTTTTTTTTTTT SHELLXN     TELAPSE     7939.80 TCPU     5384.91
 TTTTTTTTTTTTTTTTTTTTTTTTTTTTTT MONMO3      TELAPSE     7950.10 TCPU     5395.21
 NUMERICALLY INTEGRATED DENSITY    636.0000329682
 TTTTTTTTTTTTTTTTTTTTTTTTTTTTTT NUMDFT      TELAPSE     7961.63 TCPU     5406.74
 CYC  11 ETOT(AU) -4.541797537174E+03 DETOT -2.48E-08 tst  7.37E-11 PX  1.34E-05
 TTTTTTTTTTTTTTTTTTTTTTTTTTTTTT DIIS        TELAPSE     7964.34 TCPU     5409.45
 DIIS TEST: 0.86113E-07 AT SCF   CYCLE  11 - DIIS ACTIVE - HISTORY:    11 CYCLES
 TTTTTTTTTTTTTTTTTTTTTTTTTTTTTT FDIK        TELAPSE     7983.69 TCPU     5415.12
 INSULATING STATE
 TOP OF VALENCE BANDS -    BAND    318; K    6; EIG -2.3291835E-01 AU
 TOP OF VALENCE BANDS -    BAND    318; K    1; EIG -2.3311407E-01 AU
 BOTTOM OF VIRTUAL BANDS - BAND    319; K    1; EIG -2.0688094E-03 AU
 INDIRECT ENERGY BAND GAP:   6.2817 eV
 TTTTTTTTTTTTTTTTTTTTTTTTTTTTTT PDIG        TELAPSE     7985.15 TCPU     5416.58
 CHARGE NORMALIZATION FACTOR   1.00000000
 TOTAL ATOMIC CHARGES:
   0.8671329   0.8597135   0.8671329   0.8597135   0.8625358   0.8630482
   0.8639756   0.8635591   0.8625358   0.8635591   0.8639756   0.8630482
   0.8679385   0.8671357   0.8679385   0.8671357   0.8712754   0.8675133
   0.8635076   0.8677002   0.8712754   0.8677002   0.8635076   0.8675133
   0.8632372   0.8615295   0.8632372   0.8615295   0.8639542   0.8612559
   0.8606243   0.8634095   0.8639542   0.8634095   0.8606243   0.8612559
   0.8633569   0.8604725   0.8633569   0.8604725   0.8629982   0.8630236
   0.8609353   0.8609705   0.8629982   0.8609705   0.8609353   0.8630236
   0.8623222   0.8613994   0.8623222   0.8613994   0.8636278   0.8640589
   0.8602358   0.8599972   0.8636278   0.8599972   0.8602358   0.8640589
  18.7699185  18.7699185  18.7697859  18.7698855  18.7708703  18.7698855
   5.6681188   5.6658359   5.6681188   5.6658359   5.6696226   5.6731434
   5.6644351   5.6634689   5.6696226   5.6634689   5.6644351   5.6731434
   6.0750554   6.0512486   6.0750554   6.0512486   6.0534500   6.0644835
   6.0727825   6.0615458   6.0534500   6.0615458   6.0727825   6.0644835
   6.3198286   6.3202957   6.3198286   6.3202957   6.3182041   6.3221179
   6.3218143   6.3169288   6.3182041   6.3169288   6.3218143   6.3221179
   7.5812592   7.6121611   7.5812592   7.6121611   7.6035411   7.5901740
   7.5896153   7.6021989   7.6035411   7.6021989   7.5896153   7.5901740
   6.0328966   6.0487619   6.0328966   6.0487619   6.0552454   6.0468543
   6.0272228   6.0347935   6.0552454   6.0347935   6.0272228   6.0468543
   7.6151066   7.6052199   7.6151066   7.6052199   7.5933501   7.6014083
   7.6270721   7.6181624   7.5933501   7.6181624   7.6270721   7.6014083
 TTTTTTTTTTTTTTTTTTTTTTTTTTTTTT MOQGAD      TELAPSE     7985.17 TCPU     5416.61
 TTTTTTTTTTTTTTTTTTTTTTTTTTTTTT SHELLXN     TELAPSE     8104.75 TCPU     5503.04
 TTTTTTTTTTTTTTTTTTTTTTTTTTTTTT MONMO3      TELAPSE     8114.86 TCPU     5513.15
 NUMERICALLY INTEGRATED DENSITY    636.0000329686
 TTTTTTTTTTTTTTTTTTTTTTTTTTTTTT NUMDFT      TELAPSE     8126.46 TCPU     5524.75
 CYC  12 ETOT(AU) -4.541797537180E+03 DETOT -6.24E-09 tst  1.86E-11 PX  1.12E-05
 TTTTTTTTTTTTTTTTTTTTTTTTTTTTTT DIIS        TELAPSE     8129.46 TCPU     5527.75
 DIIS TEST: 0.57669E-07 AT SCF   CYCLE  12 - DIIS ACTIVE - HISTORY:    12 CYCLES
 TTTTTTTTTTTTTTTTTTTTTTTTTTTTTT FDIK        TELAPSE     8146.87 TCPU     5532.46
 INSULATING STATE
 TOP OF VALENCE BANDS -    BAND    318; K    6; EIG -2.3292108E-01 AU
 TOP OF VALENCE BANDS -    BAND    318; K    1; EIG -2.3311698E-01 AU
 BOTTOM OF VIRTUAL BANDS - BAND    319; K    1; EIG -2.0686461E-03 AU
 INDIRECT ENERGY BAND GAP:   6.2818 eV
 TTTTTTTTTTTTTTTTTTTTTTTTTTTTTT PDIG        TELAPSE     8148.33 TCPU     5533.92
 CHARGE NORMALIZATION FACTOR   1.00000000
 TOTAL ATOMIC CHARGES:
   0.8671348   0.8597099   0.8671348   0.8597099   0.8625382   0.8630437
   0.8639750   0.8635620   0.8625382   0.8635620   0.8639750   0.8630437
   0.8679380   0.8671383   0.8679380   0.8671383   0.8712747   0.8675126
   0.8635063   0.8677005   0.8712747   0.8677005   0.8635063   0.8675126
   0.8632343   0.8615330   0.8632343   0.8615330   0.8639534   0.8612542
   0.8606244   0.8634112   0.8639534   0.8634112   0.8606244   0.8612542
   0.8633559   0.8604736   0.8633559   0.8604736   0.8630016   0.8630241
   0.8609358   0.8609709   0.8630016   0.8609709   0.8609358   0.8630241
   0.8623213   0.8614036   0.8623213   0.8614036   0.8636239   0.8640580
   0.8602384   0.8600003   0.8636239   0.8600003   0.8602384   0.8640580
  18.7699176  18.7699176  18.7697874  18.7698860  18.7708666  18.7698860
   5.6681229   5.6658204   5.6681229   5.6658204   5.6696211   5.6731329
   5.6644242   5.6634574   5.6696211   5.6634574   5.6644242   5.6731329
   6.0750242   6.0512976   6.0750242   6.0512976   6.0534262   6.0645043
   6.0727927   6.0615306   6.0534262   6.0615306   6.0727927   6.0645043
   6.3198286   6.3202939   6.3198286   6.3202939   6.3182041   6.3221192
   6.3218150   6.3169258   6.3182041   6.3169258   6.3218150   6.3221192
   7.5812800   7.6121611   7.5812800   7.6121611   7.6035200   7.5901860
   7.5896114   7.6022092   7.6035200   7.6022092   7.5896114   7.5901860
   6.0328891   6.0487627   6.0328891   6.0487627   6.0552437   6.0468506
   6.0272457   6.0347871   6.0552437   6.0347871   6.0272457   6.0468506
   7.6151369   7.6051680   7.6151369   7.6051680   7.5934146   7.6013971
   7.6270345   7.6181785   7.5934146   7.6181785   7.6270345   7.6013971
 TTTTTTTTTTTTTTTTTTTTTTTTTTTTTT MOQGAD      TELAPSE     8148.35 TCPU     5533.94
 TTTTTTTTTTTTTTTTTTTTTTTTTTTTTT SHELLXN     TELAPSE     8235.49 TCPU     5620.97
 +++ ENERGIES IN A.U. +++
 ::: EXT EL-POLE                                  -5.6210085991997E+03
 ::: EXT EL-SPHEROPOLE                             4.5202768171123E+01
 ::: BIELET ZONE E-E                               9.3142814565017E+03
 ::: TOTAL E-E                                     3.7384756254731E+03
 ::: TOTAL E-N + N-E                              -1.3016000774366E+04
 ::: TOTAL N-N                                     1.0772039206208E+03
 ::: KINETIC ENERGY                                4.0850107025191E+03
 ::: PSEUDO TOTAL   ENERGY                        -4.1153105257533E+03
 ::: VIRIAL COEFFICIENT                            9.9630504435243E-01
 TTTTTTTTTTTTTTTTTTTTTTTTTTTTTT MONMO3      TELAPSE     8244.86 TCPU     5630.35
 NUMERICALLY INTEGRATED DENSITY    636.0000329695
 TTTTTTTTTTTTTTTTTTTTTTTTTTTTTT NUMDFT      TELAPSE     8256.42 TCPU     5641.90
 CYC  13 ETOT(AU) -4.541797537177E+03 DETOT  2.43E-09 tst  1.82E-11 PX  1.12E-05

 == SCF ENDED - CONVERGENCE ON ENERGY      E(AU) -4.5417975371775E+03 CYCLES  13


 ENERGY EXPRESSION=HARTREE+FOCK EXCH*0.27000+(M06        EXCH)*0.73000+M06        CORR


 TOTAL ENERGY(DFT)(AU)( 13) -4.5417975371775E+03 DE 2.4E-09 tester 1.8E-11
 TTTTTTTTTTTTTTTTTTTTTTTTTTTTTT EDFT        TELAPSE     8256.47 TCPU     5641.96
 
 INFORMATION **** DFTD3 ENERGY **** CALCULATE DFTD3 ENERGY

           DFT-D V3
 DF                                         m06       
 parameters
 s6       :    1.0000
 s8       :    0.0000
 rs6      :    1.3250
 rs18     :    1.0000
 alpha6   :   14.0000
 alpha8   :   16.0000
 k1 k3    :   16.0000   -4.0000
 Cutoff   :   50.2022
 CN-Cutoff:   21.1671
 
 Edisp /kcal,au:   -52.7420 -0.08404967

 E6    /kcal :   -56.9461
 E8    /kcal :     0.0000
 E6(ABC) "   :   4.204100
 
 INFORMATION **** DFTD3 ENERGY **** NORMAL TERMINATION OF DFTD3 MODULE

 *******************************************************************************

 DFT-D3 DISPERSION ENERGY CORRECTION

 D3 DISPERSION ENERGY (AU)       -8.4049673921315E-02
 TOTAL ENERGY + DISP (AU)        -4.5418815868514E+03

 *******************************************************************************

 TTTTTTTTTTTTTTTTTTTTTTTTTTTTTT SMAT        TELAPSE     8291.49 TCPU     5663.83
 TTTTTTTTTTTTTTTTTTTTTTTTTTTTTT POLAR2      TELAPSE     8292.27 TCPU     5664.61
 *****************************************************************************
 *                                                                           *
 *                             PIEZOELECTRICITY                              *
 *                    EVALUATED THROUGH THE  BERRY  PHASE                    *
 *                                                                           *
 *****************************************************************************

                                   STRAIN TENSOR
                            0.00000   0.00000   0.00000
                            0.00000   0.00000  -0.01500
                            0.00000  -0.01500   0.00000

 %%%%%%%%%%%%%%%%%%%%%%%%%%%%%%%%%%%%%%%%%%%%%%%%%%%%%%%%%%%%%%%%%%%%%%%%%%%%%
          INFORMATION ON SYSTEM A TO THE LEFT ON SYSTEM B TO THE RIGHT
                      (A) SHOULD BE THE EQUILIBRIUM SYSTEM

         a, b, c (ANGSTROM), ALPHA, BETA, GAMMA (DEGREES) V (ANGSTROM**3)
  a= 14.56281    ALPHA= 109.47122           a= 14.41755    ALPHA= 110.27347
  b= 14.56281    BETA = 109.47122           b= 14.70880    BETA = 109.47223
  c= 14.56281    GAMMA= 109.47122           c= 14.70880    GAMMA= 109.47223
          VA= 2377.46098                              VB= 2376.92606

                      DIRECT LATTICE VECTORS COMPONENTS ( ANGSTROM )
           X         Y         Z                  X         Y         Z
       -8.40784   8.40784   8.40784           -8.40784   8.28172   8.28172
        8.40784  -8.40784   8.40784            8.40784  -8.53396   8.53396
        8.40784   8.40784  -8.40784            8.40784   8.53396  -8.53396

                  RECIPROCAL LATTICE VECTORS COMPONENTS (ANGSTROM-1)
           X         Y         Z                  X         Y         Z
        0.00000   0.37365   0.37365            0.00000   0.37365   0.37365
        0.37365   0.00000   0.37365            0.37934   0.00561   0.37373
        0.37365   0.37365   0.00000            0.37934   0.37373   0.00561

                         ATOMIC FRACTIONAL COORDINATES
    ATOM       a        b        c              a        b        c
    1 H    -0.12877  0.32395 -0.23615       -0.12877  0.32395 -0.23615
    2 H     0.56011  0.10739  0.23615        0.56011  0.10739  0.23615
    3 H     0.12877 -0.10739  0.45272        0.12877 -0.10739  0.45272
    4 H    -0.56011 -0.32395 -0.45272       -0.56011 -0.32395 -0.45272
    5 H    -0.23615 -0.12877  0.32395       -0.23615 -0.12877  0.32395
    6 H     0.32395 -0.23615 -0.12877        0.32395 -0.23615 -0.12877
    7 H    -0.45272 -0.56011 -0.32395       -0.45272 -0.56011 -0.32395
    8 H     0.10739  0.23615  0.56011        0.10739  0.23615  0.56011
    9 H     0.23615  0.56011  0.10739        0.23615  0.56011  0.10739
   10 H    -0.10739  0.45272  0.12877       -0.10739  0.45272  0.12877
   11 H     0.45272  0.12877 -0.10739        0.45272  0.12877 -0.10739
   12 H    -0.32395 -0.45272 -0.56011       -0.32395 -0.45272 -0.56011
   13 H    -0.23416  0.34946 -0.11052       -0.23416  0.34946 -0.11052
   14 H     0.45998 -0.12364  0.11052        0.45998 -0.12364  0.11052
   15 H     0.23416  0.12364  0.58361        0.23416  0.12364  0.58361
   16 H    -0.45998 -0.34946 -0.58361       -0.45998 -0.34946 -0.58361
   17 H    -0.11052 -0.23416  0.34946       -0.11052 -0.23416  0.34946
   18 H     0.34946 -0.11052 -0.23416        0.34946 -0.11052 -0.23416
   19 H    -0.58361 -0.45998 -0.34946       -0.58361 -0.45998 -0.34946
   20 H    -0.12364  0.11052  0.45998       -0.12364  0.11052  0.45998
   21 H     0.11052  0.45998 -0.12364        0.11052  0.45998 -0.12364
   22 H     0.12364  0.58361  0.23416        0.12364  0.58361  0.23416
   23 H     0.58361  0.23416  0.12364        0.58361  0.23416  0.12364
   24 H    -0.34946 -0.58361 -0.45998       -0.34946 -0.58361 -0.45998
   25 H     0.45232  0.10105  0.49120        0.45232  0.10105  0.49120
   26 H    -0.39015 -0.03888 -0.49120       -0.39015 -0.03888 -0.49120
   27 H    -0.45232  0.03888 -0.35127       -0.45232  0.03888 -0.35127
   28 H     0.39015 -0.10105  0.35127        0.39015 -0.10105  0.35127
   29 H     0.49120  0.45232  0.10105        0.49120  0.45232  0.10105
   30 H     0.10105  0.49120  0.45232        0.10105  0.49120  0.45232
   31 H     0.35127  0.39015 -0.10105        0.35127  0.39015 -0.10105
   32 H    -0.03888 -0.49120 -0.39015       -0.03888 -0.49120 -0.39015
   33 H    -0.49120 -0.39015 -0.03888       -0.49120 -0.39015 -0.03888
   34 H     0.03888 -0.35127 -0.45232        0.03888 -0.35127 -0.45232
   35 H    -0.35127 -0.45232  0.03888       -0.35127 -0.45232  0.03888
   36 H    -0.10105  0.35127  0.39015       -0.10105  0.35127  0.39015
   37 H     0.45125  0.22896  0.53349        0.45125  0.22896  0.53349
   38 H    -0.30453 -0.08224 -0.53349       -0.30453 -0.08224 -0.53349
   39 H    -0.45125  0.08224 -0.22229       -0.45125  0.08224 -0.22229
   40 H     0.30453 -0.22896  0.22229        0.30453 -0.22896  0.22229
   41 H     0.53349  0.45125  0.22896        0.53349  0.45125  0.22896
   42 H     0.22896  0.53349  0.45125        0.22896  0.53349  0.45125
   43 H     0.22229  0.30453 -0.22896        0.22229  0.30453 -0.22896
   44 H    -0.08224 -0.53349 -0.30453       -0.08224 -0.53349 -0.30453
   45 H    -0.53349 -0.30453 -0.08224       -0.53349 -0.30453 -0.08224
   46 H     0.08224 -0.22229 -0.45125        0.08224 -0.22229 -0.45125
   47 H    -0.22229 -0.45125  0.08224       -0.22229 -0.45125  0.08224
   48 H    -0.22896  0.22229  0.30453       -0.22896  0.22229  0.30453
   49 H     0.51646  0.19724  0.45314        0.51646  0.19724  0.45314
   50 H    -0.25590  0.06332 -0.45314       -0.25590  0.06332 -0.45314
   51 H    -0.51646 -0.06332 -0.31922       -0.51646 -0.06332 -0.31922
   52 H     0.25590 -0.19724  0.31922        0.25590 -0.19724  0.31922
   53 H     0.45314  0.51646  0.19724        0.45314  0.51646  0.19724
   54 H     0.19724  0.45314  0.51646        0.19724  0.45314  0.51646
   55 H     0.31922  0.25590 -0.19724        0.31922  0.25590 -0.19724
   56 H     0.06332 -0.45314 -0.25590        0.06332 -0.45314 -0.25590
   57 H    -0.45314 -0.25590  0.06332       -0.45314 -0.25590  0.06332
   58 H    -0.06332 -0.31922 -0.51646       -0.06332 -0.31922 -0.51646
   59 H    -0.31922 -0.51646 -0.06332       -0.31922 -0.51646 -0.06332
   60 H    -0.19724  0.31922  0.25590       -0.19724  0.31922  0.25590
   61 ZN   -0.26428  0.23572  0.50000       -0.26428  0.23572  0.50000
   62 ZN   -0.73572 -0.23572  0.50000       -0.73572 -0.23572  0.50000
   63 ZN    0.50000 -0.26428  0.23572        0.50000 -0.26428  0.23572
   64 ZN    0.23572  0.50000 -0.26428        0.23572  0.50000 -0.26428
   65 ZN    0.50000 -0.73572 -0.23572        0.50000 -0.73572 -0.23572
   66 ZN   -0.23572  0.50000 -0.73572       -0.23572  0.50000 -0.73572
   67 C     0.61103  0.24532  0.62562        0.61103  0.24532  0.62562
   68 C    -0.38030 -0.01459 -0.62562       -0.38030 -0.01459 -0.62562
   69 C    -0.61103  0.01459 -0.36571       -0.61103  0.01459 -0.36571
   70 C     0.38030 -0.24532  0.36571        0.38030 -0.24532  0.36571
   71 C     0.62562  0.61103  0.24532        0.62562  0.61103  0.24532
   72 C     0.24532  0.62562  0.61103        0.24532  0.62562  0.61103
   73 C     0.36571  0.38030 -0.24532        0.36571  0.38030 -0.24532
   74 C    -0.01459 -0.62562 -0.38030       -0.01459 -0.62562 -0.38030
   75 C    -0.62562 -0.38030 -0.01459       -0.62562 -0.38030 -0.01459
   76 C     0.01459 -0.36571 -0.61103        0.01459 -0.36571 -0.61103
   77 C    -0.36571 -0.61103  0.01459       -0.36571 -0.61103  0.01459
   78 C    -0.24532  0.36571  0.38030       -0.24532  0.36571  0.38030
   79 C    -0.21467  0.30479 -0.26164       -0.21467  0.30479 -0.26164
   80 C     0.56643  0.04698  0.26164        0.56643  0.04698  0.26164
   81 C     0.21467 -0.04698  0.51945        0.21467 -0.04698  0.51945
   82 C    -0.56643 -0.30479 -0.51945       -0.56643 -0.30479 -0.51945
   83 C    -0.26164 -0.21467  0.30479       -0.26164 -0.21467  0.30479
   84 C     0.30479 -0.26164 -0.21467        0.30479 -0.26164 -0.21467
   85 C    -0.51945 -0.56643 -0.30479       -0.51945 -0.56643 -0.30479
   86 C     0.04698  0.26164  0.56643        0.04698  0.26164  0.56643
   87 C     0.26164  0.56643  0.04698        0.26164  0.56643  0.04698
   88 C    -0.04698  0.51945  0.21467       -0.04698  0.51945  0.21467
   89 C     0.51945  0.21467 -0.04698        0.51945  0.21467 -0.04698
   90 C    -0.30479 -0.51945 -0.56643       -0.30479 -0.51945 -0.56643
   91 C     0.50245  0.19085  0.52058        0.50245  0.19085  0.52058
   92 C    -0.32973 -0.01814 -0.52058       -0.32973 -0.01814 -0.52058
   93 C    -0.50245  0.01814 -0.31160       -0.50245  0.01814 -0.31160
   94 C     0.32973 -0.19085  0.31160        0.32973 -0.19085  0.31160
   95 C     0.52058  0.50245  0.19085        0.52058  0.50245  0.19085
   96 C     0.19085  0.52058  0.50245        0.19085  0.52058  0.50245
   97 C     0.31160  0.32973 -0.19085        0.31160  0.32973 -0.19085
   98 C    -0.01814 -0.52058 -0.32973       -0.01814 -0.52058 -0.32973
   99 C    -0.52058 -0.32973 -0.01814       -0.52058 -0.32973 -0.01814
  100 C     0.01814 -0.31160 -0.50245        0.01814 -0.31160 -0.50245
  101 C    -0.31160 -0.50245  0.01814       -0.31160 -0.50245  0.01814
  102 C    -0.19085  0.31160  0.32973       -0.19085  0.31160  0.32973
  103 N    -0.29243  0.25978 -0.37215       -0.29243  0.25978 -0.37215
  104 N     0.63193  0.07972  0.37215        0.63193  0.07972  0.37215
  105 N     0.29243 -0.07972  0.55221        0.29243 -0.07972  0.55221
  106 N    -0.63193 -0.25978 -0.55221       -0.63193 -0.25978 -0.55221
  107 N    -0.37215 -0.29243  0.25978       -0.37215 -0.29243  0.25978
  108 N     0.25978 -0.37215 -0.29243        0.25978 -0.37215 -0.29243
  109 N    -0.55221 -0.63193 -0.25978       -0.55221 -0.63193 -0.25978
  110 N     0.07972  0.37215  0.63193        0.07972  0.37215  0.63193
  111 N     0.37215  0.63193  0.07972        0.37215  0.63193  0.07972
  112 N    -0.07972  0.55221  0.29243       -0.07972  0.55221  0.29243
  113 N     0.55221  0.29243 -0.07972        0.55221  0.29243 -0.07972
  114 N    -0.25978 -0.55221 -0.63193       -0.25978 -0.55221 -0.63193
  115 C    -0.26676  0.31724 -0.19980       -0.26676  0.31724 -0.19980
  116 C     0.51704 -0.06696  0.19980        0.51704 -0.06696  0.19980
  117 C     0.26676  0.06696  0.58400        0.26676  0.06696  0.58400
  118 C    -0.51704 -0.31724 -0.58400       -0.51704 -0.31724 -0.58400
  119 C    -0.19980 -0.26676  0.31724       -0.19980 -0.26676  0.31724
  120 C     0.31724 -0.19980 -0.26676        0.31724 -0.19980 -0.26676
  121 C    -0.58400 -0.51704 -0.31724       -0.58400 -0.51704 -0.31724
  122 C    -0.06696  0.19980  0.51704       -0.06696  0.19980  0.51704
  123 C     0.19980  0.51704 -0.06696        0.19980  0.51704 -0.06696
  124 C     0.06696  0.58400  0.26676        0.06696  0.58400  0.26676
  125 C     0.58400  0.26676  0.06696        0.58400  0.26676  0.06696
  126 C    -0.31724 -0.58400 -0.51704       -0.31724 -0.58400 -0.51704
  127 N    -0.37696  0.28012 -0.27148       -0.37696  0.28012 -0.27148
  128 N     0.55161 -0.10548  0.27148        0.55161 -0.10548  0.27148
  129 N     0.37696  0.10548  0.65708        0.37696  0.10548  0.65708
  130 N    -0.55161 -0.28012 -0.65708       -0.55161 -0.28012 -0.65708
  131 N    -0.27148 -0.37696  0.28012       -0.27148 -0.37696  0.28012
  132 N     0.28012 -0.27148 -0.37696        0.28012 -0.27148 -0.37696
  133 N    -0.65708 -0.55161 -0.28012       -0.65708 -0.55161 -0.28012
  134 N    -0.10548  0.27148  0.55161       -0.10548  0.27148  0.55161
  135 N     0.27148  0.55161 -0.10548        0.27148  0.55161 -0.10548
  136 N     0.10548  0.65708  0.37696        0.10548  0.65708  0.37696
  137 N     0.65708  0.37696  0.10548        0.65708  0.37696  0.10548
  138 N    -0.28012 -0.65708 -0.55161       -0.28012 -0.65708 -0.55161

 %%%%%%%%%%%%%%%%%%%%%%%%%%%%%%%%%%%%%%%%%%%%%%%%%%%%%%%%%%%%%%%%%%%%%%%%%%%%%

            PHASE PROJECTED ALONG THE RECIPROCAL LATTICE VECTORS
                              B1         B2         B3
                     PHI  -0.000000  -0.052143  -0.052123

               PREFACTOR: |e|/(2.PI.VA)=  0.00107256E+10 (C/m**3)


 *******************************************************************************
 * CELL DEFORMATION
 *******************************************************************************

    ELASTIC STRAIN MATRIX (ADIMENSIONAL)

    1    0.0000000000    0.0000000000    0.0000000000
    2    0.0000000000    0.0000000000    0.0150000000
    3    0.0000000000    0.0150000000    0.0000000000

 LATTICE PARAMETERS (ANGSTROMS AND DEGREES) OF
 (1) ORIGINAL PRIMITIVE CELL
 (2) ORIGINAL CRYSTALLOGRAPHIC CELL
 (3) DEFORMED PRIMITIVE CELL
 (4) DEFORMED CRYSTALLOGRAPHIC CELL

            A           B           C        ALPHA       BETA        GAMMA         VOL
 (1)   14.562807   14.562807   14.562807  109.471221  109.471221  109.471221 2377.460984
 (2)   16.815681   16.815681   16.815681   90.000000   90.000000   90.000000 4754.921968
 (3)   14.708796   14.417547   14.417547  108.652765  109.472233  109.472233 2376.926055
 (4)   16.815681   16.817573   16.817573   88.281256   90.000000   90.000000 4753.852110

 * CELL DEFORMATION COMPLETE - NO. OF SYMMOPS   2
 *******************************************************************************
 LATTICE PARAMETERS (ANGSTROMS AND DEGREES) - BOHR = 0.5291772083 ANGSTROM
 PRIMITIVE CELL - CENTRING CODE 6/1 VOLUME=  2376.926055 - DENSITY  0.947 g/cm^3
         A              B              C           ALPHA      BETA       GAMMA 
    14.70879562    14.41754676    14.41754676   108.652765 109.472233 109.472233
 *******************************************************************************
 ATOMS IN THE ASYMMETRIC UNIT   70 - ATOMS IN THE UNIT CELL:  138
     ATOM                 X/A                 Y/B                 Z/C    
 *******************************************************************************
      1 T   1 H    -1.287651173356E-01  3.239528440219E-01 -2.361535856693E-01
      2 T   1 H    -4.398935703088E-01  1.073884683337E-01  2.361535856693E-01
      3 F   1 H     1.287651173356E-01 -1.073884683337E-01  4.527179613575E-01
      4 F   1 H     4.398935703088E-01 -3.239528440219E-01 -4.527179613575E-01
      5 T   1 H    -2.361535856693E-01 -1.287651173356E-01  3.239528440219E-01
      6 T   1 H     3.239528440219E-01 -2.361535856693E-01 -1.287651173356E-01
      7 T   1 H    -4.527179613575E-01  4.398935703088E-01 -3.239528440219E-01
      8 T   1 H     1.073884683337E-01  2.361535856693E-01 -4.398935703088E-01
      9 F   1 H     2.361535856693E-01 -4.398935703088E-01  1.073884683337E-01
     10 F   1 H    -1.073884683337E-01  4.527179613575E-01  1.287651173356E-01
     11 F   1 H     4.527179613575E-01  1.287651173356E-01 -1.073884683337E-01
     12 F   1 H    -3.239528440219E-01 -4.527179613575E-01  4.398935703088E-01
     13 T   1 H    -2.341580769069E-01  3.494552748834E-01 -1.105226449307E-01
     14 T   1 H     4.599779198141E-01 -1.236354319762E-01  1.105226449307E-01
     15 F   1 H     2.341580769069E-01  1.236354319762E-01 -4.163866482097E-01
     16 F   1 H    -4.599779198141E-01 -3.494552748834E-01  4.163866482097E-01
     17 T   1 H    -1.105226449307E-01 -2.341580769069E-01  3.494552748834E-01
     18 T   1 H     3.494552748834E-01 -1.105226449307E-01 -2.341580769069E-01
     19 T   1 H     4.163866482097E-01 -4.599779198141E-01 -3.494552748834E-01
     20 T   1 H    -1.236354319762E-01  1.105226449307E-01  4.599779198141E-01
     21 F   1 H     1.105226449307E-01  4.599779198141E-01 -1.236354319762E-01
     22 F   1 H     1.236354319762E-01 -4.163866482097E-01  2.341580769069E-01
     23 F   1 H    -4.163866482097E-01  2.341580769069E-01  1.236354319762E-01
     24 F   1 H    -3.494552748834E-01  4.163866482097E-01 -4.599779198141E-01
     25 T   1 H     4.523227239164E-01  1.010517797823E-01  4.911993332827E-01
     26 T   1 H    -3.901475535004E-01 -3.887660936637E-02 -4.911993332827E-01
     27 F   1 H    -4.523227239164E-01  3.887660936637E-02 -3.512709441341E-01
     28 F   1 H     3.901475535004E-01 -1.010517797823E-01  3.512709441341E-01
     29 T   1 H     4.911993332827E-01  4.523227239164E-01  1.010517797823E-01
     30 T   1 H     1.010517797823E-01  4.911993332827E-01  4.523227239164E-01
     31 T   1 H     3.512709441341E-01  3.901475535004E-01 -1.010517797823E-01
     32 T   1 H    -3.887660936637E-02 -4.911993332827E-01 -3.901475535004E-01
     33 F   1 H    -4.911993332827E-01 -3.901475535004E-01 -3.887660936637E-02
     34 F   1 H     3.887660936637E-02 -3.512709441341E-01 -4.523227239164E-01
     35 F   1 H    -3.512709441341E-01 -4.523227239164E-01  3.887660936637E-02
     36 F   1 H    -1.010517797823E-01  3.512709441341E-01  3.901475535004E-01
     37 T   1 H     4.512486190168E-01  2.289607205412E-01 -4.665091600816E-01
     38 T   1 H    -3.045301193772E-01 -8.224222090160E-02  4.665091600816E-01
     39 F   1 H    -4.512486190168E-01  8.224222090160E-02 -2.222878984756E-01
     40 F   1 H     3.045301193772E-01 -2.289607205412E-01  2.222878984756E-01
     41 T   1 H    -4.665091600816E-01  4.512486190168E-01  2.289607205412E-01
     42 T   1 H     2.289607205412E-01 -4.665091600816E-01  4.512486190168E-01
     43 T   1 H     2.222878984756E-01  3.045301193772E-01 -2.289607205412E-01
     44 T   1 H    -8.224222090160E-02  4.665091600816E-01 -3.045301193772E-01
     45 F   1 H     4.665091600816E-01 -3.045301193772E-01 -8.224222090160E-02
     46 F   1 H     8.224222090160E-02 -2.222878984756E-01 -4.512486190168E-01
     47 F   1 H    -2.222878984756E-01 -4.512486190168E-01  8.224222090160E-02
     48 F   1 H    -2.289607205412E-01  2.222878984756E-01  3.045301193772E-01
     49 T   1 H    -4.835414689159E-01  1.972387597807E-01  4.531364724537E-01
     50 T   1 H    -2.558977126731E-01  6.332205863037E-02 -4.531364724537E-01
     51 F   1 H     4.835414689159E-01 -6.332205863037E-02 -3.192197713034E-01
     52 F   1 H     2.558977126731E-01 -1.972387597807E-01  3.192197713034E-01
     53 T   1 H     4.531364724537E-01 -4.835414689159E-01  1.972387597807E-01
     54 T   1 H     1.972387597807E-01  4.531364724537E-01 -4.835414689159E-01
     55 T   1 H     3.192197713034E-01  2.558977126731E-01 -1.972387597807E-01
     56 T   1 H     6.332205863037E-02 -4.531364724537E-01 -2.558977126731E-01
     57 F   1 H    -4.531364724537E-01 -2.558977126731E-01  6.332205863037E-02
     58 F   1 H    -6.332205863037E-02 -3.192197713034E-01  4.835414689159E-01
     59 F   1 H    -3.192197713034E-01  4.835414689159E-01 -6.332205863037E-02
     60 F   1 H    -1.972387597807E-01  3.192197713034E-01  2.558977126731E-01
     61 T 230 ZN   -2.642794852241E-01  2.357205147759E-01  5.000000000000E-01
     62 F 230 ZN    2.642794852241E-01 -2.357205147759E-01  5.000000000000E-01
     63 T 230 ZN   -5.000000000000E-01 -2.642794852241E-01  2.357205147759E-01
     64 T 230 ZN    2.357205147759E-01  5.000000000000E-01 -2.642794852241E-01
     65 T 230 ZN    5.000000000000E-01  2.642794852241E-01 -2.357205147759E-01
     66 F 230 ZN   -2.357205147759E-01  5.000000000000E-01  2.642794852241E-01
     67 T   6 C    -3.889682511551E-01  2.453239455599E-01 -3.743788937005E-01
     68 T   6 C    -3.802971607396E-01 -1.458935745467E-02  3.743788937005E-01
     69 F   6 C     3.889682511551E-01  1.458935745467E-02 -3.657078032850E-01
     70 F   6 C     3.802971607396E-01 -2.453239455599E-01  3.657078032850E-01
     71 T   6 C    -3.743788937005E-01 -3.889682511551E-01  2.453239455599E-01
     72 T   6 C     2.453239455599E-01 -3.743788937005E-01 -3.889682511551E-01
     73 T   6 C     3.657078032850E-01  3.802971607396E-01 -2.453239455599E-01
     74 T   6 C    -1.458935745467E-02  3.743788937005E-01 -3.802971607396E-01
     75 F   6 C     3.743788937005E-01 -3.802971607396E-01 -1.458935745467E-02
     76 F   6 C     1.458935745467E-02 -3.657078032850E-01  3.889682511551E-01
     77 F   6 C    -3.657078032850E-01  3.889682511551E-01  1.458935745467E-02
     78 F   6 C    -2.453239455599E-01  3.657078032850E-01  3.802971607396E-01
     79 T   6 C    -2.146655469743E-01  3.047886001173E-01 -2.616408124592E-01
     80 T   6 C    -4.335705874235E-01  4.697526548496E-02  2.616408124592E-01
     81 F   6 C     2.146655469743E-01 -4.697526548496E-02 -4.805458529084E-01
     82 F   6 C     4.335705874235E-01 -3.047886001173E-01  4.805458529084E-01
     83 T   6 C    -2.616408124592E-01 -2.146655469743E-01  3.047886001173E-01
     84 T   6 C     3.047886001173E-01 -2.616408124592E-01 -2.146655469743E-01
     85 T   6 C     4.805458529084E-01  4.335705874235E-01 -3.047886001173E-01
     86 T   6 C     4.697526548496E-02  2.616408124592E-01 -4.335705874235E-01
     87 F   6 C     2.616408124592E-01 -4.335705874235E-01  4.697526548496E-02
     88 F   6 C    -4.697526548496E-02 -4.805458529084E-01  2.146655469743E-01
     89 F   6 C    -4.805458529084E-01  2.146655469743E-01 -4.697526548496E-02
     90 F   6 C    -3.047886001173E-01  4.805458529084E-01  4.335705874235E-01
     91 T   6 C    -4.975528325712E-01  1.908482500542E-01 -4.794167852424E-01
     92 T   6 C    -3.297349647034E-01 -1.813604732881E-02  4.794167852424E-01
     93 F   6 C     4.975528325712E-01  1.813604732881E-02 -3.115989173746E-01
     94 F   6 C     3.297349647034E-01 -1.908482500542E-01  3.115989173746E-01
     95 T   6 C    -4.794167852424E-01 -4.975528325712E-01  1.908482500542E-01
     96 T   6 C     1.908482500542E-01 -4.794167852424E-01 -4.975528325712E-01
     97 T   6 C     3.115989173746E-01  3.297349647034E-01 -1.908482500542E-01
     98 T   6 C    -1.813604732881E-02  4.794167852424E-01 -3.297349647034E-01
     99 F   6 C     4.794167852424E-01 -3.297349647034E-01 -1.813604732881E-02
    100 F   6 C     1.813604732881E-02 -3.115989173746E-01  4.975528325712E-01
    101 F   6 C    -3.115989173746E-01  4.975528325712E-01  1.813604732881E-02
    102 F   6 C    -1.908482500542E-01  3.115989173746E-01  3.297349647034E-01
    103 T   7 N    -2.924268085718E-01  2.597786879927E-01 -3.721494378869E-01
    104 T   7 N    -3.680718741204E-01  7.972262931505E-02  3.721494378869E-01
    105 F   7 N     2.924268085718E-01 -7.972262931505E-02 -4.477945034355E-01
    106 F   7 N     3.680718741204E-01 -2.597786879927E-01  4.477945034355E-01
    107 T   7 N    -3.721494378869E-01 -2.924268085718E-01  2.597786879927E-01
    108 T   7 N     2.597786879927E-01 -3.721494378869E-01 -2.924268085718E-01
    109 T   7 N     4.477945034355E-01  3.680718741204E-01 -2.597786879927E-01
    110 T   7 N     7.972262931505E-02  3.721494378869E-01 -3.680718741204E-01
    111 F   7 N     3.721494378869E-01 -3.680718741204E-01  7.972262931505E-02
    112 F   7 N    -7.972262931505E-02 -4.477945034355E-01  2.924268085718E-01
    113 F   7 N    -4.477945034355E-01  2.924268085718E-01 -7.972262931505E-02
    114 F   7 N    -2.597786879927E-01  4.477945034355E-01  3.680718741204E-01
    115 T   6 C    -2.667587043187E-01  3.172379828360E-01 -1.998009980073E-01
    116 T   6 C    -4.829610191567E-01 -6.695770631145E-02  1.998009980073E-01
    117 F   6 C     2.667587043187E-01  6.695770631145E-02 -4.160033128452E-01
    118 F   6 C     4.829610191567E-01 -3.172379828360E-01  4.160033128452E-01
    119 T   6 C    -1.998009980073E-01 -2.667587043187E-01  3.172379828360E-01
    120 T   6 C     3.172379828360E-01 -1.998009980073E-01 -2.667587043187E-01
    121 T   6 C     4.160033128452E-01  4.829610191567E-01 -3.172379828360E-01
    122 T   6 C    -6.695770631145E-02  1.998009980073E-01 -4.829610191567E-01
    123 F   6 C     1.998009980073E-01 -4.829610191567E-01 -6.695770631145E-02
    124 F   6 C     6.695770631145E-02 -4.160033128452E-01  2.667587043187E-01
    125 F   6 C    -4.160033128452E-01  2.667587043187E-01  6.695770631145E-02
    126 F   6 C    -3.172379828360E-01  4.160033128452E-01  4.829610191567E-01
    127 T   7 N    -3.769614698336E-01  2.801210647347E-01 -2.714840577944E-01
    128 T   7 N    -4.483948774708E-01 -1.054774120391E-01  2.714840577944E-01
    129 F   7 N     3.769614698336E-01  1.054774120391E-01 -3.429174654317E-01
    130 F   7 N     4.483948774708E-01 -2.801210647347E-01  3.429174654317E-01
    131 T   7 N    -2.714840577944E-01 -3.769614698336E-01  2.801210647347E-01
    132 T   7 N     2.801210647347E-01 -2.714840577944E-01 -3.769614698336E-01
    133 T   7 N     3.429174654317E-01  4.483948774708E-01 -2.801210647347E-01
    134 T   7 N    -1.054774120391E-01  2.714840577944E-01 -4.483948774708E-01
    135 F   7 N     2.714840577944E-01 -4.483948774708E-01 -1.054774120391E-01
    136 F   7 N     1.054774120391E-01 -3.429174654317E-01  3.769614698336E-01
    137 F   7 N    -3.429174654317E-01  3.769614698336E-01  1.054774120391E-01
    138 F   7 N    -2.801210647347E-01  3.429174654317E-01  4.483948774708E-01

 TRANSFORMATION MATRIX PRIMITIVE-CRYSTALLOGRAPHIC CELL
  0.0000  1.0000  1.0000  1.0000  0.0000  1.0000  1.0000  1.0000  0.0000

 *******************************************************************************
 CRYSTALLOGRAPHIC CELL (VOLUME=       4753.85211041)
         A              B              C           ALPHA      BETA       GAMMA 
    16.81568118    16.81757284    16.81757284    88.281256  90.000000  90.000000

 COORDINATES IN THE CRYSTALLOGRAPHIC CELL
     ATOM                 X/A                 Y/B                 Z/C    
 *******************************************************************************
      1 T   1 H     1.082821878441E-01 -3.444357735134E-01  2.156706561778E-01
      2 T   1 H    -1.082821878441E-01  3.444357735134E-01  2.156706561778E-01
      3 F   1 H     1.082821878441E-01  3.444357735134E-01 -2.156706561778E-01
      4 F   1 H    -1.082821878441E-01 -3.444357735134E-01 -2.156706561778E-01
      5 T   1 H     2.156706561778E-01  1.082821878441E-01 -3.444357735134E-01
      6 T   1 H    -3.444357735134E-01  2.156706561778E-01  1.082821878441E-01
      7 T   1 H    -2.156706561778E-01 -1.082821878441E-01 -3.444357735134E-01
      8 T   1 H     3.444357735134E-01  2.156706561778E-01 -1.082821878441E-01
      9 F   1 H     2.156706561778E-01 -1.082821878441E-01  3.444357735134E-01
     10 F   1 H     3.444357735134E-01 -2.156706561778E-01  1.082821878441E-01
     11 F   1 H    -2.156706561778E-01  1.082821878441E-01  3.444357735134E-01
     12 F   1 H    -3.444357735134E-01 -2.156706561778E-01 -1.082821878441E-01
     13 T   1 H     2.365453534298E-01 -3.470679983605E-01  1.129099214536E-01
     14 T   1 H    -2.365453534298E-01  3.470679983605E-01  1.129099214536E-01
     15 F   1 H     2.365453534298E-01  3.470679983605E-01 -1.129099214536E-01
     16 F   1 H    -2.365453534298E-01 -3.470679983605E-01 -1.129099214536E-01
     17 T   1 H     1.129099214536E-01  2.365453534298E-01 -3.470679983605E-01
     18 T   1 H    -3.470679983605E-01  1.129099214536E-01  2.365453534298E-01
     19 T   1 H    -1.129099214536E-01 -2.365453534298E-01 -3.470679983605E-01
     20 T   1 H     3.470679983605E-01  1.129099214536E-01 -2.365453534298E-01
     21 F   1 H     1.129099214536E-01 -2.365453534298E-01  3.470679983605E-01
     22 F   1 H     3.470679983605E-01 -1.129099214536E-01  2.365453534298E-01
     23 F   1 H    -1.129099214536E-01  2.365453534298E-01  3.470679983605E-01
     24 F   1 H    -3.470679983605E-01 -1.129099214536E-01 -2.365453534298E-01
     25 T   1 H     6.996419457433E-02  4.212351387084E-01  3.108758520796E-02
     26 T   1 H    -6.996419457433E-02 -4.212351387084E-01  3.108758520796E-02
     27 F   1 H     6.996419457433E-02 -4.212351387084E-01 -3.108758520796E-02
     28 F   1 H    -6.996419457433E-02  4.212351387084E-01 -3.108758520796E-02
     29 T   1 H     3.108758520796E-02  6.996419457433E-02  4.212351387084E-01
     30 T   1 H     4.212351387084E-01  3.108758520796E-02  6.996419457433E-02
     31 T   1 H    -3.108758520796E-02 -6.996419457433E-02  4.212351387084E-01
     32 T   1 H    -4.212351387084E-01  3.108758520796E-02 -6.996419457433E-02
     33 F   1 H     3.108758520796E-02 -6.996419457433E-02 -4.212351387084E-01
     34 F   1 H    -4.212351387084E-01 -3.108758520796E-02  6.996419457433E-02
     35 F   1 H    -3.108758520796E-02  6.996419457433E-02 -4.212351387084E-01
     36 F   1 H     4.212351387084E-01 -3.108758520796E-02 -6.996419457433E-02
     37 T   1 H     1.556014707214E-01  3.778893691970E-01  7.335924981980E-02
     38 T   1 H    -1.556014707214E-01 -3.778893691970E-01  7.335924981980E-02
     39 F   1 H     1.556014707214E-01 -3.778893691970E-01 -7.335924981980E-02
     40 F   1 H    -1.556014707214E-01  3.778893691970E-01 -7.335924981980E-02
     41 T   1 H     7.335924981980E-02  1.556014707214E-01  3.778893691970E-01
     42 T   1 H     3.778893691970E-01  7.335924981980E-02  1.556014707214E-01
     43 T   1 H    -7.335924981980E-02 -1.556014707214E-01  3.778893691970E-01
     44 T   1 H    -3.778893691970E-01  7.335924981980E-02 -1.556014707214E-01
     45 F   1 H     7.335924981980E-02 -1.556014707214E-01 -3.778893691970E-01
     46 F   1 H    -3.778893691970E-01 -7.335924981980E-02  1.556014707214E-01
     47 F   1 H    -7.335924981980E-02  1.556014707214E-01 -3.778893691970E-01
     48 F   1 H     3.778893691970E-01 -7.335924981980E-02 -1.556014707214E-01
     49 T   1 H     6.695835057515E-02  3.861781218786E-01  1.302804092055E-01
     50 T   1 H    -6.695835057515E-02 -3.861781218786E-01  1.302804092055E-01
     51 F   1 H     6.695835057515E-02 -3.861781218786E-01 -1.302804092055E-01
     52 F   1 H    -6.695835057515E-02  3.861781218786E-01 -1.302804092055E-01
     53 T   1 H     1.302804092055E-01  6.695835057515E-02  3.861781218786E-01
     54 T   1 H     3.861781218786E-01  1.302804092055E-01  6.695835057515E-02
     55 T   1 H    -1.302804092055E-01 -6.695835057515E-02  3.861781218786E-01
     56 T   1 H    -3.861781218786E-01  1.302804092055E-01 -6.695835057515E-02
     57 F   1 H     1.302804092055E-01 -6.695835057515E-02 -3.861781218786E-01
     58 F   1 H    -3.861781218786E-01 -1.302804092055E-01  6.695835057515E-02
     59 F   1 H    -1.302804092055E-01  6.695835057515E-02 -3.861781218786E-01
     60 F   1 H     3.861781218786E-01 -1.302804092055E-01 -6.695835057515E-02
     61 T 230 ZN    5.000000000000E-01  6.765421556310E-17 -2.642794852241E-01
     62 F 230 ZN    5.000000000000E-01  1.144917494145E-16  2.642794852241E-01
     63 T 230 ZN   -2.642794852241E-01  5.000000000000E-01  3.469446951954E-17
     64 T 230 ZN    5.590065267228E-17 -2.642794852241E-01  5.000000000000E-01
     65 T 230 ZN    2.642794852241E-01  5.000000000000E-01 -4.857225732735E-17
     66 F 230 ZN    1.118013053446E-16  2.642794852241E-01  5.000000000000E-01
     67 T   6 C     1.299566515073E-01  4.956644547922E-01  1.153672940526E-01
     68 T   6 C    -1.299566515073E-01 -4.956644547922E-01  1.153672940526E-01
     69 F   6 C     1.299566515073E-01 -4.956644547922E-01 -1.153672940526E-01
     70 F   6 C    -1.299566515073E-01  4.956644547922E-01 -1.153672940526E-01
     71 T   6 C     1.153672940526E-01  1.299566515073E-01  4.956644547922E-01
     72 T   6 C     4.956644547922E-01  1.153672940526E-01  1.299566515073E-01
     73 T   6 C    -1.153672940526E-01 -1.299566515073E-01  4.956644547922E-01
     74 T   6 C    -4.956644547922E-01  1.153672940526E-01 -1.299566515073E-01
     75 F   6 C     1.153672940526E-01 -1.299566515073E-01 -4.956644547922E-01
     76 F   6 C    -4.956644547922E-01 -1.153672940526E-01  1.299566515073E-01
     77 F   6 C    -1.153672940526E-01  1.299566515073E-01 -4.956644547922E-01
     78 F   6 C     4.956644547922E-01 -1.153672940526E-01 -1.299566515073E-01
     79 T   6 C     1.289066673162E-01 -3.905474797754E-01  1.758819328011E-01
     80 T   6 C    -1.289066673162E-01  3.905474797754E-01  1.758819328011E-01
     81 F   6 C     1.289066673162E-01  3.905474797754E-01 -1.758819328011E-01
     82 F   6 C    -1.289066673162E-01 -3.905474797754E-01 -1.758819328011E-01
     83 T   6 C     1.758819328011E-01  1.289066673162E-01 -3.905474797754E-01
     84 T   6 C    -3.905474797754E-01  1.758819328011E-01  1.289066673162E-01
     85 T   6 C    -1.758819328011E-01 -1.289066673162E-01 -3.905474797754E-01
     86 T   6 C     3.905474797754E-01  1.758819328011E-01 -1.289066673162E-01
     87 F   6 C     1.758819328011E-01 -1.289066673162E-01  3.905474797754E-01
     88 F   6 C     3.905474797754E-01 -1.758819328011E-01  1.289066673162E-01
     89 F   6 C    -1.758819328011E-01  1.289066673162E-01  3.905474797754E-01
     90 F   6 C    -3.905474797754E-01 -1.758819328011E-01 -1.289066673162E-01
[truncated: 63,646 more chars]
