# Supplementary material for: Structure–Property Relationship of Piezoelectric Properties in Zeolitic Imidazolate Frameworks: A Computational Study
Source: ACS Appl Mater Interfaces. 2022 Nov 2;14(45):50803–14. doi: 10.1021/acsami.2c13506 (PMC9674201; doi:10.1021/acsami.2c13506)
Supplement: Supplementary file 5 — am2c13506_si_005.zip [file am2c13506_si_005.zip › Outputfiles_crystal17/ZIF-8/ClampedIon_results/Clamped_PBE0-D3.out]

ZIF8_60degree
EXTERNAL
PIEZOCON
CLAMPION
PRINT
END
END
6 5
0 0 6 2.0 1.00
  0.4563240000D+04  0.1966650000D-02
  0.6820240000D+03  0.1523060000D-01
  0.1549730000D+03  0.7612690000D-01
  0.4445530000D+02  0.2608010000D+00
  0.1302900000D+02  0.6164620000D+00
  0.1827730000D+01  0.2210060000D+00
0 1 3 4.0 1.00
  0.2096420000D+02  0.1146600000D+00  0.4024870000D-01
  0.4803310000D+01  0.9199990000D+00  0.2375940000D+00
  0.1459330000D+01 -0.3030680000D-02  0.8158540000D+00
0 1 1 0.0 1.00
  0.4834560000D+00  0.1000000000D+01  0.1000000000D+01
0 1 1 0.0 1.00
  0.1455850000D+00  0.1000000000D+01  0.1000000000D+01
0 3 1 0.0 1.00
  0.6260000000D+00  0.1000000000D+01
7 5
0 0 6 2.0 1.00
  0.6293480000D+04  0.1969790000D-02
  0.9490440000D+03  0.1496130000D-01
  0.2187760000D+03  0.7350060000D-01
  0.6369160000D+02  0.2489370000D+00
  0.1882820000D+02  0.6024600000D+00
  0.2720230000D+01  0.2562020000D+00
0 1 3 5.0 1.00
  0.3063310000D+02  0.1119060000D+00  0.3831190000D-01
  0.7026140000D+01  0.9216660000D+00  0.2374030000D+00
  0.2112050000D+01 -0.2569190000D-02  0.8175920000D+00
0 1 1 0.0 1.00
  0.6840090000D+00  0.1000000000D+01  0.1000000000D+01
0 1 1 0.0 1.00
  0.2008780000D+00  0.1000000000D+01  0.1000000000D+01
0 3 1 0.0 1.00
  0.9130000000D+00  0.1000000000D+01
1 4
0 0 3 1.0 1.00
  0.3386500000D+02  0.2549380000D-01
  0.5094790000D+01  0.1903730000D+00
  0.1158790000D+01  0.8521610000D+00
0 0 1 0.0 1.00
  0.3258400000D+00  0.1000000000D+01
0 0 1 0.0 1.00
  0.1027410000D+00  0.1000000000D+01
0 2 1 0.0 1.00
  0.7500000000D+00  0.1000000000D+01
230 14
INPUT
20. 0 2 2 2 0 0
 34.150000 399.987282 0
 14.590000 85.485655 0
 39.780000 277.148960 0
 14.950000 69.052205 0
 43.800000 -34.149349 0
 14.980000 -3.291831 0
0 0 3 2. 1.
       30.3241270         0.219143000
       16.3166820        -0.232556000
       11.4081480        -0.954685000
0 0 1 2. 1.
       2.56949200          1.00000000
0 0 1 0. 1.
       1.06259500          1.00000000
0 0 1 0. 1.
      0.250000000          1.00000000
0 0 1 0. 1.
      0.120000000          1.00000000
0 2 2 6. 1.
       111.824980         0.232770000E-01
       19.1319100         -1.00953900
0 2 2 0. 1.
       5.46883800         0.320151000
       2.50567500         0.718085000
0 2 1 0. 1.
      0.941868000          1.00000000
0 2 1 0. 1.
      0.250000000          1.00000000
0 2 1 0. 1.
      0.120000000          1.00000000
0 3 4 10. 1.
       44.6456290         0.472490000E-01
       13.4383770         0.218926000
       4.68200000         0.452512000
       1.60321100         0.518576000
0 3 1 0. 1.
      0.482766000          1.00000000
0 3 1 0. 1.
      0.110000000          1.00000000
0 4 1 0. 1.
      2.614   1.0000
99 0
END      
DFT
PBE0-D3
xxlgrid
END
TOLINTEG
7 7 7 10 40
TOLDEE
8
DFTD3
ABC
END
SHRINK
2 2
END

          48 PROCESSORS WORKING

         
 *******************************************************************************
 *                                                                             *
 *                               CRYSTAL17                                     *
 *                      public : 1.0.2 - March 1st, 2018                       *
 *                       HTTP://WWW.CRYSTAL.UNITO.IT                           *
 *                                                                             *
 *                              MAIN AUTHORS                                   *
 *                                                                             *
 *  R. DOVESI(1,11), V.R. SAUNDERS(2), C. ROETTI(1,11), R. ORLANDO(1,11),      *
 *  C.M. ZICOVICH-WILSON(1,3), F. PASCALE(4), B. CIVALLERI(1,11),              *
 *  K. DOLL(5), N.M. HARRISON(2,6), I.J. BUSH(7), Ph. D'ARCO(8),               *
 *  M. LLUNELL(9), M. CAUSA'(10), Y. NOEL(8), L. MASCHIO(1,11), A. ERBA(1,11)  *
 *  M. RE'RAT(14), S. CASASSA(1,11)                                            *
 *                                                                             *
 *        CONTRIBUTIONS TO THE CODE HAVE ALSO BEEN GIVEN BY                    *
 *                                                                             *
 *  M. FERRABONE(1,11), M. DE LA PIERRE(1,11), M. FERRERO(1,11),               *
 *  J. BAIMA(1,11), E. ALBANESE(1,11), M.F. PEINTINGER(12), R. BAST(13),       *
 *  B. KIRTMAN(15), V. LACIVITA(1,11), R. DEMICHELIS(1,16)                     *
 *  G. BRANDEBURG(17), S. SALUSTRO(1,11), G. SANSONE(1,11)                     *
 *  M.T. RUGGIERO(18)                                                          *
 *                                                                             *
 * (1) THEORETICAL CHEMISTRY GROUP - UNIVERSITA' DI TORINO - TORINO (ITALY)    *
 * (2) COMPUTATIONAL SCIENCE & ENGINEERING DEPARTMENT - STFC DARESBURY (UK)    *
 * (3) UNIVERSIDAD AUTONOMA DEL ESTADO DE MORELOS - CUERNAVACA (MEXICO)        *
 * (4) UNIVERSITE' DE LORRAINE - NANCY (FRANCE)                                *
 * (5) UNIVERSITAET STUTTGART- STUTTGART (GERMANY)                             *
 * (6) IMPERIAL COLLEGE - LONDON (UK)                                          *
 * (7) OXFORD E-RESEARCH CENTRE - OXFORD (UK)                                  *
 * (8) UPMC - SORBONNE UNIVERSITES - PARIS (FRANCE)                            *
 * (9) UNIVERSIDAD DE BARCELONA - BARCELONA (SPAIN)                            *
 *(10) UNIVERSITA' DI NAPOLI "FEDERICO II" - NAPOLI (ITALY)                    *
 *(11) NIS - NANOSTRUCTURED INTERFACES AND SURFACES - TORINO (ITALY)           *
 *(12) MPI FUER CHEMISCHE ENERGIEKONVERSION - MUELHEIM AN DER RUHR (GERMANY)   *
 *(13) UNIVERSITY OF TROMSO - TROMSO (NORWAY)                                  *
 *(14) UNIVERSITE' DE PAU ET DES PAYS DE L'ADOUR - PAU (FRANCE)                *
 *(15) UNIVERSITY OF CALIFORNIA SANTA BARBARA - SANTA BARBARA (USA)            *
 *(16) CURTIN UNIVERSITY - PERTH (AUSTRALIA)                                   *
 *(17) UNIVERSITY COLLEGE LONDON - LONDON (UK)                                 *
 *(18) CAMBRIDGE UNIVERSITY - CAMBRIDGE (UK)                                   *
 *                                                                             *
 *******************************************************************************
 EEEEEEEEEE STARTING  DATE 04 05 2020 TIME 10:46:38.6
 ZIF8_60degree                                                                   

 GEOMETRY INPUT FROM EXTERNAL FILE (FORTRAN UNIT 34)
 3D - CRYSTAL 

 *******************************************************************************
 LATTICE PARAMETERS  (ANGSTROMS AND DEGREES) - PRIMITIVE CELL
       A          B          C        ALPHA      BETA     GAMMA        VOLUME
   14.72836   14.72836   14.72836   109.47122 109.47122 109.47122   2459.467386
 INFORMATION **** CHKGRP **** SPGR WITH NO INVERSION

 NUMBER OF IRREDUCIBLE ATOMS IN THE CELL:   12

 CARTESIAN COORDINATES (ANGSTROM) - IRREDUCIBLE ATOMS AND SYMMETRY RELATED

 AT.IRR.  AT  AT.N.          X                   Y                   Z
     1     1     1    1.977966686772E+00 -6.029729971534E+00  3.932005456324E+00
     1     2     1   -1.977966686772E+00  6.029729971534E+00  3.932005456324E+00
     1     3     1    1.977966686772E+00  6.029729971534E+00 -3.932005456324E+00
     1     4     1   -1.977966686772E+00 -6.029729971534E+00 -3.932005456324E+00
     1     5     1    3.932005456324E+00  1.977966686772E+00 -6.029729971534E+00
     1     6     1   -6.029729971534E+00  3.932005456324E+00  1.977966686772E+00
     1     7     1   -3.932005456324E+00 -1.977966686772E+00 -6.029729971534E+00
     1     8     1    6.029729971534E+00  3.932005456324E+00 -1.977966686772E+00
     1     9     1    3.932005456324E+00 -1.977966686772E+00  6.029729971534E+00
     1    10     1    6.029729971534E+00 -3.932005456324E+00  1.977966686772E+00
     1    11     1   -3.932005456324E+00  1.977966686772E+00  6.029729971534E+00
     1    12     1   -6.029729971534E+00 -3.932005456324E+00 -1.977966686772E+00
    13    13     1    3.932588582968E+00 -6.029856450789E+00  1.978117984266E+00
    13    14     1   -3.932588582968E+00  6.029856450789E+00  1.978117984266E+00
    13    15     1    3.932588582968E+00  6.029856450789E+00 -1.978117984266E+00
    13    16     1   -3.932588582968E+00 -6.029856450789E+00 -1.978117984266E+00
    13    17     1    1.978117984266E+00  3.932588582968E+00 -6.029856450789E+00
    13    18     1   -6.029856450789E+00  1.978117984266E+00  3.932588582968E+00
    13    19     1   -1.978117984266E+00 -3.932588582968E+00 -6.029856450789E+00
    13    20     1    6.029856450789E+00  1.978117984266E+00 -3.932588582968E+00
    13    21     1    1.978117984266E+00 -3.932588582968E+00  6.029856450789E+00
    13    22     1    6.029856450789E+00 -1.978117984266E+00  3.932588582968E+00
    13    23     1   -1.978117984266E+00  3.932588582968E+00  6.029856450789E+00
    13    24     1   -6.029856450789E+00 -1.978117984266E+00 -3.932588582968E+00
    25    25     1    1.793611563316E+00  6.933083034940E+00  5.385279569130E-01
    25    26     1   -1.793611563316E+00 -6.933083034940E+00  5.385279569130E-01
    25    27     1    1.793611563316E+00 -6.933083034940E+00 -5.385279569130E-01
    25    28     1   -1.793611563316E+00  6.933083034940E+00 -5.385279569130E-01
    25    29     1    5.385279569130E-01  1.793611563316E+00  6.933083034940E+00
    25    30     1    6.933083034940E+00  5.385279569130E-01  1.793611563316E+00
    25    31     1   -5.385279569130E-01 -1.793611563316E+00  6.933083034940E+00
    25    32     1   -6.933083034940E+00  5.385279569130E-01 -1.793611563316E+00
    25    33     1    5.385279569130E-01 -1.793611563316E+00 -6.933083034940E+00
    25    34     1   -6.933083034940E+00 -5.385279569130E-01  1.793611563316E+00
    25    35     1   -5.385279569130E-01  1.793611563316E+00 -6.933083034940E+00
    25    36     1    6.933083034940E+00 -5.385279569130E-01 -1.793611563316E+00
    37    37     1    2.121032246523E+00  6.219845913837E+00  2.120152130146E+00
    37    38     1   -2.121032246523E+00 -6.219845913837E+00  2.120152130146E+00
    37    39     1    2.121032246523E+00 -6.219845913837E+00 -2.120152130146E+00
    37    40     1   -2.121032246523E+00  6.219845913837E+00 -2.120152130146E+00
    37    41     1    2.120152130146E+00  2.121032246523E+00  6.219845913837E+00
    37    42     1    6.219845913837E+00  2.120152130146E+00  2.121032246523E+00
    37    43     1   -2.120152130146E+00 -2.121032246523E+00  6.219845913837E+00
    37    44     1   -6.219845913837E+00  2.120152130146E+00 -2.121032246523E+00
    37    45     1    2.120152130146E+00 -2.121032246523E+00 -6.219845913837E+00
    37    46     1   -6.219845913837E+00 -2.120152130146E+00  2.121032246523E+00
    37    47     1   -2.120152130146E+00  2.121032246523E+00 -6.219845913837E+00
    37    48     1    6.219845913837E+00 -2.120152130146E+00 -2.121032246523E+00
    49    49     1    5.390907337180E-01  6.932857980292E+00  1.793628214546E+00
    49    50     1   -5.390907337180E-01 -6.932857980292E+00  1.793628214546E+00
    49    51     1    5.390907337180E-01 -6.932857980292E+00 -1.793628214546E+00
    49    52     1   -5.390907337180E-01  6.932857980292E+00 -1.793628214546E+00
    49    53     1    1.793628214546E+00  5.390907337180E-01  6.932857980292E+00
    49    54     1    6.932857980292E+00  1.793628214546E+00  5.390907337180E-01
    49    55     1   -1.793628214546E+00 -5.390907337180E-01  6.932857980292E+00
    49    56     1   -6.932857980292E+00  1.793628214546E+00 -5.390907337180E-01
    49    57     1    1.793628214546E+00 -5.390907337180E-01 -6.932857980292E+00
    49    58     1   -6.932857980292E+00 -1.793628214546E+00  5.390907337180E-01
    49    59     1   -1.793628214546E+00  5.390907337180E-01 -6.932857980292E+00
    49    60     1    6.932857980292E+00 -1.793628214546E+00 -5.390907337180E-01
    61    61   230    8.503421213683E+00  0.000000000000E+00 -4.252118081945E+00
    61    62   230    8.503421213683E+00  0.000000000000E+00 -1.275472434542E+01
    61    63   230   -4.252118081945E+00  8.503421213683E+00  0.000000000000E+00
    61    64   230    0.000000000000E+00 -4.252118081945E+00  8.503421213683E+00
    61    65   230   -1.275472434542E+01  8.503421213683E+00  0.000000000000E+00
    61    66   230    0.000000000000E+00 -1.275472434542E+01  8.503421213683E+00
    67    67     6    2.082102971082E+00  8.371634831538E+00  2.081709031140E+00
    67    68     6   -2.082102971082E+00 -8.371634831538E+00  2.081709031140E+00
    67    69     6    2.082102971082E+00 -8.371634831538E+00 -2.081709031140E+00
    67    70     6   -2.082102971082E+00  8.371634831538E+00 -2.081709031140E+00
    67    71     6    2.081709031140E+00  2.082102971082E+00  8.371634831538E+00
    67    72     6    8.371634831538E+00  2.081709031140E+00  2.082102971082E+00
    67    73     6   -2.081709031140E+00 -2.082102971082E+00  8.371634831538E+00
    67    74     6   -8.371634831538E+00  2.081709031140E+00 -2.082102971082E+00
    67    75     6    2.081709031140E+00 -2.082102971082E+00 -8.371634831538E+00
    67    76     6   -8.371634831538E+00 -2.081709031140E+00  2.082102971082E+00
    67    77     6   -2.081709031140E+00  2.082102971082E+00 -8.371634831538E+00
    67    78     6    8.371634831538E+00 -2.081709031140E+00 -2.082102971082E+00
    79    79     6    2.234860528906E+00 -6.779157349456E+00  3.199680888903E+00
    79    80     6   -2.234860528906E+00  6.779157349456E+00  3.199680888903E+00
    79    81     6    2.234860528906E+00  6.779157349456E+00 -3.199680888903E+00
    79    82     6   -2.234860528906E+00 -6.779157349456E+00 -3.199680888903E+00
    79    83     6    3.199680888903E+00  2.234860528906E+00 -6.779157349456E+00
    79    84     6   -6.779157349456E+00  3.199680888903E+00  2.234860528906E+00
    79    85     6   -3.199680888903E+00 -2.234860528906E+00 -6.779157349456E+00
    79    86     6    6.779157349456E+00  3.199680888903E+00 -2.234860528906E+00
    79    87     6    3.199680888903E+00 -2.234860528906E+00  6.779157349456E+00
    79    88     6    6.779157349456E+00 -3.199680888903E+00  2.234860528906E+00
    79    89     6   -3.199680888903E+00  2.234860528906E+00  6.779157349456E+00
    79    90     6   -6.779157349456E+00 -3.199680888903E+00 -2.234860528906E+00
    91    91     6    1.609501463030E+00  7.041955231252E+00  1.609048527965E+00
    91    92     6   -1.609501463030E+00 -7.041955231252E+00  1.609048527965E+00
    91    93     6    1.609501463030E+00 -7.041955231252E+00 -1.609048527965E+00
    91    94     6   -1.609501463030E+00  7.041955231252E+00 -1.609048527965E+00
    91    95     6    1.609048527965E+00  1.609501463030E+00  7.041955231252E+00
    91    96     6    7.041955231252E+00  1.609048527965E+00  1.609501463030E+00
    91    97     6   -1.609048527965E+00 -1.609501463030E+00  7.041955231252E+00
    91    98     6   -7.041955231252E+00  1.609048527965E+00 -1.609501463030E+00
    91    99     6    1.609048527965E+00 -1.609501463030E+00 -7.041955231252E+00
    91   100     6   -7.041955231252E+00 -1.609048527965E+00  1.609501463030E+00
    91   101     6   -1.609048527965E+00  1.609501463030E+00 -7.041955231252E+00
    91   102     6    7.041955231252E+00 -1.609048527965E+00 -1.609501463030E+00
   103   103     7    1.533508882462E+00 -7.956838781025E+00  3.100070874582E+00
   103   104     7   -1.533508882462E+00  7.956838781025E+00  3.100070874582E+00
   103   105     7    1.533508882462E+00  7.956838781025E+00 -3.100070874582E+00
   103   106     7   -1.533508882462E+00 -7.956838781025E+00 -3.100070874582E+00
   103   107     7    3.100070874582E+00  1.533508882462E+00 -7.956838781025E+00
   103   108     7   -7.956838781025E+00  3.100070874582E+00  1.533508882462E+00
   103   109     7   -3.100070874582E+00 -1.533508882462E+00 -7.956838781025E+00
   103   110     7    7.956838781025E+00  3.100070874582E+00 -1.533508882462E+00
   103   111     7    3.100070874582E+00 -1.533508882462E+00  7.956838781025E+00
   103   112     7    7.956838781025E+00 -3.100070874582E+00  1.533508882462E+00
   103   113     7   -3.100070874582E+00  1.533508882462E+00  7.956838781025E+00
   103   114     7   -7.956838781025E+00 -3.100070874582E+00 -1.533508882462E+00
   115   115     6    3.200124689518E+00 -6.779220900964E+00  2.234773869863E+00
   115   116     6   -3.200124689518E+00  6.779220900964E+00  2.234773869863E+00
   115   117     6    3.200124689518E+00  6.779220900964E+00 -2.234773869863E+00
   115   118     6   -3.200124689518E+00 -6.779220900964E+00 -2.234773869863E+00
   115   119     6    2.234773869863E+00  3.200124689518E+00 -6.779220900964E+00
   115   120     6   -6.779220900964E+00  2.234773869863E+00  3.200124689518E+00
   115   121     6   -2.234773869863E+00 -3.200124689518E+00 -6.779220900964E+00
   115   122     6    6.779220900964E+00  2.234773869863E+00 -3.200124689518E+00
   115   123     6    2.234773869863E+00 -3.200124689518E+00  6.779220900964E+00
   115   124     6    6.779220900964E+00 -2.234773869863E+00  3.200124689518E+00
   115   125     6   -2.234773869863E+00  3.200124689518E+00  6.779220900964E+00
   115   126     6   -6.779220900964E+00 -2.234773869863E+00 -3.200124689518E+00
   127   127     7    3.100704353435E+00 -7.956942555045E+00  1.533449991469E+00
   127   128     7   -3.100704353435E+00  7.956942555045E+00  1.533449991469E+00
   127   129     7    3.100704353435E+00  7.956942555045E+00 -1.533449991469E+00
   127   130     7   -3.100704353435E+00 -7.956942555045E+00 -1.533449991469E+00
   127   131     7    1.533449991469E+00  3.100704353435E+00 -7.956942555045E+00
   127   132     7   -7.956942555045E+00  1.533449991469E+00  3.100704353435E+00
   127   133     7   -1.533449991469E+00 -3.100704353435E+00 -7.956942555045E+00
   127   134     7    7.956942555045E+00  1.533449991469E+00 -3.100704353435E+00
   127   135     7    1.533449991469E+00 -3.100704353435E+00  7.956942555045E+00
   127   136     7    7.956942555045E+00 -1.533449991469E+00  3.100704353435E+00
   127   137     7   -1.533449991469E+00  3.100704353435E+00  7.956942555045E+00
   127   138     7   -7.956942555045E+00 -1.533449991469E+00 -3.100704353435E+00

 SPACE  GROUP  N.                     :  197
 NUMBER OF SYMMETRY OPERATORS         :   12
 *******************************************************************************
 LATTICE PARAMETERS (ANGSTROMS AND DEGREES) - BOHR = 0.5291772083 ANGSTROM
 PRIMITIVE CELL - CENTRING CODE 6/0 VOLUME=  2459.467386 - DENSITY  0.916 g/cm^3
         A              B              C           ALPHA      BETA       GAMMA 
    14.72835758    14.72835758    14.72835758   109.471221 109.471221 109.471221
 *******************************************************************************
 ATOMS IN THE ASYMMETRIC UNIT   12 - ATOMS IN THE UNIT CELL:  138
     ATOM                 X/A                 Y/B                 Z/C    
 *******************************************************************************
      1 T   1 H    -1.233459135151E-01  3.475055506828E-01 -2.382431249109E-01
      2 F   1 H    -4.142513244062E-01  1.148972113958E-01  2.382431249109E-01
      3 F   1 H     1.233459135151E-01 -1.148972113958E-01  4.708514641979E-01
      4 F   1 H     4.142513244062E-01 -3.475055506828E-01 -4.708514641979E-01
      5 F   1 H    -2.382431249109E-01 -1.233459135151E-01  3.475055506828E-01
      6 F   1 H     3.475055506828E-01 -2.382431249109E-01 -1.233459135151E-01
      7 F   1 H    -4.708514641979E-01  4.142513244062E-01 -3.475055506828E-01
      8 F   1 H     1.148972113958E-01  2.382431249109E-01 -4.142513244062E-01
      9 F   1 H     2.382431249109E-01 -4.142513244062E-01  1.148972113958E-01
     10 F   1 H    -1.148972113958E-01  4.708514641979E-01  1.233459135151E-01
     11 F   1 H     4.708514641979E-01  1.233459135151E-01 -1.148972113958E-01
     12 F   1 H    -3.475055506828E-01 -4.708514641979E-01  4.142513244062E-01
     13 T   1 H    -2.382416656019E-01  3.475487347213E-01 -1.233190627113E-01
     14 F   1 H     4.708677974326E-01 -1.149226028906E-01  1.233190627113E-01
     15 F   1 H     2.382416656019E-01  1.149226028906E-01 -4.142095996768E-01
     16 F   1 H    -4.708677974326E-01 -3.475487347213E-01  4.142095996768E-01
     17 F   1 H    -1.233190627113E-01 -2.382416656019E-01  3.475487347213E-01
     18 F   1 H     3.475487347213E-01 -1.233190627113E-01 -2.382416656019E-01
     19 F   1 H     4.142095996768E-01 -4.708677974326E-01 -3.475487347213E-01
     20 F   1 H    -1.149226028906E-01  1.233190627113E-01  4.708677974326E-01
     21 F   1 H     1.233190627113E-01  4.708677974326E-01 -1.149226028906E-01
     22 F   1 H     1.149226028906E-01 -4.142095996768E-01  2.382416656019E-01
     23 F   1 H    -4.142095996768E-01  2.382416656019E-01  1.149226028906E-01
     24 F   1 H    -3.475487347213E-01  4.142095996768E-01 -4.708677974326E-01
     25 T   1 H     4.393297006053E-01  1.371294836293E-01 -4.868715556383E-01
     26 F   1 H    -3.759989607324E-01 -7.379874375645E-02  4.868715556383E-01
     27 F   1 H    -4.393297006053E-01  7.379874375645E-02 -3.022002169760E-01
     28 F   1 H     3.759989607324E-01 -1.371294836293E-01  3.022002169760E-01
     29 F   1 H    -4.868715556383E-01  4.393297006053E-01  1.371294836293E-01
     30 F   1 H     1.371294836293E-01 -4.868715556383E-01  4.393297006053E-01
     31 F   1 H     3.022002169760E-01  3.759989607324E-01 -1.371294836293E-01
     32 F   1 H    -7.379874375645E-02  4.868715556383E-01 -3.759989607324E-01
     33 F   1 H     4.868715556383E-01 -3.759989607324E-01 -7.379874375645E-02
     34 F   1 H     7.379874375645E-02 -3.022002169760E-01 -4.393297006053E-01
     35 F   1 H    -3.022002169760E-01 -4.393297006053E-01  7.379874375645E-02
     36 F   1 H    -1.371294836293E-01  3.022002169760E-01  3.759989607324E-01
     37 T   1 H     4.903907400568E-01  2.493810591110E-01  4.904424907790E-01
     38 F   1 H    -2.410614316680E-01 -5.175072214371E-05 -4.904424907790E-01
     39 F   1 H    -4.903907400568E-01  5.175072214371E-05 -2.410096809458E-01
     40 F   1 H     2.410614316680E-01 -2.493810591110E-01  2.410096809458E-01
     41 F   1 H     4.904424907790E-01  4.903907400568E-01  2.493810591110E-01
     42 F   1 H     2.493810591110E-01  4.904424907790E-01  4.903907400568E-01
     43 F   1 H     2.410096809458E-01  2.410614316680E-01 -2.493810591110E-01
     44 F   1 H    -5.175072214371E-05 -4.904424907790E-01 -2.410614316680E-01
     45 F   1 H    -4.904424907790E-01 -2.410614316680E-01 -5.175072214371E-05
     46 F   1 H     5.175072214371E-05 -2.410096809458E-01 -4.903907400568E-01
     47 F   1 H    -2.410096809458E-01 -4.903907400568E-01  5.175072214371E-05
     48 F   1 H    -2.493810591110E-01  2.410096809458E-01  2.410614316680E-01
     49 T   1 H    -4.868838097307E-01  1.371635539182E-01  4.393495586217E-01
     50 F   1 H    -3.021860047035E-01  7.376663164761E-02 -4.393495586217E-01
     51 F   1 H     4.868838097307E-01 -7.376663164761E-02 -3.759526363511E-01
     52 F   1 H     3.021860047035E-01 -1.371635539182E-01  3.759526363511E-01
     53 F   1 H     4.393495586217E-01 -4.868838097307E-01  1.371635539182E-01
     54 F   1 H     1.371635539182E-01  4.393495586217E-01 -4.868838097307E-01
     55 F   1 H     3.759526363511E-01  3.021860047035E-01 -1.371635539182E-01
     56 F   1 H     7.376663164761E-02 -4.393495586217E-01 -3.021860047035E-01
     57 F   1 H    -4.393495586217E-01 -3.021860047035E-01  7.376663164761E-02
     58 F   1 H    -7.376663164761E-02 -3.759526363511E-01  4.868838097307E-01
     59 F   1 H    -3.759526363511E-01  4.868838097307E-01 -7.376663164761E-02
     60 F   1 H    -1.371635539182E-01  3.759526363511E-01  3.021860047035E-01
     61 T 230 ZN   -2.500239594802E-01  2.499760405199E-01 -4.999999999998E-01
     62 F 230 ZN    2.500239594799E-01 -2.499760405199E-01 -4.999999999998E-01
     63 F 230 ZN   -4.999999999998E-01 -2.500239594802E-01  2.499760405199E-01
     64 F 230 ZN    2.499760405199E-01 -4.999999999998E-01 -2.500239594802E-01
     65 F 230 ZN   -4.999999999998E-01  2.500239594799E-01 -2.499760405199E-01
     66 F 230 ZN   -2.499760405199E-01 -4.999999999998E-01  2.500239594799E-01
     67 T   6 C    -3.853448159277E-01  2.448315741153E-01 -3.853216523132E-01
     68 F   6 C    -3.698467735715E-01 -2.316361450885E-05  3.853216523132E-01
     69 F   6 C     3.853448159277E-01  2.316361450885E-05 -3.698236099570E-01
     70 F   6 C     3.698467735715E-01 -2.448315741153E-01  3.698236099570E-01
     71 F   6 C    -3.853216523132E-01 -3.853448159277E-01  2.448315741153E-01
     72 F   6 C     2.448315741153E-01 -3.853216523132E-01 -3.853448159277E-01
     73 F   6 C     3.698236099570E-01  3.698467735715E-01 -2.448315741153E-01
     74 F   6 C    -2.316361450885E-05  3.853216523132E-01 -3.698467735715E-01
     75 F   6 C     3.853216523132E-01 -3.698467735715E-01 -2.316361450885E-05
     76 F   6 C     2.316361450885E-05 -3.698236099570E-01  3.853448159277E-01
     77 F   6 C    -3.698236099570E-01  3.853448159277E-01  2.316361450885E-05
     78 F   6 C    -2.448315741153E-01  3.698236099570E-01  3.698467735715E-01
     79 T   6 C    -2.104727244838E-01  3.195502893039E-01 -2.672040291994E-01
     80 F   6 C    -4.132456814967E-01  5.673130471561E-02  2.672040291994E-01
     81 F   6 C     2.104727244838E-01 -5.673130471561E-02 -4.699769862123E-01
     82 F   6 C     4.132456814967E-01 -3.195502893039E-01  4.699769862123E-01
     83 F   6 C    -2.672040291994E-01 -2.104727244838E-01  3.195502893039E-01
     84 F   6 C     3.195502893039E-01 -2.672040291994E-01 -2.104727244838E-01
     85 F   6 C     4.699769862123E-01  4.132456814967E-01 -3.195502893039E-01
     86 F   6 C     5.673130471561E-02  2.672040291994E-01 -4.132456814967E-01
     87 F   6 C     2.672040291994E-01 -4.132456814967E-01  5.673130471561E-02
     88 F   6 C    -5.673130471561E-02 -4.699769862123E-01  2.104727244838E-01
     89 F   6 C    -4.699769862123E-01  2.104727244838E-01 -5.673130471561E-02
     90 F   6 C    -3.195502893039E-01  4.699769862123E-01  4.132456814967E-01
     91 T   6 C    -4.913221665828E-01  1.892502976224E-01 -4.912955340632E-01
     92 F   6 C    -3.194541683144E-01 -2.663251964229E-05  4.912955340632E-01
     93 F   6 C     4.913221665828E-01  2.663251964229E-05 -3.194275357948E-01
     94 F   6 C     3.194541683144E-01 -1.892502976224E-01  3.194275357948E-01
     95 F   6 C    -4.912955340632E-01 -4.913221665828E-01  1.892502976224E-01
     96 F   6 C     1.892502976224E-01 -4.912955340632E-01 -4.913221665828E-01
     97 F   6 C     3.194275357948E-01  3.194541683144E-01 -1.892502976224E-01
     98 F   6 C    -2.663251964230E-05  4.912955340632E-01 -3.194541683144E-01
     99 F   6 C     4.912955340632E-01 -3.194541683144E-01 -2.663251964229E-05
    100 F   6 C     2.663251964230E-05 -3.194275357948E-01  4.913221665828E-01
    101 F   6 C    -3.194275357948E-01  4.913221665828E-01  2.663251964229E-05
    102 F   6 C    -1.892502976224E-01  3.194275357948E-01  3.194541683144E-01
    103 T   7 N    -2.855772861533E-01  2.724538536083E-01 -3.776909162297E-01
    104 F   7 N    -3.498552301620E-01  9.211363007631E-02  3.776909162297E-01
    105 F   7 N     2.855772861533E-01 -9.211363007631E-02 -4.419688602383E-01
    106 F   7 N     3.498552301620E-01 -2.724538536083E-01  4.419688602383E-01
    107 F   7 N    -3.776909162297E-01 -2.855772861533E-01  2.724538536083E-01
    108 F   7 N     2.724538536083E-01 -3.776909162297E-01 -2.855772861533E-01
    109 F   7 N     4.419688602383E-01  3.498552301620E-01 -2.724538536083E-01
    110 F   7 N     9.211363007631E-02  3.776909162297E-01 -3.498552301620E-01
    111 F   7 N     3.776909162297E-01 -3.498552301620E-01  9.211363007631E-02
    112 F   7 N    -9.211363007631E-02 -4.419688602383E-01  2.855772861533E-01
    113 F   7 N    -4.419688602383E-01  2.855772861533E-01 -9.211363007631E-02
    114 F   7 N    -2.724538536083E-01  4.419688602383E-01  3.498552301620E-01
    115 T   6 C    -2.672128615592E-01  3.195712891793E-01 -2.104503658885E-01
    116 F   6 C    -4.699783449322E-01 -5.676249567068E-02  2.104503658885E-01
    117 F   6 C     2.672128615592E-01  5.676249567068E-02 -4.132158492615E-01
    118 F   6 C     4.699783449322E-01 -3.195712891793E-01  4.132158492615E-01
    119 F   6 C    -2.104503658885E-01 -2.672128615592E-01  3.195712891793E-01
    120 F   6 C     3.195712891793E-01 -2.104503658885E-01 -2.672128615592E-01
    121 F   6 C     4.132158492615E-01  4.699783449322E-01 -3.195712891793E-01
    122 F   6 C    -5.676249567068E-02  2.104503658885E-01 -4.699783449322E-01
    123 F   6 C     2.104503658885E-01 -4.699783449322E-01 -5.676249567068E-02
    124 F   6 C     5.676249567068E-02 -4.132158492615E-01  2.672128615592E-01
    125 F   6 C    -4.132158492615E-01  2.672128615592E-01  5.676249567068E-02
    126 F   6 C    -3.195712891793E-01  4.132158492615E-01  4.699783449322E-01
    127 T   7 N    -3.777004809101E-01  2.724876392956E-01 -2.855461395819E-01
    128 F   7 N    -4.419662211225E-01 -9.215434132821E-02  2.855461395819E-01
    129 F   7 N     3.777004809101E-01  9.215434132821E-02 -3.498118797943E-01
    130 F   7 N     4.419662211225E-01 -2.724876392956E-01  3.498118797943E-01
    131 F   7 N    -2.855461395819E-01 -3.777004809101E-01  2.724876392956E-01
    132 F   7 N     2.724876392956E-01 -2.855461395819E-01 -3.777004809101E-01
    133 F   7 N     3.498118797943E-01  4.419662211225E-01 -2.724876392956E-01
    134 F   7 N    -9.215434132821E-02  2.855461395819E-01 -4.419662211225E-01
    135 F   7 N     2.855461395819E-01 -4.419662211225E-01 -9.215434132821E-02
    136 F   7 N     9.215434132821E-02 -3.498118797943E-01  3.777004809101E-01
    137 F   7 N    -3.498118797943E-01  3.777004809101E-01  9.215434132821E-02
    138 F   7 N    -2.724876392956E-01  3.498118797943E-01  4.419662211225E-01

 TRANSFORMATION MATRIX PRIMITIVE-CRYSTALLOGRAPHIC CELL
  0.0000  1.0000  1.0000  1.0000  0.0000  1.0000  1.0000  1.0000  0.0000

 *******************************************************************************
 CRYSTALLOGRAPHIC CELL (VOLUME=       4918.93477260)
         A              B              C           ALPHA      BETA       GAMMA 
    17.00684243    17.00684243    17.00684243    90.000000  90.000000  90.000000

 COORDINATES IN THE CRYSTALLOGRAPHIC CELL
     ATOM                 X/A                 Y/B                 Z/C    
 *******************************************************************************
      1 T   1 H     1.163041696435E-01 -3.545472945544E-01  2.312013810393E-01
      2 F   1 H    -1.163041696435E-01  3.545472945544E-01  2.312013810393E-01
      3 F   1 H     1.163041696435E-01  3.545472945544E-01 -2.312013810393E-01
      4 F   1 H    -1.163041696435E-01 -3.545472945544E-01 -2.312013810393E-01
      5 F   1 H     2.312013810393E-01  1.163041696435E-01 -3.545472945544E-01
      6 F   1 H    -3.545472945544E-01  2.312013810393E-01  1.163041696435E-01
      7 F   1 H    -2.312013810393E-01 -1.163041696435E-01 -3.545472945544E-01
      8 F   1 H     3.545472945544E-01  2.312013810393E-01 -1.163041696435E-01
      9 F   1 H     2.312013810393E-01 -1.163041696435E-01  3.545472945544E-01
     10 F   1 H     3.545472945544E-01 -2.312013810393E-01  1.163041696435E-01
     11 F   1 H    -2.312013810393E-01  1.163041696435E-01  3.545472945544E-01
     12 F   1 H    -3.545472945544E-01 -2.312013810393E-01 -1.163041696435E-01
     13 T   1 H     2.312356688060E-01 -3.545547315173E-01  1.163130659154E-01
     14 F   1 H    -2.312356688060E-01  3.545547315173E-01  1.163130659154E-01
     15 F   1 H     2.312356688060E-01  3.545547315173E-01 -1.163130659154E-01
     16 F   1 H    -2.312356688060E-01 -3.545547315173E-01 -1.163130659154E-01
     17 F   1 H     1.163130659154E-01  2.312356688060E-01 -3.545547315173E-01
     18 F   1 H    -3.545547315173E-01  1.163130659154E-01  2.312356688060E-01
     19 F   1 H    -1.163130659154E-01 -2.312356688060E-01 -3.545547315173E-01
     20 F   1 H     3.545547315173E-01  1.163130659154E-01 -2.312356688060E-01
     21 F   1 H     1.163130659154E-01 -2.312356688060E-01  3.545547315173E-01
     22 F   1 H     3.545547315173E-01 -1.163130659154E-01  2.312356688060E-01
     23 F   1 H    -1.163130659154E-01  2.312356688060E-01  3.545547315173E-01
     24 F   1 H    -3.545547315173E-01 -1.163130659154E-01 -2.312356688060E-01
     25 T   1 H     1.054641136929E-01  4.076643306688E-01  3.166536993643E-02
     26 F   1 H    -1.054641136929E-01 -4.076643306688E-01  3.166536993643E-02
     27 F   1 H     1.054641136929E-01 -4.076643306688E-01 -3.166536993643E-02
     28 F   1 H    -1.054641136929E-01  4.076643306688E-01 -3.166536993643E-02
     29 F   1 H     3.166536993643E-02  1.054641136929E-01  4.076643306688E-01
     30 F   1 H     4.076643306688E-01  3.166536993643E-02  1.054641136929E-01
     31 F   1 H    -3.166536993643E-02 -1.054641136929E-01  4.076643306688E-01
     32 F   1 H    -4.076643306688E-01  3.166536993643E-02 -1.054641136929E-01
     33 F   1 H     3.166536993643E-02 -1.054641136929E-01 -4.076643306688E-01
     34 F   1 H    -4.076643306688E-01 -3.166536993643E-02  1.054641136929E-01
     35 F   1 H    -3.166536993643E-02  1.054641136929E-01 -4.076643306688E-01
     36 F   1 H     4.076643306688E-01 -3.166536993643E-02 -1.054641136929E-01
     37 T   1 H     1.247164049166E-01  3.657260858624E-01  1.246646541944E-01
     38 F   1 H    -1.247164049166E-01 -3.657260858624E-01  1.246646541944E-01
     39 F   1 H     1.247164049166E-01 -3.657260858624E-01 -1.246646541944E-01
     40 F   1 H    -1.247164049166E-01  3.657260858624E-01 -1.246646541944E-01
     41 F   1 H     1.246646541944E-01  1.247164049166E-01  3.657260858624E-01
     42 F   1 H     3.657260858624E-01  1.246646541944E-01  1.247164049166E-01
     43 F   1 H    -1.246646541944E-01 -1.247164049166E-01  3.657260858624E-01
     44 F   1 H    -3.657260858624E-01  1.246646541944E-01 -1.247164049166E-01
     45 F   1 H     1.246646541944E-01 -1.247164049166E-01 -3.657260858624E-01
     46 F   1 H    -3.657260858624E-01 -1.246646541944E-01  1.247164049166E-01
     47 F   1 H    -1.246646541944E-01  1.247164049166E-01 -3.657260858624E-01
     48 F   1 H     3.657260858624E-01 -1.246646541944E-01 -1.247164049166E-01
     49 T   1 H     3.169846113531E-02  4.076510974864E-01  1.054650927829E-01
     50 F   1 H    -3.169846113531E-02 -4.076510974864E-01  1.054650927829E-01
     51 F   1 H     3.169846113531E-02 -4.076510974864E-01 -1.054650927829E-01
     52 F   1 H    -3.169846113531E-02  4.076510974864E-01 -1.054650927829E-01
     53 F   1 H     1.054650927829E-01  3.169846113531E-02  4.076510974864E-01
     54 F   1 H     4.076510974864E-01  1.054650927829E-01  3.169846113531E-02
     55 F   1 H    -1.054650927829E-01 -3.169846113531E-02  4.076510974864E-01
     56 F   1 H    -4.076510974864E-01  1.054650927829E-01 -3.169846113531E-02
     57 F   1 H     1.054650927829E-01 -3.169846113531E-02 -4.076510974864E-01
     58 F   1 H    -4.076510974864E-01 -1.054650927829E-01  3.169846113531E-02
     59 F   1 H    -1.054650927829E-01  3.169846113531E-02 -4.076510974864E-01
     60 F   1 H     4.076510974864E-01 -1.054650927829E-01 -3.169846113531E-02
     61 T 230 ZN   -4.999999999998E-01  0.000000000000E+00 -2.500239594802E-01
     62 F 230 ZN   -4.999999999998E-01  0.000000000000E+00  2.500239594799E-01
     63 F 230 ZN   -2.500239594802E-01 -4.999999999998E-01  0.000000000000E+00
     64 F 230 ZN    0.000000000000E+00 -2.500239594802E-01 -4.999999999998E-01
     65 F 230 ZN    2.500239594799E-01 -4.999999999998E-01  0.000000000000E+00
     66 F 230 ZN    0.000000000000E+00  2.500239594799E-01 -4.999999999998E-01
     67 T   6 C     1.224273688649E-01  4.922509788219E-01  1.224042052504E-01
     68 F   6 C    -1.224273688649E-01 -4.922509788219E-01  1.224042052504E-01
     69 F   6 C     1.224273688649E-01 -4.922509788219E-01 -1.224042052504E-01
     70 F   6 C    -1.224273688649E-01  4.922509788219E-01 -1.224042052504E-01
     71 F   6 C     1.224042052504E-01  1.224273688649E-01  4.922509788219E-01
     72 F   6 C     4.922509788219E-01  1.224042052504E-01  1.224273688649E-01
     73 F   6 C    -1.224042052504E-01 -1.224273688649E-01  4.922509788219E-01
     74 F   6 C    -4.922509788219E-01  1.224042052504E-01 -1.224273688649E-01
     75 F   6 C     1.224042052504E-01 -1.224273688649E-01 -4.922509788219E-01
     76 F   6 C    -4.922509788219E-01 -1.224042052504E-01  1.224273688649E-01
     77 F   6 C    -1.224042052504E-01  1.224273688649E-01 -4.922509788219E-01
     78 F   6 C     4.922509788219E-01 -1.224042052504E-01 -1.224273688649E-01
     79 T   6 C     1.314094922942E-01 -3.986135214936E-01  1.881407970098E-01
     80 F   6 C    -1.314094922942E-01  3.986135214936E-01  1.881407970098E-01
     81 F   6 C     1.314094922942E-01  3.986135214936E-01 -1.881407970098E-01
     82 F   6 C    -1.314094922942E-01 -3.986135214936E-01 -1.881407970098E-01
     83 F   6 C     1.881407970098E-01  1.314094922942E-01 -3.986135214936E-01
     84 F   6 C    -3.986135214936E-01  1.881407970098E-01  1.314094922942E-01
     85 F   6 C    -1.881407970098E-01 -1.314094922942E-01 -3.986135214936E-01
     86 F   6 C     3.986135214936E-01  1.881407970098E-01 -1.314094922942E-01
     87 F   6 C     1.881407970098E-01 -1.314094922942E-01  3.986135214936E-01
     88 F   6 C     3.986135214936E-01 -1.881407970098E-01  1.314094922942E-01
     89 F   6 C    -1.881407970098E-01  1.314094922942E-01  3.986135214936E-01
     90 F   6 C    -3.986135214936E-01 -1.881407970098E-01 -1.314094922942E-01
     91 T   6 C     9.463846507102E-02  4.140660008658E-01  9.461183255137E-02
     92 F   6 C    -9.463846507102E-02 -4.140660008658E-01  9.461183255137E-02
     93 F   6 C     9.463846507102E-02 -4.140660008658E-01 -9.461183255137E-02
     94 F   6 C    -9.463846507102E-02  4.140660008658E-01 -9.461183255137E-02
     95 F   6 C     9.461183255137E-02  9.463846507102E-02  4.140660008658E-01
     96 F   6 C     4.140660008658E-01  9.461183255137E-02  9.463846507102E-02
     97 F   6 C    -9.461183255137E-02 -9.463846507102E-02  4.140660008658E-01
     98 F   6 C    -4.140660008658E-01  9.461183255137E-02 -9.463846507102E-02
     99 F   6 C     9.461183255137E-02 -9.463846507102E-02 -4.140660008658E-01
    100 F   6 C    -4.140660008658E-01 -9.461183255137E-02  9.463846507102E-02
    101 F   6 C    -9.461183255137E-02  9.463846507102E-02 -4.140660008658E-01
    102 F   6 C     4.140660008658E-01 -9.461183255137E-02 -9.463846507102E-02
    103 T   7 N     9.017011176601E-02 -4.678610279957E-01  1.822837418423E-01
    104 F   7 N    -9.017011176601E-02  4.678610279957E-01  1.822837418423E-01
    105 F   7 N     9.017011176601E-02  4.678610279957E-01 -1.822837418423E-01
    106 F   7 N    -9.017011176601E-02 -4.678610279957E-01 -1.822837418423E-01
    107 F   7 N     1.822837418423E-01  9.017011176601E-02 -4.678610279957E-01
    108 F   7 N    -4.678610279957E-01  1.822837418423E-01  9.017011176601E-02
    109 F   7 N    -1.822837418423E-01 -9.017011176601E-02 -4.678610279957E-01
    110 F   7 N     4.678610279957E-01  1.822837418423E-01 -9.017011176601E-02
    111 F   7 N     1.822837418423E-01 -9.017011176601E-02  4.678610279957E-01
    112 F   7 N     4.678610279957E-01 -1.822837418423E-01  9.017011176601E-02
    113 F   7 N    -1.822837418423E-01  9.017011176601E-02  4.678610279957E-01
    114 F   7 N    -4.678610279957E-01 -1.822837418423E-01 -9.017011176601E-02
    115 T   6 C     1.881668924250E-01 -3.986172583135E-01  1.314043967543E-01
    116 F   6 C    -1.881668924250E-01  3.986172583135E-01  1.314043967543E-01
    117 F   6 C     1.881668924250E-01  3.986172583135E-01 -1.314043967543E-01
    118 F   6 C    -1.881668924250E-01 -3.986172583135E-01 -1.314043967543E-01
    119 F   6 C     1.314043967543E-01  1.881668924250E-01 -3.986172583135E-01
    120 F   6 C    -3.986172583135E-01  1.314043967543E-01  1.881668924250E-01
    121 F   6 C    -1.314043967543E-01 -1.881668924250E-01 -3.986172583135E-01
    122 F   6 C     3.986172583135E-01  1.314043967543E-01 -1.881668924250E-01
    123 F   6 C     1.314043967543E-01 -1.881668924250E-01  3.986172583135E-01
    124 F   6 C     3.986172583135E-01 -1.314043967543E-01  1.881668924250E-01
    125 F   6 C    -1.314043967543E-01  1.881668924250E-01  3.986172583135E-01
    126 F   6 C    -3.986172583135E-01 -1.314043967543E-01 -1.881668924250E-01
    127 T   7 N     1.823209903119E-01 -4.678671298938E-01  9.016664898371E-02
    128 F   7 N    -1.823209903119E-01  4.678671298938E-01  9.016664898371E-02
    129 F   7 N     1.823209903119E-01  4.678671298938E-01 -9.016664898371E-02
    130 F   7 N    -1.823209903119E-01 -4.678671298938E-01 -9.016664898371E-02
    131 F   7 N     9.016664898371E-02  1.823209903119E-01 -4.678671298938E-01
    132 F   7 N    -4.678671298938E-01  9.016664898371E-02  1.823209903119E-01
    133 F   7 N    -9.016664898371E-02 -1.823209903119E-01 -4.678671298938E-01
    134 F   7 N     4.678671298938E-01  9.016664898371E-02 -1.823209903119E-01
    135 F   7 N     9.016664898371E-02 -1.823209903119E-01  4.678671298938E-01
    136 F   7 N     4.678671298938E-01 -9.016664898371E-02  1.823209903119E-01
    137 F   7 N    -9.016664898371E-02  1.823209903119E-01  4.678671298938E-01
    138 F   7 N    -4.678671298938E-01 -9.016664898371E-02 -1.823209903119E-01

 T = ATOM BELONGING TO THE ASYMMETRIC UNIT
 *******************************************************************************
 * GEOMETRY EDITING - INPUT COORDINATES ARE GIVEN IN ANGSTROM         
 *******************************************************************************

 GEOMETRY NOW FULLY CONSISTENT WITH THE GROUP
 INFORMATION **** NEW DEFAULT **** FINALRUN 4 FOR GEOMETRY OPTIMIZATIONS
 INFORMATION **** NEW DEFAULT **** OPTGEOM OPTIMIZES BOTH ATOMIC COORDINATES AND CELL PARAMETERS
 INFORMATION **** NEW DEFAULT **** TOL. ON ATOMIC DISP TO REDEFINE REF. GEOMETRY: 0.8 Angs
 INFORMATION **** NEW DEFAULT **** N POINTS TO REDEFINE REF. GEOMETRY: N OF OPT DEGS OF FREEDOM
 INFORMATION **** NEW DEFAULT **** TOL. ON ENERGY TO REDEFINE REF. GEOMETRY: 10**-3*(5*N. ATOMS)

 IMPORTANT INFORMATION:
 THE COORDINATE SYSTEM ADOPTED IN THE OPTIMIZATION IS NOT IN
 GENERAL HOMOGENEOUS UNITS. FOR THIS REASON THE GRADIENT AND 
 HESSIAN MATRIX IN TERMS OF THIS SYSTEM ARE GIVEN WITHOUT
 UNITS. FOR MORE DETAILS SEE THE MANUAL.

 INITIAL TRUST RADIUS         0.50000 MAXIMUM TRUST RADIUS               4.00000
 MAXIMUM GRADIENT COMPONENT   0.00045 MAXIMUM DISPLACEMENT COMPONENT     0.00180
 R.M.S. OF GRADIENT COMPONENT 0.00030 R.M.S. OF DISPLACEMENT COMPONENTS  0.00120
 THRESHOLD ON ENERGY CHANGE 0.100E-06 EXTRAPOLATING POLYNOMIAL ORDER           2
 MAXIMUM ALLOWED NUMBER OF STEPS   -1 SORTING OF ENERGY POINTS:               NO
 ANALYTICAL  GRADIENT                 HESSIAN UPDATING                      BFGS
 STEP SIZE NUMERICAL GRADIENT 0.00100
 INITIAL HESSIAN MATRIX: SCHLEGEL MODEL 2
 *******************************************************************************


 ELAELAELAELAELAELAELAELAELAELAELAELAELAELAELAELAELAELAELAELAELAELAELAELAELAELA

                       ELASTIC CALCULATION

 INFORMATION **** TOLDEX ****  CONVERGENCE CRITERION FOR RMS DISPLACEMENT MODIFIED  6.200000E-04
 INFORMATION **** TOLDEG **** MODIFY CONVERGENCE CRITERION FOR RMS GRADIENT  3.000000E-04
 INFORMATION **** TOLDEE **** CONVERGENCE CRITERION FOR ENERGY MODIFIED: 10**-           8

 GCALCO - MAX INDICES DIRECT LATTICE VECTOR    14    14    14
 NO.OF VECTORS CREATED 6999 STARS  122 RMAX   303.19188 BOHR

 GEOMETRY FOR WAVE FUNCTION - DIMENSIONALITY OF THE SYSTEM    3
 (NON PERIODIC DIRECTION: LATTICE PARAMETER FORMALLY SET TO 500)
 *******************************************************************************
 LATTICE PARAMETERS (ANGSTROMS AND DEGREES) - BOHR = 0.5291772083 ANGSTROM
 PRIMITIVE CELL - CENTRING CODE 6/0 VOLUME=  2459.467386 - DENSITY  0.916 g/cm^3
         A              B              C           ALPHA      BETA       GAMMA 
    14.72835758    14.72835758    14.72835758   109.471221 109.471221 109.471221
 *******************************************************************************
 ATOMS IN THE ASYMMETRIC UNIT   12 - ATOMS IN THE UNIT CELL:  138
     ATOM                 X/A                 Y/B                 Z/C    
 *******************************************************************************
      1 T   1 H    -1.233459135151E-01  3.475055506828E-01 -2.382431249109E-01
      2 F   1 H    -4.142513244062E-01  1.148972113958E-01  2.382431249109E-01
      3 F   1 H     1.233459135151E-01 -1.148972113958E-01  4.708514641979E-01
      4 F   1 H     4.142513244062E-01 -3.475055506828E-01 -4.708514641979E-01
      5 F   1 H    -2.382431249109E-01 -1.233459135151E-01  3.475055506828E-01
      6 F   1 H     3.475055506828E-01 -2.382431249109E-01 -1.233459135151E-01
      7 F   1 H    -4.708514641979E-01  4.142513244062E-01 -3.475055506828E-01
      8 F   1 H     1.148972113958E-01  2.382431249109E-01 -4.142513244062E-01
      9 F   1 H     2.382431249109E-01 -4.142513244062E-01  1.148972113958E-01
     10 F   1 H    -1.148972113958E-01  4.708514641979E-01  1.233459135151E-01
     11 F   1 H     4.708514641979E-01  1.233459135151E-01 -1.148972113958E-01
     12 F   1 H    -3.475055506828E-01 -4.708514641979E-01  4.142513244062E-01
     13 T   1 H    -2.382416656019E-01  3.475487347213E-01 -1.233190627113E-01
     14 F   1 H     4.708677974326E-01 -1.149226028906E-01  1.233190627113E-01
     15 F   1 H     2.382416656019E-01  1.149226028906E-01 -4.142095996768E-01
     16 F   1 H    -4.708677974326E-01 -3.475487347213E-01  4.142095996768E-01
     17 F   1 H    -1.233190627113E-01 -2.382416656019E-01  3.475487347213E-01
     18 F   1 H     3.475487347213E-01 -1.233190627113E-01 -2.382416656019E-01
     19 F   1 H     4.142095996768E-01 -4.708677974326E-01 -3.475487347213E-01
     20 F   1 H    -1.149226028906E-01  1.233190627113E-01  4.708677974326E-01
     21 F   1 H     1.233190627113E-01  4.708677974326E-01 -1.149226028906E-01
     22 F   1 H     1.149226028906E-01 -4.142095996768E-01  2.382416656019E-01
     23 F   1 H    -4.142095996768E-01  2.382416656019E-01  1.149226028906E-01
     24 F   1 H    -3.475487347213E-01  4.142095996768E-01 -4.708677974326E-01
     25 T   1 H     4.393297006053E-01  1.371294836293E-01 -4.868715556383E-01
     26 F   1 H    -3.759989607324E-01 -7.379874375645E-02  4.868715556383E-01
     27 F   1 H    -4.393297006053E-01  7.379874375645E-02 -3.022002169760E-01
     28 F   1 H     3.759989607324E-01 -1.371294836293E-01  3.022002169760E-01
     29 F   1 H    -4.868715556383E-01  4.393297006053E-01  1.371294836293E-01
     30 F   1 H     1.371294836293E-01 -4.868715556383E-01  4.393297006053E-01
     31 F   1 H     3.022002169760E-01  3.759989607324E-01 -1.371294836293E-01
     32 F   1 H    -7.379874375645E-02  4.868715556383E-01 -3.759989607324E-01
     33 F   1 H     4.868715556383E-01 -3.759989607324E-01 -7.379874375645E-02
     34 F   1 H     7.379874375645E-02 -3.022002169760E-01 -4.393297006053E-01
     35 F   1 H    -3.022002169760E-01 -4.393297006053E-01  7.379874375645E-02
     36 F   1 H    -1.371294836293E-01  3.022002169760E-01  3.759989607324E-01
     37 T   1 H     4.903907400568E-01  2.493810591110E-01  4.904424907790E-01
     38 F   1 H    -2.410614316680E-01 -5.175072214371E-05 -4.904424907790E-01
     39 F   1 H    -4.903907400568E-01  5.175072214376E-05 -2.410096809458E-01
     40 F   1 H     2.410614316680E-01 -2.493810591110E-01  2.410096809458E-01
     41 F   1 H     4.904424907790E-01  4.903907400568E-01  2.493810591110E-01
     42 F   1 H     2.493810591110E-01  4.904424907790E-01  4.903907400568E-01
     43 F   1 H     2.410096809458E-01  2.410614316680E-01 -2.493810591110E-01
     44 F   1 H    -5.175072214376E-05 -4.904424907790E-01 -2.410614316680E-01
     45 F   1 H    -4.904424907790E-01 -2.410614316680E-01 -5.175072214371E-05
     46 F   1 H     5.175072214371E-05 -2.410096809458E-01 -4.903907400568E-01
     47 F   1 H    -2.410096809458E-01 -4.903907400568E-01  5.175072214371E-05
     48 F   1 H    -2.493810591110E-01  2.410096809458E-01  2.410614316680E-01
     49 T   1 H    -4.868838097307E-01  1.371635539182E-01  4.393495586217E-01
     50 F   1 H    -3.021860047035E-01  7.376663164761E-02 -4.393495586217E-01
     51 F   1 H     4.868838097307E-01 -7.376663164761E-02 -3.759526363511E-01
     52 F   1 H     3.021860047035E-01 -1.371635539182E-01  3.759526363511E-01
     53 F   1 H     4.393495586217E-01 -4.868838097307E-01  1.371635539182E-01
     54 F   1 H     1.371635539182E-01  4.393495586217E-01 -4.868838097307E-01
     55 F   1 H     3.759526363511E-01  3.021860047035E-01 -1.371635539182E-01
     56 F   1 H     7.376663164761E-02 -4.393495586217E-01 -3.021860047035E-01
     57 F   1 H    -4.393495586217E-01 -3.021860047035E-01  7.376663164761E-02
     58 F   1 H    -7.376663164761E-02 -3.759526363511E-01  4.868838097307E-01
     59 F   1 H    -3.759526363511E-01  4.868838097307E-01 -7.376663164761E-02
     60 F   1 H    -1.371635539182E-01  3.759526363511E-01  3.021860047035E-01
     61 T 230 ZN   -2.500239594802E-01  2.499760405198E-01 -5.000000000000E-01
     62 F 230 ZN    2.500239594802E-01 -2.499760405198E-01  5.000000000000E-01
     63 F 230 ZN   -5.000000000000E-01 -2.500239594802E-01  2.499760405198E-01
     64 F 230 ZN    2.499760405198E-01 -5.000000000000E-01 -2.500239594802E-01
     65 F 230 ZN   -5.000000000000E-01  2.500239594802E-01 -2.499760405198E-01
     66 F 230 ZN   -2.499760405198E-01 -5.000000000000E-01  2.500239594802E-01
     67 T   6 C    -3.853448159277E-01  2.448315741153E-01 -3.853216523132E-01
     68 F   6 C    -3.698467735715E-01 -2.316361450887E-05  3.853216523132E-01
     69 F   6 C     3.853448159277E-01  2.316361450887E-05 -3.698236099570E-01
     70 F   6 C     3.698467735715E-01 -2.448315741153E-01  3.698236099570E-01
     71 F   6 C    -3.853216523132E-01 -3.853448159277E-01  2.448315741153E-01
     72 F   6 C     2.448315741153E-01 -3.853216523132E-01 -3.853448159277E-01
     73 F   6 C     3.698236099570E-01  3.698467735715E-01 -2.448315741153E-01
     74 F   6 C    -2.316361450887E-05  3.853216523132E-01 -3.698467735715E-01
     75 F   6 C     3.853216523132E-01 -3.698467735715E-01 -2.316361450889E-05
     76 F   6 C     2.316361450887E-05 -3.698236099570E-01  3.853448159277E-01
     77 F   6 C    -3.698236099570E-01  3.853448159277E-01  2.316361450889E-05
     78 F   6 C    -2.448315741153E-01  3.698236099570E-01  3.698467735715E-01
     79 T   6 C    -2.104727244838E-01  3.195502893039E-01 -2.672040291994E-01
     80 F   6 C    -4.132456814967E-01  5.673130471561E-02  2.672040291994E-01
     81 F   6 C     2.104727244838E-01 -5.673130471561E-02 -4.699769862123E-01
     82 F   6 C     4.132456814967E-01 -3.195502893039E-01  4.699769862123E-01
     83 F   6 C    -2.672040291994E-01 -2.104727244838E-01  3.195502893039E-01
     84 F   6 C     3.195502893039E-01 -2.672040291994E-01 -2.104727244838E-01
     85 F   6 C     4.699769862123E-01  4.132456814967E-01 -3.195502893039E-01
     86 F   6 C     5.673130471561E-02  2.672040291994E-01 -4.132456814967E-01
     87 F   6 C     2.672040291994E-01 -4.132456814967E-01  5.673130471561E-02
     88 F   6 C    -5.673130471561E-02 -4.699769862123E-01  2.104727244838E-01
     89 F   6 C    -4.699769862123E-01  2.104727244838E-01 -5.673130471561E-02
     90 F   6 C    -3.195502893039E-01  4.699769862123E-01  4.132456814967E-01
     91 T   6 C    -4.913221665828E-01  1.892502976224E-01 -4.912955340632E-01
     92 F   6 C    -3.194541683144E-01 -2.663251964226E-05  4.912955340632E-01
     93 F   6 C     4.913221665828E-01  2.663251964237E-05 -3.194275357948E-01
     94 F   6 C     3.194541683144E-01 -1.892502976224E-01  3.194275357948E-01
     95 F   6 C    -4.912955340632E-01 -4.913221665828E-01  1.892502976224E-01
     96 F   6 C     1.892502976224E-01 -4.912955340632E-01 -4.913221665828E-01
     97 F   6 C     3.194275357948E-01  3.194541683144E-01 -1.892502976224E-01
     98 F   6 C    -2.663251964237E-05  4.912955340632E-01 -3.194541683144E-01
     99 F   6 C     4.912955340632E-01 -3.194541683144E-01 -2.663251964226E-05
    100 F   6 C     2.663251964226E-05 -3.194275357948E-01  4.913221665828E-01
    101 F   6 C    -3.194275357948E-01  4.913221665828E-01  2.663251964226E-05
    102 F   6 C    -1.892502976224E-01  3.194275357948E-01  3.194541683144E-01
    103 T   7 N    -2.855772861533E-01  2.724538536083E-01 -3.776909162297E-01
    104 F   7 N    -3.498552301620E-01  9.211363007631E-02  3.776909162297E-01
    105 F   7 N     2.855772861533E-01 -9.211363007631E-02 -4.419688602383E-01
    106 F   7 N     3.498552301620E-01 -2.724538536083E-01  4.419688602383E-01
    107 F   7 N    -3.776909162297E-01 -2.855772861533E-01  2.724538536083E-01
    108 F   7 N     2.724538536083E-01 -3.776909162297E-01 -2.855772861533E-01
    109 F   7 N     4.419688602383E-01  3.498552301620E-01 -2.724538536083E-01
    110 F   7 N     9.211363007631E-02  3.776909162297E-01 -3.498552301620E-01
    111 F   7 N     3.776909162297E-01 -3.498552301620E-01  9.211363007631E-02
    112 F   7 N    -9.211363007631E-02 -4.419688602383E-01  2.855772861533E-01
    113 F   7 N    -4.419688602383E-01  2.855772861533E-01 -9.211363007631E-02
    114 F   7 N    -2.724538536083E-01  4.419688602383E-01  3.498552301620E-01
    115 T   6 C    -2.672128615592E-01  3.195712891793E-01 -2.104503658885E-01
    116 F   6 C    -4.699783449322E-01 -5.676249567068E-02  2.104503658885E-01
    117 F   6 C     2.672128615592E-01  5.676249567068E-02 -4.132158492615E-01
    118 F   6 C     4.699783449322E-01 -3.195712891793E-01  4.132158492615E-01
    119 F   6 C    -2.104503658885E-01 -2.672128615592E-01  3.195712891793E-01
    120 F   6 C     3.195712891793E-01 -2.104503658885E-01 -2.672128615592E-01
    121 F   6 C     4.132158492615E-01  4.699783449322E-01 -3.195712891793E-01
    122 F   6 C    -5.676249567068E-02  2.104503658885E-01 -4.699783449322E-01
    123 F   6 C     2.104503658885E-01 -4.699783449322E-01 -5.676249567068E-02
    124 F   6 C     5.676249567068E-02 -4.132158492615E-01  2.672128615592E-01
    125 F   6 C    -4.132158492615E-01  2.672128615592E-01  5.676249567068E-02
    126 F   6 C    -3.195712891793E-01  4.132158492615E-01  4.699783449322E-01
    127 T   7 N    -3.777004809101E-01  2.724876392956E-01 -2.855461395819E-01
    128 F   7 N    -4.419662211225E-01 -9.215434132821E-02  2.855461395819E-01
    129 F   7 N     3.777004809101E-01  9.215434132821E-02 -3.498118797943E-01
    130 F   7 N     4.419662211225E-01 -2.724876392956E-01  3.498118797943E-01
    131 F   7 N    -2.855461395819E-01 -3.777004809101E-01  2.724876392956E-01
    132 F   7 N     2.724876392956E-01 -2.855461395819E-01 -3.777004809101E-01
    133 F   7 N     3.498118797943E-01  4.419662211225E-01 -2.724876392956E-01
    134 F   7 N    -9.215434132821E-02  2.855461395819E-01 -4.419662211225E-01
    135 F   7 N     2.855461395819E-01 -4.419662211225E-01 -9.215434132821E-02
    136 F   7 N     9.215434132821E-02 -3.498118797943E-01  3.777004809101E-01
    137 F   7 N    -3.498118797943E-01  3.777004809101E-01  9.215434132821E-02
    138 F   7 N    -2.724876392956E-01  3.498118797943E-01  4.419662211225E-01

 TRANSFORMATION MATRIX PRIMITIVE-CRYSTALLOGRAPHIC CELL
  0.0000  1.0000  1.0000  1.0000  0.0000  1.0000  1.0000  1.0000  0.0000

 *******************************************************************************
 CRYSTALLOGRAPHIC CELL (VOLUME=       4918.93477260)
         A              B              C           ALPHA      BETA       GAMMA 
    17.00684243    17.00684243    17.00684243    90.000000  90.000000  90.000000

 COORDINATES IN THE CRYSTALLOGRAPHIC CELL
     ATOM                 X/A                 Y/B                 Z/C    
 *******************************************************************************
      1 T   1 H     1.163041696435E-01 -3.545472945544E-01  2.312013810393E-01
      2 F   1 H    -1.163041696435E-01  3.545472945544E-01  2.312013810393E-01
      3 F   1 H     1.163041696435E-01  3.545472945544E-01 -2.312013810393E-01
      4 F   1 H    -1.163041696435E-01 -3.545472945544E-01 -2.312013810393E-01
      5 F   1 H     2.312013810393E-01  1.163041696435E-01 -3.545472945544E-01
      6 F   1 H    -3.545472945544E-01  2.312013810393E-01  1.163041696435E-01
      7 F   1 H    -2.312013810393E-01 -1.163041696435E-01 -3.545472945544E-01
      8 F   1 H     3.545472945544E-01  2.312013810393E-01 -1.163041696435E-01
      9 F   1 H     2.312013810393E-01 -1.163041696435E-01  3.545472945544E-01
     10 F   1 H     3.545472945544E-01 -2.312013810393E-01  1.163041696435E-01
     11 F   1 H    -2.312013810393E-01  1.163041696435E-01  3.545472945544E-01
     12 F   1 H    -3.545472945544E-01 -2.312013810393E-01 -1.163041696435E-01
     13 T   1 H     2.312356688060E-01 -3.545547315173E-01  1.163130659154E-01
     14 F   1 H    -2.312356688060E-01  3.545547315173E-01  1.163130659154E-01
     15 F   1 H     2.312356688060E-01  3.545547315173E-01 -1.163130659154E-01
     16 F   1 H    -2.312356688060E-01 -3.545547315173E-01 -1.163130659154E-01
     17 F   1 H     1.163130659154E-01  2.312356688060E-01 -3.545547315173E-01
     18 F   1 H    -3.545547315173E-01  1.163130659154E-01  2.312356688060E-01
     19 F   1 H    -1.163130659154E-01 -2.312356688060E-01 -3.545547315173E-01
     20 F   1 H     3.545547315173E-01  1.163130659154E-01 -2.312356688060E-01
     21 F   1 H     1.163130659154E-01 -2.312356688060E-01  3.545547315173E-01
     22 F   1 H     3.545547315173E-01 -1.163130659154E-01  2.312356688060E-01
     23 F   1 H    -1.163130659154E-01  2.312356688060E-01  3.545547315173E-01
     24 F   1 H    -3.545547315173E-01 -1.163130659154E-01 -2.312356688060E-01
     25 T   1 H     1.054641136929E-01  4.076643306688E-01  3.166536993643E-02
     26 F   1 H    -1.054641136929E-01 -4.076643306688E-01  3.166536993643E-02
     27 F   1 H     1.054641136929E-01 -4.076643306688E-01 -3.166536993643E-02
     28 F   1 H    -1.054641136929E-01  4.076643306688E-01 -3.166536993643E-02
     29 F   1 H     3.166536993643E-02  1.054641136929E-01  4.076643306688E-01
     30 F   1 H     4.076643306688E-01  3.166536993643E-02  1.054641136929E-01
     31 F   1 H    -3.166536993643E-02 -1.054641136929E-01  4.076643306688E-01
     32 F   1 H    -4.076643306688E-01  3.166536993643E-02 -1.054641136929E-01
     33 F   1 H     3.166536993643E-02 -1.054641136929E-01 -4.076643306688E-01
     34 F   1 H    -4.076643306688E-01 -3.166536993643E-02  1.054641136929E-01
     35 F   1 H    -3.166536993643E-02  1.054641136929E-01 -4.076643306688E-01
     36 F   1 H     4.076643306688E-01 -3.166536993643E-02 -1.054641136929E-01
     37 T   1 H     1.247164049166E-01  3.657260858624E-01  1.246646541944E-01
     38 F   1 H    -1.247164049166E-01 -3.657260858624E-01  1.246646541944E-01
     39 F   1 H     1.247164049166E-01 -3.657260858624E-01 -1.246646541944E-01
     40 F   1 H    -1.247164049166E-01  3.657260858624E-01 -1.246646541944E-01
     41 F   1 H     1.246646541944E-01  1.247164049166E-01  3.657260858624E-01
     42 F   1 H     3.657260858624E-01  1.246646541944E-01  1.247164049166E-01
     43 F   1 H    -1.246646541944E-01 -1.247164049166E-01  3.657260858624E-01
     44 F   1 H    -3.657260858624E-01  1.246646541944E-01 -1.247164049166E-01
     45 F   1 H     1.246646541944E-01 -1.247164049166E-01 -3.657260858624E-01
     46 F   1 H    -3.657260858624E-01 -1.246646541944E-01  1.247164049166E-01
     47 F   1 H    -1.246646541944E-01  1.247164049166E-01 -3.657260858624E-01
     48 F   1 H     3.657260858624E-01 -1.246646541944E-01 -1.247164049166E-01
     49 T   1 H     3.169846113531E-02  4.076510974864E-01  1.054650927829E-01
     50 F   1 H    -3.169846113531E-02 -4.076510974864E-01  1.054650927829E-01
     51 F   1 H     3.169846113531E-02 -4.076510974864E-01 -1.054650927829E-01
     52 F   1 H    -3.169846113531E-02  4.076510974864E-01 -1.054650927829E-01
     53 F   1 H     1.054650927829E-01  3.169846113531E-02  4.076510974864E-01
     54 F   1 H     4.076510974864E-01  1.054650927829E-01  3.169846113531E-02
     55 F   1 H    -1.054650927829E-01 -3.169846113531E-02  4.076510974864E-01
     56 F   1 H    -4.076510974864E-01  1.054650927829E-01 -3.169846113531E-02
     57 F   1 H     1.054650927829E-01 -3.169846113531E-02 -4.076510974864E-01
     58 F   1 H    -4.076510974864E-01 -1.054650927829E-01  3.169846113531E-02
     59 F   1 H    -1.054650927829E-01  3.169846113531E-02 -4.076510974864E-01
     60 F   1 H     4.076510974864E-01 -1.054650927829E-01 -3.169846113531E-02
     61 T 230 ZN   -5.000000000000E-01  0.000000000000E+00 -2.500239594802E-01
     62 F 230 ZN   -5.000000000000E-01 -5.527231508338E-17  2.500239594802E-01
     63 F 230 ZN   -2.500239594802E-01 -5.000000000000E-01 -2.763615754169E-17
     64 F 230 ZN   -2.763615754169E-17 -2.500239594802E-01 -5.000000000000E-01
     65 F 230 ZN    2.500239594802E-01 -5.000000000000E-01  0.000000000000E+00
     66 F 230 ZN    0.000000000000E+00  2.500239594802E-01 -5.000000000000E-01
     67 T   6 C     1.224273688649E-01  4.922509788219E-01  1.224042052504E-01
     68 F   6 C    -1.224273688649E-01 -4.922509788219E-01  1.224042052504E-01
     69 F   6 C     1.224273688649E-01 -4.922509788219E-01 -1.224042052504E-01
     70 F   6 C    -1.224273688649E-01  4.922509788219E-01 -1.224042052504E-01
     71 F   6 C     1.224042052504E-01  1.224273688649E-01  4.922509788219E-01
     72 F   6 C     4.922509788219E-01  1.224042052504E-01  1.224273688649E-01
     73 F   6 C    -1.224042052504E-01 -1.224273688649E-01  4.922509788219E-01
     74 F   6 C    -4.922509788219E-01  1.224042052504E-01 -1.224273688649E-01
     75 F   6 C     1.224042052504E-01 -1.224273688649E-01 -4.922509788219E-01
     76 F   6 C    -4.922509788219E-01 -1.224042052504E-01  1.224273688649E-01
     77 F   6 C    -1.224042052504E-01  1.224273688649E-01 -4.922509788219E-01
     78 F   6 C     4.922509788219E-01 -1.224042052504E-01 -1.224273688649E-01
     79 T   6 C     1.314094922942E-01 -3.986135214936E-01  1.881407970098E-01
     80 F   6 C    -1.314094922942E-01  3.986135214936E-01  1.881407970098E-01
     81 F   6 C     1.314094922942E-01  3.986135214936E-01 -1.881407970098E-01
     82 F   6 C    -1.314094922942E-01 -3.986135214936E-01 -1.881407970098E-01
     83 F   6 C     1.881407970098E-01  1.314094922942E-01 -3.986135214936E-01
     84 F   6 C    -3.986135214936E-01  1.881407970098E-01  1.314094922942E-01
     85 F   6 C    -1.881407970098E-01 -1.314094922942E-01 -3.986135214936E-01
     86 F   6 C     3.986135214936E-01  1.881407970098E-01 -1.314094922942E-01
     87 F   6 C     1.881407970098E-01 -1.314094922942E-01  3.986135214936E-01
     88 F   6 C     3.986135214936E-01 -1.881407970098E-01  1.314094922942E-01
     89 F   6 C    -1.881407970098E-01  1.314094922942E-01  3.986135214936E-01
     90 F   6 C    -3.986135214936E-01 -1.881407970098E-01 -1.314094922942E-01
     91 T   6 C     9.463846507102E-02  4.140660008658E-01  9.461183255137E-02
     92 F   6 C    -9.463846507102E-02 -4.140660008658E-01  9.461183255137E-02
     93 F   6 C     9.463846507102E-02 -4.140660008658E-01 -9.461183255137E-02
     94 F   6 C    -9.463846507102E-02  4.140660008658E-01 -9.461183255137E-02
     95 F   6 C     9.461183255137E-02  9.463846507102E-02  4.140660008658E-01
     96 F   6 C     4.140660008658E-01  9.461183255137E-02  9.463846507102E-02
     97 F   6 C    -9.461183255137E-02 -9.463846507102E-02  4.140660008658E-01
     98 F   6 C    -4.140660008658E-01  9.461183255137E-02 -9.463846507102E-02
     99 F   6 C     9.461183255137E-02 -9.463846507102E-02 -4.140660008658E-01
    100 F   6 C    -4.140660008658E-01 -9.461183255137E-02  9.463846507102E-02
    101 F   6 C    -9.461183255137E-02  9.463846507102E-02 -4.140660008658E-01
    102 F   6 C     4.140660008658E-01 -9.461183255137E-02 -9.463846507102E-02
    103 T   7 N     9.017011176601E-02 -4.678610279957E-01  1.822837418423E-01
    104 F   7 N    -9.017011176601E-02  4.678610279957E-01  1.822837418423E-01
    105 F   7 N     9.017011176601E-02  4.678610279957E-01 -1.822837418423E-01
    106 F   7 N    -9.017011176601E-02 -4.678610279957E-01 -1.822837418423E-01
    107 F   7 N     1.822837418423E-01  9.017011176601E-02 -4.678610279957E-01
    108 F   7 N    -4.678610279957E-01  1.822837418423E-01  9.017011176601E-02
    109 F   7 N    -1.822837418423E-01 -9.017011176601E-02 -4.678610279957E-01
    110 F   7 N     4.678610279957E-01  1.822837418423E-01 -9.017011176601E-02
    111 F   7 N     1.822837418423E-01 -9.017011176601E-02  4.678610279957E-01
    112 F   7 N     4.678610279957E-01 -1.822837418423E-01  9.017011176601E-02
    113 F   7 N    -1.822837418423E-01  9.017011176601E-02  4.678610279957E-01
    114 F   7 N    -4.678610279957E-01 -1.822837418423E-01 -9.017011176601E-02
    115 T   6 C     1.881668924250E-01 -3.986172583135E-01  1.314043967543E-01
    116 F   6 C    -1.881668924250E-01  3.986172583135E-01  1.314043967543E-01
    117 F   6 C     1.881668924250E-01  3.986172583135E-01 -1.314043967543E-01
    118 F   6 C    -1.881668924250E-01 -3.986172583135E-01 -1.314043967543E-01
    119 F   6 C     1.314043967543E-01  1.881668924250E-01 -3.986172583135E-01
    120 F   6 C    -3.986172583135E-01  1.314043967543E-01  1.881668924250E-01
    121 F   6 C    -1.314043967543E-01 -1.881668924250E-01 -3.986172583135E-01
    122 F   6 C     3.986172583135E-01  1.314043967543E-01 -1.881668924250E-01
    123 F   6 C     1.314043967543E-01 -1.881668924250E-01  3.986172583135E-01
    124 F   6 C     3.986172583135E-01 -1.314043967543E-01  1.881668924250E-01
    125 F   6 C    -1.314043967543E-01  1.881668924250E-01  3.986172583135E-01
    126 F   6 C    -3.986172583135E-01 -1.314043967543E-01 -1.881668924250E-01
    127 T   7 N     1.823209903119E-01 -4.678671298938E-01  9.016664898371E-02
    128 F   7 N    -1.823209903119E-01  4.678671298938E-01  9.016664898371E-02
    129 F   7 N     1.823209903119E-01  4.678671298938E-01 -9.016664898371E-02
    130 F   7 N    -1.823209903119E-01 -4.678671298938E-01 -9.016664898371E-02
    131 F   7 N     9.016664898371E-02  1.823209903119E-01 -4.678671298938E-01
    132 F   7 N    -4.678671298938E-01  9.016664898371E-02  1.823209903119E-01
    133 F   7 N    -9.016664898371E-02 -1.823209903119E-01 -4.678671298938E-01
    134 F   7 N     4.678671298938E-01  9.016664898371E-02 -1.823209903119E-01
    135 F   7 N     9.016664898371E-02 -1.823209903119E-01  4.678671298938E-01
    136 F   7 N     4.678671298938E-01 -9.016664898371E-02  1.823209903119E-01
    137 F   7 N    -9.016664898371E-02  1.823209903119E-01  4.678671298938E-01
    138 F   7 N    -4.678671298938E-01 -9.016664898371E-02 -1.823209903119E-01

 T = ATOM BELONGING TO THE ASYMMETRIC UNIT

 ****   12 SYMMOPS - TRANSLATORS IN FRACTIONAL UNITS
 **** MATRICES AND TRANSLATORS IN THE CRYSTALLOGRAPHIC REFERENCE FRAME
   V INV                    ROTATION MATRICES                   TRANSLATORS
   1   1  1.00  0.00  0.00  0.00  1.00  0.00  0.00  0.00  1.00  0.00  0.00  0.00
   2   2  0.00  1.00 -1.00  1.00  0.00 -1.00  0.00  0.00 -1.00  0.00  0.00  0.00
   3   3 -1.00  0.00  0.00 -1.00  0.00  1.00 -1.00  1.00  0.00  0.00  0.00  0.00
   4   4  0.00 -1.00  1.00  0.00 -1.00  0.00  1.00 -1.00  0.00  0.00  0.00  0.00
   5   6  0.00  0.00  1.00  1.00  0.00  0.00  0.00  1.00  0.00  0.00  0.00  0.00
   6   5  0.00  1.00  0.00  0.00  0.00  1.00  1.00  0.00  0.00  0.00  0.00  0.00
   7   8  1.00 -1.00  0.00  0.00 -1.00  1.00  0.00 -1.00  0.00  0.00  0.00  0.00
   8   7  1.00  0.00 -1.00  0.00  0.00 -1.00  0.00  1.00 -1.00  0.00  0.00  0.00
   9  10  0.00  0.00 -1.00  0.00  1.00 -1.00  1.00  0.00 -1.00  0.00  0.00  0.00
  10   9 -1.00  0.00  1.00 -1.00  1.00  0.00 -1.00  0.00  0.00  0.00  0.00  0.00
  11  12 -1.00  1.00  0.00 -1.00  0.00  0.00 -1.00  0.00  1.00  0.00  0.00  0.00
  12  11  0.00 -1.00  0.00  1.00 -1.00  0.00  0.00 -1.00  1.00  0.00  0.00  0.00

 DIRECT LATTICE VECTORS CARTESIAN COMPONENTS (ANGSTROM)
          X                    Y                    Z
  -0.850342121368E+01   0.850342121368E+01   0.850342121368E+01
   0.850342121368E+01  -0.850342121368E+01   0.850342121368E+01
   0.850342121368E+01   0.850342121368E+01  -0.850342121368E+01


 CARTESIAN COORDINATES - PRIMITIVE CELL
 *******************************************************************************
 *      ATOM          X(ANGSTROM)         Y(ANGSTROM)         Z(ANGSTROM)
 *******************************************************************************
    1     1 H     1.977966686772E+00 -6.029729971534E+00  3.932005456324E+00
    2     1 H    -1.977966686772E+00  6.029729971534E+00  3.932005456324E+00
    3     1 H     1.977966686772E+00  6.029729971534E+00 -3.932005456324E+00
    4     1 H    -1.977966686772E+00 -6.029729971534E+00 -3.932005456324E+00
    5     1 H     3.932005456324E+00  1.977966686772E+00 -6.029729971534E+00
    6     1 H    -6.029729971534E+00  3.932005456324E+00  1.977966686772E+00
    7     1 H    -3.932005456324E+00 -1.977966686772E+00 -6.029729971534E+00
    8     1 H     6.029729971534E+00  3.932005456324E+00 -1.977966686772E+00
    9     1 H     3.932005456324E+00 -1.977966686772E+00  6.029729971534E+00
   10     1 H     6.029729971534E+00 -3.932005456324E+00  1.977966686772E+00
   11     1 H    -3.932005456324E+00  1.977966686772E+00  6.029729971534E+00
   12     1 H    -6.029729971534E+00 -3.932005456324E+00 -1.977966686772E+00
   13     1 H     3.932588582968E+00 -6.029856450789E+00  1.978117984266E+00
   14     1 H    -3.932588582968E+00  6.029856450789E+00  1.978117984266E+00
   15     1 H     3.932588582968E+00  6.029856450789E+00 -1.978117984266E+00
   16     1 H    -3.932588582968E+00 -6.029856450789E+00 -1.978117984266E+00
   17     1 H     1.978117984266E+00  3.932588582968E+00 -6.029856450789E+00
   18     1 H    -6.029856450789E+00  1.978117984266E+00  3.932588582968E+00
   19     1 H    -1.978117984266E+00 -3.932588582968E+00 -6.029856450789E+00
   20     1 H     6.029856450789E+00  1.978117984266E+00 -3.932588582968E+00
   21     1 H     1.978117984266E+00 -3.932588582968E+00  6.029856450789E+00
   22     1 H     6.029856450789E+00 -1.978117984266E+00  3.932588582968E+00
   23     1 H    -1.978117984266E+00  3.932588582968E+00  6.029856450789E+00
   24     1 H    -6.029856450789E+00 -1.978117984266E+00 -3.932588582968E+00
   25     1 H     1.793611563316E+00  6.933083034940E+00  5.385279569130E-01
   26     1 H    -1.793611563316E+00 -6.933083034940E+00  5.385279569130E-01
   27     1 H     1.793611563316E+00 -6.933083034940E+00 -5.385279569130E-01
   28     1 H    -1.793611563316E+00  6.933083034940E+00 -5.385279569130E-01
   29     1 H     5.385279569130E-01  1.793611563316E+00  6.933083034940E+00
   30     1 H     6.933083034940E+00  5.385279569130E-01  1.793611563316E+00
   31     1 H    -5.385279569130E-01 -1.793611563316E+00  6.933083034940E+00
   32     1 H    -6.933083034940E+00  5.385279569130E-01 -1.793611563316E+00
   33     1 H     5.385279569130E-01 -1.793611563316E+00 -6.933083034940E+00
   34     1 H    -6.933083034940E+00 -5.385279569130E-01  1.793611563316E+00
   35     1 H    -5.385279569130E-01  1.793611563316E+00 -6.933083034940E+00
   36     1 H     6.933083034940E+00 -5.385279569130E-01 -1.793611563316E+00
   37     1 H     2.121032246523E+00  6.219845913837E+00  2.120152130146E+00
   38     1 H    -2.121032246523E+00 -6.219845913837E+00  2.120152130146E+00
   39     1 H     2.121032246523E+00 -6.219845913837E+00 -2.120152130146E+00
   40     1 H    -2.121032246523E+00  6.219845913837E+00 -2.120152130146E+00
   41     1 H     2.120152130146E+00  2.121032246523E+00  6.219845913837E+00
   42     1 H     6.219845913837E+00  2.120152130146E+00  2.121032246523E+00
   43     1 H    -2.120152130146E+00 -2.121032246523E+00  6.219845913837E+00
   44     1 H    -6.219845913837E+00  2.120152130146E+00 -2.121032246523E+00
   45     1 H     2.120152130146E+00 -2.121032246523E+00 -6.219845913837E+00
   46     1 H    -6.219845913837E+00 -2.120152130146E+00  2.121032246523E+00
   47     1 H    -2.120152130146E+00  2.121032246523E+00 -6.219845913837E+00
   48     1 H     6.219845913837E+00 -2.120152130146E+00 -2.121032246523E+00
   49     1 H     5.390907337180E-01  6.932857980292E+00  1.793628214546E+00
   50     1 H    -5.390907337180E-01 -6.932857980292E+00  1.793628214546E+00
   51     1 H     5.390907337180E-01 -6.932857980292E+00 -1.793628214546E+00
   52     1 H    -5.390907337180E-01  6.932857980292E+00 -1.793628214546E+00
   53     1 H     1.793628214546E+00  5.390907337180E-01  6.932857980292E+00
   54     1 H     6.932857980292E+00  1.793628214546E+00  5.390907337180E-01
   55     1 H    -1.793628214546E+00 -5.390907337180E-01  6.932857980292E+00
   56     1 H    -6.932857980292E+00  1.793628214546E+00 -5.390907337180E-01
   57     1 H     1.793628214546E+00 -5.390907337180E-01 -6.932857980292E+00
   58     1 H    -6.932857980292E+00 -1.793628214546E+00  5.390907337180E-01
   59     1 H    -1.793628214546E+00  5.390907337180E-01 -6.932857980292E+00
   60     1 H     6.932857980292E+00 -1.793628214546E+00 -5.390907337180E-01
   61   230 ZN    8.503421213680E+00  0.000000000000E+00 -4.252118081945E+00
   62   230 ZN    8.503421213680E+00 -9.400075532184E-16 -1.275472434541E+01
   63   230 ZN   -4.252118081945E+00  8.503421213680E+00 -4.700037766092E-16
   64   230 ZN   -4.700037766092E-16 -4.252118081945E+00  8.503421213680E+00
   65   230 ZN   -1.275472434542E+01  8.503421213680E+00  0.000000000000E+00
   66   230 ZN    0.000000000000E+00 -1.275472434541E+01  8.503421213680E+00
   67     6 C     2.082102971082E+00  8.371634831538E+00  2.081709031140E+00
   68     6 C    -2.082102971082E+00 -8.371634831538E+00  2.081709031140E+00
   69     6 C     2.082102971082E+00 -8.371634831538E+00 -2.081709031140E+00
   70     6 C    -2.082102971082E+00  8.371634831538E+00 -2.081709031140E+00
   71     6 C     2.081709031140E+00  2.082102971082E+00  8.371634831538E+00
   72     6 C     8.371634831538E+00  2.081709031140E+00  2.082102971082E+00
   73     6 C    -2.081709031140E+00 -2.082102971082E+00  8.371634831538E+00
   74     6 C    -8.371634831538E+00  2.081709031140E+00 -2.082102971082E+00
   75     6 C     2.081709031140E+00 -2.082102971082E+00 -8.371634831538E+00
   76     6 C    -8.371634831538E+00 -2.081709031140E+00  2.082102971082E+00
   77     6 C    -2.081709031140E+00  2.082102971082E+00 -8.371634831538E+00
   78     6 C     8.371634831538E+00 -2.081709031140E+00 -2.082102971082E+00
   79     6 C     2.234860528906E+00 -6.779157349456E+00  3.199680888903E+00
   80     6 C    -2.234860528906E+00  6.779157349456E+00  3.199680888903E+00
   81     6 C     2.234860528906E+00  6.779157349456E+00 -3.199680888903E+00
   82     6 C    -2.234860528906E+00 -6.779157349456E+00 -3.199680888903E+00
   83     6 C     3.199680888903E+00  2.234860528906E+00 -6.779157349456E+00
   84     6 C    -6.779157349456E+00  3.199680888903E+00  2.234860528906E+00
   85     6 C    -3.199680888903E+00 -2.234860528906E+00 -6.779157349456E+00
   86     6 C     6.779157349456E+00  3.199680888903E+00 -2.234860528906E+00
   87     6 C     3.199680888903E+00 -2.234860528906E+00  6.779157349456E+00
   88     6 C     6.779157349456E+00 -3.199680888903E+00  2.234860528906E+00
   89     6 C    -3.199680888903E+00  2.234860528906E+00  6.779157349456E+00
   90     6 C    -6.779157349456E+00 -3.199680888903E+00 -2.234860528906E+00
   91     6 C     1.609501463030E+00  7.041955231252E+00  1.609048527965E+00
   92     6 C    -1.609501463030E+00 -7.041955231252E+00  1.609048527965E+00
   93     6 C     1.609501463030E+00 -7.041955231252E+00 -1.609048527965E+00
   94     6 C    -1.609501463030E+00  7.041955231252E+00 -1.609048527965E+00
   95     6 C     1.609048527965E+00  1.609501463030E+00  7.041955231252E+00
   96     6 C     7.041955231252E+00  1.609048527965E+00  1.609501463030E+00
   97     6 C    -1.609048527965E+00 -1.609501463030E+00  7.041955231252E+00
   98     6 C    -7.041955231252E+00  1.609048527965E+00 -1.609501463030E+00
   99     6 C     1.609048527965E+00 -1.609501463030E+00 -7.041955231252E+00
  100     6 C    -7.041955231252E+00 -1.609048527965E+00  1.609501463030E+00
  101     6 C    -1.609048527965E+00  1.609501463030E+00 -7.041955231252E+00
  102     6 C     7.041955231252E+00 -1.609048527965E+00 -1.609501463030E+00
  103     7 N     1.533508882462E+00 -7.956838781025E+00  3.100070874582E+00
  104     7 N    -1.533508882462E+00  7.956838781025E+00  3.100070874582E+00
  105     7 N     1.533508882462E+00  7.956838781025E+00 -3.100070874582E+00
  106     7 N    -1.533508882462E+00 -7.956838781025E+00 -3.100070874582E+00
  107     7 N     3.100070874582E+00  1.533508882462E+00 -7.956838781025E+00
  108     7 N    -7.956838781025E+00  3.100070874582E+00  1.533508882462E+00
  109     7 N    -3.100070874582E+00 -1.533508882462E+00 -7.956838781025E+00
  110     7 N     7.956838781025E+00  3.100070874582E+00 -1.533508882462E+00
  111     7 N     3.100070874582E+00 -1.533508882462E+00  7.956838781025E+00
  112     7 N     7.956838781025E+00 -3.100070874582E+00  1.533508882462E+00
  113     7 N    -3.100070874582E+00  1.533508882462E+00  7.956838781025E+00
  114     7 N    -7.956838781025E+00 -3.100070874582E+00 -1.533508882462E+00
  115     6 C     3.200124689518E+00 -6.779220900964E+00  2.234773869863E+00
  116     6 C    -3.200124689518E+00  6.779220900964E+00  2.234773869863E+00
  117     6 C     3.200124689518E+00  6.779220900964E+00 -2.234773869863E+00
  118     6 C    -3.200124689518E+00 -6.779220900964E+00 -2.234773869863E+00
  119     6 C     2.234773869863E+00  3.200124689518E+00 -6.779220900964E+00
  120     6 C    -6.779220900964E+00  2.234773869863E+00  3.200124689518E+00
  121     6 C    -2.234773869863E+00 -3.200124689518E+00 -6.779220900964E+00
  122     6 C     6.779220900964E+00  2.234773869863E+00 -3.200124689518E+00
  123     6 C     2.234773869863E+00 -3.200124689518E+00  6.779220900964E+00
  124     6 C     6.779220900964E+00 -2.234773869863E+00  3.200124689518E+00
  125     6 C    -2.234773869863E+00  3.200124689518E+00  6.779220900964E+00
  126     6 C    -6.779220900964E+00 -2.234773869863E+00 -3.200124689518E+00
  127     7 N     3.100704353435E+00 -7.956942555045E+00  1.533449991469E+00
  128     7 N    -3.100704353435E+00  7.956942555045E+00  1.533449991469E+00
  129     7 N     3.100704353435E+00  7.956942555045E+00 -1.533449991469E+00
  130     7 N    -3.100704353435E+00 -7.956942555045E+00 -1.533449991469E+00
  131     7 N     1.533449991469E+00  3.100704353435E+00 -7.956942555045E+00
  132     7 N    -7.956942555045E+00  1.533449991469E+00  3.100704353435E+00
  133     7 N    -1.533449991469E+00 -3.100704353435E+00 -7.956942555045E+00
  134     7 N     7.956942555045E+00  1.533449991469E+00 -3.100704353435E+00
  135     7 N     1.533449991469E+00 -3.100704353435E+00  7.956942555045E+00
  136     7 N     7.956942555045E+00 -1.533449991469E+00  3.100704353435E+00
  137     7 N    -1.533449991469E+00  3.100704353435E+00  7.956942555045E+00
  138     7 N    -7.956942555045E+00 -1.533449991469E+00 -3.100704353435E+00

 *******************************************************************************
 *** PSEUDOPOTENTIAL INFORMATION ***
 *******************************************************************************

 ATOMIC NUMBER  30, NUCLEAR CHARGE 20.000, GIVEN IN INPUT       PSEUDOPOTENTIAL
   TYPE       EXPONENT      COEFF.    N      EXPONENT      COEFF.    N
  P0 TMS    34.1500000  399.9872820   0    14.5900000   85.4856550   0
  P1 TMS    39.7800000  277.1489600   0    14.9500000   69.0522050   0
  P2 TMS    43.8000000  -34.1493490   0    14.9800000   -3.2918310   0

 *******************************************************************************
 LOCAL ATOMIC FUNCTIONS BASIS SET
 *******************************************************************************
   ATOM   X(AU)   Y(AU)   Z(AU)  N. TYPE  EXPONENT  S COEF   P COEF   D/F/G COEF
 *******************************************************************************
   1 H    3.738 -11.395   7.430
                                  1 S  
                                         3.387E+01 2.549E-02 0.000E+00 0.000E+00
                                         5.095E+00 1.904E-01 0.000E+00 0.000E+00
                                         1.159E+00 8.522E-01 0.000E+00 0.000E+00
                                  2 S  
                                         3.258E-01 1.000E+00 0.000E+00 0.000E+00
                                  3 S  
                                         1.027E-01 1.000E+00 0.000E+00 0.000E+00
                           4-     6 P  
                                         7.500E-01 0.000E+00 1.000E+00 0.000E+00
   2 H   -3.738  11.395   7.430
   3 H    3.738  11.395  -7.430
   4 H   -3.738 -11.395  -7.430
   5 H    7.430   3.738 -11.395
   6 H  -11.395   7.430   3.738
   7 H   -7.430  -3.738 -11.395
   8 H   11.395   7.430  -3.738
   9 H    7.430  -3.738  11.395
  10 H   11.395  -7.430   3.738
  11 H   -7.430   3.738  11.395
  12 H  -11.395  -7.430  -3.738
  13 H    7.432 -11.395   3.738
  14 H   -7.432  11.395   3.738
  15 H    7.432  11.395  -3.738
  16 H   -7.432 -11.395  -3.738
  17 H    3.738   7.432 -11.395
  18 H  -11.395   3.738   7.432
  19 H   -3.738  -7.432 -11.395
  20 H   11.395   3.738  -7.432
  21 H    3.738  -7.432  11.395
  22 H   11.395  -3.738   7.432
  23 H   -3.738   7.432  11.395
  24 H  -11.395  -3.738  -7.432
  25 H    3.389  13.102   1.018
  26 H   -3.389 -13.102   1.018
  27 H    3.389 -13.102  -1.018
  28 H   -3.389  13.102  -1.018
  29 H    1.018   3.389  13.102
  30 H   13.102   1.018   3.389
  31 H   -1.018  -3.389  13.102
  32 H  -13.102   1.018  -3.389
  33 H    1.018  -3.389 -13.102
  34 H  -13.102  -1.018   3.389
  35 H   -1.018   3.389 -13.102
  36 H   13.102  -1.018  -3.389
  37 H    4.008  11.754   4.007
  38 H   -4.008 -11.754   4.007
  39 H    4.008 -11.754  -4.007
  40 H   -4.008  11.754  -4.007
  41 H    4.007   4.008  11.754
  42 H   11.754   4.007   4.008
  43 H   -4.007  -4.008  11.754
  44 H  -11.754   4.007  -4.008
  45 H    4.007  -4.008 -11.754
  46 H  -11.754  -4.007   4.008
  47 H   -4.007   4.008 -11.754
  48 H   11.754  -4.007  -4.008
  49 H    1.019  13.101   3.389
  50 H   -1.019 -13.101   3.389
  51 H    1.019 -13.101  -3.389
  52 H   -1.019  13.101  -3.389
  53 H    3.389   1.019  13.101
  54 H   13.101   3.389   1.019
  55 H   -3.389  -1.019  13.101
  56 H  -13.101   3.389  -1.019
  57 H    3.389  -1.019 -13.101
  58 H  -13.101  -3.389   1.019
  59 H   -3.389   1.019 -13.101
  60 H   13.101  -3.389  -1.019
  61 ZN  16.069   0.000  -8.035
                                361 S  
                                         3.032E+01 2.191E-01 0.000E+00 0.000E+00
                                         1.632E+01-2.326E-01 0.000E+00 0.000E+00
                                         1.141E+01-9.547E-01 0.000E+00 0.000E+00
                                362 S  
                                         2.569E+00 1.000E+00 0.000E+00 0.000E+00
                                363 S  
                                         1.063E+00 1.000E+00 0.000E+00 0.000E+00
                                364 S  
                                         2.500E-01 1.000E+00 0.000E+00 0.000E+00
                                365 S  
                                         1.200E-01 1.000E+00 0.000E+00 0.000E+00
                         366-   368 P  
                                         1.118E+02 0.000E+00 2.328E-02 0.000E+00
                                         1.913E+01 0.000E+00-1.010E+00 0.000E+00
                         369-   371 P  
                                         5.469E+00 0.000E+00 3.202E-01 0.000E+00
                                         2.506E+00 0.000E+00 7.181E-01 0.000E+00
                         372-   374 P  
                                         9.419E-01 0.000E+00 1.000E+00 0.000E+00
                         375-   377 P  
                                         2.500E-01 0.000E+00 1.000E+00 0.000E+00
                         378-   380 P  
                                         1.200E-01 0.000E+00 1.000E+00 0.000E+00
                         381-   385 D  
                                         4.465E+01 0.000E+00 0.000E+00 4.725E-02
                                         1.344E+01 0.000E+00 0.000E+00 2.189E-01
                                         4.682E+00 0.000E+00 0.000E+00 4.525E-01
                                         1.603E+00 0.000E+00 0.000E+00 5.186E-01
                         386-   390 D  
                                         4.828E-01 0.000E+00 0.000E+00 1.000E+00
                         391-   395 D  
                                         1.100E-01 0.000E+00 0.000E+00 1.000E+00
                         396-   402 F  
                                         2.614E+00 0.000E+00 0.000E+00 1.000E+00
  62 ZN  16.069  -0.000 -24.103
  63 ZN  -8.035  16.069  -0.000
  64 ZN  -0.000  -8.035  16.069
  65 ZN -24.103  16.069   0.000
  66 ZN   0.000 -24.103  16.069
  67 C    3.935  15.820   3.934
                                613 S  
                                         4.563E+03 1.967E-03 0.000E+00 0.000E+00
                                         6.820E+02 1.523E-02 0.000E+00 0.000E+00
                                         1.550E+02 7.613E-02 0.000E+00 0.000E+00
                                         4.446E+01 2.608E-01 0.000E+00 0.000E+00
                                         1.303E+01 6.165E-01 0.000E+00 0.000E+00
                                         1.828E+00 2.210E-01 0.000E+00 0.000E+00
                         614-   617 SP 
                                         2.096E+01 1.147E-01 4.025E-02 0.000E+00
                                         4.803E+00 9.200E-01 2.376E-01 0.000E+00
                                         1.459E+00-3.031E-03 8.159E-01 0.000E+00
                         618-   621 SP 
                                         4.835E-01 1.000E+00 1.000E+00 0.000E+00
                         622-   625 SP 
                                         1.456E-01 1.000E+00 1.000E+00 0.000E+00
                         626-   630 D  
                                         6.260E-01 0.000E+00 0.000E+00 1.000E+00
  68 C   -3.935 -15.820   3.934
  69 C    3.935 -15.820  -3.934
  70 C   -3.935  15.820  -3.934
  71 C    3.934   3.935  15.820
  72 C   15.820   3.934   3.935
  73 C   -3.934  -3.935  15.820
  74 C  -15.820   3.934  -3.935
  75 C    3.934  -3.935 -15.820
  76 C  -15.820  -3.934   3.935
  77 C   -3.934   3.935 -15.820
  78 C   15.820  -3.934  -3.935
  79 C    4.223 -12.811   6.047
  80 C   -4.223  12.811   6.047
  81 C    4.223  12.811  -6.047
  82 C   -4.223 -12.811  -6.047
  83 C    6.047   4.223 -12.811
  84 C  -12.811   6.047   4.223
  85 C   -6.047  -4.223 -12.811
  86 C   12.811   6.047  -4.223
  87 C    6.047  -4.223  12.811
  88 C   12.811  -6.047   4.223
  89 C   -6.047   4.223  12.811
  90 C  -12.811  -6.047  -4.223
  91 C    3.042  13.307   3.041
  92 C   -3.042 -13.307   3.041
  93 C    3.042 -13.307  -3.041
  94 C   -3.042  13.307  -3.041
  95 C    3.041   3.042  13.307
  96 C   13.307   3.041   3.042
  97 C   -3.041  -3.042  13.307
  98 C  -13.307   3.041  -3.042
  99 C    3.041  -3.042 -13.307
 100 C  -13.307  -3.041   3.042
 101 C   -3.041   3.042 -13.307
 102 C   13.307  -3.041  -3.042
 103 N    2.898 -15.036   5.858
                               1261 S  
                                         6.293E+03 1.970E-03 0.000E+00 0.000E+00
                                         9.490E+02 1.496E-02 0.000E+00 0.000E+00
                                         2.188E+02 7.350E-02 0.000E+00 0.000E+00
                                         6.369E+01 2.489E-01 0.000E+00 0.000E+00
                                         1.883E+01 6.025E-01 0.000E+00 0.000E+00
                                         2.720E+00 2.562E-01 0.000E+00 0.000E+00
                        1262-  1265 SP 
                                         3.063E+01 1.119E-01 3.831E-02 0.000E+00
                                         7.026E+00 9.217E-01 2.374E-01 0.000E+00
                                         2.112E+00-2.569E-03 8.176E-01 0.000E+00
                        1266-  1269 SP 
                                         6.840E-01 1.000E+00 1.000E+00 0.000E+00
                        1270-  1273 SP 
                                         2.009E-01 1.000E+00 1.000E+00 0.000E+00
                        1274-  1278 D  
                                         9.130E-01 0.000E+00 0.000E+00 1.000E+00
 104 N   -2.898  15.036   5.858
 105 N    2.898  15.036  -5.858
 106 N   -2.898 -15.036  -5.858
 107 N    5.858   2.898 -15.036
 108 N  -15.036   5.858   2.898
 109 N   -5.858  -2.898 -15.036
 110 N   15.036   5.858  -2.898
 111 N    5.858  -2.898  15.036
 112 N   15.036  -5.858   2.898
 113 N   -5.858   2.898  15.036
 114 N  -15.036  -5.858  -2.898
 115 C    6.047 -12.811   4.223
 116 C   -6.047  12.811   4.223
 117 C    6.047  12.811  -4.223
 118 C   -6.047 -12.811  -4.223
 119 C    4.223   6.047 -12.811
 120 C  -12.811   4.223   6.047
 121 C   -4.223  -6.047 -12.811
 122 C   12.811   4.223  -6.047
 123 C    4.223  -6.047  12.811
 124 C   12.811  -4.223   6.047
 125 C   -4.223   6.047  12.811
 126 C  -12.811  -4.223  -6.047
 127 N    5.859 -15.036   2.898
 128 N   -5.859  15.036   2.898
 129 N    5.859  15.036  -2.898
 130 N   -5.859 -15.036  -2.898
 131 N    2.898   5.859 -15.036
 132 N  -15.036   2.898   5.859
 133 N   -2.898  -5.859 -15.036
 134 N   15.036   2.898  -5.859
 135 N    2.898  -5.859  15.036
 136 N   15.036  -2.898   5.859
 137 N   -2.898   5.859  15.036
 138 N  -15.036  -2.898  -5.859
 INFORMATION **** SET_MPP **** PCRYSTAL CALCULATION
 INFORMATION **** READM2 **** NEW DEFAULT: FOCK/KS MATRIX MIXING SET TO 30 %
 INFORMATION **** READM2 **** NEW DEFAULT: FULL DIRECT SCF MODE
 INFORMATION **** READM2 **** NEW DEFAULT: COULOMB BIPOLAR BUFFER SET TO 32 Mb
 INFORMATION **** READM2 **** NEW DEFAULT: EXCHANGE BIPOLAR BUFFER SET TO 32 Mb

 *******************************************************************************
 NEW DEFAULT: DFT INTEGRATION GRID INCREASED TO XLGRID
 NEW DEFAULT: DIIS ACCELERATOR ACTIVE
 USE KEYWORD NODIIS TO TURN IT OFF
 *******************************************************************************

 INFORMATION **** DFTD3_INPUT **** PERFORM LATEST DISPERSION CORRECTION DFT-D3(BJ) WITH AUTOMATIC PARAMETER SETUP
 PLEASE CITE:
 (1) DFT-D3 Reference
  S. Grimme, J. Antony, S. Ehrlich, and H. Krieg, J. Chem. Phys. 132 (2010), 154104
 (2) BJ-Damping Reference
  S. Grimme, S. Ehrlich, and L. Goerigk, J. Comput. Chem. 32 (2011), 1456-1465
 (3) General DFT-D Review
  S. Grimme, A. Hansen, J. G. Brandenburg, and C. Bannwarth,
  Chem. Rev. 116 (2016), 5105-5154

 INFORMATION **** TOLINTEG **** COULOMB AND EXCHANGE SERIES TOLERANCES MODIFIED
 INFORMATION **** TOLDEE **** SCF TOL ON TOTAL ENERGY SET TO           8
 INFORMATION **** DFTD3_INPUT **** PERFORM DISPERSION CORRECTION DFT-D3(BJ) IN THE BECKE-JOHNSON DAMPING SCHEME

 PLEASE CITE:
 (1) DFT-D3 Reference
  S. Grimme, J. Antony, S. Ehrlich, and H. Krieg, J. Chem. Phys. 132 (2010), 154104
 (2) BJ-Damping Reference
  S. Grimme, S. Ehrlich, and L. Goerigk, J. Comput. Chem. 32 (2011), 1456-1465
 (3) General DFT-D Review
  S. Grimme, A. Hansen, J. G. Brandenburg, and C. Bannwarth,
  Chem. Rev. 116 (2016), 5105-5154

 *******************************************************************************
 N. OF ATOMS PER CELL       138  COULOMB OVERLAP TOL         (T1) 10**   -7
 NUMBER OF SHELLS           684  COULOMB PENETRATION TOL     (T2) 10**   -7
 NUMBER OF AO              1908  EXCHANGE OVERLAP TOL        (T3) 10**   -7
 N. OF ELECTRONS PER CELL   636  EXCHANGE PSEUDO OVP (F(G))  (T4) 10**  -10
 CORE ELECTRONS PER CELL    144  EXCHANGE PSEUDO OVP (P(G))  (T5) 10**  -40
 N. OF SYMMETRY OPERATORS    12  POLE ORDER IN MONO ZONE                  4
 *******************************************************************************
 TYPE OF CALCULATION :  RESTRICTED CLOSED SHELL
 KOHN-SHAM HAMILTONIAN

 (EXCHANGE)[CORRELATION] FUNCTIONAL:(PERDEW-BURKE-ERNZERHOF)[PERDEW-BURKE-ERNZERHOF]


 HYBRID EXCHANGE - PERCENTAGE OF FOCK EXCHANGE    25.0000
 CORE  PSEUDO POTENTIAL         TOL. ON PSEUDO              (TP) 10**- 6

 CAPPA:IS1  2;IS2  2;IS3  2; K PTS MONK NET   3; SYMMOPS:K SPACE  24;G SPACE  12

 *******************************************************************************
 MAX NUMBER OF SCF CYCLES      50  CONVERGENCE ON DELTAP        10**-18
 WEIGHT OF F(I) IN F(I+1)      30% CONVERGENCE ON ENERGY        10**- 8
 SHRINK. FACT.(MONKH.)    2  2  2  NUMBER OF K POINTS IN THE IBZ      3
 SHRINKING FACTOR(GILAT NET)    2  NUMBER OF K POINTS(GILAT NET)      3
 *******************************************************************************
 *** K POINTS COORDINATES (OBLIQUE COORDINATES IN UNITS OF IS =  2)
   1-R(  0  0  0)   2-R(  1  0  0)   3-R(  1  1  1)

 DIRECT LATTICE VECTORS COMPON. (A.U.)     RECIP. LATTICE VECTORS COMPON. (A.U.) 
        X            Y            Z              X            Y            Z
  -16.0691373   16.0691373   16.0691373      0.0000000    0.1955047    0.1955047
   16.0691373  -16.0691373   16.0691373      0.1955047    0.0000000    0.1955047
   16.0691373   16.0691373  -16.0691373      0.1955047    0.1955047    0.0000000

 DISK SPACE FOR EIGENVECTORS (FTN 10)    10921392 REALS

 SYMMETRY ADAPTION OF THE BLOCH FUNCTIONS ENABLED
 TTTTTTTTTTTTTTTTTTTTTTTTTTTTTT gordsh1     TELAPSE      196.83 TCPU       12.76

 MATRIX SIZE: P(G)10866756, F(G)  750684, P(G) IRR  457371, F(G) IRR   63688
 MAX G-VECTOR INDEX FOR 1- AND 2-ELECTRON INTEGRALS 135

 TTTTTTTTTTTTTTTTTTTTTTTTTTTTTT INPUT       TELAPSE      205.97 TCPU       21.89

 NEIGHBORS OF THE NON-EQUIVALENT ATOMS

 N = NUMBER OF NEIGHBORS AT DISTANCE R
    ATOM  N     R/ANG      R/AU   NEIGHBORS (ATOM LABELS AND CELL INDICES)
   1 H    1     1.0789     2.0387   79 C    0 0 0
   1 H    1     2.1456     4.0545  103 N    0 0 0
   1 H    1     2.2217     4.1984  115 C    0 0 0
   1 H    1     2.4945     4.7140   44 H    0 1 0
   1 H    1     2.7637     5.2227   13 H    0 0 0
   1 H    1     2.9663     5.6055   21 H    0 0 0

  13 H    1     1.0789     2.0387  115 C    0 0 0
  13 H    1     2.1456     4.0545  127 N    0 0 0
  13 H    1     2.2217     4.1984   79 C    0 0 0
  13 H    1     2.4947     4.7143   47 H    0 1 0
  13 H    1     2.7637     5.2227    1 H    0 0 0
  13 H    1     2.9663     5.6055   10 H    0 0 0

  25 H    1     1.0917     2.0630   91 C    0 0 0
  25 H    1     1.7656     3.3366   37 H    0 0 0
  25 H    1     1.7746     3.3535   49 H    0 0 0
  25 H    1     2.1293     4.0239   67 C    0 0 0
  25 H    1     2.6552     5.0175  129 N    0 0 0
  25 H    1     2.6794     5.0634  127 N    1 0 1

  37 H    1     1.0949     2.0690   91 C    0 0 0
  37 H    1     1.7656     3.3366   25 H    0 0 0
  37 H    1     1.7657     3.3366   49 H    0 0 0
  37 H    1     2.1525     4.0676   67 C    0 0 0
  37 H    1     2.4945     4.7140    7 H    1 1 1
  37 H    1     2.4947     4.7143   24 H    1 1 1

  49 H    1     1.0917     2.0630   91 C    0 0 0
  49 H    1     1.7657     3.3366   37 H    0 0 0
  49 H    1     1.7746     3.3535   25 H    0 0 0
  49 H    1     2.1293     4.0238   67 C    0 0 0
  49 H    1     2.6554     5.0179  104 N    0 0 0
  49 H    1     2.6792     5.0629  103 N    1 0 1

  61 ZN   2     1.9939     3.7680  103 N    0 0 1  104 N   -1 0 0
  61 ZN   2     1.9940     3.7680  134 N    0 0 0  138 N    0 1 1
  61 ZN   2     2.9661     5.6050   49 H   -1 0 0   50 H    0 0 1
  61 ZN   2     2.9665     5.6059   32 H    0 1 1   36 H    0 0 0
  61 ZN   2     3.0099     5.6879   67 C   -1 0 0   68 C    0 0 1
  61 ZN   2     3.0100     5.6880   74 C    0 1 1   78 C    0 0 0

  67 C    1     1.3410     2.5341  127 N    1 0 1
  67 C    1     1.3410     2.5341  103 N    1 0 1
  67 C    1     1.4882     2.8123   91 C    0 0 0
  67 C    1     2.1293     4.0238   49 H    0 0 0
  67 C    1     2.1293     4.0239   25 H    0 0 0
  67 C    1     2.1525     4.0676   37 H    0 0 0

  79 C    1     1.0789     2.0387    1 H    0 0 0
  79 C    1     1.3648     2.5792  115 C    0 0 0
  79 C    1     1.3743     2.5971  103 N    0 0 0
  79 C    1     2.1721     4.1047   67 C   -1 0-1
  79 C    1     2.2166     4.1887  127 N    0 0 0
  79 C    1     2.2217     4.1984   13 H    0 0 0

  91 C    1     1.0917     2.0630   49 H    0 0 0
  91 C    1     1.0917     2.0630   25 H    0 0 0
  91 C    1     1.0949     2.0690   37 H    0 0 0
  91 C    1     1.4882     2.8123   67 C    0 0 0
  91 C    1     2.5022     4.7285  103 N    1 0 1
  91 C    1     2.5022     4.7286  127 N    1 0 1

 103 N    1     1.3410     2.5341   67 C   -1 0-1
 103 N    1     1.3743     2.5971   79 C    0 0 0
 103 N    1     1.9939     3.7680   61 ZN   0 0-1
 103 N    1     2.1456     4.0545    1 H    0 0 0
 103 N    1     2.2159     4.1875  127 N    0 0 0
 103 N    1     2.2166     4.1887  115 C    0 0 0

 115 C    1     1.0789     2.0387   13 H    0 0 0
 115 C    1     1.3648     2.5792   79 C    0 0 0
 115 C    1     1.3743     2.5971  127 N    0 0 0
 115 C    1     2.1721     4.1047   67 C   -1 0-1
 115 C    1     2.2166     4.1887  103 N    0 0 0
 115 C    1     2.2217     4.1984    1 H    0 0 0

 127 N    1     1.3410     2.5341   67 C   -1 0-1
 127 N    1     1.3743     2.5971  115 C    0 0 0
 127 N    1     1.9940     3.7680   65 ZN  -1 1 0
 127 N    1     2.1456     4.0545   13 H    0 0 0
 127 N    1     2.2159     4.1875  103 N    0 0 0
 127 N    1     2.2166     4.1887   79 C    0 0 0


 SYMMETRY ALLOWED ELASTIC DISTORTION 1
  0.5773503  0.0000000  0.0000000
  0.0000000  0.5773503  0.0000000
  0.0000000  0.0000000  0.5773503

 SYMMETRY ALLOWED INTERNAL DEGREE(S) OF FREEDOM:  34
 TTTTTTTTTTTTTTTTTTTTTTTTTTTTTT SYMM        TELAPSE      207.43 TCPU       23.35
 TTTTTTTTTTTTTTTTTTTTTTTTTTTTTT INT_SCREEN  TELAPSE      207.50 TCPU       23.42

 ************************************************************************
 ************************************************************************
 * ELAPIEZO OPTION, E. ALBANESE, A. ERBA, B. CIVALLERI, R. DOVESI       *
 *                                                                      *
 * IT IS ASSUMED THAT THE INPUT IS FROM AN OPTIMIZED RUN                *

 CONVERGENCE CRITERION FOR ENERGY, TOLDEE =          1.0000E-08
 CONVERGENCE CRITERION FOR RMS GRADIENT, TOLDEG =    3.0000E-04
 CONVERGENCE CRITERION FOR RMS DISPLACEMENT, TOLDEX  6.2000E-04
 MAGNITUDE OF STEPSIZE FOR ADIMENSIONAL STRAINS =    1.5000E-02
 NUMBER OF POINTS (TOTAL) IN NUMERICAL 2ND DERIVATIVE=        3
 ************************************************************************
 ************************************************************************

 ************************************************************************

  Y. NOEL POST DOC. TURIN 2002

  THIS ROUTINE EVALUATES THE NON ZERO ELEMENTS OF THE ELASTIC TENSOR 

  ORDER OF THE TENSOR : 4

 |  1 A    1 B    1 B     .      .      .     |
 |         1 A    1 B     .      .      .     |
 |                1 A     .      .      .     |
 |                       1 C     .      .     |
 |                              1 C     .     |
 |                                     1 C    |

 EACH  LETTER   CORRESPONDS  TO  AN  INDEPENDENT  COMPONENT.
 INTERDEPENDENT COMPONENTS (WITH SAME LETTER) ARE RELATED BY
 THE COEFFICIENT THAT PRECEEDS EACH LETTER.

 ************************************************************************


 ************************************************************************

  Y. NOEL POST DOC. TURIN 2002

  THIS ROUTINE EVALUATES THE NON ZERO ELEMENTS OF THE PIEZOELECTRIC TENSOR 

  ORDER OF THE TENSOR : 3

 |   .      .      .     1 A     .      .     |
 |   .      .      .      .     1 A     .     |
 |   .      .      .      .      .     1 A    |

 EACH  LETTER   CORRESPONDS  TO  AN  INDEPENDENT  COMPONENT.
 INTERDEPENDENT COMPONENTS (WITH SAME LETTER) ARE RELATED BY
 THE COEFFICIENT THAT PRECEEDS EACH LETTER.

 ************************************************************************


 LIST OF ACTIVE DEFORMATIONS: 
             4

 ************************************************************************
 CLAMPED ION APPROXIMATION - NO RELAXATION OF ATOMIC POSITIONS
 ************************************************************************

 INFORMATION **** EXCBUF **** EXCH. BIPO BUFFER: WORDS USED =     4000000
 WARNING **** EXCBUF **** EXCH. BIPO BUFFER TOO SMALL - TO AVOID I/O SET EXCHSIZE =     7652628

 DFT PARAMETERS

     ATOM       ELECTRONS   NET CHARGE   R(ANGSTROM)
   1   1  H       1.0000      0.0000     1.11000000
  61 230  ZN     20.0000      0.0000     1.37000000
  67   6  C       6.0000      0.0000     0.77000000
 103   7  N       7.0000      0.0000     0.74000000

 SIZE OF GRID=     646584
 TTTTTTTTTTTTTTTTTTTTTTTTTTTTTT MAKE_GRID2  TELAPSE      216.44 TCPU       27.32
 BECKE WEIGHT FUNCTION
 RADSAFE =     2.00
 TOLERANCES - DENSITY:10**- 6; POTENTIAL:10**- 9; GRID WGT:10**-14

 RADIAL INTEGRATION  - INTERVALS (POINTS,UPPER LIMIT):            1( 99,  4.0*R)

 ANGULAR INTEGRATION - INTERVALS (ACCURACY LEVEL [N. POINTS] UPPER LIMIT):
  1(  6[ 146]   0.2)  2( 11[ 302]   0.5)  3( 14[ 590]   0.9)  4( 18[1454]   3.5)
  5( 14[ 590]9999.0)
 TTTTTTTTTTTTTTTTTTTTTTTTTTTTTT INT_CALC    TELAPSE      216.49 TCPU       27.37
 EEEEEEEEEE INT_CALC TERMINATION  DATE 04 05 2020 TIME 10:49:57.6

 *******************************************************************************
 ZIF8_60degree                                                                   
 CRYSTAL - SCF - TYPE OF CALCULATION :  RESTRICTED CLOSED SHELL
 *******************************************************************************

 CAPPA:IS1  2;IS2  2;IS3  2; K PTS MONK NET   3; SYMMOPS:K SPACE  24;G SPACE  12

 TTTTTTTTTTTTTTTTTTTTTTTTTTTTTT SDIK        TELAPSE      217.17 TCPU       28.05

 AAAAAAAAAAAAAAAAAAAAAAAAAAAAAAAAAAAAAAAAAAAAAAAAAAAAAAAAAAAAAAAAAAAAAAAAAAAAAAA
         ATOMIC WAVEFUNCTION(S)


 NUCLEAR CHARGE  1.0  SYMMETRY SPECIES            S
 N. ELECTRONS    1.0  NUMBER OF PRIMITIVE GTOS    5
                      NUMBER OF CONTRACTED GTOS   3
                      NUMBER OF CLOSED SHELLS     0
                      OPEN SHELL OCCUPATION       1

  ZNUC SCFIT  TOTAL HF ENERGY   KINETIC ENERGY   VIRIAL THEOREM ACCURACY
   1.0   1   -4.998098153E-01  4.997907537E-01 -2.000038139E+00  9.6E-17

 NUCLEAR CHARGE 20.0  SYMMETRY SPECIES            S    P    D
 N. ELECTRONS   20.0  NUMBER OF PRIMITIVE GTOS    7    7    6
                      NUMBER OF CONTRACTED GTOS   5    5    3
                      NUMBER OF CLOSED SHELLS     2    1    1
                      OPEN SHELL OCCUPATION       0    0    0

  ZNUC SCFIT  TOTAL HF ENERGY   KINETIC ENERGY   VIRIAL THEOREM ACCURACY
  20.0  35   -2.259494290E+02  1.538488917E+02 -2.468645152E+00  3.9E-06

 NUCLEAR CHARGE  6.0  SYMMETRY SPECIES            S    P
 N. ELECTRONS    6.0  NUMBER OF PRIMITIVE GTOS   11    5
                      NUMBER OF CONTRACTED GTOS   4    3
                      NUMBER OF CLOSED SHELLS     2    0
                      OPEN SHELL OCCUPATION       0    2

  ZNUC SCFIT  TOTAL HF ENERGY   KINETIC ENERGY   VIRIAL THEOREM ACCURACY
   6.0  11   -3.768480057E+01  3.769831118E+01 -1.999641612E+00  2.0E-06

 NUCLEAR CHARGE  7.0  SYMMETRY SPECIES            S    P
 N. ELECTRONS    7.0  NUMBER OF PRIMITIVE GTOS   11    5
                      NUMBER OF CONTRACTED GTOS   4    3
                      NUMBER OF CLOSED SHELLS     2    0
                      OPEN SHELL OCCUPATION       0    3

  ZNUC SCFIT  TOTAL HF ENERGY   KINETIC ENERGY   VIRIAL THEOREM ACCURACY
   7.0  11   -5.439473665E+01  5.441433682E+01 -1.999639798E+00  3.6E-06

 AAAAAAAAAAAAAAAAAAAAAAAAAAAAAAAAAAAAAAAAAAAAAAAAAAAAAAAAAAAAAAAAAAAAAAAAAAAAAAA

 CHARGE NORMALIZATION FACTOR   1.00000000
 TOTAL ATOMIC CHARGES:
   1.0000000   1.0000000   1.0000000   1.0000000   1.0000000   1.0000000
   1.0000000   1.0000000   1.0000000   1.0000000   1.0000000   1.0000000
   1.0000000   1.0000000   1.0000000   1.0000000   1.0000000   1.0000000
   1.0000000   1.0000000   1.0000000   1.0000000   1.0000000   1.0000000
   1.0000000   1.0000000   1.0000000   1.0000000   1.0000000   1.0000000
   1.0000000   1.0000000   1.0000000   1.0000000   1.0000000   1.0000000
   1.0000000   1.0000000   1.0000000   1.0000000   1.0000000   1.0000000
   1.0000000   1.0000000   1.0000000   1.0000000   1.0000000   1.0000000
   1.0000000   1.0000000   1.0000000   1.0000000   1.0000000   1.0000000
   1.0000000   1.0000000   1.0000000   1.0000000   1.0000000   1.0000000
  20.0000000  20.0000000  20.0000000  20.0000000  20.0000000  20.0000000
   6.0000000   6.0000000   6.0000000   6.0000000   6.0000000   6.0000000
   6.0000000   6.0000000   6.0000000   6.0000000   6.0000000   6.0000000
   6.0000000   6.0000000   6.0000000   6.0000000   6.0000000   6.0000000
   6.0000000   6.0000000   6.0000000   6.0000000   6.0000000   6.0000000
   6.0000000   6.0000000   6.0000000   6.0000000   6.0000000   6.0000000
   6.0000000   6.0000000   6.0000000   6.0000000   6.0000000   6.0000000
   7.0000000   7.0000000   7.0000000   7.0000000   7.0000000   7.0000000
   7.0000000   7.0000000   7.0000000   7.0000000   7.0000000   7.0000000
   6.0000000   6.0000000   6.0000000   6.0000000   6.0000000   6.0000000
   6.0000000   6.0000000   6.0000000   6.0000000   6.0000000   6.0000000
   7.0000000   7.0000000   7.0000000   7.0000000   7.0000000   7.0000000
   7.0000000   7.0000000   7.0000000   7.0000000   7.0000000   7.0000000
 TTTTTTTTTTTTTTTTTTTTTTTTTTTTTT MOQGAD      TELAPSE      223.45 TCPU       34.33
 TTTTTTTTTTTTTTTTTTTTTTTTTTTTTT SHELLXN     TELAPSE      268.27 TCPU       50.76
 TTTTTTTTTTTTTTTTTTTTTTTTTTTTTT MONMO3      TELAPSE      276.71 TCPU       59.20
 NUMERICALLY INTEGRATED DENSITY    635.9998203338
 TTTTTTTTTTTTTTTTTTTTTTTTTTTTTT NUMDFT      TELAPSE      277.76 TCPU       60.25
 CYC   0 ETOT(AU) -4.560274718613E+03 DETOT -4.56E+03 tst  0.00E+00 PX  1.00E+00
 TTTTTTTTTTTTTTTTTTTTTTTTTTTTTT DIIS        TELAPSE      281.16 TCPU       63.66
 TTTTTTTTTTTTTTTTTTTTTTTTTTTTTT FDIK        TELAPSE      305.93 TCPU       80.79
 INSULATING STATE
 TOP OF VALENCE BANDS -    BAND    318; K    3; EIG -2.9999271E-01 AU
 TOP OF VALENCE BANDS -    BAND    318; K    1; EIG -3.0040394E-01 AU
 BOTTOM OF VIRTUAL BANDS - BAND    319; K    3; EIG -8.5358517E-02 AU
 DIRECT ENERGY BAND GAP:   5.8405 eV
 BOTTOM OF VIRTUAL BANDS - BAND    319; K    1; EIG -8.1555470E-02 AU
 TTTTTTTTTTTTTTTTTTTTTTTTTTTTTT PDIG        TELAPSE      308.87 TCPU       83.73
 CHARGE NORMALIZATION FACTOR   1.00000000
 TOTAL ATOMIC CHARGES:
   0.7902680   0.7902680   0.7902680   0.7902680   0.7902680   0.7902680
   0.7902680   0.7902680   0.7902680   0.7902680   0.7902680   0.7902680
   0.7902772   0.7902772   0.7902772   0.7902772   0.7902772   0.7902772
   0.7902772   0.7902772   0.7902772   0.7902772   0.7902772   0.7902772
   0.7450741   0.7450741   0.7450741   0.7450741   0.7450741   0.7450741
   0.7450741   0.7450741   0.7450741   0.7450741   0.7450741   0.7450741
   0.7551740   0.7551740   0.7551740   0.7551740   0.7551740   0.7551740
   0.7551740   0.7551740   0.7551740   0.7551740   0.7551740   0.7551740
   0.7450842   0.7450842   0.7450842   0.7450842   0.7450842   0.7450842
   0.7450842   0.7450842   0.7450842   0.7450842   0.7450842   0.7450842
  18.3512480  18.3512480  18.3512480  18.3512480  18.3512480  18.3512480
   5.5888946   5.5888946   5.5888946   5.5888946   5.5888946   5.5888946
   5.5888946   5.5888946   5.5888946   5.5888946   5.5888946   5.5888946
   6.1786400   6.1786400   6.1786400   6.1786400   6.1786400   6.1786400
   6.1786400   6.1786400   6.1786400   6.1786400   6.1786400   6.1786400
   6.6851791   6.6851791   6.6851791   6.6851791   6.6851791   6.6851791
   6.6851791   6.6851791   6.6851791   6.6851791   6.6851791   6.6851791
   7.6835824   7.6835824   7.6835824   7.6835824   7.6835824   7.6835824
   7.6835824   7.6835824   7.6835824   7.6835824   7.6835824   7.6835824
   6.1786352   6.1786352   6.1786352   6.1786352   6.1786352   6.1786352
   6.1786352   6.1786352   6.1786352   6.1786352   6.1786352   6.1786352
   7.6835672   7.6835672   7.6835672   7.6835672   7.6835672   7.6835672
   7.6835672   7.6835672   7.6835672   7.6835672   7.6835672   7.6835672
 TTTTTTTTTTTTTTTTTTTTTTTTTTTTTT MOQGAD      TELAPSE      308.90 TCPU       83.75
 TTTTTTTTTTTTTTTTTTTTTTTTTTTTTT SHELLXN     TELAPSE      350.20 TCPU      100.79
 TTTTTTTTTTTTTTTTTTTTTTTTTTTTTT MONMO3      TELAPSE      450.60 TCPU      201.20
 NUMERICALLY INTEGRATED DENSITY    635.9998790333
 TTTTTTTTTTTTTTTTTTTTTTTTTTTTTT NUMDFT      TELAPSE      452.78 TCPU      203.38
 CYC   1 ETOT(AU) -4.538470631274E+03 DETOT  2.18E+01 tst  0.00E+00 PX  1.00E+00
 TTTTTTTTTTTTTTTTTTTTTTTTTTTTTT DIIS        TELAPSE      455.20 TCPU      205.79
 DIIS TEST: 0.19156E+02 AT SCF   CYCLE   1 - MIX   30 %
 TTTTTTTTTTTTTTTTTTTTTTTTTTTTTT FDIK        TELAPSE      464.92 TCPU      209.32
 INSULATING STATE
 TOP OF VALENCE BANDS -    BAND    318; K    3; EIG -2.0875437E-01 AU
 TOP OF VALENCE BANDS -    BAND    318; K    1; EIG -2.0907286E-01 AU
 BOTTOM OF VIRTUAL BANDS - BAND    319; K    3; EIG  8.1063848E-03 AU
 DIRECT ENERGY BAND GAP:   5.9011 eV
 BOTTOM OF VIRTUAL BANDS - BAND    319; K    1; EIG  8.3572500E-03 AU
 TTTTTTTTTTTTTTTTTTTTTTTTTTTTTT PDIG        TELAPSE      465.40 TCPU      209.81
 CHARGE NORMALIZATION FACTOR   1.00000000
 TOTAL ATOMIC CHARGES:
   0.9239472   0.9239472   0.9239472   0.9239472   0.9239472   0.9239472
   0.9239472   0.9239472   0.9239472   0.9239472   0.9239472   0.9239472
   0.9241769   0.9241769   0.9241769   0.9241769   0.9241769   0.9241769
   0.9241769   0.9241769   0.9241769   0.9241769   0.9241769   0.9241769
   0.8600755   0.8600755   0.8600755   0.8600755   0.8600755   0.8600755
   0.8600755   0.8600755   0.8600755   0.8600755   0.8600755   0.8600755
   0.9010972   0.9010972   0.9010972   0.9010972   0.9010972   0.9010972
   0.9010972   0.9010972   0.9010972   0.9010972   0.9010972   0.9010972
   0.8597570   0.8597570   0.8597570   0.8597570   0.8597570   0.8597570
   0.8597570   0.8597570   0.8597570   0.8597570   0.8597570   0.8597570
  18.7727323  18.7727323  18.7727323  18.7727323  18.7727323  18.7727323
   5.7906572   5.7906572   5.7906572   5.7906572   5.7906572   5.7906572
   5.7906572   5.7906572   5.7906572   5.7906572   5.7906572   5.7906572
   5.9716821   5.9716821   5.9716821   5.9716821   5.9716821   5.9716821
   5.9716821   5.9716821   5.9716821   5.9716821   5.9716821   5.9716821
   6.2711058   6.2711058   6.2711058   6.2711058   6.2711058   6.2711058
   6.2711058   6.2711058   6.2711058   6.2711058   6.2711058   6.2711058
   7.5697880   7.5697880   7.5697880   7.5697880   7.5697880   7.5697880
   7.5697880   7.5697880   7.5697880   7.5697880   7.5697880   7.5697880
   5.9715158   5.9715158   5.9715158   5.9715158   5.9715158   5.9715158
   5.9715158   5.9715158   5.9715158   5.9715158   5.9715158   5.9715158
   7.5698312   7.5698312   7.5698312   7.5698312   7.5698312   7.5698312
   7.5698312   7.5698312   7.5698312   7.5698312   7.5698312   7.5698312
 TTTTTTTTTTTTTTTTTTTTTTTTTTTTTT MOQGAD      TELAPSE      465.42 TCPU      209.82
 TTTTTTTTTTTTTTTTTTTTTTTTTTTTTT SHELLXN     TELAPSE      505.06 TCPU      226.62
 TTTTTTTTTTTTTTTTTTTTTTTTTTTTTT MONMO3      TELAPSE      509.51 TCPU      231.07
 NUMERICALLY INTEGRATED DENSITY    635.9998630286
 TTTTTTTTTTTTTTTTTTTTTTTTTTTTTT NUMDFT      TELAPSE      511.72 TCPU      233.28
 CYC   2 ETOT(AU) -4.539228776886E+03 DETOT -7.58E-01 tst  1.55E-03 PX  1.37E-01
 TTTTTTTTTTTTTTTTTTTTTTTTTTTTTT DIIS        TELAPSE      523.72 TCPU      245.28
 DIIS TEST: 0.64776E+01 AT SCF   CYCLE   2 - DIIS ACTIVE - HISTORY:     2 CYCLES
 TTTTTTTTTTTTTTTTTTTTTTTTTTTTTT FDIK        TELAPSE      538.49 TCPU      253.88
 INSULATING STATE
 TOP OF VALENCE BANDS -    BAND    318; K    3; EIG -2.2539973E-01 AU
 TOP OF VALENCE BANDS -    BAND    318; K    1; EIG -2.2605182E-01 AU
 BOTTOM OF VIRTUAL BANDS - BAND    319; K    1; EIG  1.9741565E-02 AU
 INDIRECT ENERGY BAND GAP:   6.6706 eV
 TTTTTTTTTTTTTTTTTTTTTTTTTTTTTT PDIG        TELAPSE      538.94 TCPU      254.33
 CHARGE NORMALIZATION FACTOR   1.00000000
 TOTAL ATOMIC CHARGES:
   0.8864881   0.8864881   0.8864881   0.8864881   0.8864881   0.8864881
   0.8864881   0.8864881   0.8864881   0.8864881   0.8864881   0.8864881
   0.8866667   0.8866667   0.8866667   0.8866667   0.8866667   0.8866667
   0.8866667   0.8866667   0.8866667   0.8866667   0.8866667   0.8866667
   0.8437611   0.8437611   0.8437611   0.8437611   0.8437611   0.8437611
   0.8437611   0.8437611   0.8437611   0.8437611   0.8437611   0.8437611
   0.8762960   0.8762960   0.8762960   0.8762960   0.8762960   0.8762960
   0.8762960   0.8762960   0.8762960   0.8762960   0.8762960   0.8762960
   0.8436526   0.8436526   0.8436526   0.8436526   0.8436526   0.8436526
   0.8436526   0.8436526   0.8436526   0.8436526   0.8436526   0.8436526
  18.5176331  18.5176331  18.5176331  18.5176331  18.5176331  18.5176331
   5.6285749   5.6285749   5.6285749   5.6285749   5.6285749   5.6285749
   5.6285749   5.6285749   5.6285749   5.6285749   5.6285749   5.6285749
   6.0441279   6.0441279   6.0441279   6.0441279   6.0441279   6.0441279
   6.0441279   6.0441279   6.0441279   6.0441279   6.0441279   6.0441279
   6.3357761   6.3357761   6.3357761   6.3357761   6.3357761   6.3357761
   6.3357761   6.3357761   6.3357761   6.3357761   6.3357761   6.3357761
   7.6760254   7.6760254   7.6760254   7.6760254   7.6760254   7.6760254
   7.6760254   7.6760254   7.6760254   7.6760254   7.6760254   7.6760254
   6.0440383   6.0440383   6.0440383   6.0440383   6.0440383   6.0440383
   6.0440383   6.0440383   6.0440383   6.0440383   6.0440383   6.0440383
   7.6757764   7.6757764   7.6757764   7.6757764   7.6757764   7.6757764
   7.6757764   7.6757764   7.6757764   7.6757764   7.6757764   7.6757764
 TTTTTTTTTTTTTTTTTTTTTTTTTTTTTT MOQGAD      TELAPSE      538.96 TCPU      254.35
 TTTTTTTTTTTTTTTTTTTTTTTTTTTTTT SHELLXN     TELAPSE      577.40 TCPU      271.20
 TTTTTTTTTTTTTTTTTTTTTTTTTTTTTT MONMO3      TELAPSE      582.23 TCPU      276.03
 NUMERICALLY INTEGRATED DENSITY    635.9998673534
 TTTTTTTTTTTTTTTTTTTTTTTTTTTTTT NUMDFT      TELAPSE      584.38 TCPU      278.18
 CYC   3 ETOT(AU) -4.539540202134E+03 DETOT -3.11E-01 tst  6.46E-04 PX  7.48E-02
 TTTTTTTTTTTTTTTTTTTTTTTTTTTTTT DIIS        TELAPSE      588.09 TCPU      281.89
 DIIS TEST: 0.10910E+01 AT SCF   CYCLE   3 - DIIS ACTIVE - HISTORY:     3 CYCLES
 TTTTTTTTTTTTTTTTTTTTTTTTTTTTTT FDIK        TELAPSE      597.83 TCPU      285.11
 INSULATING STATE
 TOP OF VALENCE BANDS -    BAND    318; K    3; EIG -2.3074379E-01 AU
 TOP OF VALENCE BANDS -    BAND    318; K    1; EIG -2.3130195E-01 AU
 BOTTOM OF VIRTUAL BANDS - BAND    319; K    3; EIG  1.4814238E-02 AU
 DIRECT ENERGY BAND GAP:   6.6820 eV
 BOTTOM OF VIRTUAL BANDS - BAND    319; K    1; EIG  1.7400274E-02 AU
 TTTTTTTTTTTTTTTTTTTTTTTTTTTTTT PDIG        TELAPSE      598.20 TCPU      285.48
 CHARGE NORMALIZATION FACTOR   1.00000000
 TOTAL ATOMIC CHARGES:
   0.8800682   0.8800682   0.8800682   0.8800682   0.8800682   0.8800682
   0.8800682   0.8800682   0.8800682   0.8800682   0.8800682   0.8800682
   0.8799505   0.8799505   0.8799505   0.8799505   0.8799505   0.8799505
   0.8799505   0.8799505   0.8799505   0.8799505   0.8799505   0.8799505
   0.8306748   0.8306748   0.8306748   0.8306748   0.8306748   0.8306748
   0.8306748   0.8306748   0.8306748   0.8306748   0.8306748   0.8306748
   0.8592102   0.8592102   0.8592102   0.8592102   0.8592102   0.8592102
   0.8592102   0.8592102   0.8592102   0.8592102   0.8592102   0.8592102
   0.8306705   0.8306705   0.8306705   0.8306705   0.8306705   0.8306705
   0.8306705   0.8306705   0.8306705   0.8306705   0.8306705   0.8306705
  18.5360899  18.5360899  18.5360899  18.5360899  18.5360899  18.5360899
   5.6647263   5.6647263   5.6647263   5.6647263   5.6647263   5.6647263
   5.6647263   5.6647263   5.6647263   5.6647263   5.6647263   5.6647263
   6.0422469   6.0422469   6.0422469   6.0422469   6.0422469   6.0422469
   6.0422469   6.0422469   6.0422469   6.0422469   6.0422469   6.0422469
   6.3783894   6.3783894   6.3783894   6.3783894   6.3783894   6.3783894
   6.3783894   6.3783894   6.3783894   6.3783894   6.3783894   6.3783894
   7.6620192   7.6620192   7.6620192   7.6620192   7.6620192   7.6620192
   7.6620192   7.6620192   7.6620192   7.6620192   7.6620192   7.6620192
   6.0420502   6.0420502   6.0420502   6.0420502   6.0420502   6.0420502
   6.0420502   6.0420502   6.0420502   6.0420502   6.0420502   6.0420502
   7.6619489   7.6619489   7.6619489   7.6619489   7.6619489   7.6619489
   7.6619489   7.6619489   7.6619489   7.6619489   7.6619489   7.6619489
 TTTTTTTTTTTTTTTTTTTTTTTTTTTTTT MOQGAD      TELAPSE      598.22 TCPU      285.50
 TTTTTTTTTTTTTTTTTTTTTTTTTTTTTT SHELLXN     TELAPSE      633.11 TCPU      302.34
 TTTTTTTTTTTTTTTTTTTTTTTTTTTTTT MONMO3      TELAPSE      636.90 TCPU      306.13
 NUMERICALLY INTEGRATED DENSITY    635.9998677665
 TTTTTTTTTTTTTTTTTTTTTTTTTTTTTT NUMDFT      TELAPSE      639.04 TCPU      308.27
 CYC   4 ETOT(AU) -4.539602117008E+03 DETOT -6.19E-02 tst  5.19E-05 PX  3.04E-02
 TTTTTTTTTTTTTTTTTTTTTTTTTTTTTT DIIS        TELAPSE      640.47 TCPU      309.70
 DIIS TEST: 0.19617E-01 AT SCF   CYCLE   4 - DIIS ACTIVE - HISTORY:     4 CYCLES
 TTTTTTTTTTTTTTTTTTTTTTTTTTTTTT FDIK        TELAPSE      652.95 TCPU      318.10
 INSULATING STATE
 TOP OF VALENCE BANDS -    BAND    318; K    3; EIG -2.3094778E-01 AU
 TOP OF VALENCE BANDS -    BAND    318; K    1; EIG -2.3151181E-01 AU
 BOTTOM OF VIRTUAL BANDS - BAND    319; K    3; EIG  1.5343388E-02 AU
 DIRECT ENERGY BAND GAP:   6.7019 eV
 BOTTOM OF VIRTUAL BANDS - BAND    319; K    1; EIG  1.7696650E-02 AU
 TTTTTTTTTTTTTTTTTTTTTTTTTTTTTT PDIG        TELAPSE      653.29 TCPU      318.44
 CHARGE NORMALIZATION FACTOR   1.00000000
 TOTAL ATOMIC CHARGES:
   0.8801714   0.8801714   0.8801714   0.8801714   0.8801714   0.8801714
   0.8801714   0.8801714   0.8801714   0.8801714   0.8801714   0.8801714
   0.8802009   0.8802009   0.8802009   0.8802009   0.8802009   0.8802009
   0.8802009   0.8802009   0.8802009   0.8802009   0.8802009   0.8802009
   0.8303790   0.8303790   0.8303790   0.8303790   0.8303790   0.8303790
   0.8303790   0.8303790   0.8303790   0.8303790   0.8303790   0.8303790
   0.8617389   0.8617389   0.8617389   0.8617389   0.8617389   0.8617389
   0.8617389   0.8617389   0.8617389   0.8617389   0.8617389   0.8617389
   0.8304079   0.8304079   0.8304079   0.8304079   0.8304079   0.8304079
   0.8304079   0.8304079   0.8304079   0.8304079   0.8304079   0.8304079
  18.5262340  18.5262340  18.5262340  18.5262340  18.5262340  18.5262340
   5.6730744   5.6730744   5.6730744   5.6730744   5.6730744   5.6730744
   5.6730744   5.6730744   5.6730744   5.6730744   5.6730744   5.6730744
   6.0448291   6.0448291   6.0448291   6.0448291   6.0448291   6.0448291
   6.0448291   6.0448291   6.0448291   6.0448291   6.0448291   6.0448291
   6.3748746   6.3748746   6.3748746   6.3748746   6.3748746   6.3748746
   6.3748746   6.3748746   6.3748746   6.3748746   6.3748746   6.3748746
   7.6582709   7.6582709   7.6582709   7.6582709   7.6582709   7.6582709
   7.6582709   7.6582709   7.6582709   7.6582709   7.6582709   7.6582709
   6.0447176   6.0447176   6.0447176   6.0447176   6.0447176   6.0447176
   6.0447176   6.0447176   6.0447176   6.0447176   6.0447176   6.0447176
   7.6582181   7.6582181   7.6582181   7.6582181   7.6582181   7.6582181
   7.6582181   7.6582181   7.6582181   7.6582181   7.6582181   7.6582181
 TTTTTTTTTTTTTTTTTTTTTTTTTTTTTT MOQGAD      TELAPSE      653.30 TCPU      318.46
 TTTTTTTTTTTTTTTTTTTTTTTTTTTTTT SHELLXN     TELAPSE      688.92 TCPU      335.30
 TTTTTTTTTTTTTTTTTTTTTTTTTTTTTT MONMO3      TELAPSE      690.65 TCPU      337.02
 NUMERICALLY INTEGRATED DENSITY    635.9998676841
 TTTTTTTTTTTTTTTTTTTTTTTTTTTTTT NUMDFT      TELAPSE      692.78 TCPU      339.16
 CYC   5 ETOT(AU) -4.539603350503E+03 DETOT -1.23E-03 tst  1.22E-06 PX  4.82E-03
 TTTTTTTTTTTTTTTTTTTTTTTTTTTTTT DIIS        TELAPSE      698.64 TCPU      345.01
 DIIS TEST: 0.46618E-02 AT SCF   CYCLE   5 - DIIS ACTIVE - HISTORY:     5 CYCLES
 TTTTTTTTTTTTTTTTTTTTTTTTTTTTTT FDIK        TELAPSE      711.54 TCPU      353.47
 INSULATING STATE
 TOP OF VALENCE BANDS -    BAND    318; K    3; EIG -2.3082905E-01 AU
 TOP OF VALENCE BANDS -    BAND    318; K    1; EIG -2.3139690E-01 AU
 BOTTOM OF VIRTUAL BANDS - BAND    319; K    3; EIG  1.5327722E-02 AU
 DIRECT ENERGY BAND GAP:   6.6983 eV
 BOTTOM OF VIRTUAL BANDS - BAND    319; K    1; EIG  1.7750150E-02 AU
 TTTTTTTTTTTTTTTTTTTTTTTTTTTTTT PDIG        TELAPSE      712.47 TCPU      354.39
 CHARGE NORMALIZATION FACTOR   1.00000000
 TOTAL ATOMIC CHARGES:
   0.8796894   0.8796894   0.8796894   0.8796894   0.8796894   0.8796894
   0.8796894   0.8796894   0.8796894   0.8796894   0.8796894   0.8796894
   0.8797031   0.8797031   0.8797031   0.8797031   0.8797031   0.8797031
   0.8797031   0.8797031   0.8797031   0.8797031   0.8797031   0.8797031
   0.8312040   0.8312040   0.8312040   0.8312040   0.8312040   0.8312040
   0.8312040   0.8312040   0.8312040   0.8312040   0.8312040   0.8312040
   0.8615848   0.8615848   0.8615848   0.8615848   0.8615848   0.8615848
   0.8615848   0.8615848   0.8615848   0.8615848   0.8615848   0.8615848
   0.8312251   0.8312251   0.8312251   0.8312251   0.8312251   0.8312251
   0.8312251   0.8312251   0.8312251   0.8312251   0.8312251   0.8312251
  18.5251529  18.5251529  18.5251529  18.5251529  18.5251529  18.5251529
   5.6643149   5.6643149   5.6643149   5.6643149   5.6643149   5.6643149
   5.6643149   5.6643149   5.6643149   5.6643149   5.6643149   5.6643149
   6.0439536   6.0439536   6.0439536   6.0439536   6.0439536   6.0439536
   6.0439536   6.0439536   6.0439536   6.0439536   6.0439536   6.0439536
   6.3735613   6.3735613   6.3735613   6.3735613   6.3735613   6.3735613
   6.3735613   6.3735613   6.3735613   6.3735613   6.3735613   6.3735613
   7.6641111   7.6641111   7.6641111   7.6641111   7.6641111   7.6641111
   7.6641111   7.6641111   7.6641111   7.6641111   7.6641111   7.6641111
   6.0439832   6.0439832   6.0439832   6.0439832   6.0439832   6.0439832
   6.0439832   6.0439832   6.0439832   6.0439832   6.0439832   6.0439832
   7.6640931   7.6640931   7.6640931   7.6640931   7.6640931   7.6640931
   7.6640931   7.6640931   7.6640931   7.6640931   7.6640931   7.6640931
 TTTTTTTTTTTTTTTTTTTTTTTTTTTTTT MOQGAD      TELAPSE      712.48 TCPU      354.41
 TTTTTTTTTTTTTTTTTTTTTTTTTTTTTT SHELLXN     TELAPSE      747.76 TCPU      371.21
 TTTTTTTTTTTTTTTTTTTTTTTTTTTTTT MONMO3      TELAPSE      757.68 TCPU      381.12
 NUMERICALLY INTEGRATED DENSITY    635.9998677852
 TTTTTTTTTTTTTTTTTTTTTTTTTTTTTT NUMDFT      TELAPSE      760.37 TCPU      383.81
 CYC   6 ETOT(AU) -4.539603564682E+03 DETOT -2.14E-04 tst  4.63E-07 PX  1.75E-03
 TTTTTTTTTTTTTTTTTTTTTTTTTTTTTT DIIS        TELAPSE      763.18 TCPU      386.62
 DIIS TEST: 0.14770E-02 AT SCF   CYCLE   6 - DIIS ACTIVE - HISTORY:     6 CYCLES
 TTTTTTTTTTTTTTTTTTTTTTTTTTTTTT FDIK        TELAPSE      775.29 TCPU      394.38
 INSULATING STATE
 TOP OF VALENCE BANDS -    BAND    318; K    3; EIG -2.3083152E-01 AU
 TOP OF VALENCE BANDS -    BAND    318; K    1; EIG -2.3139526E-01 AU
 BOTTOM OF VIRTUAL BANDS - BAND    319; K    3; EIG  1.5316970E-02 AU
 DIRECT ENERGY BAND GAP:   6.6980 eV
 BOTTOM OF VIRTUAL BANDS - BAND    319; K    1; EIG  1.7771622E-02 AU
 TTTTTTTTTTTTTTTTTTTTTTTTTTTTTT PDIG        TELAPSE      776.74 TCPU      395.83
 CHARGE NORMALIZATION FACTOR   1.00000000
 TOTAL ATOMIC CHARGES:
   0.8799032   0.8799032   0.8799032   0.8799032   0.8799032   0.8799032
   0.8799032   0.8799032   0.8799032   0.8799032   0.8799032   0.8799032
   0.8799135   0.8799135   0.8799135   0.8799135   0.8799135   0.8799135
   0.8799135   0.8799135   0.8799135   0.8799135   0.8799135   0.8799135
   0.8309437   0.8309437   0.8309437   0.8309437   0.8309437   0.8309437
   0.8309437   0.8309437   0.8309437   0.8309437   0.8309437   0.8309437
   0.8612195   0.8612195   0.8612195   0.8612195   0.8612195   0.8612195
   0.8612195   0.8612195   0.8612195   0.8612195   0.8612195   0.8612195
   0.8309646   0.8309646   0.8309646   0.8309646   0.8309646   0.8309646
   0.8309646   0.8309646   0.8309646   0.8309646   0.8309646   0.8309646
  18.5253584  18.5253584  18.5253584  18.5253584  18.5253584  18.5253584
   5.6686062   5.6686062   5.6686062   5.6686062   5.6686062   5.6686062
   5.6686062   5.6686062   5.6686062   5.6686062   5.6686062   5.6686062
   6.0439499   6.0439499   6.0439499   6.0439499   6.0439499   6.0439499
   6.0439499   6.0439499   6.0439499   6.0439499   6.0439499   6.0439499
   6.3745537   6.3745537   6.3745537   6.3745537   6.3745537   6.3745537
   6.3745537   6.3745537   6.3745537   6.3745537   6.3745537   6.3745537
   7.6616311   7.6616311   7.6616311   7.6616311   7.6616311   7.6616311
   7.6616311   7.6616311   7.6616311   7.6616311   7.6616311   7.6616311
   6.0439668   6.0439668   6.0439668   6.0439668   6.0439668   6.0439668
   6.0439668   6.0439668   6.0439668   6.0439668   6.0439668   6.0439668
   7.6616685   7.6616685   7.6616685   7.6616685   7.6616685   7.6616685
   7.6616685   7.6616685   7.6616685   7.6616685   7.6616685   7.6616685
 TTTTTTTTTTTTTTTTTTTTTTTTTTTTTT MOQGAD      TELAPSE      776.76 TCPU      395.85
 TTTTTTTTTTTTTTTTTTTTTTTTTTTTTT SHELLXN     TELAPSE      813.02 TCPU      412.69
 TTTTTTTTTTTTTTTTTTTTTTTTTTTTTT MONMO3      TELAPSE      821.20 TCPU      420.87
 NUMERICALLY INTEGRATED DENSITY    635.9998677193
 TTTTTTTTTTTTTTTTTTTTTTTTTTTTTT NUMDFT      TELAPSE      823.40 TCPU      423.08
 CYC   7 ETOT(AU) -4.539603630986E+03 DETOT -6.63E-05 tst  1.84E-07 PX  5.63E-04
 TTTTTTTTTTTTTTTTTTTTTTTTTTTTTT DIIS        TELAPSE      825.16 TCPU      424.83
 DIIS TEST: 0.41216E-04 AT SCF   CYCLE   7 - DIIS ACTIVE - HISTORY:     7 CYCLES
 TTTTTTTTTTTTTTTTTTTTTTTTTTTTTT FDIK        TELAPSE      835.74 TCPU      430.77
 INSULATING STATE
 TOP OF VALENCE BANDS -    BAND    318; K    3; EIG -2.3082119E-01 AU
 TOP OF VALENCE BANDS -    BAND    318; K    1; EIG -2.3138601E-01 AU
 BOTTOM OF VIRTUAL BANDS - BAND    319; K    3; EIG  1.5359406E-02 AU
 DIRECT ENERGY BAND GAP:   6.6989 eV
 BOTTOM OF VIRTUAL BANDS - BAND    319; K    1; EIG  1.7779592E-02 AU
 TTTTTTTTTTTTTTTTTTTTTTTTTTTTTT PDIG        TELAPSE      837.30 TCPU      432.33
 CHARGE NORMALIZATION FACTOR   1.00000000
 TOTAL ATOMIC CHARGES:
   0.8799084   0.8799084   0.8799084   0.8799084   0.8799084   0.8799084
   0.8799084   0.8799084   0.8799084   0.8799084   0.8799084   0.8799084
   0.8799200   0.8799200   0.8799200   0.8799200   0.8799200   0.8799200
   0.8799200   0.8799200   0.8799200   0.8799200   0.8799200   0.8799200
   0.8308608   0.8308608   0.8308608   0.8308608   0.8308608   0.8308608
   0.8308608   0.8308608   0.8308608   0.8308608   0.8308608   0.8308608
   0.8613955   0.8613955   0.8613955   0.8613955   0.8613955   0.8613955
   0.8613955   0.8613955   0.8613955   0.8613955   0.8613955   0.8613955
   0.8308888   0.8308888   0.8308888   0.8308888   0.8308888   0.8308888
   0.8308888   0.8308888   0.8308888   0.8308888   0.8308888   0.8308888
  18.5253885  18.5253885  18.5253885  18.5253885  18.5253885  18.5253885
   5.6679535   5.6679535   5.6679535   5.6679535   5.6679535   5.6679535
   5.6679535   5.6679535   5.6679535   5.6679535   5.6679535   5.6679535
   6.0441315   6.0441315   6.0441315   6.0441315   6.0441315   6.0441315
   6.0441315   6.0441315   6.0441315   6.0441315   6.0441315   6.0441315
   6.3745600   6.3745600   6.3745600   6.3745600   6.3745600   6.3745600
   6.3745600   6.3745600   6.3745600   6.3745600   6.3745600   6.3745600
   7.6618009   7.6618009   7.6618009   7.6618009   7.6618009   7.6618009
   7.6618009   7.6618009   7.6618009   7.6618009   7.6618009   7.6618009
   6.0441098   6.0441098   6.0441098   6.0441098   6.0441098   6.0441098
   6.0441098   6.0441098   6.0441098   6.0441098   6.0441098   6.0441098
   7.6617766   7.6617766   7.6617766   7.6617766   7.6617766   7.6617766
   7.6617766   7.6617766   7.6617766   7.6617766   7.6617766   7.6617766
 TTTTTTTTTTTTTTTTTTTTTTTTTTTTTT MOQGAD      TELAPSE      837.32 TCPU      432.35
 TTTTTTTTTTTTTTTTTTTTTTTTTTTTTT SHELLXN     TELAPSE      881.00 TCPU      449.16
 TTTTTTTTTTTTTTTTTTTTTTTTTTTTTT MONMO3      TELAPSE      888.11 TCPU      456.28
 NUMERICALLY INTEGRATED DENSITY    635.9998677198
 TTTTTTTTTTTTTTTTTTTTTTTTTTTTTT NUMDFT      TELAPSE      890.28 TCPU      458.45
 CYC   8 ETOT(AU) -4.539603629977E+03 DETOT  1.01E-06 tst  6.27E-09 PX  9.42E-05
 TTTTTTTTTTTTTTTTTTTTTTTTTTTTTT DIIS        TELAPSE      893.47 TCPU      461.64
 DIIS TEST: 0.75406E-05 AT SCF   CYCLE   8 - DIIS ACTIVE - HISTORY:     8 CYCLES
 TTTTTTTTTTTTTTTTTTTTTTTTTTTTTT FDIK        TELAPSE      905.66 TCPU      465.17
 INSULATING STATE
 TOP OF VALENCE BANDS -    BAND    318; K    3; EIG -2.3082852E-01 AU
 TOP OF VALENCE BANDS -    BAND    318; K    1; EIG -2.3139285E-01 AU
 BOTTOM OF VIRTUAL BANDS - BAND    319; K    3; EIG  1.5320789E-02 AU
 DIRECT ENERGY BAND GAP:   6.6981 eV
 BOTTOM OF VIRTUAL BANDS - BAND    319; K    1; EIG  1.7773323E-02 AU
 TTTTTTTTTTTTTTTTTTTTTTTTTTTTTT PDIG        TELAPSE      906.70 TCPU      466.20
 CHARGE NORMALIZATION FACTOR   1.00000000
 TOTAL ATOMIC CHARGES:
   0.8799025   0.8799025   0.8799025   0.8799025   0.8799025   0.8799025
   0.8799025   0.8799025   0.8799025   0.8799025   0.8799025   0.8799025
   0.8799107   0.8799107   0.8799107   0.8799107   0.8799107   0.8799107
   0.8799107   0.8799107   0.8799107   0.8799107   0.8799107   0.8799107
   0.8309000   0.8309000   0.8309000   0.8309000   0.8309000   0.8309000
   0.8309000   0.8309000   0.8309000   0.8309000   0.8309000   0.8309000
   0.8613209   0.8613209   0.8613209   0.8613209   0.8613209   0.8613209
   0.8613209   0.8613209   0.8613209   0.8613209   0.8613209   0.8613209
   0.8309242   0.8309242   0.8309242   0.8309242   0.8309242   0.8309242
   0.8309242   0.8309242   0.8309242   0.8309242   0.8309242   0.8309242
  18.5252849  18.5252849  18.5252849  18.5252849  18.5252849  18.5252849
   5.6682349   5.6682349   5.6682349   5.6682349   5.6682349   5.6682349
   5.6682349   5.6682349   5.6682349   5.6682349   5.6682349   5.6682349
   6.0439476   6.0439476   6.0439476   6.0439476   6.0439476   6.0439476
   6.0439476   6.0439476   6.0439476   6.0439476   6.0439476   6.0439476
   6.3744730   6.3744730   6.3744730   6.3744730   6.3744730   6.3744730
   6.3744730   6.3744730   6.3744730   6.3744730   6.3744730   6.3744730
   7.6618826   7.6618826   7.6618826   7.6618826   7.6618826   7.6618826
   7.6618826   7.6618826   7.6618826   7.6618826   7.6618826   7.6618826
   6.0439413   6.0439413   6.0439413   6.0439413   6.0439413   6.0439413
   6.0439413   6.0439413   6.0439413   6.0439413   6.0439413   6.0439413
   7.6619198   7.6619198   7.6619198   7.6619198   7.6619198   7.6619198
   7.6619198   7.6619198   7.6619198   7.6619198   7.6619198   7.6619198
 TTTTTTTTTTTTTTTTTTTTTTTTTTTTTT MOQGAD      TELAPSE      906.71 TCPU      466.22
 TTTTTTTTTTTTTTTTTTTTTTTTTTTTTT SHELLXN     TELAPSE      943.97 TCPU      483.08
 TTTTTTTTTTTTTTTTTTTTTTTTTTTTTT MONMO3      TELAPSE      945.10 TCPU      484.21
 NUMERICALLY INTEGRATED DENSITY    635.9998677230
 TTTTTTTTTTTTTTTTTTTTTTTTTTTTTT NUMDFT      TELAPSE      947.88 TCPU      486.99
 CYC   9 ETOT(AU) -4.539603631184E+03 DETOT -1.21E-06 tst  1.56E-09 PX  5.05E-05
 TTTTTTTTTTTTTTTTTTTTTTTTTTTTTT DIIS        TELAPSE      949.72 TCPU      488.83
 DIIS TEST: 0.28541E-05 AT SCF   CYCLE   9 - DIIS ACTIVE - HISTORY:     9 CYCLES
 TTTTTTTTTTTTTTTTTTTTTTTTTTTTTT FDIK        TELAPSE      957.16 TCPU      490.93
 INSULATING STATE
 TOP OF VALENCE BANDS -    BAND    318; K    3; EIG -2.3082635E-01 AU
 TOP OF VALENCE BANDS -    BAND    318; K    1; EIG -2.3139096E-01 AU
 BOTTOM OF VIRTUAL BANDS - BAND    319; K    3; EIG  1.5340110E-02 AU
 DIRECT ENERGY BAND GAP:   6.6985 eV
 BOTTOM OF VIRTUAL BANDS - BAND    319; K    1; EIG  1.7775879E-02 AU
 TTTTTTTTTTTTTTTTTTTTTTTTTTTTTT PDIG        TELAPSE      957.50 TCPU      491.27
 CHARGE NORMALIZATION FACTOR   1.00000000
 TOTAL ATOMIC CHARGES:
   0.8798917   0.8798917   0.8798917   0.8798917   0.8798917   0.8798917
   0.8798917   0.8798917   0.8798917   0.8798917   0.8798917   0.8798917
   0.8799025   0.8799025   0.8799025   0.8799025   0.8799025   0.8799025
   0.8799025   0.8799025   0.8799025   0.8799025   0.8799025   0.8799025
   0.8309043   0.8309043   0.8309043   0.8309043   0.8309043   0.8309043
   0.8309043   0.8309043   0.8309043   0.8309043   0.8309043   0.8309043
   0.8613404   0.8613404   0.8613404   0.8613404   0.8613404   0.8613404
   0.8613404   0.8613404   0.8613404   0.8613404   0.8613404   0.8613404
   0.8309294   0.8309294   0.8309294   0.8309294   0.8309294   0.8309294
   0.8309294   0.8309294   0.8309294   0.8309294   0.8309294   0.8309294
  18.5253262  18.5253262  18.5253262  18.5253262  18.5253262  18.5253262
   5.6681318   5.6681318   5.6681318   5.6681318   5.6681318   5.6681318
   5.6681318   5.6681318   5.6681318   5.6681318   5.6681318   5.6681318
   6.0440637   6.0440637   6.0440637   6.0440637   6.0440637   6.0440637
   6.0440637   6.0440637   6.0440637   6.0440637   6.0440637   6.0440637
   6.3744923   6.3744923   6.3744923   6.3744923   6.3744923   6.3744923
   6.3744923   6.3744923   6.3744923   6.3744923   6.3744923   6.3744923
   7.6618134   7.6618134   7.6618134   7.6618134   7.6618134   7.6618134
   7.6618134   7.6618134   7.6618134   7.6618134   7.6618134   7.6618134
   6.0440450   6.0440450   6.0440450   6.0440450   6.0440450   6.0440450
   6.0440450   6.0440450   6.0440450   6.0440450   6.0440450   6.0440450
   7.6618222   7.6618222   7.6618222   7.6618222   7.6618222   7.6618222
   7.6618222   7.6618222   7.6618222   7.6618222   7.6618222   7.6618222
 TTTTTTTTTTTTTTTTTTTTTTTTTTTTTT MOQGAD      TELAPSE      957.52 TCPU      491.29
 TTTTTTTTTTTTTTTTTTTTTTTTTTTTTT SHELLXN     TELAPSE      996.87 TCPU      508.08
 TTTTTTTTTTTTTTTTTTTTTTTTTTTTTT MONMO3      TELAPSE      997.13 TCPU      508.34
 NUMERICALLY INTEGRATED DENSITY    635.9998677214
 TTTTTTTTTTTTTTTTTTTTTTTTTTTTTT NUMDFT      TELAPSE      999.31 TCPU      510.52
 CYC  10 ETOT(AU) -4.539603631250E+03 DETOT -6.59E-08 tst  5.12E-10 PX  2.14E-05
 TTTTTTTTTTTTTTTTTTTTTTTTTTTTTT DIIS        TELAPSE     1005.14 TCPU      516.35
 DIIS TEST: 0.21824E-06 AT SCF   CYCLE  10 - DIIS ACTIVE - HISTORY:    10 CYCLES
 TTTTTTTTTTTTTTTTTTTTTTTTTTTTTT FDIK        TELAPSE     1019.76 TCPU      526.26
 INSULATING STATE
 TOP OF VALENCE BANDS -    BAND    318; K    3; EIG -2.3082534E-01 AU
 TOP OF VALENCE BANDS -    BAND    318; K    1; EIG -2.3138983E-01 AU
 BOTTOM OF VIRTUAL BANDS - BAND    319; K    3; EIG  1.5337242E-02 AU
 DIRECT ENERGY BAND GAP:   6.6984 eV
 BOTTOM OF VIRTUAL BANDS - BAND    319; K    1; EIG  1.7775592E-02 AU
 TTTTTTTTTTTTTTTTTTTTTTTTTTTTTT PDIG        TELAPSE     1020.40 TCPU      526.90
 CHARGE NORMALIZATION FACTOR   1.00000000
 TOTAL ATOMIC CHARGES:
   0.8798988   0.8798988   0.8798988   0.8798988   0.8798988   0.8798988
   0.8798988   0.8798988   0.8798988   0.8798988   0.8798988   0.8798988
   0.8799095   0.8799095   0.8799095   0.8799095   0.8799095   0.8799095
   0.8799095   0.8799095   0.8799095   0.8799095   0.8799095   0.8799095
   0.8308942   0.8308942   0.8308942   0.8308942   0.8308942   0.8308942
   0.8308942   0.8308942   0.8308942   0.8308942   0.8308942   0.8308942
   0.8613429   0.8613429   0.8613429   0.8613429   0.8613429   0.8613429
   0.8613429   0.8613429   0.8613429   0.8613429   0.8613429   0.8613429
   0.8309199   0.8309199   0.8309199   0.8309199   0.8309199   0.8309199
   0.8309199   0.8309199   0.8309199   0.8309199   0.8309199   0.8309199
  18.5253163  18.5253163  18.5253163  18.5253163  18.5253163  18.5253163
   5.6681410   5.6681410   5.6681410   5.6681410   5.6681410   5.6681410
   5.6681410   5.6681410   5.6681410   5.6681410   5.6681410   5.6681410
   6.0440348   6.0440348   6.0440348   6.0440348   6.0440348   6.0440348
   6.0440348   6.0440348   6.0440348   6.0440348   6.0440348   6.0440348
   6.3745043   6.3745043   6.3745043   6.3745043   6.3745043   6.3745043
   6.3745043   6.3745043   6.3745043   6.3745043   6.3745043   6.3745043
   7.6618315   7.6618315   7.6618315   7.6618315   7.6618315   7.6618315
   7.6618315   7.6618315   7.6618315   7.6618315   7.6618315   7.6618315
   6.0440186   6.0440186   6.0440186   6.0440186   6.0440186   6.0440186
   6.0440186   6.0440186   6.0440186   6.0440186   6.0440186   6.0440186
   7.6618464   7.6618464   7.6618464   7.6618464   7.6618464   7.6618464
   7.6618464   7.6618464   7.6618464   7.6618464   7.6618464   7.6618464
 TTTTTTTTTTTTTTTTTTTTTTTTTTTTTT MOQGAD      TELAPSE     1020.41 TCPU      526.92
 TTTTTTTTTTTTTTTTTTTTTTTTTTTTTT SHELLXN     TELAPSE     1057.16 TCPU      543.76
 TTTTTTTTTTTTTTTTTTTTTTTTTTTTTT MONMO3      TELAPSE     1065.87 TCPU      552.47
 NUMERICALLY INTEGRATED DENSITY    635.9998677214
 TTTTTTTTTTTTTTTTTTTTTTTTTTTTTT NUMDFT      TELAPSE     1068.11 TCPU      554.71
 CYC  11 ETOT(AU) -4.539603631159E+03 DETOT  9.11E-08 tst  2.01E-11 PX  5.18E-06
 TTTTTTTTTTTTTTTTTTTTTTTTTTTTTT DIIS        TELAPSE     1070.58 TCPU      557.18
 DIIS TEST: 0.10919E-07 AT SCF   CYCLE  11 - DIIS ACTIVE - HISTORY:    11 CYCLES
 TTTTTTTTTTTTTTTTTTTTTTTTTTTTTT FDIK        TELAPSE     1079.12 TCPU      558.60
 INSULATING STATE
 TOP OF VALENCE BANDS -    BAND    318; K    3; EIG -2.3082628E-01 AU
 TOP OF VALENCE BANDS -    BAND    318; K    1; EIG -2.3139082E-01 AU
 BOTTOM OF VIRTUAL BANDS - BAND    319; K    3; EIG  1.5337318E-02 AU
 DIRECT ENERGY BAND GAP:   6.6985 eV
 BOTTOM OF VIRTUAL BANDS - BAND    319; K    1; EIG  1.7775591E-02 AU
 TTTTTTTTTTTTTTTTTTTTTTTTTTTTTT PDIG        TELAPSE     1079.64 TCPU      559.12
 CHARGE NORMALIZATION FACTOR   1.00000000
 TOTAL ATOMIC CHARGES:
   0.8798966   0.8798966   0.8798966   0.8798966   0.8798966   0.8798966
   0.8798966   0.8798966   0.8798966   0.8798966   0.8798966   0.8798966
   0.8799073   0.8799073   0.8799073   0.8799073   0.8799073   0.8799073
   0.8799073   0.8799073   0.8799073   0.8799073   0.8799073   0.8799073
   0.8308966   0.8308966   0.8308966   0.8308966   0.8308966   0.8308966
   0.8308966   0.8308966   0.8308966   0.8308966   0.8308966   0.8308966
   0.8613428   0.8613428   0.8613428   0.8613428   0.8613428   0.8613428
   0.8613428   0.8613428   0.8613428   0.8613428   0.8613428   0.8613428
   0.8309224   0.8309224   0.8309224   0.8309224   0.8309224   0.8309224
   0.8309224   0.8309224   0.8309224   0.8309224   0.8309224   0.8309224
  18.5253145  18.5253145  18.5253145  18.5253145  18.5253145  18.5253145
   5.6681415   5.6681415   5.6681415   5.6681415   5.6681415   5.6681415
   5.6681415   5.6681415   5.6681415   5.6681415   5.6681415   5.6681415
   6.0440417   6.0440417   6.0440417   6.0440417   6.0440417   6.0440417
   6.0440417   6.0440417   6.0440417   6.0440417   6.0440417   6.0440417
   6.3744967   6.3744967   6.3744967   6.3744967   6.3744967   6.3744967
   6.3744967   6.3744967   6.3744967   6.3744967   6.3744967   6.3744967
   7.6618293   7.6618293   7.6618293   7.6618293   7.6618293   7.6618293
   7.6618293   7.6618293   7.6618293   7.6618293   7.6618293   7.6618293
   6.0440243   6.0440243   6.0440243   6.0440243   6.0440243   6.0440243
   6.0440243   6.0440243   6.0440243   6.0440243   6.0440243   6.0440243
   7.6618435   7.6618435   7.6618435   7.6618435   7.6618435   7.6618435
   7.6618435   7.6618435   7.6618435   7.6618435   7.6618435   7.6618435
 TTTTTTTTTTTTTTTTTTTTTTTTTTTTTT MOQGAD      TELAPSE     1079.65 TCPU      559.13
 TTTTTTTTTTTTTTTTTTTTTTTTTTTTTT SHELLXN     TELAPSE     1117.17 TCPU      576.03
 TTTTTTTTTTTTTTTTTTTTTTTTTTTTTT MONMO3      TELAPSE     1117.44 TCPU      576.29
 NUMERICALLY INTEGRATED DENSITY    635.9998677215
 TTTTTTTTTTTTTTTTTTTTTTTTTTTTTT NUMDFT      TELAPSE     1119.64 TCPU      578.49
 CYC  12 ETOT(AU) -4.539603631175E+03 DETOT -1.63E-08 tst  7.50E-13 PX  1.46E-06
 TTTTTTTTTTTTTTTTTTTTTTTTTTTTTT DIIS        TELAPSE     1121.51 TCPU      580.36
 DIIS TEST: 0.10139E-08 AT SCF   CYCLE  12 - DIIS ACTIVE - HISTORY:    12 CYCLES
 TTTTTTTTTTTTTTTTTTTTTTTTTTTTTT FDIK        TELAPSE     1131.57 TCPU      583.62
 INSULATING STATE
 TOP OF VALENCE BANDS -    BAND    318; K    3; EIG -2.3082576E-01 AU
 TOP OF VALENCE BANDS -    BAND    318; K    1; EIG -2.3139029E-01 AU
 BOTTOM OF VIRTUAL BANDS - BAND    319; K    3; EIG  1.5337561E-02 AU
 DIRECT ENERGY BAND GAP:   6.6984 eV
 BOTTOM OF VIRTUAL BANDS - BAND    319; K    1; EIG  1.7775624E-02 AU
 TTTTTTTTTTTTTTTTTTTTTTTTTTTTTT PDIG        TELAPSE     1132.94 TCPU      584.98
 CHARGE NORMALIZATION FACTOR   1.00000000
 TOTAL ATOMIC CHARGES:
   0.8798972   0.8798972   0.8798972   0.8798972   0.8798972   0.8798972
   0.8798972   0.8798972   0.8798972   0.8798972   0.8798972   0.8798972
   0.8799079   0.8799079   0.8799079   0.8799079   0.8799079   0.8799079
   0.8799079   0.8799079   0.8799079   0.8799079   0.8799079   0.8799079
   0.8308962   0.8308962   0.8308962   0.8308962   0.8308962   0.8308962
   0.8308962   0.8308962   0.8308962   0.8308962   0.8308962   0.8308962
   0.8613423   0.8613423   0.8613423   0.8613423   0.8613423   0.8613423
   0.8613423   0.8613423   0.8613423   0.8613423   0.8613423   0.8613423
   0.8309220   0.8309220   0.8309220   0.8309220   0.8309220   0.8309220
   0.8309220   0.8309220   0.8309220   0.8309220   0.8309220   0.8309220
  18.5253160  18.5253160  18.5253160  18.5253160  18.5253160  18.5253160
   5.6681400   5.6681400   5.6681400   5.6681400   5.6681400   5.6681400
   5.6681400   5.6681400   5.6681400   5.6681400   5.6681400   5.6681400
   6.0440402   6.0440402   6.0440402   6.0440402   6.0440402   6.0440402
   6.0440402   6.0440402   6.0440402   6.0440402   6.0440402   6.0440402
   6.3745000   6.3745000   6.3745000   6.3745000   6.3745000   6.3745000
   6.3745000   6.3745000   6.3745000   6.3745000   6.3745000   6.3745000
   7.6618295   7.6618295   7.6618295   7.6618295   7.6618295   7.6618295
   7.6618295   7.6618295   7.6618295   7.6618295   7.6618295   7.6618295
   6.0440232   6.0440232   6.0440232   6.0440232   6.0440232   6.0440232
   6.0440232   6.0440232   6.0440232   6.0440232   6.0440232   6.0440232
   7.6618434   7.6618434   7.6618434   7.6618434   7.6618434   7.6618434
   7.6618434   7.6618434   7.6618434   7.6618434   7.6618434   7.6618434
 TTTTTTTTTTTTTTTTTTTTTTTTTTTTTT MOQGAD      TELAPSE     1132.96 TCPU      585.00
 TTTTTTTTTTTTTTTTTTTTTTTTTTTTTT SHELLXN     TELAPSE     1176.23 TCPU      601.81
 TTTTTTTTTTTTTTTTTTTTTTTTTTTTTT MONMO3      TELAPSE     1181.45 TCPU      607.04
 NUMERICALLY INTEGRATED DENSITY    635.9998677215
 TTTTTTTTTTTTTTTTTTTTTTTTTTTTTT NUMDFT      TELAPSE     1183.60 TCPU      609.18
 CYC  13 ETOT(AU) -4.539603631173E+03 DETOT  1.41E-09 tst  8.01E-14 PX  6.32E-07
 TTTTTTTTTTTTTTTTTTTTTTTTTTTTTT DIIS        TELAPSE     1185.63 TCPU      611.22
 DIIS TEST: 0.31911E-09 AT SCF   CYCLE  13 - DIIS ACTIVE - HISTORY:    13 CYCLES
 TTTTTTTTTTTTTTTTTTTTTTTTTTTTTT FDIK        TELAPSE     1195.87 TCPU      613.92
 INSULATING STATE
 TOP OF VALENCE BANDS -    BAND    318; K    3; EIG -2.3082592E-01 AU
 TOP OF VALENCE BANDS -    BAND    318; K    1; EIG -2.3139045E-01 AU
 BOTTOM OF VIRTUAL BANDS - BAND    319; K    3; EIG  1.5337454E-02 AU
 DIRECT ENERGY BAND GAP:   6.6984 eV
 BOTTOM OF VIRTUAL BANDS - BAND    319; K    1; EIG  1.7775611E-02 AU
 TTTTTTTTTTTTTTTTTTTTTTTTTTTTTT PDIG        TELAPSE     1196.81 TCPU      614.86
 CHARGE NORMALIZATION FACTOR   1.00000000
 TOTAL ATOMIC CHARGES:
   0.8798970   0.8798970   0.8798970   0.8798970   0.8798970   0.8798970
   0.8798970   0.8798970   0.8798970   0.8798970   0.8798970   0.8798970
   0.8799077   0.8799077   0.8799077   0.8799077   0.8799077   0.8799077
   0.8799077   0.8799077   0.8799077   0.8799077   0.8799077   0.8799077
   0.8308962   0.8308962   0.8308962   0.8308962   0.8308962   0.8308962
   0.8308962   0.8308962   0.8308962   0.8308962   0.8308962   0.8308962
   0.8613425   0.8613425   0.8613425   0.8613425   0.8613425   0.8613425
   0.8613425   0.8613425   0.8613425   0.8613425   0.8613425   0.8613425
   0.8309220   0.8309220   0.8309220   0.8309220   0.8309220   0.8309220
   0.8309220   0.8309220   0.8309220   0.8309220   0.8309220   0.8309220
  18.5253152  18.5253152  18.5253152  18.5253152  18.5253152  18.5253152
   5.6681408   5.6681408   5.6681408   5.6681408   5.6681408   5.6681408
   5.6681408   5.6681408   5.6681408   5.6681408   5.6681408   5.6681408
   6.0440404   6.0440404   6.0440404   6.0440404   6.0440404   6.0440404
   6.0440404   6.0440404   6.0440404   6.0440404   6.0440404   6.0440404
   6.3744991   6.3744991   6.3744991   6.3744991   6.3744991   6.3744991
   6.3744991   6.3744991   6.3744991   6.3744991   6.3744991   6.3744991
   7.6618297   7.6618297   7.6618297   7.6618297   7.6618297   7.6618297
   7.6618297   7.6618297   7.6618297   7.6618297   7.6618297   7.6618297
   6.0440234   6.0440234   6.0440234   6.0440234   6.0440234   6.0440234
   6.0440234   6.0440234   6.0440234   6.0440234   6.0440234   6.0440234
   7.6618435   7.6618435   7.6618435   7.6618435   7.6618435   7.6618435
   7.6618435   7.6618435   7.6618435   7.6618435   7.6618435   7.6618435
 TTTTTTTTTTTTTTTTTTTTTTTTTTTTTT MOQGAD      TELAPSE     1196.82 TCPU      614.88
 TTTTTTTTTTTTTTTTTTTTTTTTTTTTTT SHELLXN     TELAPSE     1213.46 TCPU      631.52
 +++ ENERGIES IN A.U. +++
 ::: EXT EL-POLE                                  -5.4438322213625E+03
 ::: EXT EL-SPHEROPOLE                             4.3596896066521E+01
 ::: BIELET ZONE E-E                               9.1831063594211E+03
 ::: TOTAL E-E                                     3.7828710341251E+03
 ::: TOTAL E-N + N-E                              -1.3085534725301E+04
 ::: TOTAL N-N                                     1.1141617534311E+03
 ::: KINETIC ENERGY                                4.0840366588126E+03
 ::: PSEUDO TOTAL   ENERGY                        -4.1044652789318E+03
 ::: VIRIAL COEFFICIENT                            9.9750520665752E-01
 TTTTTTTTTTTTTTTTTTTTTTTTTTTTTT MONMO3      TELAPSE     1215.15 TCPU      633.21
 NUMERICALLY INTEGRATED DENSITY    635.9998677215
 TTTTTTTTTTTTTTTTTTTTTTTTTTTTTT NUMDFT      TELAPSE     1217.38 TCPU      635.44
 CYC  14 ETOT(AU) -4.539603631175E+03 DETOT -1.84E-09 tst  6.39E-15 PX  6.32E-07

 == SCF ENDED - CONVERGENCE ON ENERGY      E(AU) -4.5396036311753E+03 CYCLES  14


 ENERGY EXPRESSION=HARTREE+FOCK EXCH*0.25000+(PBE        EXCH)*0.75000+PBE        CORR


 TOTAL ENERGY(DFT)(AU)( 14) -4.5396036311753E+03 DE-1.8E-09 tester 6.4E-15
 TTTTTTTTTTTTTTTTTTTTTTTTTTTTTT EDFT        TELAPSE     1217.39 TCPU      635.44

 *******************************************************************************
 *                             FORCE CALCULATION                               *
 *******************************************************************************

 TTTTTTTTTTTTTTTTTTTTTTTTTTTTTT NUMDFG      TELAPSE     1236.31 TCPU      654.36
 INFORMATION **** EXCPOG **** EXCH. BIPO BUFFER LENGTH (WORDS) =    16000000
 WARNING **** EXCPOG **** EXCH. BIPO BUFFER TOO SMALL - TO AVOID I/O SET EXCHSIZE =     7652628
 WARNING **** GENPOG **** COULOMB BIPO BUFFER TOO SMALL - TO AVOID I/O SET BIPOSIZE =     6807000
 INFORMATION **** GENPOG **** BIPO BUFFER LENGTH (WORDS) =     4000000
 TTTTTTTTTTTTTTTTTTTTTTTTTTTTTT SHELXG      TELAPSE     1357.28 TCPU      751.38


 D3 DISPERSION ENERGY (AU)       -2.7424013424068E-01
 TOTAL ENERGY + DISP (AU)        -4.5398778713095E+03

 CARTESIAN FORCES IN HARTREE/BOHR (ANALYTICAL)
   ATOM                     X                   Y                   Z
   1   1             9.789327172216E-07 -1.548331216128E-06 -6.651587364237E-07
   2   1            -9.789327177767E-07  1.548331219237E-06 -6.651587415307E-07
   3   1             9.789327148901E-07  1.548331217460E-06  6.651587417528E-07
   4   1            -9.789327174436E-07 -1.548331220125E-06  6.651587406425E-07
   5   1            -6.651587347584E-07  9.789327172771E-07 -1.548331216128E-06
   6   1            -1.548331216572E-06 -6.651587343143E-07  9.789327188314E-07
   7   1             6.651587342033E-07 -9.789327165555E-07 -1.548331215240E-06
   8   1             1.548331217460E-06 -6.651587358686E-07 -9.789327173881E-07
   9   1            -6.651587404205E-07 -9.789327178322E-07  1.548331218348E-06
  10   1             1.548331213463E-06  6.651587378670E-07  9.789327161669E-07
  11   1             6.651587354245E-07  9.789327163334E-07  1.548331214796E-06
  12   1            -1.548331221457E-06  6.651587429740E-07 -9.789327190535E-07
  13   1             2.089664486116E-06  1.002408340334E-06 -5.623789013920E-07
  14   1            -2.089664483784E-06 -1.002408339446E-06 -5.623788995601E-07
  15   1             2.089664490557E-06 -1.002408343886E-06  5.623789028353E-07
  16   1            -2.089664489002E-06  1.002408340778E-06  5.623789016695E-07
  17   1            -5.623789010589E-07  2.089664488780E-06  1.002408343442E-06
  18   1             1.002408340778E-06 -5.623788996156E-07  2.089664483562E-06
  19   1             5.623789028353E-07 -2.089664489557E-06  1.002408334561E-06
  20   1            -1.002408339890E-06 -5.623789007814E-07 -2.089664484894E-06
  21   1            -5.623789025577E-07 -2.089664485672E-06 -1.002408340778E-06
  22   1            -1.002408337225E-06  5.623788968401E-07  2.089664486227E-06
  23   1             5.623788935094E-07  2.089664490112E-06 -1.002408335005E-06
  24   1             1.002408338557E-06  5.623789023357E-07 -2.089664483229E-06
  25   1            -9.288552034192E-07  5.051980833670E-07  1.255460032601E-06
  26   1             9.288552029196E-07 -5.051980824788E-07  1.255460030158E-06
  27   1            -9.288552019204E-07 -5.051980798143E-07 -1.255460028160E-06
  28   1             9.288552008657E-07  5.051980822568E-07 -1.255460032157E-06
  29   1             1.255460024385E-06 -9.288552026976E-07  5.051980815907E-07
  30   1             5.051980804804E-07  1.255460027272E-06 -9.288552019759E-07
  31   1            -1.255460030380E-06  9.288552023645E-07  5.051980829229E-07
  32   1            -5.051980827009E-07  1.255460028160E-06  9.288552024755E-07
  33   1             1.255460034377E-06  9.288552040854E-07 -5.051980827009E-07
  34   1            -5.051980818127E-07 -1.255460029492E-06 -9.288552011988E-07
  35   1            -1.255460032823E-06 -9.288552036968E-07 -5.051980833670E-07
  36   1             5.051980833670E-07 -1.255460031491E-06  9.288552021980E-07
  37   1            -8.280186675202E-07 -1.282647574818E-07  3.489229737363E-07
  38   1             8.280186675202E-07  1.282647561496E-07  3.489229754017E-07
  39   1            -8.280186729603E-07  1.282647534850E-07 -3.489229727371E-07
  40   1             8.280186682974E-07 -1.282647552614E-07 -3.489229731812E-07
  41   1             3.489229760678E-07 -8.280186706289E-07 -1.282647557055E-07
  42   1            -1.282647579259E-07  3.489229770670E-07 -8.280186675202E-07
  43   1            -3.489229712939E-07  8.280186722942E-07 -1.282647534850E-07
  44   1             1.282647570378E-07  3.489229764009E-07  8.280186686305E-07
  45   1             3.489229741804E-07  8.280186688525E-07  1.282647588141E-07
  46   1             1.282647574818E-07 -3.489229755127E-07 -8.280186675202E-07
  47   1            -3.489229759568E-07 -8.280186685194E-07  1.282647570378E-07
  48   1            -1.282647565937E-07 -3.489229751796E-07  8.280186676313E-07
  49   1            -9.620504628494E-07 -1.501135802107E-06 -7.374345053490E-07
  50   1             9.620504615171E-07  1.501135802107E-06 -7.374345032396E-07
  51   1            -9.620504570762E-07  1.501135804993E-06  7.374345029620E-07
  52   1             9.620504597407E-07 -1.501135804105E-06  7.374345035172E-07
  53   1            -7.374345029065E-07 -9.620504581864E-07 -1.501135802107E-06
  54   1            -1.501135802773E-06 -7.374345026290E-07 -9.620504624053E-07
  55   1             7.374345040723E-07  9.620504628494E-07 -1.501135802329E-06
  56   1             1.501135802329E-06 -7.374345038502E-07  9.620504581864E-07
  57   1            -7.374345059596E-07  9.620504579644E-07  1.501135801218E-06
  58   1             1.501135802107E-06  7.374345040723E-07 -9.620504599628E-07
  59   1             7.374345042943E-07 -9.620504592966E-07  1.501135801663E-06
  60   1            -1.501135800774E-06  7.374345036837E-07  9.620504632935E-07
  61 230             1.199040866595E-14 -1.776356839400E-15  4.779492421762E-06
  62 230            -3.074508240590E-14  5.224987109642E-15 -4.779492407134E-06
  63 230             4.779492406885E-06  2.447116583445E-15 -2.184363800950E-14
  64 230            -1.699335117067E-14  4.779492421429E-06  1.058412616809E-14
  65 230            -4.779492374744E-06 -3.300369237162E-14  2.781108676686E-14
  66 230             5.514107688972E-15 -4.779492406477E-06  2.294460917559E-15
  67   6            -2.599188048014E-06  3.552964088271E-06  3.358064029568E-06
  68   6             2.599188071717E-06 -3.552964094489E-06  3.358064041115E-06
  69   6            -2.599188075214E-06 -3.552964114917E-06 -3.358064042724E-06
  70   6             2.599188061392E-06  3.552964095377E-06 -3.358064028514E-06
  71   6             3.358064038117E-06 -2.599188076990E-06  3.552964098041E-06
  72   6             3.552964091824E-06  3.358064041836E-06 -2.599188084595E-06
  73   6            -3.358064013692E-06  2.599188058949E-06  3.552964101594E-06
  74   6            -3.552964078501E-06  3.358064026182E-06  2.599188062224E-06
  75   6             3.358064033454E-06  2.599188089092E-06 -3.552964094489E-06
  76   6            -3.552964094489E-06 -3.358064027403E-06 -2.599188088759E-06
  77   6            -3.358064042391E-06 -2.599188088370E-06 -3.552964098041E-06
  78   6             3.552964101594E-06 -3.358064002090E-06  2.599188037911E-06
  79   6             2.577786113456E-06  8.940191627005E-07 -2.203053117711E-08
  80   6            -2.577786123670E-06 -8.940191573714E-07 -2.203052495986E-08
  81   6             2.577786127222E-06 -8.940191307261E-07  2.203050897265E-08
  82   6            -2.577786113900E-06  8.940191484896E-07  2.203051430172E-08
  83   6            -2.203053206529E-08  2.577786126778E-06  8.940191449369E-07
  84   6             8.940191627005E-07 -2.203053206529E-08  2.577786132107E-06
  85   6             2.203051430172E-08 -2.577786093472E-06  8.940191342788E-07
  86   6            -8.940191502660E-07 -2.203053117711E-08 -2.577786107683E-06
  87   6            -2.203053117711E-08 -2.577786107683E-06 -8.940191396078E-07
  88   6            -8.940191591478E-07  2.203052318350E-08  2.577786142322E-06
  89   6             2.203052673622E-08  2.577786121005E-06 -8.940191484896E-07
  90   6             8.940191609241E-07  2.203052140715E-08 -2.577786099245E-06
  91   6             2.272517736657E-06  3.203687821696E-07 -8.813716800837E-07
  92   6            -2.272517730662E-06 -3.203687839459E-07 -8.813716940725E-07
  93   6             2.272517709345E-06 -3.203687768405E-07  8.813716800837E-07
  94   6            -2.272517723778E-06  3.203687874986E-07  8.813716896316E-07
  95   6            -8.813716747547E-07  2.272517729995E-06  3.203687946041E-07
  96   6             3.203687928277E-07 -8.813716734224E-07  2.272517729995E-06
  97   6             8.813716851908E-07 -2.272517727331E-06  3.203687821696E-07
  98   6            -3.203687892750E-07 -8.813716854128E-07 -2.272517721114E-06
  99   6            -8.813716849687E-07 -2.272517734436E-06 -3.203687874986E-07
 100   6            -3.203687981568E-07  8.813716820821E-07  2.272517724222E-06
 101   6             8.813716800837E-07  2.272517721114E-06 -3.203687910514E-07
 102   6             3.203687874986E-07  8.813716909639E-07 -2.272517729107E-06
 103   7            -2.877285647074E-06 -5.085136562943E-06 -6.809998086332E-06
 104   7             2.877285635527E-06  5.085136554062E-06 -6.809998094326E-06
 105   7            -2.877285628644E-06  5.085136570049E-06  6.809998093438E-06
 106   7             2.877285660396E-06 -5.085136564720E-06  6.809998081003E-06
 107   7            -6.809998096102E-06 -2.877285648184E-06 -5.085136559391E-06
 108   7            -5.085136562499E-06 -6.809998105428E-06 -2.877285671721E-06
 109   7             6.809998072566E-06  2.877285664393E-06 -5.085136577154E-06
 110   7             5.085136575822E-06 -6.809998073010E-06  2.877285646852E-06
 111   7            -6.809998089885E-06  2.877285630642E-06  5.085136575822E-06
 112   7             5.085136587368E-06  6.809998081003E-06 -2.877285641301E-06
 113   7             6.809998072121E-06 -2.877285624647E-06  5.085136603356E-06
 114   7            -5.085136578042E-06  6.809998076118E-06  2.877285645297E-06
 115   6            -1.134463859742E-06 -1.873306279876E-06  6.133932175523E-07
 116   6             1.134463852637E-06  1.873306286981E-06  6.133932148877E-07
 117   6            -1.134463873065E-06  1.873306278100E-06 -6.133931997887E-07
 118   6             1.134463861518E-06 -1.873306295863E-06 -6.133931935715E-07
 119   6             6.133932077823E-07 -1.134463870400E-06 -1.873306288758E-06
 120   6            -1.873306283429E-06  6.133932206609E-07 -1.134463851749E-06
 121   6            -6.133931842456E-07  1.134463839314E-06 -1.873306290534E-06
 122   6             1.873306292310E-06  6.133932295427E-07  1.134463838426E-06
 123   6             6.133932362040E-07  1.134463829544E-06  1.873306304745E-06
 124   6             1.873306256783E-06 -6.133931922392E-07 -1.134463889940E-06
 125   6            -6.133931886865E-07 -1.134463889940E-06  1.873306247901E-06
 126   6            -1.873306279876E-06 -6.133932144436E-07  1.134463832209E-06
 127   7            -2.200628523852E-06  4.779320924797E-06 -2.310361438385E-06
 128   7             2.200628502536E-06 -4.779320893711E-06 -2.310361442381E-06
 129   7            -2.200628500315E-06 -4.779320912363E-06  2.310361420399E-06
 130   7             2.200628501647E-06  4.779320912807E-06  2.310361431945E-06
 131   7            -2.310361429059E-06 -2.200628511417E-06  4.779320903481E-06
 132   7             4.779320887049E-06 -2.310361448599E-06 -2.200628486992E-06
 133   7             2.310361435276E-06  2.200628497651E-06  4.779320923909E-06
 134   7            -4.779320919468E-06 -2.310361493674E-06  2.200628527405E-06
 135   7            -2.310361477909E-06  2.200628512306E-06 -4.779320923021E-06
 136   7            -4.779320892823E-06  2.310361437941E-06 -2.200628490989E-06
 137   7             2.310361463032E-06 -2.200628493654E-06 -4.779320893711E-06
 138   7             4.779320901260E-06  2.310361464808E-06  2.200628526960E-06

 RESULTANT FORCE    -3.588565195326E-15 -2.053768599956E-15  2.703393064962E-14

 ATOMIC PART

 SYMMETRY ALLOWED FORCES (ANALYTICAL) (DIRECTION, FORCE)

    1 -6.3848453E-06    2  1.6927379E-06    3 -1.3947358E-06    4 -3.2992701E-06
    5 -5.3035347E-08    6  7.5740007E-06    7  5.3790266E-06    8  1.5229196E-06
    9 -1.0377438E-06   10  2.0973538E-06   11 -2.6982674E-09   12 -2.3424064E-06
   13 -2.5530397E-06   14 -1.3233980E-06   15 -6.0335495E-06   16  1.1707318E-05
   17  1.9020432E-05   18  7.9758236E-07   19  2.3362646E-06   20 -3.4115950E-06
   21  2.3188943E-06   22  8.5041514E-06   23 -5.6670412E-06   24  2.6785993E-07
   25  6.3512489E-06   26 -1.8035698E-05   27 -1.6139211E-05   28 -1.9503872E-05
   29 -2.5089843E-07   30  2.7798190E-06   31 -7.3675021E-06   32  9.3391759E-06
   33 -1.6405828E-05   34  6.3164806E-06

 CELL PART

 GRADIENT WITH RESPECT TO THE CELL PARAMETER IN HARTREE/BOHR
ORDER: -D/DA1X, -D/DA1Y, -D/DA1Z
       -D/DA2X, -D/DA2Y, -D/DA2Z
       -D/DA3X, -D/DA3Y, -D/DA3Z
  0.206368824275E-13  0.630765891785E-05  0.630765898890E-05
  0.630765905996E-05  0.227521842536E-13  0.630765881837E-05
  0.630765878995E-05  0.630765901022E-05  0.275109377729E-13

STRESS TENSOR, IN HARTREE/BOHR^3:
ORDER: 11 12 13
       21 22 23
       31 32 33
 -0.122138640728E-07  0.241433745072E-15 -0.281394066167E-15
 -0.111459220991E-15 -0.122138641464E-07  0.674029250457E-16
  0.138468054328E-15 -0.191738984006E-15 -0.122138640248E-07

PRESSURE FROM THE STRESS TENSOR,
IN HARTREE/BOHR^3:  0.12214E-07
PRESSURE IN GIGAPASCAL:  0.3593E-03
CONVERSION FACTOR: 1 HARTREE/BOHR^3= 29421 GIGAPASCAL
WHEN USING VALUES FOR BOHR RADIUS AND HARTREE
FROM IUPAC WEBSITE, APRIL 2009
ENTHALPY: -4.5398776685923E+03

 SYMMETRY ALLOWED FORCES (ANALYTICAL) (DIRECTION, FORCE)

    1  3.5111662E-04
 TTTTTTTTTTTTTTTTTTTTTTTTTTTTTT TOTGRA_C    TELAPSE     1396.55 TCPU      790.65
 TTTTTTTTTTTTTTTTTTTTTTTTTTTTTT SMAT        TELAPSE     2147.58 TCPU     1116.75
 TTTTTTTTTTTTTTTTTTTTTTTTTTTTTT POLAR2      TELAPSE     2148.21 TCPU     1117.38

 CELL FORCES OF CENTRAL POINT

 |  2.06369E-14  6.30766E-06  6.30766E-06 |
 |  6.30766E-06  2.27522E-14  6.30766E-06 |
 |  6.30766E-06  6.30766E-06  2.75109E-14 |

 ENERGY OF CENTRAL POINT:   -0.4539877871E+04


 VOLUME OF THE CELL: **********

 DENSITY OF THE CRYSTAL =          0.9156 g/cm^3

 STRAIN MATRIX   4 :

  | 0 0 0 |
  | 0 0 1 |
  | 0 1 0 |
  
 *******************************************************************************
 LATTICE PARAMETERS (ANGSTROMS AND DEGREES) - BOHR = 0.5291772083 ANGSTROM
 PRIMITIVE CELL - CENTRING CODE 6/0 VOLUME=  2459.467386 - DENSITY  0.916 g/cm^3
         A              B              C           ALPHA      BETA       GAMMA 
    14.72835758    14.72835758    14.72835758   109.471221 109.471221 109.471221
 *******************************************************************************
 ATOMS IN THE ASYMMETRIC UNIT   12 - ATOMS IN THE UNIT CELL:  138
     ATOM                 X/A                 Y/B                 Z/C    
 *******************************************************************************
      1 T   1 H    -1.233459135151E-01  3.475055506828E-01 -2.382431249109E-01
      2 F   1 H    -4.142513244062E-01  1.148972113958E-01  2.382431249109E-01
      3 F   1 H     1.233459135151E-01 -1.148972113958E-01  4.708514641979E-01
      4 F   1 H     4.142513244062E-01 -3.475055506828E-01 -4.708514641979E-01
      5 F   1 H    -2.382431249109E-01 -1.233459135151E-01  3.475055506828E-01
      6 F   1 H     3.475055506828E-01 -2.382431249109E-01 -1.233459135151E-01
      7 F   1 H    -4.708514641979E-01  4.142513244062E-01 -3.475055506828E-01
      8 F   1 H     1.148972113958E-01  2.382431249109E-01 -4.142513244062E-01
      9 F   1 H     2.382431249109E-01 -4.142513244062E-01  1.148972113958E-01
     10 F   1 H    -1.148972113958E-01  4.708514641979E-01  1.233459135151E-01
     11 F   1 H     4.708514641979E-01  1.233459135151E-01 -1.148972113958E-01
     12 F   1 H    -3.475055506828E-01 -4.708514641979E-01  4.142513244062E-01
     13 T   1 H    -2.382416656019E-01  3.475487347213E-01 -1.233190627113E-01
     14 F   1 H     4.708677974326E-01 -1.149226028906E-01  1.233190627113E-01
     15 F   1 H     2.382416656019E-01  1.149226028906E-01 -4.142095996768E-01
     16 F   1 H    -4.708677974326E-01 -3.475487347213E-01  4.142095996768E-01
     17 F   1 H    -1.233190627113E-01 -2.382416656019E-01  3.475487347213E-01
     18 F   1 H     3.475487347213E-01 -1.233190627113E-01 -2.382416656019E-01
     19 F   1 H     4.142095996768E-01 -4.708677974326E-01 -3.475487347213E-01
     20 F   1 H    -1.149226028906E-01  1.233190627113E-01  4.708677974326E-01
     21 F   1 H     1.233190627113E-01  4.708677974326E-01 -1.149226028906E-01
     22 F   1 H     1.149226028906E-01 -4.142095996768E-01  2.382416656019E-01
     23 F   1 H    -4.142095996768E-01  2.382416656019E-01  1.149226028906E-01
     24 F   1 H    -3.475487347213E-01  4.142095996768E-01 -4.708677974326E-01
     25 T   1 H     4.393297006053E-01  1.371294836293E-01 -4.868715556383E-01
     26 F   1 H    -3.759989607324E-01 -7.379874375645E-02  4.868715556383E-01
     27 F   1 H    -4.393297006053E-01  7.379874375645E-02 -3.022002169760E-01
     28 F   1 H     3.759989607324E-01 -1.371294836293E-01  3.022002169760E-01
     29 F   1 H    -4.868715556383E-01  4.393297006053E-01  1.371294836293E-01
     30 F   1 H     1.371294836293E-01 -4.868715556383E-01  4.393297006053E-01
     31 F   1 H     3.022002169760E-01  3.759989607324E-01 -1.371294836293E-01
     32 F   1 H    -7.379874375645E-02  4.868715556383E-01 -3.759989607324E-01
     33 F   1 H     4.868715556383E-01 -3.759989607324E-01 -7.379874375645E-02
     34 F   1 H     7.379874375645E-02 -3.022002169760E-01 -4.393297006053E-01
     35 F   1 H    -3.022002169760E-01 -4.393297006053E-01  7.379874375645E-02
     36 F   1 H    -1.371294836293E-01  3.022002169760E-01  3.759989607324E-01
     37 T   1 H     4.903907400568E-01  2.493810591110E-01  4.904424907790E-01
     38 F   1 H    -2.410614316680E-01 -5.175072214371E-05 -4.904424907790E-01
     39 F   1 H    -4.903907400568E-01  5.175072214376E-05 -2.410096809458E-01
     40 F   1 H     2.410614316680E-01 -2.493810591110E-01  2.410096809458E-01
     41 F   1 H     4.904424907790E-01  4.903907400568E-01  2.493810591110E-01
     42 F   1 H     2.493810591110E-01  4.904424907790E-01  4.903907400568E-01
     43 F   1 H     2.410096809458E-01  2.410614316680E-01 -2.493810591110E-01
     44 F   1 H    -5.175072214376E-05 -4.904424907790E-01 -2.410614316680E-01
     45 F   1 H    -4.904424907790E-01 -2.410614316680E-01 -5.175072214371E-05
     46 F   1 H     5.175072214371E-05 -2.410096809458E-01 -4.903907400568E-01
     47 F   1 H    -2.410096809458E-01 -4.903907400568E-01  5.175072214371E-05
     48 F   1 H    -2.493810591110E-01  2.410096809458E-01  2.410614316680E-01
     49 T   1 H    -4.868838097307E-01  1.371635539182E-01  4.393495586217E-01
     50 F   1 H    -3.021860047035E-01  7.376663164761E-02 -4.393495586217E-01
     51 F   1 H     4.868838097307E-01 -7.376663164761E-02 -3.759526363511E-01
     52 F   1 H     3.021860047035E-01 -1.371635539182E-01  3.759526363511E-01
     53 F   1 H     4.393495586217E-01 -4.868838097307E-01  1.371635539182E-01
     54 F   1 H     1.371635539182E-01  4.393495586217E-01 -4.868838097307E-01
     55 F   1 H     3.759526363511E-01  3.021860047035E-01 -1.371635539182E-01
     56 F   1 H     7.376663164761E-02 -4.393495586217E-01 -3.021860047035E-01
     57 F   1 H    -4.393495586217E-01 -3.021860047035E-01  7.376663164761E-02
     58 F   1 H    -7.376663164761E-02 -3.759526363511E-01  4.868838097307E-01
     59 F   1 H    -3.759526363511E-01  4.868838097307E-01 -7.376663164761E-02
     60 F   1 H    -1.371635539182E-01  3.759526363511E-01  3.021860047035E-01
     61 T 230 ZN   -2.500239594802E-01  2.499760405198E-01 -5.000000000000E-01
     62 F 230 ZN    2.500239594802E-01 -2.499760405198E-01  5.000000000000E-01
     63 F 230 ZN   -5.000000000000E-01 -2.500239594802E-01  2.499760405198E-01
     64 F 230 ZN    2.499760405198E-01 -5.000000000000E-01 -2.500239594802E-01
     65 F 230 ZN   -5.000000000000E-01  2.500239594802E-01 -2.499760405198E-01
     66 F 230 ZN   -2.499760405198E-01 -5.000000000000E-01  2.500239594802E-01
     67 T   6 C    -3.853448159277E-01  2.448315741153E-01 -3.853216523132E-01
     68 F   6 C    -3.698467735715E-01 -2.316361450887E-05  3.853216523132E-01
     69 F   6 C     3.853448159277E-01  2.316361450887E-05 -3.698236099570E-01
     70 F   6 C     3.698467735715E-01 -2.448315741153E-01  3.698236099570E-01
     71 F   6 C    -3.853216523132E-01 -3.853448159277E-01  2.448315741153E-01
     72 F   6 C     2.448315741153E-01 -3.853216523132E-01 -3.853448159277E-01
     73 F   6 C     3.698236099570E-01  3.698467735715E-01 -2.448315741153E-01
     74 F   6 C    -2.316361450887E-05  3.853216523132E-01 -3.698467735715E-01
     75 F   6 C     3.853216523132E-01 -3.698467735715E-01 -2.316361450889E-05
     76 F   6 C     2.316361450887E-05 -3.698236099570E-01  3.853448159277E-01
     77 F   6 C    -3.698236099570E-01  3.853448159277E-01  2.316361450889E-05
     78 F   6 C    -2.448315741153E-01  3.698236099570E-01  3.698467735715E-01
     79 T   6 C    -2.104727244838E-01  3.195502893039E-01 -2.672040291994E-01
     80 F   6 C    -4.132456814967E-01  5.673130471561E-02  2.672040291994E-01
     81 F   6 C     2.104727244838E-01 -5.673130471561E-02 -4.699769862123E-01
     82 F   6 C     4.132456814967E-01 -3.195502893039E-01  4.699769862123E-01
     83 F   6 C    -2.672040291994E-01 -2.104727244838E-01  3.195502893039E-01
     84 F   6 C     3.195502893039E-01 -2.672040291994E-01 -2.104727244838E-01
     85 F   6 C     4.699769862123E-01  4.132456814967E-01 -3.195502893039E-01
     86 F   6 C     5.673130471561E-02  2.672040291994E-01 -4.132456814967E-01
     87 F   6 C     2.672040291994E-01 -4.132456814967E-01  5.673130471561E-02
     88 F   6 C    -5.673130471561E-02 -4.699769862123E-01  2.104727244838E-01
     89 F   6 C    -4.699769862123E-01  2.104727244838E-01 -5.673130471561E-02
     90 F   6 C    -3.195502893039E-01  4.699769862123E-01  4.132456814967E-01
     91 T   6 C    -4.913221665828E-01  1.892502976224E-01 -4.912955340632E-01
     92 F   6 C    -3.194541683144E-01 -2.663251964226E-05  4.912955340632E-01
     93 F   6 C     4.913221665828E-01  2.663251964237E-05 -3.194275357948E-01
     94 F   6 C     3.194541683144E-01 -1.892502976224E-01  3.194275357948E-01
     95 F   6 C    -4.912955340632E-01 -4.913221665828E-01  1.892502976224E-01
     96 F   6 C     1.892502976224E-01 -4.912955340632E-01 -4.913221665828E-01
     97 F   6 C     3.194275357948E-01  3.194541683144E-01 -1.892502976224E-01
     98 F   6 C    -2.663251964237E-05  4.912955340632E-01 -3.194541683144E-01
     99 F   6 C     4.912955340632E-01 -3.194541683144E-01 -2.663251964226E-05
    100 F   6 C     2.663251964226E-05 -3.194275357948E-01  4.913221665828E-01
    101 F   6 C    -3.194275357948E-01  4.913221665828E-01  2.663251964226E-05
    102 F   6 C    -1.892502976224E-01  3.194275357948E-01  3.194541683144E-01
    103 T   7 N    -2.855772861533E-01  2.724538536083E-01 -3.776909162297E-01
    104 F   7 N    -3.498552301620E-01  9.211363007631E-02  3.776909162297E-01
    105 F   7 N     2.855772861533E-01 -9.211363007631E-02 -4.419688602383E-01
    106 F   7 N     3.498552301620E-01 -2.724538536083E-01  4.419688602383E-01
    107 F   7 N    -3.776909162297E-01 -2.855772861533E-01  2.724538536083E-01
    108 F   7 N     2.724538536083E-01 -3.776909162297E-01 -2.855772861533E-01
    109 F   7 N     4.419688602383E-01  3.498552301620E-01 -2.724538536083E-01
    110 F   7 N     9.211363007631E-02  3.776909162297E-01 -3.498552301620E-01
    111 F   7 N     3.776909162297E-01 -3.498552301620E-01  9.211363007631E-02
    112 F   7 N    -9.211363007631E-02 -4.419688602383E-01  2.855772861533E-01
    113 F   7 N    -4.419688602383E-01  2.855772861533E-01 -9.211363007631E-02
    114 F   7 N    -2.724538536083E-01  4.419688602383E-01  3.498552301620E-01
    115 T   6 C    -2.672128615592E-01  3.195712891793E-01 -2.104503658885E-01
    116 F   6 C    -4.699783449322E-01 -5.676249567068E-02  2.104503658885E-01
    117 F   6 C     2.672128615592E-01  5.676249567068E-02 -4.132158492615E-01
    118 F   6 C     4.699783449322E-01 -3.195712891793E-01  4.132158492615E-01
    119 F   6 C    -2.104503658885E-01 -2.672128615592E-01  3.195712891793E-01
    120 F   6 C     3.195712891793E-01 -2.104503658885E-01 -2.672128615592E-01
    121 F   6 C     4.132158492615E-01  4.699783449322E-01 -3.195712891793E-01
    122 F   6 C    -5.676249567068E-02  2.104503658885E-01 -4.699783449322E-01
    123 F   6 C     2.104503658885E-01 -4.699783449322E-01 -5.676249567068E-02
    124 F   6 C     5.676249567068E-02 -4.132158492615E-01  2.672128615592E-01
    125 F   6 C    -4.132158492615E-01  2.672128615592E-01  5.676249567068E-02
    126 F   6 C    -3.195712891793E-01  4.132158492615E-01  4.699783449322E-01
    127 T   7 N    -3.777004809101E-01  2.724876392956E-01 -2.855461395819E-01
    128 F   7 N    -4.419662211225E-01 -9.215434132821E-02  2.855461395819E-01
    129 F   7 N     3.777004809101E-01  9.215434132821E-02 -3.498118797943E-01
    130 F   7 N     4.419662211225E-01 -2.724876392956E-01  3.498118797943E-01
    131 F   7 N    -2.855461395819E-01 -3.777004809101E-01  2.724876392956E-01
    132 F   7 N     2.724876392956E-01 -2.855461395819E-01 -3.777004809101E-01
    133 F   7 N     3.498118797943E-01  4.419662211225E-01 -2.724876392956E-01
    134 F   7 N    -9.215434132821E-02  2.855461395819E-01 -4.419662211225E-01
    135 F   7 N     2.855461395819E-01 -4.419662211225E-01 -9.215434132821E-02
    136 F   7 N     9.215434132821E-02 -3.498118797943E-01  3.777004809101E-01
    137 F   7 N    -3.498118797943E-01  3.777004809101E-01  9.215434132821E-02
    138 F   7 N    -2.724876392956E-01  3.498118797943E-01  4.419662211225E-01

 TRANSFORMATION MATRIX PRIMITIVE-CRYSTALLOGRAPHIC CELL
  0.0000  1.0000  1.0000  1.0000  0.0000  1.0000  1.0000  1.0000  0.0000

 *******************************************************************************
 CRYSTALLOGRAPHIC CELL (VOLUME=       4918.93477260)
         A              B              C           ALPHA      BETA       GAMMA 
    17.00684243    17.00684243    17.00684243    90.000000  90.000000  90.000000

 COORDINATES IN THE CRYSTALLOGRAPHIC CELL
     ATOM                 X/A                 Y/B                 Z/C    
 *******************************************************************************
      1 T   1 H     1.163041696435E-01 -3.545472945544E-01  2.312013810393E-01
      2 F   1 H    -1.163041696435E-01  3.545472945544E-01  2.312013810393E-01
      3 F   1 H     1.163041696435E-01  3.545472945544E-01 -2.312013810393E-01
      4 F   1 H    -1.163041696435E-01 -3.545472945544E-01 -2.312013810393E-01
      5 F   1 H     2.312013810393E-01  1.163041696435E-01 -3.545472945544E-01
      6 F   1 H    -3.545472945544E-01  2.312013810393E-01  1.163041696435E-01
      7 F   1 H    -2.312013810393E-01 -1.163041696435E-01 -3.545472945544E-01
      8 F   1 H     3.545472945544E-01  2.312013810393E-01 -1.163041696435E-01
      9 F   1 H     2.312013810393E-01 -1.163041696435E-01  3.545472945544E-01
     10 F   1 H     3.545472945544E-01 -2.312013810393E-01  1.163041696435E-01
     11 F   1 H    -2.312013810393E-01  1.163041696435E-01  3.545472945544E-01
     12 F   1 H    -3.545472945544E-01 -2.312013810393E-01 -1.163041696435E-01
     13 T   1 H     2.312356688060E-01 -3.545547315173E-01  1.163130659154E-01
     14 F   1 H    -2.312356688060E-01  3.545547315173E-01  1.163130659154E-01
     15 F   1 H     2.312356688060E-01  3.545547315173E-01 -1.163130659154E-01
     16 F   1 H    -2.312356688060E-01 -3.545547315173E-01 -1.163130659154E-01
     17 F   1 H     1.163130659154E-01  2.312356688060E-01 -3.545547315173E-01
     18 F   1 H    -3.545547315173E-01  1.163130659154E-01  2.312356688060E-01
     19 F   1 H    -1.163130659154E-01 -2.312356688060E-01 -3.545547315173E-01
     20 F   1 H     3.545547315173E-01  1.163130659154E-01 -2.312356688060E-01
     21 F   1 H     1.163130659154E-01 -2.312356688060E-01  3.545547315173E-01
     22 F   1 H     3.545547315173E-01 -1.163130659154E-01  2.312356688060E-01
     23 F   1 H    -1.163130659154E-01  2.312356688060E-01  3.545547315173E-01
     24 F   1 H    -3.545547315173E-01 -1.163130659154E-01 -2.312356688060E-01
     25 T   1 H     1.054641136929E-01  4.076643306688E-01  3.166536993643E-02
     26 F   1 H    -1.054641136929E-01 -4.076643306688E-01  3.166536993643E-02
     27 F   1 H     1.054641136929E-01 -4.076643306688E-01 -3.166536993643E-02
     28 F   1 H    -1.054641136929E-01  4.076643306688E-01 -3.166536993643E-02
     29 F   1 H     3.166536993643E-02  1.054641136929E-01  4.076643306688E-01
     30 F   1 H     4.076643306688E-01  3.166536993643E-02  1.054641136929E-01
     31 F   1 H    -3.166536993643E-02 -1.054641136929E-01  4.076643306688E-01
     32 F   1 H    -4.076643306688E-01  3.166536993643E-02 -1.054641136929E-01
     33 F   1 H     3.166536993643E-02 -1.054641136929E-01 -4.076643306688E-01
     34 F   1 H    -4.076643306688E-01 -3.166536993643E-02  1.054641136929E-01
     35 F   1 H    -3.166536993643E-02  1.054641136929E-01 -4.076643306688E-01
     36 F   1 H     4.076643306688E-01 -3.166536993643E-02 -1.054641136929E-01
     37 T   1 H     1.247164049166E-01  3.657260858624E-01  1.246646541944E-01
     38 F   1 H    -1.247164049166E-01 -3.657260858624E-01  1.246646541944E-01
     39 F   1 H     1.247164049166E-01 -3.657260858624E-01 -1.246646541944E-01
     40 F   1 H    -1.247164049166E-01  3.657260858624E-01 -1.246646541944E-01
     41 F   1 H     1.246646541944E-01  1.247164049166E-01  3.657260858624E-01
     42 F   1 H     3.657260858624E-01  1.246646541944E-01  1.247164049166E-01
     43 F   1 H    -1.246646541944E-01 -1.247164049166E-01  3.657260858624E-01
     44 F   1 H    -3.657260858624E-01  1.246646541944E-01 -1.247164049166E-01
     45 F   1 H     1.246646541944E-01 -1.247164049166E-01 -3.657260858624E-01
     46 F   1 H    -3.657260858624E-01 -1.246646541944E-01  1.247164049166E-01
     47 F   1 H    -1.246646541944E-01  1.247164049166E-01 -3.657260858624E-01
     48 F   1 H     3.657260858624E-01 -1.246646541944E-01 -1.247164049166E-01
     49 T   1 H     3.169846113531E-02  4.076510974864E-01  1.054650927829E-01
     50 F   1 H    -3.169846113531E-02 -4.076510974864E-01  1.054650927829E-01
     51 F   1 H     3.169846113531E-02 -4.076510974864E-01 -1.054650927829E-01
     52 F   1 H    -3.169846113531E-02  4.076510974864E-01 -1.054650927829E-01
     53 F   1 H     1.054650927829E-01  3.169846113531E-02  4.076510974864E-01
     54 F   1 H     4.076510974864E-01  1.054650927829E-01  3.169846113531E-02
     55 F   1 H    -1.054650927829E-01 -3.169846113531E-02  4.076510974864E-01
     56 F   1 H    -4.076510974864E-01  1.054650927829E-01 -3.169846113531E-02
     57 F   1 H     1.054650927829E-01 -3.169846113531E-02 -4.076510974864E-01
     58 F   1 H    -4.076510974864E-01 -1.054650927829E-01  3.169846113531E-02
     59 F   1 H    -1.054650927829E-01  3.169846113531E-02 -4.076510974864E-01
     60 F   1 H     4.076510974864E-01 -1.054650927829E-01 -3.169846113531E-02
     61 T 230 ZN   -5.000000000000E-01  0.000000000000E+00 -2.500239594802E-01
     62 F 230 ZN   -5.000000000000E-01 -5.527231508338E-17  2.500239594802E-01
     63 F 230 ZN   -2.500239594802E-01 -5.000000000000E-01 -2.763615754169E-17
     64 F 230 ZN   -2.763615754169E-17 -2.500239594802E-01 -5.000000000000E-01
     65 F 230 ZN    2.500239594802E-01 -5.000000000000E-01  0.000000000000E+00
     66 F 230 ZN    0.000000000000E+00  2.500239594802E-01 -5.000000000000E-01
     67 T   6 C     1.224273688649E-01  4.922509788219E-01  1.224042052504E-01
     68 F   6 C    -1.224273688649E-01 -4.922509788219E-01  1.224042052504E-01
     69 F   6 C     1.224273688649E-01 -4.922509788219E-01 -1.224042052504E-01
     70 F   6 C    -1.224273688649E-01  4.922509788219E-01 -1.224042052504E-01
     71 F   6 C     1.224042052504E-01  1.224273688649E-01  4.922509788219E-01
     72 F   6 C     4.922509788219E-01  1.224042052504E-01  1.224273688649E-01
     73 F   6 C    -1.224042052504E-01 -1.224273688649E-01  4.922509788219E-01
     74 F   6 C    -4.922509788219E-01  1.224042052504E-01 -1.224273688649E-01
     75 F   6 C     1.224042052504E-01 -1.224273688649E-01 -4.922509788219E-01
     76 F   6 C    -4.922509788219E-01 -1.224042052504E-01  1.224273688649E-01
     77 F   6 C    -1.224042052504E-01  1.224273688649E-01 -4.922509788219E-01
     78 F   6 C     4.922509788219E-01 -1.224042052504E-01 -1.224273688649E-01
     79 T   6 C     1.314094922942E-01 -3.986135214936E-01  1.881407970098E-01
     80 F   6 C    -1.314094922942E-01  3.986135214936E-01  1.881407970098E-01
     81 F   6 C     1.314094922942E-01  3.986135214936E-01 -1.881407970098E-01
     82 F   6 C    -1.314094922942E-01 -3.986135214936E-01 -1.881407970098E-01
     83 F   6 C     1.881407970098E-01  1.314094922942E-01 -3.986135214936E-01
     84 F   6 C    -3.986135214936E-01  1.881407970098E-01  1.314094922942E-01
     85 F   6 C    -1.881407970098E-01 -1.314094922942E-01 -3.986135214936E-01
     86 F   6 C     3.986135214936E-01  1.881407970098E-01 -1.314094922942E-01
     87 F   6 C     1.881407970098E-01 -1.314094922942E-01  3.986135214936E-01
     88 F   6 C     3.986135214936E-01 -1.881407970098E-01  1.314094922942E-01
     89 F   6 C    -1.881407970098E-01  1.314094922942E-01  3.986135214936E-01
     90 F   6 C    -3.986135214936E-01 -1.881407970098E-01 -1.314094922942E-01
     91 T   6 C     9.463846507102E-02  4.140660008658E-01  9.461183255137E-02
     92 F   6 C    -9.463846507102E-02 -4.140660008658E-01  9.461183255137E-02
     93 F   6 C     9.463846507102E-02 -4.140660008658E-01 -9.461183255137E-02
     94 F   6 C    -9.463846507102E-02  4.140660008658E-01 -9.461183255137E-02
     95 F   6 C     9.461183255137E-02  9.463846507102E-02  4.140660008658E-01
     96 F   6 C     4.140660008658E-01  9.461183255137E-02  9.463846507102E-02
     97 F   6 C    -9.461183255137E-02 -9.463846507102E-02  4.140660008658E-01
     98 F   6 C    -4.140660008658E-01  9.461183255137E-02 -9.463846507102E-02
     99 F   6 C     9.461183255137E-02 -9.463846507102E-02 -4.140660008658E-01
    100 F   6 C    -4.140660008658E-01 -9.461183255137E-02  9.463846507102E-02
    101 F   6 C    -9.461183255137E-02  9.463846507102E-02 -4.140660008658E-01
    102 F   6 C     4.140660008658E-01 -9.461183255137E-02 -9.463846507102E-02
    103 T   7 N     9.017011176601E-02 -4.678610279957E-01  1.822837418423E-01
    104 F   7 N    -9.017011176601E-02  4.678610279957E-01  1.822837418423E-01
    105 F   7 N     9.017011176601E-02  4.678610279957E-01 -1.822837418423E-01
    106 F   7 N    -9.017011176601E-02 -4.678610279957E-01 -1.822837418423E-01
    107 F   7 N     1.822837418423E-01  9.017011176601E-02 -4.678610279957E-01
    108 F   7 N    -4.678610279957E-01  1.822837418423E-01  9.017011176601E-02
    109 F   7 N    -1.822837418423E-01 -9.017011176601E-02 -4.678610279957E-01
    110 F   7 N     4.678610279957E-01  1.822837418423E-01 -9.017011176601E-02
    111 F   7 N     1.822837418423E-01 -9.017011176601E-02  4.678610279957E-01
    112 F   7 N     4.678610279957E-01 -1.822837418423E-01  9.017011176601E-02
    113 F   7 N    -1.822837418423E-01  9.017011176601E-02  4.678610279957E-01
    114 F   7 N    -4.678610279957E-01 -1.822837418423E-01 -9.017011176601E-02
    115 T   6 C     1.881668924250E-01 -3.986172583135E-01  1.314043967543E-01
    116 F   6 C    -1.881668924250E-01  3.986172583135E-01  1.314043967543E-01
    117 F   6 C     1.881668924250E-01  3.986172583135E-01 -1.314043967543E-01
    118 F   6 C    -1.881668924250E-01 -3.986172583135E-01 -1.314043967543E-01
    119 F   6 C     1.314043967543E-01  1.881668924250E-01 -3.986172583135E-01
    120 F   6 C    -3.986172583135E-01  1.314043967543E-01  1.881668924250E-01
    121 F   6 C    -1.314043967543E-01 -1.881668924250E-01 -3.986172583135E-01
    122 F   6 C     3.986172583135E-01  1.314043967543E-01 -1.881668924250E-01
    123 F   6 C     1.314043967543E-01 -1.881668924250E-01  3.986172583135E-01
    124 F   6 C     3.986172583135E-01 -1.314043967543E-01  1.881668924250E-01
    125 F   6 C    -1.314043967543E-01  1.881668924250E-01  3.986172583135E-01
    126 F   6 C    -3.986172583135E-01 -1.314043967543E-01 -1.881668924250E-01
    127 T   7 N     1.823209903119E-01 -4.678671298938E-01  9.016664898371E-02
    128 F   7 N    -1.823209903119E-01  4.678671298938E-01  9.016664898371E-02
    129 F   7 N     1.823209903119E-01  4.678671298938E-01 -9.016664898371E-02
    130 F   7 N    -1.823209903119E-01 -4.678671298938E-01 -9.016664898371E-02
    131 F   7 N     9.016664898371E-02  1.823209903119E-01 -4.678671298938E-01
    132 F   7 N    -4.678671298938E-01  9.016664898371E-02  1.823209903119E-01
    133 F   7 N    -9.016664898371E-02 -1.823209903119E-01 -4.678671298938E-01
    134 F   7 N     4.678671298938E-01  9.016664898371E-02 -1.823209903119E-01
    135 F   7 N     9.016664898371E-02 -1.823209903119E-01  4.678671298938E-01
    136 F   7 N     4.678671298938E-01 -9.016664898371E-02  1.823209903119E-01
    137 F   7 N    -9.016664898371E-02  1.823209903119E-01  4.678671298938E-01
    138 F   7 N    -4.678671298938E-01 -9.016664898371E-02 -1.823209903119E-01

 T = ATOM BELONGING TO THE ASYMMETRIC UNIT

 *******************************************************************************
 * CELL DEFORMATION
 *******************************************************************************

    ELASTIC STRAIN MATRIX (ADIMENSIONAL)

    1    0.0000000000    0.0000000000    0.0000000000
    2    0.0000000000    0.0000000000    0.0001000000
    3    0.0000000000    0.0001000000    0.0000000000

 LATTICE PARAMETERS (ANGSTROMS AND DEGREES) OF
 (1) ORIGINAL PRIMITIVE CELL
 (2) ORIGINAL CRYSTALLOGRAPHIC CELL
 (3) DEFORMED PRIMITIVE CELL
 (4) DEFORMED CRYSTALLOGRAPHIC CELL

            A           B           C        ALPHA       BETA        GAMMA         VOL
 (1)   14.728358   14.728358   14.728358  109.471221  109.471221  109.471221 2459.467386
 (2)   17.006842   17.006842   17.006842   90.000000   90.000000   90.000000 4918.934773
 (3)   14.729339   14.727376   14.727376  109.465818  109.471221  109.471221 2459.467362
 (4)   17.006842   17.006843   17.006843   89.988541   90.000000   90.000000 4918.934723

 * CELL DEFORMATION COMPLETE - NO. OF SYMMOPS   2

 *******************************************************************************
 * CELL DEFORMATION
 *******************************************************************************

    ELASTIC STRAIN MATRIX (ADIMENSIONAL)

    1    0.0000000000    0.0000000000    0.0000000000
    2    0.0000000000    0.0000000000   -0.0001000000
    3    0.0000000000   -0.0001000000    0.0000000000

 LATTICE PARAMETERS (ANGSTROMS AND DEGREES) OF
 (1) ORIGINAL PRIMITIVE CELL
 (2) ORIGINAL CRYSTALLOGRAPHIC CELL
 (3) DEFORMED PRIMITIVE CELL
 (4) DEFORMED CRYSTALLOGRAPHIC CELL

            A           B           C        ALPHA       BETA        GAMMA         VOL
 (1)   14.729339   14.727376   14.727376  109.465818  109.471221  109.471221 2459.467362
 (2)   17.006842   17.006843   17.006843   89.988541   90.000000   90.000000 4918.934723
 (3)   14.728357   14.728357   14.728357  109.471220  109.471221  109.471221 2459.467337
 (4)   17.006842   17.006842   17.006842   90.000000   90.000000   90.000000 4918.934674

 * CELL DEFORMATION COMPLETE - NO. OF SYMMOPS   2

 *****    2 SYMMOPS - TRANSLATORS IN ANGSTROM
 ***** MATRICES AND TRANSLATORS IN THE CARTESIAN REFERENCE FRAME

 ORDER   : ORDER OF THE OPERATOR

 TRANSLA : REAL TRANSLATION (WITHOUT ORIGIN SHIFT) IN CARTESIAN COORDINATES

 uvw/hkl : ORIENTATION OF THE OPERATOR IN CARTESIAN COORDINATES

 LOCATED : ORIGIN OF THE OPERATOR IN CARTESIAN COORDINATES

   NO.   1 INVERSE   1    ORDER   1        NO.   2 INVERSE   2    ORDER   2
    1.000   0.000   0.000     0.000         1.000   0.000   0.000     0.000
    0.000   1.000   0.000     0.000         0.000  -1.000   0.000     0.000
    0.000   0.000   1.000     0.000         0.000   0.000  -1.000     0.000
             OPERATION E(   1)                       OPERATION C(   2)
 DETERMINANT 1.; ROTATION(DEG)   0.      DETERMINANT 1.; ROTATION(DEG) 180.
 TRANSLA (  0.000    0.000    0.000)     TRANSLA (  0.000    0.000    0.000)
 uvw/hkl (  0.000    0.000    0.000)     uvw/hkl (  4.000    0.000    0.000)
 LOCATED (  0.000    0.000    0.000)     LOCATED (  0.000    0.000    0.000)

 GCALCO - MAX INDICES DIRECT LATTICE VECTOR    14    14    14
 NO.OF VECTORS CREATED 6999 STARS  122 RMAX   303.19188 BOHR

 CAPPA:IS1  2;IS2  2;IS3  2; K PTS MONK NET   6; SYMMOPS:K SPACE   4;G SPACE   2

 *******************************************************************************
 MAX NUMBER OF SCF CYCLES      50  CONVERGENCE ON DELTAP        10**-18
 WEIGHT OF F(I) IN F(I+1)      30% CONVERGENCE ON ENERGY        10**- 8
 SHRINK. FACT.(MONKH.)    2  2  2  NUMBER OF K POINTS IN THE IBZ      6
 SHRINKING FACTOR(GILAT NET)    2  NUMBER OF K POINTS(GILAT NET)      6
 *******************************************************************************
 *** K POINTS COORDINATES (OBLIQUE COORDINATES IN UNITS OF IS =  2)
   1-R(  0  0  0)   2-R(  1  0  0)   3-R(  0  1  0)   4-R(  1  1  0)
   5-R(  0  1  1)   6-R(  1  1  1)

 DIRECT LATTICE VECTORS COMPON. (A.U.)     RECIP. LATTICE VECTORS COMPON. (A.U.) 
        X            Y            Z              X            Y            Z
  -16.0691373   16.0691373   16.0691373      0.0000000    0.1955047    0.1955047
   16.0691373  -16.0691373   16.0691373      0.1955047    0.0000000    0.1955047
   16.0691373   16.0691373  -16.0691373      0.1955047    0.1955047    0.0000000

 DISK SPACE FOR EIGENVECTORS (FTN 10)    21842784 REALS
 TTTTTTTTTTTTTTTTTTTTTTTTTTTTTT gordsh1     TELAPSE     2184.37 TCPU     1122.06

 MATRIX SIZE: P(G)10866756, F(G)  750684, P(G) IRR 2730314, F(G) IRR  378468
 MAX G-VECTOR INDEX FOR 1- AND 2-ELECTRON INTEGRALS 135

 TTTTTTTTTTTTTTTTTTTTTTTTTTTTTT INPUT       TELAPSE     2209.71 TCPU     1147.40

 SYMMETRY ALLOWED ELASTIC DISTORTION 1
  0.5773503  0.0000000  0.0000000
  0.0000000  0.5773503  0.0000000
  0.0000000  0.0000000  0.5773503

 SYMMETRY ALLOWED ELASTIC DISTORTION 2
  0.8164966  0.0000000  0.0000000
  0.0000000 -0.4082483  0.0000000
  0.0000000  0.0000000 -0.4082483

 SYMMETRY ALLOWED ELASTIC DISTORTION 3
  0.0000000  0.0000000  0.0000000
  0.0000000  0.7071068  0.0000000
  0.0000000  0.0000000 -0.7071068

 SYMMETRY ALLOWED ELASTIC DISTORTION 4
  0.0000000  0.0000000  0.0000000
  0.0000000  0.0000000  0.7071068
  0.0000000  0.7071068  0.0000000

 SYMMETRY ALLOWED INTERNAL DEGREE(S) OF FREEDOM: 205
 TTTTTTTTTTTTTTTTTTTTTTTTTTTTTT SYMM        TELAPSE     2212.06 TCPU     1149.76
 TTTTTTTTTTTTTTTTTTTTTTTTTTTTTT INT_SCREEN  TELAPSE     2212.17 TCPU     1149.86
 INFORMATION **** EXCBUF **** EXCH. BIPO BUFFER: WORDS USED =     4000000
 WARNING **** EXCBUF **** EXCH. BIPO BUFFER TOO SMALL - TO AVOID I/O SET EXCHSIZE =     8600940

 DFT PARAMETERS

     ATOM       ELECTRONS   NET CHARGE   R(ANGSTROM)
   1   1  H       1.0000      0.0000     1.11000000
  61 230  ZN     20.0000      0.0000     1.37000000
  67   6  C       6.0000      0.0000     0.77000000
 103   7  N       7.0000      0.0000     0.74000000

 SIZE OF GRID=    3879224
 TTTTTTTTTTTTTTTTTTTTTTTTTTTTTT MAKE_GRID2  TELAPSE     2227.87 TCPU     1161.89
 BECKE WEIGHT FUNCTION
 RADSAFE =     2.00
 TOLERANCES - DENSITY:10**- 6; POTENTIAL:10**- 9; GRID WGT:10**-14

 RADIAL INTEGRATION  - INTERVALS (POINTS,UPPER LIMIT):            1( 99,  4.0*R)

 ANGULAR INTEGRATION - INTERVALS (ACCURACY LEVEL [N. POINTS] UPPER LIMIT):
  1(  6[ 146]   0.2)  2( 11[ 302]   0.5)  3( 14[ 590]   0.9)  4( 18[1454]   3.5)
  5( 14[ 590]9999.0)
 TTTTTTTTTTTTTTTTTTTTTTTTTTTTTT INT_CALC    TELAPSE     2227.95 TCPU     1161.97

 *******************************************************************************
 ZIF8_60degree                                                                   
 CRYSTAL - SCF - TYPE OF CALCULATION :  RESTRICTED CLOSED SHELL
 *******************************************************************************

 CAPPA:IS1  2;IS2  2;IS3  2; K PTS MONK NET   6; SYMMOPS:K SPACE   4;G SPACE   2

 TTTTTTTTTTTTTTTTTTTTTTTTTTTTTT SDIK        TELAPSE     2231.96 TCPU     1165.98

 AAAAAAAAAAAAAAAAAAAAAAAAAAAAAAAAAAAAAAAAAAAAAAAAAAAAAAAAAAAAAAAAAAAAAAAAAAAAAAA
         ATOMIC WAVEFUNCTION(S)


 NUCLEAR CHARGE  1.0  SYMMETRY SPECIES            S
 N. ELECTRONS    1.0  NUMBER OF PRIMITIVE GTOS    5
                      NUMBER OF CONTRACTED GTOS   3
                      NUMBER OF CLOSED SHELLS     0
                      OPEN SHELL OCCUPATION       1

  ZNUC SCFIT  TOTAL HF ENERGY   KINETIC ENERGY   VIRIAL THEOREM ACCURACY
   1.0   1   -4.998098153E-01  4.997907537E-01 -2.000038139E+00  9.6E-17

 NUCLEAR CHARGE 20.0  SYMMETRY SPECIES            S    P    D
 N. ELECTRONS   20.0  NUMBER OF PRIMITIVE GTOS    7    7    6
                      NUMBER OF CONTRACTED GTOS   5    5    3
                      NUMBER OF CLOSED SHELLS     2    1    1
                      OPEN SHELL OCCUPATION       0    0    0

  ZNUC SCFIT  TOTAL HF ENERGY   KINETIC ENERGY   VIRIAL THEOREM ACCURACY
  20.0  35   -2.259494290E+02  1.538488917E+02 -2.468645152E+00  3.9E-06

 NUCLEAR CHARGE  6.0  SYMMETRY SPECIES            S    P
 N. ELECTRONS    6.0  NUMBER OF PRIMITIVE GTOS   11    5
                      NUMBER OF CONTRACTED GTOS   4    3
                      NUMBER OF CLOSED SHELLS     2    0
                      OPEN SHELL OCCUPATION       0    2

  ZNUC SCFIT  TOTAL HF ENERGY   KINETIC ENERGY   VIRIAL THEOREM ACCURACY
   6.0  11   -3.768480057E+01  3.769831118E+01 -1.999641612E+00  2.0E-06

 NUCLEAR CHARGE  7.0  SYMMETRY SPECIES            S    P
 N. ELECTRONS    7.0  NUMBER OF PRIMITIVE GTOS   11    5
                      NUMBER OF CONTRACTED GTOS   4    3
                      NUMBER OF CLOSED SHELLS     2    0
                      OPEN SHELL OCCUPATION       0    3

  ZNUC SCFIT  TOTAL HF ENERGY   KINETIC ENERGY   VIRIAL THEOREM ACCURACY
   7.0  11   -5.439473665E+01  5.441433682E+01 -1.999639798E+00  3.6E-06

 AAAAAAAAAAAAAAAAAAAAAAAAAAAAAAAAAAAAAAAAAAAAAAAAAAAAAAAAAAAAAAAAAAAAAAAAAAAAAAA

 CHARGE NORMALIZATION FACTOR   1.00000000
 TOTAL ATOMIC CHARGES:
   1.0000000   1.0000000   1.0000000   1.0000000   1.0000000   1.0000000
   1.0000000   1.0000000   1.0000000   1.0000000   1.0000000   1.0000000
   1.0000000   1.0000000   1.0000000   1.0000000   1.0000000   1.0000000
   1.0000000   1.0000000   1.0000000   1.0000000   1.0000000   1.0000000
   1.0000000   1.0000000   1.0000000   1.0000000   1.0000000   1.0000000
   1.0000000   1.0000000   1.0000000   1.0000000   1.0000000   1.0000000
   1.0000000   1.0000000   1.0000000   1.0000000   1.0000000   1.0000000
   1.0000000   1.0000000   1.0000000   1.0000000   1.0000000   1.0000000
   1.0000000   1.0000000   1.0000000   1.0000000   1.0000000   1.0000000
   1.0000000   1.0000000   1.0000000   1.0000000   1.0000000   1.0000000
  20.0000000  20.0000000  20.0000000  20.0000000  20.0000000  20.0000000
   6.0000000   6.0000000   6.0000000   6.0000000   6.0000000   6.0000000
   6.0000000   6.0000000   6.0000000   6.0000000   6.0000000   6.0000000
   6.0000000   6.0000000   6.0000000   6.0000000   6.0000000   6.0000000
   6.0000000   6.0000000   6.0000000   6.0000000   6.0000000   6.0000000
   6.0000000   6.0000000   6.0000000   6.0000000   6.0000000   6.0000000
   6.0000000   6.0000000   6.0000000   6.0000000   6.0000000   6.0000000
   7.0000000   7.0000000   7.0000000   7.0000000   7.0000000   7.0000000
   7.0000000   7.0000000   7.0000000   7.0000000   7.0000000   7.0000000
   6.0000000   6.0000000   6.0000000   6.0000000   6.0000000   6.0000000
   6.0000000   6.0000000   6.0000000   6.0000000   6.0000000   6.0000000
   7.0000000   7.0000000   7.0000000   7.0000000   7.0000000   7.0000000
   7.0000000   7.0000000   7.0000000   7.0000000   7.0000000   7.0000000
 TTTTTTTTTTTTTTTTTTTTTTTTTTTTTT MOQGAD      TELAPSE     2291.02 TCPU     1225.03
 TTTTTTTTTTTTTTTTTTTTTTTTTTTTTT SHELLXN     TELAPSE     2500.83 TCPU     1324.65
 TTTTTTTTTTTTTTTTTTTTTTTTTTTTTT MONMO3      TELAPSE     2574.18 TCPU     1398.00
 NUMERICALLY INTEGRATED DENSITY    635.9998171859
 TTTTTTTTTTTTTTTTTTTTTTTTTTTTTT NUMDFT      TELAPSE     2579.99 TCPU     1403.82
 CYC   0 ETOT(AU) -4.560274717868E+03 DETOT -4.56E+03 tst  6.39E-15 PX  1.00E+00
 TTTTTTTTTTTTTTTTTTTTTTTTTTTTTT DIIS        TELAPSE     2582.33 TCPU     1406.16
 TTTTTTTTTTTTTTTTTTTTTTTTTTTTTT FDIK        TELAPSE     2653.55 TCPU     1458.19
 INSULATING STATE
 TOP OF VALENCE BANDS -    BAND    318; K    6; EIG -2.9999269E-01 AU
 TOP OF VALENCE BANDS -    BAND    318; K    1; EIG -3.0040393E-01 AU
 BOTTOM OF VIRTUAL BANDS - BAND    319; K    6; EIG -8.5358519E-02 AU
 DIRECT ENERGY BAND GAP:   5.8405 eV
 BOTTOM OF VIRTUAL BANDS - BAND    319; K    1; EIG -8.1555477E-02 AU
 TTTTTTTTTTTTTTTTTTTTTTTTTTTTTT PDIG        TELAPSE     2656.00 TCPU     1460.65
 CHARGE NORMALIZATION FACTOR   1.00000000
 TOTAL ATOMIC CHARGES:
   0.7902669   0.7902670   0.7902669   0.7902670   0.7902669   0.7902669
   0.7902668   0.7902671   0.7902669   0.7902671   0.7902668   0.7902669
   0.7902761   0.7902761   0.7902761   0.7902761   0.7902760   0.7902760
   0.7902760   0.7902761   0.7902760   0.7902761   0.7902760   0.7902760
   0.7450736   0.7450736   0.7450736   0.7450736   0.7450736   0.7450736
   0.7450736   0.7450736   0.7450736   0.7450736   0.7450736   0.7450736
   0.7551740   0.7551740   0.7551740   0.7551740   0.7551740   0.7551740
   0.7551741   0.7551740   0.7551740   0.7551740   0.7551741   0.7551740
   0.7450835   0.7450835   0.7450835   0.7450835   0.7450835   0.7450834
   0.7450835   0.7450835   0.7450835   0.7450835   0.7450835   0.7450834
  18.3512489  18.3512489  18.3512489  18.3512492  18.3512498  18.3512492
   5.5888962   5.5888966   5.5888962   5.5888966   5.5888961   5.5888960
   5.5888960   5.5888964   5.5888961   5.5888964   5.5888960   5.5888960
   6.1786416   6.1786420   6.1786416   6.1786420   6.1786415   6.1786414
   6.1786410   6.1786422   6.1786415   6.1786422   6.1786410   6.1786414
   6.6851795   6.6851800   6.6851795   6.6851800   6.6851794   6.6851796
   6.6851795   6.6851800   6.6851794   6.6851800   6.6851795   6.6851796
   7.6835822   7.6835818   7.6835822   7.6835818   7.6835822   7.6835822
   7.6835821   7.6835819   7.6835822   7.6835819   7.6835821   7.6835822
   6.1786347   6.1786339   6.1786347   6.1786339   6.1786348   6.1786350
   6.1786354   6.1786336   6.1786348   6.1786336   6.1786354   6.1786350
   7.6835671   7.6835673   7.6835671   7.6835673   7.6835673   7.6835673
   7.6835670   7.6835672   7.6835673   7.6835672   7.6835670   7.6835673
 TTTTTTTTTTTTTTTTTTTTTTTTTTTTTT MOQGAD      TELAPSE     2656.03 TCPU     1460.68
 TTTTTTTTTTTTTTTTTTTTTTTTTTTTTT SHELLXN     TELAPSE     2833.93 TCPU     1563.59
 TTTTTTTTTTTTTTTTTTTTTTTTTTTTTT MONMO3      TELAPSE     2899.04 TCPU     1628.71
 NUMERICALLY INTEGRATED DENSITY    635.9998766723
 TTTTTTTTTTTTTTTTTTTTTTTTTTTTTT NUMDFT      TELAPSE     2910.14 TCPU     1639.80
 CYC   1 ETOT(AU) -4.538470631179E+03 DETOT  2.18E+01 tst  0.00E+00 PX  1.00E+00
 TTTTTTTTTTTTTTTTTTTTTTTTTTTTTT DIIS        TELAPSE     2916.03 TCPU     1645.69
 DIIS TEST: 0.76975E+01 AT SCF   CYCLE   1 - MIX   30 %
 TTTTTTTTTTTTTTTTTTTTTTTTTTTTTT FDIK        TELAPSE     2951.73 TCPU     1662.36
 INSULATING STATE
 TOP OF VALENCE BANDS -    BAND    318; K    6; EIG -2.0875385E-01 AU
 TOP OF VALENCE BANDS -    BAND    318; K    1; EIG -2.0906908E-01 AU
 BOTTOM OF VIRTUAL BANDS - BAND    319; K    6; EIG  8.1076659E-03 AU
 DIRECT ENERGY BAND GAP:   5.9011 eV
 BOTTOM OF VIRTUAL BANDS - BAND    319; K    1; EIG  8.3561140E-03 AU
 TTTTTTTTTTTTTTTTTTTTTTTTTTTTTT PDIG        TELAPSE     2953.29 TCPU     1663.92
 CHARGE NORMALIZATION FACTOR   1.00000000
 TOTAL ATOMIC CHARGES:
   0.9242374   0.9244499   0.9242374   0.9244499   0.9242070   0.9242604
   0.9238011   0.9242176   0.9242070   0.9242176   0.9238011   0.9242604
   0.9240801   0.9241866   0.9240801   0.9241866   0.9237784   0.9244552
   0.9239060   0.9240797   0.9237784   0.9240797   0.9239060   0.9244552
   0.8602665   0.8600913   0.8602665   0.8600913   0.8599667   0.8600725
   0.8600468   0.8602223   0.8599667   0.8602223   0.8600468   0.8600725
   0.9009457   0.9007733   0.9009457   0.9007733   0.9008785   0.9008108
   0.9007179   0.9010578   0.9008785   0.9010578   0.9007179   0.9008108
   0.8596959   0.8598888   0.8596959   0.8598888   0.8601149   0.8598380
   0.8599169   0.8599948   0.8601149   0.8599948   0.8599169   0.8598380
  18.7728149  18.7728149  18.7744632  18.7737259  18.7745153  18.7737259
   5.7916094   5.7906651   5.7916094   5.7906651   5.7903887   5.7923541
   5.7897149   5.7914301   5.7903887   5.7914301   5.7897149   5.7923541
   5.9713391   5.9713601   5.9713391   5.9713601   5.9708787   5.9706672
   5.9719629   5.9714231   5.9708787   5.9714231   5.9719629   5.9706672
   6.2709454   6.2712492   6.2709454   6.2712492   6.2725425   6.2708004
   6.2722868   6.2706601   6.2725425   6.2706601   6.2722868   6.2708004
   7.5693660   7.5695908   7.5693660   7.5695908   7.5695650   7.5692977
   7.5698304   7.5692550   7.5695650   7.5692550   7.5698304   7.5692977
   5.9710217   5.9715243   5.9710217   5.9715243   5.9714001   5.9717332
   5.9709122   5.9716215   5.9714001   5.9716215   5.9709122   5.9717332
   7.5692891   7.5691745   7.5692891   7.5691745   7.5692526   7.5694598
   7.5699851   7.5694542   7.5692526   7.5694542   7.5699851   7.5694598
 TTTTTTTTTTTTTTTTTTTTTTTTTTTTTT MOQGAD      TELAPSE     2953.32 TCPU     1663.95
 TTTTTTTTTTTTTTTTTTTTTTTTTTTTTT SHELLXN     TELAPSE     3137.78 TCPU     1766.96
 TTTTTTTTTTTTTTTTTTTTTTTTTTTTTT MONMO3      TELAPSE     3185.22 TCPU     1814.40
 NUMERICALLY INTEGRATED DENSITY    635.9998607362
 TTTTTTTTTTTTTTTTTTTTTTTTTTTTTT NUMDFT      TELAPSE     3196.29 TCPU     1825.47
 CYC   2 ETOT(AU) -4.539229268593E+03 DETOT -7.59E-01 tst  1.55E-03 PX  1.37E-01
 TTTTTTTTTTTTTTTTTTTTTTTTTTTTTT DIIS        TELAPSE     3202.22 TCPU     1831.40
 DIIS TEST: 0.26316E+01 AT SCF   CYCLE   2 - DIIS ACTIVE - HISTORY:     2 CYCLES
 TTTTTTTTTTTTTTTTTTTTTTTTTTTTTT FDIK        TELAPSE     3234.63 TCPU     1845.04
 INSULATING STATE
 TOP OF VALENCE BANDS -    BAND    318; K    6; EIG -2.2525371E-01 AU
 TOP OF VALENCE BANDS -    BAND    318; K    1; EIG -2.2589626E-01 AU
 BOTTOM OF VIRTUAL BANDS - BAND    319; K    1; EIG  1.9773249E-02 AU
 INDIRECT ENERGY BAND GAP:   6.6675 eV
 TTTTTTTTTTTTTTTTTTTTTTTTTTTTTT PDIG        TELAPSE     3236.22 TCPU     1846.63
 CHARGE NORMALIZATION FACTOR   1.00000000
 TOTAL ATOMIC CHARGES:
   0.8866567   0.8867147   0.8866567   0.8867147   0.8865872   0.8866675
   0.8865488   0.8867712   0.8865872   0.8867712   0.8865488   0.8866675
   0.8864260   0.8864751   0.8864260   0.8864751   0.8866449   0.8865547
   0.8865859   0.8866433   0.8866449   0.8866433   0.8865859   0.8865547
   0.8441845   0.8441830   0.8441845   0.8441830   0.8439102   0.8439174
   0.8439674   0.8439139   0.8439102   0.8439139   0.8439674   0.8439174
   0.8766858   0.8765708   0.8766858   0.8765708   0.8763420   0.8765525
   0.8764106   0.8766856   0.8763420   0.8766856   0.8764106   0.8765525
   0.8436540   0.8436538   0.8436540   0.8436538   0.8437958   0.8438045
   0.8438394   0.8437524   0.8437958   0.8437524   0.8438394   0.8438045
  18.5189005  18.5189005  18.5197556  18.5193963  18.5194349  18.5193963
   5.6285144   5.6287493   5.6285144   5.6287493   5.6289817   5.6292359
   5.6293567   5.6292097   5.6289817   5.6292097   5.6293567   5.6292359
   6.0438364   6.0442525   6.0438364   6.0442525   6.0433820   6.0436722
   6.0431136   6.0434038   6.0433820   6.0434038   6.0431136   6.0436722
   6.3351684   6.3353069   6.3351684   6.3353069   6.3357355   6.3353497
   6.3356298   6.3350651   6.3357355   6.3350651   6.3356298   6.3353497
   7.6759346   7.6757057   7.6759346   7.6757057   7.6756869   7.6757909
   7.6758213   7.6758203   7.6756869   7.6758203   7.6758213   7.6757909
   6.0428267   6.0423925   6.0428267   6.0423925   6.0434374   6.0429735
   6.0436018   6.0433901   6.0434374   6.0433901   6.0436018   6.0429735
   7.6765503   7.6764532   7.6765503   7.6764532   7.6755024   7.6760194
   7.6752661   7.6758715   7.6755024   7.6758715   7.6752661   7.6760194
 TTTTTTTTTTTTTTTTTTTTTTTTTTTTTT MOQGAD      TELAPSE     3236.25 TCPU     1846.66
 TTTTTTTTTTTTTTTTTTTTTTTTTTTTTT SHELLXN     TELAPSE     3437.33 TCPU     1949.79
 TTTTTTTTTTTTTTTTTTTTTTTTTTTTTT MONMO3      TELAPSE     3477.35 TCPU     1989.80
 NUMERICALLY INTEGRATED DENSITY    635.9998650550
 TTTTTTTTTTTTTTTTTTTTTTTTTTTTTT NUMDFT      TELAPSE     3488.88 TCPU     2001.33
 CYC   3 ETOT(AU) -4.539541352613E+03 DETOT -3.12E-01 tst  6.39E-04 PX  7.43E-02
 TTTTTTTTTTTTTTTTTTTTTTTTTTTTTT DIIS        TELAPSE     3494.82 TCPU     2007.28
 DIIS TEST: 0.42910E+00 AT SCF   CYCLE   3 - DIIS ACTIVE - HISTORY:     3 CYCLES
 TTTTTTTTTTTTTTTTTTTTTTTTTTTTTT FDIK        TELAPSE     3531.50 TCPU     2024.49
 INSULATING STATE
 TOP OF VALENCE BANDS -    BAND    318; K    6; EIG -2.3068450E-01 AU
 TOP OF VALENCE BANDS -    BAND    318; K    1; EIG -2.3123997E-01 AU
 BOTTOM OF VIRTUAL BANDS - BAND    319; K    6; EIG  1.4842617E-02 AU
 DIRECT ENERGY BAND GAP:   6.6811 eV
 BOTTOM OF VIRTUAL BANDS - BAND    319; K    1; EIG  1.7415923E-02 AU
 TTTTTTTTTTTTTTTTTTTTTTTTTTTTTT PDIG        TELAPSE     3533.03 TCPU     2026.01
 CHARGE NORMALIZATION FACTOR   1.00000000
 TOTAL ATOMIC CHARGES:
   0.8801261   0.8801871   0.8801261   0.8801871   0.8800683   0.8800527
   0.8801464   0.8801562   0.8800683   0.8801562   0.8801464   0.8800527
   0.8799733   0.8800156   0.8799733   0.8800156   0.8799812   0.8800026
   0.8800172   0.8799966   0.8799812   0.8799966   0.8800172   0.8800026
   0.8307405   0.8307931   0.8307405   0.8307931   0.8306652   0.8307110
   0.8305859   0.8307508   0.8306652   0.8307508   0.8305859   0.8307110
   0.8592395   0.8592151   0.8592395   0.8592151   0.8592068   0.8593154
   0.8592173   0.8592723   0.8592068   0.8592723   0.8592173   0.8593154
   0.8307788   0.8307505   0.8307788   0.8307505   0.8306998   0.8306580
   0.8308178   0.8306756   0.8306998   0.8306756   0.8308178   0.8306580
  18.5357967  18.5357967  18.5358884  18.5357974  18.5360103  18.5357974
   5.6648789   5.6650130   5.6648789   5.6650130   5.6645208   5.6648148
   5.6647003   5.6647344   5.6645208   5.6647344   5.6647003   5.6648148
   6.0420644   6.0420081   6.0420644   6.0420081   6.0422337   6.0422500
   6.0423417   6.0419242   6.0422337   6.0419242   6.0423417   6.0422500
   6.3783389   6.3782533   6.3783389   6.3782533   6.3786520   6.3783963
   6.3785170   6.3784358   6.3786520   6.3784358   6.3785170   6.3783963
   7.6618984   7.6618947   7.6618984   7.6618947   7.6618694   7.6618349
   7.6618072   7.6620327   7.6618694   7.6620327   7.6618072   7.6618349
   6.0421723   6.0421853   6.0421723   6.0421853   6.0419927   6.0421550
   6.0419471   6.0422626   6.0419927   6.0422626   6.0419471   6.0421550
   7.6619151   7.6619210   7.6619151   7.6619210   7.6620301   7.6619562
   7.6618660   7.6618216   7.6620301   7.6618216   7.6618660   7.6619562
 TTTTTTTTTTTTTTTTTTTTTTTTTTTTTT MOQGAD      TELAPSE     3533.06 TCPU     2026.04
 TTTTTTTTTTTTTTTTTTTTTTTTTTTTTT SHELLXN     TELAPSE     3731.84 TCPU     2129.10
 TTTTTTTTTTTTTTTTTTTTTTTTTTTTTT MONMO3      TELAPSE     3769.35 TCPU     2166.61
 NUMERICALLY INTEGRATED DENSITY    635.9998655046
 TTTTTTTTTTTTTTTTTTTTTTTTTTTTTT NUMDFT      TELAPSE     3780.51 TCPU     2177.76
 CYC   4 ETOT(AU) -4.539602150152E+03 DETOT -6.08E-02 tst  5.09E-05 PX  2.98E-02
 TTTTTTTTTTTTTTTTTTTTTTTTTTTTTT DIIS        TELAPSE     3790.47 TCPU     2187.73
 DIIS TEST: 0.11123E-01 AT SCF   CYCLE   4 - DIIS ACTIVE - HISTORY:     4 CYCLES
 TTTTTTTTTTTTTTTTTTTTTTTTTTTTTT FDIK        TELAPSE     3830.48 TCPU     2206.74
 INSULATING STATE
 TOP OF VALENCE BANDS -    BAND    318; K    6; EIG -2.3092382E-01 AU
 TOP OF VALENCE BANDS -    BAND    318; K    1; EIG -2.3148626E-01 AU
 BOTTOM OF VIRTUAL BANDS - BAND    319; K    6; EIG  1.5370080E-02 AU
 DIRECT ENERGY BAND GAP:   6.7020 eV
 BOTTOM OF VIRTUAL BANDS - BAND    319; K    1; EIG  1.7704636E-02 AU
 TTTTTTTTTTTTTTTTTTTTTTTTTTTTTT PDIG        TELAPSE     3832.05 TCPU     2208.31
 CHARGE NORMALIZATION FACTOR   1.00000000
 TOTAL ATOMIC CHARGES:
   0.8801965   0.8801919   0.8801965   0.8801919   0.8801875   0.8801924
   0.8801906   0.8801935   0.8801875   0.8801935   0.8801906   0.8801924
   0.8802095   0.8802119   0.8802095   0.8802119   0.8802143   0.8802109
   0.8802061   0.8802070   0.8802143   0.8802070   0.8802061   0.8802109
   0.8304455   0.8304475   0.8304455   0.8304475   0.8304479   0.8304262
   0.8304420   0.8304297   0.8304479   0.8304297   0.8304420   0.8304262
   0.8618060   0.8618119   0.8618060   0.8618119   0.8617907   0.8617848
   0.8618014   0.8617845   0.8617907   0.8617845   0.8618014   0.8617848
   0.8304602   0.8304599   0.8304602   0.8304599   0.8304664   0.8304527
   0.8304700   0.8304415   0.8304664   0.8304415   0.8304700   0.8304527
  18.5264052  18.5264052  18.5264322  18.5263926  18.5264342  18.5263926
   5.6729420   5.6729566   5.6729420   5.6729566   5.6729755   5.6729934
   5.6729674   5.6729580   5.6729755   5.6729580   5.6729674   5.6729934
   6.0447694   6.0448212   6.0447694   6.0448212   6.0448128   6.0448186
   6.0448142   6.0447837   6.0448128   6.0447837   6.0448142   6.0448186
   6.3747317   6.3747087   6.3747317   6.3747087   6.3747191   6.3747924
   6.3747100   6.3748125   6.3747191   6.3748125   6.3747100   6.3747924
   7.6582010   7.6581850   7.6582010   7.6581850   7.6582182   7.6581599
   7.6582143   7.6581922   7.6582182   7.6581922   7.6582143   7.6581599
   6.0448485   6.0447902   6.0448485   6.0447902   6.0448083   6.0448056
   6.0447981   6.0448229   6.0448083   6.0448229   6.0447981   6.0448056
   7.6581707   7.6581946   7.6581707   7.6581946   7.6581447   7.6581813
   7.6581796   7.6581857   7.6581447   7.6581857   7.6581796   7.6581813
 TTTTTTTTTTTTTTTTTTTTTTTTTTTTTT MOQGAD      TELAPSE     3832.08 TCPU     2208.35
 TTTTTTTTTTTTTTTTTTTTTTTTTTTTTT SHELLXN     TELAPSE     4030.09 TCPU     2311.31
 TTTTTTTTTTTTTTTTTTTTTTTTTTTTTT MONMO3      TELAPSE     4062.21 TCPU     2343.42
 NUMERICALLY INTEGRATED DENSITY    635.9998654095
 TTTTTTTTTTTTTTTTTTTTTTTTTTTTTT NUMDFT      TELAPSE     4073.99 TCPU     2355.20
 CYC   5 ETOT(AU) -4.539603354751E+03 DETOT -1.20E-03 tst  1.17E-06 PX  4.80E-03
 TTTTTTTTTTTTTTTTTTTTTTTTTTTTTT DIIS        TELAPSE     4079.44 TCPU     2360.66
 DIIS TEST: 0.19678E-02 AT SCF   CYCLE   5 - DIIS ACTIVE - HISTORY:     5 CYCLES
 TTTTTTTTTTTTTTTTTTTTTTTTTTTTTT FDIK        TELAPSE     4116.62 TCPU     2380.81
 INSULATING STATE
 TOP OF VALENCE BANDS -    BAND    318; K    6; EIG -2.3080511E-01 AU
 TOP OF VALENCE BANDS -    BAND    318; K    1; EIG -2.3137293E-01 AU
 BOTTOM OF VIRTUAL BANDS - BAND    319; K    6; EIG  1.5322491E-02 AU
 DIRECT ENERGY BAND GAP:   6.6975 eV
 BOTTOM OF VIRTUAL BANDS - BAND    319; K    1; EIG  1.7759081E-02 AU
 TTTTTTTTTTTTTTTTTTTTTTTTTTTTTT PDIG        TELAPSE     4118.76 TCPU     2382.94
 CHARGE NORMALIZATION FACTOR   1.00000000
 TOTAL ATOMIC CHARGES:
   0.8796426   0.8796393   0.8796426   0.8796393   0.8796223   0.8796401
   0.8796235   0.8796440   0.8796223   0.8796440   0.8796235   0.8796401
   0.8796414   0.8796486   0.8796414   0.8796486   0.8796508   0.8796511
   0.8796487   0.8796495   0.8796508   0.8796495   0.8796487   0.8796511
   0.8313368   0.8313355   0.8313368   0.8313355   0.8313371   0.8313333
   0.8313365   0.8313297   0.8313371   0.8313297   0.8313365   0.8313333
   0.8615695   0.8615701   0.8615695   0.8615701   0.8615681   0.8615686
   0.8615707   0.8615701   0.8615681   0.8615701   0.8615707   0.8615686
   0.8313549   0.8313566   0.8313549   0.8313566   0.8313490   0.8313462
   0.8313542   0.8313470   0.8313490   0.8313470   0.8313542   0.8313462
  18.5249242  18.5249242  18.5249061  18.5249188  18.5249128  18.5249188
   5.6630774   5.6630890   5.6630774   5.6630890   5.6630769   5.6630659
   5.6630707   5.6630593   5.6630769   5.6630593   5.6630707   5.6630659
   6.0437745   6.0437801   6.0437745   6.0437801   6.0437866   6.0437891
   6.0437849   6.0437972   6.0437866   6.0437972   6.0437849   6.0437891
   6.3733087   6.3732980   6.3733087   6.3732980   6.3733069   6.3733258
   6.3733068   6.3733246   6.3733069   6.3733246   6.3733068   6.3733258
   7.6650379   7.6650284   7.6650379   7.6650284   7.6650003   7.6650185
   7.6649966   7.6650227   7.6650003   7.6650227   7.6649966   7.6650185
   6.0437659   6.0437620   6.0437659   6.0437620   6.0437924   6.0437833
   6.0437929   6.0437704   6.0437924   6.0437704   6.0437929   6.0437833
   7.6650381   7.6650410   7.6650381   7.6650410   7.6650457   7.6650174
   7.6650507   7.6650247   7.6650457   7.6650247   7.6650507   7.6650174
 TTTTTTTTTTTTTTTTTTTTTTTTTTTTTT MOQGAD      TELAPSE     4118.78 TCPU     2382.97
 TTTTTTTTTTTTTTTTTTTTTTTTTTTTTT SHELLXN     TELAPSE     4312.81 TCPU     2485.94
 TTTTTTTTTTTTTTTTTTTTTTTTTTTTTT MONMO3      TELAPSE     4350.78 TCPU     2523.91
 NUMERICALLY INTEGRATED DENSITY    635.9998655336
 TTTTTTTTTTTTTTTTTTTTTTTTTTTTTT NUMDFT      TELAPSE     4361.87 TCPU     2535.00
 CYC   6 ETOT(AU) -4.539603513370E+03 DETOT -1.59E-04 tst  5.77E-07 PX  1.92E-03
 TTTTTTTTTTTTTTTTTTTTTTTTTTTTTT DIIS        TELAPSE     4373.15 TCPU     2546.28
 DIIS TEST: 0.10893E-02 AT SCF   CYCLE   6 - DIIS ACTIVE - HISTORY:     6 CYCLES
 TTTTTTTTTTTTTTTTTTTTTTTTTTTTTT FDIK        TELAPSE     4417.41 TCPU     2575.06
 INSULATING STATE
 TOP OF VALENCE BANDS -    BAND    318; K    6; EIG -2.3082837E-01 AU
 TOP OF VALENCE BANDS -    BAND    318; K    1; EIG -2.3139126E-01 AU
 BOTTOM OF VIRTUAL BANDS - BAND    319; K    6; EIG  1.5322327E-02 AU
 DIRECT ENERGY BAND GAP:   6.6981 eV
 BOTTOM OF VIRTUAL BANDS - BAND    319; K    1; EIG  1.7776130E-02 AU
 TTTTTTTTTTTTTTTTTTTTTTTTTTTTTT PDIG        TELAPSE     4419.20 TCPU     2576.86
 CHARGE NORMALIZATION FACTOR   1.00000000
 TOTAL ATOMIC CHARGES:
   0.8799081   0.8799082   0.8799081   0.8799082   0.8799068   0.8799093
   0.8799063   0.8799086   0.8799068   0.8799086   0.8799063   0.8799093
   0.8799179   0.8799166   0.8799179   0.8799166   0.8799194   0.8799189
   0.8799190   0.8799193   0.8799194   0.8799193   0.8799190   0.8799189
   0.8309420   0.8309418   0.8309420   0.8309418   0.8309400   0.8309425
   0.8309388   0.8309422   0.8309400   0.8309422   0.8309388   0.8309425
   0.8612007   0.8611999   0.8612007   0.8611999   0.8611991   0.8612001
   0.8611997   0.8612012   0.8611991   0.8612012   0.8611997   0.8612001
   0.8309654   0.8309661   0.8309654   0.8309661   0.8309648   0.8309640
   0.8309651   0.8309648   0.8309648   0.8309648   0.8309651   0.8309640
  18.5253191  18.5253191  18.5253110  18.5253136  18.5253194  18.5253136
   5.6687578   5.6687623   5.6687578   5.6687623   5.6687441   5.6687416
   5.6687428   5.6687398   5.6687441   5.6687398   5.6687428   5.6687416
   6.0439575   6.0439640   6.0439575   6.0439640   6.0439769   6.0439629
   6.0439743   6.0439642   6.0439769   6.0439642   6.0439743   6.0439629
   6.3745904   6.3745875   6.3745904   6.3745875   6.3745967   6.3745953
   6.3746013   6.3745943   6.3745967   6.3745943   6.3746013   6.3745953
   7.6615558   7.6615509   7.6615558   7.6615509   7.6615532   7.6615561
   7.6615515   7.6615572   7.6615532   7.6615572   7.6615515   7.6615561
   6.0439771   6.0439702   6.0439771   6.0439702   6.0439576   6.0439753
   6.0439639   6.0439738   6.0439576   6.0439738   6.0439639   6.0439753
   7.6615721   7.6615774   7.6615721   7.6615774   7.6615825   7.6615755
   7.6615773   7.6615745   7.6615825   7.6615745   7.6615773   7.6615755
 TTTTTTTTTTTTTTTTTTTTTTTTTTTTTT MOQGAD      TELAPSE     4419.23 TCPU     2576.88
 TTTTTTTTTTTTTTTTTTTTTTTTTTTTTT SHELLXN     TELAPSE     4619.55 TCPU     2679.85
 TTTTTTTTTTTTTTTTTTTTTTTTTTTTTT MONMO3      TELAPSE     4648.44 TCPU     2708.74
 NUMERICALLY INTEGRATED DENSITY    635.9998654469
 TTTTTTTTTTTTTTTTTTTTTTTTTTTTTT NUMDFT      TELAPSE     4659.51 TCPU     2719.82
 CYC   7 ETOT(AU) -4.539603629956E+03 DETOT -1.17E-04 tst  2.90E-07 PX  8.07E-04
 TTTTTTTTTTTTTTTTTTTTTTTTTTTTTT DIIS        TELAPSE     4664.96 TCPU     2725.26
 DIIS TEST: 0.37487E-04 AT SCF   CYCLE   7 - DIIS ACTIVE - HISTORY:     7 CYCLES
 TTTTTTTTTTTTTTTTTTTTTTTTTTTTTT FDIK        TELAPSE     4702.62 TCPU     2740.96
 INSULATING STATE
 TOP OF VALENCE BANDS -    BAND    318; K    6; EIG -2.3082148E-01 AU
 TOP OF VALENCE BANDS -    BAND    318; K    1; EIG -2.3138637E-01 AU
 BOTTOM OF VIRTUAL BANDS - BAND    319; K    6; EIG  1.5365054E-02 AU
 DIRECT ENERGY BAND GAP:   6.6991 eV
 BOTTOM OF VIRTUAL BANDS - BAND    319; K    1; EIG  1.7781007E-02 AU
 TTTTTTTTTTTTTTTTTTTTTTTTTTTTTT PDIG        TELAPSE     4705.56 TCPU     2743.89
 CHARGE NORMALIZATION FACTOR   1.00000000
 TOTAL ATOMIC CHARGES:
   0.8799095   0.8799084   0.8799095   0.8799084   0.8799082   0.8799086
   0.8799082   0.8799077   0.8799082   0.8799077   0.8799082   0.8799086
   0.8799178   0.8799181   0.8799178   0.8799181   0.8799174   0.8799182
   0.8799176   0.8799185   0.8799174   0.8799185   0.8799176   0.8799182
   0.8308527   0.8308525   0.8308527   0.8308525   0.8308510   0.8308525
   0.8308517   0.8308525   0.8308510   0.8308525   0.8308517   0.8308525
   0.8614203   0.8614208   0.8614203   0.8614208   0.8614196   0.8614205
   0.8614194   0.8614202   0.8614196   0.8614202   0.8614194   0.8614205
   0.8308789   0.8308791   0.8308789   0.8308791   0.8308781   0.8308780
   0.8308779   0.8308782   0.8308781   0.8308782   0.8308779   0.8308780
  18.5253554  18.5253554  18.5253567  18.5253553  18.5253582  18.5253553
   5.6678904   5.6678902   5.6678904   5.6678902   5.6678970   5.6679056
   5.6678941   5.6679042   5.6678970   5.6679042   5.6678941   5.6679056
   6.0441533   6.0441559   6.0441533   6.0441559   6.0441439   6.0441546
   6.0441435   6.0441571   6.0441439   6.0441571   6.0441435   6.0441546
   6.3745499   6.3745491   6.3745499   6.3745491   6.3745522   6.3745480
   6.3745524   6.3745486   6.3745522   6.3745486   6.3745524   6.3745480
   7.6618037   7.6618036   7.6618037   7.6618036   7.6618113   7.6617995
   7.6618113   7.6618004   7.6618113   7.6618004   7.6618113   7.6617995
   6.0441430   6.0441426   6.0441430   6.0441426   6.0441488   6.0441363
   6.0441488   6.0441337   6.0441488   6.0441337   6.0441488   6.0441363
   7.6618011   7.6618004   7.6618011   7.6618004   7.6617948   7.6618017
   7.6617968   7.6618018   7.6617948   7.6618018   7.6617968   7.6618017
 TTTTTTTTTTTTTTTTTTTTTTTTTTTTTT MOQGAD      TELAPSE     4705.59 TCPU     2743.92
 TTTTTTTTTTTTTTTTTTTTTTTTTTTTTT SHELLXN     TELAPSE     4901.57 TCPU     2846.95
 TTTTTTTTTTTTTTTTTTTTTTTTTTTTTT MONMO3      TELAPSE     4939.73 TCPU     2885.11
 NUMERICALLY INTEGRATED DENSITY    635.9998654510
 TTTTTTTTTTTTTTTTTTTTTTTTTTTTTT NUMDFT      TELAPSE     4951.19 TCPU     2896.58
 CYC   8 ETOT(AU) -4.539603629264E+03 DETOT  6.92E-07 tst  1.07E-08 PX  1.09E-04
 TTTTTTTTTTTTTTTTTTTTTTTTTTTTTT DIIS        TELAPSE     4957.25 TCPU     2902.63
 DIIS TEST: 0.46553E-05 AT SCF   CYCLE   8 - DIIS ACTIVE - HISTORY:     8 CYCLES
 TTTTTTTTTTTTTTTTTTTTTTTTTTTTTT FDIK        TELAPSE     4997.64 TCPU     2921.45
 INSULATING STATE
 TOP OF VALENCE BANDS -    BAND    318; K    6; EIG -2.3083017E-01 AU
 TOP OF VALENCE BANDS -    BAND    318; K    1; EIG -2.3139439E-01 AU
 BOTTOM OF VIRTUAL BANDS - BAND    319; K    6; EIG  1.5311489E-02 AU
 DIRECT ENERGY BAND GAP:   6.6979 eV
 BOTTOM OF VIRTUAL BANDS - BAND    319; K    1; EIG  1.7771993E-02 AU
 TTTTTTTTTTTTTTTTTTTTTTTTTTTTTT PDIG        TELAPSE     5000.28 TCPU     2924.09
 CHARGE NORMALIZATION FACTOR   1.00000000
 TOTAL ATOMIC CHARGES:
   0.8798988   0.8798985   0.8798988   0.8798985   0.8798975   0.8798981
   0.8798976   0.8798979   0.8798975   0.8798979   0.8798976   0.8798981
   0.8799081   0.8799085   0.8799081   0.8799085   0.8799082   0.8799082
   0.8799083   0.8799082   0.8799082   0.8799082   0.8799083   0.8799082
   0.8309096   0.8309097   0.8309096   0.8309097   0.8309102   0.8309101
   0.8309103   0.8309100   0.8309102   0.8309100   0.8309103   0.8309101
   0.8612994   0.8612997   0.8612994   0.8612997   0.8612999   0.8612997
   0.8612996   0.8612996   0.8612999   0.8612996   0.8612996   0.8612997
   0.8309346   0.8309348   0.8309346   0.8309348   0.8309348   0.8309344
   0.8309349   0.8309348   0.8309348   0.8309348   0.8309349   0.8309344
  18.5252576  18.5252576  18.5252537  18.5252594  18.5252547  18.5252594
   5.6683213   5.6683212   5.6683213   5.6683212   5.6683138   5.6683104
   5.6683130   5.6683101   5.6683138   5.6683101   5.6683130   5.6683104
   6.0439079   6.0439082   6.0439079   6.0439082   6.0439159   6.0439106
   6.0439156   6.0439117   6.0439159   6.0439117   6.0439156   6.0439106
   6.3744527   6.3744523   6.3744527   6.3744523   6.3744528   6.3744536
   6.3744533   6.3744539   6.3744528   6.3744539   6.3744533   6.3744536
   7.6619128   7.6619130   7.6619128   7.6619130   7.6619075   7.6619141
   7.6619082   7.6619147   7.6619075   7.6619147   7.6619082   7.6619141
   6.0438911   6.0438901   6.0438911   6.0438901   6.0438894   6.0438962
   6.0438894   6.0438943   6.0438894   6.0438943   6.0438894   6.0438962
   7.6619364   7.6619372   7.6619364   7.6619372   7.6619410   7.6619354
   7.6619404   7.6619352   7.6619410   7.6619352   7.6619404   7.6619354
 TTTTTTTTTTTTTTTTTTTTTTTTTTTTTT MOQGAD      TELAPSE     5000.31 TCPU     2924.12
 TTTTTTTTTTTTTTTTTTTTTTTTTTTTTT SHELLXN     TELAPSE     5194.00 TCPU     3027.19
 TTTTTTTTTTTTTTTTTTTTTTTTTTTTTT MONMO3      TELAPSE     5230.65 TCPU     3063.84
 NUMERICALLY INTEGRATED DENSITY    635.9998654548
 TTTTTTTTTTTTTTTTTTTTTTTTTTTTTT NUMDFT      TELAPSE     5241.80 TCPU     3074.99
 CYC   9 ETOT(AU) -4.539603630938E+03 DETOT -1.67E-06 tst  3.02E-09 PX  7.32E-05
 TTTTTTTTTTTTTTTTTTTTTTTTTTTTTT DIIS        TELAPSE     5247.12 TCPU     3080.32
 DIIS TEST: 0.30402E-05 AT SCF   CYCLE   9 - DIIS ACTIVE - HISTORY:     9 CYCLES
 TTTTTTTTTTTTTTTTTTTTTTTTTTTTTT FDIK        TELAPSE     5290.90 TCPU     3103.25
 INSULATING STATE
 TOP OF VALENCE BANDS -    BAND    318; K    6; EIG -2.3082613E-01 AU
 TOP OF VALENCE BANDS -    BAND    318; K    1; EIG -2.3139077E-01 AU
 BOTTOM OF VIRTUAL BANDS - BAND    319; K    6; EIG  1.5341583E-02 AU
 DIRECT ENERGY BAND GAP:   6.6986 eV
 BOTTOM OF VIRTUAL BANDS - BAND    319; K    1; EIG  1.7776210E-02 AU
 TTTTTTTTTTTTTTTTTTTTTTTTTTTTTT PDIG        TELAPSE     5293.39 TCPU     3105.73
 CHARGE NORMALIZATION FACTOR   1.00000000
 TOTAL ATOMIC CHARGES:
   0.8798895   0.8798895   0.8798895   0.8798895   0.8798888   0.8798896
   0.8798888   0.8798893   0.8798888   0.8798893   0.8798888   0.8798896
   0.8798994   0.8799000   0.8798994   0.8799000   0.8799000   0.8799001
   0.8799000   0.8799000   0.8799000   0.8799000   0.8799000   0.8799001
   0.8309063   0.8309063   0.8309063   0.8309063   0.8309060   0.8309062
   0.8309060   0.8309062   0.8309060   0.8309062   0.8309060   0.8309062
   0.8613400   0.8613403   0.8613400   0.8613403   0.8613402   0.8613401
   0.8613399   0.8613399   0.8613402   0.8613399   0.8613399   0.8613401
   0.8309312   0.8309313   0.8309312   0.8309313   0.8309312   0.8309307
   0.8309314   0.8309311   0.8309312   0.8309311   0.8309314   0.8309307
  18.5253302  18.5253302  18.5253294  18.5253303  18.5253305  18.5253303
   5.6681297   5.6681295   5.6681297   5.6681295   5.6681276   5.6681278
   5.6681279   5.6681283   5.6681276   5.6681283   5.6681279   5.6681278
   6.0440726   6.0440735   6.0440726   6.0440735   6.0440760   6.0440726
   6.0440763   6.0440733   6.0440760   6.0440733   6.0440763   6.0440726
   6.3744917   6.3744920   6.3744917   6.3744920   6.3744925   6.3744929
   6.3744925   6.3744927   6.3744925   6.3744927   6.3744925   6.3744929
   7.6618015   7.6618011   7.6618015   7.6618011   7.6618028   7.6618011
   7.6618027   7.6618016   7.6618028   7.6618016   7.6618027   7.6618011
   6.0440545   6.0440526   6.0440545   6.0440526   6.0440513   6.0440543
   6.0440512   6.0440532   6.0440513   6.0440532   6.0440512   6.0440543
   7.6618182   7.6618188   7.6618182   7.6618188   7.6618188   7.6618198
   7.6618176   7.6618195   7.6618188   7.6618195   7.6618176   7.6618198
 TTTTTTTTTTTTTTTTTTTTTTTTTTTTTT MOQGAD      TELAPSE     5293.41 TCPU     3105.76
 TTTTTTTTTTTTTTTTTTTTTTTTTTTTTT SHELLXN     TELAPSE     5488.67 TCPU     3208.26
 TTTTTTTTTTTTTTTTTTTTTTTTTTTTTT MONMO3      TELAPSE     5540.56 TCPU     3260.15
 NUMERICALLY INTEGRATED DENSITY    635.9998654524
 TTTTTTTTTTTTTTTTTTTTTTTTTTTTTT NUMDFT      TELAPSE     5551.71 TCPU     3271.29
 CYC  10 ETOT(AU) -4.539603630975E+03 DETOT -3.66E-08 tst  1.14E-09 PX  3.70E-05
 TTTTTTTTTTTTTTTTTTTTTTTTTTTTTT DIIS        TELAPSE     5557.00 TCPU     3276.59
 DIIS TEST: 0.19525E-06 AT SCF   CYCLE  10 - DIIS ACTIVE - HISTORY:    10 CYCLES
 TTTTTTTTTTTTTTTTTTTTTTTTTTTTTT FDIK        TELAPSE     5595.97 TCPU     3294.63
 INSULATING STATE
 TOP OF VALENCE BANDS -    BAND    318; K    6; EIG -2.3082525E-01 AU
 TOP OF VALENCE BANDS -    BAND    318; K    1; EIG -2.3138972E-01 AU
 BOTTOM OF VIRTUAL BANDS - BAND    319; K    6; EIG  1.5336878E-02 AU
 DIRECT ENERGY BAND GAP:   6.6984 eV
 BOTTOM OF VIRTUAL BANDS - BAND    319; K    1; EIG  1.7775730E-02 AU
 TTTTTTTTTTTTTTTTTTTTTTTTTTTTTT PDIG        TELAPSE     5598.40 TCPU     3297.07
 CHARGE NORMALIZATION FACTOR   1.00000000
 TOTAL ATOMIC CHARGES:
   0.8798987   0.8798985   0.8798987   0.8798985   0.8798983   0.8798985
   0.8798983   0.8798986   0.8798983   0.8798986   0.8798983   0.8798985
   0.8799091   0.8799091   0.8799091   0.8799091   0.8799091   0.8799092
   0.8799090   0.8799093   0.8799091   0.8799093   0.8799090   0.8799092
   0.8308923   0.8308922   0.8308923   0.8308922   0.8308922   0.8308921
   0.8308922   0.8308921   0.8308922   0.8308921   0.8308922   0.8308921
   0.8613436   0.8613437   0.8613436   0.8613437   0.8613435   0.8613434
   0.8613435   0.8613434   0.8613435   0.8613434   0.8613435   0.8613434
   0.8309180   0.8309180   0.8309180   0.8309180   0.8309178   0.8309178
   0.8309179   0.8309179   0.8309178   0.8309179   0.8309179   0.8309178
  18.5253147  18.5253147  18.5253153  18.5253149  18.5253161  18.5253149
   5.6681437   5.6681439   5.6681437   5.6681439   5.6681441   5.6681452
   5.6681441   5.6681459   5.6681441   5.6681459   5.6681441   5.6681452
   6.0440337   6.0440342   6.0440337   6.0440342   6.0440317   6.0440336
   6.0440311   6.0440345   6.0440317   6.0440345   6.0440311   6.0440336
   6.3745055   6.3745059   6.3745055   6.3745059   6.3745057   6.3745061
   6.3745059   6.3745062   6.3745057   6.3745062   6.3745059   6.3745061
   7.6618367   7.6618365   7.6618367   7.6618365   7.6618369   7.6618365
   7.6618364   7.6618363   7.6618369   7.6618363   7.6618364   7.6618365
   6.0440150   6.0440142   6.0440150   6.0440142   6.0440161   6.0440139
   6.0440168   6.0440124   6.0440161   6.0440124   6.0440168   6.0440139
   7.6618461   7.6618463   7.6618461   7.6618463   7.6618472   7.6618463
   7.6618467   7.6618461   7.6618472   7.6618461   7.6618467   7.6618463
 TTTTTTTTTTTTTTTTTTTTTTTTTTTTTT MOQGAD      TELAPSE     5598.42 TCPU     3297.09
 TTTTTTTTTTTTTTTTTTTTTTTTTTTTTT SHELLXN     TELAPSE     5783.29 TCPU     3398.65
 TTTTTTTTTTTTTTTTTTTTTTTTTTTTTT MONMO3      TELAPSE     5831.54 TCPU     3446.89
 NUMERICALLY INTEGRATED DENSITY    635.9998654525
 TTTTTTTTTTTTTTTTTTTTTTTTTTTTTT NUMDFT      TELAPSE     5842.63 TCPU     3457.98
 CYC  11 ETOT(AU) -4.539603630837E+03 DETOT  1.37E-07 tst  4.64E-11 PX  7.50E-06
 TTTTTTTTTTTTTTTTTTTTTTTTTTTTTT DIIS        TELAPSE     5852.91 TCPU     3468.27
 DIIS TEST: 0.13348E-07 AT SCF   CYCLE  11 - DIIS ACTIVE - HISTORY:    11 CYCLES
 TTTTTTTTTTTTTTTTTTTTTTTTTTTTTT FDIK        TELAPSE     5889.96 TCPU     3487.51
 INSULATING STATE
 TOP OF VALENCE BANDS -    BAND    318; K    6; EIG -2.3082634E-01 AU
 TOP OF VALENCE BANDS -    BAND    318; K    1; EIG -2.3139087E-01 AU
 BOTTOM OF VIRTUAL BANDS - BAND    319; K    6; EIG  1.5337404E-02 AU
 DIRECT ENERGY BAND GAP:   6.6985 eV
 BOTTOM OF VIRTUAL BANDS - BAND    319; K    1; EIG  1.7775753E-02 AU
 TTTTTTTTTTTTTTTTTTTTTTTTTTTTTT PDIG        TELAPSE     5892.33 TCPU     3489.88
 CHARGE NORMALIZATION FACTOR   1.00000000
 TOTAL ATOMIC CHARGES:
   0.8798953   0.8798952   0.8798953   0.8798952   0.8798948   0.8798953
   0.8798950   0.8798954   0.8798948   0.8798954   0.8798950   0.8798953
   0.8799056   0.8799056   0.8799056   0.8799056   0.8799057   0.8799056
   0.8799057   0.8799056   0.8799057   0.8799056   0.8799057   0.8799056
   0.8308964   0.8308963   0.8308964   0.8308963   0.8308964   0.8308966
   0.8308964   0.8308966   0.8308964   0.8308966   0.8308964   0.8308966
   0.8613427   0.8613427   0.8613427   0.8613427   0.8613429   0.8613430
   0.8613429   0.8613429   0.8613429   0.8613429   0.8613429   0.8613430
   0.8309219   0.8309219   0.8309219   0.8309219   0.8309220   0.8309219
   0.8309220   0.8309220   0.8309220   0.8309220   0.8309220   0.8309219
  18.5253154  18.5253154  18.5253147  18.5253158  18.5253154  18.5253158
   5.6681442   5.6681447   5.6681442   5.6681447   5.6681427   5.6681413
   5.6681425   5.6681419   5.6681427   5.6681419   5.6681425   5.6681413
   6.0440430   6.0440435   6.0440430   6.0440435   6.0440460   6.0440429
   6.0440452   6.0440439   6.0440460   6.0440439   6.0440452   6.0440429
   6.3744962   6.3744966   6.3744962   6.3744966   6.3744960   6.3744961
   6.3744961   6.3744965   6.3744960   6.3744965   6.3744961   6.3744961
   7.6618254   7.6618249   7.6618254   7.6618249   7.6618257   7.6618251
   7.6618256   7.6618249   7.6618257   7.6618249   7.6618256   7.6618251
   6.0440254   6.0440245   6.0440254   6.0440245   6.0440244   6.0440276
   6.0440249   6.0440261   6.0440244   6.0440261   6.0440249   6.0440276
   7.6618466   7.6618467   7.6618466   7.6618467   7.6618457   7.6618467
   7.6618453   7.6618466   7.6618457   7.6618466   7.6618453   7.6618467
 TTTTTTTTTTTTTTTTTTTTTTTTTTTTTT MOQGAD      TELAPSE     5892.36 TCPU     3489.91
 TTTTTTTTTTTTTTTTTTTTTTTTTTTTTT SHELLXN     TELAPSE     6074.78 TCPU     3591.19
 TTTTTTTTTTTTTTTTTTTTTTTTTTTTTT MONMO3      TELAPSE     6129.84 TCPU     3646.25
 NUMERICALLY INTEGRATED DENSITY    635.9998654526
 TTTTTTTTTTTTTTTTTTTTTTTTTTTTTT NUMDFT      TELAPSE     6141.70 TCPU     3658.11
 CYC  12 ETOT(AU) -4.539603630869E+03 DETOT -3.16E-08 tst  2.38E-12 PX  2.75E-06
 TTTTTTTTTTTTTTTTTTTTTTTTTTTTTT DIIS        TELAPSE     6151.60 TCPU     3668.01
 DIIS TEST: 0.26479E-08 AT SCF   CYCLE  12 - DIIS ACTIVE - HISTORY:    12 CYCLES
 TTTTTTTTTTTTTTTTTTTTTTTTTTTTTT FDIK        TELAPSE     6199.59 TCPU     3700.46
 INSULATING STATE
 TOP OF VALENCE BANDS -    BAND    318; K    6; EIG -2.3082571E-01 AU
 TOP OF VALENCE BANDS -    BAND    318; K    1; EIG -2.3139022E-01 AU
 BOTTOM OF VIRTUAL BANDS - BAND    319; K    6; EIG  1.5337592E-02 AU
 DIRECT ENERGY BAND GAP:   6.6984 eV
 BOTTOM OF VIRTUAL BANDS - BAND    319; K    1; EIG  1.7775784E-02 AU
 TTTTTTTTTTTTTTTTTTTTTTTTTTTTTT PDIG        TELAPSE     6201.72 TCPU     3702.59
 CHARGE NORMALIZATION FACTOR   1.00000000
 TOTAL ATOMIC CHARGES:
   0.8798958   0.8798958   0.8798958   0.8798958   0.8798956   0.8798958
   0.8798958   0.8798959   0.8798956   0.8798959   0.8798958   0.8798958
   0.8799068   0.8799068   0.8799068   0.8799068   0.8799067   0.8799069
   0.8799067   0.8799069   0.8799067   0.8799069   0.8799067   0.8799069
   0.8308956   0.8308955   0.8308956   0.8308955   0.8308956   0.8308954
   0.8308956   0.8308954   0.8308956   0.8308954   0.8308956   0.8308954
   0.8613425   0.8613425   0.8613425   0.8613425   0.8613424   0.8613423
   0.8613424   0.8613422   0.8613424   0.8613422   0.8613424   0.8613423
   0.8309215   0.8309215   0.8309215   0.8309215   0.8309213   0.8309213
   0.8309213   0.8309214   0.8309213   0.8309214   0.8309213   0.8309213
  18.5253167  18.5253167  18.5253175  18.5253166  18.5253183  18.5253166
   5.6681405   5.6681408   5.6681405   5.6681408   5.6681416   5.6681425
   5.6681416   5.6681431   5.6681416   5.6681431   5.6681416   5.6681425
   6.0440435   6.0440441   6.0440435   6.0440441   6.0440412   6.0440429
   6.0440406   6.0440438   6.0440412   6.0440438   6.0440406   6.0440429
   6.3745004   6.3745008   6.3745004   6.3745008   6.3745003   6.3745007
   6.3745004   6.3745010   6.3745003   6.3745010   6.3745004   6.3745007
   7.6618323   7.6618318   7.6618323   7.6618318   7.6618317   7.6618328
   7.6618313   7.6618326   7.6618317   7.6618326   7.6618313   7.6618328
   6.0440226   6.0440216   6.0440226   6.0440216   6.0440234   6.0440212
   6.0440239   6.0440198   6.0440234   6.0440198   6.0440239   6.0440212
   7.6618399   7.6618400   7.6618399   7.6618400   7.6618417   7.6618399
   7.6618413   7.6618398   7.6618417   7.6618398   7.6618413   7.6618399
 TTTTTTTTTTTTTTTTTTTTTTTTTTTTTT MOQGAD      TELAPSE     6201.75 TCPU     3702.61
 TTTTTTTTTTTTTTTTTTTTTTTTTTTTTT SHELLXN     TELAPSE     6403.83 TCPU     3803.78
 TTTTTTTTTTTTTTTTTTTTTTTTTTTTTT MONMO3      TELAPSE     6443.10 TCPU     3843.05
 NUMERICALLY INTEGRATED DENSITY    635.9998654525
 TTTTTTTTTTTTTTTTTTTTTTTTTTTTTT NUMDFT      TELAPSE     6454.10 TCPU     3854.05
 CYC  13 ETOT(AU) -4.539603630865E+03 DETOT  3.62E-09 tst  9.92E-13 PX  1.11E-06
 TTTTTTTTTTTTTTTTTTTTTTTTTTTTTT DIIS        TELAPSE     6459.09 TCPU     3859.04
 DIIS TEST: 0.14650E-08 AT SCF   CYCLE  13 - DIIS ACTIVE - HISTORY:    13 CYCLES
 TTTTTTTTTTTTTTTTTTTTTTTTTTTTTT FDIK        TELAPSE     6500.86 TCPU     3883.05
 INSULATING STATE
 TOP OF VALENCE BANDS -    BAND    318; K    6; EIG -2.3082581E-01 AU
 TOP OF VALENCE BANDS -    BAND    318; K    1; EIG -2.3139034E-01 AU
 BOTTOM OF VIRTUAL BANDS - BAND    319; K    6; EIG  1.5337488E-02 AU
 DIRECT ENERGY BAND GAP:   6.6984 eV
 BOTTOM OF VIRTUAL BANDS - BAND    319; K    1; EIG  1.7775774E-02 AU
 TTTTTTTTTTTTTTTTTTTTTTTTTTTTTT PDIG        TELAPSE     6502.99 TCPU     3885.18
 CHARGE NORMALIZATION FACTOR   1.00000000
 TOTAL ATOMIC CHARGES:
   0.8798960   0.8798960   0.8798960   0.8798960   0.8798957   0.8798961
   0.8798959   0.8798961   0.8798957   0.8798961   0.8798959   0.8798961
   0.8799065   0.8799065   0.8799065   0.8799065   0.8799065   0.8799065
   0.8799065   0.8799066   0.8799065   0.8799066   0.8799065   0.8799065
   0.8308956   0.8308955   0.8308956   0.8308955   0.8308955   0.8308957
   0.8308955   0.8308956   0.8308955   0.8308956   0.8308955   0.8308957
   0.8613425   0.8613425   0.8613425   0.8613425   0.8613426   0.8613426
   0.8613426   0.8613426   0.8613426   0.8613426   0.8613426   0.8613426
   0.8309211   0.8309212   0.8309211   0.8309212   0.8309212   0.8309211
   0.8309212   0.8309212   0.8309212   0.8309212   0.8309212   0.8309211
  18.5253160  18.5253160  18.5253160  18.5253162  18.5253167  18.5253162
   5.6681428   5.6681432   5.6681428   5.6681432   5.6681422   5.6681419
   5.6681421   5.6681424   5.6681422   5.6681424   5.6681421   5.6681419
   6.0440411   6.0440416   6.0440411   6.0440416   6.0440419   6.0440410
   6.0440413   6.0440419   6.0440419   6.0440419   6.0440413   6.0440410
   6.3744999   6.3745004   6.3744999   6.3745004   6.3744998   6.3745001
   6.3744999   6.3745004   6.3744998   6.3745004   6.3744999   6.3745001
   7.6618283   7.6618279   7.6618283   7.6618279   7.6618291   7.6618278
   7.6618287   7.6618276   7.6618291   7.6618276   7.6618287   7.6618278
   6.0440232   6.0440223   6.0440232   6.0440223   6.0440229   6.0440240
   6.0440235   6.0440225   6.0440229   6.0440225   6.0440235   6.0440240
   7.6618450   7.6618451   7.6618450   7.6618451   7.6618444   7.6618453
   7.6618440   7.6618452   7.6618444   7.6618452   7.6618440   7.6618453
 TTTTTTTTTTTTTTTTTTTTTTTTTTTTTT MOQGAD      TELAPSE     6503.01 TCPU     3885.20
 TTTTTTTTTTTTTTTTTTTTTTTTTTTTTT SHELLXN     TELAPSE     6605.61 TCPU     3987.48
 +++ ENERGIES IN A.U. +++
 ::: EXT EL-POLE                                  -5.4438321744130E+03
 ::: EXT EL-SPHEROPOLE                             4.3596890016034E+01
 ::: BIELET ZONE E-E                               9.1831063219587E+03
 ::: TOTAL E-E                                     3.7828710375617E+03
 ::: TOTAL E-N + N-E                              -1.3085534732251E+04
 ::: TOTAL N-N                                     1.1141617534311E+03
 ::: KINETIC ENERGY                                4.0840366625736E+03
 ::: PSEUDO TOTAL   ENERGY                        -4.1044652786842E+03
 ::: VIRIAL COEFFICIENT                            9.9750520714813E-01
 TTTTTTTTTTTTTTTTTTTTTTTTTTTTTT MONMO3      TELAPSE     6614.24 TCPU     3996.11
 NUMERICALLY INTEGRATED DENSITY    635.9998654525
 TTTTTTTTTTTTTTTTTTTTTTTTTTTTTT NUMDFT      TELAPSE     6625.66 TCPU     4007.53
 CYC  14 ETOT(AU) -4.539603630866E+03 DETOT -1.03E-09 tst  4.87E-13 PX  1.11E-06

 == SCF ENDED - CONVERGENCE ON ENERGY      E(AU) -4.5396036308664E+03 CYCLES  14


 ENERGY EXPRESSION=HARTREE+FOCK EXCH*0.25000+(PBE        EXCH)*0.75000+PBE        CORR


 TOTAL ENERGY(DFT)(AU)( 14) -4.5396036308664E+03 DE-1.0E-09 tester 4.9E-13
 TTTTTTTTTTTTTTTTTTTTTTTTTTTTTT EDFT        TELAPSE     6625.71 TCPU     4007.58

 *******************************************************************************
 *                             FORCE CALCULATION                               *
 *******************************************************************************

 TTTTTTTTTTTTTTTTTTTTTTTTTTTTTT NUMDFG      TELAPSE     6723.49 TCPU     4105.36
 INFORMATION **** EXCPOG **** EXCH. BIPO BUFFER LENGTH (WORDS) =    16000000
 WARNING **** EXCPOG **** EXCH. BIPO BUFFER TOO SMALL - TO AVOID I/O SET EXCHSIZE =     8600940
 WARNING **** GENPOG **** COULOMB BIPO BUFFER TOO SMALL - TO AVOID I/O SET BIPOSIZE =     6807000
 INFORMATION **** GENPOG **** BIPO BUFFER LENGTH (WORDS) =     4000000
 TTTTTTTTTTTTTTTTTTTTTTTTTTTTTT SHELXG      TELAPSE     7341.98 TCPU     4663.54


 D3 DISPERSION ENERGY (AU)       -2.7424013424068E-01
 TOTAL ENERGY + DISP (AU)        -4.5398778710007E+03

 CARTESIAN FORCES IN HARTREE/BOHR (ANALYTICAL)
   ATOM                     X                   Y                   Z
   1   1             9.809659697879E-07 -1.432838330206E-06 -5.840854765404E-07
   2   1            -9.807220830993E-07  1.435085001944E-06 -5.727000632616E-07
   3   1             9.809659674564E-07  1.432838331539E-06  5.840854818695E-07
   4   1            -9.807220828773E-07 -1.435085002832E-06  5.727000623734E-07
   5   1            -6.740372402447E-07  9.954224767794E-07 -1.542908755425E-06
   6   1            -1.430792416990E-06 -6.282081996822E-07  1.012784936028E-06
   7   1             6.499613941502E-07 -9.942562040899E-07 -1.524785445906E-06
   8   1             1.421979500815E-06 -5.957514073174E-07 -1.005515680663E-06
   9   1            -6.740372459069E-07 -9.954224773345E-07  1.542908758090E-06
  10   1             1.421979496818E-06  5.957514093158E-07  1.005515679442E-06
  11   1             6.499613951494E-07  9.942562038678E-07  1.524785445017E-06
  12   1            -1.430792421875E-06  6.282082082310E-07 -1.012784936250E-06
  13   1             2.064599391116E-06  9.692753581980E-07 -5.828334238012E-07
  14   1            -2.089492434298E-06 -9.757360537321E-07 -5.946415100322E-07
  15   1             2.064599395557E-06 -9.692753617507E-07  5.828334252445E-07
  16   1            -2.089492439517E-06  9.757360550644E-07  5.946415121416E-07
  17   1            -5.409054809613E-07  2.029089546496E-06  9.802168081663E-07
  18   1             9.191886545246E-07 -5.601656875021E-07  2.012824355635E-06
  19   1             5.625999160985E-07 -2.092976178925E-06  1.020173153066E-06
  20   1            -8.975316432291E-07 -5.688673910820E-07 -2.025371723557E-06
  21   1            -5.409054824046E-07 -2.029089542721E-06 -9.802168055018E-07
  22   1            -8.975316405646E-07  5.688673871407E-07  2.025371725223E-06
  23   1             5.625999068282E-07  2.092976179147E-06 -1.020173153510E-06
  24   1             9.191886523041E-07  5.601656902221E-07 -2.012824354858E-06
  25   1            -9.377969885649E-07  4.918885863070E-07  1.243690598729E-06
  26   1             9.325784764425E-07 -5.050370111004E-07  1.225778845981E-06
  27   1            -9.377969870661E-07 -4.918885827543E-07 -1.243690593844E-06
  28   1             9.325784743885E-07  5.050370108783E-07 -1.225778847980E-06
  29   1             1.280159227068E-06 -9.651710822789E-07  4.582177777213E-07
  30   1             4.626112579675E-07  1.178445423689E-06 -9.432841371892E-07
  31   1            -1.270269270881E-06  9.715049056336E-07  4.778225937141E-07
  32   1            -4.851683137463E-07  1.134952662740E-06  9.215366580384E-07
  33   1             1.280159236616E-06  9.651710836667E-07 -4.582177788315E-07
  34   1            -4.851683130802E-07 -1.134952664072E-06 -9.215366567616E-07
  35   1            -1.270269273324E-06 -9.715049070214E-07 -4.778225941582E-07
  36   1             4.626112608541E-07 -1.178445428351E-06  9.432841374668E-07
  37   1            -8.410180217799E-07 -1.158677722657E-07  3.307917477713E-07
  38   1             8.484098114048E-07  8.897516368123E-08  3.040869032134E-07
  39   1            -8.410180272200E-07  1.158677682689E-07 -3.307917469941E-07
  40   1             8.484098121819E-07 -8.897516279305E-08 -3.040869009929E-07
  41   1             3.440585671921E-07 -8.283591830249E-07 -1.311290862560E-07
  42   1            -1.487003387091E-07  3.511772533882E-07 -8.160701148174E-07
  43   1            -3.276379263450E-07  8.431523418340E-07 -1.207686164406E-07
  44   1             1.292505493744E-07  3.300182354060E-07  8.252355727656E-07
  45   1             3.440585653047E-07  8.283591812486E-07  1.311290893646E-07
  46   1             1.292505498185E-07 -3.300182345178E-07 -8.252355718774E-07
  47   1            -3.276379308970E-07 -8.431523380592E-07  1.207686199933E-07
  48   1            -1.487003373768E-07 -3.511772516118E-07  8.160701149285E-07
  49   1            -9.257517201711E-07 -1.512661471192E-06 -7.469424048168E-07
  50   1             9.510404095359E-07  1.535600841152E-06 -7.793673683643E-07
  51   1            -9.257517143979E-07  1.512661473857E-06  7.469424024298E-07
  52   1             9.510404077595E-07 -1.535600842928E-06  7.793673684753E-07
  53   1            -7.497105084520E-07 -9.680461983130E-07 -1.534500615241E-06
  54   1            -1.540666381361E-06 -7.547123150320E-07 -9.607067286144E-07
  55   1             7.706823178522E-07  9.694413363182E-07 -1.534910672119E-06
  56   1             1.556803780334E-06 -7.703892171418E-07  9.926044868269E-07
  57   1            -7.497105115051E-07  9.680461980910E-07  1.534500614131E-06
  58   1             1.556803779890E-06  7.703892173638E-07 -9.926044890474E-07
  59   1             7.706823181852E-07 -9.694413327654E-07  1.534910671674E-06
  60   1            -1.540666379363E-06  7.547123162532E-07  9.607067290585E-07
  61 230             4.334288927765E-08  5.067930963776E-08  4.618035135628E-06
  62 230             4.334284624610E-08 -5.067930618913E-08 -4.618035121001E-06
  63 230             4.475710298519E-06  2.151057110211E-15 -2.184363800950E-14
  64 230             1.051294950399E-08  4.551075874049E-06  4.399578101832E-08
  65 230            -4.561927092043E-06 -3.329975184485E-14  2.781108676686E-14
  66 230             1.051297215948E-08 -4.551075860615E-06 -4.399576813974E-08
  67   6            -2.755197305082E-06  3.604218301589E-06  3.521936553952E-06
  68   6             2.735859851000E-06 -3.645612639325E-06  3.472632497781E-06
  69   6            -2.755197332560E-06 -3.604218328235E-06 -3.521936567275E-06
  70   6             2.735859840675E-06  3.645612640213E-06 -3.472632485346E-06
  71   6             3.229723169629E-06 -2.531209676859E-06  3.466145683362E-06
  72   6             3.404514451688E-06  3.574541060702E-06 -2.842284782312E-06
  73   6            -3.292657556997E-06  2.499985109983E-06  3.545351762391E-06
  74   6            -3.469063724282E-06  3.499836984000E-06  2.701923997650E-06
  75   6             3.229723164966E-06  2.531209689238E-06 -3.466145678921E-06
  76   6            -3.469063740269E-06 -3.499836985110E-06 -2.701924024295E-06
  77   6            -3.292657585863E-06 -2.499985139515E-06 -3.545351757950E-06
  78   6             3.404514460570E-06 -3.574541020956E-06  2.842284735571E-06
  79   6             2.633773033445E-06  7.903871939163E-07 -1.579548936093E-07
  80   6            -2.625892107311E-06 -7.908464194628E-07 -1.027845977219E-07
  81   6             2.633773048544E-06 -7.903871619419E-07  1.579548714048E-07
  82   6            -2.625892097541E-06  7.908464105810E-07  1.027845861756E-07
  83   6            -7.630041487516E-09  2.544839980967E-06  8.682237968571E-07
  84   6             7.467192624233E-07 -1.172748387290E-07  2.598515747465E-06
  85   6             9.735889694440E-08 -2.759649377015E-06  9.654547650229E-07
  86   6            -6.825712137726E-07 -1.229320920615E-07 -2.576422760470E-06
  87   6            -7.630040599338E-09 -2.544839960983E-06 -8.682237915281E-07
  88   6            -6.825712226544E-07  1.229320840679E-07  2.576422795109E-06
  89   6             9.735891026708E-08  2.759649403217E-06 -9.654547792337E-07
  90   6             7.467192606470E-07  1.172748271827E-07 -2.598515714602E-06
  91   6             2.319479605051E-06  2.961478173802E-07 -8.915896563266E-07
  92   6            -2.370901082571E-06 -2.877403559864E-07 -8.491496357177E-07
  93   6             2.319479577739E-06 -2.961478120511E-07  8.915896563266E-07
  94   6            -2.370901075466E-06  2.877403595392E-07  8.491496312768E-07
  95   6            -8.889888805097E-07  2.345119625602E-06  3.483046349118E-07
  96   6             3.935433880997E-07 -8.381090905729E-07  2.380585655715E-06
  97   6             8.717395458824E-07 -2.343343396660E-06  3.624810478442E-07
  98   6            -3.380005111353E-07 -8.548483827475E-07 -2.410223257643E-06
  99   6            -8.889888907238E-07 -2.345119630043E-06 -3.483046278063E-07
 100   6            -3.380005164644E-07  8.548483798609E-07  2.410223260751E-06
 101   6             8.717395414415E-07  2.343343390443E-06 -3.624810602787E-07
 102   6             3.935433827706E-07  8.381091081144E-07 -2.380585655271E-06
 103   7            -2.984571751075E-06 -5.252261602084E-06 -6.815431425888E-06
 104   7             2.894400940479E-06  5.188999889327E-06 -6.862128761220E-06
 105   7            -2.984571732645E-06  5.252261609190E-06  6.815431432994E-06
 106   7             2.894400965348E-06 -5.188999899985E-06  6.862128747898E-06
 107   7            -6.669330427478E-06 -2.967538747622E-06 -5.088546778609E-06
 108   7            -5.075106934260E-06 -6.848441635121E-06 -2.895711878059E-06
 109   7             6.748208361440E-06  3.005268745859E-06 -5.175983668337E-06
 110   7             5.079751522974E-06 -6.774869995230E-06  2.929542399999E-06
 111   7            -6.669330420817E-06  2.967538730747E-06  5.088546795484E-06
 112   7             5.079751534964E-06  6.774870002779E-06 -2.929542393781E-06
 113   7             6.748208360996E-06 -3.005268706557E-06  5.175983693206E-06
 114   7            -5.075106949803E-06  6.848441605811E-06  2.895711851192E-06
 115   6            -1.144368048323E-06 -1.754177599622E-06  6.363846605240E-07
 116   6             1.108145256445E-06  1.705795517282E-06  6.071324438750E-07
 117   6            -1.144368061645E-06  1.754177597846E-06 -6.363846427604E-07
 118   6             1.108145265327E-06 -1.705795526163E-06 -6.071324225587E-07
 119   6             5.213053917430E-07 -1.013253482895E-06 -1.766251561008E-06
 120   6            -1.748016025260E-06  6.176179372375E-07 -1.129212590989E-06
 121   6            -5.678317780422E-07  1.202775170128E-06 -1.941842963760E-06
 122   6             1.699015180989E-06  5.998652570227E-07  1.048507795254E-06
 123   6             5.213054201647E-07  1.013253442039E-06  1.766251576996E-06
 124   6             1.699015145462E-06 -5.998652197192E-07 -1.048507846768E-06
 125   6            -5.678317824831E-07 -1.202775220754E-06  1.941842921127E-06
 126   6            -1.748016021708E-06 -6.176179314643E-07  1.129212571449E-06
 127   7            -2.208252963154E-06  4.797142471258E-06 -2.204619397483E-06
 128   7             2.373902649122E-06 -4.701296159482E-06 -2.130659586763E-06
 129   7            -2.208252939617E-06 -4.797142458823E-06  2.204619379498E-06
 130   7             2.373902648234E-06  4.701296178578E-06  2.130659576549E-06
 131   7            -2.134736104553E-06 -2.315315023704E-06  4.805947090514E-06
 132   7             4.893928456706E-06 -2.216230932550E-06 -2.159815375880E-06
 133   7             2.063416341569E-06  2.389421619675E-06  4.824033384754E-06
 134   7            -4.897104238122E-06 -2.169838562827E-06  2.261646711244E-06
 135   7            -2.134736153625E-06  2.315315024148E-06 -4.805947110054E-06
 136   7            -4.897104211476E-06  2.169838507093E-06 -2.261646675272E-06
 137   7             2.063416369769E-06 -2.389421615678E-06 -4.824033354556E-06
 138   7             4.893928470917E-06  2.216230949426E-06  2.159815414959E-06

 RESULTANT FORCE     9.552879320918E-13 -5.440092820663E-15  2.142730437527E-14

 ATOMIC PART

 SYMMETRY ALLOWED FORCES (ANALYTICAL) (DIRECTION, FORCE)

    1 -2.4537007E-06    2  7.2845342E-07    3 -4.3584696E-07    4  1.4967849E-06
    5 -2.0554690E-06    6  4.5268059E-07    7  1.0358345E-07    8 -2.7492625E-06
    9  3.1000419E-07   10  1.4943567E-06   11  6.9573015E-07   12 -2.0833812E-06
   13 -2.5676356E-06   14 -8.2179970E-07   15 -3.6559798E-07   16 -2.4563178E-06
   17 -1.8467509E-10   18  8.2245266E-07   19 -1.3734250E-06   20 -3.5807212E-08
   21  3.0543570E-06   22  3.9816789E-07   23 -1.3140334E-06   24 -3.0536822E-06
   25  2.9074607E-06   26 -3.6424087E-07   27  1.4720890E-06   28  4.4495795E-07
   29  3.1752414E-06   30  3.6292474E-07   31 -1.3435404E-06   32  2.7235848E-06
   33 -1.5086573E-06   34 -1.4018252E-06   35 -2.5175867E-06   36 -1.4602573E-06
   37  2.1894169E-06   38  6.0232347E-07   39 -4.6085530E-07   40 -1.5955927E-07
   41  2.2396292E-06   42  4.2526001E-07   43 -1.4633242E-06   44  1.8343312E-06
   45  3.3677987E-07   46 -2.0541007E-07   47 -1.4904350E-06   48  1.6657342E-06
   49  2.2009241E-06   50 -7.3475602E-07   51 -2.8866649E-07   52  2.0748010E-06
   53  1.2451845E-07   54  6.4599655E-07   55  8.6551964E-07   56 -4.1144327E-08
   57 -9.6951210E-07   58 -3.5873014E-07   59  7.8251832E-07   60  9.3213755E-07
   61 -1.0675677E-06   62  5.3125335E-07   63 -4.7517844E-07   64 -2.6452292E-07
   65 -1.2279247E-06   66  2.0502070E-07   67  8.5741994E-07   68 -8.1909027E-07
   69  5.0934155E-07   70  8.4357618E-07   71  8.3219846E-07   72  4.5612598E-07
   73 -1.0926373E-06   74 -5.1922305E-07   75 -2.4462230E-06   76 -1.4190460E-07
   77 -1.2515707E-06   78  2.4722529E-06   79 -1.4367184E-06   80 -1.6411676E-06
   81 -1.7254246E-06   82 -1.2857445E-07   83 -1.5758690E-06   84 -2.3370932E-06
   85 -1.0495785E-06   86 -1.9172766E-06   87  1.6915315E-06   88 -1.0630556E-06
   89  2.4793011E-06   90  7.8230519E-07   91  3.7921142E-06   92  5.3171805E-06
   93  9.5449712E-08   94 -4.5075167E-06   95  3.7093751E-06   96 -2.5642129E-06
   97  4.5939673E-06   98  4.5293198E-06   99  8.1046687E-06  100  3.4339268E-07
  101  7.6614616E-07  102 -2.3229313E-06  103  7.6837072E-06  104 -9.0237432E-07
  105 -1.8835685E-06  106  7.3602428E-06  107  7.9120330E-07  108 -2.2739600E-06
  109 -3.3153344E-06  110  7.1316906E-06  111  7.4936301E-06  112  8.1626821E-07
  113 -6.7858709E-07  114  7.8498128E-06  115 -9.0332929E-07  116  2.7168260E-08
  117 -1.6404677E-06  118  8.9541726E-07  119  3.4815984E-06  120  1.3508718E-06
  121 -1.1421012E-06  122 -3.3899445E-06  123  2.8125027E-06  124 -4.9837988E-07
  125  2.5103271E-06  126  1.4281324E-06  127  3.4955680E-06  128  6.4807280E-07
  129 -1.5748485E-06  130  2.8021231E-06  131 -2.6066354E-06  132 -1.6822138E-06
  133 -3.2760667E-06  134 -7.9475181E-07  135 -2.3987938E-06  136  1.6440805E-07
  137  2.6900171E-06  138  9.2984405E-07  139 -2.1409720E-06  140 -2.6285327E-06
  141  2.9471077E-06  142 -1.5023971E-06  143  1.3976830E-06  144  9.8012649E-07
  145  3.4385677E-06  146 -4.6313698E-07  147 -2.3287665E-06  148  2.2981773E-06
  149 -1.4326002E-06  150 -2.4278904E-06  151 -2.4535688E-06  152 -1.1740299E-06
  153 -7.4881391E-06  154 -6.4907302E-06  155 -8.2886093E-06  156 -3.6240003E-06
  157 -9.3443409E-06  158  7.9573409E-06  159 -1.1420492E-06  160 -8.0404076E-06
  161 -9.9203688E-06  162 -3.4858407E-06  163 -2.5372635E-06  164 -1.2543477E-05
  165 -6.6747575E-06  166 -4.2138622E-06  167  9.1907717E-06  168 -7.0619256E-06
  169  1.0200259E-05  170 -1.6575555E-06  171  1.9204899E-08  172  1.0963372E-06
  173 -2.9329709E-06  174  1.0821530E-06  175  2.7669243E-07  176  2.7465518E-06
  177 -2.7415370E-06  178 -1.0970362E-06  179 -4.2197620E-07  180  9.8016578E-07
  181 -2.6881109E-06  182 -1.2448774E-06  183 -1.5383171E-08  184 -3.3893018E-06
  185  3.6634678E-07  186  1.7159594E-07  187  1.7132874E-06  188  2.1940965E-06
  189  4.0462228E-06  190 -6.8642708E-06  191  2.0299296E-06  192 -7.3916997E-06
  193  1.7513174E-06  194 -2.1767289E-06  195  3.9286448E-06  196  5.5502573E-06
  197 -4.7557509E-06  198 -7.4332934E-06  199  1.8942091E-06  200  3.6622692E-06
  201  3.3390708E-06  202  6.0810997E-06  203  7.6341958E-06  204  9.1808158E-08
  205  4.4314852E-06

 CELL PART

 GRADIENT WITH RESPECT TO THE CELL PARAMETER IN HARTREE/BOHR
ORDER: -D/DA1X, -D/DA1Y, -D/DA1Z
       -D/DA2X, -D/DA2Y, -D/DA2Z
       -D/DA3X, -D/DA3Y, -D/DA3Z
  0.218211203204E-13  0.650702614458E-05  0.646023728734E-05
  0.649401599162E-05 -0.717300540094E-07  0.650072732178E-05
  0.649401572339E-05  0.657875631305E-05 -0.404901747480E-07

STRESS TENSOR, IN HARTREE/BOHR^3:
ORDER: 11 12 13
       21 22 23
       31 32 33
 -0.125747171669E-07  0.238567365019E-15 -0.280820791136E-15
 -0.110819754810E-15 -0.127388046443E-07  0.138894927654E-09
  0.135846508517E-15  0.784031984725E-10 -0.125877130983E-07

PRESSURE FROM THE STRESS TENSOR,
IN HARTREE/BOHR^3:  0.12634E-07
PRESSURE IN GIGAPASCAL:  0.3717E-03
CONVERSION FACTOR: 1 HARTREE/BOHR^3= 29421 GIGAPASCAL
WHEN USING VALUES FOR BOHR RADIUS AND HARTREE
FROM IUPAC WEBSITE, APRIL 2009
ENTHALPY: -4.5398776613145E+03

 SYMMETRY ALLOWED FORCES (ANALYTICAL) (DIRECTION, FORCE)

    1  3.6318710E-04    2 -1.1998858E-06    3  1.7732209E-06    4 -2.5502259E-06
 TTTTTTTTTTTTTTTTTTTTTTTTTTTTTT TOTGRA_C    TELAPSE     7446.25 TCPU     4767.81
 *******************************************************************************
 LATTICE PARAMETERS (ANGSTROMS AND DEGREES) - BOHR = 0.5291772083 ANGSTROM
 PRIMITIVE CELL - CENTRING CODE 6/1 VOLUME=  2459.467386 - DENSITY  0.916 g/cm^3
         A              B              C           ALPHA      BETA       GAMMA 
    14.72835758    14.72835758    14.72835758   109.471221 109.471221 109.471221
 *******************************************************************************
 ATOMS IN THE ASYMMETRIC UNIT   70 - ATOMS IN THE UNIT CELL:  138
     ATOM                 X/A                 Y/B                 Z/C    
 *******************************************************************************
      1 T   1 H    -1.233459135151E-01  3.475055506828E-01 -2.382431249109E-01
      2 T   1 H    -4.142513244062E-01  1.148972113958E-01  2.382431249109E-01
      3 F   1 H     1.233459135151E-01 -1.148972113958E-01  4.708514641979E-01
      4 F   1 H     4.142513244062E-01 -3.475055506828E-01 -4.708514641979E-01
      5 T   1 H    -2.382431249109E-01 -1.233459135151E-01  3.475055506828E-01
      6 T   1 H     3.475055506828E-01 -2.382431249109E-01 -1.233459135151E-01
      7 T   1 H    -4.708514641979E-01  4.142513244062E-01 -3.475055506828E-01
      8 T   1 H     1.148972113958E-01  2.382431249109E-01 -4.142513244062E-01
      9 F   1 H     2.382431249109E-01 -4.142513244062E-01  1.148972113958E-01
     10 F   1 H    -1.148972113958E-01  4.708514641979E-01  1.233459135151E-01
     11 F   1 H     4.708514641979E-01  1.233459135151E-01 -1.148972113958E-01
     12 F   1 H    -3.475055506828E-01 -4.708514641979E-01  4.142513244062E-01
     13 T   1 H    -2.382416656019E-01  3.475487347213E-01 -1.233190627113E-01
     14 T   1 H     4.708677974326E-01 -1.149226028906E-01  1.233190627113E-01
     15 F   1 H     2.382416656019E-01  1.149226028906E-01 -4.142095996768E-01
     16 F   1 H    -4.708677974326E-01 -3.475487347213E-01  4.142095996768E-01
     17 T   1 H    -1.233190627113E-01 -2.382416656019E-01  3.475487347213E-01
     18 T   1 H     3.475487347213E-01 -1.233190627113E-01 -2.382416656019E-01
     19 T   1 H     4.142095996768E-01 -4.708677974326E-01 -3.475487347213E-01
     20 T   1 H    -1.149226028906E-01  1.233190627113E-01  4.708677974326E-01
     21 F   1 H     1.233190627113E-01  4.708677974326E-01 -1.149226028906E-01
     22 F   1 H     1.149226028906E-01 -4.142095996768E-01  2.382416656019E-01
     23 F   1 H    -4.142095996768E-01  2.382416656019E-01  1.149226028906E-01
     24 F   1 H    -3.475487347213E-01  4.142095996768E-01 -4.708677974326E-01
     25 T   1 H     4.393297006053E-01  1.371294836293E-01 -4.868715556383E-01
     26 T   1 H    -3.759989607324E-01 -7.379874375645E-02  4.868715556383E-01
     27 F   1 H    -4.393297006053E-01  7.379874375645E-02 -3.022002169760E-01
     28 F   1 H     3.759989607324E-01 -1.371294836293E-01  3.022002169760E-01
     29 T   1 H    -4.868715556383E-01  4.393297006053E-01  1.371294836293E-01
     30 T   1 H     1.371294836293E-01 -4.868715556383E-01  4.393297006053E-01
     31 T   1 H     3.022002169760E-01  3.759989607324E-01 -1.371294836293E-01
     32 T   1 H    -7.379874375645E-02  4.868715556383E-01 -3.759989607324E-01
     33 F   1 H     4.868715556383E-01 -3.759989607324E-01 -7.379874375645E-02
     34 F   1 H     7.379874375645E-02 -3.022002169760E-01 -4.393297006053E-01
     35 F   1 H    -3.022002169760E-01 -4.393297006053E-01  7.379874375645E-02
     36 F   1 H    -1.371294836293E-01  3.022002169760E-01  3.759989607324E-01
     37 T   1 H     4.903907400568E-01  2.493810591110E-01  4.904424907790E-01
     38 T   1 H    -2.410614316680E-01 -5.175072214371E-05 -4.904424907790E-01
     39 F   1 H    -4.903907400568E-01  5.175072214376E-05 -2.410096809458E-01
     40 F   1 H     2.410614316680E-01 -2.493810591110E-01  2.410096809458E-01
     41 T   1 H     4.904424907790E-01  4.903907400568E-01  2.493810591110E-01
     42 T   1 H     2.493810591110E-01  4.904424907790E-01  4.903907400568E-01
     43 T   1 H     2.410096809458E-01  2.410614316680E-01 -2.493810591110E-01
     44 T   1 H    -5.175072214376E-05 -4.904424907790E-01 -2.410614316680E-01
     45 F   1 H    -4.904424907790E-01 -2.410614316680E-01 -5.175072214371E-05
     46 F   1 H     5.175072214371E-05 -2.410096809458E-01 -4.903907400568E-01
     47 F   1 H    -2.410096809458E-01 -4.903907400568E-01  5.175072214371E-05
     48 F   1 H    -2.493810591110E-01  2.410096809458E-01  2.410614316680E-01
     49 T   1 H    -4.868838097307E-01  1.371635539182E-01  4.393495586217E-01
     50 T   1 H    -3.021860047035E-01  7.376663164761E-02 -4.393495586217E-01
     51 F   1 H     4.868838097307E-01 -7.376663164761E-02 -3.759526363511E-01
     52 F   1 H     3.021860047035E-01 -1.371635539182E-01  3.759526363511E-01
     53 T   1 H     4.393495586217E-01 -4.868838097307E-01  1.371635539182E-01
     54 T   1 H     1.371635539182E-01  4.393495586217E-01 -4.868838097307E-01
     55 T   1 H     3.759526363511E-01  3.021860047035E-01 -1.371635539182E-01
     56 T   1 H     7.376663164761E-02 -4.393495586217E-01 -3.021860047035E-01
     57 F   1 H    -4.393495586217E-01 -3.021860047035E-01  7.376663164761E-02
     58 F   1 H    -7.376663164761E-02 -3.759526363511E-01  4.868838097307E-01
     59 F   1 H    -3.759526363511E-01  4.868838097307E-01 -7.376663164761E-02
     60 F   1 H    -1.371635539182E-01  3.759526363511E-01  3.021860047035E-01
     61 T 230 ZN   -2.500239594802E-01  2.499760405198E-01 -5.000000000000E-01
     62 F 230 ZN    2.500239594802E-01 -2.499760405198E-01  5.000000000000E-01
     63 T 230 ZN   -5.000000000000E-01 -2.500239594802E-01  2.499760405198E-01
     64 T 230 ZN    2.499760405198E-01 -5.000000000000E-01 -2.500239594802E-01
     65 T 230 ZN   -5.000000000000E-01  2.500239594802E-01 -2.499760405198E-01
     66 F 230 ZN   -2.499760405198E-01 -5.000000000000E-01  2.500239594802E-01
     67 T   6 C    -3.853448159277E-01  2.448315741153E-01 -3.853216523132E-01
     68 T   6 C    -3.698467735715E-01 -2.316361450887E-05  3.853216523132E-01
     69 F   6 C     3.853448159277E-01  2.316361450887E-05 -3.698236099570E-01
     70 F   6 C     3.698467735715E-01 -2.448315741153E-01  3.698236099570E-01
     71 T   6 C    -3.853216523132E-01 -3.853448159277E-01  2.448315741153E-01
     72 T   6 C     2.448315741153E-01 -3.853216523132E-01 -3.853448159277E-01
     73 T   6 C     3.698236099570E-01  3.698467735715E-01 -2.448315741153E-01
     74 T   6 C    -2.316361450887E-05  3.853216523132E-01 -3.698467735715E-01
     75 F   6 C     3.853216523132E-01 -3.698467735715E-01 -2.316361450889E-05
     76 F   6 C     2.316361450887E-05 -3.698236099570E-01  3.853448159277E-01
     77 F   6 C    -3.698236099570E-01  3.853448159277E-01  2.316361450889E-05
     78 F   6 C    -2.448315741153E-01  3.698236099570E-01  3.698467735715E-01
     79 T   6 C    -2.104727244838E-01  3.195502893039E-01 -2.672040291994E-01
     80 T   6 C    -4.132456814967E-01  5.673130471561E-02  2.672040291994E-01
     81 F   6 C     2.104727244838E-01 -5.673130471561E-02 -4.699769862123E-01
     82 F   6 C     4.132456814967E-01 -3.195502893039E-01  4.699769862123E-01
     83 T   6 C    -2.672040291994E-01 -2.104727244838E-01  3.195502893039E-01
     84 T   6 C     3.195502893039E-01 -2.672040291994E-01 -2.104727244838E-01
     85 T   6 C     4.699769862123E-01  4.132456814967E-01 -3.195502893039E-01
     86 T   6 C     5.673130471561E-02  2.672040291994E-01 -4.132456814967E-01
     87 F   6 C     2.672040291994E-01 -4.132456814967E-01  5.673130471561E-02
     88 F   6 C    -5.673130471561E-02 -4.699769862123E-01  2.104727244838E-01
     89 F   6 C    -4.699769862123E-01  2.104727244838E-01 -5.673130471561E-02
     90 F   6 C    -3.195502893039E-01  4.699769862123E-01  4.132456814967E-01
     91 T   6 C    -4.913221665828E-01  1.892502976224E-01 -4.912955340632E-01
     92 T   6 C    -3.194541683144E-01 -2.663251964226E-05  4.912955340632E-01
     93 F   6 C     4.913221665828E-01  2.663251964237E-05 -3.194275357948E-01
     94 F   6 C     3.194541683144E-01 -1.892502976224E-01  3.194275357948E-01
     95 T   6 C    -4.912955340632E-01 -4.913221665828E-01  1.892502976224E-01
     96 T   6 C     1.892502976224E-01 -4.912955340632E-01 -4.913221665828E-01
     97 T   6 C     3.194275357948E-01  3.194541683144E-01 -1.892502976224E-01
     98 T   6 C    -2.663251964237E-05  4.912955340632E-01 -3.194541683144E-01
     99 F   6 C     4.912955340632E-01 -3.194541683144E-01 -2.663251964226E-05
    100 F   6 C     2.663251964226E-05 -3.194275357948E-01  4.913221665828E-01
    101 F   6 C    -3.194275357948E-01  4.913221665828E-01  2.663251964226E-05
    102 F   6 C    -1.892502976224E-01  3.194275357948E-01  3.194541683144E-01
    103 T   7 N    -2.855772861533E-01  2.724538536083E-01 -3.776909162297E-01
    104 T   7 N    -3.498552301620E-01  9.211363007631E-02  3.776909162297E-01
    105 F   7 N     2.855772861533E-01 -9.211363007631E-02 -4.419688602383E-01
    106 F   7 N     3.498552301620E-01 -2.724538536083E-01  4.419688602383E-01
    107 T   7 N    -3.776909162297E-01 -2.855772861533E-01  2.724538536083E-01
    108 T   7 N     2.724538536083E-01 -3.776909162297E-01 -2.855772861533E-01
    109 T   7 N     4.419688602383E-01  3.498552301620E-01 -2.724538536083E-01
    110 T   7 N     9.211363007631E-02  3.776909162297E-01 -3.498552301620E-01
    111 F   7 N     3.776909162297E-01 -3.498552301620E-01  9.211363007631E-02
    112 F   7 N    -9.211363007631E-02 -4.419688602383E-01  2.855772861533E-01
    113 F   7 N    -4.419688602383E-01  2.855772861533E-01 -9.211363007631E-02
    114 F   7 N    -2.724538536083E-01  4.419688602383E-01  3.498552301620E-01
    115 T   6 C    -2.672128615592E-01  3.195712891793E-01 -2.104503658885E-01
    116 T   6 C    -4.699783449322E-01 -5.676249567068E-02  2.104503658885E-01
    117 F   6 C     2.672128615592E-01  5.676249567068E-02 -4.132158492615E-01
    118 F   6 C     4.699783449322E-01 -3.195712891793E-01  4.132158492615E-01
    119 T   6 C    -2.104503658885E-01 -2.672128615592E-01  3.195712891793E-01
    120 T   6 C     3.195712891793E-01 -2.104503658885E-01 -2.672128615592E-01
    121 T   6 C     4.132158492615E-01  4.699783449322E-01 -3.195712891793E-01
    122 T   6 C    -5.676249567068E-02  2.104503658885E-01 -4.699783449322E-01
    123 F   6 C     2.104503658885E-01 -4.699783449322E-01 -5.676249567068E-02
    124 F   6 C     5.676249567068E-02 -4.132158492615E-01  2.672128615592E-01
    125 F   6 C    -4.132158492615E-01  2.672128615592E-01  5.676249567068E-02
    126 F   6 C    -3.195712891793E-01  4.132158492615E-01  4.699783449322E-01
    127 T   7 N    -3.777004809101E-01  2.724876392956E-01 -2.855461395819E-01
    128 T   7 N    -4.419662211225E-01 -9.215434132821E-02  2.855461395819E-01
    129 F   7 N     3.777004809101E-01  9.215434132821E-02 -3.498118797943E-01
    130 F   7 N     4.419662211225E-01 -2.724876392956E-01  3.498118797943E-01
    131 T   7 N    -2.855461395819E-01 -3.777004809101E-01  2.724876392956E-01
    132 T   7 N     2.724876392956E-01 -2.855461395819E-01 -3.777004809101E-01
    133 T   7 N     3.498118797943E-01  4.419662211225E-01 -2.724876392956E-01
    134 T   7 N    -9.215434132821E-02  2.855461395819E-01 -4.419662211225E-01
    135 F   7 N     2.855461395819E-01 -4.419662211225E-01 -9.215434132821E-02
    136 F   7 N     9.215434132821E-02 -3.498118797943E-01  3.777004809101E-01
    137 F   7 N    -3.498118797943E-01  3.777004809101E-01  9.215434132821E-02
    138 F   7 N    -2.724876392956E-01  3.498118797943E-01  4.419662211225E-01

 TRANSFORMATION MATRIX PRIMITIVE-CRYSTALLOGRAPHIC CELL
  0.0000  1.0000  1.0000  1.0000  0.0000  1.0000  1.0000  1.0000  0.0000

 *******************************************************************************
 CRYSTALLOGRAPHIC CELL (VOLUME=       4918.93477260)
         A              B              C           ALPHA      BETA       GAMMA 
    17.00684243    17.00684243    17.00684243    90.000000  90.000000  90.000000

 COORDINATES IN THE CRYSTALLOGRAPHIC CELL
     ATOM                 X/A                 Y/B                 Z/C    
 *******************************************************************************
      1 T   1 H     1.163041696435E-01 -3.545472945544E-01  2.312013810393E-01
      2 T   1 H    -1.163041696435E-01  3.545472945544E-01  2.312013810393E-01
      3 F   1 H     1.163041696435E-01  3.545472945544E-01 -2.312013810393E-01
      4 F   1 H    -1.163041696435E-01 -3.545472945544E-01 -2.312013810393E-01
      5 T   1 H     2.312013810393E-01  1.163041696435E-01 -3.545472945544E-01
      6 T   1 H    -3.545472945544E-01  2.312013810393E-01  1.163041696435E-01
      7 T   1 H    -2.312013810393E-01 -1.163041696435E-01 -3.545472945544E-01
      8 T   1 H     3.545472945544E-01  2.312013810393E-01 -1.163041696435E-01
      9 F   1 H     2.312013810393E-01 -1.163041696435E-01  3.545472945544E-01
     10 F   1 H     3.545472945544E-01 -2.312013810393E-01  1.163041696435E-01
     11 F   1 H    -2.312013810393E-01  1.163041696435E-01  3.545472945544E-01
     12 F   1 H    -3.545472945544E-01 -2.312013810393E-01 -1.163041696435E-01
     13 T   1 H     2.312356688060E-01 -3.545547315173E-01  1.163130659154E-01
     14 T   1 H    -2.312356688060E-01  3.545547315173E-01  1.163130659154E-01
     15 F   1 H     2.312356688060E-01  3.545547315173E-01 -1.163130659154E-01
     16 F   1 H    -2.312356688060E-01 -3.545547315173E-01 -1.163130659154E-01
     17 T   1 H     1.163130659154E-01  2.312356688060E-01 -3.545547315173E-01
     18 T   1 H    -3.545547315173E-01  1.163130659154E-01  2.312356688060E-01
     19 T   1 H    -1.163130659154E-01 -2.312356688060E-01 -3.545547315173E-01
     20 T   1 H     3.545547315173E-01  1.163130659154E-01 -2.312356688060E-01
     21 F   1 H     1.163130659154E-01 -2.312356688060E-01  3.545547315173E-01
     22 F   1 H     3.545547315173E-01 -1.163130659154E-01  2.312356688060E-01
     23 F   1 H    -1.163130659154E-01  2.312356688060E-01  3.545547315173E-01
     24 F   1 H    -3.545547315173E-01 -1.163130659154E-01 -2.312356688060E-01
     25 T   1 H     1.054641136929E-01  4.076643306688E-01  3.166536993643E-02
     26 T   1 H    -1.054641136929E-01 -4.076643306688E-01  3.166536993643E-02
     27 F   1 H     1.054641136929E-01 -4.076643306688E-01 -3.166536993643E-02
     28 F   1 H    -1.054641136929E-01  4.076643306688E-01 -3.166536993643E-02
     29 T   1 H     3.166536993643E-02  1.054641136929E-01  4.076643306688E-01
     30 T   1 H     4.076643306688E-01  3.166536993643E-02  1.054641136929E-01
     31 T   1 H    -3.166536993643E-02 -1.054641136929E-01  4.076643306688E-01
     32 T   1 H    -4.076643306688E-01  3.166536993643E-02 -1.054641136929E-01
     33 F   1 H     3.166536993643E-02 -1.054641136929E-01 -4.076643306688E-01
     34 F   1 H    -4.076643306688E-01 -3.166536993643E-02  1.054641136929E-01
     35 F   1 H    -3.166536993643E-02  1.054641136929E-01 -4.076643306688E-01
     36 F   1 H     4.076643306688E-01 -3.166536993643E-02 -1.054641136929E-01
     37 T   1 H     1.247164049166E-01  3.657260858624E-01  1.246646541944E-01
     38 T   1 H    -1.247164049166E-01 -3.657260858624E-01  1.246646541944E-01
     39 F   1 H     1.247164049166E-01 -3.657260858624E-01 -1.246646541944E-01
     40 F   1 H    -1.247164049166E-01  3.657260858624E-01 -1.246646541944E-01
     41 T   1 H     1.246646541944E-01  1.247164049166E-01  3.657260858624E-01
     42 T   1 H     3.657260858624E-01  1.246646541944E-01  1.247164049166E-01
     43 T   1 H    -1.246646541944E-01 -1.247164049166E-01  3.657260858624E-01
     44 T   1 H    -3.657260858624E-01  1.246646541944E-01 -1.247164049166E-01
     45 F   1 H     1.246646541944E-01 -1.247164049166E-01 -3.657260858624E-01
     46 F   1 H    -3.657260858624E-01 -1.246646541944E-01  1.247164049166E-01
     47 F   1 H    -1.246646541944E-01  1.247164049166E-01 -3.657260858624E-01
     48 F   1 H     3.657260858624E-01 -1.246646541944E-01 -1.247164049166E-01
     49 T   1 H     3.169846113531E-02  4.076510974864E-01  1.054650927829E-01
     50 T   1 H    -3.169846113531E-02 -4.076510974864E-01  1.054650927829E-01
     51 F   1 H     3.169846113531E-02 -4.076510974864E-01 -1.054650927829E-01
     52 F   1 H    -3.169846113531E-02  4.076510974864E-01 -1.054650927829E-01
     53 T   1 H     1.054650927829E-01  3.169846113531E-02  4.076510974864E-01
     54 T   1 H     4.076510974864E-01  1.054650927829E-01  3.169846113531E-02
     55 T   1 H    -1.054650927829E-01 -3.169846113531E-02  4.076510974864E-01
     56 T   1 H    -4.076510974864E-01  1.054650927829E-01 -3.169846113531E-02
     57 F   1 H     1.054650927829E-01 -3.169846113531E-02 -4.076510974864E-01
     58 F   1 H    -4.076510974864E-01 -1.054650927829E-01  3.169846113531E-02
     59 F   1 H    -1.054650927829E-01  3.169846113531E-02 -4.076510974864E-01
     60 F   1 H     4.076510974864E-01 -1.054650927829E-01 -3.169846113531E-02
     61 T 230 ZN   -5.000000000000E-01  0.000000000000E+00 -2.500239594802E-01
     62 F 230 ZN   -5.000000000000E-01 -5.527231508338E-17  2.500239594802E-01
     63 T 230 ZN   -2.500239594802E-01 -5.000000000000E-01 -2.763615754169E-17
     64 T 230 ZN   -2.763615754169E-17 -2.500239594802E-01 -5.000000000000E-01
     65 T 230 ZN    2.500239594802E-01 -5.000000000000E-01  0.000000000000E+00
     66 F 230 ZN    0.000000000000E+00  2.500239594802E-01 -5.000000000000E-01
     67 T   6 C     1.224273688649E-01  4.922509788219E-01  1.224042052504E-01
     68 T   6 C    -1.224273688649E-01 -4.922509788219E-01  1.224042052504E-01
     69 F   6 C     1.224273688649E-01 -4.922509788219E-01 -1.224042052504E-01
     70 F   6 C    -1.224273688649E-01  4.922509788219E-01 -1.224042052504E-01
     71 T   6 C     1.224042052504E-01  1.224273688649E-01  4.922509788219E-01
     72 T   6 C     4.922509788219E-01  1.224042052504E-01  1.224273688649E-01
     73 T   6 C    -1.224042052504E-01 -1.224273688649E-01  4.922509788219E-01
     74 T   6 C    -4.922509788219E-01  1.224042052504E-01 -1.224273688649E-01
     75 F   6 C     1.224042052504E-01 -1.224273688649E-01 -4.922509788219E-01
     76 F   6 C    -4.922509788219E-01 -1.224042052504E-01  1.224273688649E-01
     77 F   6 C    -1.224042052504E-01  1.224273688649E-01 -4.922509788219E-01
     78 F   6 C     4.922509788219E-01 -1.224042052504E-01 -1.224273688649E-01
     79 T   6 C     1.314094922942E-01 -3.986135214936E-01  1.881407970098E-01
     80 T   6 C    -1.314094922942E-01  3.986135214936E-01  1.881407970098E-01
     81 F   6 C     1.314094922942E-01  3.986135214936E-01 -1.881407970098E-01
     82 F   6 C    -1.314094922942E-01 -3.986135214936E-01 -1.881407970098E-01
     83 T   6 C     1.881407970098E-01  1.314094922942E-01 -3.986135214936E-01
     84 T   6 C    -3.986135214936E-01  1.881407970098E-01  1.314094922942E-01
     85 T   6 C    -1.881407970098E-01 -1.314094922942E-01 -3.986135214936E-01
     86 T   6 C     3.986135214936E-01  1.881407970098E-01 -1.314094922942E-01
     87 F   6 C     1.881407970098E-01 -1.314094922942E-01  3.986135214936E-01
     88 F   6 C     3.986135214936E-01 -1.881407970098E-01  1.314094922942E-01
     89 F   6 C    -1.881407970098E-01  1.314094922942E-01  3.986135214936E-01
     90 F   6 C    -3.986135214936E-01 -1.881407970098E-01 -1.314094922942E-01
     91 T   6 C     9.463846507102E-02  4.140660008658E-01  9.461183255137E-02
     92 T   6 C    -9.463846507102E-02 -4.140660008658E-01  9.461183255137E-02
     93 F   6 C     9.463846507102E-02 -4.140660008658E-01 -9.461183255137E-02
     94 F   6 C    -9.463846507102E-02  4.140660008658E-01 -9.461183255137E-02
     95 T   6 C     9.461183255137E-02  9.463846507102E-02  4.140660008658E-01
     96 T   6 C     4.140660008658E-01  9.461183255137E-02  9.463846507102E-02
     97 T   6 C    -9.461183255137E-02 -9.463846507102E-02  4.140660008658E-01
     98 T   6 C    -4.140660008658E-01  9.461183255137E-02 -9.463846507102E-02
     99 F   6 C     9.461183255137E-02 -9.463846507102E-02 -4.140660008658E-01
    100 F   6 C    -4.140660008658E-01 -9.461183255137E-02  9.463846507102E-02
    101 F   6 C    -9.461183255137E-02  9.463846507102E-02 -4.140660008658E-01
    102 F   6 C     4.140660008658E-01 -9.461183255137E-02 -9.463846507102E-02
    103 T   7 N     9.017011176601E-02 -4.678610279957E-01  1.822837418423E-01
    104 T   7 N    -9.017011176601E-02  4.678610279957E-01  1.822837418423E-01
    105 F   7 N     9.017011176601E-02  4.678610279957E-01 -1.822837418423E-01
    106 F   7 N    -9.017011176601E-02 -4.678610279957E-01 -1.822837418423E-01
    107 T   7 N     1.822837418423E-01  9.017011176601E-02 -4.678610279957E-01
    108 T   7 N    -4.678610279957E-01  1.822837418423E-01  9.017011176601E-02
    109 T   7 N    -1.822837418423E-01 -9.017011176601E-02 -4.678610279957E-01
    110 T   7 N     4.678610279957E-01  1.822837418423E-01 -9.017011176601E-02
    111 F   7 N     1.822837418423E-01 -9.017011176601E-02  4.678610279957E-01
    112 F   7 N     4.678610279957E-01 -1.822837418423E-01  9.017011176601E-02
    113 F   7 N    -1.822837418423E-01  9.017011176601E-02  4.678610279957E-01
    114 F   7 N    -4.678610279957E-01 -1.822837418423E-01 -9.017011176601E-02
    115 T   6 C     1.881668924250E-01 -3.986172583135E-01  1.314043967543E-01
    116 T   6 C    -1.881668924250E-01  3.986172583135E-01  1.314043967543E-01
    117 F   6 C     1.881668924250E-01  3.986172583135E-01 -1.314043967543E-01
    118 F   6 C    -1.881668924250E-01 -3.986172583135E-01 -1.314043967543E-01
    119 T   6 C     1.314043967543E-01  1.881668924250E-01 -3.986172583135E-01
    120 T   6 C    -3.986172583135E-01  1.314043967543E-01  1.881668924250E-01
    121 T   6 C    -1.314043967543E-01 -1.881668924250E-01 -3.986172583135E-01
    122 T   6 C     3.986172583135E-01  1.314043967543E-01 -1.881668924250E-01
    123 F   6 C     1.314043967543E-01 -1.881668924250E-01  3.986172583135E-01
    124 F   6 C     3.986172583135E-01 -1.314043967543E-01  1.881668924250E-01
    125 F   6 C    -1.314043967543E-01  1.881668924250E-01  3.986172583135E-01
    126 F   6 C    -3.986172583135E-01 -1.314043967543E-01 -1.881668924250E-01
    127 T   7 N     1.823209903119E-01 -4.678671298938E-01  9.016664898371E-02
    128 T   7 N    -1.823209903119E-01  4.678671298938E-01  9.016664898371E-02
    129 F   7 N     1.823209903119E-01  4.678671298938E-01 -9.016664898371E-02
    130 F   7 N    -1.823209903119E-01 -4.678671298938E-01 -9.016664898371E-02
    131 T   7 N     9.016664898371E-02  1.823209903119E-01 -4.678671298938E-01
    132 T   7 N    -4.678671298938E-01  9.016664898371E-02  1.823209903119E-01
    133 T   7 N    -9.016664898371E-02 -1.823209903119E-01 -4.678671298938E-01
    134 T   7 N     4.678671298938E-01  9.016664898371E-02 -1.823209903119E-01
    135 F   7 N     9.016664898371E-02 -1.823209903119E-01  4.678671298938E-01
    136 F   7 N     4.678671298938E-01 -9.016664898371E-02  1.823209903119E-01
    137 F   7 N    -9.016664898371E-02  1.823209903119E-01  4.678671298938E-01
    138 F   7 N    -4.678671298938E-01 -9.016664898371E-02 -1.823209903119E-01

 T = ATOM BELONGING TO THE ASYMMETRIC UNIT

 *******************************************************************************
 * CELL DEFORMATION
 *******************************************************************************

    ELASTIC STRAIN MATRIX (ADIMENSIONAL)

    1    0.0000000000    0.0000000000    0.0000000000
    2    0.0000000000    0.0000000000   -0.0150000000
    3    0.0000000000   -0.0150000000    0.0000000000

 LATTICE PARAMETERS (ANGSTROMS AND DEGREES) OF
 (1) ORIGINAL PRIMITIVE CELL
 (2) ORIGINAL CRYSTALLOGRAPHIC CELL
 (3) DEFORMED PRIMITIVE CELL
 (4) DEFORMED CRYSTALLOGRAPHIC CELL

            A           B           C        ALPHA       BETA        GAMMA         VOL
 (1)   14.728358   14.728358   14.728358  109.471221  109.471221  109.471221 2459.467386
 (2)   17.006842   17.006842   17.006842   90.000000   90.000000   90.000000 4918.934773
 (3)   14.581446   14.876006   14.876006  110.273470  109.472233  109.472233 2458.914006
 (4)   17.006842   17.008756   17.008756   91.718744   90.000000   90.000000 4917.828012

 * CELL DEFORMATION COMPLETE - NO. OF SYMMOPS   2
 *******************************************************************************
 LATTICE PARAMETERS (ANGSTROMS AND DEGREES) - BOHR = 0.5291772083 ANGSTROM
 PRIMITIVE CELL - CENTRING CODE 6/1 VOLUME=  2458.914006 - DENSITY  0.916 g/cm^3
         A              B              C           ALPHA      BETA       GAMMA 
    14.58144593    14.87600571    14.87600571   110.273470 109.472233 109.472233
 *******************************************************************************
 ATOMS IN THE ASYMMETRIC UNIT   70 - ATOMS IN THE UNIT CELL:  138
     ATOM                 X/A                 Y/B                 Z/C    
 *******************************************************************************
      1 T   1 H    -1.233459135151E-01  3.475055506828E-01 -2.382431249109E-01
      2 T   1 H    -4.142513244062E-01  1.148972113958E-01  2.382431249109E-01
      3 F   1 H     1.233459135151E-01 -1.148972113958E-01  4.708514641979E-01
      4 F   1 H     4.142513244062E-01 -3.475055506828E-01 -4.708514641979E-01
      5 T   1 H    -2.382431249109E-01 -1.233459135151E-01  3.475055506828E-01
      6 T   1 H     3.475055506828E-01 -2.382431249109E-01 -1.233459135151E-01
      7 T   1 H    -4.708514641979E-01  4.142513244062E-01 -3.475055506828E-01
      8 T   1 H     1.148972113958E-01  2.382431249109E-01 -4.142513244062E-01
      9 F   1 H     2.382431249109E-01 -4.142513244062E-01  1.148972113958E-01
     10 F   1 H    -1.148972113958E-01  4.708514641979E-01  1.233459135151E-01
     11 F   1 H     4.708514641979E-01  1.233459135151E-01 -1.148972113958E-01
     12 F   1 H    -3.475055506828E-01 -4.708514641979E-01  4.142513244062E-01
     13 T   1 H    -2.382416656019E-01  3.475487347213E-01 -1.233190627113E-01
     14 T   1 H     4.708677974326E-01 -1.149226028906E-01  1.233190627113E-01
     15 F   1 H     2.382416656019E-01  1.149226028906E-01 -4.142095996768E-01
     16 F   1 H    -4.708677974326E-01 -3.475487347213E-01  4.142095996768E-01
     17 T   1 H    -1.233190627113E-01 -2.382416656019E-01  3.475487347213E-01
     18 T   1 H     3.475487347213E-01 -1.233190627113E-01 -2.382416656019E-01
     19 T   1 H     4.142095996768E-01 -4.708677974326E-01 -3.475487347213E-01
     20 T   1 H    -1.149226028906E-01  1.233190627113E-01  4.708677974326E-01
     21 F   1 H     1.233190627113E-01  4.708677974326E-01 -1.149226028906E-01
     22 F   1 H     1.149226028906E-01 -4.142095996768E-01  2.382416656019E-01
     23 F   1 H    -4.142095996768E-01  2.382416656019E-01  1.149226028906E-01
     24 F   1 H    -3.475487347213E-01  4.142095996768E-01 -4.708677974326E-01
     25 T   1 H     4.393297006053E-01  1.371294836293E-01 -4.868715556383E-01
     26 T   1 H    -3.759989607324E-01 -7.379874375645E-02  4.868715556383E-01
     27 F   1 H    -4.393297006053E-01  7.379874375645E-02 -3.022002169760E-01
     28 F   1 H     3.759989607324E-01 -1.371294836293E-01  3.022002169760E-01
     29 T   1 H    -4.868715556383E-01  4.393297006053E-01  1.371294836293E-01
     30 T   1 H     1.371294836293E-01 -4.868715556383E-01  4.393297006053E-01
     31 T   1 H     3.022002169760E-01  3.759989607324E-01 -1.371294836293E-01
     32 T   1 H    -7.379874375645E-02  4.868715556383E-01 -3.759989607324E-01
     33 F   1 H     4.868715556383E-01 -3.759989607324E-01 -7.379874375645E-02
     34 F   1 H     7.379874375645E-02 -3.022002169760E-01 -4.393297006053E-01
     35 F   1 H    -3.022002169760E-01 -4.393297006053E-01  7.379874375645E-02
     36 F   1 H    -1.371294836293E-01  3.022002169760E-01  3.759989607324E-01
     37 T   1 H     4.903907400568E-01  2.493810591110E-01  4.904424907790E-01
     38 T   1 H    -2.410614316680E-01 -5.175072214372E-05 -4.904424907790E-01
     39 F   1 H    -4.903907400568E-01  5.175072214376E-05 -2.410096809458E-01
     40 F   1 H     2.410614316680E-01 -2.493810591110E-01  2.410096809458E-01
     41 T   1 H     4.904424907790E-01  4.903907400568E-01  2.493810591110E-01
     42 T   1 H     2.493810591110E-01  4.904424907790E-01  4.903907400568E-01
     43 T   1 H     2.410096809458E-01  2.410614316680E-01 -2.493810591110E-01
     44 T   1 H    -5.175072214375E-05 -4.904424907790E-01 -2.410614316680E-01
     45 F   1 H    -4.904424907790E-01 -2.410614316680E-01 -5.175072214370E-05
     46 F   1 H     5.175072214370E-05 -2.410096809458E-01 -4.903907400568E-01
     47 F   1 H    -2.410096809458E-01 -4.903907400568E-01  5.175072214368E-05
     48 F   1 H    -2.493810591110E-01  2.410096809458E-01  2.410614316680E-01
     49 T   1 H    -4.868838097307E-01  1.371635539182E-01  4.393495586217E-01
     50 T   1 H    -3.021860047035E-01  7.376663164761E-02 -4.393495586217E-01
     51 F   1 H     4.868838097307E-01 -7.376663164761E-02 -3.759526363511E-01
     52 F   1 H     3.021860047035E-01 -1.371635539182E-01  3.759526363511E-01
     53 T   1 H     4.393495586217E-01 -4.868838097307E-01  1.371635539182E-01
     54 T   1 H     1.371635539182E-01  4.393495586217E-01 -4.868838097307E-01
     55 T   1 H     3.759526363511E-01  3.021860047035E-01 -1.371635539182E-01
     56 T   1 H     7.376663164761E-02 -4.393495586217E-01 -3.021860047035E-01
     57 F   1 H    -4.393495586217E-01 -3.021860047035E-01  7.376663164761E-02
     58 F   1 H    -7.376663164761E-02 -3.759526363511E-01  4.868838097307E-01
     59 F   1 H    -3.759526363511E-01  4.868838097307E-01 -7.376663164761E-02
     60 F   1 H    -1.371635539182E-01  3.759526363511E-01  3.021860047035E-01
     61 T 230 ZN   -2.500239594802E-01  2.499760405198E-01 -5.000000000000E-01
     62 F 230 ZN    2.500239594802E-01 -2.499760405198E-01 -5.000000000000E-01
     63 T 230 ZN   -5.000000000000E-01 -2.500239594802E-01  2.499760405198E-01
     64 T 230 ZN    2.499760405198E-01  5.000000000000E-01 -2.500239594802E-01
     65 T 230 ZN   -5.000000000000E-01  2.500239594802E-01 -2.499760405198E-01
     66 F 230 ZN   -2.499760405198E-01 -5.000000000000E-01  2.500239594802E-01
     67 T   6 C    -3.853448159277E-01  2.448315741153E-01 -3.853216523132E-01
     68 T   6 C    -3.698467735715E-01 -2.316361450891E-05  3.853216523132E-01
     69 F   6 C     3.853448159277E-01  2.316361450888E-05 -3.698236099570E-01
     70 F   6 C     3.698467735715E-01 -2.448315741153E-01  3.698236099570E-01
     71 T   6 C    -3.853216523132E-01 -3.853448159277E-01  2.448315741153E-01
     72 T   6 C     2.448315741153E-01 -3.853216523132E-01 -3.853448159277E-01
     73 T   6 C     3.698236099570E-01  3.698467735715E-01 -2.448315741153E-01
     74 T   6 C    -2.316361450888E-05  3.853216523132E-01 -3.698467735715E-01
     75 F   6 C     3.853216523132E-01 -3.698467735715E-01 -2.316361450889E-05
     76 F   6 C     2.316361450888E-05 -3.698236099570E-01  3.853448159277E-01
     77 F   6 C    -3.698236099570E-01  3.853448159277E-01  2.316361450887E-05
     78 F   6 C    -2.448315741153E-01  3.698236099570E-01  3.698467735715E-01
     79 T   6 C    -2.104727244838E-01  3.195502893039E-01 -2.672040291994E-01
     80 T   6 C    -4.132456814967E-01  5.673130471561E-02  2.672040291994E-01
     81 F   6 C     2.104727244838E-01 -5.673130471561E-02 -4.699769862123E-01
     82 F   6 C     4.132456814967E-01 -3.195502893039E-01  4.699769862123E-01
     83 T   6 C    -2.672040291994E-01 -2.104727244838E-01  3.195502893039E-01
     84 T   6 C     3.195502893039E-01 -2.672040291994E-01 -2.104727244838E-01
     85 T   6 C     4.699769862123E-01  4.132456814967E-01 -3.195502893039E-01
     86 T   6 C     5.673130471561E-02  2.672040291994E-01 -4.132456814967E-01
     87 F   6 C     2.672040291994E-01 -4.132456814967E-01  5.673130471561E-02
     88 F   6 C    -5.673130471561E-02 -4.699769862123E-01  2.104727244838E-01
     89 F   6 C    -4.699769862123E-01  2.104727244838E-01 -5.673130471561E-02
     90 F   6 C    -3.195502893039E-01  4.699769862123E-01  4.132456814967E-01
     91 T   6 C    -4.913221665828E-01  1.892502976224E-01 -4.912955340632E-01
     92 T   6 C    -3.194541683144E-01 -2.663251964229E-05  4.912955340632E-01
     93 F   6 C     4.913221665828E-01  2.663251964237E-05 -3.194275357948E-01
     94 F   6 C     3.194541683144E-01 -1.892502976224E-01  3.194275357948E-01
     95 T   6 C    -4.912955340632E-01 -4.913221665828E-01  1.892502976224E-01
     96 T   6 C     1.892502976224E-01 -4.912955340632E-01 -4.913221665828E-01
     97 T   6 C     3.194275357948E-01  3.194541683144E-01 -1.892502976224E-01
     98 T   6 C    -2.663251964236E-05  4.912955340632E-01 -3.194541683144E-01
     99 F   6 C     4.912955340632E-01 -3.194541683144E-01 -2.663251964225E-05
    100 F   6 C     2.663251964226E-05 -3.194275357948E-01  4.913221665828E-01
    101 F   6 C    -3.194275357948E-01  4.913221665828E-01  2.663251964224E-05
    102 F   6 C    -1.892502976224E-01  3.194275357948E-01  3.194541683144E-01
    103 T   7 N    -2.855772861533E-01  2.724538536083E-01 -3.776909162297E-01
    104 T   7 N    -3.498552301620E-01  9.211363007631E-02  3.776909162297E-01
    105 F   7 N     2.855772861533E-01 -9.211363007631E-02 -4.419688602383E-01
    106 F   7 N     3.498552301620E-01 -2.724538536083E-01  4.419688602383E-01
    107 T   7 N    -3.776909162297E-01 -2.855772861533E-01  2.724538536083E-01
    108 T   7 N     2.724538536083E-01 -3.776909162297E-01 -2.855772861533E-01
    109 T   7 N     4.419688602383E-01  3.498552301620E-01 -2.724538536083E-01
    110 T   7 N     9.211363007631E-02  3.776909162297E-01 -3.498552301620E-01
    111 F   7 N     3.776909162297E-01 -3.498552301620E-01  9.211363007631E-02
    112 F   7 N    -9.211363007631E-02 -4.419688602383E-01  2.855772861533E-01
    113 F   7 N    -4.419688602383E-01  2.855772861533E-01 -9.211363007631E-02
    114 F   7 N    -2.724538536083E-01  4.419688602383E-01  3.498552301620E-01
    115 T   6 C    -2.672128615592E-01  3.195712891793E-01 -2.104503658885E-01
    116 T   6 C    -4.699783449322E-01 -5.676249567068E-02  2.104503658885E-01
    117 F   6 C     2.672128615592E-01  5.676249567068E-02 -4.132158492615E-01
    118 F   6 C     4.699783449322E-01 -3.195712891793E-01  4.132158492615E-01
    119 T   6 C    -2.104503658885E-01 -2.672128615592E-01  3.195712891793E-01
    120 T   6 C     3.195712891793E-01 -2.104503658885E-01 -2.672128615592E-01
    121 T   6 C     4.132158492615E-01  4.699783449322E-01 -3.195712891793E-01
    122 T   6 C    -5.676249567068E-02  2.104503658885E-01 -4.699783449322E-01
    123 F   6 C     2.104503658885E-01 -4.699783449322E-01 -5.676249567068E-02
    124 F   6 C     5.676249567068E-02 -4.132158492615E-01  2.672128615592E-01
    125 F   6 C    -4.132158492615E-01  2.672128615592E-01  5.676249567068E-02
    126 F   6 C    -3.195712891793E-01  4.132158492615E-01  4.699783449322E-01
    127 T   7 N    -3.777004809101E-01  2.724876392956E-01 -2.855461395819E-01
    128 T   7 N    -4.419662211225E-01 -9.215434132821E-02  2.855461395819E-01
    129 F   7 N     3.777004809101E-01  9.215434132821E-02 -3.498118797943E-01
    130 F   7 N     4.419662211225E-01 -2.724876392956E-01  3.498118797943E-01
    131 T   7 N    -2.855461395819E-01 -3.777004809101E-01  2.724876392956E-01
    132 T   7 N     2.724876392956E-01 -2.855461395819E-01 -3.777004809101E-01
    133 T   7 N     3.498118797943E-01  4.419662211225E-01 -2.724876392956E-01
    134 T   7 N    -9.215434132821E-02  2.855461395819E-01 -4.419662211225E-01
    135 F   7 N     2.855461395819E-01 -4.419662211225E-01 -9.215434132821E-02
    136 F   7 N     9.215434132821E-02 -3.498118797943E-01  3.777004809101E-01
    137 F   7 N    -3.498118797943E-01  3.777004809101E-01  9.215434132821E-02
    138 F   7 N    -2.724876392956E-01  3.498118797943E-01  4.419662211225E-01

 TRANSFORMATION MATRIX PRIMITIVE-CRYSTALLOGRAPHIC CELL
  0.0000  1.0000  1.0000  1.0000  0.0000  1.0000  1.0000  1.0000  0.0000

 *******************************************************************************
 CRYSTALLOGRAPHIC CELL (VOLUME=       4917.82801228)
         A              B              C           ALPHA      BETA       GAMMA 
    17.00684243    17.00875559    17.00875559    91.718744  90.000000  90.000000

 COORDINATES IN THE CRYSTALLOGRAPHIC CELL
     ATOM                 X/A                 Y/B                 Z/C    
 *******************************************************************************
      1 T   1 H     1.163041696435E-01 -3.545472945544E-01  2.312013810393E-01
      2 T   1 H    -1.163041696435E-01  3.545472945544E-01  2.312013810393E-01
      3 F   1 H     1.163041696435E-01  3.545472945544E-01 -2.312013810393E-01
      4 F   1 H    -1.163041696435E-01 -3.545472945544E-01 -2.312013810393E-01
      5 T   1 H     2.312013810393E-01  1.163041696435E-01 -3.545472945544E-01
      6 T   1 H    -3.545472945544E-01  2.312013810393E-01  1.163041696435E-01
      7 T   1 H    -2.312013810393E-01 -1.163041696435E-01 -3.545472945544E-01
      8 T   1 H     3.545472945544E-01  2.312013810393E-01 -1.163041696435E-01
      9 F   1 H     2.312013810393E-01 -1.163041696435E-01  3.545472945544E-01
     10 F   1 H     3.545472945544E-01 -2.312013810393E-01  1.163041696435E-01
     11 F   1 H    -2.312013810393E-01  1.163041696435E-01  3.545472945544E-01
     12 F   1 H    -3.545472945544E-01 -2.312013810393E-01 -1.163041696435E-01
     13 T   1 H     2.312356688060E-01 -3.545547315173E-01  1.163130659154E-01
     14 T   1 H    -2.312356688060E-01  3.545547315173E-01  1.163130659154E-01
     15 F   1 H     2.312356688060E-01  3.545547315173E-01 -1.163130659154E-01
     16 F   1 H    -2.312356688060E-01 -3.545547315173E-01 -1.163130659154E-01
     17 T   1 H     1.163130659154E-01  2.312356688060E-01 -3.545547315173E-01
     18 T   1 H    -3.545547315173E-01  1.163130659154E-01  2.312356688060E-01
     19 T   1 H    -1.163130659154E-01 -2.312356688060E-01 -3.545547315173E-01
     20 T   1 H     3.545547315173E-01  1.163130659154E-01 -2.312356688060E-01
     21 F   1 H     1.163130659154E-01 -2.312356688060E-01  3.545547315173E-01
     22 F   1 H     3.545547315173E-01 -1.163130659154E-01  2.312356688060E-01
     23 F   1 H    -1.163130659154E-01  2.312356688060E-01  3.545547315173E-01
     24 F   1 H    -3.545547315173E-01 -1.163130659154E-01 -2.312356688060E-01
     25 T   1 H     1.054641136929E-01  4.076643306688E-01  3.166536993643E-02
     26 T   1 H    -1.054641136929E-01 -4.076643306688E-01  3.166536993643E-02
     27 F   1 H     1.054641136929E-01 -4.076643306688E-01 -3.166536993643E-02
     28 F   1 H    -1.054641136929E-01  4.076643306688E-01 -3.166536993643E-02
     29 T   1 H     3.166536993643E-02  1.054641136929E-01  4.076643306688E-01
     30 T   1 H     4.076643306688E-01  3.166536993643E-02  1.054641136929E-01
     31 T   1 H    -3.166536993643E-02 -1.054641136929E-01  4.076643306688E-01
     32 T   1 H    -4.076643306688E-01  3.166536993643E-02 -1.054641136929E-01
     33 F   1 H     3.166536993643E-02 -1.054641136929E-01 -4.076643306688E-01
     34 F   1 H    -4.076643306688E-01 -3.166536993643E-02  1.054641136929E-01
     35 F   1 H    -3.166536993643E-02  1.054641136929E-01 -4.076643306688E-01
     36 F   1 H     4.076643306688E-01 -3.166536993643E-02 -1.054641136929E-01
     37 T   1 H     1.247164049166E-01  3.657260858624E-01  1.246646541944E-01
     38 T   1 H    -1.247164049166E-01 -3.657260858624E-01  1.246646541944E-01
     39 F   1 H     1.247164049166E-01 -3.657260858624E-01 -1.246646541944E-01
     40 F   1 H    -1.247164049166E-01  3.657260858624E-01 -1.246646541944E-01
     41 T   1 H     1.246646541944E-01  1.247164049166E-01  3.657260858624E-01
     42 T   1 H     3.657260858624E-01  1.246646541944E-01  1.247164049166E-01
     43 T   1 H    -1.246646541944E-01 -1.247164049166E-01  3.657260858624E-01
     44 T   1 H    -3.657260858624E-01  1.246646541944E-01 -1.247164049166E-01
     45 F   1 H     1.246646541944E-01 -1.247164049166E-01 -3.657260858624E-01
     46 F   1 H    -3.657260858624E-01 -1.246646541944E-01  1.247164049166E-01
     47 F   1 H    -1.246646541944E-01  1.247164049166E-01 -3.657260858624E-01
     48 F   1 H     3.657260858624E-01 -1.246646541944E-01 -1.247164049166E-01
     49 T   1 H     3.169846113531E-02  4.076510974864E-01  1.054650927829E-01
     50 T   1 H    -3.169846113531E-02 -4.076510974864E-01  1.054650927829E-01
     51 F   1 H     3.169846113531E-02 -4.076510974864E-01 -1.054650927829E-01
     52 F   1 H    -3.169846113531E-02  4.076510974864E-01 -1.054650927829E-01
     53 T   1 H     1.054650927829E-01  3.169846113531E-02  4.076510974864E-01
     54 T   1 H     4.076510974864E-01  1.054650927829E-01  3.169846113531E-02
     55 T   1 H    -1.054650927829E-01 -3.169846113531E-02  4.076510974864E-01
     56 T   1 H    -4.076510974864E-01  1.054650927829E-01 -3.169846113531E-02
     57 F   1 H     1.054650927829E-01 -3.169846113531E-02 -4.076510974864E-01
     58 F   1 H    -4.076510974864E-01 -1.054650927829E-01  3.169846113531E-02
     59 F   1 H    -1.054650927829E-01  3.169846113531E-02 -4.076510974864E-01
     60 F   1 H     4.076510974864E-01 -1.054650927829E-01 -3.169846113531E-02
     61 T 230 ZN   -5.000000000000E-01 -3.035766082959E-17 -2.500239594802E-01
     62 F 230 ZN   -5.000000000000E-01 -1.457167719821E-16  2.500239594802E-01
     63 T 230 ZN   -2.500239594802E-01 -5.000000000000E-01  3.295974604356E-17
     64 T 230 ZN   -5.538907312066E-17 -2.500239594802E-01 -5.000000000000E-01
     65 T 230 ZN    2.500239594802E-01 -5.000000000000E-01  6.071532165919E-17
     66 F 230 ZN    2.775291557897E-17  2.500239594802E-01 -5.000000000000E-01
     67 T   6 C     1.224273688649E-01  4.922509788219E-01  1.224042052504E-01
     68 T   6 C    -1.224273688649E-01 -4.922509788219E-01  1.224042052504E-01
     69 F   6 C     1.224273688649E-01 -4.922509788219E-01 -1.224042052504E-01
     70 F   6 C    -1.224273688649E-01  4.922509788219E-01 -1.224042052504E-01
     71 T   6 C     1.224042052504E-01  1.224273688649E-01  4.922509788219E-01
     72 T   6 C     4.922509788219E-01  1.224042052504E-01  1.224273688649E-01
     73 T   6 C    -1.224042052504E-01 -1.224273688649E-01  4.922509788219E-01
     74 T   6 C    -4.922509788219E-01  1.224042052504E-01 -1.224273688649E-01
     75 F   6 C     1.224042052504E-01 -1.224273688649E-01 -4.922509788219E-01
     76 F   6 C    -4.922509788219E-01 -1.224042052504E-01  1.224273688649E-01
     77 F   6 C    -1.224042052504E-01  1.224273688649E-01 -4.922509788219E-01
     78 F   6 C     4.922509788219E-01 -1.224042052504E-01 -1.224273688649E-01
     79 T   6 C     1.314094922942E-01 -3.986135214936E-01  1.881407970098E-01
     80 T   6 C    -1.314094922942E-01  3.986135214936E-01  1.881407970098E-01
     81 F   6 C     1.314094922942E-01  3.986135214936E-01 -1.881407970098E-01
     82 F   6 C    -1.314094922942E-01 -3.986135214936E-01 -1.881407970098E-01
     83 T   6 C     1.881407970098E-01  1.314094922942E-01 -3.986135214936E-01
     84 T   6 C    -3.986135214936E-01  1.881407970098E-01  1.314094922942E-01
     85 T   6 C    -1.881407970098E-01 -1.314094922942E-01 -3.986135214936E-01
     86 T   6 C     3.986135214936E-01  1.881407970098E-01 -1.314094922942E-01
     87 F   6 C     1.881407970098E-01 -1.314094922942E-01  3.986135214936E-01
     88 F   6 C     3.986135214936E-01 -1.881407970098E-01  1.314094922942E-01
     89 F   6 C    -1.881407970098E-01  1.314094922942E-01  3.986135214936E-01
     90 F   6 C    -3.986135214936E-01 -1.881407970098E-01 -1.314094922942E-01
     91 T   6 C     9.463846507102E-02  4.140660008658E-01  9.461183255137E-02
     92 T   6 C    -9.463846507102E-02 -4.140660008658E-01  9.461183255137E-02
     93 F   6 C     9.463846507102E-02 -4.140660008658E-01 -9.461183255137E-02
     94 F   6 C    -9.463846507102E-02  4.140660008658E-01 -9.461183255137E-02
     95 T   6 C     9.461183255137E-02  9.463846507102E-02  4.140660008658E-01
     96 T   6 C     4.140660008658E-01  9.461183255137E-02  9.463846507102E-02
     97 T   6 C    -9.461183255137E-02 -9.463846507102E-02  4.140660008658E-01
     98 T   6 C    -4.140660008658E-01  9.461183255137E-02 -9.463846507102E-02
     99 F   6 C     9.461183255137E-02 -9.463846507102E-02 -4.140660008658E-01
    100 F   6 C    -4.140660008658E-01 -9.461183255137E-02  9.463846507102E-02
    101 F   6 C    -9.461183255137E-02  9.463846507102E-02 -4.140660008658E-01
    102 F   6 C     4.140660008658E-01 -9.461183255137E-02 -9.463846507102E-02
    103 T   7 N     9.017011176601E-02 -4.678610279957E-01  1.822837418423E-01
    104 T   7 N    -9.017011176601E-02  4.678610279957E-01  1.822837418423E-01
    105 F   7 N     9.017011176601E-02  4.678610279957E-01 -1.822837418423E-01
    106 F   7 N    -9.017011176601E-02 -4.678610279957E-01 -1.822837418423E-01
    107 T   7 N     1.822837418423E-01  9.017011176601E-02 -4.678610279957E-01
    108 T   7 N    -4.678610279957E-01  1.822837418423E-01  9.017011176601E-02
    109 T   7 N    -1.822837418423E-01 -9.017011176601E-02 -4.678610279957E-01
    110 T   7 N     4.678610279957E-01  1.822837418423E-01 -9.017011176601E-02
    111 F   7 N     1.822837418423E-01 -9.017011176601E-02  4.678610279957E-01
    112 F   7 N     4.678610279957E-01 -1.822837418423E-01  9.017011176601E-02
    113 F   7 N    -1.822837418423E-01  9.017011176601E-02  4.678610279957E-01
    114 F   7 N    -4.678610279957E-01 -1.822837418423E-01 -9.017011176601E-02
    115 T   6 C     1.881668924250E-01 -3.986172583135E-01  1.314043967543E-01
    116 T   6 C    -1.881668924250E-01  3.986172583135E-01  1.314043967543E-01
    117 F   6 C     1.881668924250E-01  3.986172583135E-01 -1.314043967543E-01
    118 F   6 C    -1.881668924250E-01 -3.986172583135E-01 -1.314043967543E-01
    119 T   6 C     1.314043967543E-01  1.881668924250E-01 -3.986172583135E-01
    120 T   6 C    -3.986172583135E-01  1.314043967543E-01  1.881668924250E-01
    121 T   6 C    -1.314043967543E-01 -1.881668924250E-01 -3.986172583135E-01
    122 T   6 C     3.986172583135E-01  1.314043967543E-01 -1.881668924250E-01
    123 F   6 C     1.314043967543E-01 -1.881668924250E-01  3.986172583135E-01
    124 F   6 C     3.986172583135E-01 -1.314043967543E-01  1.881668924250E-01
    125 F   6 C    -1.314043967543E-01  1.881668924250E-01  3.986172583135E-01
    126 F   6 C    -3.986172583135E-01 -1.314043967543E-01 -1.881668924250E-01
    127 T   7 N     1.823209903119E-01 -4.678671298938E-01  9.016664898371E-02
    128 T   7 N    -1.823209903119E-01  4.678671298938E-01  9.016664898371E-02
    129 F   7 N     1.823209903119E-01  4.678671298938E-01 -9.016664898371E-02
    130 F   7 N    -1.823209903119E-01 -4.678671298938E-01 -9.016664898371E-02
    131 T   7 N     9.016664898371E-02  1.823209903119E-01 -4.678671298938E-01
    132 T   7 N    -4.678671298938E-01  9.016664898371E-02  1.823209903119E-01
    133 T   7 N    -9.016664898371E-02 -1.823209903119E-01 -4.678671298938E-01
    134 T   7 N     4.678671298938E-01  9.016664898371E-02 -1.823209903119E-01
    135 F   7 N     9.016664898371E-02 -1.823209903119E-01  4.678671298938E-01
    136 F   7 N     4.678671298938E-01 -9.016664898371E-02  1.823209903119E-01
    137 F   7 N    -9.016664898371E-02  1.823209903119E-01  4.678671298938E-01
    138 F   7 N    -4.678671298938E-01 -9.016664898371E-02 -1.823209903119E-01

 T = ATOM BELONGING TO THE ASYMMETRIC UNIT

 ****    2 SYMMOPS - TRANSLATORS IN FRACTIONAL UNITS
 **** MATRICES AND TRANSLATORS IN THE CRYSTALLOGRAPHIC REFERENCE FRAME
   V INV                    ROTATION MATRICES                   TRANSLATORS
   1   1  1.00  0.00  0.00  0.00  1.00  0.00  0.00  0.00  1.00  0.00  0.00  0.00
   2   2 -1.00  0.00  0.00 -1.00  0.00  1.00 -1.00  1.00  0.00  0.00  0.00  0.00

 DIRECT LATTICE VECTORS CARTESIAN COMPONENTS (ANGSTROM)
          X                    Y                    Z
  -0.850342121368E+01   0.837586989547E+01   0.837586989547E+01
   0.850342121368E+01  -0.863097253189E+01   0.863097253189E+01
   0.850342121368E+01   0.863097253189E+01  -0.863097253189E+01


 CARTESIAN COORDINATES - PRIMITIVE CELL
 *******************************************************************************
 *      ATOM          X(ANGSTROM)         Y(ANGSTROM)         Z(ANGSTROM)
 *******************************************************************************
    1     1 H     1.977966686772E+00 -6.088710053379E+00  4.022451405897E+00
    2     1 H    -1.977966686772E+00  5.970749889689E+00  3.841559506751E+00
    3     1 H     1.977966686772E+00  6.088710053379E+00 -4.022451405897E+00
    4     1 H    -1.977966686772E+00 -5.970749889689E+00 -3.841559506751E+00
    5     1 H     3.932005456324E+00  2.068412636345E+00 -6.059399471836E+00
    6     1 H    -6.029729971534E+00  3.902335956022E+00  1.918986604927E+00
    7     1 H    -3.932005456324E+00 -1.887520737199E+00 -6.000060471232E+00
    8     1 H     6.029729971534E+00  3.961674956626E+00 -2.036946768617E+00
    9     1 H     3.932005456324E+00 -2.068412636345E+00  6.059399471836E+00
   10     1 H     6.029729971534E+00 -3.961674956626E+00  2.036946768617E+00
   11     1 H    -3.932005456324E+00  1.887520737199E+00  6.000060471232E+00
   12     1 H    -6.029729971534E+00 -3.902335956022E+00 -1.918986604927E+00
   13     1 H     3.932588582968E+00 -6.059528220553E+00  2.068565831028E+00
   14     1 H    -3.932588582968E+00  6.000184681025E+00  1.887670137504E+00
   15     1 H     3.932588582968E+00  6.059528220553E+00 -2.068565831028E+00
   16     1 H    -3.932588582968E+00 -6.000184681025E+00 -1.887670137504E+00
   17     1 H     1.978117984266E+00  4.023036429730E+00 -6.088845279534E+00
   18     1 H    -6.029856450789E+00  1.919129155521E+00  3.902916813204E+00
   19     1 H    -1.978117984266E+00 -3.842140736206E+00 -5.970867622044E+00
   20     1 H     6.029856450789E+00  2.037106813011E+00 -3.962260352732E+00
   21     1 H     1.978117984266E+00 -4.023036429730E+00  6.088845279534E+00
   22     1 H     6.029856450789E+00 -2.037106813011E+00  3.962260352732E+00
   23     1 H    -1.978117984266E+00  3.842140736206E+00  5.970867622044E+00
   24     1 H    -6.029856450789E+00 -1.919129155521E+00 -3.902916813204E+00
   25     1 H     1.793611563316E+00  6.925005115586E+00  4.345317113889E-01
   26     1 H    -1.793611563316E+00 -6.941160954294E+00  6.425242024371E-01
   27     1 H     1.793611563316E+00 -6.925005115586E+00 -4.345317113889E-01
   28     1 H    -1.793611563316E+00  6.941160954294E+00 -6.425242024371E-01
   29     1 H     5.385279569130E-01  1.689615317792E+00  6.906178861490E+00
   30     1 H     6.933083034940E+00  5.116237834633E-01  1.785533643962E+00
   31     1 H    -5.385279569130E-01 -1.897607808840E+00  6.959987208390E+00
   32     1 H    -6.933083034940E+00  5.654321303627E-01 -1.801689482670E+00
   33     1 H     5.385279569130E-01 -1.689615317792E+00 -6.906178861490E+00
   34     1 H    -6.933083034940E+00 -5.654321303627E-01  1.801689482670E+00
   35     1 H    -5.385279569130E-01  1.897607808840E+00 -6.959987208390E+00
   36     1 H     6.933083034940E+00 -5.116237834633E-01 -1.785533643962E+00
   37     1 H     2.121032246523E+00  6.188043631885E+00  2.026854441438E+00
   38     1 H    -2.121032246523E+00 -6.251648195789E+00  2.213449818854E+00
   39     1 H     2.121032246523E+00 -6.188043631885E+00 -2.026854441438E+00
   40     1 H    -2.121032246523E+00  6.251648195789E+00 -2.213449818854E+00
   41     1 H     2.120152130146E+00  2.027734557815E+00  6.188030430139E+00
   42     1 H     6.219845913837E+00  2.088336646448E+00  2.089229964571E+00
   43     1 H    -2.120152130146E+00 -2.214329935231E+00  6.251661397535E+00
   44     1 H    -6.219845913837E+00  2.151967613844E+00 -2.152834528475E+00
   45     1 H     2.120152130146E+00 -2.027734557815E+00 -6.188030430139E+00
   46     1 H    -6.219845913837E+00 -2.151967613844E+00  2.152834528475E+00
   47     1 H    -2.120152130146E+00  2.214329935231E+00 -6.251661397535E+00
   48     1 H     6.219845913837E+00 -2.088336646448E+00 -2.089229964571E+00
   49     1 H     5.390907337180E-01  6.905953557074E+00  1.689635344842E+00
   50     1 H    -5.390907337180E-01 -6.959762403510E+00  1.897621084250E+00
   51     1 H     5.390907337180E-01 -6.905953557074E+00 -1.689635344842E+00
   52     1 H    -5.390907337180E-01  6.959762403510E+00 -1.897621084250E+00
   53     1 H     1.793628214546E+00  4.350978640136E-01  6.924771619286E+00
   54     1 H     6.932857980292E+00  1.785541853540E+00  5.121863104998E-01
   55     1 H    -1.793628214546E+00 -6.430836034224E-01  6.940944341298E+00
   56     1 H    -6.932857980292E+00  1.801714575552E+00 -5.659951569362E-01
   57     1 H     1.793628214546E+00 -4.350978640136E-01 -6.924771619286E+00
   58     1 H    -6.932857980292E+00 -1.801714575552E+00  5.659951569362E-01
   59     1 H    -1.793628214546E+00  6.430836034224E-01 -6.940944341298E+00
   60     1 H     6.932857980292E+00 -1.785541853540E+00 -5.121863104998E-01
   61   230 ZN    8.503421213680E+00  6.378177122917E-02 -4.252118081945E+00
   62   230 ZN    8.503421213680E+00  1.913208651812E-01 -1.275472434541E+01
   63   230 ZN   -4.252118081945E+00  8.503421213680E+00 -1.275513182052E-01
   64   230 ZN   -9.419932387605E-16 -4.379669400150E+00  8.567202984909E+00
   65   230 ZN   -1.275472434542E+01  8.503421213680E+00 -1.275513182052E-01
   66   230 ZN    4.719894621513E-16 -1.288227566362E+01  8.694742078861E+00
   67     6 C     2.082102971082E+00  8.340409196071E+00  1.956134508667E+00
   68     6 C    -2.082102971082E+00 -8.402860467005E+00  2.207283553613E+00
   69     6 C     2.082102971082E+00 -8.340409196071E+00 -1.956134508667E+00
   70     6 C    -2.082102971082E+00  8.402860467005E+00 -2.207283553613E+00
   71     6 C     2.081709031140E+00  1.956528448609E+00  8.340403286972E+00
   72     6 C     8.371634831538E+00  2.050477486574E+00  2.050877335615E+00
   73     6 C    -2.081709031140E+00 -2.207677493555E+00  8.402866376104E+00
   74     6 C    -8.371634831538E+00  2.112940575706E+00 -2.113328606549E+00
   75     6 C     2.081709031140E+00 -1.956528448609E+00 -8.340403286972E+00
   76     6 C    -8.371634831538E+00 -2.112940575706E+00  2.113328606549E+00
   77     6 C    -2.081709031140E+00  2.207677493555E+00 -8.402866376104E+00
   78     6 C     8.371634831538E+00 -2.050477486574E+00 -2.050877335615E+00
   79     6 C     2.234860528906E+00 -6.827152562790E+00  3.301368249145E+00
   80     6 C    -2.234860528906E+00  6.731162136122E+00  3.097993528661E+00
   81     6 C     2.234860528906E+00  6.827152562790E+00 -3.301368249145E+00
   82     6 C    -2.234860528906E+00 -6.731162136122E+00 -3.097993528661E+00
   83     6 C     3.199680888903E+00  2.336547889148E+00 -6.812680257390E+00
   84     6 C    -6.779157349456E+00  3.166157980969E+00  2.186865315572E+00
   85     6 C    -3.199680888903E+00 -2.133173168664E+00 -6.745634441522E+00
   86     6 C     6.779157349456E+00  3.233203796837E+00 -2.282855742240E+00
   87     6 C     3.199680888903E+00 -2.336547889148E+00  6.812680257390E+00
   88     6 C     6.779157349456E+00 -3.233203796837E+00  2.282855742240E+00
   89     6 C    -3.199680888903E+00  2.133173168664E+00  6.745634441522E+00
   90     6 C    -6.779157349456E+00 -3.166157980969E+00 -2.186865315572E+00
   91     6 C     1.609501463030E+00  7.017819503333E+00  1.503419199496E+00
   92     6 C    -1.609501463030E+00 -7.066090959171E+00  1.714677856434E+00
   93     6 C     1.609501463030E+00 -7.017819503333E+00 -1.503419199496E+00
   94     6 C    -1.609501463030E+00  7.066090959171E+00 -1.714677856434E+00
   95     6 C     1.609048527965E+00  1.503872134561E+00  7.017812709307E+00
   96     6 C     7.041955231252E+00  1.584906006020E+00  1.585365735111E+00
   97     6 C    -1.609048527965E+00 -1.715130791499E+00  7.066097753197E+00
   98     6 C    -7.041955231252E+00  1.633191049910E+00 -1.633637190949E+00
   99     6 C     1.609048527965E+00 -1.503872134561E+00 -7.017812709307E+00
  100     6 C    -7.041955231252E+00 -1.633191049910E+00  1.633637190949E+00
  101     6 C    -1.609048527965E+00  1.715130791499E+00 -7.066097753197E+00
  102     6 C     7.041955231252E+00 -1.584906006020E+00 -1.585365735111E+00
  103     7 N     1.533508882462E+00 -8.003339844144E+00  3.219423456297E+00
  104     7 N    -1.533508882462E+00  7.910337717906E+00  2.980718292867E+00
  105     7 N     1.533508882462E+00  8.003339844144E+00 -3.219423456297E+00
  106     7 N    -1.533508882462E+00 -7.910337717906E+00 -2.980718292867E+00
  107     7 N     3.100070874582E+00  1.652861464177E+00 -7.979841414262E+00
  108     7 N    -7.956838781025E+00  3.077068241345E+00  1.487007819343E+00
  109     7 N    -3.100070874582E+00 -1.414156300747E+00 -7.933836147788E+00
  110     7 N     7.956838781025E+00  3.123073507819E+00 -1.580009945581E+00
  111     7 N     3.100070874582E+00 -1.652861464177E+00  7.979841414262E+00
  112     7 N     7.956838781025E+00 -3.123073507819E+00  1.580009945581E+00
  113     7 N    -3.100070874582E+00  1.414156300747E+00  7.933836147788E+00
  114     7 N    -7.956838781025E+00 -3.077068241345E+00 -1.487007819343E+00
  115     6 C     3.200124689518E+00 -6.812742509012E+00  2.336462183377E+00
  116     6 C    -3.200124689518E+00  6.745699292916E+00  2.133085556349E+00
  117     6 C     3.200124689518E+00  6.812742509012E+00 -2.336462183377E+00
  118     6 C    -3.200124689518E+00 -6.745699292916E+00 -2.133085556349E+00
  119     6 C     2.234773869863E+00  3.301813003032E+00 -6.827222771307E+00
  120     6 C    -6.779220900964E+00  2.186771999520E+00  3.166603081470E+00
  121     6 C    -2.234773869863E+00 -3.098436376004E+00 -6.731219030621E+00
  122     6 C     6.779220900964E+00  2.282775740206E+00 -3.233646297566E+00
  123     6 C     2.234773869863E+00 -3.301813003032E+00  6.827222771307E+00
  124     6 C     6.779220900964E+00 -2.282775740206E+00  3.233646297566E+00
  125     6 C    -2.234773869863E+00  3.098436376004E+00  6.731219030621E+00
  126     6 C    -6.779220900964E+00 -2.186771999520E+00 -3.166603081470E+00
  127     7 N     3.100704353435E+00 -7.979944304917E+00  1.652804129795E+00
  128     7 N    -3.100704353435E+00  7.933940805173E+00  1.414095853143E+00
  129     7 N     3.100704353435E+00  7.979944304917E+00 -1.652804129795E+00
  130     7 N    -3.100704353435E+00 -7.933940805173E+00 -1.414095853143E+00
  131     7 N     1.533449991469E+00  3.220058491761E+00 -8.003453120347E+00
  132     7 N    -7.956942555045E+00  1.486939426167E+00  3.077702603563E+00
  133     7 N    -1.533449991469E+00 -2.981350215109E+00 -7.910431989743E+00
  134     7 N     7.956942555045E+00  1.579960556771E+00 -3.123706103307E+00
  135     7 N     1.533449991469E+00 -3.220058491761E+00  8.003453120347E+00
  136     7 N     7.956942555045E+00 -1.579960556771E+00  3.123706103307E+00
  137     7 N    -1.533449991469E+00  2.981350215109E+00  7.910431989743E+00
  138     7 N    -7.956942555045E+00 -1.486939426167E+00 -3.077702603563E+00
 INFORMATION **** EXCBUF **** EXCH. BIPO BUFFER: WORDS USED =     4000000
 WARNING **** EXCBUF **** EXCH. BIPO BUFFER TOO SMALL - TO AVOID I/O SET EXCHSIZE =     8600940

 DFT PARAMETERS

     ATOM       ELECTRONS   NET CHARGE   R(ANGSTROM)
   1   1  H       1.0000      0.0000     1.11000000
  61 230  ZN     20.0000      0.0000     1.37000000
  67   6  C       6.0000      0.0000     0.77000000
 103   7  N       7.0000      0.0000     0.74000000

 SIZE OF GRID=    3879224
 TTTTTTTTTTTTTTTTTTTTTTTTTTTTTT MAKE_GRID2  TELAPSE     7849.59 TCPU     5155.59
 BECKE WEIGHT FUNCTION
 RADSAFE =     2.00
 TOLERANCES - DENSITY:10**- 6; POTENTIAL:10**- 9; GRID WGT:10**-14

 RADIAL INTEGRATION  - INTERVALS (POINTS,UPPER LIMIT):            1( 99,  4.0*R)

 ANGULAR INTEGRATION - INTERVALS (ACCURACY LEVEL [N. POINTS] UPPER LIMIT):
  1(  6[ 146]   0.2)  2( 11[ 302]   0.5)  3( 14[ 590]   0.9)  4( 18[1454]   3.5)
  5( 14[ 590]9999.0)
 EEEEEEEEEE INT_CALC TERMINATION  DATE 04 05 2020 TIME 12:57:10.9

 *******************************************************************************
 ZIF8_60degree                                                                   
 CRYSTAL - SCF - TYPE OF CALCULATION :  RESTRICTED CLOSED SHELL
 *******************************************************************************

 CAPPA:IS1  2;IS2  2;IS3  2; K PTS MONK NET   6; SYMMOPS:K SPACE   4;G SPACE   2

 TTTTTTTTTTTTTTTTTTTTTTTTTTTTTT SDIK        TELAPSE     7853.86 TCPU     5159.67

 INFORMATION FROM INTEGRAL EVALUATION

 RESTART FROM A PREVIOUS DENSITY MATRIX - DEP ACTIVE
 NUMBER OF COUPLE SETS (NEW, OLD, FOUND):  100218  100218  100218
 NUMBER OF IRREDUCIBLE G VECTORS        :  412326  412326  412326
 CHARGE NORMALIZATION FACTOR   1.00002780
 TOTAL ATOMIC CHARGES:
   0.8842085   0.8756146   0.8842085   0.8756146   0.8780708   0.8792139
   0.8816941   0.8805261   0.8780708   0.8805261   0.8816941   0.8792139
   0.8780828   0.8817036   0.8780828   0.8817036   0.8842198   0.8792258
   0.8756244   0.8805350   0.8842198   0.8805350   0.8756244   0.8792258
   0.8313494   0.8303302   0.8313494   0.8303302   0.8307642   0.8290387
   0.8310738   0.8326708   0.8307642   0.8326708   0.8310738   0.8290387
   0.8581998   0.8644815   0.8581998   0.8644815   0.8581976   0.8626934
   0.8644839   0.8599910   0.8581976   0.8599910   0.8644839   0.8626934
   0.8307894   0.8310998   0.8307894   0.8310998   0.8313757   0.8290602
   0.8303553   0.8327004   0.8313757   0.8327004   0.8303553   0.8290602
  18.5258116  18.5258116  18.5257650  18.5258118  18.5257632  18.5258118
   5.6681135   5.6681015   5.6681135   5.6681015   5.6681115   5.6585321
   5.6681017   5.6776272   5.6681115   5.6776272   5.6681017   5.6585321
   6.0442113   6.0436048   6.0442113   6.0436048   6.0488628   6.0355735
   6.0391879   6.0525701   6.0488628   6.0525701   6.0391879   6.0355735
   6.3739282   6.3749652   6.3739282   6.3749652   6.3739284   6.3749140
   6.3749645   6.3740710   6.3739284   6.3740710   6.3749645   6.3749140
   7.6667163   7.6568697   7.6667163   7.6568697   7.6627266   7.6587003
   7.6609951   7.6649266   7.6627266   7.6649266   7.6609951   7.6587003
   6.0488459   6.0391671   6.0488459   6.0391671   6.0441897   6.0355552
   6.0435899   6.0525521   6.0441897   6.0525521   6.0435899   6.0355552
   7.6627451   7.6610089   7.6627451   7.6610089   7.6667303   7.6587182
   7.6568880   7.6649436   7.6667303   7.6649436   7.6568880   7.6587182
 TTTTTTTTTTTTTTTTTTTTTTTTTTTTTT MOQGAD      TELAPSE     7887.71 TCPU     5188.35
 TTTTTTTTTTTTTTTTTTTTTTTTTTTTTT SHELLXN     TELAPSE     8061.20 TCPU     5290.05
 TTTTTTTTTTTTTTTTTTTTTTTTTTTTTT MONMO3      TELAPSE     8103.12 TCPU     5331.98
 NUMERICALLY INTEGRATED DENSITY    635.9999984696
 TTTTTTTTTTTTTTTTTTTTTTTTTTTTTT NUMDFT      TELAPSE     8114.38 TCPU     5343.24
 CYC   0 ETOT(AU) -4.539655390499E+03 DETOT -4.54E+03 tst  4.87E-13 PX  1.00E+00
 TTTTTTTTTTTTTTTTTTTTTTTTTTTTTT DIIS        TELAPSE     8115.72 TCPU     5344.58
 TTTTTTTTTTTTTTTTTTTTTTTTTTTTTT FDIK        TELAPSE     8177.77 TCPU     5388.94
 INSULATING STATE
 TOP OF VALENCE BANDS -    BAND    318; K    1; EIG -2.2785473E-01 AU
 BOTTOM OF VIRTUAL BANDS - BAND    319; K    6; EIG  1.4447179E-02 AU
 INDIRECT ENERGY BAND GAP:   6.5934 eV
 BOTTOM OF VIRTUAL BANDS - BAND    319; K    1; EIG  1.7192955E-02 AU
 TTTTTTTTTTTTTTTTTTTTTTTTTTTTTT PDIG        TELAPSE     8179.36 TCPU     5390.54
 CHARGE NORMALIZATION FACTOR   1.00000000
 TOTAL ATOMIC CHARGES:
   0.8805320   0.8791844   0.8805320   0.8791844   0.8804601   0.8756249
   0.8793314   0.8841089   0.8804601   0.8841089   0.8793314   0.8756249
   0.8804731   0.8793399   0.8804731   0.8793399   0.8805427   0.8756352
   0.8791957   0.8841207   0.8805427   0.8841207   0.8791957   0.8756352
   0.8299667   0.8318236   0.8299667   0.8318236   0.8327977   0.8289376
   0.8289869   0.8329460   0.8327977   0.8329460   0.8289869   0.8289376
   0.8669299   0.8562129   0.8669299   0.8562129   0.8669317   0.8615876
   0.8562110   0.8607213   0.8669317   0.8607213   0.8562110   0.8615876
   0.8328281   0.8290081   0.8328281   0.8290081   0.8299927   0.8289692
   0.8318489   0.8329662   0.8299927   0.8329662   0.8318489   0.8289692
  18.5251284  18.5251284  18.5251273  18.5251293  18.5251364  18.5251293
   5.6741664   5.6609740   5.6741664   5.6609740   5.6741781   5.6897252
   5.6609624   5.6494130   5.6741781   5.6494130   5.6609624   5.6897252
   6.0641666   6.0251274   6.0641666   6.0251274   6.0301482   6.0589865
   6.0579456   6.0292308   6.0301482   6.0292308   6.0579456   6.0589865
   6.3768966   6.3725707   6.3768966   6.3725707   6.3768978   6.3711322
   6.3725695   6.3783714   6.3768978   6.3783714   6.3725695   6.3711322
   7.6303720   7.6933475   7.6303720   7.6933475   7.6677806   7.6517920
   7.6553200   7.6700822   7.6677806   7.6700822   7.6553200   7.6517920
   6.0301349   6.0579195   6.0301349   6.0579195   6.0641491   6.0589772
   6.0251033   6.0291956   6.0641491   6.0291956   6.0251033   6.0589772
   7.6677832   7.6553406   7.6677832   7.6553406   7.6303804   7.6517875
   7.6933630   7.6701043   7.6303804   7.6701043   7.6933630   7.6517875
 TTTTTTTTTTTTTTTTTTTTTTTTTTTTTT MOQGAD      TELAPSE     8179.39 TCPU     5390.56
 TTTTTTTTTTTTTTTTTTTTTTTTTTTTTT SHELLXN     TELAPSE     8345.87 TCPU     5491.93
 TTTTTTTTTTTTTTTTTTTTTTTTTTTTTT MONMO3      TELAPSE     8386.07 TCPU     5532.13
 NUMERICALLY INTEGRATED DENSITY    635.9999941580
 TTTTTTTTTTTTTTTTTTTTTTTTTTTTTT NUMDFT      TELAPSE     8397.18 TCPU     5543.24
 CYC   1 ETOT(AU) -4.539583125749E+03 DETOT  7.23E-02 tst  0.00E+00 PX  7.70E-03
 TTTTTTTTTTTTTTTTTTTTTTTTTTTTTT DIIS        TELAPSE     8405.80 TCPU     5551.86
 DIIS TEST: 0.13252E-01 AT SCF   CYCLE   1 - MIX   30 %
 TTTTTTTTTTTTTTTTTTTTTTTTTTTTTT FDIK        TELAPSE     8442.05 TCPU     5567.73
 INSULATING STATE
 TOP OF VALENCE BANDS -    BAND    318; K    6; EIG -2.2481090E-01 AU
 TOP OF VALENCE BANDS -    BAND    318; K    1; EIG -2.2491379E-01 AU
 BOTTOM OF VIRTUAL BANDS - BAND    319; K    6; EIG  1.5248558E-02 AU
 DIRECT ENERGY BAND GAP:   6.5324 eV
 BOTTOM OF VIRTUAL BANDS - BAND    319; K    1; EIG  1.7600465E-02 AU
 TTTTTTTTTTTTTTTTTTTTTTTTTTTTTT PDIG        TELAPSE     8443.56 TCPU     5569.24
 CHARGE NORMALIZATION FACTOR   1.00000000
 TOTAL ATOMIC CHARGES:
   0.8828172   0.8767017   0.8828172   0.8767017   0.8792241   0.8824897
   0.8804704   0.8775194   0.8792241   0.8775194   0.8804704   0.8824897
   0.8792431   0.8804735   0.8792431   0.8804735   0.8828358   0.8824926
   0.8767041   0.8775165   0.8828358   0.8775165   0.8767041   0.8824926
   0.8340573   0.8278949   0.8340573   0.8278949   0.8318420   0.8333653
   0.8297123   0.8284812   0.8318420   0.8284812   0.8297123   0.8333653
   0.8625179   0.8599625   0.8625179   0.8599625   0.8625109   0.8626502
   0.8599569   0.8600535   0.8625109   0.8600535   0.8599569   0.8626502
   0.8318722   0.8297442   0.8318722   0.8297442   0.8340749   0.8333948
   0.8278988   0.8284999   0.8340749   0.8284999   0.8278988   0.8333948
  18.5257248  18.5257248  18.5262134  18.5257355  18.5261420  18.5257355
   5.6654556   5.6706696   5.6654556   5.6706696   5.6654864   5.6724362
   5.6706846   5.6640665   5.6654864   5.6640665   5.6706846   5.6724362
   6.0572967   6.0312298   6.0572967   6.0312298   6.0391874   6.0435743
   6.0477778   6.0438992   6.0391874   6.0438992   6.0477778   6.0435743
   6.3713941   6.3784906   6.3713941   6.3784906   6.3714564   6.3727408
   6.3785092   6.3763731   6.3714564   6.3763731   6.3785092   6.3727408
   7.6573087   7.6654898   7.6573087   7.6654898   7.6632052   7.6527828
   7.6612807   7.6708317   7.6632052   7.6708317   7.6612807   7.6527828
   6.0391329   6.0478012   6.0391329   6.0478012   6.0572233   6.0435849
   6.0312773   6.0438058   6.0572233   6.0438058   6.0312773   6.0435849
   7.6632674   7.6612929   7.6632674   7.6612929   7.6572954   7.6527157
   7.6654708   7.6708894   7.6572954   7.6708894   7.6654708   7.6527157
 TTTTTTTTTTTTTTTTTTTTTTTTTTTTTT MOQGAD      TELAPSE     8443.58 TCPU     5569.27
 TTTTTTTTTTTTTTTTTTTTTTTTTTTTTT SHELLXN     TELAPSE     8637.04 TCPU     5670.91
 TTTTTTTTTTTTTTTTTTTTTTTTTTTTTT MONMO3      TELAPSE     8671.29 TCPU     5705.17
 NUMERICALLY INTEGRATED DENSITY    635.9999961508
 TTTTTTTTTTTTTTTTTTTTTTTTTTTTTT NUMDFT      TELAPSE     8682.49 TCPU     5716.37
 CYC   2 ETOT(AU) -4.539584277440E+03 DETOT -1.15E-03 tst  3.95E-06 PX  4.43E-03
 TTTTTTTTTTTTTTTTTTTTTTTTTTTTTT DIIS        TELAPSE     8690.88 TCPU     5724.75
 DIIS TEST: 0.52367E-02 AT SCF   CYCLE   2 - DIIS ACTIVE - HISTORY:     2 CYCLES
 TTTTTTTTTTTTTTTTTTTTTTTTTTTTTT FDIK        TELAPSE     8728.76 TCPU     5745.73
 INSULATING STATE
 TOP OF VALENCE BANDS -    BAND    318; K    6; EIG -2.2685123E-01 AU
 TOP OF VALENCE BANDS -    BAND    318; K    1; EIG -2.2700643E-01 AU
 BOTTOM OF VIRTUAL BANDS - BAND    319; K    6; EIG  1.5256391E-02 AU
 DIRECT ENERGY BAND GAP:   6.5881 eV
 BOTTOM OF VIRTUAL BANDS - BAND    319; K    1; EIG  1.7612948E-02 AU
 TTTTTTTTTTTTTTTTTTTTTTTTTTTTTT PDIG        TELAPSE     8730.33 TCPU     5747.30
 CHARGE NORMALIZATION FACTOR   1.00000000
 TOTAL ATOMIC CHARGES:
   0.8836033   0.8757756   0.8836033   0.8757756   0.8799240   0.8802102
   0.8796872   0.8796287   0.8799240   0.8796287   0.8796872   0.8802102
   0.8799593   0.8797172   0.8799593   0.8797172   0.8836342   0.8802120
   0.8757905   0.8796241   0.8836342   0.8796241   0.8757905   0.8802120
   0.8331866   0.8287811   0.8331866   0.8287811   0.8314160   0.8328668
   0.8303085   0.8289935   0.8314160   0.8289935   0.8303085   0.8328668
   0.8623262   0.8604435   0.8623262   0.8604435   0.8623326   0.8625928
   0.8604517   0.8598457   0.8623326   0.8598457   0.8604517   0.8625928
   0.8314305   0.8303469   0.8314305   0.8303469   0.8332165   0.8329038
   0.8288158   0.8290292   0.8332165   0.8290292   0.8288158   0.8329038
  18.5253361  18.5253361  18.5256749  18.5253683  18.5256973  18.5253683
   5.6738410   5.6609414   5.6738410   5.6609414   5.6738909   5.6785045
   5.6609451   5.6602985   5.6738909   5.6602985   5.6609451   5.6785045
   6.0569386   6.0324864   6.0569386   6.0324864   6.0366311   6.0479686
   6.0513496   6.0398417   6.0366311   6.0398417   6.0513496   6.0479686
   6.3732619   6.3762937   6.3732619   6.3762937   6.3732498   6.3710170
   6.3762731   6.3781106   6.3732498   6.3781106   6.3762731   6.3710170
   7.6412470   7.6831664   7.6412470   7.6831664   7.6690048   7.6505365
   7.6538495   7.6718902   7.6690048   7.6718902   7.6538495   7.6505365
   6.0365979   6.0513684   6.0365979   6.0513684   6.0569234   6.0480092
   6.0325124   6.0398242   6.0569234   6.0398242   6.0325124   6.0480092
   7.6690408   7.6538952   7.6690408   7.6538952   7.6412093   7.6505424
   7.6831917   7.6719027   7.6412093   7.6719027   7.6831917   7.6505424
 TTTTTTTTTTTTTTTTTTTTTTTTTTTTTT MOQGAD      TELAPSE     8730.35 TCPU     5747.32
 TTTTTTTTTTTTTTTTTTTTTTTTTTTTTT SHELLXN     TELAPSE     8930.68 TCPU     5850.02
 TTTTTTTTTTTTTTTTTTTTTTTTTTTTTT MONMO3      TELAPSE     8959.07 TCPU     5878.40
 NUMERICALLY INTEGRATED DENSITY    635.9999961563
 TTTTTTTTTTTTTTTTTTTTTTTTTTTTTT NUMDFT      TELAPSE     8970.23 TCPU     5889.56
 CYC   3 ETOT(AU) -4.539584858482E+03 DETOT -5.81E-04 tst  3.03E-06 PX  2.71E-03
 TTTTTTTTTTTTTTTTTTTTTTTTTTTTTT DIIS        TELAPSE     8979.10 TCPU     5898.43
 DIIS TEST: 0.93370E-03 AT SCF   CYCLE   3 - DIIS ACTIVE - HISTORY:     3 CYCLES
 TTTTTTTTTTTTTTTTTTTTTTTTTTTTTT FDIK        TELAPSE     9013.10 TCPU     5913.60
 INSULATING STATE
 TOP OF VALENCE BANDS -    BAND    318; K    6; EIG -2.2748784E-01 AU
 TOP OF VALENCE BANDS -    BAND    318; K    1; EIG -2.2767437E-01 AU
 BOTTOM OF VIRTUAL BANDS - BAND    319; K    6; EIG  1.5197828E-02 AU
 DIRECT ENERGY BAND GAP:   6.6038 eV
 BOTTOM OF VIRTUAL BANDS - BAND    319; K    1; EIG  1.7601086E-02 AU
 TTTTTTTTTTTTTTTTTTTTTTTTTTTTTT PDIG        TELAPSE     9014.66 TCPU     5915.16
 CHARGE NORMALIZATION FACTOR   1.00000000
 TOTAL ATOMIC CHARGES:
   0.8829205   0.8766767   0.8829205   0.8766767   0.8801353   0.8797355
   0.8795581   0.8801047   0.8801353   0.8801047   0.8795581   0.8797355
   0.8801433   0.8795751   0.8801433   0.8795751   0.8829305   0.8797415
   0.8766700   0.8801019   0.8829305   0.8801019   0.8766700   0.8797415
   0.8327752   0.8291603   0.8327752   0.8291603   0.8318242   0.8326729
   0.8297868   0.8291881   0.8318242   0.8291881   0.8297868   0.8326729
   0.8631731   0.8595425   0.8631731   0.8595425   0.8631647   0.8624248
   0.8595440   0.8601249   0.8631647   0.8601249   0.8595440   0.8624248
   0.8318492   0.8298105   0.8318492   0.8298105   0.8328002   0.8327136
   0.8291920   0.8292055   0.8328002   0.8292055   0.8291920   0.8327136
  18.5252973  18.5252973  18.5255940  18.5253031  18.5256052  18.5253031
   5.6699046   5.6657890   5.6699046   5.6657890   5.6699415   5.6794279
   5.6658152   5.6585139   5.6699415   5.6585139   5.6658152   5.6794279
   6.0599343   6.0285303   6.0599343   6.0285303   6.0347447   6.0494181
   6.0531530   6.0385536   6.0347447   6.0385536   6.0531530   6.0494181
   6.3735290   6.3761979   6.3735290   6.3761979   6.3735376   6.3705917
   6.3761820   6.3785354   6.3735376   6.3785354   6.3761820   6.3705917
   7.6463496   7.6767580   7.6463496   7.6767580   7.6661977   7.6503227
   7.6578617   7.6724658   7.6661977   7.6724658   7.6578617   7.6503227
   6.0347462   6.0531351   6.0347462   6.0531351   6.0599684   6.0494184
   6.0285395   6.0385290   6.0599684   6.0385290   6.0285395   6.0494184
   7.6661985   7.6578997   7.6661985   7.6578997   7.6462965   7.6503096
   7.6767654   7.6724931   7.6462965   7.6724931   7.6767654   7.6503096
 TTTTTTTTTTTTTTTTTTTTTTTTTTTTTT MOQGAD      TELAPSE     9014.69 TCPU     5915.19
 TTTTTTTTTTTTTTTTTTTTTTTTTTTTTT SHELLXN     TELAPSE     9187.74 TCPU     6016.58
 TTTTTTTTTTTTTTTTTTTTTTTTTTTTTT MONMO3      TELAPSE     9238.48 TCPU     6067.32
 NUMERICALLY INTEGRATED DENSITY    635.9999959964
 TTTTTTTTTTTTTTTTTTTTTTTTTTTTTT NUMDFT      TELAPSE     9249.53 TCPU     6078.37
 CYC   4 ETOT(AU) -4.539584962249E+03 DETOT -1.04E-04 tst  4.86E-07 PX  8.53E-04
 TTTTTTTTTTTTTTTTTTTTTTTTTTTTTT DIIS        TELAPSE     9258.17 TCPU     6087.01
 DIIS TEST: 0.16327E-03 AT SCF   CYCLE   4 - DIIS ACTIVE - HISTORY:     4 CYCLES
 TTTTTTTTTTTTTTTTTTTTTTTTTTTTTT FDIK        TELAPSE     9290.48 TCPU     6105.09
 INSULATING STATE
 TOP OF VALENCE BANDS -    BAND    318; K    6; EIG -2.2733709E-01 AU
 TOP OF VALENCE BANDS -    BAND    318; K    1; EIG -2.2751654E-01 AU
 BOTTOM OF VIRTUAL BANDS - BAND    319; K    6; EIG  1.5213239E-02 AU
 DIRECT ENERGY BAND GAP:   6.6001 eV
 BOTTOM OF VIRTUAL BANDS - BAND    319; K    1; EIG  1.7599606E-02 AU
 TTTTTTTTTTTTTTTTTTTTTTTTTTTTTT PDIG        TELAPSE     9292.03 TCPU     6106.64
 CHARGE NORMALIZATION FACTOR   1.00000000
 TOTAL ATOMIC CHARGES:
   0.8829418   0.8765898   0.8829418   0.8765898   0.8799638   0.8801489
   0.8797372   0.8796817   0.8799638   0.8796817   0.8797372   0.8801489
   0.8799765   0.8797431   0.8799765   0.8797431   0.8829545   0.8801519
   0.8766017   0.8796986   0.8829545   0.8796986   0.8766017   0.8801519
   0.8328064   0.8291093   0.8328064   0.8291093   0.8318601   0.8327293
   0.8298195   0.8291110   0.8318601   0.8291110   0.8298195   0.8327293
   0.8632879   0.8594675   0.8632879   0.8594675   0.8632876   0.8625260
   0.8594665   0.8600073   0.8632876   0.8600073   0.8594665   0.8625260
   0.8318859   0.8298414   0.8318859   0.8298414   0.8328297   0.8327615
   0.8291284   0.8291269   0.8328297   0.8291269   0.8291284   0.8327615
  18.5253607  18.5253607  18.5256867  18.5253504  18.5256774  18.5253504
   5.6699454   5.6653487   5.6699454   5.6653487   5.6699565   5.6789773
   5.6653556   5.6588440   5.6699565   5.6588440   5.6653556   5.6789773
   6.0587371   6.0303926   6.0587371   6.0303926   6.0356677   6.0483083
   6.0518454   6.0394621   6.0356677   6.0394621   6.0518454   6.0483083
   6.3732227   6.3764037   6.3732227   6.3764037   6.3732245   6.3709520
   6.3764040   6.3782930   6.3732245   6.3782930   6.3764040   6.3709520
   7.6456478   7.6782861   7.6456478   7.6782861   7.6676701   7.6506822
   7.6557671   7.6722618   7.6676701   7.6722618   7.6557671   7.6506822
   6.0356513   6.0518349   6.0356513   6.0518349   6.0587171   6.0483160
   6.0303673   6.0394301   6.0587171   6.0394301   6.0303673   6.0483160
   7.6676773   7.6557829   7.6676773   7.6557829   7.6456606   7.6506748
   7.6783035   7.6722931   7.6456606   7.6722931   7.6783035   7.6506748
 TTTTTTTTTTTTTTTTTTTTTTTTTTTTTT MOQGAD      TELAPSE     9292.06 TCPU     6106.66
 TTTTTTTTTTTTTTTTTTTTTTTTTTTTTT SHELLXN     TELAPSE     9467.86 TCPU     6208.34
 TTTTTTTTTTTTTTTTTTTTTTTTTTTTTT MONMO3      TELAPSE     9496.57 TCPU     6237.04
 NUMERICALLY INTEGRATED DENSITY    635.9999959742
 TTTTTTTTTTTTTTTTTTTTTTTTTTTTTT NUMDFT      TELAPSE     9507.63 TCPU     6248.11
 CYC   5 ETOT(AU) -4.539584981917E+03 DETOT -1.97E-05 tst  7.84E-08 PX  3.20E-04
 TTTTTTTTTTTTTTTTTTTTTTTTTTTTTT DIIS        TELAPSE     9516.11 TCPU     6256.58
 DIIS TEST: 0.28476E-04 AT SCF   CYCLE   5 - DIIS ACTIVE - HISTORY:     5 CYCLES
 TTTTTTTTTTTTTTTTTTTTTTTTTTTTTT FDIK        TELAPSE     9549.72 TCPU     6276.15
 INSULATING STATE
 TOP OF VALENCE BANDS -    BAND    318; K    6; EIG -2.2730605E-01 AU
 TOP OF VALENCE BANDS -    BAND    318; K    1; EIG -2.2748218E-01 AU
 BOTTOM OF VIRTUAL BANDS - BAND    319; K    6; EIG  1.5215638E-02 AU
 DIRECT ENERGY BAND GAP:   6.5994 eV
 BOTTOM OF VIRTUAL BANDS - BAND    319; K    1; EIG  1.7600754E-02 AU
 TTTTTTTTTTTTTTTTTTTTTTTTTTTTTT PDIG        TELAPSE     9551.28 TCPU     6277.72
 CHARGE NORMALIZATION FACTOR   1.00000000
 TOTAL ATOMIC CHARGES:
   0.8829839   0.8765736   0.8829839   0.8765736   0.8800193   0.8801452
   0.8796185   0.8796866   0.8800193   0.8796866   0.8796185   0.8801452
   0.8800333   0.8796272   0.8800333   0.8796272   0.8829975   0.8801559
   0.8765822   0.8796966   0.8829975   0.8796966   0.8765822   0.8801559
   0.8328256   0.8291380   0.8328256   0.8291380   0.8317714   0.8328365
   0.8298454   0.8290165   0.8317714   0.8290165   0.8298454   0.8328365
   0.8631866   0.8595526   0.8631866   0.8595526   0.8631879   0.8625542
   0.8595518   0.8599872   0.8631879   0.8599872   0.8595518   0.8625542
   0.8317987   0.8298706   0.8317987   0.8298706   0.8328504   0.8328655
   0.8291617   0.8290403   0.8328504   0.8290403   0.8291617   0.8328655
  18.5253430  18.5253430  18.5256778  18.5253437  18.5256818  18.5253437
   5.6707293   5.6647088   5.6707293   5.6647088   5.6707332   5.6783493
   5.6647039   5.6595844   5.6707332   5.6595844   5.6647039   5.6783493
   6.0591620   6.0294512   6.0591620   6.0294512   6.0353344   6.0485866
   6.0526367   6.0393928   6.0353344   6.0393928   6.0526367   6.0485866
   6.3733060   6.3762921   6.3733060   6.3762921   6.3733067   6.3707441
   6.3762934   6.3784799   6.3733067   6.3784799   6.3762934   6.3707441
   7.6451151   7.6781253   7.6451151   7.6781253   7.6671301   7.6506869
   7.6569973   7.6720139   7.6671301   7.6720139   7.6569973   7.6506869
   6.0353129   6.0526221   6.0353129   6.0526221   6.0591458   6.0485776
   6.0294346   6.0393621   6.0591458   6.0393621   6.0294346   6.0485776
   7.6671472   7.6570136   7.6671472   7.6570136   7.6451263   7.6506924
   7.6781433   7.6720311   7.6451263   7.6720311   7.6781433   7.6506924
 TTTTTTTTTTTTTTTTTTTTTTTTTTTTTT MOQGAD      TELAPSE     9551.31 TCPU     6277.74
 TTTTTTTTTTTTTTTTTTTTTTTTTTTTTT SHELLXN     TELAPSE     9734.00 TCPU     6379.13
 TTTTTTTTTTTTTTTTTTTTTTTTTTTTTT MONMO3      TELAPSE     9773.42 TCPU     6418.55
 NUMERICALLY INTEGRATED DENSITY    635.9999960024
 TTTTTTTTTTTTTTTTTTTTTTTTTTTTTT NUMDFT      TELAPSE     9785.09 TCPU     6430.22
 CYC   6 ETOT(AU) -4.539584983697E+03 DETOT -1.78E-06 tst  2.00E-08 PX  1.44E-04
 TTTTTTTTTTTTTTTTTTTTTTTTTTTTTT DIIS        TELAPSE     9791.44 TCPU     6436.57
 DIIS TEST: 0.12450E-04 AT SCF   CYCLE   6 - DIIS ACTIVE - HISTORY:     6 CYCLES
 TTTTTTTTTTTTTTTTTTTTTTTTTTTTTT FDIK        TELAPSE     9829.66 TCPU     6456.09
 INSULATING STATE
 TOP OF VALENCE BANDS -    BAND    318; K    6; EIG -2.2735116E-01 AU
 TOP OF VALENCE BANDS -    BAND    318; K    1; EIG -2.2753078E-01 AU
 BOTTOM OF VIRTUAL BANDS - BAND    319; K    6; EIG  1.5209660E-02 AU
 DIRECT ENERGY BAND GAP:   6.6004 eV
 BOTTOM OF VIRTUAL BANDS - BAND    319; K    1; EIG  1.7599754E-02 AU
 TTTTTTTTTTTTTTTTTTTTTTTTTTTTTT PDIG        TELAPSE     9832.77 TCPU     6459.21
 CHARGE NORMALIZATION FACTOR   1.00000000
 TOTAL ATOMIC CHARGES:
   0.8829730   0.8765592   0.8829730   0.8765592   0.8800331   0.8800946
   0.8796738   0.8797107   0.8800331   0.8797107   0.8796738   0.8800946
   0.8800466   0.8796823   0.8800466   0.8796823   0.8829870   0.8801056
   0.8765689   0.8797206   0.8829870   0.8797206   0.8765689   0.8801056
   0.8328287   0.8290789   0.8328287   0.8290789   0.8318582   0.8327745
   0.8298278   0.8290626   0.8318582   0.8290626   0.8298278   0.8327745
   0.8632183   0.8595370   0.8632183   0.8595370   0.8632189   0.8625140
   0.8595366   0.8600000   0.8632189   0.8600000   0.8595366   0.8625140
   0.8318855   0.8298534   0.8318855   0.8298534   0.8328542   0.8328020
   0.8291035   0.8290867   0.8328542   0.8290867   0.8291035   0.8328020
  18.5253720  18.5253720  18.5256827  18.5253716  18.5256893  18.5253716
   5.6701351   5.6652405   5.6701351   5.6652405   5.6701418   5.6789139
   5.6652332   5.6590208   5.6701418   5.6590208   5.6652332   5.6789139
   6.0591922   6.0299674   6.0591922   6.0299674   6.0353319   6.0484315
   6.0521465   6.0393937   6.0353319   6.0393937   6.0521465   6.0484315
   6.3732290   6.3763646   6.3732290   6.3763646   6.3732278   6.3707967
   6.3763651   6.3784465   6.3732278   6.3784465   6.3763651   6.3707967
   7.6456898   7.6782774   7.6456898   7.6782774   7.6671831   7.6507232
   7.6561600   7.6721485   7.6671831   7.6721485   7.6561600   7.6507232
   6.0353157   6.0521243   6.0353157   6.0521243   6.0591749   6.0484225
   6.0299473   6.0393598   6.0591749   6.0393598   6.0299473   6.0484225
   7.6671942   7.6561786   7.6671942   7.6561786   7.6457010   7.6507307
   7.6782944   7.6721703   7.6457010   7.6721703   7.6782944   7.6507307
 TTTTTTTTTTTTTTTTTTTTTTTTTTTTTT MOQGAD      TELAPSE     9832.80 TCPU     6459.23
 TTTTTTTTTTTTTTTTTTTTTTTTTTTTTT SHELLXN     TELAPSE    10034.34 TCPU     6560.91
 TTTTTTTTTTTTTTTTTTTTTTTTTTTTTT MONMO3      TELAPSE    10068.00 TCPU     6594.57
 NUMERICALLY INTEGRATED DENSITY    635.9999960104
 TTTTTTTTTTTTTTTTTTTTTTTTTTTTTT NUMDFT      TELAPSE    10079.44 TCPU     6606.00
 CYC   7 ETOT(AU) -4.539584984410E+03 DETOT -7.12E-07 tst  7.84E-09 PX  1.17E-04
 TTTTTTTTTTTTTTTTTTTTTTTTTTTTTT DIIS        TELAPSE    10085.75 TCPU     6612.32
 DIIS TEST: 0.43942E-05 AT SCF   CYCLE   7 - DIIS ACTIVE - HISTORY:     7 CYCLES
 TTTTTTTTTTTTTTTTTTTTTTTTTTTTTT FDIK        TELAPSE    10118.00 TCPU     6627.53
 INSULATING STATE
 TOP OF VALENCE BANDS -    BAND    318; K    6; EIG -2.2732595E-01 AU
 TOP OF VALENCE BANDS -    BAND    318; K    1; EIG -2.2750397E-01 AU
 BOTTOM OF VIRTUAL BANDS - BAND    319; K    6; EIG  1.5213216E-02 AU
 DIRECT ENERGY BAND GAP:   6.5998 eV
 BOTTOM OF VIRTUAL BANDS - BAND    319; K    1; EIG  1.7599761E-02 AU
 TTTTTTTTTTTTTTTTTTTTTTTTTTTTTT PDIG        TELAPSE    10119.63 TCPU     6629.16
 CHARGE NORMALIZATION FACTOR   1.00000000
 TOTAL ATOMIC CHARGES:
   0.8829832   0.8765722   0.8829832   0.8765722   0.8799971   0.8801327
   0.8796591   0.8797034   0.8799971   0.8797034   0.8796591   0.8801327
   0.8800096   0.8796668   0.8800096   0.8796668   0.8829964   0.8801430
   0.8765811   0.8797141   0.8829964   0.8797141   0.8765811   0.8801430
   0.8328292   0.8291226   0.8328292   0.8291226   0.8318158   0.8327949
   0.8298158   0.8290557   0.8318158   0.8290557   0.8298158   0.8327949
   0.8632286   0.8595188   0.8632286   0.8595188   0.8632291   0.8625477
   0.8595183   0.8599942   0.8632291   0.8599942   0.8595183   0.8625477
   0.8318426   0.8298409   0.8318426   0.8298409   0.8328548   0.8328231
   0.8291473   0.8290793   0.8328548   0.8290793   0.8291473   0.8328231
  18.5253812  18.5253812  18.5256764  18.5253819  18.5256835  18.5253819
   5.6703275   5.6650541   5.6703275   5.6650541   5.6703335   5.6786316
   5.6650454   5.6591787   5.6703335   5.6591787   5.6650454   5.6786316
   6.0589206   6.0298134   6.0589206   6.0298134   6.0354965   6.0484895
   6.0523439   6.0394260   6.0354965   6.0394260   6.0523439   6.0484895
   6.3732471   6.3763523   6.3732471   6.3763523   6.3732466   6.3708152
   6.3763534   6.3784233   6.3732466   6.3784233   6.3763534   6.3708152
   7.6453301   7.6780182   7.6453301   7.6780182   7.6674688   7.6506984
   7.6565730   7.6721020   7.6674688   7.6721020   7.6565730   7.6506984
   6.0354819   6.0523187   6.0354819   6.0523187   6.0589034   6.0484817
   6.0297896   6.0393936   6.0589034   6.0393936   6.0297896   6.0484817
   7.6674796   7.6565923   7.6674796   7.6565923   7.6453422   7.6507057
   7.6780365   7.6721254   7.6453422   7.6721254   7.6780365   7.6507057
 TTTTTTTTTTTTTTTTTTTTTTTTTTTTTT MOQGAD      TELAPSE    10119.65 TCPU     6629.18
 TTTTTTTTTTTTTTTTTTTTTTTTTTTTTT SHELLXN     TELAPSE    10298.36 TCPU     6730.90
 TTTTTTTTTTTTTTTTTTTTTTTTTTTTTT MONMO3      TELAPSE    10347.56 TCPU     6780.11
 NUMERICALLY INTEGRATED DENSITY    635.9999960004
 TTTTTTTTTTTTTTTTTTTTTTTTTTTTTT NUMDFT      TELAPSE    10358.74 TCPU     6791.29
 CYC   8 ETOT(AU) -4.539584984672E+03 DETOT -2.62E-07 tst  2.77E-09 PX  4.89E-05
 TTTTTTTTTTTTTTTTTTTTTTTTTTTTTT DIIS        TELAPSE    10364.57 TCPU     6797.12
 DIIS TEST: 0.19562E-05 AT SCF   CYCLE   8 - DIIS ACTIVE - HISTORY:     8 CYCLES
 TTTTTTTTTTTTTTTTTTTTTTTTTTTTTT FDIK        TELAPSE    10406.77 TCPU     6821.93
 INSULATING STATE
 TOP OF VALENCE BANDS -    BAND    318; K    6; EIG -2.2732684E-01 AU
 TOP OF VALENCE BANDS -    BAND    318; K    1; EIG -2.2750488E-01 AU
 BOTTOM OF VIRTUAL BANDS - BAND    319; K    6; EIG  1.5213002E-02 AU
 DIRECT ENERGY BAND GAP:   6.5998 eV
 BOTTOM OF VIRTUAL BANDS - BAND    319; K    1; EIG  1.7600046E-02 AU
 TTTTTTTTTTTTTTTTTTTTTTTTTTTTTT PDIG        TELAPSE    10408.42 TCPU     6823.58
 CHARGE NORMALIZATION FACTOR   1.00000000
 TOTAL ATOMIC CHARGES:
   0.8829754   0.8765672   0.8829754   0.8765672   0.8800152   0.8801296
   0.8796646   0.8796906   0.8800152   0.8796906   0.8796646   0.8801296
   0.8800283   0.8796730   0.8800283   0.8796730   0.8829884   0.8801403
   0.8765765   0.8797008   0.8829884   0.8797008   0.8765765   0.8801403
   0.8328203   0.8291081   0.8328203   0.8291081   0.8318249   0.8328017
   0.8298365   0.8290410   0.8318249   0.8290410   0.8298365   0.8328017
   0.8632245   0.8595266   0.8632245   0.8595266   0.8632247   0.8625386
   0.8595263   0.8599876   0.8632247   0.8599876   0.8595263   0.8625386
   0.8318520   0.8298618   0.8318520   0.8298618   0.8328459   0.8328294
   0.8291333   0.8290650   0.8328459   0.8290650   0.8291333   0.8328294
  18.5253690  18.5253690  18.5256792  18.5253699  18.5256855  18.5253699
   5.6703693   5.6650160   5.6703693   5.6650160   5.6703762   5.6786437
   5.6650056   5.6592673   5.6703762   5.6592673   5.6650056   5.6786437
   6.0591353   6.0298284   6.0591353   6.0298284   6.0353599   6.0484737
   6.0523009   6.0394046   6.0353599   6.0394046   6.0523009   6.0484737
   6.3732501   6.3763410   6.3732501   6.3763410   6.3732507   6.3707998
   6.3763426   6.3784464   6.3732507   6.3784464   6.3763426   6.3707998
   7.6454661   7.6782227   7.6454661   7.6782227   7.6671880   7.6507054
   7.6564655   7.6721009   7.6671880   7.6721009   7.6564655   7.6507054
   6.0353448   6.0522767   6.0353448   6.0522767   6.0591187   6.0484629
   6.0298042   6.0393732   6.0591187   6.0393732   6.0298042   6.0484629
   7.6672012   7.6564821   7.6672012   7.6564821   7.6454783   7.6507119
   7.6782415   7.6721247   7.6454783   7.6721247   7.6782415   7.6507119
 TTTTTTTTTTTTTTTTTTTTTTTTTTTTTT MOQGAD      TELAPSE    10408.45 TCPU     6823.62
 TTTTTTTTTTTTTTTTTTTTTTTTTTTTTT SHELLXN     TELAPSE    10583.76 TCPU     6925.00
 TTTTTTTTTTTTTTTTTTTTTTTTTTTTTT MONMO3      TELAPSE    10624.51 TCPU     6965.75
 NUMERICALLY INTEGRATED DENSITY    635.9999960023
 TTTTTTTTTTTTTTTTTTTTTTTTTTTTTT NUMDFT      TELAPSE    10635.66 TCPU     6976.91
 CYC   9 ETOT(AU) -4.539584984830E+03 DETOT -1.59E-07 tst  1.26E-09 PX  3.16E-05
 TTTTTTTTTTTTTTTTTTTTTTTTTTTTTT DIIS        TELAPSE    10640.72 TCPU     6981.97
 DIIS TEST: 0.39544E-06 AT SCF   CYCLE   9 - DIIS ACTIVE - HISTORY:     9 CYCLES
 TTTTTTTTTTTTTTTTTTTTTTTTTTTTTT FDIK        TELAPSE    10668.82 TCPU     6995.40
 INSULATING STATE
 TOP OF VALENCE BANDS -    BAND    318; K    6; EIG -2.2732834E-01 AU
 TOP OF VALENCE BANDS -    BAND    318; K    1; EIG -2.2750639E-01 AU
 BOTTOM OF VIRTUAL BANDS - BAND    319; K    6; EIG  1.5212237E-02 AU
 DIRECT ENERGY BAND GAP:   6.5999 eV
 BOTTOM OF VIRTUAL BANDS - BAND    319; K    1; EIG  1.7600071E-02 AU
 TTTTTTTTTTTTTTTTTTTTTTTTTTTTTT PDIG        TELAPSE    10670.37 TCPU     6996.95
 CHARGE NORMALIZATION FACTOR   1.00000000
 TOTAL ATOMIC CHARGES:
   0.8829821   0.8765664   0.8829821   0.8765664   0.8800129   0.8801233
   0.8796595   0.8796988   0.8800129   0.8796988   0.8796595   0.8801233
   0.8800266   0.8796676   0.8800266   0.8796676   0.8829936   0.8801342
   0.8765757   0.8797088   0.8829936   0.8797088   0.8765757   0.8801342
   0.8328331   0.8291027   0.8328331   0.8291027   0.8318253   0.8327974
   0.8298264   0.8290487   0.8318253   0.8290487   0.8298264   0.8327974
   0.8632179   0.8595314   0.8632179   0.8595314   0.8632186   0.8625346
   0.8595304   0.8599944   0.8632186   0.8599944   0.8595304   0.8625346
   0.8318519   0.8298511   0.8318519   0.8298511   0.8328590   0.8328245
   0.8291277   0.8290732   0.8328590   0.8290732   0.8291277   0.8328245
  18.5253674  18.5253674  18.5256805  18.5253683  18.5256860  18.5253683
   5.6703109   5.6650894   5.6703109   5.6650894   5.6703186   5.6787208
   5.6650798   5.6591708   5.6703186   5.6591708   5.6650798   5.6787208
   6.0590842   6.0298062   6.0590842   6.0298062   6.0354036   6.0484693
   6.0523085   6.0394193   6.0354036   6.0394193   6.0523085   6.0484693
   6.3732395   6.3763523   6.3732395   6.3763523   6.3732387   6.3707933
   6.3763539   6.3784452   6.3732387   6.3784452   6.3763539   6.3707933
   7.6454240   7.6781512   7.6454240   7.6781512   7.6673101   7.6506998
   7.6564626   7.6721107   7.6673101   7.6721107   7.6564626   7.6506998
   6.0353884   6.0522856   6.0353884   6.0522856   6.0590696   6.0484597
   6.0297838   6.0393892   6.0590696   6.0393892   6.0297838   6.0484597
   7.6673219   7.6564795   7.6673219   7.6564795   7.6454342   7.6507064
   7.6781695   7.6721330   7.6454342   7.6721330   7.6781695   7.6507064
 TTTTTTTTTTTTTTTTTTTTTTTTTTTTTT MOQGAD      TELAPSE    10670.40 TCPU     6996.98
 TTTTTTTTTTTTTTTTTTTTTTTTTTTTTT SHELLXN     TELAPSE    10836.15 TCPU     7098.67
 TTTTTTTTTTTTTTTTTTTTTTTTTTTTTT MONMO3      TELAPSE    10887.45 TCPU     7149.97
 NUMERICALLY INTEGRATED DENSITY    635.9999960069
 TTTTTTTTTTTTTTTTTTTTTTTTTTTTTT NUMDFT      TELAPSE    10898.60 TCPU     7161.12
 CYC  10 ETOT(AU) -4.539584984860E+03 DETOT -3.00E-08 tst  1.26E-10 PX  1.64E-05
 TTTTTTTTTTTTTTTTTTTTTTTTTTTTTT DIIS        TELAPSE    10902.96 TCPU     7165.48
 DIIS TEST: 0.10819E-06 AT SCF   CYCLE  10 - DIIS ACTIVE - HISTORY:    10 CYCLES
 TTTTTTTTTTTTTTTTTTTTTTTTTTTTTT FDIK        TELAPSE    10933.00 TCPU     7178.43
 INSULATING STATE
 TOP OF VALENCE BANDS -    BAND    318; K    6; EIG -2.2732961E-01 AU
 TOP OF VALENCE BANDS -    BAND    318; K    1; EIG -2.2750783E-01 AU
 BOTTOM OF VIRTUAL BANDS - BAND    319; K    6; EIG  1.5212991E-02 AU
 DIRECT ENERGY BAND GAP:   6.5999 eV
 BOTTOM OF VIRTUAL BANDS - BAND    319; K    1; EIG  1.7599976E-02 AU
 TTTTTTTTTTTTTTTTTTTTTTTTTTTTTT PDIG        TELAPSE    10934.79 TCPU     7180.23
 CHARGE NORMALIZATION FACTOR   1.00000000
 TOTAL ATOMIC CHARGES:
   0.8829807   0.8765652   0.8829807   0.8765652   0.8800131   0.8801245
   0.8796626   0.8796979   0.8800131   0.8796979   0.8796626   0.8801245
   0.8800267   0.8796708   0.8800267   0.8796708   0.8829923   0.8801354
   0.8765747   0.8797082   0.8829923   0.8797082   0.8765747   0.8801354
   0.8328221   0.8291106   0.8328221   0.8291106   0.8318259   0.8327977
   0.8298306   0.8290470   0.8318259   0.8290470   0.8298306   0.8327977
   0.8632239   0.8595280   0.8632239   0.8595280   0.8632247   0.8625395
   0.8595271   0.8599895   0.8632247   0.8599895   0.8595271   0.8625395
   0.8318526   0.8298552   0.8318526   0.8298552   0.8328478   0.8328247
   0.8291360   0.8290713   0.8328478   0.8290713   0.8291360   0.8328247
  18.5253733  18.5253733  18.5256816  18.5253744  18.5256873  18.5253744
   5.6703471   5.6650308   5.6703471   5.6650308   5.6703549   5.6786517
   5.6650214   5.6592247   5.6703549   5.6592247   5.6650214   5.6786517
   6.0590728   6.0298498   6.0590728   6.0298498   6.0353841   6.0484801
   6.0523037   6.0394015   6.0353841   6.0394015   6.0523037   6.0484801
   6.3732455   6.3763459   6.3732455   6.3763459   6.3732445   6.3708035
   6.3763470   6.3784429   6.3732445   6.3784429   6.3763470   6.3708035
   7.6454650   7.6781646   7.6454650   7.6781646   7.6672620   7.6507079
   7.6564659   7.6721063   7.6672620   7.6721063   7.6564659   7.6507079
   6.0353706   6.0522797   6.0353706   6.0522797   6.0590588   6.0484728
   6.0298270   6.0393709   6.0590588   6.0393709   6.0298270   6.0484728
   7.6672730   7.6564832   7.6672730   7.6564832   7.6454762   7.6507139
   7.6781822   7.6721298   7.6454762   7.6721298   7.6781822   7.6507139
 TTTTTTTTTTTTTTTTTTTTTTTTTTTTTT MOQGAD      TELAPSE    10934.82 TCPU     7180.25
 TTTTTTTTTTTTTTTTTTTTTTTTTTTTTT SHELLXN     TELAPSE    11100.85 TCPU     7282.05
 TTTTTTTTTTTTTTTTTTTTTTTTTTTTTT MONMO3      TELAPSE    11147.75 TCPU     7328.95
 NUMERICALLY INTEGRATED DENSITY    635.9999960037
 TTTTTTTTTTTTTTTTTTTTTTTTTTTTTT NUMDFT      TELAPSE    11159.73 TCPU     7340.93
 CYC  11 ETOT(AU) -4.539584984868E+03 DETOT -7.27E-09 tst  5.52E-11 PX  1.27E-05
 TTTTTTTTTTTTTTTTTTTTTTTTTTTTTT DIIS        TELAPSE    11163.90 TCPU     7345.10
 DIIS TEST: 0.45350E-07 AT SCF   CYCLE  11 - DIIS ACTIVE - HISTORY:    11 CYCLES
 TTTTTTTTTTTTTTTTTTTTTTTTTTTTTT FDIK        TELAPSE    11206.08 TCPU     7371.10
 INSULATING STATE
 TOP OF VALENCE BANDS -    BAND    318; K    6; EIG -2.2732667E-01 AU
 TOP OF VALENCE BANDS -    BAND    318; K    1; EIG -2.2750467E-01 AU
 BOTTOM OF VIRTUAL BANDS - BAND    319; K    6; EIG  1.5212529E-02 AU
 DIRECT ENERGY BAND GAP:   6.5998 eV
 BOTTOM OF VIRTUAL BANDS - BAND    319; K    1; EIG  1.7600036E-02 AU
 TTTTTTTTTTTTTTTTTTTTTTTTTTTTTT PDIG        TELAPSE    11208.28 TCPU     7373.30
 CHARGE NORMALIZATION FACTOR   1.00000000
 TOTAL ATOMIC CHARGES:
   0.8829797   0.8765675   0.8829797   0.8765675   0.8800122   0.8801274
   0.8796620   0.8796948   0.8800122   0.8796948   0.8796620   0.8801274
   0.8800257   0.8796702   0.8800257   0.8796702   0.8829912   0.8801383
   0.8765770   0.8797051   0.8829912   0.8797051   0.8765770   0.8801383
   0.8328278   0.8291059   0.8328278   0.8291059   0.8318260   0.8327988
   0.8298284   0.8290462   0.8318260   0.8290462   0.8298284   0.8327988
   0.8632222   0.8595278   0.8632222   0.8595278   0.8632232   0.8625368
   0.8595269   0.8599914   0.8632232   0.8599914   0.8595269   0.8625368
   0.8318528   0.8298529   0.8318528   0.8298529   0.8328536   0.8328256
   0.8291312   0.8290705   0.8328536   0.8290705   0.8291312   0.8328256
  18.5253696  18.5253696  18.5256793  18.5253705  18.5256852  18.5253705
   5.6703285   5.6650661   5.6703285   5.6650661   5.6703362   5.6786883
   5.6650568   5.6592078   5.6703362   5.6592078   5.6650568   5.6786883
   6.0590967   6.0298099   6.0590967   6.0298099   6.0353943   6.0484671
   6.0523046   6.0394167   6.0353943   6.0394167   6.0523046   6.0484671
   6.3732426   6.3763489   6.3732426   6.3763489   6.3732412   6.3708008
   6.3763503   6.3784429   6.3732412   6.3784429   6.3763503   6.3708008
   7.6454317   7.6781745   7.6454317   7.6781745   7.6672768   7.6507012
   7.6564671   7.6721071   7.6672768   7.6721071   7.6564671   7.6507012
   6.0353804   6.0522813   6.0353804   6.0522813   6.0590825   6.0484591
   6.0297872   6.0393849   6.0590825   6.0393849   6.0297872   6.0484591
   7.6672876   7.6564845   7.6672876   7.6564845   7.6454426   7.6507073
   7.6781924   7.6721303   7.6454426   7.6721303   7.6781924   7.6507073
 TTTTTTTTTTTTTTTTTTTTTTTTTTTTTT MOQGAD      TELAPSE    11208.30 TCPU     7373.33
 TTTTTTTTTTTTTTTTTTTTTTTTTTTTTT SHELLXN     TELAPSE    11310.48 TCPU     7475.38
 +++ ENERGIES IN A.U. +++
 ::: EXT EL-POLE                                  -5.4438053910740E+03
 ::: EXT EL-SPHEROPOLE                             4.3603731737778E+01
 ::: BIELET ZONE E-E                               9.1832632886357E+03
 ::: TOTAL E-E                                     3.7830616292995E+03
 ::: TOTAL E-N + N-E                              -1.3085950541215E+04
 ::: TOTAL N-N                                     1.1143579733704E+03
 ::: KINETIC ENERGY                                4.0840894461365E+03
 ::: PSEUDO TOTAL   ENERGY                        -4.1044414924086E+03
 ::: VIRIAL COEFFICIENT                            9.9751456684663E-01
 TTTTTTTTTTTTTTTTTTTTTTTTTTTTTT MONMO3      TELAPSE    11318.98 TCPU     7483.88
 NUMERICALLY INTEGRATED DENSITY    635.9999960043
 TTTTTTTTTTTTTTTTTTTTTTTTTTTTTT NUMDFT      TELAPSE    11330.49 TCPU     7495.39
 CYC  12 ETOT(AU) -4.539584984868E+03 DETOT -5.11E-10 tst  2.24E-11 PX  1.27E-05

 == SCF ENDED - CONVERGENCE ON ENERGY      E(AU) -4.5395849848682E+03 CYCLES  12


 ENERGY EXPRESSION=HARTREE+FOCK EXCH*0.25000+(PBE        EXCH)*0.75000+PBE        CORR


 TOTAL ENERGY(DFT)(AU)( 12) -4.5395849848682E+03 DE-5.1E-10 tester 2.2E-11
 TTTTTTTTTTTTTTTTTTTTTTTTTTTTTT EDFT        TELAPSE    11330.54 TCPU     7495.44
 
 INFORMATION **** DFTD3 ENERGY **** CALCULATE DFTD3 ENERGY

           DFT-D V3(BJ)
 DF                                         pbe0      
 parameters
 s6       :    1.0000
 s8       :    1.2177
 a1       :    0.4145
 a2       :    4.8593
 k1 k3    :   16.0000   -4.0000
 Cutoff   :   50.2022
 CN-Cutoff:   21.1671
 
 Edisp /kcal,au:  -172.0390 -0.27416158

 E6    /kcal :  -112.6730
 E8    /kcal :   -63.2831
 E6(ABC) "   :   3.917151
 
 INFORMATION **** DFTD3 ENERGY **** NORMAL TERMINATION OF DFTD3 MODULE

 *******************************************************************************

 DFT-D3 DISPERSION ENERGY CORRECTION

 D3 DISPERSION ENERGY (AU)       -2.7416158290267E-01
 TOTAL ENERGY + DISP (AU)        -4.5398591464511E+03

 *******************************************************************************

 TTTTTTTTTTTTTTTTTTTTTTTTTTTTTT SMAT        TELAPSE    11449.46 TCPU     7586.80
 TTTTTTTTTTTTTTTTTTTTTTTTTTTTTT POLAR2      TELAPSE    11450.15 TCPU     7587.49
 *****************************************************************************
 *                                                                           *
 *                             PIEZOELECTRICITY                              *
 *                    EVALUATED THROUGH THE  BERRY  PHASE                    *
 *                                                                           *
 *****************************************************************************

                                   STRAIN TENSOR
                            0.00000   0.00000   0.00000
                           -0.00000   0.00000  -0.01500
                           -0.00000  -0.01500   0.00000

 %%%%%%%%%%%%%%%%%%%%%%%%%%%%%%%%%%%%%%%%%%%%%%%%%%%%%%%%%%%%%%%%%%%%%%%%%%%%%
          INFORMATION ON SYSTEM A TO THE LEFT ON SYSTEM B TO THE RIGHT
                      (A) SHOULD BE THE EQUILIBRIUM SYSTEM

         a, b, c (ANGSTROM), ALPHA, BETA, GAMMA (DEGREES) V (ANGSTROM**3)
  a= 14.72836    ALPHA= 109.47122           a= 14.58145    ALPHA= 110.27347
  b= 14.72836    BETA = 109.47122           b= 14.87601    BETA = 109.47223
  c= 14.72836    GAMMA= 109.47122           c= 14.87601    GAMMA= 109.47223
          VA= 2459.46739                              VB= 2458.91401

                      DIRECT LATTICE VECTORS COMPONENTS ( ANGSTROM )
           X         Y         Z                  X         Y         Z
       -8.50342   8.50342   8.50342           -8.50342   8.37587   8.37587
        8.50342  -8.50342   8.50342            8.50342  -8.63097   8.63097
        8.50342   8.50342  -8.50342            8.50342   8.63097  -8.63097

                  RECIPROCAL LATTICE VECTORS COMPONENTS (ANGSTROM-1)
           X         Y         Z                  X         Y         Z
        0.00000   0.36945   0.36945            0.00000   0.36945   0.36945
        0.36945   0.00000   0.36945            0.37508   0.00554   0.36953
        0.36945   0.36945   0.00000            0.37508   0.36953   0.00554

                         ATOMIC FRACTIONAL COORDINATES
    ATOM       a        b        c              a        b        c
    1 H    -0.12335  0.34751 -0.23824       -0.12335  0.34751 -0.23824
    2 H     0.58575  0.11490  0.23824        0.58575  0.11490  0.23824
    3 H     0.12335 -0.11490  0.47085        0.12335 -0.11490  0.47085
    4 H    -0.58575 -0.34751 -0.47085       -0.58575 -0.34751 -0.47085
    5 H    -0.23824 -0.12335  0.34751       -0.23824 -0.12335  0.34751
    6 H     0.34751 -0.23824 -0.12335        0.34751 -0.23824 -0.12335
    7 H    -0.47085 -0.58575 -0.34751       -0.47085 -0.58575 -0.34751
    8 H     0.11490  0.23824  0.58575        0.11490  0.23824  0.58575
    9 H     0.23824  0.58575  0.11490        0.23824  0.58575  0.11490
   10 H    -0.11490  0.47085  0.12335       -0.11490  0.47085  0.12335
   11 H     0.47085  0.12335 -0.11490        0.47085  0.12335 -0.11490
   12 H    -0.34751 -0.47085 -0.58575       -0.34751 -0.47085 -0.58575
   13 H    -0.23824  0.34755 -0.12332       -0.23824  0.34755 -0.12332
   14 H     0.47087 -0.11492  0.12332        0.47087 -0.11492  0.12332
   15 H     0.23824  0.11492  0.58579        0.23824  0.11492  0.58579
   16 H    -0.47087 -0.34755 -0.58579       -0.47087 -0.34755 -0.58579
   17 H    -0.12332 -0.23824  0.34755       -0.12332 -0.23824  0.34755
   18 H     0.34755 -0.12332 -0.23824        0.34755 -0.12332 -0.23824
   19 H    -0.58579 -0.47087 -0.34755       -0.58579 -0.47087 -0.34755
   20 H    -0.11492  0.12332  0.47087       -0.11492  0.12332  0.47087
   21 H     0.12332  0.47087 -0.11492        0.12332  0.47087 -0.11492
   22 H     0.11492  0.58579  0.23824        0.11492  0.58579  0.23824
   23 H     0.58579  0.23824  0.11492        0.58579  0.23824  0.11492
   24 H    -0.34755 -0.58579 -0.47087       -0.34755 -0.58579 -0.47087
   25 H     0.43933  0.13713  0.51313        0.43933  0.13713  0.51313
   26 H    -0.37600 -0.07380 -0.51313       -0.37600 -0.07380 -0.51313
   27 H    -0.43933  0.07380 -0.30220       -0.43933  0.07380 -0.30220
   28 H     0.37600 -0.13713  0.30220        0.37600 -0.13713  0.30220
   29 H     0.51313  0.43933  0.13713        0.51313  0.43933  0.13713
   30 H     0.13713  0.51313  0.43933        0.13713  0.51313  0.43933
   31 H     0.30220  0.37600 -0.13713        0.30220  0.37600 -0.13713
   32 H    -0.07380 -0.51313 -0.37600       -0.07380 -0.51313 -0.37600
   33 H    -0.51313 -0.37600 -0.07380       -0.51313 -0.37600 -0.07380
   34 H     0.07380 -0.30220 -0.43933        0.07380 -0.30220 -0.43933
   35 H    -0.30220 -0.43933  0.07380       -0.30220 -0.43933  0.07380
   36 H    -0.13713  0.30220  0.37600       -0.13713  0.30220  0.37600
   37 H     0.49039  0.24938  0.49044        0.49039  0.24938  0.49044
   38 H    -0.24106 -0.00005 -0.49044       -0.24106 -0.00005 -0.49044
   39 H    -0.49039  0.00005 -0.24101       -0.49039  0.00005 -0.24101
   40 H     0.24106 -0.24938  0.24101        0.24106 -0.24938  0.24101
   41 H     0.49044  0.49039  0.24938        0.49044  0.49039  0.24938
   42 H     0.24938  0.49044  0.49039        0.24938  0.49044  0.49039
   43 H     0.24101  0.24106 -0.24938        0.24101  0.24106 -0.24938
   44 H    -0.00005 -0.49044 -0.24106       -0.00005 -0.49044 -0.24106
   45 H    -0.49044 -0.24106 -0.00005       -0.49044 -0.24106 -0.00005
   46 H     0.00005 -0.24101 -0.49039        0.00005 -0.24101 -0.49039
   47 H    -0.24101 -0.49039  0.00005       -0.24101 -0.49039  0.00005
   48 H    -0.24938  0.24101  0.24106       -0.24938  0.24101  0.24106
   49 H     0.51312  0.13716  0.43935        0.51312  0.13716  0.43935
   50 H    -0.30219  0.07377 -0.43935       -0.30219  0.07377 -0.43935
   51 H    -0.51312 -0.07377 -0.37595       -0.51312 -0.07377 -0.37595
   52 H     0.30219 -0.13716  0.37595        0.30219 -0.13716  0.37595
   53 H     0.43935  0.51312  0.13716        0.43935  0.51312  0.13716
   54 H     0.13716  0.43935  0.51312        0.13716  0.43935  0.51312
   55 H     0.37595  0.30219 -0.13716        0.37595  0.30219 -0.13716
   56 H     0.07377 -0.43935 -0.30219        0.07377 -0.43935 -0.30219
   57 H    -0.43935 -0.30219  0.07377       -0.43935 -0.30219  0.07377
   58 H    -0.07377 -0.37595 -0.51312       -0.07377 -0.37595 -0.51312
   59 H    -0.37595 -0.51312 -0.07377       -0.37595 -0.51312 -0.07377
   60 H    -0.13716  0.37595  0.30219       -0.13716  0.37595  0.30219
   61 ZN   -0.25002  0.24998  0.50000       -0.25002  0.24998  0.50000
   62 ZN   -0.74998 -0.24998  0.50000       -0.74998 -0.24998  0.50000
   63 ZN    0.50000 -0.25002  0.24998        0.50000 -0.25002  0.24998
   64 ZN    0.24998  0.50000 -0.25002        0.24998  0.50000 -0.25002
   65 ZN    0.50000 -0.74998 -0.24998        0.50000 -0.74998 -0.24998
   66 ZN   -0.24998  0.50000 -0.74998       -0.24998  0.50000 -0.74998
   67 C     0.61466  0.24483  0.61468        0.61466  0.24483  0.61468
   68 C    -0.36985 -0.00002 -0.61468       -0.36985 -0.00002 -0.61468
   69 C    -0.61466  0.00002 -0.36982       -0.61466  0.00002 -0.36982
   70 C     0.36985 -0.24483  0.36982        0.36985 -0.24483  0.36982
   71 C     0.61468  0.61466  0.24483        0.61468  0.61466  0.24483
   72 C     0.24483  0.61468  0.61466        0.24483  0.61468  0.61466
   73 C     0.36982  0.36985 -0.24483        0.36982  0.36985 -0.24483
   74 C    -0.00002 -0.61468 -0.36985       -0.00002 -0.61468 -0.36985
   75 C    -0.61468 -0.36985 -0.00002       -0.61468 -0.36985 -0.00002
   76 C     0.00002 -0.36982 -0.61466        0.00002 -0.36982 -0.61466
   77 C    -0.36982 -0.61466  0.00002       -0.36982 -0.61466  0.00002
   78 C    -0.24483  0.36982  0.36985       -0.24483  0.36982  0.36985
   79 C    -0.21047  0.31955 -0.26720       -0.21047  0.31955 -0.26720
   80 C     0.58675  0.05673  0.26720        0.58675  0.05673  0.26720
   81 C     0.21047 -0.05673  0.53002        0.21047 -0.05673  0.53002
   82 C    -0.58675 -0.31955 -0.53002       -0.58675 -0.31955 -0.53002
   83 C    -0.26720 -0.21047  0.31955       -0.26720 -0.21047  0.31955
   84 C     0.31955 -0.26720 -0.21047        0.31955 -0.26720 -0.21047
   85 C    -0.53002 -0.58675 -0.31955       -0.53002 -0.58675 -0.31955
   86 C     0.05673  0.26720  0.58675        0.05673  0.26720  0.58675
   87 C     0.26720  0.58675  0.05673        0.26720  0.58675  0.05673
   88 C    -0.05673  0.53002  0.21047       -0.05673  0.53002  0.21047
   89 C     0.53002  0.21047 -0.05673        0.53002  0.21047 -0.05673
   90 C    -0.31955 -0.53002 -0.58675       -0.31955 -0.53002 -0.58675
   91 C     0.50868  0.18925  0.50870        0.50868  0.18925  0.50870
   92 C    -0.31945 -0.00003 -0.50870       -0.31945 -0.00003 -0.50870
   93 C    -0.50868  0.00003 -0.31943       -0.50868  0.00003 -0.31943
   94 C     0.31945 -0.18925  0.31943        0.31945 -0.18925  0.31943
   95 C     0.50870  0.50868  0.18925        0.50870  0.50868  0.18925
   96 C     0.18925  0.50870  0.50868        0.18925  0.50870  0.50868
   97 C     0.31943  0.31945 -0.18925        0.31943  0.31945 -0.18925
   98 C    -0.00003 -0.50870 -0.31945       -0.00003 -0.50870 -0.31945
   99 C    -0.50870 -0.31945 -0.00003       -0.50870 -0.31945 -0.00003
  100 C     0.00003 -0.31943 -0.50868        0.00003 -0.31943 -0.50868
  101 C    -0.31943 -0.50868  0.00003       -0.31943 -0.50868  0.00003
  102 C    -0.18925  0.31943  0.31945       -0.18925  0.31943  0.31945
  103 N    -0.28558  0.27245 -0.37769       -0.28558  0.27245 -0.37769
  104 N     0.65014  0.09211  0.37769        0.65014  0.09211  0.37769
  105 N     0.28558 -0.09211  0.55803        0.28558 -0.09211  0.55803
  106 N    -0.65014 -0.27245 -0.55803       -0.65014 -0.27245 -0.55803
  107 N    -0.37769 -0.28558  0.27245       -0.37769 -0.28558  0.27245
  108 N     0.27245 -0.37769 -0.28558        0.27245 -0.37769 -0.28558
  109 N    -0.55803 -0.65014 -0.27245       -0.55803 -0.65014 -0.27245
  110 N     0.09211  0.37769  0.65014        0.09211  0.37769  0.65014
  111 N     0.37769  0.65014  0.09211        0.37769  0.65014  0.09211
  112 N    -0.09211  0.55803  0.28558       -0.09211  0.55803  0.28558
  113 N     0.55803  0.28558 -0.09211        0.55803  0.28558 -0.09211
  114 N    -0.27245 -0.55803 -0.65014       -0.27245 -0.55803 -0.65014
  115 C    -0.26721  0.31957 -0.21045       -0.26721  0.31957 -0.21045
  116 C     0.53002 -0.05676  0.21045        0.53002 -0.05676  0.21045
  117 C     0.26721  0.05676  0.58678        0.26721  0.05676  0.58678
  118 C    -0.53002 -0.31957 -0.58678       -0.53002 -0.31957 -0.58678
  119 C    -0.21045 -0.26721  0.31957       -0.21045 -0.26721  0.31957
  120 C     0.31957 -0.21045 -0.26721        0.31957 -0.21045 -0.26721
  121 C    -0.58678 -0.53002 -0.31957       -0.58678 -0.53002 -0.31957
  122 C    -0.05676  0.21045  0.53002       -0.05676  0.21045  0.53002
  123 C     0.21045  0.53002 -0.05676        0.21045  0.53002 -0.05676
  124 C     0.05676  0.58678  0.26721        0.05676  0.58678  0.26721
  125 C     0.58678  0.26721  0.05676        0.58678  0.26721  0.05676
  126 C    -0.31957 -0.58678 -0.53002       -0.31957 -0.58678 -0.53002
  127 N    -0.37770  0.27249 -0.28555       -0.37770  0.27249 -0.28555
  128 N     0.55803 -0.09215  0.28555        0.55803 -0.09215  0.28555
  129 N     0.37770  0.09215  0.65019        0.37770  0.09215  0.65019
  130 N    -0.55803 -0.27249 -0.65019       -0.55803 -0.27249 -0.65019
  131 N    -0.28555 -0.37770  0.27249       -0.28555 -0.37770  0.27249
  132 N     0.27249 -0.28555 -0.37770        0.27249 -0.28555 -0.37770
  133 N    -0.65019 -0.55803 -0.27249       -0.65019 -0.55803 -0.27249
  134 N    -0.09215  0.28555  0.55803       -0.09215  0.28555  0.55803
  135 N     0.28555  0.55803 -0.09215        0.28555  0.55803 -0.09215
  136 N     0.09215  0.65019  0.37770        0.09215  0.65019  0.37770
  137 N     0.65019  0.37770  0.09215        0.65019  0.37770  0.09215
  138 N    -0.27249 -0.65019 -0.55803       -0.27249 -0.65019 -0.55803

 %%%%%%%%%%%%%%%%%%%%%%%%%%%%%%%%%%%%%%%%%%%%%%%%%%%%%%%%%%%%%%%%%%%%%%%%%%%%%

            PHASE PROJECTED ALONG THE RECIPROCAL LATTICE VECTORS
                              B1         B2         B3
                     PHI   0.000000  -0.063923  -0.063923

               PREFACTOR: |e|/(2.PI.VA)=  0.00103679E+10 (C/m**3)


 *******************************************************************************
 * CELL DEFORMATION
 *******************************************************************************

    ELASTIC STRAIN MATRIX (ADIMENSIONAL)

    1    0.0000000000    0.0000000000    0.0000000000
    2    0.0000000000    0.0000000000    0.0150000000
    3    0.0000000000    0.0150000000    0.0000000000

 LATTICE PARAMETERS (ANGSTROMS AND DEGREES) OF
 (1) ORIGINAL PRIMITIVE CELL
 (2) ORIGINAL CRYSTALLOGRAPHIC CELL
 (3) DEFORMED PRIMITIVE CELL
 (4) DEFORMED CRYSTALLOGRAPHIC CELL

            A           B           C        ALPHA       BETA        GAMMA         VOL
 (1)   14.728358   14.728358   14.728358  109.471221  109.471221  109.471221 2459.467386
 (2)   17.006842   17.006842   17.006842   90.000000   90.000000   90.000000 4918.934773
 (3)   14.876006   14.581446   14.581446  108.652765  109.472233  109.472233 2458.914006
 (4)   17.006842   17.008756   17.008756   88.281256   90.000000   90.000000 4917.828012

 * CELL DEFORMATION COMPLETE - NO. OF SYMMOPS   2
 *******************************************************************************
 LATTICE PARAMETERS (ANGSTROMS AND DEGREES) - BOHR = 0.5291772083 ANGSTROM
 PRIMITIVE CELL - CENTRING CODE 6/1 VOLUME=  2458.914006 - DENSITY  0.916 g/cm^3
         A              B              C           ALPHA      BETA       GAMMA 
    14.87600571    14.58144593    14.58144593   108.652765 109.472233 109.472233
 *******************************************************************************
 ATOMS IN THE ASYMMETRIC UNIT   70 - ATOMS IN THE UNIT CELL:  138
     ATOM                 X/A                 Y/B                 Z/C    
 *******************************************************************************
      1 T   1 H    -1.233459135151E-01  3.475055506828E-01 -2.382431249109E-01
      2 T   1 H    -4.142513244062E-01  1.148972113958E-01  2.382431249109E-01
      3 F   1 H     1.233459135151E-01 -1.148972113958E-01  4.708514641979E-01
      4 F   1 H     4.142513244062E-01 -3.475055506828E-01 -4.708514641979E-01
      5 T   1 H    -2.382431249109E-01 -1.233459135151E-01  3.475055506828E-01
      6 T   1 H     3.475055506828E-01 -2.382431249109E-01 -1.233459135151E-01
      7 T   1 H    -4.708514641979E-01  4.142513244062E-01 -3.475055506828E-01
      8 T   1 H     1.148972113958E-01  2.382431249109E-01 -4.142513244062E-01
      9 F   1 H     2.382431249109E-01 -4.142513244062E-01  1.148972113958E-01
     10 F   1 H    -1.148972113958E-01  4.708514641979E-01  1.233459135151E-01
     11 F   1 H     4.708514641979E-01  1.233459135151E-01 -1.148972113958E-01
     12 F   1 H    -3.475055506828E-01 -4.708514641979E-01  4.142513244062E-01
     13 T   1 H    -2.382416656019E-01  3.475487347213E-01 -1.233190627113E-01
     14 T   1 H     4.708677974326E-01 -1.149226028906E-01  1.233190627113E-01
     15 F   1 H     2.382416656019E-01  1.149226028906E-01 -4.142095996768E-01
     16 F   1 H    -4.708677974326E-01 -3.475487347213E-01  4.142095996768E-01
     17 T   1 H    -1.233190627113E-01 -2.382416656019E-01  3.475487347213E-01
     18 T   1 H     3.475487347213E-01 -1.233190627113E-01 -2.382416656019E-01
     19 T   1 H     4.142095996768E-01 -4.708677974326E-01 -3.475487347213E-01
     20 T   1 H    -1.149226028906E-01  1.233190627113E-01  4.708677974326E-01
     21 F   1 H     1.233190627113E-01  4.708677974326E-01 -1.149226028906E-01
     22 F   1 H     1.149226028906E-01 -4.142095996768E-01  2.382416656019E-01
     23 F   1 H    -4.142095996768E-01  2.382416656019E-01  1.149226028906E-01
     24 F   1 H    -3.475487347213E-01  4.142095996768E-01 -4.708677974326E-01
     25 T   1 H     4.393297006053E-01  1.371294836293E-01 -4.868715556383E-01
     26 T   1 H    -3.759989607324E-01 -7.379874375645E-02  4.868715556383E-01
     27 F   1 H    -4.393297006053E-01  7.379874375645E-02 -3.022002169760E-01
     28 F   1 H     3.759989607324E-01 -1.371294836293E-01  3.022002169760E-01
     29 T   1 H    -4.868715556383E-01  4.393297006053E-01  1.371294836293E-01
     30 T   1 H     1.371294836293E-01 -4.868715556383E-01  4.393297006053E-01
     31 T   1 H     3.022002169760E-01  3.759989607324E-01 -1.371294836293E-01
     32 T   1 H    -7.379874375645E-02  4.868715556383E-01 -3.759989607324E-01
     33 F   1 H     4.868715556383E-01 -3.759989607324E-01 -7.379874375645E-02
     34 F   1 H     7.379874375645E-02 -3.022002169760E-01 -4.393297006053E-01
     35 F   1 H    -3.022002169760E-01 -4.393297006053E-01  7.379874375645E-02
     36 F   1 H    -1.371294836293E-01  3.022002169760E-01  3.759989607324E-01
     37 T   1 H     4.903907400568E-01  2.493810591110E-01  4.904424907790E-01
     38 T   1 H    -2.410614316680E-01 -5.175072214374E-05 -4.904424907790E-01
     39 F   1 H    -4.903907400568E-01  5.175072214375E-05 -2.410096809458E-01
     40 F   1 H     2.410614316680E-01 -2.493810591110E-01  2.410096809458E-01
     41 T   1 H     4.904424907790E-01  4.903907400568E-01  2.493810591110E-01
     42 T   1 H     2.493810591110E-01  4.904424907790E-01  4.903907400568E-01
     43 T   1 H     2.410096809458E-01  2.410614316680E-01 -2.493810591110E-01
     44 T   1 H    -5.175072214375E-05 -4.904424907790E-01 -2.410614316680E-01
     45 F   1 H    -4.904424907790E-01 -2.410614316680E-01 -5.175072214371E-05
     46 F   1 H     5.175072214370E-05 -2.410096809458E-01 -4.903907400568E-01
     47 F   1 H    -2.410096809458E-01 -4.903907400568E-01  5.175072214368E-05
     48 F   1 H    -2.493810591110E-01  2.410096809458E-01  2.410614316680E-01
     49 T   1 H    -4.868838097307E-01  1.371635539182E-01  4.393495586217E-01
     50 T   1 H    -3.021860047035E-01  7.376663164761E-02 -4.393495586217E-01
     51 F   1 H     4.868838097307E-01 -7.376663164761E-02 -3.759526363511E-01
     52 F   1 H     3.021860047035E-01 -1.371635539182E-01  3.759526363511E-01
     53 T   1 H     4.393495586217E-01 -4.868838097307E-01  1.371635539182E-01
     54 T   1 H     1.371635539182E-01  4.393495586217E-01 -4.868838097307E-01
     55 T   1 H     3.759526363511E-01  3.021860047035E-01 -1.371635539182E-01
     56 T   1 H     7.376663164761E-02 -4.393495586217E-01 -3.021860047035E-01
     57 F   1 H    -4.393495586217E-01 -3.021860047035E-01  7.376663164761E-02
     58 F   1 H    -7.376663164761E-02 -3.759526363511E-01  4.868838097307E-01
     59 F   1 H    -3.759526363511E-01  4.868838097307E-01 -7.376663164761E-02
     60 F   1 H    -1.371635539182E-01  3.759526363511E-01  3.021860047035E-01
     61 T 230 ZN   -2.500239594802E-01  2.499760405198E-01  5.000000000000E-01
     62 F 230 ZN    2.500239594802E-01 -2.499760405198E-01  5.000000000000E-01
     63 T 230 ZN    5.000000000000E-01 -2.500239594802E-01  2.499760405198E-01
     64 T 230 ZN    2.499760405198E-01  5.000000000000E-01 -2.500239594802E-01
     65 T 230 ZN    5.000000000000E-01  2.500239594802E-01 -2.499760405198E-01
     66 F 230 ZN   -2.499760405198E-01  5.000000000000E-01  2.500239594802E-01
     67 T   6 C    -3.853448159277E-01  2.448315741153E-01 -3.853216523132E-01
     68 T   6 C    -3.698467735715E-01 -2.316361450885E-05  3.853216523132E-01
     69 F   6 C     3.853448159277E-01  2.316361450891E-05 -3.698236099570E-01
     70 F   6 C     3.698467735715E-01 -2.448315741153E-01  3.698236099570E-01
     71 T   6 C    -3.853216523132E-01 -3.853448159277E-01  2.448315741153E-01
     72 T   6 C     2.448315741153E-01 -3.853216523132E-01 -3.853448159277E-01
     73 T   6 C     3.698236099570E-01  3.698467735715E-01 -2.448315741153E-01
     74 T   6 C    -2.316361450887E-05  3.853216523132E-01 -3.698467735715E-01
     75 F   6 C     3.853216523132E-01 -3.698467735715E-01 -2.316361450888E-05
     76 F   6 C     2.316361450887E-05 -3.698236099570E-01  3.853448159277E-01
     77 F   6 C    -3.698236099570E-01  3.853448159277E-01  2.316361450891E-05
     78 F   6 C    -2.448315741153E-01  3.698236099570E-01  3.698467735715E-01
     79 T   6 C    -2.104727244838E-01  3.195502893039E-01 -2.672040291994E-01
     80 T   6 C    -4.132456814967E-01  5.673130471561E-02  2.672040291994E-01
     81 F   6 C     2.104727244838E-01 -5.673130471561E-02 -4.699769862123E-01
     82 F   6 C     4.132456814967E-01 -3.195502893039E-01  4.699769862123E-01
     83 T   6 C    -2.672040291994E-01 -2.104727244838E-01  3.195502893039E-01
     84 T   6 C     3.195502893039E-01 -2.672040291994E-01 -2.104727244838E-01
     85 T   6 C     4.699769862123E-01  4.132456814967E-01 -3.195502893039E-01
     86 T   6 C     5.673130471561E-02  2.672040291994E-01 -4.132456814967E-01
     87 F   6 C     2.672040291994E-01 -4.132456814967E-01  5.673130471561E-02
     88 F   6 C    -5.673130471561E-02 -4.699769862123E-01  2.104727244838E-01
     89 F   6 C    -4.699769862123E-01  2.104727244838E-01 -5.673130471561E-02
     90 F   6 C    -3.195502893039E-01  4.699769862123E-01  4.132456814967E-01
     91 T   6 C    -4.913221665828E-01  1.892502976224E-01 -4.912955340632E-01
     92 T   6 C    -3.194541683144E-01 -2.663251964226E-05  4.912955340632E-01
     93 F   6 C     4.913221665828E-01  2.663251964238E-05 -3.194275357948E-01
     94 F   6 C     3.194541683144E-01 -1.892502976224E-01  3.194275357948E-01
     95 T   6 C    -4.912955340632E-01 -4.913221665828E-01  1.892502976224E-01
     96 T   6 C     1.892502976224E-01 -4.912955340632E-01 -4.913221665828E-01
     97 T   6 C     3.194275357948E-01  3.194541683144E-01 -1.892502976224E-01
     98 T   6 C    -2.663251964237E-05  4.912955340632E-01 -3.194541683144E-01
     99 F   6 C     4.912955340632E-01 -3.194541683144E-01 -2.663251964225E-05
    100 F   6 C     2.663251964226E-05 -3.194275357948E-01  4.913221665828E-01
    101 F   6 C    -3.194275357948E-01  4.913221665828E-01  2.663251964226E-05
    102 F   6 C    -1.892502976224E-01  3.194275357948E-01  3.194541683144E-01
    103 T   7 N    -2.855772861533E-01  2.724538536083E-01 -3.776909162297E-01
    104 T   7 N    -3.498552301620E-01  9.211363007631E-02  3.776909162297E-01
    105 F   7 N     2.855772861533E-01 -9.211363007631E-02 -4.419688602383E-01
    106 F   7 N     3.498552301620E-01 -2.724538536083E-01  4.419688602383E-01
    107 T   7 N    -3.776909162297E-01 -2.855772861533E-01  2.724538536083E-01
    108 T   7 N     2.724538536083E-01 -3.776909162297E-01 -2.855772861533E-01
    109 T   7 N     4.419688602383E-01  3.498552301620E-01 -2.724538536083E-01
    110 T   7 N     9.211363007631E-02  3.776909162297E-01 -3.498552301620E-01
    111 F   7 N     3.776909162297E-01 -3.498552301620E-01  9.211363007631E-02
    112 F   7 N    -9.211363007631E-02 -4.419688602383E-01  2.855772861533E-01
    113 F   7 N    -4.419688602383E-01  2.855772861533E-01 -9.211363007631E-02
    114 F   7 N    -2.724538536083E-01  4.419688602383E-01  3.498552301620E-01
    115 T   6 C    -2.672128615592E-01  3.195712891793E-01 -2.104503658885E-01
    116 T   6 C    -4.699783449322E-01 -5.676249567068E-02  2.104503658885E-01
    117 F   6 C     2.672128615592E-01  5.676249567068E-02 -4.132158492615E-01
    118 F   6 C     4.699783449322E-01 -3.195712891793E-01  4.132158492615E-01
    119 T   6 C    -2.104503658885E-01 -2.672128615592E-01  3.195712891793E-01
    120 T   6 C     3.195712891793E-01 -2.104503658885E-01 -2.672128615592E-01
    121 T   6 C     4.132158492615E-01  4.699783449322E-01 -3.195712891793E-01
    122 T   6 C    -5.676249567068E-02  2.104503658885E-01 -4.699783449322E-01
    123 F   6 C     2.104503658885E-01 -4.699783449322E-01 -5.676249567068E-02
    124 F   6 C     5.676249567068E-02 -4.132158492615E-01  2.672128615592E-01
    125 F   6 C    -4.132158492615E-01  2.672128615592E-01  5.676249567068E-02
    126 F   6 C    -3.195712891793E-01  4.132158492615E-01  4.699783449322E-01
    127 T   7 N    -3.777004809101E-01  2.724876392956E-01 -2.855461395819E-01
    128 T   7 N    -4.419662211225E-01 -9.215434132821E-02  2.855461395819E-01
    129 F   7 N     3.777004809101E-01  9.215434132821E-02 -3.498118797943E-01
    130 F   7 N     4.419662211225E-01 -2.724876392956E-01  3.498118797943E-01
    131 T   7 N    -2.855461395819E-01 -3.777004809101E-01  2.724876392956E-01
    132 T   7 N     2.724876392956E-01 -2.855461395819E-01 -3.777004809101E-01
    133 T   7 N     3.498118797943E-01  4.419662211225E-01 -2.724876392956E-01
    134 T   7 N    -9.215434132821E-02  2.855461395819E-01 -4.419662211225E-01
    135 F   7 N     2.855461395819E-01 -4.419662211225E-01 -9.215434132821E-02
    136 F   7 N     9.215434132821E-02 -3.498118797943E-01  3.777004809101E-01
    137 F   7 N    -3.498118797943E-01  3.777004809101E-01  9.215434132821E-02
    138 F   7 N    -2.724876392956E-01  3.498118797943E-01  4.419662211225E-01

 TRANSFORMATION MATRIX PRIMITIVE-CRYSTALLOGRAPHIC CELL
  0.0000  1.0000  1.0000  1.0000  0.0000  1.0000  1.0000  1.0000  0.0000

 *******************************************************************************
 CRYSTALLOGRAPHIC CELL (VOLUME=       4917.82801228)
         A              B              C           ALPHA      BETA       GAMMA 
    17.00684243    17.00875559    17.00875559    88.281256  90.000000  90.000000

 COORDINATES IN THE CRYSTALLOGRAPHIC CELL
     ATOM                 X/A                 Y/B                 Z/C    
 *******************************************************************************
      1 T   1 H     1.163041696435E-01 -3.545472945544E-01  2.312013810393E-01
      2 T   1 H    -1.163041696435E-01  3.545472945544E-01  2.312013810393E-01
      3 F   1 H     1.163041696435E-01  3.545472945544E-01 -2.312013810393E-01
      4 F   1 H    -1.163041696435E-01 -3.545472945544E-01 -2.312013810393E-01
      5 T   1 H     2.312013810393E-01  1.163041696435E-01 -3.545472945544E-01
      6 T   1 H    -3.545472945544E-01  2.312013810393E-01  1.163041696435E-01
      7 T   1 H    -2.312013810393E-01 -1.163041696435E-01 -3.545472945544E-01
      8 T   1 H     3.545472945544E-01  2.312013810393E-01 -1.163041696435E-01
      9 F   1 H     2.312013810393E-01 -1.163041696435E-01  3.545472945544E-01
     10 F   1 H     3.545472945544E-01 -2.312013810393E-01  1.163041696435E-01
     11 F   1 H    -2.312013810393E-01  1.163041696435E-01  3.545472945544E-01
     12 F   1 H    -3.545472945544E-01 -2.312013810393E-01 -1.163041696435E-01
     13 T   1 H     2.312356688060E-01 -3.545547315173E-01  1.163130659154E-01
     14 T   1 H    -2.312356688060E-01  3.545547315173E-01  1.163130659154E-01
     15 F   1 H     2.312356688060E-01  3.545547315173E-01 -1.163130659154E-01
     16 F   1 H    -2.312356688060E-01 -3.545547315173E-01 -1.163130659154E-01
     17 T   1 H     1.163130659154E-01  2.312356688060E-01 -3.545547315173E-01
     18 T   1 H    -3.545547315173E-01  1.163130659154E-01  2.312356688060E-01
     19 T   1 H    -1.163130659154E-01 -2.312356688060E-01 -3.545547315173E-01
     20 T   1 H     3.545547315173E-01  1.163130659154E-01 -2.312356688060E-01
     21 F   1 H     1.163130659154E-01 -2.312356688060E-01  3.545547315173E-01
     22 F   1 H     3.545547315173E-01 -1.163130659154E-01  2.312356688060E-01
     23 F   1 H    -1.163130659154E-01  2.312356688060E-01  3.545547315173E-01
     24 F   1 H    -3.545547315173E-01 -1.163130659154E-01 -2.312356688060E-01
     25 T   1 H     1.054641136929E-01  4.076643306688E-01  3.166536993643E-02
     26 T   1 H    -1.054641136929E-01 -4.076643306688E-01  3.166536993643E-02
     27 F   1 H     1.054641136929E-01 -4.076643306688E-01 -3.166536993643E-02
     28 F   1 H    -1.054641136929E-01  4.076643306688E-01 -3.166536993643E-02
     29 T   1 H     3.166536993643E-02  1.054641136929E-01  4.076643306688E-01
     30 T   1 H     4.076643306688E-01  3.166536993643E-02  1.054641136929E-01
     31 T   1 H    -3.166536993643E-02 -1.054641136929E-01  4.076643306688E-01
     32 T   1 H    -4.076643306688E-01  3.166536993643E-02 -1.054641136929E-01
     33 F   1 H     3.166536993643E-02 -1.054641136929E-01 -4.076643306688E-01
     34 F   1 H    -4.076643306688E-01 -3.166536993643E-02  1.054641136929E-01
     35 F   1 H    -3.166536993643E-02  1.054641136929E-01 -4.076643306688E-01
     36 F   1 H     4.076643306688E-01 -3.166536993643E-02 -1.054641136929E-01
     37 T   1 H     1.247164049166E-01  3.657260858624E-01  1.246646541944E-01
     38 T   1 H    -1.247164049166E-01 -3.657260858624E-01  1.246646541944E-01
     39 F   1 H     1.247164049166E-01 -3.657260858624E-01 -1.246646541944E-01
     40 F   1 H    -1.247164049166E-01  3.657260858624E-01 -1.246646541944E-01
     41 T   1 H     1.246646541944E-01  1.247164049166E-01  3.657260858624E-01
     42 T   1 H     3.657260858624E-01  1.246646541944E-01  1.247164049166E-01
     43 T   1 H    -1.246646541944E-01 -1.247164049166E-01  3.657260858624E-01
     44 T   1 H    -3.657260858624E-01  1.246646541944E-01 -1.247164049166E-01
     45 F   1 H     1.246646541944E-01 -1.247164049166E-01 -3.657260858624E-01
     46 F   1 H    -3.657260858624E-01 -1.246646541944E-01  1.247164049166E-01
     47 F   1 H    -1.246646541944E-01  1.247164049166E-01 -3.657260858624E-01
     48 F   1 H     3.657260858624E-01 -1.246646541944E-01 -1.247164049166E-01
     49 T   1 H     3.169846113531E-02  4.076510974864E-01  1.054650927829E-01
     50 T   1 H    -3.169846113531E-02 -4.076510974864E-01  1.054650927829E-01
     51 F   1 H     3.169846113531E-02 -4.076510974864E-01 -1.054650927829E-01
     52 F   1 H    -3.169846113531E-02  4.076510974864E-01 -1.054650927829E-01
     53 T   1 H     1.054650927829E-01  3.169846113531E-02  4.076510974864E-01
     54 T   1 H     4.076510974864E-01  1.054650927829E-01  3.169846113531E-02
     55 T   1 H    -1.054650927829E-01 -3.169846113531E-02  4.076510974864E-01
     56 T   1 H    -4.076510974864E-01  1.054650927829E-01 -3.169846113531E-02
     57 F   1 H     1.054650927829E-01 -3.169846113531E-02 -4.076510974864E-01
     58 F   1 H    -4.076510974864E-01 -1.054650927829E-01  3.169846113531E-02
     59 F   1 H    -1.054650927829E-01  3.169846113531E-02 -4.076510974864E-01
     60 F   1 H     4.076510974864E-01 -1.054650927829E-01 -3.169846113531E-02
     61 T 230 ZN   -5.000000000000E-01 -1.127570259385E-17 -2.500239594802E-01
     62 F 230 ZN   -5.000000000000E-01 -9.020562075079E-17  2.500239594802E-01
     63 T 230 ZN   -2.500239594802E-01 -5.000000000000E-01 -4.336808689942E-18
     64 T 230 ZN   -5.538907312066E-17 -2.500239594802E-01 -5.000000000000E-01
     65 T 230 ZN    2.500239594802E-01 -5.000000000000E-01  2.341876692569E-17
     66 F 230 ZN    2.775291557897E-17  2.500239594802E-01 -5.000000000000E-01
     67 T   6 C     1.224273688649E-01  4.922509788219E-01  1.224042052504E-01
     68 T   6 C    -1.224273688649E-01 -4.922509788219E-01  1.224042052504E-01
     69 F   6 C     1.224273688649E-01 -4.922509788219E-01 -1.224042052504E-01
     70 F   6 C    -1.224273688649E-01  4.922509788219E-01 -1.224042052504E-01
     71 T   6 C     1.224042052504E-01  1.224273688649E-01  4.922509788219E-01
     72 T   6 C     4.922509788219E-01  1.224042052504E-01  1.224273688649E-01
     73 T   6 C    -1.224042052504E-01 -1.224273688649E-01  4.922509788219E-01
     74 T   6 C    -4.922509788219E-01  1.224042052504E-01 -1.224273688649E-01
     75 F   6 C     1.224042052504E-01 -1.224273688649E-01 -4.922509788219E-01
     76 F   6 C    -4.922509788219E-01 -1.224042052504E-01  1.224273688649E-01
     77 F   6 C    -1.224042052504E-01  1.224273688649E-01 -4.922509788219E-01
     78 F   6 C     4.922509788219E-01 -1.224042052504E-01 -1.224273688649E-01
     79 T   6 C     1.314094922942E-01 -3.986135214936E-01  1.881407970098E-01
     80 T   6 C    -1.314094922942E-01  3.986135214936E-01  1.881407970098E-01
     81 F   6 C     1.314094922942E-01  3.986135214936E-01 -1.881407970098E-01
     82 F   6 C    -1.314094922942E-01 -3.986135214936E-01 -1.881407970098E-01
     83 T   6 C     1.881407970098E-01  1.314094922942E-01 -3.986135214936E-01
     84 T   6 C    -3.986135214936E-01  1.881407970098E-01  1.314094922942E-01
     85 T   6 C    -1.881407970098E-01 -1.314094922942E-01 -3.986135214936E-01
     86 T   6 C     3.986135214936E-01  1.881407970098E-01 -1.314094922942E-01
     87 F   6 C     1.881407970098E-01 -1.314094922942E-01  3.986135214936E-01
     88 F   6 C     3.986135214936E-01 -1.881407970098E-01  1.314094922942E-01
     89 F   6 C    -1.881407970098E-01  1.314094922942E-01  3.986135214936E-01
     90 F   6 C    -3.986135214936E-01 -1.881407970098E-01 -1.314094922942E-01
     91 T   6 C     9.463846507102E-02  4.140660008658E-01  9.461183255137E-02
     92 T   6 C    -9.463846507102E-02 -4.140660008658E-01  9.461183255137E-02
     93 F   6 C     9.463846507102E-02 -4.140660008658E-01 -9.461183255137E-02
     94 F   6 C    -9.463846507102E-02  4.140660008658E-01 -9.461183255137E-02
     95 T   6 C     9.461183255137E-02  9.463846507102E-02  4.140660008658E-01
     96 T   6 C     4.140660008658E-01  9.461183255137E-02  9.463846507102E-02
     97 T   6 C    -9.461183255137E-02 -9.463846507102E-02  4.140660008658E-01
     98 T   6 C    -4.140660008658E-01  9.461183255137E-02 -9.463846507102E-02
     99 F   6 C     9.461183255137E-02 -9.463846507102E-02 -4.140660008658E-01
    100 F   6 C    -4.140660008658E-01 -9.461183255137E-02  9.463846507102E-02
    101 F   6 C    -9.461183255137E-02  9.463846507102E-02 -4.140660008658E-01
    102 F   6 C     4.140660008658E-01 -9.461183255137E-02 -9.463846507102E-02
    103 T   7 N     9.017011176601E-02 -4.678610279957E-01  1.822837418423E-01
    104 T   7 N    -9.017011176601E-02  4.678610279957E-01  1.822837418423E-01
    105 F   7 N     9.017011176601E-02  4.678610279957E-01 -1.822837418423E-01
    106 F   7 N    -9.017011176601E-02 -4.678610279957E-01 -1.822837418423E-01
    107 T   7 N     1.822837418423E-01  9.017011176601E-02 -4.678610279957E-01
    108 T   7 N    -4.678610279957E-01  1.822837418423E-01  9.017011176601E-02
    109 T   7 N    -1.822837418423E-01 -9.017011176601E-02 -4.678610279957E-01
    110 T   7 N     4.678610279957E-01  1.822837418423E-01 -9.017011176601E-02
    111 F   7 N     1.822837418423E-01 -9.017011176601E-02  4.678610279957E-01
    112 F   7 N     4.678610279957E-01 -1.822837418423E-01  9.017011176601E-02
    113 F   7 N    -1.822837418423E-01  9.017011176601E-02  4.678610279957E-01
    114 F   7 N    -4.678610279957E-01 -1.822837418423E-01 -9.017011176601E-02
    115 T   6 C     1.881668924250E-01 -3.986172583135E-01  1.314043967543E-01
    116 T   6 C    -1.881668924250E-01  3.986172583135E-01  1.314043967543E-01
    117 F   6 C     1.881668924250E-01  3.986172583135E-01 -1.314043967543E-01
    118 F   6 C    -1.881668924250E-01 -3.986172583135E-01 -1.314043967543E-01
    119 T   6 C     1.314043967543E-01  1.881668924250E-01 -3.986172583135E-01
    120 T   6 C    -3.986172583135E-01  1.314043967543E-01  1.881668924250E-01
    121 T   6 C    -1.314043967543E-01 -1.881668924250E-01 -3.986172583135E-01
    122 T   6 C     3.986172583135E-01  1.314043967543E-01 -1.881668924250E-01
    123 F   6 C     1.314043967543E-01 -1.881668924250E-01  3.986172583135E-01
    124 F   6 C     3.986172583135E-01 -1.314043967543E-01  1.881668924250E-01
    125 F   6 C    -1.314043967543E-01  1.881668924250E-01  3.986172583135E-01
    126 F   6 C    -3.986172583135E-01 -1.314043967543E-01 -1.881668924250E-01
    127 T   7 N     1.823209903119E-01 -4.678671298938E-01  9.016664898371E-02
    128 T   7 N    -1.823209903119E-01  4.678671298938E-01  9.016664898371E-02
    129 F   7 N     1.823209903119E-01  4.678671298938E-01 -9.016664898371E-02
    130 F   7 N    -1.823209903119E-01 -4.678671298938E-01 -9.016664898371E-02
    131 T   7 N     9.016664898371E-02  1.823209903119E-01 -4.678671298938E-01
    132 T   7 N    -4.678671298938E-01  9.016664898371E-02  1.823209903119E-01
    133 T   7 N    -9.016664898371E-02 -1.823209903119E-01 -4.678671298938E-01
    134 T   7 N     4.678671298938E-01  9.016664898371E-02 -1.823209903119E-01
    135 F   7 N     9.016664898371E-02 -1.823209903119E-01  4.678671298938E-01
    136 F   7 N     4.678671298938E-01 -9.016664898371E-02  1.823209903119E-01
    137 F   7 N    -9.016664898371E-02  1.823209903119E-01  4.678671298938E-01
    138 F   7 N    -4.678671298938E-01 -9.016664898371E-02 -1.823209903119E-01

 T = ATOM BELONGING TO THE ASYMMETRIC UNIT

 ****    2 SYMMOPS - TRANSLATORS IN FRACTIONAL UNITS
 **** MATRICES AND TRANSLATORS IN THE CRYSTALLOGRAPHIC REFERENCE FRAME
   V INV                    ROTATION MATRICES                   TRANSLATORS
   1   1  1.00  0.00  0.00  0.00  1.00  0.00  0.00  0.00  1.00  0.00  0.00  0.00
   2   2 -1.00  0.00  0.00 -1.00 -0.00  1.00 -1.00  1.00 -0.00  0.00  0.00  0.00

 DIRECT LATTICE VECTORS CARTESIAN COMPONENTS (ANGSTROM)
          X                    Y                    Z
  -0.850342121368E+01   0.863097253189E+01   0.863097253189E+01
   0.850342121368E+01  -0.837586989547E+01   0.837586989547E+01
   0.850342121368E+01   0.837586989547E+01  -0.837586989547E+01


 CARTESIAN COORDINATES - PRIMITIVE CELL
 *******************************************************************************
 *      ATOM          X(ANGSTROM)         Y(ANGSTROM)         Z(ANGSTROM)
 *******************************************************************************
    1     1 H     1.977966686772E+00 -5.970749889689E+00  3.841559506751E+00
    2     1 H    -1.977966686772E+00  6.088710053379E+00  4.022451405897E+00
    3     1 H     1.977966686772E+00  5.970749889689E+00 -3.841559506751E+00
    4     1 H    -1.977966686772E+00 -6.088710053379E+00 -4.022451405897E+00
    5     1 H     3.932005456324E+00  1.887520737199E+00 -6.000060471232E+00
    6     1 H    -6.029729971534E+00  3.961674956626E+00  2.036946768617E+00
    7     1 H    -3.932005456324E+00 -2.068412636345E+00 -6.059399471836E+00
    8     1 H     6.029729971534E+00  3.902335956022E+00 -1.918986604927E+00
    9     1 H     3.932005456324E+00 -1.887520737199E+00  6.000060471232E+00
   10     1 H     6.029729971534E+00 -3.902335956022E+00  1.918986604927E+00
   11     1 H    -3.932005456324E+00  2.068412636345E+00  6.059399471836E+00
   12     1 H    -6.029729971534E+00 -3.961674956626E+00 -2.036946768617E+00
   13     1 H     3.932588582968E+00 -6.000184681025E+00  1.887670137504E+00
   14     1 H    -3.932588582968E+00  6.059528220553E+00  2.068565831028E+00
   15     1 H     3.932588582968E+00  6.000184681025E+00 -1.887670137504E+00
   16     1 H    -3.932588582968E+00 -6.059528220553E+00 -2.068565831028E+00
   17     1 H     1.978117984266E+00  3.842140736206E+00 -5.970867622044E+00
   18     1 H    -6.029856450789E+00  2.037106813011E+00  3.962260352732E+00
   19     1 H    -1.978117984266E+00 -4.023036429730E+00 -6.088845279534E+00
   20     1 H     6.029856450789E+00  1.919129155521E+00 -3.902916813204E+00
   21     1 H     1.978117984266E+00 -3.842140736206E+00  5.970867622044E+00
   22     1 H     6.029856450789E+00 -1.919129155521E+00  3.902916813204E+00
   23     1 H    -1.978117984266E+00  4.023036429730E+00  6.088845279534E+00
   24     1 H    -6.029856450789E+00 -2.037106813011E+00 -3.962260352732E+00
   25     1 H     1.793611563316E+00  6.941160954294E+00  6.425242024371E-01
   26     1 H    -1.793611563316E+00 -6.925005115586E+00  4.345317113889E-01
   27     1 H     1.793611563316E+00 -6.941160954294E+00 -6.425242024371E-01
   28     1 H    -1.793611563316E+00  6.925005115586E+00 -4.345317113889E-01
   29     1 H     5.385279569130E-01  1.897607808840E+00  6.959987208390E+00
   30     1 H     6.933083034940E+00  5.654321303627E-01  1.801689482670E+00
   31     1 H    -5.385279569130E-01 -1.689615317792E+00  6.906178861490E+00
   32     1 H    -6.933083034940E+00  5.116237834633E-01 -1.785533643962E+00
   33     1 H     5.385279569130E-01 -1.897607808840E+00 -6.959987208390E+00
   34     1 H    -6.933083034940E+00 -5.116237834633E-01  1.785533643962E+00
   35     1 H    -5.385279569130E-01  1.689615317792E+00 -6.906178861490E+00
   36     1 H     6.933083034940E+00 -5.654321303627E-01 -1.801689482670E+00
   37     1 H     2.121032246523E+00  6.251648195789E+00  2.213449818854E+00
   38     1 H    -2.121032246523E+00 -6.188043631885E+00  2.026854441438E+00
   39     1 H     2.121032246523E+00 -6.251648195789E+00 -2.213449818854E+00
   40     1 H    -2.121032246523E+00  6.188043631885E+00 -2.026854441438E+00
   41     1 H     2.120152130146E+00  2.214329935231E+00  6.251661397535E+00
   42     1 H     6.219845913837E+00  2.151967613844E+00  2.152834528475E+00
   43     1 H    -2.120152130146E+00 -2.027734557815E+00  6.188030430139E+00
   44     1 H    -6.219845913837E+00  2.088336646448E+00 -2.089229964571E+00
   45     1 H     2.120152130146E+00 -2.214329935231E+00 -6.251661397535E+00
   46     1 H    -6.219845913837E+00 -2.088336646448E+00  2.089229964571E+00
   47     1 H    -2.120152130146E+00  2.027734557815E+00 -6.188030430139E+00
   48     1 H     6.219845913837E+00 -2.151967613844E+00 -2.152834528475E+00
   49     1 H     5.390907337180E-01  6.959762403510E+00  1.897621084250E+00
   50     1 H    -5.390907337180E-01 -6.905953557074E+00  1.689635344842E+00
   51     1 H     5.390907337180E-01 -6.959762403510E+00 -1.897621084250E+00
   52     1 H    -5.390907337180E-01  6.905953557074E+00 -1.689635344842E+00
   53     1 H     1.793628214546E+00  6.430836034224E-01  6.940944341298E+00
   54     1 H     6.932857980292E+00  1.801714575552E+00  5.659951569362E-01
   55     1 H    -1.793628214546E+00 -4.350978640136E-01  6.924771619286E+00
   56     1 H    -6.932857980292E+00  1.785541853540E+00 -5.121863104998E-01
   57     1 H     1.793628214546E+00 -6.430836034224E-01 -6.940944341298E+00
   58     1 H    -6.932857980292E+00 -1.785541853540E+00  5.121863104998E-01
   59     1 H    -1.793628214546E+00  4.350978640136E-01 -6.924771619286E+00
   60     1 H     6.932857980292E+00 -1.801714575552E+00 -5.659951569362E-01
   61   230 ZN    8.503421213680E+00 -6.378177122918E-02 -4.252118081945E+00
   62   230 ZN    8.503421213680E+00 -1.913208651812E-01 -1.275472434541E+01
   63   230 ZN   -4.252118081945E+00  8.503421213680E+00  1.275513182052E-01
   64   230 ZN   -9.419932387605E-16 -4.124566763740E+00  8.439639442451E+00
   65   230 ZN   -1.275472434542E+01  8.503421213680E+00  1.275513182052E-01
   66   230 ZN    4.719894621513E-16 -1.262717302721E+01  8.312100348499E+00
   67     6 C     2.082102971082E+00  8.402860467005E+00  2.207283553613E+00
   68     6 C    -2.082102971082E+00 -8.340409196071E+00  1.956134508667E+00
   69     6 C     2.082102971082E+00 -8.402860467005E+00 -2.207283553613E+00
   70     6 C    -2.082102971082E+00  8.340409196071E+00 -1.956134508667E+00
   71     6 C     2.081709031140E+00  2.207677493555E+00  8.402866376104E+00
   72     6 C     8.371634831538E+00  2.112940575706E+00  2.113328606549E+00
   73     6 C    -2.081709031140E+00 -1.956528448609E+00  8.340403286972E+00
   74     6 C    -8.371634831538E+00  2.050477486574E+00 -2.050877335615E+00
   75     6 C     2.081709031140E+00 -2.207677493555E+00 -8.402866376104E+00
   76     6 C    -8.371634831538E+00 -2.050477486574E+00  2.050877335615E+00
   77     6 C    -2.081709031140E+00  1.956528448609E+00 -8.340403286972E+00
   78     6 C     8.371634831538E+00 -2.112940575706E+00 -2.113328606549E+00
   79     6 C     2.234860528906E+00 -6.731162136122E+00  3.097993528661E+00
   80     6 C    -2.234860528906E+00  6.827152562790E+00  3.301368249145E+00
   81     6 C     2.234860528906E+00  6.731162136122E+00 -3.097993528661E+00
   82     6 C    -2.234860528906E+00 -6.827152562790E+00 -3.301368249145E+00
   83     6 C     3.199680888903E+00  2.133173168664E+00 -6.745634441522E+00
   84     6 C    -6.779157349456E+00  3.233203796837E+00  2.282855742240E+00
   85     6 C    -3.199680888903E+00 -2.336547889148E+00 -6.812680257390E+00
   86     6 C     6.779157349456E+00  3.166157980969E+00 -2.186865315572E+00
   87     6 C     3.199680888903E+00 -2.133173168664E+00  6.745634441522E+00
   88     6 C     6.779157349456E+00 -3.166157980969E+00  2.186865315572E+00
   89     6 C    -3.199680888903E+00  2.336547889148E+00  6.812680257390E+00
   90     6 C    -6.779157349456E+00 -3.233203796837E+00 -2.282855742240E+00
   91     6 C     1.609501463030E+00  7.066090959171E+00  1.714677856434E+00
   92     6 C    -1.609501463030E+00 -7.017819503333E+00  1.503419199496E+00
   93     6 C     1.609501463030E+00 -7.066090959171E+00 -1.714677856434E+00
   94     6 C    -1.609501463030E+00  7.017819503333E+00 -1.503419199496E+00
   95     6 C     1.609048527965E+00  1.715130791499E+00  7.066097753197E+00
   96     6 C     7.041955231252E+00  1.633191049910E+00  1.633637190949E+00
   97     6 C    -1.609048527965E+00 -1.503872134561E+00  7.017812709307E+00
   98     6 C    -7.041955231252E+00  1.584906006020E+00 -1.585365735111E+00
   99     6 C     1.609048527965E+00 -1.715130791499E+00 -7.066097753197E+00
  100     6 C    -7.041955231252E+00 -1.584906006020E+00  1.585365735111E+00
  101     6 C    -1.609048527965E+00  1.503872134561E+00 -7.017812709307E+00
  102     6 C     7.041955231252E+00 -1.633191049910E+00 -1.633637190949E+00
  103     7 N     1.533508882462E+00 -7.910337717906E+00  2.980718292867E+00
  104     7 N    -1.533508882462E+00  8.003339844144E+00  3.219423456297E+00
  105     7 N     1.533508882462E+00  7.910337717906E+00 -2.980718292867E+00
  106     7 N    -1.533508882462E+00 -8.003339844144E+00 -3.219423456297E+00
  107     7 N     3.100070874582E+00  1.414156300747E+00 -7.933836147788E+00
  108     7 N    -7.956838781025E+00  3.123073507819E+00  1.580009945581E+00
  109     7 N    -3.100070874582E+00 -1.652861464177E+00 -7.979841414262E+00
  110     7 N     7.956838781025E+00  3.077068241345E+00 -1.487007819343E+00
  111     7 N     3.100070874582E+00 -1.414156300747E+00  7.933836147788E+00
  112     7 N     7.956838781025E+00 -3.077068241345E+00  1.487007819343E+00
  113     7 N    -3.100070874582E+00  1.652861464177E+00  7.979841414262E+00
  114     7 N    -7.956838781025E+00 -3.123073507819E+00 -1.580009945581E+00
  115     6 C     3.200124689518E+00 -6.745699292916E+00  2.133085556349E+00
  116     6 C    -3.200124689518E+00  6.812742509012E+00  2.336462183377E+00
  117     6 C     3.200124689518E+00  6.745699292916E+00 -2.133085556349E+00
  118     6 C    -3.200124689518E+00 -6.812742509012E+00 -2.336462183377E+00
  119     6 C     2.234773869863E+00  3.098436376004E+00 -6.731219030621E+00
  120     6 C    -6.779220900964E+00  2.282775740206E+00  3.233646297566E+00
  121     6 C    -2.234773869863E+00 -3.301813003032E+00 -6.827222771307E+00
  122     6 C     6.779220900964E+00  2.186771999520E+00 -3.166603081470E+00
  123     6 C     2.234773869863E+00 -3.098436376004E+00  6.731219030621E+00
[truncated: 58,541 more chars]
