# Supplementary material for: Structure–Property Relationship of Piezoelectric Properties in Zeolitic Imidazolate Frameworks: A Computational Study
Source: ACS Appl Mater Interfaces. 2022 Nov 2;14(45):50803–14. doi: 10.1021/acsami.2c13506 (PMC9674201; doi:10.1021/acsami.2c13506)
Supplement: Supplementary file 5 — am2c13506_si_005.zip [file am2c13506_si_005.zip › Outputfiles_crystal17/ZIF-8/ClampedIon_results/Clamped_B3LYP-D3.out]

ZIF8_60degree
EXTERNAL
PIEZOCON
CLAMPION
PRINT
END
END
6 5
0 0 6 2.0 1.00
  0.4563240000D+04  0.1966650000D-02
  0.6820240000D+03  0.1523060000D-01
  0.1549730000D+03  0.7612690000D-01
  0.4445530000D+02  0.2608010000D+00
  0.1302900000D+02  0.6164620000D+00
  0.1827730000D+01  0.2210060000D+00
0 1 3 4.0 1.00
  0.2096420000D+02  0.1146600000D+00  0.4024870000D-01
  0.4803310000D+01  0.9199990000D+00  0.2375940000D+00
  0.1459330000D+01 -0.3030680000D-02  0.8158540000D+00
0 1 1 0.0 1.00
  0.4834560000D+00  0.1000000000D+01  0.1000000000D+01
0 1 1 0.0 1.00
  0.1455850000D+00  0.1000000000D+01  0.1000000000D+01
0 3 1 0.0 1.00
  0.6260000000D+00  0.1000000000D+01
7 5
0 0 6 2.0 1.00
  0.6293480000D+04  0.1969790000D-02
  0.9490440000D+03  0.1496130000D-01
  0.2187760000D+03  0.7350060000D-01
  0.6369160000D+02  0.2489370000D+00
  0.1882820000D+02  0.6024600000D+00
  0.2720230000D+01  0.2562020000D+00
0 1 3 5.0 1.00
  0.3063310000D+02  0.1119060000D+00  0.3831190000D-01
  0.7026140000D+01  0.9216660000D+00  0.2374030000D+00
  0.2112050000D+01 -0.2569190000D-02  0.8175920000D+00
0 1 1 0.0 1.00
  0.6840090000D+00  0.1000000000D+01  0.1000000000D+01
0 1 1 0.0 1.00
  0.2008780000D+00  0.1000000000D+01  0.1000000000D+01
0 3 1 0.0 1.00
  0.9130000000D+00  0.1000000000D+01
1 4
0 0 3 1.0 1.00
  0.3386500000D+02  0.2549380000D-01
  0.5094790000D+01  0.1903730000D+00
  0.1158790000D+01  0.8521610000D+00
0 0 1 0.0 1.00
  0.3258400000D+00  0.1000000000D+01
0 0 1 0.0 1.00
  0.1027410000D+00  0.1000000000D+01
0 2 1 0.0 1.00
  0.7500000000D+00  0.1000000000D+01
230 14
INPUT
20. 0 2 2 2 0 0
 34.150000 399.987282 0
 14.590000 85.485655 0
 39.780000 277.148960 0
 14.950000 69.052205 0
 43.800000 -34.149349 0
 14.980000 -3.291831 0
0 0 3 2. 1.
       30.3241270         0.219143000
       16.3166820        -0.232556000
       11.4081480        -0.954685000
0 0 1 2. 1.
       2.56949200          1.00000000
0 0 1 0. 1.
       1.06259500          1.00000000
0 0 1 0. 1.
      0.250000000          1.00000000
0 0 1 0. 1.
      0.120000000          1.00000000
0 2 2 6. 1.
       111.824980         0.232770000E-01
       19.1319100         -1.00953900
0 2 2 0. 1.
       5.46883800         0.320151000
       2.50567500         0.718085000
0 2 1 0. 1.
      0.941868000          1.00000000
0 2 1 0. 1.
      0.250000000          1.00000000
0 2 1 0. 1.
      0.120000000          1.00000000
0 3 4 10. 1.
       44.6456290         0.472490000E-01
       13.4383770         0.218926000
       4.68200000         0.452512000
       1.60321100         0.518576000
0 3 1 0. 1.
      0.482766000          1.00000000
0 3 1 0. 1.
      0.110000000          1.00000000
0 4 1 0. 1.
      2.614   1.0000
99 0
END      
DFT
B3LYP-D3
xxlgrid
END
TOLINTEG
7 7 7 10 40
TOLDEE
8
DFTD3
ABC
END
SHRINK
2 2
END

          48 PROCESSORS WORKING

         
 *******************************************************************************
 *                                                                             *
 *                               CRYSTAL17                                     *
 *                      public : 1.0.2 - March 1st, 2018                       *
 *                       HTTP://WWW.CRYSTAL.UNITO.IT                           *
 *                                                                             *
 *                              MAIN AUTHORS                                   *
 *                                                                             *
 *  R. DOVESI(1,11), V.R. SAUNDERS(2), C. ROETTI(1,11), R. ORLANDO(1,11),      *
 *  C.M. ZICOVICH-WILSON(1,3), F. PASCALE(4), B. CIVALLERI(1,11),              *
 *  K. DOLL(5), N.M. HARRISON(2,6), I.J. BUSH(7), Ph. D'ARCO(8),               *
 *  M. LLUNELL(9), M. CAUSA'(10), Y. NOEL(8), L. MASCHIO(1,11), A. ERBA(1,11)  *
 *  M. RE'RAT(14), S. CASASSA(1,11)                                            *
 *                                                                             *
 *        CONTRIBUTIONS TO THE CODE HAVE ALSO BEEN GIVEN BY                    *
 *                                                                             *
 *  M. FERRABONE(1,11), M. DE LA PIERRE(1,11), M. FERRERO(1,11),               *
 *  J. BAIMA(1,11), E. ALBANESE(1,11), M.F. PEINTINGER(12), R. BAST(13),       *
 *  B. KIRTMAN(15), V. LACIVITA(1,11), R. DEMICHELIS(1,16)                     *
 *  G. BRANDEBURG(17), S. SALUSTRO(1,11), G. SANSONE(1,11)                     *
 *  M.T. RUGGIERO(18)                                                          *
 *                                                                             *
 * (1) THEORETICAL CHEMISTRY GROUP - UNIVERSITA' DI TORINO - TORINO (ITALY)    *
 * (2) COMPUTATIONAL SCIENCE & ENGINEERING DEPARTMENT - STFC DARESBURY (UK)    *
 * (3) UNIVERSIDAD AUTONOMA DEL ESTADO DE MORELOS - CUERNAVACA (MEXICO)        *
 * (4) UNIVERSITE' DE LORRAINE - NANCY (FRANCE)                                *
 * (5) UNIVERSITAET STUTTGART- STUTTGART (GERMANY)                             *
 * (6) IMPERIAL COLLEGE - LONDON (UK)                                          *
 * (7) OXFORD E-RESEARCH CENTRE - OXFORD (UK)                                  *
 * (8) UPMC - SORBONNE UNIVERSITES - PARIS (FRANCE)                            *
 * (9) UNIVERSIDAD DE BARCELONA - BARCELONA (SPAIN)                            *
 *(10) UNIVERSITA' DI NAPOLI "FEDERICO II" - NAPOLI (ITALY)                    *
 *(11) NIS - NANOSTRUCTURED INTERFACES AND SURFACES - TORINO (ITALY)           *
 *(12) MPI FUER CHEMISCHE ENERGIEKONVERSION - MUELHEIM AN DER RUHR (GERMANY)   *
 *(13) UNIVERSITY OF TROMSO - TROMSO (NORWAY)                                  *
 *(14) UNIVERSITE' DE PAU ET DES PAYS DE L'ADOUR - PAU (FRANCE)                *
 *(15) UNIVERSITY OF CALIFORNIA SANTA BARBARA - SANTA BARBARA (USA)            *
 *(16) CURTIN UNIVERSITY - PERTH (AUSTRALIA)                                   *
 *(17) UNIVERSITY COLLEGE LONDON - LONDON (UK)                                 *
 *(18) CAMBRIDGE UNIVERSITY - CAMBRIDGE (UK)                                   *
 *                                                                             *
 *******************************************************************************
 EEEEEEEEEE STARTING  DATE 04 05 2020 TIME 10:45:30.1
 ZIF8_60degree                                                                   

 GEOMETRY INPUT FROM EXTERNAL FILE (FORTRAN UNIT 34)
 3D - CRYSTAL 

 *******************************************************************************
 LATTICE PARAMETERS  (ANGSTROMS AND DEGREES) - PRIMITIVE CELL
       A          B          C        ALPHA      BETA     GAMMA        VOLUME
   14.78982   14.78982   14.78982   109.47122 109.47122 109.47122   2490.384483
 INFORMATION **** CHKGRP **** SPGR WITH NO INVERSION

 NUMBER OF IRREDUCIBLE ATOMS IN THE CELL:   12

 CARTESIAN COORDINATES (ANGSTROM) - IRREDUCIBLE ATOMS AND SYMMETRY RELATED

 AT.IRR.  AT  AT.N.          X                   Y                   Z
     1     1     1    2.017025399630E+00 -6.080459835372E+00  3.974335550208E+00
     1     2     1   -2.017025399630E+00  6.080459835372E+00  3.974335550208E+00
     1     3     1    2.017025399630E+00  6.080459835372E+00 -3.974335550208E+00
     1     4     1   -2.017025399630E+00 -6.080459835372E+00 -3.974335550208E+00
     1     5     1    3.974335550208E+00  2.017025399630E+00 -6.080459835372E+00
     1     6     1   -6.080459835372E+00  3.974335550208E+00  2.017025399630E+00
     1     7     1   -3.974335550208E+00 -2.017025399630E+00 -6.080459835372E+00
     1     8     1    6.080459835372E+00  3.974335550208E+00 -2.017025399630E+00
     1     9     1    3.974335550208E+00 -2.017025399630E+00  6.080459835372E+00
     1    10     1    6.080459835372E+00 -3.974335550208E+00  2.017025399630E+00
     1    11     1   -3.974335550208E+00  2.017025399630E+00  6.080459835372E+00
     1    12     1   -6.080459835372E+00 -3.974335550208E+00 -2.017025399630E+00
    13    13     1    3.974982618132E+00 -6.080596898387E+00  2.017214815155E+00
    13    14     1   -3.974982618132E+00  6.080596898387E+00  2.017214815155E+00
    13    15     1    3.974982618132E+00  6.080596898387E+00 -2.017214815155E+00
    13    16     1   -3.974982618132E+00 -6.080596898387E+00 -2.017214815155E+00
    13    17     1    2.017214815155E+00  3.974982618132E+00 -6.080596898387E+00
    13    18     1   -6.080596898387E+00  2.017214815155E+00  3.974982618132E+00
    13    19     1   -2.017214815155E+00 -3.974982618132E+00 -6.080596898387E+00
    13    20     1    6.080596898387E+00  2.017214815155E+00 -3.974982618132E+00
    13    21     1    2.017214815155E+00 -3.974982618132E+00  6.080596898387E+00
    13    22     1    6.080596898387E+00 -2.017214815155E+00  3.974982618132E+00
    13    23     1   -2.017214815155E+00  3.974982618132E+00  6.080596898387E+00
    13    24     1   -6.080596898387E+00 -2.017214815155E+00 -3.974982618132E+00
    25    25     1    1.782310450511E+00  6.978284610832E+00  5.281425282860E-01
    25    26     1   -1.782310450511E+00 -6.978284610832E+00  5.281425282860E-01
    25    27     1    1.782310450511E+00 -6.978284610832E+00 -5.281425282860E-01
    25    28     1   -1.782310450511E+00  6.978284610832E+00 -5.281425282860E-01
    25    29     1    5.281425282860E-01  1.782310450511E+00  6.978284610832E+00
    25    30     1    6.978284610832E+00  5.281425282860E-01  1.782310450511E+00
    25    31     1   -5.281425282860E-01 -1.782310450511E+00  6.978284610832E+00
    25    32     1   -6.978284610832E+00  5.281425282860E-01 -1.782310450511E+00
    25    33     1    5.281425282860E-01 -1.782310450511E+00 -6.978284610832E+00
    25    34     1   -6.978284610832E+00 -5.281425282860E-01  1.782310450511E+00
    25    35     1   -5.281425282860E-01  1.782310450511E+00 -6.978284610832E+00
    25    36     1    6.978284610832E+00 -5.281425282860E-01 -1.782310450511E+00
    37    37     1    2.104864389522E+00  6.250985422720E+00  2.103086075085E+00
    37    38     1   -2.104864389522E+00 -6.250985422720E+00  2.103086075085E+00
    37    39     1    2.104864389522E+00 -6.250985422720E+00 -2.103086075085E+00
    37    40     1   -2.104864389522E+00  6.250985422720E+00 -2.103086075085E+00
    37    41     1    2.103086075085E+00  2.104864389522E+00  6.250985422720E+00
    37    42     1    6.250985422720E+00  2.103086075085E+00  2.104864389522E+00
    37    43     1   -2.103086075085E+00 -2.104864389522E+00  6.250985422720E+00
    37    44     1   -6.250985422720E+00  2.103086075085E+00 -2.104864389522E+00
    37    45     1    2.103086075085E+00 -2.104864389522E+00 -6.250985422720E+00
    37    46     1   -6.250985422720E+00 -2.103086075085E+00  2.104864389522E+00
    37    47     1   -2.103086075085E+00  2.104864389522E+00 -6.250985422720E+00
    37    48     1    6.250985422720E+00 -2.103086075085E+00 -2.104864389522E+00
    49    49     1    5.290134874490E-01  6.977574682656E+00  1.783097639642E+00
    49    50     1   -5.290134874490E-01 -6.977574682656E+00  1.783097639642E+00
    49    51     1    5.290134874490E-01 -6.977574682656E+00 -1.783097639642E+00
    49    52     1   -5.290134874490E-01  6.977574682656E+00 -1.783097639642E+00
    49    53     1    1.783097639642E+00  5.290134874490E-01  6.977574682656E+00
    49    54     1    6.977574682656E+00  1.783097639642E+00  5.290134874490E-01
    49    55     1   -1.783097639642E+00 -5.290134874490E-01  6.977574682656E+00
    49    56     1   -6.977574682656E+00  1.783097639642E+00 -5.290134874490E-01
    49    57     1    1.783097639642E+00 -5.290134874490E-01 -6.977574682656E+00
    49    58     1   -6.977574682656E+00 -1.783097639642E+00  5.290134874490E-01
    49    59     1   -1.783097639642E+00  5.290134874490E-01 -6.977574682656E+00
    49    60     1    6.977574682656E+00 -1.783097639642E+00 -5.290134874490E-01
    61    61   230    8.538904114100E+00  0.000000000000E+00 -4.269896579153E+00
    61    62   230    8.538904114100E+00  0.000000000000E+00 -1.280791164905E+01
    61    63   230   -4.269896579153E+00  8.538904114100E+00  0.000000000000E+00
    61    64   230    0.000000000000E+00 -4.269896579153E+00  8.538904114100E+00
    61    65   230   -1.280791164905E+01  8.538904114100E+00  0.000000000000E+00
    61    66   230    0.000000000000E+00 -1.280791164905E+01  8.538904114100E+00
    67    67     6    2.085871241746E+00  8.406108602821E+00  2.085421602596E+00
    67    68     6   -2.085871241746E+00 -8.406108602821E+00  2.085421602596E+00
    67    69     6    2.085871241746E+00 -8.406108602821E+00 -2.085421602596E+00
    67    70     6   -2.085871241746E+00  8.406108602821E+00 -2.085421602596E+00
    67    71     6    2.085421602596E+00  2.085871241746E+00  8.406108602821E+00
    67    72     6    8.406108602821E+00  2.085421602596E+00  2.085871241746E+00
    67    73     6   -2.085421602596E+00 -2.085871241746E+00  8.406108602821E+00
    67    74     6   -8.406108602821E+00  2.085421602596E+00 -2.085871241746E+00
    67    75     6    2.085421602596E+00 -2.085871241746E+00 -8.406108602821E+00
    67    76     6   -8.406108602821E+00 -2.085421602596E+00  2.085871241746E+00
    67    77     6   -2.085421602596E+00  2.085871241746E+00 -8.406108602821E+00
    67    78     6    8.406108602821E+00 -2.085421602596E+00 -2.085871241746E+00
    79    79     6    2.265324549055E+00 -6.820913874414E+00  3.232251471923E+00
    79    80     6   -2.265324549055E+00  6.820913874414E+00  3.232251471923E+00
    79    81     6    2.265324549055E+00  6.820913874414E+00 -3.232251471923E+00
    79    82     6   -2.265324549055E+00 -6.820913874414E+00 -3.232251471923E+00
    79    83     6    3.232251471923E+00  2.265324549055E+00 -6.820913874414E+00
    79    84     6   -6.820913874414E+00  3.232251471923E+00  2.265324549055E+00
    79    85     6   -3.232251471923E+00 -2.265324549055E+00 -6.820913874414E+00
    79    86     6    6.820913874414E+00  3.232251471923E+00 -2.265324549055E+00
    79    87     6    3.232251471923E+00 -2.265324549055E+00  6.820913874414E+00
    79    88     6    6.820913874414E+00 -3.232251471923E+00  2.265324549055E+00
    79    89     6   -3.232251471923E+00  2.265324549055E+00  6.820913874414E+00
    79    90     6   -6.820913874414E+00 -3.232251471923E+00 -2.265324549055E+00
    91    91     6    1.598948052746E+00  7.080073514323E+00  1.598382685256E+00
    91    92     6   -1.598948052746E+00 -7.080073514323E+00  1.598382685256E+00
    91    93     6    1.598948052746E+00 -7.080073514323E+00 -1.598382685256E+00
    91    94     6   -1.598948052746E+00  7.080073514323E+00 -1.598382685256E+00
    91    95     6    1.598382685256E+00  1.598948052746E+00  7.080073514323E+00
    91    96     6    7.080073514323E+00  1.598382685256E+00  1.598948052746E+00
    91    97     6   -1.598382685256E+00 -1.598948052746E+00  7.080073514323E+00
    91    98     6   -7.080073514323E+00  1.598382685256E+00 -1.598948052746E+00
    91    99     6    1.598382685256E+00 -1.598948052746E+00 -7.080073514323E+00
    91   100     6   -7.080073514323E+00 -1.598382685256E+00  1.598948052746E+00
    91   101     6   -1.598382685256E+00  1.598948052746E+00 -7.080073514323E+00
    91   102     6    7.080073514323E+00 -1.598382685256E+00 -1.598948052746E+00
   103   103     7    1.544540961881E+00 -7.994674028687E+00  3.116039642075E+00
   103   104     7   -1.544540961881E+00  7.994674028687E+00  3.116039642075E+00
   103   105     7    1.544540961881E+00  7.994674028687E+00 -3.116039642075E+00
   103   106     7   -1.544540961881E+00 -7.994674028687E+00 -3.116039642075E+00
   103   107     7    3.116039642075E+00  1.544540961881E+00 -7.994674028687E+00
   103   108     7   -7.994674028687E+00  3.116039642075E+00  1.544540961881E+00
   103   109     7   -3.116039642075E+00 -1.544540961881E+00 -7.994674028687E+00
   103   110     7    7.994674028687E+00  3.116039642075E+00 -1.544540961881E+00
   103   111     7    3.116039642075E+00 -1.544540961881E+00  7.994674028687E+00
   103   112     7    7.994674028687E+00 -3.116039642075E+00  1.544540961881E+00
   103   113     7   -3.116039642075E+00  1.544540961881E+00  7.994674028687E+00
   103   114     7   -7.994674028687E+00 -3.116039642075E+00 -1.544540961881E+00
   115   115     6    3.232735093190E+00 -6.820976371587E+00  2.265233729671E+00
   115   116     6   -3.232735093190E+00  6.820976371587E+00  2.265233729671E+00
   115   117     6    3.232735093190E+00  6.820976371587E+00 -2.265233729671E+00
   115   118     6   -3.232735093190E+00 -6.820976371587E+00 -2.265233729671E+00
   115   119     6    2.265233729671E+00  3.232735093190E+00 -6.820976371587E+00
   115   120     6   -6.820976371587E+00  2.265233729671E+00  3.232735093190E+00
   115   121     6   -2.265233729671E+00 -3.232735093190E+00 -6.820976371587E+00
   115   122     6    6.820976371587E+00  2.265233729671E+00 -3.232735093190E+00
   115   123     6    2.265233729671E+00 -3.232735093190E+00  6.820976371587E+00
   115   124     6    6.820976371587E+00 -2.265233729671E+00  3.232735093190E+00
   115   125     6   -2.265233729671E+00  3.232735093190E+00  6.820976371587E+00
   115   126     6   -6.820976371587E+00 -2.265233729671E+00 -3.232735093190E+00
   127   127     7    3.116747136901E+00 -7.994772192674E+00  1.544471880425E+00
   127   128     7   -3.116747136901E+00  7.994772192674E+00  1.544471880425E+00
   127   129     7    3.116747136901E+00  7.994772192674E+00 -1.544471880425E+00
   127   130     7   -3.116747136901E+00 -7.994772192674E+00 -1.544471880425E+00
   127   131     7    1.544471880425E+00  3.116747136901E+00 -7.994772192674E+00
   127   132     7   -7.994772192674E+00  1.544471880425E+00  3.116747136901E+00
   127   133     7   -1.544471880425E+00 -3.116747136901E+00 -7.994772192674E+00
   127   134     7    7.994772192674E+00  1.544471880425E+00 -3.116747136901E+00
   127   135     7    1.544471880425E+00 -3.116747136901E+00  7.994772192674E+00
   127   136     7    7.994772192674E+00 -1.544471880425E+00  3.116747136901E+00
   127   137     7   -1.544471880425E+00  3.116747136901E+00  7.994772192674E+00
   127   138     7   -7.994772192674E+00 -1.544471880425E+00 -3.116747136901E+00

 SPACE  GROUP  N.                     :  197
 NUMBER OF SYMMETRY OPERATORS         :   12
 *******************************************************************************
 LATTICE PARAMETERS (ANGSTROMS AND DEGREES) - BOHR = 0.5291772083 ANGSTROM
 PRIMITIVE CELL - CENTRING CODE 6/0 VOLUME=  2490.384483 - DENSITY  0.904 g/cm^3
         A              B              C           ALPHA      BETA       GAMMA 
    14.78981577    14.78981577    14.78981577   109.471221 109.471221 109.471221
 *******************************************************************************
 ATOMS IN THE ASYMMETRIC UNIT   12 - ATOMS IN THE UNIT CELL:  138
     ATOM                 X/A                 Y/B                 Z/C    
 *******************************************************************************
      1 T   1 H    -1.233252099462E-01  3.508272765322E-01 -2.379365303466E-01
      2 F   1 H    -4.112361931213E-01  1.146113204004E-01  2.379365303466E-01
      3 F   1 H     1.233252099462E-01 -1.146113204004E-01  4.741524864784E-01
      4 F   1 H     4.112361931213E-01 -3.508272765322E-01 -4.741524864784E-01
      5 F   1 H    -2.379365303466E-01 -1.233252099462E-01  3.508272765322E-01
      6 F   1 H     3.508272765322E-01 -2.379365303466E-01 -1.233252099462E-01
      7 F   1 H    -4.741524864784E-01  4.112361931213E-01 -3.508272765322E-01
      8 F   1 H     1.146113204004E-01  2.379365303466E-01 -4.112361931213E-01
      9 F   1 H     2.379365303466E-01 -4.112361931213E-01  1.146113204004E-01
     10 F   1 H    -1.146113204004E-01  4.741524864784E-01  1.233252099462E-01
     11 F   1 H     4.741524864784E-01  1.233252099462E-01 -1.146113204004E-01
     12 F   1 H    -3.508272765322E-01 -4.741524864784E-01  4.112361931213E-01
     13 T   1 H    -2.379334648179E-01  3.508762572584E-01 -1.232953463418E-01
     14 F   1 H     4.741716036002E-01 -1.146381184761E-01  1.232953463418E-01
     15 F   1 H     2.379334648179E-01  1.146381184761E-01 -4.111902779237E-01
     16 F   1 H    -4.741716036002E-01 -3.508762572584E-01  4.111902779237E-01
     17 F   1 H    -1.232953463418E-01 -2.379334648179E-01  3.508762572584E-01
     18 F   1 H     3.508762572584E-01 -1.232953463418E-01 -2.379334648179E-01
     19 F   1 H     4.111902779237E-01 -4.741716036002E-01 -3.508762572584E-01
     20 F   1 H    -1.146381184761E-01  1.232953463418E-01  4.741716036002E-01
     21 F   1 H     1.232953463418E-01  4.741716036002E-01 -1.146381184761E-01
     22 F   1 H     1.146381184761E-01 -4.111902779237E-01  2.379334648179E-01
     23 F   1 H    -4.111902779237E-01  2.379334648179E-01  1.146381184761E-01
     24 F   1 H    -3.508762572584E-01  4.111902779237E-01 -4.741716036002E-01
     25 T   1 H     4.395427702908E-01  1.352897835556E-01 -4.870187705424E-01
     26 F   1 H    -3.776914459020E-01 -7.343845916679E-02  4.870187705424E-01
     27 F   1 H    -4.395427702908E-01  7.343845916679E-02 -3.042529867352E-01
     28 F   1 H     3.776914459020E-01 -1.352897835556E-01  3.042529867352E-01
     29 F   1 H    -4.870187705424E-01  4.395427702908E-01  1.352897835556E-01
     30 F   1 H     1.352897835556E-01 -4.870187705424E-01  4.395427702908E-01
     31 F   1 H     3.042529867352E-01  3.776914459020E-01 -1.352897835556E-01
     32 F   1 H    -7.343845916679E-02  4.870187705424E-01 -3.776914459020E-01
     33 F   1 H     4.870187705424E-01 -3.776914459020E-01 -7.343845916679E-02
     34 F   1 H     7.343845916679E-02 -3.042529867352E-01 -4.395427702908E-01
     35 F   1 H    -3.042529867352E-01 -4.395427702908E-01  7.343845916679E-02
     36 F   1 H    -1.352897835556E-01  3.042529867352E-01  3.776914459020E-01
     37 T   1 H     4.891770294042E-01  2.463987420621E-01  4.892811595369E-01
     38 F   1 H    -2.428824174747E-01 -1.041301326984E-04 -4.892811595369E-01
     39 F   1 H    -4.891770294042E-01  1.041301326984E-04 -2.427782873420E-01
     40 F   1 H     2.428824174747E-01 -2.463987420621E-01  2.427782873420E-01
     41 F   1 H     4.892811595369E-01  4.891770294042E-01  2.463987420621E-01
     42 F   1 H     2.463987420621E-01  4.892811595369E-01  4.891770294042E-01
     43 F   1 H     2.427782873420E-01  2.428824174747E-01 -2.463987420621E-01
     44 F   1 H    -1.041301326984E-04 -4.892811595369E-01 -2.428824174747E-01
     45 F   1 H    -4.892811595369E-01 -2.428824174747E-01 -1.041301326984E-04
     46 F   1 H     1.041301326984E-04 -2.427782873420E-01 -4.891770294042E-01
     47 F   1 H    -2.427782873420E-01 -4.891770294042E-01  1.041301326984E-04
     48 F   1 H    -2.463987420621E-01  2.427782873420E-01  2.428824174747E-01
     49 T   1 H    -4.870142464867E-01  1.353868772969E-01  4.395521995445E-01
     50 F   1 H    -3.041653222476E-01  7.343355396872E-02 -4.395521995445E-01
     51 F   1 H     4.870142464867E-01 -7.343355396872E-02 -3.775988762164E-01
     52 F   1 H     3.041653222476E-01 -1.353868772969E-01  3.775988762164E-01
     53 F   1 H     4.395521995445E-01 -4.870142464867E-01  1.353868772969E-01
     54 F   1 H     1.353868772969E-01  4.395521995445E-01 -4.870142464867E-01
     55 F   1 H     3.775988762164E-01  3.041653222476E-01 -1.353868772969E-01
     56 F   1 H     7.343355396872E-02 -4.395521995445E-01 -3.041653222476E-01
     57 F   1 H    -4.395521995445E-01 -3.041653222476E-01  7.343355396872E-02
     58 F   1 H    -7.343355396872E-02 -3.775988762164E-01  4.870142464867E-01
     59 F   1 H    -3.775988762164E-01  4.870142464867E-01 -7.343355396872E-02
     60 F   1 H    -1.353868772969E-01  3.775988762164E-01  3.041653222476E-01
     61 T 230 ZN   -2.500260292244E-01  2.499739707756E-01  5.000000000000E-01
     62 F 230 ZN    2.500260292244E-01 -2.499739707756E-01  5.000000000000E-01
     63 F 230 ZN   -5.000000000000E-01 -2.500260292244E-01  2.499739707756E-01
     64 F 230 ZN    2.499739707756E-01  5.000000000000E-01 -2.500260292244E-01
     65 F 230 ZN   -5.000000000000E-01  2.500260292244E-01 -2.499739707756E-01
     66 F 230 ZN   -2.499739707756E-01  5.000000000000E-01  2.500260292244E-01
     67 T   6 C    -3.856629571415E-01  2.442522359195E-01 -3.856366282857E-01
     68 F   6 C    -3.701111357948E-01 -2.632885578711E-05  3.856366282857E-01
     69 F   6 C     3.856629571415E-01  2.632885578711E-05 -3.700848069390E-01
     70 F   6 C     3.701111357948E-01 -2.442522359195E-01  3.700848069390E-01
     71 F   6 C    -3.856366282857E-01 -3.856629571415E-01  2.442522359195E-01
     72 F   6 C     2.442522359195E-01 -3.856366282857E-01 -3.856629571415E-01
     73 F   6 C     3.700848069390E-01  3.701111357948E-01 -2.442522359195E-01
     74 F   6 C    -2.632885578711E-05  3.856366282857E-01 -3.701111357948E-01
     75 F   6 C     3.856366282857E-01 -3.701111357948E-01 -2.632885578711E-05
     76 F   6 C     2.632885578711E-05 -3.700848069390E-01  3.856629571415E-01
     77 F   6 C    -3.700848069390E-01  3.856629571415E-01  2.632885578711E-05
     78 F   6 C    -2.442522359195E-01  3.700848069390E-01  3.701111357948E-01
     79 T   6 C    -2.101360054252E-01  3.219134415563E-01 -2.667549175214E-01
     80 F   6 C    -4.113316409224E-01  5.661891209619E-02  2.667549175214E-01
     81 F   6 C     2.101360054252E-01 -5.661891209619E-02 -4.679505530186E-01
     82 F   6 C     4.113316409224E-01 -3.219134415563E-01  4.679505530186E-01
     83 F   6 C    -2.667549175214E-01 -2.101360054252E-01  3.219134415563E-01
     84 F   6 C     3.219134415563E-01 -2.667549175214E-01 -2.101360054252E-01
     85 F   6 C     4.679505530186E-01  4.113316409224E-01 -3.219134415563E-01
     86 F   6 C     5.661891209619E-02  2.667549175214E-01 -4.113316409224E-01
     87 F   6 C     2.667549175214E-01 -4.113316409224E-01  5.661891209619E-02
     88 F   6 C    -5.661891209619E-02 -4.679505530186E-01  2.101360054252E-01
     89 F   6 C    -4.679505530186E-01  2.101360054252E-01 -5.661891209619E-02
     90 F   6 C    -3.219134415563E-01  4.679505530186E-01  4.113316409224E-01
     91 T   6 C    -4.918284545877E-01  1.872213749726E-01 -4.917953491984E-01
     92 F   6 C    -3.209832758290E-01 -3.310538931257E-05  4.917953491984E-01
     93 F   6 C     4.918284545877E-01  3.310538931257E-05 -3.209501704397E-01
     94 F   6 C     3.209832758290E-01 -1.872213749726E-01  3.209501704397E-01
     95 F   6 C    -4.917953491984E-01 -4.918284545877E-01  1.872213749726E-01
     96 F   6 C     1.872213749726E-01 -4.917953491984E-01 -4.918284545877E-01
     97 F   6 C     3.209501704397E-01  3.209832758290E-01 -1.872213749726E-01
     98 F   6 C    -3.310538931257E-05  4.917953491984E-01 -3.209832758290E-01
     99 F   6 C     4.917953491984E-01 -3.209832758290E-01 -3.310538931257E-05
    100 F   6 C     3.310538931257E-05 -3.209501704397E-01  4.918284545877E-01
    101 F   6 C    -3.209501704397E-01  4.918284545877E-01  3.310538931257E-05
    102 F   6 C    -1.872213749726E-01  3.209501704397E-01  3.209832758290E-01
    103 T   7 N    -2.856709901775E-01  2.729027367962E-01 -3.776909179806E-01
    104 F   7 N    -3.494063452232E-01  9.201992780309E-02  3.776909179806E-01
    105 F   7 N     2.856709901775E-01 -9.201992780309E-02 -4.414262730263E-01
    106 F   7 N     3.494063452232E-01 -2.729027367962E-01  4.414262730263E-01
    107 F   7 N    -3.776909179806E-01 -2.856709901775E-01  2.729027367962E-01
    108 F   7 N     2.729027367962E-01 -3.776909179806E-01 -2.856709901775E-01
    109 F   7 N     4.414262730263E-01  3.494063452232E-01 -2.729027367962E-01
    110 F   7 N     9.201992780309E-02  3.776909179806E-01 -3.494063452232E-01
    111 F   7 N     3.776909179806E-01 -3.494063452232E-01  9.201992780309E-02
    112 F   7 N    -9.201992780309E-02 -4.414262730263E-01  2.856709901775E-01
    113 F   7 N    -4.414262730263E-01  2.856709901775E-01 -9.201992780309E-02
    114 F   7 N    -2.729027367962E-01  4.414262730263E-01  3.494063452232E-01
    115 T   6 C    -2.667638950526E-01  3.219364422761E-01 -2.101113462834E-01
    116 F   6 C    -4.679522114404E-01 -5.665254876919E-02  2.101113462834E-01
    117 F   6 C     2.667638950526E-01  5.665254876919E-02 -4.112996626713E-01
    118 F   6 C     4.679522114404E-01 -3.219364422761E-01  4.112996626713E-01
    119 F   6 C    -2.101113462834E-01 -2.667638950526E-01  3.219364422761E-01
    120 F   6 C     3.219364422761E-01 -2.101113462834E-01 -2.667638950526E-01
    121 F   6 C     4.112996626713E-01  4.679522114404E-01 -3.219364422761E-01
    122 F   6 C    -5.665254876919E-02  2.101113462834E-01 -4.679522114404E-01
    123 F   6 C     2.101113462834E-01 -4.679522114404E-01 -5.665254876919E-02
    124 F   6 C     5.665254876919E-02 -4.112996626713E-01  2.667638950526E-01
    125 F   6 C    -4.112996626713E-01  2.667638950526E-01  5.665254876919E-02
    126 F   6 C    -3.219364422761E-01  4.112996626713E-01  4.679522114404E-01
    127 T   7 N    -3.777007111251E-01  2.729401194252E-01 -2.856353104913E-01
    128 F   7 N    -4.414245700835E-01 -9.206540063377E-02  2.856353104913E-01
    129 F   7 N     3.777007111251E-01  9.206540063377E-02 -3.493591694497E-01
    130 F   7 N     4.414245700835E-01 -2.729401194252E-01  3.493591694497E-01
    131 F   7 N    -2.856353104913E-01 -3.777007111251E-01  2.729401194252E-01
    132 F   7 N     2.729401194252E-01 -2.856353104913E-01 -3.777007111251E-01
    133 F   7 N     3.493591694497E-01  4.414245700835E-01 -2.729401194252E-01
    134 F   7 N    -9.206540063377E-02  2.856353104913E-01 -4.414245700835E-01
    135 F   7 N     2.856353104913E-01 -4.414245700835E-01 -9.206540063377E-02
    136 F   7 N     9.206540063377E-02 -3.493591694497E-01  3.777007111251E-01
    137 F   7 N    -3.493591694497E-01  3.777007111251E-01  9.206540063377E-02
    138 F   7 N    -2.729401194252E-01  3.493591694497E-01  4.414245700835E-01

 TRANSFORMATION MATRIX PRIMITIVE-CRYSTALLOGRAPHIC CELL
  0.0000  1.0000  1.0000  1.0000  0.0000  1.0000  1.0000  1.0000  0.0000

 *******************************************************************************
 CRYSTALLOGRAPHIC CELL (VOLUME=       4980.76896505)
         A              B              C           ALPHA      BETA       GAMMA 
    17.07780823    17.07780823    17.07780823    90.000000  90.000000  90.000000

 COORDINATES IN THE CRYSTALLOGRAPHIC CELL
     ATOM                 X/A                 Y/B                 Z/C    
 *******************************************************************************
      1 T   1 H     1.181079780659E-01 -3.560445084125E-01  2.327192984663E-01
      2 F   1 H    -1.181079780659E-01  3.560445084125E-01  2.327192984663E-01
      3 F   1 H     1.181079780659E-01  3.560445084125E-01 -2.327192984663E-01
      4 F   1 H    -1.181079780659E-01 -3.560445084125E-01 -2.327192984663E-01
      5 F   1 H     2.327192984663E-01  1.181079780659E-01 -3.560445084125E-01
      6 F   1 H    -3.560445084125E-01  2.327192984663E-01  1.181079780659E-01
      7 F   1 H    -2.327192984663E-01 -1.181079780659E-01 -3.560445084125E-01
      8 F   1 H     3.560445084125E-01  2.327192984663E-01 -1.181079780659E-01
      9 F   1 H     2.327192984663E-01 -1.181079780659E-01  3.560445084125E-01
     10 F   1 H     3.560445084125E-01 -2.327192984663E-01  1.181079780659E-01
     11 F   1 H    -2.327192984663E-01  1.181079780659E-01  3.560445084125E-01
     12 F   1 H    -3.560445084125E-01 -2.327192984663E-01 -1.181079780659E-01
     13 T   1 H     2.327571878672E-01 -3.560525342091E-01  1.181190693911E-01
     14 F   1 H    -2.327571878672E-01  3.560525342091E-01  1.181190693911E-01
     15 F   1 H     2.327571878672E-01  3.560525342091E-01 -1.181190693911E-01
     16 F   1 H    -2.327571878672E-01 -3.560525342091E-01 -1.181190693911E-01
     17 F   1 H     1.181190693911E-01  2.327571878672E-01 -3.560525342091E-01
     18 F   1 H    -3.560525342091E-01  1.181190693911E-01  2.327571878672E-01
     19 F   1 H    -1.181190693911E-01 -2.327571878672E-01 -3.560525342091E-01
     20 F   1 H     3.560525342091E-01  1.181190693911E-01 -2.327571878672E-01
     21 F   1 H     1.181190693911E-01 -2.327571878672E-01  3.560525342091E-01
     22 F   1 H     3.560525342091E-01 -1.181190693911E-01  2.327571878672E-01
     23 F   1 H    -1.181190693911E-01  2.327571878672E-01  3.560525342091E-01
     24 F   1 H    -3.560525342091E-01 -1.181190693911E-01 -2.327571878672E-01
     25 T   1 H     1.043641213612E-01  4.086171080964E-01  3.092566219440E-02
     26 F   1 H    -1.043641213612E-01 -4.086171080964E-01  3.092566219440E-02
     27 F   1 H     1.043641213612E-01 -4.086171080964E-01 -3.092566219440E-02
     28 F   1 H    -1.043641213612E-01  4.086171080964E-01 -3.092566219440E-02
     29 F   1 H     3.092566219440E-02  1.043641213612E-01  4.086171080964E-01
     30 F   1 H     4.086171080964E-01  3.092566219440E-02  1.043641213612E-01
     31 F   1 H    -3.092566219440E-02 -1.043641213612E-01  4.086171080964E-01
     32 F   1 H    -4.086171080964E-01  3.092566219440E-02 -1.043641213612E-01
     33 F   1 H     3.092566219440E-02 -1.043641213612E-01 -4.086171080964E-01
     34 F   1 H    -4.086171080964E-01 -3.092566219440E-02  1.043641213612E-01
     35 F   1 H    -3.092566219440E-02  1.043641213612E-01 -4.086171080964E-01
     36 F   1 H     4.086171080964E-01 -3.092566219440E-02 -1.043641213612E-01
     37 T   1 H     1.232514360974E-01  3.660297234394E-01  1.231473059647E-01
     38 F   1 H    -1.232514360974E-01 -3.660297234394E-01  1.231473059647E-01
     39 F   1 H     1.232514360974E-01 -3.660297234394E-01 -1.231473059647E-01
     40 F   1 H    -1.232514360974E-01  3.660297234394E-01 -1.231473059647E-01
     41 F   1 H     1.231473059647E-01  1.232514360974E-01  3.660297234394E-01
     42 F   1 H     3.660297234394E-01  1.231473059647E-01  1.232514360974E-01
     43 F   1 H    -1.231473059647E-01 -1.232514360974E-01  3.660297234394E-01
     44 F   1 H    -3.660297234394E-01  1.231473059647E-01 -1.232514360974E-01
     45 F   1 H     1.231473059647E-01 -1.232514360974E-01 -3.660297234394E-01
     46 F   1 H    -3.660297234394E-01 -1.231473059647E-01  1.232514360974E-01
     47 F   1 H    -1.231473059647E-01  1.232514360974E-01 -3.660297234394E-01
     48 F   1 H     3.660297234394E-01 -1.231473059647E-01 -1.232514360974E-01
     49 T   1 H     3.097666166408E-02  4.085755378805E-01  1.044102156328E-01
     50 F   1 H    -3.097666166408E-02 -4.085755378805E-01  1.044102156328E-01
     51 F   1 H     3.097666166408E-02 -4.085755378805E-01 -1.044102156328E-01
     52 F   1 H    -3.097666166408E-02  4.085755378805E-01 -1.044102156328E-01
     53 F   1 H     1.044102156328E-01  3.097666166408E-02  4.085755378805E-01
     54 F   1 H     4.085755378805E-01  1.044102156328E-01  3.097666166408E-02
     55 F   1 H    -1.044102156328E-01 -3.097666166408E-02  4.085755378805E-01
     56 F   1 H    -4.085755378805E-01  1.044102156328E-01 -3.097666166408E-02
     57 F   1 H     1.044102156328E-01 -3.097666166408E-02 -4.085755378805E-01
     58 F   1 H    -4.085755378805E-01 -1.044102156328E-01  3.097666166408E-02
     59 F   1 H    -1.044102156328E-01  3.097666166408E-02 -4.085755378805E-01
     60 F   1 H     4.085755378805E-01 -1.044102156328E-01 -3.097666166408E-02
     61 T 230 ZN   -5.000000000000E-01  0.000000000000E+00 -2.500260292244E-01
     62 F 230 ZN   -5.000000000000E-01  0.000000000000E+00  2.500260292244E-01
     63 F 230 ZN   -2.500260292244E-01  5.000000000000E-01  0.000000000000E+00
     64 F 230 ZN    0.000000000000E+00 -2.500260292244E-01  5.000000000000E-01
     65 F 230 ZN    2.500260292244E-01  5.000000000000E-01  0.000000000000E+00
     66 F 230 ZN    0.000000000000E+00  2.500260292244E-01  5.000000000000E-01
     67 T   6 C     1.221392823876E-01  4.922240893267E-01  1.221129535318E-01
     68 F   6 C    -1.221392823876E-01 -4.922240893267E-01  1.221129535318E-01
     69 F   6 C     1.221392823876E-01 -4.922240893267E-01 -1.221129535318E-01
     70 F   6 C    -1.221392823876E-01  4.922240893267E-01 -1.221129535318E-01
     71 F   6 C     1.221129535318E-01  1.221392823876E-01  4.922240893267E-01
     72 F   6 C     4.922240893267E-01  1.221129535318E-01  1.221392823876E-01
     73 F   6 C    -1.221129535318E-01 -1.221392823876E-01  4.922240893267E-01
     74 F   6 C    -4.922240893267E-01  1.221129535318E-01 -1.221392823876E-01
     75 F   6 C     1.221129535318E-01 -1.221392823876E-01 -4.922240893267E-01
     76 F   6 C    -4.922240893267E-01 -1.221129535318E-01  1.221392823876E-01
     77 F   6 C    -1.221129535318E-01  1.221392823876E-01 -4.922240893267E-01
     78 F   6 C     4.922240893267E-01 -1.221129535318E-01 -1.221392823876E-01
     79 T   6 C     1.326472647300E-01 -3.994021822514E-01  1.892661768262E-01
     80 F   6 C    -1.326472647300E-01  3.994021822514E-01  1.892661768262E-01
     81 F   6 C     1.326472647300E-01  3.994021822514E-01 -1.892661768262E-01
     82 F   6 C    -1.326472647300E-01 -3.994021822514E-01 -1.892661768262E-01
     83 F   6 C     1.892661768262E-01  1.326472647300E-01 -3.994021822514E-01
     84 F   6 C    -3.994021822514E-01  1.892661768262E-01  1.326472647300E-01
     85 F   6 C    -1.892661768262E-01 -1.326472647300E-01 -3.994021822514E-01
     86 F   6 C     3.994021822514E-01  1.892661768262E-01 -1.326472647300E-01
     87 F   6 C     1.892661768262E-01 -1.326472647300E-01  3.994021822514E-01
     88 F   6 C     3.994021822514E-01 -1.892661768262E-01  1.326472647300E-01
     89 F   6 C    -1.892661768262E-01  1.326472647300E-01  3.994021822514E-01
     90 F   6 C    -3.994021822514E-01 -1.892661768262E-01 -1.326472647300E-01
     91 T   6 C     9.362724018096E-02  4.145774106206E-01  9.359413479164E-02
     92 F   6 C    -9.362724018096E-02 -4.145774106206E-01  9.359413479164E-02
     93 F   6 C     9.362724018096E-02 -4.145774106206E-01 -9.359413479164E-02
     94 F   6 C    -9.362724018096E-02  4.145774106206E-01 -9.359413479164E-02
     95 F   6 C     9.359413479164E-02  9.362724018096E-02  4.145774106206E-01
     96 F   6 C     4.145774106206E-01  9.359413479164E-02  9.362724018096E-02
     97 F   6 C    -9.359413479164E-02 -9.362724018096E-02  4.145774106206E-01
     98 F   6 C    -4.145774106206E-01  9.359413479164E-02 -9.362724018096E-02
     99 F   6 C     9.359413479164E-02 -9.362724018096E-02 -4.145774106206E-01
    100 F   6 C    -4.145774106206E-01 -9.359413479164E-02  9.362724018096E-02
    101 F   6 C    -9.359413479164E-02  9.362724018096E-02 -4.145774106206E-01
    102 F   6 C     4.145774106206E-01 -9.359413479164E-02 -9.362724018096E-02
    103 T   7 N     9.044140449654E-02 -4.681323224772E-01  1.824613322996E-01
    104 F   7 N    -9.044140449654E-02  4.681323224772E-01  1.824613322996E-01
    105 F   7 N     9.044140449654E-02  4.681323224772E-01 -1.824613322996E-01
    106 F   7 N    -9.044140449654E-02 -4.681323224772E-01 -1.824613322996E-01
    107 F   7 N     1.824613322996E-01  9.044140449654E-02 -4.681323224772E-01
    108 F   7 N    -4.681323224772E-01  1.824613322996E-01  9.044140449654E-02
    109 F   7 N    -1.824613322996E-01 -9.044140449654E-02 -4.681323224772E-01
    110 F   7 N     4.681323224772E-01  1.824613322996E-01 -9.044140449654E-02
    111 F   7 N     1.824613322996E-01 -9.044140449654E-02  4.681323224772E-01
    112 F   7 N     4.681323224772E-01 -1.824613322996E-01  9.044140449654E-02
    113 F   7 N    -1.824613322996E-01  9.044140449654E-02  4.681323224772E-01
    114 F   7 N    -4.681323224772E-01 -1.824613322996E-01 -9.044140449654E-02
    115 T   6 C     1.892944955227E-01 -3.994058418061E-01  1.326419467535E-01
    116 F   6 C    -1.892944955227E-01  3.994058418061E-01  1.326419467535E-01
    117 F   6 C     1.892944955227E-01  3.994058418061E-01 -1.326419467535E-01
    118 F   6 C    -1.892944955227E-01 -3.994058418061E-01 -1.326419467535E-01
    119 F   6 C     1.326419467535E-01  1.892944955227E-01 -3.994058418061E-01
    120 F   6 C    -3.994058418061E-01  1.326419467535E-01  1.892944955227E-01
    121 F   6 C    -1.326419467535E-01 -1.892944955227E-01 -3.994058418061E-01
    122 F   6 C     3.994058418061E-01  1.326419467535E-01 -1.892944955227E-01
    123 F   6 C     1.326419467535E-01 -1.892944955227E-01  3.994058418061E-01
    124 F   6 C     3.994058418061E-01 -1.326419467535E-01  1.892944955227E-01
    125 F   6 C    -1.326419467535E-01  1.892944955227E-01  3.994058418061E-01
    126 F   6 C    -3.994058418061E-01 -1.326419467535E-01 -1.892944955227E-01
    127 T   7 N     1.825027600295E-01 -4.681380705208E-01  9.043735939573E-02
    128 F   7 N    -1.825027600295E-01  4.681380705208E-01  9.043735939573E-02
    129 F   7 N     1.825027600295E-01  4.681380705208E-01 -9.043735939573E-02
    130 F   7 N    -1.825027600295E-01 -4.681380705208E-01 -9.043735939573E-02
    131 F   7 N     9.043735939573E-02  1.825027600295E-01 -4.681380705208E-01
    132 F   7 N    -4.681380705208E-01  9.043735939573E-02  1.825027600295E-01
    133 F   7 N    -9.043735939573E-02 -1.825027600295E-01 -4.681380705208E-01
    134 F   7 N     4.681380705208E-01  9.043735939573E-02 -1.825027600295E-01
    135 F   7 N     9.043735939573E-02 -1.825027600295E-01  4.681380705208E-01
    136 F   7 N     4.681380705208E-01 -9.043735939573E-02  1.825027600295E-01
    137 F   7 N    -9.043735939573E-02  1.825027600295E-01  4.681380705208E-01
    138 F   7 N    -4.681380705208E-01 -9.043735939573E-02 -1.825027600295E-01

 T = ATOM BELONGING TO THE ASYMMETRIC UNIT
 *******************************************************************************
 * GEOMETRY EDITING - INPUT COORDINATES ARE GIVEN IN ANGSTROM         
 *******************************************************************************

 GEOMETRY NOW FULLY CONSISTENT WITH THE GROUP
 INFORMATION **** NEW DEFAULT **** FINALRUN 4 FOR GEOMETRY OPTIMIZATIONS
 INFORMATION **** NEW DEFAULT **** OPTGEOM OPTIMIZES BOTH ATOMIC COORDINATES AND CELL PARAMETERS
 INFORMATION **** NEW DEFAULT **** TOL. ON ATOMIC DISP TO REDEFINE REF. GEOMETRY: 0.8 Angs
 INFORMATION **** NEW DEFAULT **** N POINTS TO REDEFINE REF. GEOMETRY: N OF OPT DEGS OF FREEDOM
 INFORMATION **** NEW DEFAULT **** TOL. ON ENERGY TO REDEFINE REF. GEOMETRY: 10**-3*(5*N. ATOMS)

 IMPORTANT INFORMATION:
 THE COORDINATE SYSTEM ADOPTED IN THE OPTIMIZATION IS NOT IN
 GENERAL HOMOGENEOUS UNITS. FOR THIS REASON THE GRADIENT AND 
 HESSIAN MATRIX IN TERMS OF THIS SYSTEM ARE GIVEN WITHOUT
 UNITS. FOR MORE DETAILS SEE THE MANUAL.

 INITIAL TRUST RADIUS         0.50000 MAXIMUM TRUST RADIUS               4.00000
 MAXIMUM GRADIENT COMPONENT   0.00045 MAXIMUM DISPLACEMENT COMPONENT     0.00180
 R.M.S. OF GRADIENT COMPONENT 0.00030 R.M.S. OF DISPLACEMENT COMPONENTS  0.00120
 THRESHOLD ON ENERGY CHANGE 0.100E-06 EXTRAPOLATING POLYNOMIAL ORDER           2
 MAXIMUM ALLOWED NUMBER OF STEPS   -1 SORTING OF ENERGY POINTS:               NO
 ANALYTICAL  GRADIENT                 HESSIAN UPDATING                      BFGS
 STEP SIZE NUMERICAL GRADIENT 0.00100
 INITIAL HESSIAN MATRIX: SCHLEGEL MODEL 2
 *******************************************************************************


 ELAELAELAELAELAELAELAELAELAELAELAELAELAELAELAELAELAELAELAELAELAELAELAELAELAELA

                       ELASTIC CALCULATION

 INFORMATION **** TOLDEX ****  CONVERGENCE CRITERION FOR RMS DISPLACEMENT MODIFIED  6.200000E-04
 INFORMATION **** TOLDEG **** MODIFY CONVERGENCE CRITERION FOR RMS GRADIENT  3.000000E-04
 INFORMATION **** TOLDEE **** CONVERGENCE CRITERION FOR ENERGY MODIFIED: 10**-           8

 GCALCO - MAX INDICES DIRECT LATTICE VECTOR    14    14    14
 NO.OF VECTORS CREATED 6999 STARS  122 RMAX   304.45703 BOHR

 GEOMETRY FOR WAVE FUNCTION - DIMENSIONALITY OF THE SYSTEM    3
 (NON PERIODIC DIRECTION: LATTICE PARAMETER FORMALLY SET TO 500)
 *******************************************************************************
 LATTICE PARAMETERS (ANGSTROMS AND DEGREES) - BOHR = 0.5291772083 ANGSTROM
 PRIMITIVE CELL - CENTRING CODE 6/0 VOLUME=  2490.384483 - DENSITY  0.904 g/cm^3
         A              B              C           ALPHA      BETA       GAMMA 
    14.78981577    14.78981577    14.78981577   109.471221 109.471221 109.471221
 *******************************************************************************
 ATOMS IN THE ASYMMETRIC UNIT   12 - ATOMS IN THE UNIT CELL:  138
     ATOM                 X/A                 Y/B                 Z/C    
 *******************************************************************************
      1 T   1 H    -1.233252099462E-01  3.508272765322E-01 -2.379365303466E-01
      2 F   1 H    -4.112361931213E-01  1.146113204004E-01  2.379365303466E-01
      3 F   1 H     1.233252099462E-01 -1.146113204004E-01  4.741524864784E-01
      4 F   1 H     4.112361931213E-01 -3.508272765322E-01 -4.741524864784E-01
      5 F   1 H    -2.379365303466E-01 -1.233252099462E-01  3.508272765322E-01
      6 F   1 H     3.508272765322E-01 -2.379365303466E-01 -1.233252099462E-01
      7 F   1 H    -4.741524864784E-01  4.112361931213E-01 -3.508272765322E-01
      8 F   1 H     1.146113204004E-01  2.379365303466E-01 -4.112361931213E-01
      9 F   1 H     2.379365303466E-01 -4.112361931213E-01  1.146113204004E-01
     10 F   1 H    -1.146113204004E-01  4.741524864784E-01  1.233252099462E-01
     11 F   1 H     4.741524864784E-01  1.233252099462E-01 -1.146113204004E-01
     12 F   1 H    -3.508272765322E-01 -4.741524864784E-01  4.112361931213E-01
     13 T   1 H    -2.379334648179E-01  3.508762572584E-01 -1.232953463418E-01
     14 F   1 H     4.741716036002E-01 -1.146381184761E-01  1.232953463418E-01
     15 F   1 H     2.379334648179E-01  1.146381184761E-01 -4.111902779237E-01
     16 F   1 H    -4.741716036002E-01 -3.508762572584E-01  4.111902779237E-01
     17 F   1 H    -1.232953463418E-01 -2.379334648179E-01  3.508762572584E-01
     18 F   1 H     3.508762572584E-01 -1.232953463418E-01 -2.379334648179E-01
     19 F   1 H     4.111902779237E-01 -4.741716036002E-01 -3.508762572584E-01
     20 F   1 H    -1.146381184761E-01  1.232953463418E-01  4.741716036002E-01
     21 F   1 H     1.232953463418E-01  4.741716036002E-01 -1.146381184761E-01
     22 F   1 H     1.146381184761E-01 -4.111902779237E-01  2.379334648179E-01
     23 F   1 H    -4.111902779237E-01  2.379334648179E-01  1.146381184761E-01
     24 F   1 H    -3.508762572584E-01  4.111902779237E-01 -4.741716036002E-01
     25 T   1 H     4.395427702908E-01  1.352897835556E-01 -4.870187705424E-01
     26 F   1 H    -3.776914459020E-01 -7.343845916679E-02  4.870187705424E-01
     27 F   1 H    -4.395427702908E-01  7.343845916679E-02 -3.042529867352E-01
     28 F   1 H     3.776914459020E-01 -1.352897835556E-01  3.042529867352E-01
     29 F   1 H    -4.870187705424E-01  4.395427702908E-01  1.352897835556E-01
     30 F   1 H     1.352897835556E-01 -4.870187705424E-01  4.395427702908E-01
     31 F   1 H     3.042529867352E-01  3.776914459020E-01 -1.352897835556E-01
     32 F   1 H    -7.343845916679E-02  4.870187705424E-01 -3.776914459020E-01
     33 F   1 H     4.870187705424E-01 -3.776914459020E-01 -7.343845916679E-02
     34 F   1 H     7.343845916679E-02 -3.042529867352E-01 -4.395427702908E-01
     35 F   1 H    -3.042529867352E-01 -4.395427702908E-01  7.343845916679E-02
     36 F   1 H    -1.352897835556E-01  3.042529867352E-01  3.776914459020E-01
     37 T   1 H     4.891770294042E-01  2.463987420621E-01  4.892811595369E-01
     38 F   1 H    -2.428824174747E-01 -1.041301326984E-04 -4.892811595369E-01
     39 F   1 H    -4.891770294042E-01  1.041301326984E-04 -2.427782873420E-01
     40 F   1 H     2.428824174747E-01 -2.463987420621E-01  2.427782873420E-01
     41 F   1 H     4.892811595369E-01  4.891770294042E-01  2.463987420621E-01
     42 F   1 H     2.463987420621E-01  4.892811595369E-01  4.891770294042E-01
     43 F   1 H     2.427782873420E-01  2.428824174747E-01 -2.463987420621E-01
     44 F   1 H    -1.041301326984E-04 -4.892811595369E-01 -2.428824174747E-01
     45 F   1 H    -4.892811595369E-01 -2.428824174747E-01 -1.041301326984E-04
     46 F   1 H     1.041301326984E-04 -2.427782873420E-01 -4.891770294042E-01
     47 F   1 H    -2.427782873420E-01 -4.891770294042E-01  1.041301326984E-04
     48 F   1 H    -2.463987420621E-01  2.427782873420E-01  2.428824174747E-01
     49 T   1 H    -4.870142464867E-01  1.353868772969E-01  4.395521995445E-01
     50 F   1 H    -3.041653222476E-01  7.343355396872E-02 -4.395521995445E-01
     51 F   1 H     4.870142464867E-01 -7.343355396872E-02 -3.775988762164E-01
     52 F   1 H     3.041653222476E-01 -1.353868772969E-01  3.775988762164E-01
     53 F   1 H     4.395521995445E-01 -4.870142464867E-01  1.353868772969E-01
     54 F   1 H     1.353868772969E-01  4.395521995445E-01 -4.870142464867E-01
     55 F   1 H     3.775988762164E-01  3.041653222476E-01 -1.353868772969E-01
     56 F   1 H     7.343355396872E-02 -4.395521995445E-01 -3.041653222476E-01
     57 F   1 H    -4.395521995445E-01 -3.041653222476E-01  7.343355396872E-02
     58 F   1 H    -7.343355396872E-02 -3.775988762164E-01  4.870142464867E-01
     59 F   1 H    -3.775988762164E-01  4.870142464867E-01 -7.343355396872E-02
     60 F   1 H    -1.353868772969E-01  3.775988762164E-01  3.041653222476E-01
     61 T 230 ZN   -2.500260292244E-01  2.499739707756E-01 -5.000000000000E-01
     62 F 230 ZN    2.500260292244E-01 -2.499739707756E-01 -5.000000000000E-01
     63 F 230 ZN   -5.000000000000E-01 -2.500260292244E-01  2.499739707756E-01
     64 F 230 ZN    2.499739707756E-01 -5.000000000000E-01 -2.500260292244E-01
     65 F 230 ZN    5.000000000000E-01  2.500260292244E-01 -2.499739707756E-01
     66 F 230 ZN   -2.499739707756E-01 -5.000000000000E-01  2.500260292244E-01
     67 T   6 C    -3.856629571415E-01  2.442522359195E-01 -3.856366282857E-01
     68 F   6 C    -3.701111357948E-01 -2.632885578714E-05  3.856366282857E-01
     69 F   6 C     3.856629571415E-01  2.632885578714E-05 -3.700848069390E-01
     70 F   6 C     3.701111357948E-01 -2.442522359195E-01  3.700848069390E-01
     71 F   6 C    -3.856366282857E-01 -3.856629571415E-01  2.442522359195E-01
     72 F   6 C     2.442522359195E-01 -3.856366282857E-01 -3.856629571415E-01
     73 F   6 C     3.700848069390E-01  3.701111357948E-01 -2.442522359195E-01
     74 F   6 C    -2.632885578714E-05  3.856366282857E-01 -3.701111357948E-01
     75 F   6 C     3.856366282857E-01 -3.701111357948E-01 -2.632885578711E-05
     76 F   6 C     2.632885578714E-05 -3.700848069390E-01  3.856629571415E-01
     77 F   6 C    -3.700848069390E-01  3.856629571415E-01  2.632885578711E-05
     78 F   6 C    -2.442522359195E-01  3.700848069390E-01  3.701111357948E-01
     79 T   6 C    -2.101360054252E-01  3.219134415563E-01 -2.667549175214E-01
     80 F   6 C    -4.113316409224E-01  5.661891209619E-02  2.667549175214E-01
     81 F   6 C     2.101360054252E-01 -5.661891209619E-02 -4.679505530186E-01
     82 F   6 C     4.113316409224E-01 -3.219134415563E-01  4.679505530186E-01
     83 F   6 C    -2.667549175214E-01 -2.101360054252E-01  3.219134415563E-01
     84 F   6 C     3.219134415563E-01 -2.667549175214E-01 -2.101360054252E-01
     85 F   6 C     4.679505530186E-01  4.113316409224E-01 -3.219134415563E-01
     86 F   6 C     5.661891209619E-02  2.667549175214E-01 -4.113316409224E-01
     87 F   6 C     2.667549175214E-01 -4.113316409224E-01  5.661891209619E-02
     88 F   6 C    -5.661891209619E-02 -4.679505530186E-01  2.101360054252E-01
     89 F   6 C    -4.679505530186E-01  2.101360054252E-01 -5.661891209619E-02
     90 F   6 C    -3.219134415563E-01  4.679505530186E-01  4.113316409224E-01
     91 T   6 C    -4.918284545877E-01  1.872213749726E-01 -4.917953491984E-01
     92 F   6 C    -3.209832758290E-01 -3.310538931259E-05  4.917953491984E-01
     93 F   6 C     4.918284545877E-01  3.310538931249E-05 -3.209501704397E-01
     94 F   6 C     3.209832758290E-01 -1.872213749726E-01  3.209501704397E-01
     95 F   6 C    -4.917953491984E-01 -4.918284545877E-01  1.872213749726E-01
     96 F   6 C     1.872213749726E-01 -4.917953491984E-01 -4.918284545877E-01
     97 F   6 C     3.209501704397E-01  3.209832758290E-01 -1.872213749726E-01
     98 F   6 C    -3.310538931259E-05  4.917953491984E-01 -3.209832758290E-01
     99 F   6 C     4.917953491984E-01 -3.209832758290E-01 -3.310538931260E-05
    100 F   6 C     3.310538931260E-05 -3.209501704397E-01  4.918284545877E-01
    101 F   6 C    -3.209501704397E-01  4.918284545877E-01  3.310538931259E-05
    102 F   6 C    -1.872213749726E-01  3.209501704397E-01  3.209832758290E-01
    103 T   7 N    -2.856709901775E-01  2.729027367962E-01 -3.776909179806E-01
    104 F   7 N    -3.494063452232E-01  9.201992780309E-02  3.776909179806E-01
    105 F   7 N     2.856709901775E-01 -9.201992780309E-02 -4.414262730263E-01
    106 F   7 N     3.494063452232E-01 -2.729027367962E-01  4.414262730263E-01
    107 F   7 N    -3.776909179806E-01 -2.856709901775E-01  2.729027367962E-01
    108 F   7 N     2.729027367962E-01 -3.776909179806E-01 -2.856709901775E-01
    109 F   7 N     4.414262730263E-01  3.494063452232E-01 -2.729027367962E-01
    110 F   7 N     9.201992780309E-02  3.776909179806E-01 -3.494063452232E-01
    111 F   7 N     3.776909179806E-01 -3.494063452232E-01  9.201992780309E-02
    112 F   7 N    -9.201992780309E-02 -4.414262730263E-01  2.856709901775E-01
    113 F   7 N    -4.414262730263E-01  2.856709901775E-01 -9.201992780309E-02
    114 F   7 N    -2.729027367962E-01  4.414262730263E-01  3.494063452232E-01
    115 T   6 C    -2.667638950526E-01  3.219364422761E-01 -2.101113462834E-01
    116 F   6 C    -4.679522114404E-01 -5.665254876919E-02  2.101113462834E-01
    117 F   6 C     2.667638950526E-01  5.665254876919E-02 -4.112996626713E-01
    118 F   6 C     4.679522114404E-01 -3.219364422761E-01  4.112996626713E-01
    119 F   6 C    -2.101113462834E-01 -2.667638950526E-01  3.219364422761E-01
    120 F   6 C     3.219364422761E-01 -2.101113462834E-01 -2.667638950526E-01
    121 F   6 C     4.112996626713E-01  4.679522114404E-01 -3.219364422761E-01
    122 F   6 C    -5.665254876919E-02  2.101113462834E-01 -4.679522114404E-01
    123 F   6 C     2.101113462834E-01 -4.679522114404E-01 -5.665254876919E-02
    124 F   6 C     5.665254876919E-02 -4.112996626713E-01  2.667638950526E-01
    125 F   6 C    -4.112996626713E-01  2.667638950526E-01  5.665254876919E-02
    126 F   6 C    -3.219364422761E-01  4.112996626713E-01  4.679522114404E-01
    127 T   7 N    -3.777007111251E-01  2.729401194252E-01 -2.856353104913E-01
    128 F   7 N    -4.414245700835E-01 -9.206540063377E-02  2.856353104913E-01
    129 F   7 N     3.777007111251E-01  9.206540063377E-02 -3.493591694497E-01
    130 F   7 N     4.414245700835E-01 -2.729401194252E-01  3.493591694497E-01
    131 F   7 N    -2.856353104913E-01 -3.777007111251E-01  2.729401194252E-01
    132 F   7 N     2.729401194252E-01 -2.856353104913E-01 -3.777007111251E-01
    133 F   7 N     3.493591694497E-01  4.414245700835E-01 -2.729401194252E-01
    134 F   7 N    -9.206540063377E-02  2.856353104913E-01 -4.414245700835E-01
    135 F   7 N     2.856353104913E-01 -4.414245700835E-01 -9.206540063377E-02
    136 F   7 N     9.206540063377E-02 -3.493591694497E-01  3.777007111251E-01
    137 F   7 N    -3.493591694497E-01  3.777007111251E-01  9.206540063377E-02
    138 F   7 N    -2.729401194252E-01  3.493591694497E-01  4.414245700835E-01

 TRANSFORMATION MATRIX PRIMITIVE-CRYSTALLOGRAPHIC CELL
  0.0000  1.0000  1.0000  1.0000  0.0000  1.0000  1.0000  1.0000  0.0000

 *******************************************************************************
 CRYSTALLOGRAPHIC CELL (VOLUME=       4980.76896505)
         A              B              C           ALPHA      BETA       GAMMA 
    17.07780823    17.07780823    17.07780823    90.000000  90.000000  90.000000

 COORDINATES IN THE CRYSTALLOGRAPHIC CELL
     ATOM                 X/A                 Y/B                 Z/C    
 *******************************************************************************
      1 T   1 H     1.181079780659E-01 -3.560445084125E-01  2.327192984663E-01
      2 F   1 H    -1.181079780659E-01  3.560445084125E-01  2.327192984663E-01
      3 F   1 H     1.181079780659E-01  3.560445084125E-01 -2.327192984663E-01
      4 F   1 H    -1.181079780659E-01 -3.560445084125E-01 -2.327192984663E-01
      5 F   1 H     2.327192984663E-01  1.181079780659E-01 -3.560445084125E-01
      6 F   1 H    -3.560445084125E-01  2.327192984663E-01  1.181079780659E-01
      7 F   1 H    -2.327192984663E-01 -1.181079780659E-01 -3.560445084125E-01
      8 F   1 H     3.560445084125E-01  2.327192984663E-01 -1.181079780659E-01
      9 F   1 H     2.327192984663E-01 -1.181079780659E-01  3.560445084125E-01
     10 F   1 H     3.560445084125E-01 -2.327192984663E-01  1.181079780659E-01
     11 F   1 H    -2.327192984663E-01  1.181079780659E-01  3.560445084125E-01
     12 F   1 H    -3.560445084125E-01 -2.327192984663E-01 -1.181079780659E-01
     13 T   1 H     2.327571878672E-01 -3.560525342091E-01  1.181190693911E-01
     14 F   1 H    -2.327571878672E-01  3.560525342091E-01  1.181190693911E-01
     15 F   1 H     2.327571878672E-01  3.560525342091E-01 -1.181190693911E-01
     16 F   1 H    -2.327571878672E-01 -3.560525342091E-01 -1.181190693911E-01
     17 F   1 H     1.181190693911E-01  2.327571878672E-01 -3.560525342091E-01
     18 F   1 H    -3.560525342091E-01  1.181190693911E-01  2.327571878672E-01
     19 F   1 H    -1.181190693911E-01 -2.327571878672E-01 -3.560525342091E-01
     20 F   1 H     3.560525342091E-01  1.181190693911E-01 -2.327571878672E-01
     21 F   1 H     1.181190693911E-01 -2.327571878672E-01  3.560525342091E-01
     22 F   1 H     3.560525342091E-01 -1.181190693911E-01  2.327571878672E-01
     23 F   1 H    -1.181190693911E-01  2.327571878672E-01  3.560525342091E-01
     24 F   1 H    -3.560525342091E-01 -1.181190693911E-01 -2.327571878672E-01
     25 T   1 H     1.043641213612E-01  4.086171080964E-01  3.092566219440E-02
     26 F   1 H    -1.043641213612E-01 -4.086171080964E-01  3.092566219440E-02
     27 F   1 H     1.043641213612E-01 -4.086171080964E-01 -3.092566219440E-02
     28 F   1 H    -1.043641213612E-01  4.086171080964E-01 -3.092566219440E-02
     29 F   1 H     3.092566219440E-02  1.043641213612E-01  4.086171080964E-01
     30 F   1 H     4.086171080964E-01  3.092566219440E-02  1.043641213612E-01
     31 F   1 H    -3.092566219440E-02 -1.043641213612E-01  4.086171080964E-01
     32 F   1 H    -4.086171080964E-01  3.092566219440E-02 -1.043641213612E-01
     33 F   1 H     3.092566219440E-02 -1.043641213612E-01 -4.086171080964E-01
     34 F   1 H    -4.086171080964E-01 -3.092566219440E-02  1.043641213612E-01
     35 F   1 H    -3.092566219440E-02  1.043641213612E-01 -4.086171080964E-01
     36 F   1 H     4.086171080964E-01 -3.092566219440E-02 -1.043641213612E-01
     37 T   1 H     1.232514360974E-01  3.660297234394E-01  1.231473059647E-01
     38 F   1 H    -1.232514360974E-01 -3.660297234394E-01  1.231473059647E-01
     39 F   1 H     1.232514360974E-01 -3.660297234394E-01 -1.231473059647E-01
     40 F   1 H    -1.232514360974E-01  3.660297234394E-01 -1.231473059647E-01
     41 F   1 H     1.231473059647E-01  1.232514360974E-01  3.660297234394E-01
     42 F   1 H     3.660297234394E-01  1.231473059647E-01  1.232514360974E-01
     43 F   1 H    -1.231473059647E-01 -1.232514360974E-01  3.660297234394E-01
     44 F   1 H    -3.660297234394E-01  1.231473059647E-01 -1.232514360974E-01
     45 F   1 H     1.231473059647E-01 -1.232514360974E-01 -3.660297234394E-01
     46 F   1 H    -3.660297234394E-01 -1.231473059647E-01  1.232514360974E-01
     47 F   1 H    -1.231473059647E-01  1.232514360974E-01 -3.660297234394E-01
     48 F   1 H     3.660297234394E-01 -1.231473059647E-01 -1.232514360974E-01
     49 T   1 H     3.097666166408E-02  4.085755378805E-01  1.044102156328E-01
     50 F   1 H    -3.097666166408E-02 -4.085755378805E-01  1.044102156328E-01
     51 F   1 H     3.097666166408E-02 -4.085755378805E-01 -1.044102156328E-01
     52 F   1 H    -3.097666166408E-02  4.085755378805E-01 -1.044102156328E-01
     53 F   1 H     1.044102156328E-01  3.097666166408E-02  4.085755378805E-01
     54 F   1 H     4.085755378805E-01  1.044102156328E-01  3.097666166408E-02
     55 F   1 H    -1.044102156328E-01 -3.097666166408E-02  4.085755378805E-01
     56 F   1 H    -4.085755378805E-01  1.044102156328E-01 -3.097666166408E-02
     57 F   1 H     1.044102156328E-01 -3.097666166408E-02 -4.085755378805E-01
     58 F   1 H    -4.085755378805E-01 -1.044102156328E-01  3.097666166408E-02
     59 F   1 H    -1.044102156328E-01  3.097666166408E-02 -4.085755378805E-01
     60 F   1 H     4.085755378805E-01 -1.044102156328E-01 -3.097666166408E-02
     61 T 230 ZN   -5.000000000000E-01  0.000000000000E+00 -2.500260292244E-01
     62 F 230 ZN   -5.000000000000E-01  0.000000000000E+00  2.500260292244E-01
     63 F 230 ZN   -2.500260292244E-01 -5.000000000000E-01  0.000000000000E+00
     64 F 230 ZN   -2.752131715785E-17 -2.500260292244E-01 -5.000000000000E-01
     65 F 230 ZN    2.500260292244E-01 -5.000000000000E-01 -5.504263431570E-17
     66 F 230 ZN    0.000000000000E+00  2.500260292244E-01 -5.000000000000E-01
     67 T   6 C     1.221392823876E-01  4.922240893267E-01  1.221129535318E-01
     68 F   6 C    -1.221392823876E-01 -4.922240893267E-01  1.221129535318E-01
     69 F   6 C     1.221392823876E-01 -4.922240893267E-01 -1.221129535318E-01
     70 F   6 C    -1.221392823876E-01  4.922240893267E-01 -1.221129535318E-01
     71 F   6 C     1.221129535318E-01  1.221392823876E-01  4.922240893267E-01
     72 F   6 C     4.922240893267E-01  1.221129535318E-01  1.221392823876E-01
     73 F   6 C    -1.221129535318E-01 -1.221392823876E-01  4.922240893267E-01
     74 F   6 C    -4.922240893267E-01  1.221129535318E-01 -1.221392823876E-01
     75 F   6 C     1.221129535318E-01 -1.221392823876E-01 -4.922240893267E-01
     76 F   6 C    -4.922240893267E-01 -1.221129535318E-01  1.221392823876E-01
     77 F   6 C    -1.221129535318E-01  1.221392823876E-01 -4.922240893267E-01
     78 F   6 C     4.922240893267E-01 -1.221129535318E-01 -1.221392823876E-01
     79 T   6 C     1.326472647300E-01 -3.994021822514E-01  1.892661768262E-01
     80 F   6 C    -1.326472647300E-01  3.994021822514E-01  1.892661768262E-01
     81 F   6 C     1.326472647300E-01  3.994021822514E-01 -1.892661768262E-01
     82 F   6 C    -1.326472647300E-01 -3.994021822514E-01 -1.892661768262E-01
     83 F   6 C     1.892661768262E-01  1.326472647300E-01 -3.994021822514E-01
     84 F   6 C    -3.994021822514E-01  1.892661768262E-01  1.326472647300E-01
     85 F   6 C    -1.892661768262E-01 -1.326472647300E-01 -3.994021822514E-01
     86 F   6 C     3.994021822514E-01  1.892661768262E-01 -1.326472647300E-01
     87 F   6 C     1.892661768262E-01 -1.326472647300E-01  3.994021822514E-01
     88 F   6 C     3.994021822514E-01 -1.892661768262E-01  1.326472647300E-01
     89 F   6 C    -1.892661768262E-01  1.326472647300E-01  3.994021822514E-01
     90 F   6 C    -3.994021822514E-01 -1.892661768262E-01 -1.326472647300E-01
     91 T   6 C     9.362724018096E-02  4.145774106206E-01  9.359413479164E-02
     92 F   6 C    -9.362724018096E-02 -4.145774106206E-01  9.359413479164E-02
     93 F   6 C     9.362724018096E-02 -4.145774106206E-01 -9.359413479164E-02
     94 F   6 C    -9.362724018096E-02  4.145774106206E-01 -9.359413479164E-02
     95 F   6 C     9.359413479164E-02  9.362724018096E-02  4.145774106206E-01
     96 F   6 C     4.145774106206E-01  9.359413479164E-02  9.362724018096E-02
     97 F   6 C    -9.359413479164E-02 -9.362724018096E-02  4.145774106206E-01
     98 F   6 C    -4.145774106206E-01  9.359413479164E-02 -9.362724018096E-02
     99 F   6 C     9.359413479164E-02 -9.362724018096E-02 -4.145774106206E-01
    100 F   6 C    -4.145774106206E-01 -9.359413479164E-02  9.362724018096E-02
    101 F   6 C    -9.359413479164E-02  9.362724018096E-02 -4.145774106206E-01
    102 F   6 C     4.145774106206E-01 -9.359413479164E-02 -9.362724018096E-02
    103 T   7 N     9.044140449654E-02 -4.681323224772E-01  1.824613322996E-01
    104 F   7 N    -9.044140449654E-02  4.681323224772E-01  1.824613322996E-01
    105 F   7 N     9.044140449654E-02  4.681323224772E-01 -1.824613322996E-01
    106 F   7 N    -9.044140449654E-02 -4.681323224772E-01 -1.824613322996E-01
    107 F   7 N     1.824613322996E-01  9.044140449654E-02 -4.681323224772E-01
    108 F   7 N    -4.681323224772E-01  1.824613322996E-01  9.044140449654E-02
    109 F   7 N    -1.824613322996E-01 -9.044140449654E-02 -4.681323224772E-01
    110 F   7 N     4.681323224772E-01  1.824613322996E-01 -9.044140449654E-02
    111 F   7 N     1.824613322996E-01 -9.044140449654E-02  4.681323224772E-01
    112 F   7 N     4.681323224772E-01 -1.824613322996E-01  9.044140449654E-02
    113 F   7 N    -1.824613322996E-01  9.044140449654E-02  4.681323224772E-01
    114 F   7 N    -4.681323224772E-01 -1.824613322996E-01 -9.044140449654E-02
    115 T   6 C     1.892944955227E-01 -3.994058418061E-01  1.326419467535E-01
    116 F   6 C    -1.892944955227E-01  3.994058418061E-01  1.326419467535E-01
    117 F   6 C     1.892944955227E-01  3.994058418061E-01 -1.326419467535E-01
    118 F   6 C    -1.892944955227E-01 -3.994058418061E-01 -1.326419467535E-01
    119 F   6 C     1.326419467535E-01  1.892944955227E-01 -3.994058418061E-01
    120 F   6 C    -3.994058418061E-01  1.326419467535E-01  1.892944955227E-01
    121 F   6 C    -1.326419467535E-01 -1.892944955227E-01 -3.994058418061E-01
    122 F   6 C     3.994058418061E-01  1.326419467535E-01 -1.892944955227E-01
    123 F   6 C     1.326419467535E-01 -1.892944955227E-01  3.994058418061E-01
    124 F   6 C     3.994058418061E-01 -1.326419467535E-01  1.892944955227E-01
    125 F   6 C    -1.326419467535E-01  1.892944955227E-01  3.994058418061E-01
    126 F   6 C    -3.994058418061E-01 -1.326419467535E-01 -1.892944955227E-01
    127 T   7 N     1.825027600295E-01 -4.681380705208E-01  9.043735939573E-02
    128 F   7 N    -1.825027600295E-01  4.681380705208E-01  9.043735939573E-02
    129 F   7 N     1.825027600295E-01  4.681380705208E-01 -9.043735939573E-02
    130 F   7 N    -1.825027600295E-01 -4.681380705208E-01 -9.043735939573E-02
    131 F   7 N     9.043735939573E-02  1.825027600295E-01 -4.681380705208E-01
    132 F   7 N    -4.681380705208E-01  9.043735939573E-02  1.825027600295E-01
    133 F   7 N    -9.043735939573E-02 -1.825027600295E-01 -4.681380705208E-01
    134 F   7 N     4.681380705208E-01  9.043735939573E-02 -1.825027600295E-01
    135 F   7 N     9.043735939573E-02 -1.825027600295E-01  4.681380705208E-01
    136 F   7 N     4.681380705208E-01 -9.043735939573E-02  1.825027600295E-01
    137 F   7 N    -9.043735939573E-02  1.825027600295E-01  4.681380705208E-01
    138 F   7 N    -4.681380705208E-01 -9.043735939573E-02 -1.825027600295E-01

 T = ATOM BELONGING TO THE ASYMMETRIC UNIT

 ****   12 SYMMOPS - TRANSLATORS IN FRACTIONAL UNITS
 **** MATRICES AND TRANSLATORS IN THE CRYSTALLOGRAPHIC REFERENCE FRAME
   V INV                    ROTATION MATRICES                   TRANSLATORS
   1   1  1.00  0.00  0.00  0.00  1.00  0.00  0.00  0.00  1.00  0.00  0.00  0.00
   2   2  0.00  1.00 -1.00  1.00  0.00 -1.00  0.00  0.00 -1.00  0.00  0.00  0.00
   3   3 -1.00  0.00  0.00 -1.00  0.00  1.00 -1.00  1.00  0.00  0.00  0.00  0.00
   4   4  0.00 -1.00  1.00  0.00 -1.00  0.00  1.00 -1.00  0.00  0.00  0.00  0.00
   5   6  0.00  0.00  1.00  1.00  0.00  0.00  0.00  1.00  0.00  0.00  0.00  0.00
   6   5  0.00  1.00  0.00  0.00  0.00  1.00  1.00  0.00  0.00  0.00  0.00  0.00
   7   8  1.00 -1.00  0.00  0.00 -1.00  1.00  0.00 -1.00  0.00  0.00  0.00  0.00
   8   7  1.00  0.00 -1.00  0.00  0.00 -1.00  0.00  1.00 -1.00  0.00  0.00  0.00
   9  10  0.00  0.00 -1.00  0.00  1.00 -1.00  1.00  0.00 -1.00  0.00  0.00  0.00
  10   9 -1.00  0.00  1.00 -1.00  1.00  0.00 -1.00  0.00  0.00  0.00  0.00  0.00
  11  12 -1.00  1.00  0.00 -1.00  0.00  0.00 -1.00  0.00  1.00  0.00  0.00  0.00
  12  11  0.00 -1.00  0.00  1.00 -1.00  0.00  0.00 -1.00  1.00  0.00  0.00  0.00

 DIRECT LATTICE VECTORS CARTESIAN COMPONENTS (ANGSTROM)
          X                    Y                    Z
  -0.853890411410E+01   0.853890411410E+01   0.853890411410E+01
   0.853890411410E+01  -0.853890411410E+01   0.853890411410E+01
   0.853890411410E+01   0.853890411410E+01  -0.853890411410E+01


 CARTESIAN COORDINATES - PRIMITIVE CELL
 *******************************************************************************
 *      ATOM          X(ANGSTROM)         Y(ANGSTROM)         Z(ANGSTROM)
 *******************************************************************************
    1     1 H     2.017025399630E+00 -6.080459835372E+00  3.974335550208E+00
    2     1 H    -2.017025399630E+00  6.080459835372E+00  3.974335550208E+00
    3     1 H     2.017025399630E+00  6.080459835372E+00 -3.974335550208E+00
    4     1 H    -2.017025399630E+00 -6.080459835372E+00 -3.974335550208E+00
    5     1 H     3.974335550208E+00  2.017025399630E+00 -6.080459835372E+00
    6     1 H    -6.080459835372E+00  3.974335550208E+00  2.017025399630E+00
    7     1 H    -3.974335550208E+00 -2.017025399630E+00 -6.080459835372E+00
    8     1 H     6.080459835372E+00  3.974335550208E+00 -2.017025399630E+00
    9     1 H     3.974335550208E+00 -2.017025399630E+00  6.080459835372E+00
   10     1 H     6.080459835372E+00 -3.974335550208E+00  2.017025399630E+00
   11     1 H    -3.974335550208E+00  2.017025399630E+00  6.080459835372E+00
   12     1 H    -6.080459835372E+00 -3.974335550208E+00 -2.017025399630E+00
   13     1 H     3.974982618132E+00 -6.080596898387E+00  2.017214815155E+00
   14     1 H    -3.974982618132E+00  6.080596898387E+00  2.017214815155E+00
   15     1 H     3.974982618132E+00  6.080596898387E+00 -2.017214815155E+00
   16     1 H    -3.974982618132E+00 -6.080596898387E+00 -2.017214815155E+00
   17     1 H     2.017214815155E+00  3.974982618132E+00 -6.080596898387E+00
   18     1 H    -6.080596898387E+00  2.017214815155E+00  3.974982618132E+00
   19     1 H    -2.017214815155E+00 -3.974982618132E+00 -6.080596898387E+00
   20     1 H     6.080596898387E+00  2.017214815155E+00 -3.974982618132E+00
   21     1 H     2.017214815155E+00 -3.974982618132E+00  6.080596898387E+00
   22     1 H     6.080596898387E+00 -2.017214815155E+00  3.974982618132E+00
   23     1 H    -2.017214815155E+00  3.974982618132E+00  6.080596898387E+00
   24     1 H    -6.080596898387E+00 -2.017214815155E+00 -3.974982618132E+00
   25     1 H     1.782310450511E+00  6.978284610832E+00  5.281425282860E-01
   26     1 H    -1.782310450511E+00 -6.978284610832E+00  5.281425282860E-01
   27     1 H     1.782310450511E+00 -6.978284610832E+00 -5.281425282860E-01
   28     1 H    -1.782310450511E+00  6.978284610832E+00 -5.281425282860E-01
   29     1 H     5.281425282860E-01  1.782310450511E+00  6.978284610832E+00
   30     1 H     6.978284610832E+00  5.281425282860E-01  1.782310450511E+00
   31     1 H    -5.281425282860E-01 -1.782310450511E+00  6.978284610832E+00
   32     1 H    -6.978284610832E+00  5.281425282860E-01 -1.782310450511E+00
   33     1 H     5.281425282860E-01 -1.782310450511E+00 -6.978284610832E+00
   34     1 H    -6.978284610832E+00 -5.281425282860E-01  1.782310450511E+00
   35     1 H    -5.281425282860E-01  1.782310450511E+00 -6.978284610832E+00
   36     1 H     6.978284610832E+00 -5.281425282860E-01 -1.782310450511E+00
   37     1 H     2.104864389522E+00  6.250985422720E+00  2.103086075085E+00
   38     1 H    -2.104864389522E+00 -6.250985422720E+00  2.103086075085E+00
   39     1 H     2.104864389522E+00 -6.250985422720E+00 -2.103086075085E+00
   40     1 H    -2.104864389522E+00  6.250985422720E+00 -2.103086075085E+00
   41     1 H     2.103086075085E+00  2.104864389522E+00  6.250985422720E+00
   42     1 H     6.250985422720E+00  2.103086075085E+00  2.104864389522E+00
   43     1 H    -2.103086075085E+00 -2.104864389522E+00  6.250985422720E+00
   44     1 H    -6.250985422720E+00  2.103086075085E+00 -2.104864389522E+00
   45     1 H     2.103086075085E+00 -2.104864389522E+00 -6.250985422720E+00
   46     1 H    -6.250985422720E+00 -2.103086075085E+00  2.104864389522E+00
   47     1 H    -2.103086075085E+00  2.104864389522E+00 -6.250985422720E+00
   48     1 H     6.250985422720E+00 -2.103086075085E+00 -2.104864389522E+00
   49     1 H     5.290134874490E-01  6.977574682656E+00  1.783097639642E+00
   50     1 H    -5.290134874490E-01 -6.977574682656E+00  1.783097639642E+00
   51     1 H     5.290134874490E-01 -6.977574682656E+00 -1.783097639642E+00
   52     1 H    -5.290134874490E-01  6.977574682656E+00 -1.783097639642E+00
   53     1 H     1.783097639642E+00  5.290134874490E-01  6.977574682656E+00
   54     1 H     6.977574682656E+00  1.783097639642E+00  5.290134874490E-01
   55     1 H    -1.783097639642E+00 -5.290134874490E-01  6.977574682656E+00
   56     1 H    -6.977574682656E+00  1.783097639642E+00 -5.290134874490E-01
   57     1 H     1.783097639642E+00 -5.290134874490E-01 -6.977574682656E+00
   58     1 H    -6.977574682656E+00 -1.783097639642E+00  5.290134874490E-01
   59     1 H    -1.783097639642E+00  5.290134874490E-01 -6.977574682656E+00
   60     1 H     6.977574682656E+00 -1.783097639642E+00 -5.290134874490E-01
   61   230 ZN    8.538904114100E+00  0.000000000000E+00 -4.269896579153E+00
   62   230 ZN    8.538904114100E+00  0.000000000000E+00 -1.280791164905E+01
   63   230 ZN   -4.269896579153E+00  8.538904114100E+00  0.000000000000E+00
   64   230 ZN   -4.700037766092E-16 -4.269896579153E+00  8.538904114100E+00
   65   230 ZN   -1.280791164905E+01  8.538904114100E+00 -9.400075532184E-16
   66   230 ZN    0.000000000000E+00 -1.280791164905E+01  8.538904114100E+00
   67     6 C     2.085871241746E+00  8.406108602821E+00  2.085421602596E+00
   68     6 C    -2.085871241746E+00 -8.406108602821E+00  2.085421602596E+00
   69     6 C     2.085871241746E+00 -8.406108602821E+00 -2.085421602596E+00
   70     6 C    -2.085871241746E+00  8.406108602821E+00 -2.085421602596E+00
   71     6 C     2.085421602596E+00  2.085871241746E+00  8.406108602821E+00
   72     6 C     8.406108602821E+00  2.085421602596E+00  2.085871241746E+00
   73     6 C    -2.085421602596E+00 -2.085871241746E+00  8.406108602821E+00
   74     6 C    -8.406108602821E+00  2.085421602596E+00 -2.085871241746E+00
   75     6 C     2.085421602596E+00 -2.085871241746E+00 -8.406108602821E+00
   76     6 C    -8.406108602821E+00 -2.085421602596E+00  2.085871241746E+00
   77     6 C    -2.085421602596E+00  2.085871241746E+00 -8.406108602821E+00
   78     6 C     8.406108602821E+00 -2.085421602596E+00 -2.085871241746E+00
   79     6 C     2.265324549055E+00 -6.820913874414E+00  3.232251471923E+00
   80     6 C    -2.265324549055E+00  6.820913874414E+00  3.232251471923E+00
   81     6 C     2.265324549055E+00  6.820913874414E+00 -3.232251471923E+00
   82     6 C    -2.265324549055E+00 -6.820913874414E+00 -3.232251471923E+00
   83     6 C     3.232251471923E+00  2.265324549055E+00 -6.820913874414E+00
   84     6 C    -6.820913874414E+00  3.232251471923E+00  2.265324549055E+00
   85     6 C    -3.232251471923E+00 -2.265324549055E+00 -6.820913874414E+00
   86     6 C     6.820913874414E+00  3.232251471923E+00 -2.265324549055E+00
   87     6 C     3.232251471923E+00 -2.265324549055E+00  6.820913874414E+00
   88     6 C     6.820913874414E+00 -3.232251471923E+00  2.265324549055E+00
   89     6 C    -3.232251471923E+00  2.265324549055E+00  6.820913874414E+00
   90     6 C    -6.820913874414E+00 -3.232251471923E+00 -2.265324549055E+00
   91     6 C     1.598948052746E+00  7.080073514323E+00  1.598382685256E+00
   92     6 C    -1.598948052746E+00 -7.080073514323E+00  1.598382685256E+00
   93     6 C     1.598948052746E+00 -7.080073514323E+00 -1.598382685256E+00
   94     6 C    -1.598948052746E+00  7.080073514323E+00 -1.598382685256E+00
   95     6 C     1.598382685256E+00  1.598948052746E+00  7.080073514323E+00
   96     6 C     7.080073514323E+00  1.598382685256E+00  1.598948052746E+00
   97     6 C    -1.598382685256E+00 -1.598948052746E+00  7.080073514323E+00
   98     6 C    -7.080073514323E+00  1.598382685256E+00 -1.598948052746E+00
   99     6 C     1.598382685256E+00 -1.598948052746E+00 -7.080073514323E+00
  100     6 C    -7.080073514323E+00 -1.598382685256E+00  1.598948052746E+00
  101     6 C    -1.598382685256E+00  1.598948052746E+00 -7.080073514323E+00
  102     6 C     7.080073514323E+00 -1.598382685256E+00 -1.598948052746E+00
  103     7 N     1.544540961881E+00 -7.994674028687E+00  3.116039642075E+00
  104     7 N    -1.544540961881E+00  7.994674028687E+00  3.116039642075E+00
  105     7 N     1.544540961881E+00  7.994674028687E+00 -3.116039642075E+00
  106     7 N    -1.544540961881E+00 -7.994674028687E+00 -3.116039642075E+00
  107     7 N     3.116039642075E+00  1.544540961881E+00 -7.994674028687E+00
  108     7 N    -7.994674028687E+00  3.116039642075E+00  1.544540961881E+00
  109     7 N    -3.116039642075E+00 -1.544540961881E+00 -7.994674028687E+00
  110     7 N     7.994674028687E+00  3.116039642075E+00 -1.544540961881E+00
  111     7 N     3.116039642075E+00 -1.544540961881E+00  7.994674028687E+00
  112     7 N     7.994674028687E+00 -3.116039642075E+00  1.544540961881E+00
  113     7 N    -3.116039642075E+00  1.544540961881E+00  7.994674028687E+00
  114     7 N    -7.994674028687E+00 -3.116039642075E+00 -1.544540961881E+00
  115     6 C     3.232735093190E+00 -6.820976371587E+00  2.265233729671E+00
  116     6 C    -3.232735093190E+00  6.820976371587E+00  2.265233729671E+00
  117     6 C     3.232735093190E+00  6.820976371587E+00 -2.265233729671E+00
  118     6 C    -3.232735093190E+00 -6.820976371587E+00 -2.265233729671E+00
  119     6 C     2.265233729671E+00  3.232735093190E+00 -6.820976371587E+00
  120     6 C    -6.820976371587E+00  2.265233729671E+00  3.232735093190E+00
  121     6 C    -2.265233729671E+00 -3.232735093190E+00 -6.820976371587E+00
  122     6 C     6.820976371587E+00  2.265233729671E+00 -3.232735093190E+00
  123     6 C     2.265233729671E+00 -3.232735093190E+00  6.820976371587E+00
  124     6 C     6.820976371587E+00 -2.265233729671E+00  3.232735093190E+00
  125     6 C    -2.265233729671E+00  3.232735093190E+00  6.820976371587E+00
  126     6 C    -6.820976371587E+00 -2.265233729671E+00 -3.232735093190E+00
  127     7 N     3.116747136901E+00 -7.994772192674E+00  1.544471880425E+00
  128     7 N    -3.116747136901E+00  7.994772192674E+00  1.544471880425E+00
  129     7 N     3.116747136901E+00  7.994772192674E+00 -1.544471880425E+00
  130     7 N    -3.116747136901E+00 -7.994772192674E+00 -1.544471880425E+00
  131     7 N     1.544471880425E+00  3.116747136901E+00 -7.994772192674E+00
  132     7 N    -7.994772192674E+00  1.544471880425E+00  3.116747136901E+00
  133     7 N    -1.544471880425E+00 -3.116747136901E+00 -7.994772192674E+00
  134     7 N     7.994772192674E+00  1.544471880425E+00 -3.116747136901E+00
  135     7 N     1.544471880425E+00 -3.116747136901E+00  7.994772192674E+00
  136     7 N     7.994772192674E+00 -1.544471880425E+00  3.116747136901E+00
  137     7 N    -1.544471880425E+00  3.116747136901E+00  7.994772192674E+00
  138     7 N    -7.994772192674E+00 -1.544471880425E+00 -3.116747136901E+00

 *******************************************************************************
 *** PSEUDOPOTENTIAL INFORMATION ***
 *******************************************************************************

 ATOMIC NUMBER  30, NUCLEAR CHARGE 20.000, GIVEN IN INPUT       PSEUDOPOTENTIAL
   TYPE       EXPONENT      COEFF.    N      EXPONENT      COEFF.    N
  P0 TMS    34.1500000  399.9872820   0    14.5900000   85.4856550   0
  P1 TMS    39.7800000  277.1489600   0    14.9500000   69.0522050   0
  P2 TMS    43.8000000  -34.1493490   0    14.9800000   -3.2918310   0

 *******************************************************************************
 LOCAL ATOMIC FUNCTIONS BASIS SET
 *******************************************************************************
   ATOM   X(AU)   Y(AU)   Z(AU)  N. TYPE  EXPONENT  S COEF   P COEF   D/F/G COEF
 *******************************************************************************
   1 H    3.812 -11.490   7.510
                                  1 S  
                                         3.387E+01 2.549E-02 0.000E+00 0.000E+00
                                         5.095E+00 1.904E-01 0.000E+00 0.000E+00
                                         1.159E+00 8.522E-01 0.000E+00 0.000E+00
                                  2 S  
                                         3.258E-01 1.000E+00 0.000E+00 0.000E+00
                                  3 S  
                                         1.027E-01 1.000E+00 0.000E+00 0.000E+00
                           4-     6 P  
                                         7.500E-01 0.000E+00 1.000E+00 0.000E+00
   2 H   -3.812  11.490   7.510
   3 H    3.812  11.490  -7.510
   4 H   -3.812 -11.490  -7.510
   5 H    7.510   3.812 -11.490
   6 H  -11.490   7.510   3.812
   7 H   -7.510  -3.812 -11.490
   8 H   11.490   7.510  -3.812
   9 H    7.510  -3.812  11.490
  10 H   11.490  -7.510   3.812
  11 H   -7.510   3.812  11.490
  12 H  -11.490  -7.510  -3.812
  13 H    7.512 -11.491   3.812
  14 H   -7.512  11.491   3.812
  15 H    7.512  11.491  -3.812
  16 H   -7.512 -11.491  -3.812
  17 H    3.812   7.512 -11.491
  18 H  -11.491   3.812   7.512
  19 H   -3.812  -7.512 -11.491
  20 H   11.491   3.812  -7.512
  21 H    3.812  -7.512  11.491
  22 H   11.491  -3.812   7.512
  23 H   -3.812   7.512  11.491
  24 H  -11.491  -3.812  -7.512
  25 H    3.368  13.187   0.998
  26 H   -3.368 -13.187   0.998
  27 H    3.368 -13.187  -0.998
  28 H   -3.368  13.187  -0.998
  29 H    0.998   3.368  13.187
  30 H   13.187   0.998   3.368
  31 H   -0.998  -3.368  13.187
  32 H  -13.187   0.998  -3.368
  33 H    0.998  -3.368 -13.187
  34 H  -13.187  -0.998   3.368
  35 H   -0.998   3.368 -13.187
  36 H   13.187  -0.998  -3.368
  37 H    3.978  11.813   3.974
  38 H   -3.978 -11.813   3.974
  39 H    3.978 -11.813  -3.974
  40 H   -3.978  11.813  -3.974
  41 H    3.974   3.978  11.813
  42 H   11.813   3.974   3.978
  43 H   -3.974  -3.978  11.813
  44 H  -11.813   3.974  -3.978
  45 H    3.974  -3.978 -11.813
  46 H  -11.813  -3.974   3.978
  47 H   -3.974   3.978 -11.813
  48 H   11.813  -3.974  -3.978
  49 H    1.000  13.186   3.370
  50 H   -1.000 -13.186   3.370
  51 H    1.000 -13.186  -3.370
  52 H   -1.000  13.186  -3.370
  53 H    3.370   1.000  13.186
  54 H   13.186   3.370   1.000
  55 H   -3.370  -1.000  13.186
  56 H  -13.186   3.370  -1.000
  57 H    3.370  -1.000 -13.186
  58 H  -13.186  -3.370   1.000
  59 H   -3.370   1.000 -13.186
  60 H   13.186  -3.370  -1.000
  61 ZN  16.136   0.000  -8.069
                                361 S  
                                         3.032E+01 2.191E-01 0.000E+00 0.000E+00
                                         1.632E+01-2.326E-01 0.000E+00 0.000E+00
                                         1.141E+01-9.547E-01 0.000E+00 0.000E+00
                                362 S  
                                         2.569E+00 1.000E+00 0.000E+00 0.000E+00
                                363 S  
                                         1.063E+00 1.000E+00 0.000E+00 0.000E+00
                                364 S  
                                         2.500E-01 1.000E+00 0.000E+00 0.000E+00
                                365 S  
                                         1.200E-01 1.000E+00 0.000E+00 0.000E+00
                         366-   368 P  
                                         1.118E+02 0.000E+00 2.328E-02 0.000E+00
                                         1.913E+01 0.000E+00-1.010E+00 0.000E+00
                         369-   371 P  
                                         5.469E+00 0.000E+00 3.202E-01 0.000E+00
                                         2.506E+00 0.000E+00 7.181E-01 0.000E+00
                         372-   374 P  
                                         9.419E-01 0.000E+00 1.000E+00 0.000E+00
                         375-   377 P  
                                         2.500E-01 0.000E+00 1.000E+00 0.000E+00
                         378-   380 P  
                                         1.200E-01 0.000E+00 1.000E+00 0.000E+00
                         381-   385 D  
                                         4.465E+01 0.000E+00 0.000E+00 4.725E-02
                                         1.344E+01 0.000E+00 0.000E+00 2.189E-01
                                         4.682E+00 0.000E+00 0.000E+00 4.525E-01
                                         1.603E+00 0.000E+00 0.000E+00 5.186E-01
                         386-   390 D  
                                         4.828E-01 0.000E+00 0.000E+00 1.000E+00
                         391-   395 D  
                                         1.100E-01 0.000E+00 0.000E+00 1.000E+00
                         396-   402 F  
                                         2.614E+00 0.000E+00 0.000E+00 1.000E+00
  62 ZN  16.136   0.000 -24.203
  63 ZN  -8.069  16.136   0.000
  64 ZN  -0.000  -8.069  16.136
  65 ZN -24.203  16.136  -0.000
  66 ZN   0.000 -24.203  16.136
  67 C    3.942  15.885   3.941
                                613 S  
                                         4.563E+03 1.967E-03 0.000E+00 0.000E+00
                                         6.820E+02 1.523E-02 0.000E+00 0.000E+00
                                         1.550E+02 7.613E-02 0.000E+00 0.000E+00
                                         4.446E+01 2.608E-01 0.000E+00 0.000E+00
                                         1.303E+01 6.165E-01 0.000E+00 0.000E+00
                                         1.828E+00 2.210E-01 0.000E+00 0.000E+00
                         614-   617 SP 
                                         2.096E+01 1.147E-01 4.025E-02 0.000E+00
                                         4.803E+00 9.200E-01 2.376E-01 0.000E+00
                                         1.459E+00-3.031E-03 8.159E-01 0.000E+00
                         618-   621 SP 
                                         4.835E-01 1.000E+00 1.000E+00 0.000E+00
                         622-   625 SP 
                                         1.456E-01 1.000E+00 1.000E+00 0.000E+00
                         626-   630 D  
                                         6.260E-01 0.000E+00 0.000E+00 1.000E+00
  68 C   -3.942 -15.885   3.941
  69 C    3.942 -15.885  -3.941
  70 C   -3.942  15.885  -3.941
  71 C    3.941   3.942  15.885
  72 C   15.885   3.941   3.942
  73 C   -3.941  -3.942  15.885
  74 C  -15.885   3.941  -3.942
  75 C    3.941  -3.942 -15.885
  76 C  -15.885  -3.941   3.942
  77 C   -3.941   3.942 -15.885
  78 C   15.885  -3.941  -3.942
  79 C    4.281 -12.890   6.108
  80 C   -4.281  12.890   6.108
  81 C    4.281  12.890  -6.108
  82 C   -4.281 -12.890  -6.108
  83 C    6.108   4.281 -12.890
  84 C  -12.890   6.108   4.281
  85 C   -6.108  -4.281 -12.890
  86 C   12.890   6.108  -4.281
  87 C    6.108  -4.281  12.890
  88 C   12.890  -6.108   4.281
  89 C   -6.108   4.281  12.890
  90 C  -12.890  -6.108  -4.281
  91 C    3.022  13.379   3.021
  92 C   -3.022 -13.379   3.021
  93 C    3.022 -13.379  -3.021
  94 C   -3.022  13.379  -3.021
  95 C    3.021   3.022  13.379
  96 C   13.379   3.021   3.022
  97 C   -3.021  -3.022  13.379
  98 C  -13.379   3.021  -3.022
  99 C    3.021  -3.022 -13.379
 100 C  -13.379  -3.021   3.022
 101 C   -3.021   3.022 -13.379
 102 C   13.379  -3.021  -3.022
 103 N    2.919 -15.108   5.888
                               1261 S  
                                         6.293E+03 1.970E-03 0.000E+00 0.000E+00
                                         9.490E+02 1.496E-02 0.000E+00 0.000E+00
                                         2.188E+02 7.350E-02 0.000E+00 0.000E+00
                                         6.369E+01 2.489E-01 0.000E+00 0.000E+00
                                         1.883E+01 6.025E-01 0.000E+00 0.000E+00
                                         2.720E+00 2.562E-01 0.000E+00 0.000E+00
                        1262-  1265 SP 
                                         3.063E+01 1.119E-01 3.831E-02 0.000E+00
                                         7.026E+00 9.217E-01 2.374E-01 0.000E+00
                                         2.112E+00-2.569E-03 8.176E-01 0.000E+00
                        1266-  1269 SP 
                                         6.840E-01 1.000E+00 1.000E+00 0.000E+00
                        1270-  1273 SP 
                                         2.009E-01 1.000E+00 1.000E+00 0.000E+00
                        1274-  1278 D  
                                         9.130E-01 0.000E+00 0.000E+00 1.000E+00
 104 N   -2.919  15.108   5.888
 105 N    2.919  15.108  -5.888
 106 N   -2.919 -15.108  -5.888
 107 N    5.888   2.919 -15.108
 108 N  -15.108   5.888   2.919
 109 N   -5.888  -2.919 -15.108
 110 N   15.108   5.888  -2.919
 111 N    5.888  -2.919  15.108
 112 N   15.108  -5.888   2.919
 113 N   -5.888   2.919  15.108
 114 N  -15.108  -5.888  -2.919
 115 C    6.109 -12.890   4.281
 116 C   -6.109  12.890   4.281
 117 C    6.109  12.890  -4.281
 118 C   -6.109 -12.890  -4.281
 119 C    4.281   6.109 -12.890
 120 C  -12.890   4.281   6.109
 121 C   -4.281  -6.109 -12.890
 122 C   12.890   4.281  -6.109
 123 C    4.281  -6.109  12.890
 124 C   12.890  -4.281   6.109
 125 C   -4.281   6.109  12.890
 126 C  -12.890  -4.281  -6.109
 127 N    5.890 -15.108   2.919
 128 N   -5.890  15.108   2.919
 129 N    5.890  15.108  -2.919
 130 N   -5.890 -15.108  -2.919
 131 N    2.919   5.890 -15.108
 132 N  -15.108   2.919   5.890
 133 N   -2.919  -5.890 -15.108
 134 N   15.108   2.919  -5.890
 135 N    2.919  -5.890  15.108
 136 N   15.108  -2.919   5.890
 137 N   -2.919   5.890  15.108
 138 N  -15.108  -2.919  -5.890
 INFORMATION **** SET_MPP **** PCRYSTAL CALCULATION
 INFORMATION **** READM2 **** NEW DEFAULT: FOCK/KS MATRIX MIXING SET TO 30 %
 INFORMATION **** READM2 **** NEW DEFAULT: FULL DIRECT SCF MODE
 INFORMATION **** READM2 **** NEW DEFAULT: COULOMB BIPOLAR BUFFER SET TO 32 Mb
 INFORMATION **** READM2 **** NEW DEFAULT: EXCHANGE BIPOLAR BUFFER SET TO 32 Mb

 *******************************************************************************
 NEW DEFAULT: DFT INTEGRATION GRID INCREASED TO XLGRID
 NEW DEFAULT: DIIS ACCELERATOR ACTIVE
 USE KEYWORD NODIIS TO TURN IT OFF
 *******************************************************************************

 INFORMATION **** DFTD3_INPUT **** PERFORM LATEST DISPERSION CORRECTION DFT-D3(BJ) WITH AUTOMATIC PARAMETER SETUP
 PLEASE CITE:
 (1) DFT-D3 Reference
  S. Grimme, J. Antony, S. Ehrlich, and H. Krieg, J. Chem. Phys. 132 (2010), 154104
 (2) BJ-Damping Reference
  S. Grimme, S. Ehrlich, and L. Goerigk, J. Comput. Chem. 32 (2011), 1456-1465
 (3) General DFT-D Review
  S. Grimme, A. Hansen, J. G. Brandenburg, and C. Bannwarth,
  Chem. Rev. 116 (2016), 5105-5154

 INFORMATION **** TOLINTEG **** COULOMB AND EXCHANGE SERIES TOLERANCES MODIFIED
 INFORMATION **** TOLDEE **** SCF TOL ON TOTAL ENERGY SET TO           8
 INFORMATION **** DFTD3_INPUT **** PERFORM DISPERSION CORRECTION DFT-D3(BJ) IN THE BECKE-JOHNSON DAMPING SCHEME

 PLEASE CITE:
 (1) DFT-D3 Reference
  S. Grimme, J. Antony, S. Ehrlich, and H. Krieg, J. Chem. Phys. 132 (2010), 154104
 (2) BJ-Damping Reference
  S. Grimme, S. Ehrlich, and L. Goerigk, J. Comput. Chem. 32 (2011), 1456-1465
 (3) General DFT-D Review
  S. Grimme, A. Hansen, J. G. Brandenburg, and C. Bannwarth,
  Chem. Rev. 116 (2016), 5105-5154

 *******************************************************************************
 N. OF ATOMS PER CELL       138  COULOMB OVERLAP TOL         (T1) 10**   -7
 NUMBER OF SHELLS           684  COULOMB PENETRATION TOL     (T2) 10**   -7
 NUMBER OF AO              1908  EXCHANGE OVERLAP TOL        (T3) 10**   -7
 N. OF ELECTRONS PER CELL   636  EXCHANGE PSEUDO OVP (F(G))  (T4) 10**  -10
 CORE ELECTRONS PER CELL    144  EXCHANGE PSEUDO OVP (P(G))  (T5) 10**  -40
 N. OF SYMMETRY OPERATORS    12  POLE ORDER IN MONO ZONE                  4
 *******************************************************************************
 TYPE OF CALCULATION :  RESTRICTED CLOSED SHELL
 KOHN-SHAM HAMILTONIAN

 (EXCHANGE)[CORRELATION] FUNCTIONAL:(BECKE 88)[LEE-YANG-PARR]

 NON-LOCAL WEIGHTING FACTOR (EXCHANGE) =           0.9000
 NON-LOCAL WEIGHTING FACTOR [CORRELATION] =        0.8100

 HYBRID EXCHANGE - PERCENTAGE OF FOCK EXCHANGE    20.0000
 CORE  PSEUDO POTENTIAL         TOL. ON PSEUDO              (TP) 10**- 6

 CAPPA:IS1  2;IS2  2;IS3  2; K PTS MONK NET   3; SYMMOPS:K SPACE  24;G SPACE  12

 *******************************************************************************
 MAX NUMBER OF SCF CYCLES      50  CONVERGENCE ON DELTAP        10**-18
 WEIGHT OF F(I) IN F(I+1)      30% CONVERGENCE ON ENERGY        10**- 8
 SHRINK. FACT.(MONKH.)    2  2  2  NUMBER OF K POINTS IN THE IBZ      3
 SHRINKING FACTOR(GILAT NET)    2  NUMBER OF K POINTS(GILAT NET)      3
 *******************************************************************************
 *** K POINTS COORDINATES (OBLIQUE COORDINATES IN UNITS OF IS =  2)
   1-R(  0  0  0)   2-R(  1  0  0)   3-R(  1  1  1)

 DIRECT LATTICE VECTORS COMPON. (A.U.)     RECIP. LATTICE VECTORS COMPON. (A.U.) 
        X            Y            Z              X            Y            Z
  -16.1361903   16.1361903   16.1361903      0.0000000    0.1946923    0.1946923
   16.1361903  -16.1361903   16.1361903      0.1946923    0.0000000    0.1946923
   16.1361903   16.1361903  -16.1361903      0.1946923    0.1946923    0.0000000

 DISK SPACE FOR EIGENVECTORS (FTN 10)    10921392 REALS

 SYMMETRY ADAPTION OF THE BLOCH FUNCTIONS ENABLED
 TTTTTTTTTTTTTTTTTTTTTTTTTTTTTT gordsh1     TELAPSE      220.92 TCPU       10.90

 MATRIX SIZE: P(G)10728612, F(G)  742530, P(G) IRR  451610, F(G) IRR   63019
 MAX G-VECTOR INDEX FOR 1- AND 2-ELECTRON INTEGRALS 135

 TTTTTTTTTTTTTTTTTTTTTTTTTTTTTT INPUT       TELAPSE      240.72 TCPU       30.69

 NEIGHBORS OF THE NON-EQUIVALENT ATOMS

 N = NUMBER OF NEIGHBORS AT DISTANCE R
    ATOM  N     R/ANG      R/AU   NEIGHBORS (ATOM LABELS AND CELL INDICES)
   1 H    1     1.0773     2.0358   79 C    0 0 0
   1 H    1     2.1504     4.0636  103 N    0 0 0
   1 H    1     2.2243     4.2032  115 C    0 0 0
   1 H    1     2.5000     4.7242   44 H    0 1 0
   1 H    1     2.7684     5.2315   13 H    0 0 0
   1 H    1     2.9781     5.6279   21 H    0 0 0

  13 H    1     1.0773     2.0358  115 C    0 0 0
  13 H    1     2.1504     4.0636  127 N    0 0 0
  13 H    1     2.2243     4.2032   79 C    0 0 0
  13 H    1     2.5008     4.7258   47 H    0 1 0
  13 H    1     2.7684     5.2315    1 H    0 0 0
  13 H    1     2.9781     5.6279   10 H    0 0 0

  25 H    1     1.0906     2.0609   91 C    0 0 0
  25 H    1     1.7645     3.3344   37 H    0 0 0
  25 H    1     1.7736     3.3516   49 H    0 0 0
  25 H    1     2.1345     4.0336   67 C    0 0 0
  25 H    1     2.6664     5.0388  129 N    0 0 0
  25 H    1     2.6914     5.0860  127 N    1 0 1

  37 H    1     1.0946     2.0684   91 C    0 0 0
  37 H    1     1.7645     3.3344   25 H    0 0 0
  37 H    1     1.7645     3.3345   49 H    0 0 0
  37 H    1     2.1553     4.0729   67 C    0 0 0
  37 H    1     2.5000     4.7242    7 H    1 1 1
  37 H    1     2.5008     4.7258   24 H    1 1 1

  49 H    1     1.0906     2.0609   91 C    0 0 0
  49 H    1     1.7645     3.3345   37 H    0 0 0
  49 H    1     1.7736     3.3516   25 H    0 0 0
  49 H    1     2.1345     4.0335   67 C    0 0 0
  49 H    1     2.6666     5.0392  104 N    0 0 0
  49 H    1     2.6910     5.0852  103 N    1 0 1

  61 ZN   2     2.0028     3.7847  103 N    0 0 1  104 N   -1 0 0
  61 ZN   2     2.0028     3.7848  134 N    0 0 0  138 N    0 1 1
  61 ZN   2     2.9828     5.6368   49 H   -1 0 0   50 H    0 0 1
  61 ZN   2     2.9837     5.6384   32 H    0 1 1   36 H    0 0 0
  61 ZN   2     3.0227     5.7120   67 C   -1 0 0   68 C    0 0 1
  61 ZN   2     3.0227     5.7120   74 C    0 1 1   78 C    0 0 0

  67 C    1     1.3467     2.5449  127 N    1 0 1
  67 C    1     1.3467     2.5449  103 N    1 0 1
  67 C    1     1.4942     2.8237   91 C    0 0 0
  67 C    1     2.1345     4.0335   49 H    0 0 0
  67 C    1     2.1345     4.0336   25 H    0 0 0
  67 C    1     2.1553     4.0729   37 H    0 0 0

  79 C    1     1.0773     2.0358    1 H    0 0 0
  79 C    1     1.3678     2.5849  115 C    0 0 0
  79 C    1     1.3823     2.6122  103 N    0 0 0
  79 C    1     2.1847     4.1284   67 C   -1 0-1
  79 C    1     2.2243     4.2032   13 H    0 0 0
  79 C    1     2.2252     4.2050  127 N    0 0 0

  91 C    1     1.0906     2.0609   49 H    0 0 0
  91 C    1     1.0906     2.0609   25 H    0 0 0
  91 C    1     1.0946     2.0684   37 H    0 0 0
  91 C    1     1.4942     2.8237   67 C    0 0 0
  91 C    1     2.5137     4.7501  127 N    1 0 1
  91 C    1     2.5137     4.7501  103 N    1 0 1

 103 N    1     1.3467     2.5449   67 C   -1 0-1
 103 N    1     1.3823     2.6122   79 C    0 0 0
 103 N    1     2.0028     3.7847   61 ZN   0 0-1
 103 N    1     2.1504     4.0636    1 H    0 0 0
 103 N    1     2.2230     4.2008  127 N    0 0 0
 103 N    1     2.2252     4.2050  115 C    0 0 0

 115 C    1     1.0773     2.0358   13 H    0 0 0
 115 C    1     1.3678     2.5849   79 C    0 0 0
 115 C    1     1.3823     2.6122  127 N    0 0 0
 115 C    1     2.1847     4.1284   67 C   -1 0-1
 115 C    1     2.2243     4.2032    1 H    0 0 0
 115 C    1     2.2252     4.2050  103 N    0 0 0

 127 N    1     1.3467     2.5449   67 C   -1 0-1
 127 N    1     1.3823     2.6122  115 C    0 0 0
 127 N    1     2.0028     3.7848   65 ZN  -1 1 0
 127 N    1     2.1504     4.0636   13 H    0 0 0
 127 N    1     2.2230     4.2008  103 N    0 0 0
 127 N    1     2.2252     4.2050   79 C    0 0 0


 SYMMETRY ALLOWED ELASTIC DISTORTION 1
  0.5773503  0.0000000  0.0000000
  0.0000000  0.5773503  0.0000000
  0.0000000  0.0000000  0.5773503

 SYMMETRY ALLOWED INTERNAL DEGREE(S) OF FREEDOM:  34
 TTTTTTTTTTTTTTTTTTTTTTTTTTTTTT SYMM        TELAPSE      242.69 TCPU       32.67
 TTTTTTTTTTTTTTTTTTTTTTTTTTTTTT INT_SCREEN  TELAPSE      246.41 TCPU       36.39

 ************************************************************************
 ************************************************************************
 * ELAPIEZO OPTION, E. ALBANESE, A. ERBA, B. CIVALLERI, R. DOVESI       *
 *                                                                      *
 * IT IS ASSUMED THAT THE INPUT IS FROM AN OPTIMIZED RUN                *

 CONVERGENCE CRITERION FOR ENERGY, TOLDEE =          1.0000E-08
 CONVERGENCE CRITERION FOR RMS GRADIENT, TOLDEG =    3.0000E-04
 CONVERGENCE CRITERION FOR RMS DISPLACEMENT, TOLDEX  6.2000E-04
 MAGNITUDE OF STEPSIZE FOR ADIMENSIONAL STRAINS =    1.5000E-02
 NUMBER OF POINTS (TOTAL) IN NUMERICAL 2ND DERIVATIVE=        3
 ************************************************************************
 ************************************************************************

 ************************************************************************

  Y. NOEL POST DOC. TURIN 2002

  THIS ROUTINE EVALUATES THE NON ZERO ELEMENTS OF THE ELASTIC TENSOR 

  ORDER OF THE TENSOR : 4

 |  1 A    1 B    1 B     .      .      .     |
 |         1 A    1 B     .      .      .     |
 |                1 A     .      .      .     |
 |                       1 C     .      .     |
 |                              1 C     .     |
 |                                     1 C    |

 EACH  LETTER   CORRESPONDS  TO  AN  INDEPENDENT  COMPONENT.
 INTERDEPENDENT COMPONENTS (WITH SAME LETTER) ARE RELATED BY
 THE COEFFICIENT THAT PRECEEDS EACH LETTER.

 ************************************************************************


 ************************************************************************

  Y. NOEL POST DOC. TURIN 2002

  THIS ROUTINE EVALUATES THE NON ZERO ELEMENTS OF THE PIEZOELECTRIC TENSOR 

  ORDER OF THE TENSOR : 3

 |   .      .      .     1 A     .      .     |
 |   .      .      .      .     1 A     .     |
 |   .      .      .      .      .     1 A    |

 EACH  LETTER   CORRESPONDS  TO  AN  INDEPENDENT  COMPONENT.
 INTERDEPENDENT COMPONENTS (WITH SAME LETTER) ARE RELATED BY
 THE COEFFICIENT THAT PRECEEDS EACH LETTER.

 ************************************************************************


 LIST OF ACTIVE DEFORMATIONS: 
             4

 ************************************************************************
 CLAMPED ION APPROXIMATION - NO RELAXATION OF ATOMIC POSITIONS
 ************************************************************************

 INFORMATION **** EXCBUF **** EXCH. BIPO BUFFER: WORDS USED =     4000000
 WARNING **** EXCBUF **** EXCH. BIPO BUFFER TOO SMALL - TO AVOID I/O SET EXCHSIZE =     7582536

 DFT PARAMETERS

     ATOM       ELECTRONS   NET CHARGE   R(ANGSTROM)
   1   1  H       1.0000      0.0000     1.11000000
  61 230  ZN     20.0000      0.0000     1.37000000
  67   6  C       6.0000      0.0000     0.77000000
 103   7  N       7.0000      0.0000     0.74000000

 SIZE OF GRID=     648701
 TTTTTTTTTTTTTTTTTTTTTTTTTTTTTT MAKE_GRID2  TELAPSE      434.81 TCPU      220.88
 BECKE WEIGHT FUNCTION
 RADSAFE =     2.00
 TOLERANCES - DENSITY:10**- 6; POTENTIAL:10**- 9; GRID WGT:10**-14

 RADIAL INTEGRATION  - INTERVALS (POINTS,UPPER LIMIT):            1( 99,  4.0*R)

 ANGULAR INTEGRATION - INTERVALS (ACCURACY LEVEL [N. POINTS] UPPER LIMIT):
  1(  6[ 146]   0.2)  2( 11[ 302]   0.5)  3( 14[ 590]   0.9)  4( 18[1454]   3.5)
  5( 14[ 590]9999.0)
 TTTTTTTTTTTTTTTTTTTTTTTTTTTTTT INT_CALC    TELAPSE      434.87 TCPU      220.93
 EEEEEEEEEE INT_CALC TERMINATION  DATE 04 05 2020 TIME 10:52:27.4

 *******************************************************************************
 ZIF8_60degree                                                                   
 CRYSTAL - SCF - TYPE OF CALCULATION :  RESTRICTED CLOSED SHELL
 *******************************************************************************

 CAPPA:IS1  2;IS2  2;IS3  2; K PTS MONK NET   3; SYMMOPS:K SPACE  24;G SPACE  12

 TTTTTTTTTTTTTTTTTTTTTTTTTTTTTT SDIK        TELAPSE      435.56 TCPU      221.62

 AAAAAAAAAAAAAAAAAAAAAAAAAAAAAAAAAAAAAAAAAAAAAAAAAAAAAAAAAAAAAAAAAAAAAAAAAAAAAAA
         ATOMIC WAVEFUNCTION(S)


 NUCLEAR CHARGE  1.0  SYMMETRY SPECIES            S
 N. ELECTRONS    1.0  NUMBER OF PRIMITIVE GTOS    5
                      NUMBER OF CONTRACTED GTOS   3
                      NUMBER OF CLOSED SHELLS     0
                      OPEN SHELL OCCUPATION       1

  ZNUC SCFIT  TOTAL HF ENERGY   KINETIC ENERGY   VIRIAL THEOREM ACCURACY
   1.0   1   -4.998098153E-01  4.997907537E-01 -2.000038139E+00  9.6E-17

 NUCLEAR CHARGE 20.0  SYMMETRY SPECIES            S    P    D
 N. ELECTRONS   20.0  NUMBER OF PRIMITIVE GTOS    7    7    6
                      NUMBER OF CONTRACTED GTOS   5    5    3
                      NUMBER OF CLOSED SHELLS     2    1    1
                      OPEN SHELL OCCUPATION       0    0    0

  ZNUC SCFIT  TOTAL HF ENERGY   KINETIC ENERGY   VIRIAL THEOREM ACCURACY
  20.0  35   -2.259494290E+02  1.538488917E+02 -2.468645152E+00  3.9E-06

 NUCLEAR CHARGE  6.0  SYMMETRY SPECIES            S    P
 N. ELECTRONS    6.0  NUMBER OF PRIMITIVE GTOS   11    5
                      NUMBER OF CONTRACTED GTOS   4    3
                      NUMBER OF CLOSED SHELLS     2    0
                      OPEN SHELL OCCUPATION       0    2

  ZNUC SCFIT  TOTAL HF ENERGY   KINETIC ENERGY   VIRIAL THEOREM ACCURACY
   6.0  11   -3.768480057E+01  3.769831118E+01 -1.999641612E+00  2.0E-06

 NUCLEAR CHARGE  7.0  SYMMETRY SPECIES            S    P
 N. ELECTRONS    7.0  NUMBER OF PRIMITIVE GTOS   11    5
                      NUMBER OF CONTRACTED GTOS   4    3
                      NUMBER OF CLOSED SHELLS     2    0
                      OPEN SHELL OCCUPATION       0    3

  ZNUC SCFIT  TOTAL HF ENERGY   KINETIC ENERGY   VIRIAL THEOREM ACCURACY
   7.0  11   -5.439473665E+01  5.441433682E+01 -1.999639798E+00  3.6E-06

 AAAAAAAAAAAAAAAAAAAAAAAAAAAAAAAAAAAAAAAAAAAAAAAAAAAAAAAAAAAAAAAAAAAAAAAAAAAAAAA

 CHARGE NORMALIZATION FACTOR   1.00000000
 TOTAL ATOMIC CHARGES:
   1.0000000   1.0000000   1.0000000   1.0000000   1.0000000   1.0000000
   1.0000000   1.0000000   1.0000000   1.0000000   1.0000000   1.0000000
   1.0000000   1.0000000   1.0000000   1.0000000   1.0000000   1.0000000
   1.0000000   1.0000000   1.0000000   1.0000000   1.0000000   1.0000000
   1.0000000   1.0000000   1.0000000   1.0000000   1.0000000   1.0000000
   1.0000000   1.0000000   1.0000000   1.0000000   1.0000000   1.0000000
   1.0000000   1.0000000   1.0000000   1.0000000   1.0000000   1.0000000
   1.0000000   1.0000000   1.0000000   1.0000000   1.0000000   1.0000000
   1.0000000   1.0000000   1.0000000   1.0000000   1.0000000   1.0000000
   1.0000000   1.0000000   1.0000000   1.0000000   1.0000000   1.0000000
  20.0000000  20.0000000  20.0000000  20.0000000  20.0000000  20.0000000
   6.0000000   6.0000000   6.0000000   6.0000000   6.0000000   6.0000000
   6.0000000   6.0000000   6.0000000   6.0000000   6.0000000   6.0000000
   6.0000000   6.0000000   6.0000000   6.0000000   6.0000000   6.0000000
   6.0000000   6.0000000   6.0000000   6.0000000   6.0000000   6.0000000
   6.0000000   6.0000000   6.0000000   6.0000000   6.0000000   6.0000000
   6.0000000   6.0000000   6.0000000   6.0000000   6.0000000   6.0000000
   7.0000000   7.0000000   7.0000000   7.0000000   7.0000000   7.0000000
   7.0000000   7.0000000   7.0000000   7.0000000   7.0000000   7.0000000
   6.0000000   6.0000000   6.0000000   6.0000000   6.0000000   6.0000000
   6.0000000   6.0000000   6.0000000   6.0000000   6.0000000   6.0000000
   7.0000000   7.0000000   7.0000000   7.0000000   7.0000000   7.0000000
   7.0000000   7.0000000   7.0000000   7.0000000   7.0000000   7.0000000
 TTTTTTTTTTTTTTTTTTTTTTTTTTTTTT MOQGAD      TELAPSE      443.22 TCPU      229.28
 TTTTTTTTTTTTTTTTTTTTTTTTTTTTTT SHELLXN     TELAPSE      481.66 TCPU      245.04
 TTTTTTTTTTTTTTTTTTTTTTTTTTTTTT MONMO3      TELAPSE      489.66 TCPU      253.04
 NUMERICALLY INTEGRATED DENSITY    635.9998994430
 TTTTTTTTTTTTTTTTTTTTTTTTTTTTTT NUMDFT      TELAPSE      490.69 TCPU      254.07
 CYC   0 ETOT(AU) -4.560095875120E+03 DETOT -4.56E+03 tst  0.00E+00 PX  1.00E+00
 TTTTTTTTTTTTTTTTTTTTTTTTTTTTTT DIIS        TELAPSE      491.87 TCPU      255.25
 TTTTTTTTTTTTTTTTTTTTTTTTTTTTTT FDIK        TELAPSE      505.35 TCPU      262.05
 INSULATING STATE
 TOP OF VALENCE BANDS -    BAND    318; K    3; EIG -2.9657951E-01 AU
 TOP OF VALENCE BANDS -    BAND    318; K    1; EIG -2.9703110E-01 AU
 BOTTOM OF VIRTUAL BANDS - BAND    319; K    3; EIG -8.7527372E-02 AU
 DIRECT ENERGY BAND GAP:   5.6886 eV
 BOTTOM OF VIRTUAL BANDS - BAND    319; K    1; EIG -8.4291927E-02 AU
 TTTTTTTTTTTTTTTTTTTTTTTTTTTTTT PDIG        TELAPSE      505.85 TCPU      262.55
 CHARGE NORMALIZATION FACTOR   1.00000000
 TOTAL ATOMIC CHARGES:
   0.7922500   0.7922500   0.7922500   0.7922500   0.7922500   0.7922500
   0.7922500   0.7922500   0.7922500   0.7922500   0.7922500   0.7922500
   0.7922587   0.7922587   0.7922587   0.7922587   0.7922587   0.7922587
   0.7922587   0.7922587   0.7922587   0.7922587   0.7922587   0.7922587
   0.7532978   0.7532978   0.7532978   0.7532978   0.7532978   0.7532978
   0.7532978   0.7532978   0.7532978   0.7532978   0.7532978   0.7532978
   0.7618451   0.7618451   0.7618451   0.7618451   0.7618451   0.7618451
   0.7618451   0.7618451   0.7618451   0.7618451   0.7618451   0.7618451
   0.7533218   0.7533218   0.7533218   0.7533218   0.7533218   0.7533218
   0.7533218   0.7533218   0.7533218   0.7533218   0.7533218   0.7533218
  18.2846517  18.2846517  18.2846517  18.2846517  18.2846517  18.2846517
   5.5923416   5.5923416   5.5923416   5.5923416   5.5923416   5.5923416
   5.5923416   5.5923416   5.5923416   5.5923416   5.5923416   5.5923416
   6.1802509   6.1802509   6.1802509   6.1802509   6.1802509   6.1802509
   6.1802509   6.1802509   6.1802509   6.1802509   6.1802509   6.1802509
   6.6804837   6.6804837   6.6804837   6.6804837   6.6804837   6.6804837
   6.6804837   6.6804837   6.6804837   6.6804837   6.6804837   6.6804837
   7.6857061   7.6857061   7.6857061   7.6857061   7.6857061   7.6857061
   7.6857061   7.6857061   7.6857061   7.6857061   7.6857061   7.6857061
   6.1802184   6.1802184   6.1802184   6.1802184   6.1802184   6.1802184
   6.1802184   6.1802184   6.1802184   6.1802184   6.1802184   6.1802184
   7.6856999   7.6856999   7.6856999   7.6856999   7.6856999   7.6856999
   7.6856999   7.6856999   7.6856999   7.6856999   7.6856999   7.6856999
 TTTTTTTTTTTTTTTTTTTTTTTTTTTTTT MOQGAD      TELAPSE      505.87 TCPU      262.57
 TTTTTTTTTTTTTTTTTTTTTTTTTTTTTT SHELLXN     TELAPSE      547.77 TCPU      278.89
 TTTTTTTTTTTTTTTTTTTTTTTTTTTTTT MONMO3      TELAPSE      551.29 TCPU      282.42
 NUMERICALLY INTEGRATED DENSITY    635.9999271607
 TTTTTTTTTTTTTTTTTTTTTTTTTTTTTT NUMDFT      TELAPSE      553.82 TCPU      284.95
 CYC   1 ETOT(AU) -4.539837558682E+03 DETOT  2.03E+01 tst  0.00E+00 PX  1.00E+00
 TTTTTTTTTTTTTTTTTTTTTTTTTTTTTT DIIS        TELAPSE      556.12 TCPU      287.25
 DIIS TEST: 0.25856E+02 AT SCF   CYCLE   1 - MIX   30 %
 TTTTTTTTTTTTTTTTTTTTTTTTTTTTTT FDIK        TELAPSE      567.53 TCPU      292.42
 INSULATING STATE
 TOP OF VALENCE BANDS -    BAND    318; K    3; EIG -1.9118687E-01 AU
 TOP OF VALENCE BANDS -    BAND    318; K    1; EIG -1.9171293E-01 AU
 BOTTOM OF VIRTUAL BANDS - BAND    319; K    1; EIG  9.3075949E-03 AU
 INDIRECT ENERGY BAND GAP:   5.4557 eV
 TTTTTTTTTTTTTTTTTTTTTTTTTTTTTT PDIG        TELAPSE      568.01 TCPU      292.90
 CHARGE NORMALIZATION FACTOR   1.00000000
 TOTAL ATOMIC CHARGES:
   0.9483755   0.9483755   0.9483755   0.9483755   0.9483755   0.9483755
   0.9483755   0.9483755   0.9483755   0.9483755   0.9483755   0.9483755
   0.9479793   0.9479793   0.9479793   0.9479793   0.9479793   0.9479793
   0.9479793   0.9479793   0.9479793   0.9479793   0.9479793   0.9479793
   0.8933079   0.8933079   0.8933079   0.8933079   0.8933079   0.8933079
   0.8933079   0.8933079   0.8933079   0.8933079   0.8933079   0.8933079
   0.9349034   0.9349034   0.9349034   0.9349034   0.9349034   0.9349034
   0.9349034   0.9349034   0.9349034   0.9349034   0.9349034   0.9349034
   0.8934056   0.8934056   0.8934056   0.8934056   0.8934056   0.8934056
   0.8934056   0.8934056   0.8934056   0.8934056   0.8934056   0.8934056
  18.8700956  18.8700956  18.8700956  18.8700956  18.8700956  18.8700956
   5.8716930   5.8716930   5.8716930   5.8716930   5.8716930   5.8716930
   5.8716930   5.8716930   5.8716930   5.8716930   5.8716930   5.8716930
   5.9590206   5.9590206   5.9590206   5.9590206   5.9590206   5.9590206
   5.9590206   5.9590206   5.9590206   5.9590206   5.9590206   5.9590206
   6.1880441   6.1880441   6.1880441   6.1880441   6.1880441   6.1880441
   6.1880441   6.1880441   6.1880441   6.1880441   6.1880441   6.1880441
   7.4841294   7.4841294   7.4841294   7.4841294   7.4841294   7.4841294
   7.4841294   7.4841294   7.4841294   7.4841294   7.4841294   7.4841294
   5.9593963   5.9593963   5.9593963   5.9593963   5.9593963   5.9593963
   5.9593963   5.9593963   5.9593963   5.9593963   5.9593963   5.9593963
   7.4846969   7.4846969   7.4846969   7.4846969   7.4846969   7.4846969
   7.4846969   7.4846969   7.4846969   7.4846969   7.4846969   7.4846969
 TTTTTTTTTTTTTTTTTTTTTTTTTTTTTT MOQGAD      TELAPSE      568.03 TCPU      292.92
 TTTTTTTTTTTTTTTTTTTTTTTTTTTTTT SHELLXN     TELAPSE      607.84 TCPU      309.28
 TTTTTTTTTTTTTTTTTTTTTTTTTTTTTT MONMO3      TELAPSE      613.02 TCPU      314.46
 NUMERICALLY INTEGRATED DENSITY    635.9999263881
 TTTTTTTTTTTTTTTTTTTTTTTTTTTTTT NUMDFT      TELAPSE      615.74 TCPU      317.17
 CYC   2 ETOT(AU) -4.540756853049E+03 DETOT -9.19E-01 tst  2.52E-03 PX  1.60E-01
 TTTTTTTTTTTTTTTTTTTTTTTTTTTTTT DIIS        TELAPSE      619.46 TCPU      320.89
 DIIS TEST: 0.10538E+02 AT SCF   CYCLE   2 - DIIS ACTIVE - HISTORY:     2 CYCLES
 TTTTTTTTTTTTTTTTTTTTTTTTTTTTTT FDIK        TELAPSE      632.15 TCPU      328.36
 INSULATING STATE
 TOP OF VALENCE BANDS -    BAND    318; K    3; EIG -2.1114875E-01 AU
 TOP OF VALENCE BANDS -    BAND    318; K    1; EIG -2.1204351E-01 AU
 BOTTOM OF VIRTUAL BANDS - BAND    319; K    1; EIG  1.6879450E-02 AU
 INDIRECT ENERGY BAND GAP:   6.2050 eV
 TTTTTTTTTTTTTTTTTTTTTTTTTTTTTT PDIG        TELAPSE      632.65 TCPU      328.87
 CHARGE NORMALIZATION FACTOR   1.00000000
 TOTAL ATOMIC CHARGES:
   0.9007610   0.9007610   0.9007610   0.9007610   0.9007610   0.9007610
   0.9007610   0.9007610   0.9007610   0.9007610   0.9007610   0.9007610
   0.9001677   0.9001677   0.9001677   0.9001677   0.9001677   0.9001677
   0.9001677   0.9001677   0.9001677   0.9001677   0.9001677   0.9001677
   0.8678947   0.8678947   0.8678947   0.8678947   0.8678947   0.8678947
   0.8678947   0.8678947   0.8678947   0.8678947   0.8678947   0.8678947
   0.8980504   0.8980504   0.8980504   0.8980504   0.8980504   0.8980504
   0.8980504   0.8980504   0.8980504   0.8980504   0.8980504   0.8980504
   0.8680532   0.8680532   0.8680532   0.8680532   0.8680532   0.8680532
   0.8680532   0.8680532   0.8680532   0.8680532   0.8680532   0.8680532
  18.5503043  18.5503043  18.5503043  18.5503043  18.5503043  18.5503043
   5.6573526   5.6573526   5.6573526   5.6573526   5.6573526   5.6573526
   5.6573526   5.6573526   5.6573526   5.6573526   5.6573526   5.6573526
   6.0369620   6.0369620   6.0369620   6.0369620   6.0369620   6.0369620
   6.0369620   6.0369620   6.0369620   6.0369620   6.0369620   6.0369620
   6.2826555   6.2826555   6.2826555   6.2826555   6.2826555   6.2826555
   6.2826555   6.2826555   6.2826555   6.2826555   6.2826555   6.2826555
   7.6378904   7.6378904   7.6378904   7.6378904   7.6378904   7.6378904
   7.6378904   7.6378904   7.6378904   7.6378904   7.6378904   7.6378904
   6.0366827   6.0366827   6.0366827   6.0366827   6.0366827   6.0366827
   6.0366827   6.0366827   6.0366827   6.0366827   6.0366827   6.0366827
   7.6383775   7.6383775   7.6383775   7.6383775   7.6383775   7.6383775
   7.6383775   7.6383775   7.6383775   7.6383775   7.6383775   7.6383775
 TTTTTTTTTTTTTTTTTTTTTTTTTTTTTT MOQGAD      TELAPSE      632.67 TCPU      328.88
 TTTTTTTTTTTTTTTTTTTTTTTTTTTTTT SHELLXN     TELAPSE      668.74 TCPU      345.16
 TTTTTTTTTTTTTTTTTTTTTTTTTTTTTT MONMO3      TELAPSE      675.71 TCPU      352.12
 NUMERICALLY INTEGRATED DENSITY    635.9999272101
 TTTTTTTTTTTTTTTTTTTTTTTTTTTTTT NUMDFT      TELAPSE      677.99 TCPU      354.40
 CYC   3 ETOT(AU) -4.541268046173E+03 DETOT -5.11E-01 tst  1.14E-03 PX  8.62E-02
 TTTTTTTTTTTTTTTTTTTTTTTTTTTTTT DIIS        TELAPSE      679.60 TCPU      356.02
 DIIS TEST: 0.15228E+01 AT SCF   CYCLE   3 - DIIS ACTIVE - HISTORY:     3 CYCLES
 TTTTTTTTTTTTTTTTTTTTTTTTTTTTTT FDIK        TELAPSE      689.01 TCPU      360.31
 INSULATING STATE
 TOP OF VALENCE BANDS -    BAND    318; K    3; EIG -2.1739776E-01 AU
 TOP OF VALENCE BANDS -    BAND    318; K    1; EIG -2.1814972E-01 AU
 BOTTOM OF VIRTUAL BANDS - BAND    319; K    3; EIG  1.2299413E-02 AU
 DIRECT ENERGY BAND GAP:   6.2504 eV
 BOTTOM OF VIRTUAL BANDS - BAND    319; K    1; EIG  1.3968491E-02 AU
 TTTTTTTTTTTTTTTTTTTTTTTTTTTTTT PDIG        TELAPSE      689.47 TCPU      360.77
 CHARGE NORMALIZATION FACTOR   1.00000000
 TOTAL ATOMIC CHARGES:
   0.8942508   0.8942508   0.8942508   0.8942508   0.8942508   0.8942508
   0.8942508   0.8942508   0.8942508   0.8942508   0.8942508   0.8942508
   0.8940921   0.8940921   0.8940921   0.8940921   0.8940921   0.8940921
   0.8940921   0.8940921   0.8940921   0.8940921   0.8940921   0.8940921
   0.8527063   0.8527063   0.8527063   0.8527063   0.8527063   0.8527063
   0.8527063   0.8527063   0.8527063   0.8527063   0.8527063   0.8527063
   0.8791470   0.8791470   0.8791470   0.8791470   0.8791470   0.8791470
   0.8791470   0.8791470   0.8791470   0.8791470   0.8791470   0.8791470
   0.8527119   0.8527119   0.8527119   0.8527119   0.8527119   0.8527119
   0.8527119   0.8527119   0.8527119   0.8527119   0.8527119   0.8527119
  18.5731138  18.5731138  18.5731138  18.5731138  18.5731138  18.5731138
   5.7130689   5.7130689   5.7130689   5.7130689   5.7130689   5.7130689
   5.7130689   5.7130689   5.7130689   5.7130689   5.7130689   5.7130689
   6.0373689   6.0373689   6.0373689   6.0373689   6.0373689   6.0373689
   6.0373689   6.0373689   6.0373689   6.0373689   6.0373689   6.0373689
   6.3314476   6.3314476   6.3314476   6.3314476   6.3314476   6.3314476
   6.3314476   6.3314476   6.3314476   6.3314476   6.3314476   6.3314476
   7.6105983   7.6105983   7.6105983   7.6105983   7.6105983   7.6105983
   7.6105983   7.6105983   7.6105983   7.6105983   7.6105983   7.6105983
   6.0369384   6.0369384   6.0369384   6.0369384   6.0369384   6.0369384
   6.0369384   6.0369384   6.0369384   6.0369384   6.0369384   6.0369384
   7.6111129   7.6111129   7.6111129   7.6111129   7.6111129   7.6111129
   7.6111129   7.6111129   7.6111129   7.6111129   7.6111129   7.6111129
 TTTTTTTTTTTTTTTTTTTTTTTTTTTTTT MOQGAD      TELAPSE      689.49 TCPU      360.79
 TTTTTTTTTTTTTTTTTTTTTTTTTTTTTT SHELLXN     TELAPSE      725.61 TCPU      377.07
 TTTTTTTTTTTTTTTTTTTTTTTTTTTTTT MONMO3      TELAPSE      732.66 TCPU      384.12
 NUMERICALLY INTEGRATED DENSITY    635.9999271834
 TTTTTTTTTTTTTTTTTTTTTTTTTTTTTT NUMDFT      TELAPSE      734.85 TCPU      386.31
 CYC   4 ETOT(AU) -4.541353145667E+03 DETOT -8.51E-02 tst  5.96E-05 PX  3.30E-02
 TTTTTTTTTTTTTTTTTTTTTTTTTTTTTT DIIS        TELAPSE      737.23 TCPU      388.69
 DIIS TEST: 0.23889E-01 AT SCF   CYCLE   4 - DIIS ACTIVE - HISTORY:     4 CYCLES
 TTTTTTTTTTTTTTTTTTTTTTTTTTTTTT FDIK        TELAPSE      748.54 TCPU      395.54
 INSULATING STATE
 TOP OF VALENCE BANDS -    BAND    318; K    3; EIG -2.1811973E-01 AU
 TOP OF VALENCE BANDS -    BAND    318; K    1; EIG -2.1888058E-01 AU
 BOTTOM OF VIRTUAL BANDS - BAND    319; K    3; EIG  1.2483417E-02 AU
 DIRECT ENERGY BAND GAP:   6.2750 eV
 BOTTOM OF VIRTUAL BANDS - BAND    319; K    1; EIG  1.3817462E-02 AU
 TTTTTTTTTTTTTTTTTTTTTTTTTTTTTT PDIG        TELAPSE      749.25 TCPU      396.26
 CHARGE NORMALIZATION FACTOR   1.00000000
 TOTAL ATOMIC CHARGES:
   0.8943781   0.8943781   0.8943781   0.8943781   0.8943781   0.8943781
   0.8943781   0.8943781   0.8943781   0.8943781   0.8943781   0.8943781
   0.8943932   0.8943932   0.8943932   0.8943932   0.8943932   0.8943932
   0.8943932   0.8943932   0.8943932   0.8943932   0.8943932   0.8943932
   0.8523403   0.8523403   0.8523403   0.8523403   0.8523403   0.8523403
   0.8523403   0.8523403   0.8523403   0.8523403   0.8523403   0.8523403
   0.8823328   0.8823328   0.8823328   0.8823328   0.8823328   0.8823328
   0.8823328   0.8823328   0.8823328   0.8823328   0.8823328   0.8823328
   0.8523570   0.8523570   0.8523570   0.8523570   0.8523570   0.8523570
   0.8523570   0.8523570   0.8523570   0.8523570   0.8523570   0.8523570
  18.5652259  18.5652259  18.5652259  18.5652259  18.5652259  18.5652259
   5.7204919   5.7204919   5.7204919   5.7204919   5.7204919   5.7204919
   5.7204919   5.7204919   5.7204919   5.7204919   5.7204919   5.7204919
   6.0407692   6.0407692   6.0407692   6.0407692   6.0407692   6.0407692
   6.0407692   6.0407692   6.0407692   6.0407692   6.0407692   6.0407692
   6.3272528   6.3272528   6.3272528   6.3272528   6.3272528   6.3272528
   6.3272528   6.3272528   6.3272528   6.3272528   6.3272528   6.3272528
   7.6062148   7.6062148   7.6062148   7.6062148   7.6062148   7.6062148
   7.6062148   7.6062148   7.6062148   7.6062148   7.6062148   7.6062148
   6.0406704   6.0406704   6.0406704   6.0406704   6.0406704   6.0406704
   6.0406704   6.0406704   6.0406704   6.0406704   6.0406704   6.0406704
   7.6061866   7.6061866   7.6061866   7.6061866   7.6061866   7.6061866
   7.6061866   7.6061866   7.6061866   7.6061866   7.6061866   7.6061866
 TTTTTTTTTTTTTTTTTTTTTTTTTTTTTT MOQGAD      TELAPSE      749.27 TCPU      396.27
 TTTTTTTTTTTTTTTTTTTTTTTTTTTTTT SHELLXN     TELAPSE      785.98 TCPU      412.61
 TTTTTTTTTTTTTTTTTTTTTTTTTTTTTT MONMO3      TELAPSE      791.35 TCPU      417.98
 NUMERICALLY INTEGRATED DENSITY    635.9999271144
 TTTTTTTTTTTTTTTTTTTTTTTTTTTTTT NUMDFT      TELAPSE      793.47 TCPU      420.10
 CYC   5 ETOT(AU) -4.541354267591E+03 DETOT -1.12E-03 tst  1.38E-06 PX  5.10E-03
 TTTTTTTTTTTTTTTTTTTTTTTTTTTTTT DIIS        TELAPSE      795.45 TCPU      422.08
 DIIS TEST: 0.66820E-02 AT SCF   CYCLE   5 - DIIS ACTIVE - HISTORY:     5 CYCLES
 TTTTTTTTTTTTTTTTTTTTTTTTTTTTTT FDIK        TELAPSE      805.86 TCPU      425.13
 INSULATING STATE
 TOP OF VALENCE BANDS -    BAND    318; K    3; EIG -2.1808120E-01 AU
 TOP OF VALENCE BANDS -    BAND    318; K    1; EIG -2.1883787E-01 AU
 BOTTOM OF VIRTUAL BANDS - BAND    319; K    3; EIG  1.2120111E-02 AU
 DIRECT ENERGY BAND GAP:   6.2641 eV
 BOTTOM OF VIRTUAL BANDS - BAND    319; K    1; EIG  1.3733571E-02 AU
 TTTTTTTTTTTTTTTTTTTTTTTTTTTTTT PDIG        TELAPSE      807.18 TCPU      426.45
 CHARGE NORMALIZATION FACTOR   1.00000000
 TOTAL ATOMIC CHARGES:
   0.8939848   0.8939848   0.8939848   0.8939848   0.8939848   0.8939848
   0.8939848   0.8939848   0.8939848   0.8939848   0.8939848   0.8939848
   0.8939996   0.8939996   0.8939996   0.8939996   0.8939996   0.8939996
   0.8939996   0.8939996   0.8939996   0.8939996   0.8939996   0.8939996
   0.8529112   0.8529112   0.8529112   0.8529112   0.8529112   0.8529112
   0.8529112   0.8529112   0.8529112   0.8529112   0.8529112   0.8529112
   0.8814831   0.8814831   0.8814831   0.8814831   0.8814831   0.8814831
   0.8814831   0.8814831   0.8814831   0.8814831   0.8814831   0.8814831
   0.8529507   0.8529507   0.8529507   0.8529507   0.8529507   0.8529507
   0.8529507   0.8529507   0.8529507   0.8529507   0.8529507   0.8529507
  18.5648630  18.5648630  18.5648630  18.5648630  18.5648630  18.5648630
   5.7120209   5.7120209   5.7120209   5.7120209   5.7120209   5.7120209
   5.7120209   5.7120209   5.7120209   5.7120209   5.7120209   5.7120209
   6.0381679   6.0381679   6.0381679   6.0381679   6.0381679   6.0381679
   6.0381679   6.0381679   6.0381679   6.0381679   6.0381679   6.0381679
   6.3269694   6.3269694   6.3269694   6.3269694   6.3269694   6.3269694
   6.3269694   6.3269694   6.3269694   6.3269694   6.3269694   6.3269694
   7.6134794   7.6134794   7.6134794   7.6134794   7.6134794   7.6134794
   7.6134794   7.6134794   7.6134794   7.6134794   7.6134794   7.6134794
   6.0380994   6.0380994   6.0380994   6.0380994   6.0380994   6.0380994
   6.0380994   6.0380994   6.0380994   6.0380994   6.0380994   6.0380994
   7.6135020   7.6135020   7.6135020   7.6135020   7.6135020   7.6135020
   7.6135020   7.6135020   7.6135020   7.6135020   7.6135020   7.6135020
 TTTTTTTTTTTTTTTTTTTTTTTTTTTTTT MOQGAD      TELAPSE      807.21 TCPU      426.47
 TTTTTTTTTTTTTTTTTTTTTTTTTTTTTT SHELLXN     TELAPSE      848.84 TCPU      442.84
 TTTTTTTTTTTTTTTTTTTTTTTTTTTTTT MONMO3      TELAPSE      853.98 TCPU      447.98
 NUMERICALLY INTEGRATED DENSITY    635.9999272036
 TTTTTTTTTTTTTTTTTTTTTTTTTTTTTT NUMDFT      TELAPSE      856.11 TCPU      450.12
 CYC   6 ETOT(AU) -4.541354543500E+03 DETOT -2.76E-04 tst  6.33E-07 PX  2.32E-03
 TTTTTTTTTTTTTTTTTTTTTTTTTTTTTT DIIS        TELAPSE      857.80 TCPU      451.81
 DIIS TEST: 0.27222E-02 AT SCF   CYCLE   6 - DIIS ACTIVE - HISTORY:     6 CYCLES
 TTTTTTTTTTTTTTTTTTTTTTTTTTTTTT FDIK        TELAPSE      866.29 TCPU      456.09
 INSULATING STATE
 TOP OF VALENCE BANDS -    BAND    318; K    3; EIG -2.1813707E-01 AU
 TOP OF VALENCE BANDS -    BAND    318; K    1; EIG -2.1889289E-01 AU
 BOTTOM OF VIRTUAL BANDS - BAND    319; K    3; EIG  1.2218628E-02 AU
 DIRECT ENERGY BAND GAP:   6.2683 eV
 BOTTOM OF VIRTUAL BANDS - BAND    319; K    1; EIG  1.3763470E-02 AU
 TTTTTTTTTTTTTTTTTTTTTTTTTTTTTT PDIG        TELAPSE      867.50 TCPU      457.30
 CHARGE NORMALIZATION FACTOR   1.00000000
 TOTAL ATOMIC CHARGES:
   0.8941015   0.8941015   0.8941015   0.8941015   0.8941015   0.8941015
   0.8941015   0.8941015   0.8941015   0.8941015   0.8941015   0.8941015
   0.8941125   0.8941125   0.8941125   0.8941125   0.8941125   0.8941125
   0.8941125   0.8941125   0.8941125   0.8941125   0.8941125   0.8941125
   0.8526352   0.8526352   0.8526352   0.8526352   0.8526352   0.8526352
   0.8526352   0.8526352   0.8526352   0.8526352   0.8526352   0.8526352
   0.8812361   0.8812361   0.8812361   0.8812361   0.8812361   0.8812361
   0.8812361   0.8812361   0.8812361   0.8812361   0.8812361   0.8812361
   0.8526819   0.8526819   0.8526819   0.8526819   0.8526819   0.8526819
   0.8526819   0.8526819   0.8526819   0.8526819   0.8526819   0.8526819
  18.5652859  18.5652859  18.5652859  18.5652859  18.5652859  18.5652859
   5.7166174   5.7166174   5.7166174   5.7166174   5.7166174   5.7166174
   5.7166174   5.7166174   5.7166174   5.7166174   5.7166174   5.7166174
   6.0391255   6.0391255   6.0391255   6.0391255   6.0391255   6.0391255
   6.0391255   6.0391255   6.0391255   6.0391255   6.0391255   6.0391255
   6.3280529   6.3280529   6.3280529   6.3280529   6.3280529   6.3280529
   6.3280529   6.3280529   6.3280529   6.3280529   6.3280529   6.3280529
   7.6098113   7.6098113   7.6098113   7.6098113   7.6098113   7.6098113
   7.6098113   7.6098113   7.6098113   7.6098113   7.6098113   7.6098113
   6.0391514   6.0391514   6.0391514   6.0391514   6.0391514   6.0391514
   6.0391514   6.0391514   6.0391514   6.0391514   6.0391514   6.0391514
   7.6098314   7.6098314   7.6098314   7.6098314   7.6098314   7.6098314
   7.6098314   7.6098314   7.6098314   7.6098314   7.6098314   7.6098314
 TTTTTTTTTTTTTTTTTTTTTTTTTTTTTT MOQGAD      TELAPSE      867.52 TCPU      457.32
 TTTTTTTTTTTTTTTTTTTTTTTTTTTTTT SHELLXN     TELAPSE      905.16 TCPU      473.57
 TTTTTTTTTTTTTTTTTTTTTTTTTTTTTT MONMO3      TELAPSE      912.59 TCPU      481.01
 NUMERICALLY INTEGRATED DENSITY    635.9999271676
 TTTTTTTTTTTTTTTTTTTTTTTTTTTTTT NUMDFT      TELAPSE      915.40 TCPU      483.82
 CYC   7 ETOT(AU) -4.541354662341E+03 DETOT -1.19E-04 tst  1.52E-07 PX  7.41E-04
 TTTTTTTTTTTTTTTTTTTTTTTTTTTTTT DIIS        TELAPSE      917.29 TCPU      485.70
 DIIS TEST: 0.50209E-04 AT SCF   CYCLE   7 - DIIS ACTIVE - HISTORY:     7 CYCLES
 TTTTTTTTTTTTTTTTTTTTTTTTTTTTTT FDIK        TELAPSE      930.40 TCPU      489.41
 INSULATING STATE
 TOP OF VALENCE BANDS -    BAND    318; K    3; EIG -2.1813642E-01 AU
 TOP OF VALENCE BANDS -    BAND    318; K    1; EIG -2.1889316E-01 AU
 BOTTOM OF VIRTUAL BANDS - BAND    319; K    3; EIG  1.2231526E-02 AU
 DIRECT ENERGY BAND GAP:   6.2686 eV
 BOTTOM OF VIRTUAL BANDS - BAND    319; K    1; EIG  1.3768895E-02 AU
 TTTTTTTTTTTTTTTTTTTTTTTTTTTTTT PDIG        TELAPSE      932.38 TCPU      491.38
 CHARGE NORMALIZATION FACTOR   1.00000000
 TOTAL ATOMIC CHARGES:
   0.8941269   0.8941269   0.8941269   0.8941269   0.8941269   0.8941269
   0.8941269   0.8941269   0.8941269   0.8941269   0.8941269   0.8941269
   0.8941474   0.8941474   0.8941474   0.8941474   0.8941474   0.8941474
   0.8941474   0.8941474   0.8941474   0.8941474   0.8941474   0.8941474
   0.8525190   0.8525190   0.8525190   0.8525190   0.8525190   0.8525190
   0.8525190   0.8525190   0.8525190   0.8525190   0.8525190   0.8525190
   0.8814433   0.8814433   0.8814433   0.8814433   0.8814433   0.8814433
   0.8814433   0.8814433   0.8814433   0.8814433   0.8814433   0.8814433
   0.8525707   0.8525707   0.8525707   0.8525707   0.8525707   0.8525707
   0.8525707   0.8525707   0.8525707   0.8525707   0.8525707   0.8525707
  18.5652622  18.5652622  18.5652622  18.5652622  18.5652622  18.5652622
   5.7161024   5.7161024   5.7161024   5.7161024   5.7161024   5.7161024
   5.7161024   5.7161024   5.7161024   5.7161024   5.7161024   5.7161024
   6.0391746   6.0391746   6.0391746   6.0391746   6.0391746   6.0391746
   6.0391746   6.0391746   6.0391746   6.0391746   6.0391746   6.0391746
   6.3279627   6.3279627   6.3279627   6.3279627   6.3279627   6.3279627
   6.3279627   6.3279627   6.3279627   6.3279627   6.3279627   6.3279627
   7.6101224   7.6101224   7.6101224   7.6101224   7.6101224   7.6101224
   7.6101224   7.6101224   7.6101224   7.6101224   7.6101224   7.6101224
   6.0391196   6.0391196   6.0391196   6.0391196   6.0391196   6.0391196
   6.0391196   6.0391196   6.0391196   6.0391196   6.0391196   6.0391196
   7.6100799   7.6100799   7.6100799   7.6100799   7.6100799   7.6100799
   7.6100799   7.6100799   7.6100799   7.6100799   7.6100799   7.6100799
 TTTTTTTTTTTTTTTTTTTTTTTTTTTTTT MOQGAD      TELAPSE      932.40 TCPU      491.40
 TTTTTTTTTTTTTTTTTTTTTTTTTTTTTT SHELLXN     TELAPSE      975.28 TCPU      507.75
 TTTTTTTTTTTTTTTTTTTTTTTTTTTTTT MONMO3      TELAPSE      978.77 TCPU      511.23
 NUMERICALLY INTEGRATED DENSITY    635.9999271605
 TTTTTTTTTTTTTTTTTTTTTTTTTTTTTT NUMDFT      TELAPSE      982.04 TCPU      514.51
 CYC   8 ETOT(AU) -4.541354661122E+03 DETOT  1.22E-06 tst  4.39E-09 PX  1.10E-04
 TTTTTTTTTTTTTTTTTTTTTTTTTTTTTT DIIS        TELAPSE      984.15 TCPU      516.62
 DIIS TEST: 0.91280E-05 AT SCF   CYCLE   8 - DIIS ACTIVE - HISTORY:     8 CYCLES
 TTTTTTTTTTTTTTTTTTTTTTTTTTTTTT FDIK        TELAPSE      995.02 TCPU      519.77
 INSULATING STATE
 TOP OF VALENCE BANDS -    BAND    318; K    3; EIG -2.1813430E-01 AU
 TOP OF VALENCE BANDS -    BAND    318; K    1; EIG -2.1889041E-01 AU
 BOTTOM OF VIRTUAL BANDS - BAND    319; K    3; EIG  1.2206021E-02 AU
 DIRECT ENERGY BAND GAP:   6.2679 eV
 BOTTOM OF VIRTUAL BANDS - BAND    319; K    1; EIG  1.3763664E-02 AU
 TTTTTTTTTTTTTTTTTTTTTTTTTTTTTT PDIG        TELAPSE      995.89 TCPU      520.64
 CHARGE NORMALIZATION FACTOR   1.00000000
 TOTAL ATOMIC CHARGES:
   0.8941206   0.8941206   0.8941206   0.8941206   0.8941206   0.8941206
   0.8941206   0.8941206   0.8941206   0.8941206   0.8941206   0.8941206
   0.8941328   0.8941328   0.8941328   0.8941328   0.8941328   0.8941328
   0.8941328   0.8941328   0.8941328   0.8941328   0.8941328   0.8941328
   0.8525828   0.8525828   0.8525828   0.8525828   0.8525828   0.8525828
   0.8525828   0.8525828   0.8525828   0.8525828   0.8525828   0.8525828
   0.8813314   0.8813314   0.8813314   0.8813314   0.8813314   0.8813314
   0.8813314   0.8813314   0.8813314   0.8813314   0.8813314   0.8813314
   0.8526309   0.8526309   0.8526309   0.8526309   0.8526309   0.8526309
   0.8526309   0.8526309   0.8526309   0.8526309   0.8526309   0.8526309
  18.5652554  18.5652554  18.5652554  18.5652554  18.5652554  18.5652554
   5.7164045   5.7164045   5.7164045   5.7164045   5.7164045   5.7164045
   5.7164045   5.7164045   5.7164045   5.7164045   5.7164045   5.7164045
   6.0390127   6.0390127   6.0390127   6.0390127   6.0390127   6.0390127
   6.0390127   6.0390127   6.0390127   6.0390127   6.0390127   6.0390127
   6.3279338   6.3279338   6.3279338   6.3279338   6.3279338   6.3279338
   6.3279338   6.3279338   6.3279338   6.3279338   6.3279338   6.3279338
   7.6100873   7.6100873   7.6100873   7.6100873   7.6100873   7.6100873
   7.6100873   7.6100873   7.6100873   7.6100873   7.6100873   7.6100873
   6.0390106   6.0390106   6.0390106   6.0390106   6.0390106   6.0390106
   6.0390106   6.0390106   6.0390106   6.0390106   6.0390106   6.0390106
   7.6101248   7.6101248   7.6101248   7.6101248   7.6101248   7.6101248
   7.6101248   7.6101248   7.6101248   7.6101248   7.6101248   7.6101248
 TTTTTTTTTTTTTTTTTTTTTTTTTTTTTT MOQGAD      TELAPSE      995.91 TCPU      520.65
 TTTTTTTTTTTTTTTTTTTTTTTTTTTTTT SHELLXN     TELAPSE     1032.46 TCPU      536.98
 TTTTTTTTTTTTTTTTTTTTTTTTTTTTTT MONMO3      TELAPSE     1037.00 TCPU      541.52
 NUMERICALLY INTEGRATED DENSITY    635.9999271672
 TTTTTTTTTTTTTTTTTTTTTTTTTTTTTT NUMDFT      TELAPSE     1039.47 TCPU      543.99
 CYC   9 ETOT(AU) -4.541354662652E+03 DETOT -1.53E-06 tst  1.70E-09 PX  6.49E-05
 TTTTTTTTTTTTTTTTTTTTTTTTTTTTTT DIIS        TELAPSE     1044.17 TCPU      548.68
 DIIS TEST: 0.28865E-05 AT SCF   CYCLE   9 - DIIS ACTIVE - HISTORY:     9 CYCLES
 TTTTTTTTTTTTTTTTTTTTTTTTTTTTTT FDIK        TELAPSE     1058.74 TCPU      556.50
 INSULATING STATE
 TOP OF VALENCE BANDS -    BAND    318; K    3; EIG -2.1813344E-01 AU
 TOP OF VALENCE BANDS -    BAND    318; K    1; EIG -2.1888990E-01 AU
 BOTTOM OF VIRTUAL BANDS - BAND    319; K    3; EIG  1.2224342E-02 AU
 DIRECT ENERGY BAND GAP:   6.2684 eV
 BOTTOM OF VIRTUAL BANDS - BAND    319; K    1; EIG  1.3765879E-02 AU
 TTTTTTTTTTTTTTTTTTTTTTTTTTTTTT PDIG        TELAPSE     1060.21 TCPU      557.97
 CHARGE NORMALIZATION FACTOR   1.00000000
 TOTAL ATOMIC CHARGES:
   0.8941079   0.8941079   0.8941079   0.8941079   0.8941079   0.8941079
   0.8941079   0.8941079   0.8941079   0.8941079   0.8941079   0.8941079
   0.8941250   0.8941250   0.8941250   0.8941250   0.8941250   0.8941250
   0.8941250   0.8941250   0.8941250   0.8941250   0.8941250   0.8941250
   0.8525813   0.8525813   0.8525813   0.8525813   0.8525813   0.8525813
   0.8525813   0.8525813   0.8525813   0.8525813   0.8525813   0.8525813
   0.8813645   0.8813645   0.8813645   0.8813645   0.8813645   0.8813645
   0.8813645   0.8813645   0.8813645   0.8813645   0.8813645   0.8813645
   0.8526316   0.8526316   0.8526316   0.8526316   0.8526316   0.8526316
   0.8526316   0.8526316   0.8526316   0.8526316   0.8526316   0.8526316
  18.5652955  18.5652955  18.5652955  18.5652955  18.5652955  18.5652955
   5.7162392   5.7162392   5.7162392   5.7162392   5.7162392   5.7162392
   5.7162392   5.7162392   5.7162392   5.7162392   5.7162392   5.7162392
   6.0391411   6.0391411   6.0391411   6.0391411   6.0391411   6.0391411
   6.0391411   6.0391411   6.0391411   6.0391411   6.0391411   6.0391411
   6.3279461   6.3279461   6.3279461   6.3279461   6.3279461   6.3279461
   6.3279461   6.3279461   6.3279461   6.3279461   6.3279461   6.3279461
   7.6100667   7.6100667   7.6100667   7.6100667   7.6100667   7.6100667
   7.6100667   7.6100667   7.6100667   7.6100667   7.6100667   7.6100667
   6.0391088   6.0391088   6.0391088   6.0391088   6.0391088   6.0391088
   6.0391088   6.0391088   6.0391088   6.0391088   6.0391088   6.0391088
   7.6100400   7.6100400   7.6100400   7.6100400   7.6100400   7.6100400
   7.6100400   7.6100400   7.6100400   7.6100400   7.6100400   7.6100400
 TTTTTTTTTTTTTTTTTTTTTTTTTTTTTT MOQGAD      TELAPSE     1060.23 TCPU      557.99
 TTTTTTTTTTTTTTTTTTTTTTTTTTTTTT SHELLXN     TELAPSE     1095.69 TCPU      574.24
 TTTTTTTTTTTTTTTTTTTTTTTTTTTTTT MONMO3      TELAPSE     1102.15 TCPU      580.70
 NUMERICALLY INTEGRATED DENSITY    635.9999271651
 TTTTTTTTTTTTTTTTTTTTTTTTTTTTTT NUMDFT      TELAPSE     1104.29 TCPU      582.84
 CYC  10 ETOT(AU) -4.541354662650E+03 DETOT  1.79E-09 tst  4.81E-10 PX  2.77E-05
 TTTTTTTTTTTTTTTTTTTTTTTTTTTTTT DIIS        TELAPSE     1106.40 TCPU      584.95
 DIIS TEST: 0.53185E-06 AT SCF   CYCLE  10 - DIIS ACTIVE - HISTORY:    10 CYCLES
 TTTTTTTTTTTTTTTTTTTTTTTTTTTTTT FDIK        TELAPSE     1116.92 TCPU      590.99
 INSULATING STATE
 TOP OF VALENCE BANDS -    BAND    318; K    3; EIG -2.1813387E-01 AU
 TOP OF VALENCE BANDS -    BAND    318; K    1; EIG -2.1889017E-01 AU
 BOTTOM OF VIRTUAL BANDS - BAND    319; K    3; EIG  1.2217818E-02 AU
 DIRECT ENERGY BAND GAP:   6.2682 eV
 BOTTOM OF VIRTUAL BANDS - BAND    319; K    1; EIG  1.3765135E-02 AU
 TTTTTTTTTTTTTTTTTTTTTTTTTTTTTT PDIG        TELAPSE     1117.52 TCPU      591.58
 CHARGE NORMALIZATION FACTOR   1.00000000
 TOTAL ATOMIC CHARGES:
   0.8941170   0.8941170   0.8941170   0.8941170   0.8941170   0.8941170
   0.8941170   0.8941170   0.8941170   0.8941170   0.8941170   0.8941170
   0.8941328   0.8941328   0.8941328   0.8941328   0.8941328   0.8941328
   0.8941328   0.8941328   0.8941328   0.8941328   0.8941328   0.8941328
   0.8525715   0.8525715   0.8525715   0.8525715   0.8525715   0.8525715
   0.8525715   0.8525715   0.8525715   0.8525715   0.8525715   0.8525715
   0.8813639   0.8813639   0.8813639   0.8813639   0.8813639   0.8813639
   0.8813639   0.8813639   0.8813639   0.8813639   0.8813639   0.8813639
   0.8526212   0.8526212   0.8526212   0.8526212   0.8526212   0.8526212
   0.8526212   0.8526212   0.8526212   0.8526212   0.8526212   0.8526212
  18.5652763  18.5652763  18.5652763  18.5652763  18.5652763  18.5652763
   5.7162906   5.7162906   5.7162906   5.7162906   5.7162906   5.7162906
   5.7162906   5.7162906   5.7162906   5.7162906   5.7162906   5.7162906
   6.0390926   6.0390926   6.0390926   6.0390926   6.0390926   6.0390926
   6.0390926   6.0390926   6.0390926   6.0390926   6.0390926   6.0390926
   6.3279495   6.3279495   6.3279495   6.3279495   6.3279495   6.3279495
   6.3279495   6.3279495   6.3279495   6.3279495   6.3279495   6.3279495
   7.6100765   7.6100765   7.6100765   7.6100765   7.6100765   7.6100765
   7.6100765   7.6100765   7.6100765   7.6100765   7.6100765   7.6100765
   6.0390690   6.0390690   6.0390690   6.0390690   6.0390690   6.0390690
   6.0390690   6.0390690   6.0390690   6.0390690   6.0390690   6.0390690
   7.6100772   7.6100772   7.6100772   7.6100772   7.6100772   7.6100772
   7.6100772   7.6100772   7.6100772   7.6100772   7.6100772   7.6100772
 TTTTTTTTTTTTTTTTTTTTTTTTTTTTTT MOQGAD      TELAPSE     1117.53 TCPU      591.60
 TTTTTTTTTTTTTTTTTTTTTTTTTTTTTT SHELLXN     TELAPSE     1133.61 TCPU      607.68
 +++ ENERGIES IN A.U. +++
 ::: EXT EL-POLE                                  -5.3638499185762E+03
 ::: EXT EL-SPHEROPOLE                             4.3096425148362E+01
 ::: BIELET ZONE E-E                               9.1293615109642E+03
 ::: TOTAL E-E                                     3.8086080175363E+03
 ::: TOTAL E-N + N-E                              -1.3083172833400E+04
 ::: TOTAL N-N                                     1.1118201544074E+03
 ::: KINETIC ENERGY                                4.0857636403260E+03
 ::: PSEUDO TOTAL   ENERGY                        -4.0769810211306E+03
 ::: VIRIAL COEFFICIENT                            1.0010759394738E+00
 TTTTTTTTTTTTTTTTTTTTTTTTTTTTTT MONMO3      TELAPSE     1136.35 TCPU      610.42
 NUMERICALLY INTEGRATED DENSITY    635.9999271651
 TTTTTTTTTTTTTTTTTTTTTTTTTTTTTT NUMDFT      TELAPSE     1138.48 TCPU      612.54
 CYC  11 ETOT(AU) -4.541354662577E+03 DETOT  7.34E-08 tst  5.91E-11 PX  2.77E-05

 == SCF ENDED - CONVERGENCE ON ENERGY      E(AU) -4.5413546625768E+03 CYCLES  11


 ENERGY EXPRESSION=HARTREE+FOCK EXCH*0.20000+(BECKE      EXCH)*0.80000+LYP        CORR


 TOTAL ENERGY(DFT)(AU)( 11) -4.5413546625768E+03 DE 7.3E-08 tester 5.9E-11
 TTTTTTTTTTTTTTTTTTTTTTTTTTTTTT EDFT        TELAPSE     1138.49 TCPU      612.55

 *******************************************************************************
 *                             FORCE CALCULATION                               *
 *******************************************************************************

 TTTTTTTTTTTTTTTTTTTTTTTTTTTTTT NUMDFG      TELAPSE     1157.69 TCPU      631.76
 INFORMATION **** EXCPOG **** EXCH. BIPO BUFFER LENGTH (WORDS) =    16000000
 WARNING **** EXCPOG **** EXCH. BIPO BUFFER TOO SMALL - TO AVOID I/O SET EXCHSIZE =     7582536
 WARNING **** GENPOG **** COULOMB BIPO BUFFER TOO SMALL - TO AVOID I/O SET BIPOSIZE =     6765000
 INFORMATION **** GENPOG **** BIPO BUFFER LENGTH (WORDS) =     4000000
 TTTTTTTTTTTTTTTTTTTTTTTTTTTTTT SHELXG      TELAPSE     1267.75 TCPU      723.44


 D3 DISPERSION ENERGY (AU)       -4.7284355637644E-01
 TOTAL ENERGY + DISP (AU)        -4.5418275061331E+03

 CARTESIAN FORCES IN HARTREE/BOHR (ANALYTICAL)
   ATOM                     X                   Y                   Z
   1   1            -3.168597363934E-07  1.054152726443E-06  1.698354136659E-06
   2   1             3.168597363934E-07 -1.054152726887E-06  1.698354141100E-06
   3   1            -3.168597367265E-07 -1.054152724667E-06 -1.698354135771E-06
   4   1             3.168597404457E-07  1.054152729552E-06 -1.698354138879E-06
   5   1             1.698354137547E-06 -3.168597382808E-07  1.054152726443E-06
   6   1             1.054152727775E-06  1.698354134216E-06 -3.168597380587E-07
   7   1            -1.698354137769E-06  3.168597398351E-07  1.054152725555E-06
   8   1            -1.054152725999E-06  1.698354139101E-06  3.168597362269E-07
   9   1             1.698354140878E-06  3.168597372816E-07 -1.054152727775E-06
  10   1            -1.054152727331E-06 -1.698354140434E-06 -3.168597376701E-07
  11   1            -1.698354137103E-06 -3.168597357828E-07 -1.054152725555E-06
  12   1             1.054152723334E-06 -1.698354134438E-06  3.168597396130E-07
  13   1             2.584463201005E-06  2.521104040198E-06 -1.096578302162E-06
  14   1            -2.584463204114E-06 -2.521104042419E-06 -1.096578301718E-06
  15   1             2.584463205668E-06 -2.521104042419E-06  1.096578300663E-06
  16   1            -2.584463208777E-06  2.521104042419E-06  1.096578303716E-06
  17   1            -1.096578303883E-06  2.584463201893E-06  2.521104040643E-06
  18   1             2.521104041087E-06 -1.096578303383E-06  2.584463198563E-06
  19   1             1.096578302995E-06 -2.584463202338E-06  2.521104041531E-06
  20   1            -2.521104043751E-06 -1.096578304050E-06 -2.584463203226E-06
  21   1            -1.096578303494E-06 -2.584463201671E-06 -2.521104043307E-06
  22   1            -2.521104044195E-06  1.096578302828E-06  2.584463203892E-06
  23   1             1.096578302329E-06  2.584463200561E-06 -2.521104041531E-06
  24   1             2.521104041531E-06  1.096578302384E-06 -2.584463201449E-06
  25   1             1.472646928791E-06 -5.847614499288E-07 -3.034497837451E-07
  26   1            -1.472646926959E-06  5.847614485965E-07 -3.034497864096E-07
  27   1             1.472646926348E-06  5.847614477084E-07  3.034497819687E-07
  28   1            -1.472646927736E-06 -5.847614481524E-07  3.034497877419E-07
  29   1            -3.034497815246E-07  1.472646926959E-06 -5.847614472643E-07
  30   1            -5.847614497068E-07 -3.034497868537E-07  1.472646928513E-06
  31   1             3.034497877419E-07 -1.472646928069E-06 -5.847614503729E-07
  32   1             5.847614490406E-07 -3.034497857435E-07 -1.472646927847E-06
  33   1            -3.034497875198E-07 -1.472646926404E-06  5.847614483745E-07
  34   1             5.847614481524E-07  3.034497833010E-07  1.472646926848E-06
  35   1             3.034497850773E-07  1.472646928347E-06  5.847614499288E-07
  36   1            -5.847614485965E-07  3.034497906285E-07 -1.472646928402E-06
  37   1            -1.588758650972E-06  1.617951472355E-06 -6.784731018117E-07
  38   1             1.588758648863E-06 -1.617951468802E-06 -6.784731007015E-07
  39   1            -1.588758645088E-06 -1.617951467914E-06  6.784730987031E-07
  40   1             1.588758649751E-06  1.617951467470E-06  6.784730998133E-07
  41   1            -6.784730964826E-07 -1.588758646864E-06  1.617951466582E-06
  42   1             1.617951468802E-06 -6.784731003684E-07 -1.588758649418E-06
  43   1             6.784731002574E-07  1.588758648974E-06  1.617951467470E-06
  44   1            -1.617951469246E-06 -6.784731002574E-07  1.588758648974E-06
  45   1            -6.784730995912E-07  1.588758648419E-06 -1.617951468358E-06
  46   1            -1.617951469246E-06  6.784730989251E-07 -1.588758647642E-06
  47   1             6.784731009235E-07 -1.588758648308E-06 -1.617951468358E-06
  48   1             1.617951469246E-06  6.784730978149E-07  1.588758648863E-06
  49   1             1.315289190229E-06  2.835176311500E-07  1.450832619876E-06
  50   1            -1.315289185344E-06 -2.835176275973E-07  1.450832622985E-06
  51   1             1.315289187120E-06 -2.835176329263E-07 -1.450832618988E-06
  52   1            -1.315289192005E-06  2.835176289295E-07 -1.450832620875E-06
  53   1             1.450832621874E-06  1.315289190673E-06  2.835176318161E-07
  54   1             2.835176331484E-07  1.450832621264E-06  1.315289189563E-06
  55   1            -1.450832620487E-06 -1.315289188231E-06  2.835176280414E-07
  56   1            -2.835176313720E-07  1.450832622318E-06 -1.315289187120E-06
  57   1             1.450832620264E-06 -1.315289188231E-06 -2.835176291516E-07
  58   1            -2.835176324822E-07 -1.450832620820E-06  1.315289186454E-06
  59   1            -1.450832621153E-06  1.315289188009E-06 -2.835176300398E-07
  60   1             2.835176315941E-07 -1.450832620931E-06 -1.315289191561E-06
  61 230             7.993605777301E-15 -6.217248937901E-15  3.824452655454E-06
  62 230             3.171652755244E-15 -3.226585665317E-15 -3.824452653761E-06
  63 230             3.824452658785E-06  8.613480299384E-15 -1.063038546079E-14
  64 230             3.001071613440E-15  3.824452644963E-06 -1.742124962808E-14
  65 230            -3.824452678750E-06  1.691933630236E-14  2.553512956638E-15
  66 230             1.016779253386E-14 -3.824452678769E-06  1.990999957494E-14
  67   6            -2.349431423521E-06  3.854430548067E-06  6.287491519208E-06
  68   6             2.349431408921E-06 -3.854430529415E-06  6.287491510659E-06
  69   6            -2.349431383497E-06 -3.854430508099E-06 -6.287491504775E-06
  70   6             2.349431432569E-06  3.854430530303E-06 -6.287491532253E-06
  71   6             6.287491519708E-06 -2.349431432902E-06  3.854430530303E-06
  72   6             3.854430526751E-06  6.287491504664E-06 -2.349431421411E-06
  73   6            -6.287491510326E-06  2.349431414639E-06  3.854430532080E-06
  74   6            -3.854430524086E-06  6.287491516155E-06  2.349431409088E-06
  75   6             6.287491551349E-06  2.349431405813E-06 -3.854430527639E-06
  76   6            -3.854430511652E-06 -6.287491523149E-06 -2.349431392989E-06
  77   6            -6.287491504442E-06 -2.349431397930E-06 -3.854430507211E-06
  78   6             3.854430522310E-06 -6.287491516377E-06  2.349431418192E-06
  79   6             3.821399826798E-06  1.108872393019E-06 -2.780779472467E-06
  80   6            -3.821399807702E-06 -1.108872391242E-06 -2.780779473355E-06
  81   6             3.821399820136E-06 -1.108872394795E-06  2.780779456479E-06
  82   6            -3.821399815251E-06  1.108872385913E-06  2.780779464473E-06
  83   6            -2.780779466249E-06  3.821399816140E-06  1.108872391242E-06
  84   6             1.108872396571E-06 -2.780779456479E-06  3.821399822357E-06
  85   6             2.780779447598E-06 -3.821399807702E-06  1.108872391242E-06
  86   6            -1.108872409006E-06 -2.780779478684E-06 -3.821399800152E-06
  87   6            -2.780779491118E-06 -3.821399799264E-06 -1.108872412559E-06
  88   6            -1.108872393019E-06  2.780779458256E-06  3.821399825465E-06
  89   6             2.780779454703E-06  3.821399824133E-06 -1.108872403677E-06
  90   6             1.108872393019E-06  2.780779471578E-06 -3.821399801929E-06
  91   6             4.462163527563E-09 -1.058073429760E-06  3.781713706630E-07
  92   6            -4.462173741615E-09  1.058073424431E-06  3.781713759921E-07
  93   6             4.462179958864E-09  1.058073420879E-06 -3.781713742157E-07
  94   6            -4.462162639385E-09 -1.058073422655E-06 -3.781713830975E-07
  95   6             3.781713773243E-07  4.462163971652E-09 -1.058073417326E-06
  96   6            -1.058073422655E-06  3.781713773243E-07  4.462167968455E-09
  97   6            -3.781713782125E-07 -4.462173297526E-09 -1.058073420879E-06
  98   6             1.058073417326E-06  3.781713799889E-07 -4.462175962061E-09
  99   6             3.781713799889E-07 -4.462160863028E-09  1.058073435090E-06
 100   6             1.058073417326E-06 -3.781713777684E-07  4.462182623399E-09
 101   6            -3.781713795448E-07  4.462186176113E-09  1.058073406668E-06
 102   6            -1.058073419102E-06 -3.781713844297E-07 -4.462170188901E-09
 103   7            -6.534120711166E-08 -7.558665585883E-06 -7.937238816869E-06
 104   7             6.534119956214E-08  7.558665573448E-06 -7.937238817313E-06
 105   7            -6.534122531932E-08  7.558665554797E-06  7.937238808875E-06
 106   7             6.534119911805E-08 -7.558665585439E-06  7.937238824862E-06
 107   7            -7.937238809319E-06 -6.534121665958E-08 -7.558665585439E-06
 108   7            -7.558665582774E-06 -7.937238815536E-06 -6.534122420909E-08
 109   7             7.937238803102E-06  6.534119867396E-08 -7.558665571672E-06
 110   7             7.558665593432E-06 -7.937238797773E-06  6.534120555735E-08
 111   7            -7.937238808875E-06  6.534120755575E-08  7.558665569896E-06
 112   7             7.558665552576E-06  7.937238826639E-06 -6.534119889601E-08
 113   7             7.937238805766E-06 -6.534120089441E-08  7.558665580110E-06
 114   7            -7.558665552576E-06  7.937238809319E-06  6.534116714363E-08
 115   6            -1.586841628765E-06 -1.209535335889E-06  1.977289840749E-06
 116   6             1.586841626100E-06  1.209535325231E-06  1.977289852295E-06
 117   6            -1.586841639423E-06  1.209535309243E-06 -1.977289838084E-06
 118   6             1.586841626988E-06 -1.209535323454E-06 -1.977289826982E-06
 119   6             1.977289836752E-06 -1.586841626100E-06 -1.209535323454E-06
 120   6            -1.209535334112E-06  1.977289848298E-06 -1.586841611001E-06
 121   6            -1.977289848298E-06  1.586841618106E-06 -1.209535318125E-06
 122   6             1.209535328783E-06  1.977289859845E-06  1.586841616330E-06
 123   6             1.977289849187E-06  1.586841616330E-06  1.209535342994E-06
 124   6             1.209535325231E-06 -1.977289842969E-06 -1.586841628765E-06
 125   6            -1.977289866506E-06 -1.586841607448E-06  1.209535314572E-06
 126   6            -1.209535330560E-06 -1.977289856292E-06  1.586841620771E-06
 127   7            -3.576342310296E-06 -2.458582573084E-07 -1.609606001818E-07
 128   7             3.576342342715E-06  2.458582422094E-07 -1.609605790875E-07
 129   7            -3.576342355149E-06  2.458582404330E-07  1.609606048447E-07
 130   7             3.576342308520E-06 -2.458582364362E-07  1.609605897457E-07
 131   7            -1.609606177233E-07 -3.576342323175E-06 -2.458582315512E-07
 132   7            -2.458582408771E-07 -1.609605939645E-07 -3.576342335165E-06
 133   7             1.609606006259E-07  3.576342344047E-06 -2.458582337717E-07
 134   7             2.458582293308E-07 -1.609605992936E-07  3.576342353373E-06
 135   7            -1.609605899677E-07  3.576342353373E-06  2.458582213372E-07
 136   7             2.458582279985E-07  1.609606035125E-07 -3.576342369804E-06
 137   7             1.609606510300E-07 -3.576342365808E-06  2.458582257781E-07
 138   7            -2.458582257781E-07  1.609606135045E-07  3.576342341827E-06

 RESULTANT FORCE     1.038089698837E-15 -1.452539531797E-15 -2.354598110997E-14

 ATOMIC PART

 SYMMETRY ALLOWED FORCES (ANALYTICAL) (DIRECTION, FORCE)

    1  6.1387332E-06    2  2.8647665E-06    3  1.8059916E-06    4 -2.3198749E-06
    5 -3.0119884E-06    6  1.2506035E-05    7 -4.7217163E-06    8  2.0513292E-06
    9  2.1748664E-06   10  5.0564740E-06   11 -6.4539847E-06   12  7.1507514E-08
   13  8.3812213E-07   14  5.5627197E-06   15  3.9162609E-06   16  9.3679576E-06
   17  2.4982707E-05   18  9.0101259E-06   19  3.6864799E-06   20 -1.0986614E-05
   21 -4.0291390E-06   22  1.2076651E-05   23 -1.3687284E-06   24  2.5722824E-06
   25 -2.5808099E-06   26 -3.0861126E-05   27 -1.1852741E-05   28 -1.8674926E-05
   29  4.7091923E-06   30  5.0590286E-06   31 -6.8496967E-06   32  6.3390470E-06
   33 -5.1652811E-06   34 -9.3624411E-06

 CELL PART

 GRADIENT WITH RESPECT TO THE CELL PARAMETER IN HARTREE/BOHR
ORDER: -D/DA1X, -D/DA1Y, -D/DA1Z
       -D/DA2X, -D/DA2Y, -D/DA2Z
       -D/DA3X, -D/DA3Y, -D/DA3Z
  0.580179510373E-14 -0.334576954586E-06 -0.334576785832E-06
 -0.334576693461E-06 -0.600798537296E-14 -0.334576991889E-06
 -0.334576945704E-06 -0.334576940375E-06 -0.174252768734E-13

STRESS TENSOR, IN HARTREE/BOHR^3:
ORDER: 11 12 13
       21 22 23
       31 32 33
  0.642486260497E-09  0.236619613612E-15 -0.247760772798E-15
 -0.787596524273E-17  0.642486494759E-09  0.194130705702E-16
  0.214576347541E-15 -0.181114672301E-15  0.642486371229E-09

PRESSURE FROM THE STRESS TENSOR,
IN HARTREE/BOHR^3: -0.64249E-09
PRESSURE IN GIGAPASCAL: -0.1890E-04
CONVERSION FACTOR: 1 HARTREE/BOHR^3= 29421 GIGAPASCAL
WHEN USING VALUES FOR BOHR RADIUS AND HARTREE
FROM IUPAC WEBSITE, APRIL 2009
ENTHALPY: -4.5418275169307E+03

 SYMMETRY ALLOWED FORCES (ANALYTICAL) (DIRECTION, FORCE)

    1 -1.8701979E-05
 TTTTTTTTTTTTTTTTTTTTTTTTTTTTTT TOTGRA_C    TELAPSE     2011.18 TCPU     1466.88
 TTTTTTTTTTTTTTTTTTTTTTTTTTTTTT SMAT        TELAPSE     2169.62 TCPU     1489.72
 TTTTTTTTTTTTTTTTTTTTTTTTTTTTTT POLAR2      TELAPSE     2170.24 TCPU     1490.34

 CELL FORCES OF CENTRAL POINT

 |  5.80180E-15 -3.34577E-07 -3.34577E-07 |
 | -3.34577E-07 -6.00799E-15 -3.34577E-07 |
 | -3.34577E-07 -3.34577E-07 -1.74253E-14 |

 ENERGY OF CENTRAL POINT:   -0.4541827506E+04


 VOLUME OF THE CELL: **********

 DENSITY OF THE CRYSTAL =          0.9042 g/cm^3

 STRAIN MATRIX   4 :

  | 0 0 0 |
  | 0 0 1 |
  | 0 1 0 |
  
 *******************************************************************************
 LATTICE PARAMETERS (ANGSTROMS AND DEGREES) - BOHR = 0.5291772083 ANGSTROM
 PRIMITIVE CELL - CENTRING CODE 6/0 VOLUME=  2490.384483 - DENSITY  0.904 g/cm^3
         A              B              C           ALPHA      BETA       GAMMA 
    14.78981577    14.78981577    14.78981577   109.471221 109.471221 109.471221
 *******************************************************************************
 ATOMS IN THE ASYMMETRIC UNIT   12 - ATOMS IN THE UNIT CELL:  138
     ATOM                 X/A                 Y/B                 Z/C    
 *******************************************************************************
      1 T   1 H    -1.233252099462E-01  3.508272765322E-01 -2.379365303466E-01
      2 F   1 H    -4.112361931213E-01  1.146113204004E-01  2.379365303466E-01
      3 F   1 H     1.233252099462E-01 -1.146113204004E-01  4.741524864784E-01
      4 F   1 H     4.112361931213E-01 -3.508272765322E-01 -4.741524864784E-01
      5 F   1 H    -2.379365303466E-01 -1.233252099462E-01  3.508272765322E-01
      6 F   1 H     3.508272765322E-01 -2.379365303466E-01 -1.233252099462E-01
      7 F   1 H    -4.741524864784E-01  4.112361931213E-01 -3.508272765322E-01
      8 F   1 H     1.146113204004E-01  2.379365303466E-01 -4.112361931213E-01
      9 F   1 H     2.379365303466E-01 -4.112361931213E-01  1.146113204004E-01
     10 F   1 H    -1.146113204004E-01  4.741524864784E-01  1.233252099462E-01
     11 F   1 H     4.741524864784E-01  1.233252099462E-01 -1.146113204004E-01
     12 F   1 H    -3.508272765322E-01 -4.741524864784E-01  4.112361931213E-01
     13 T   1 H    -2.379334648179E-01  3.508762572584E-01 -1.232953463418E-01
     14 F   1 H     4.741716036002E-01 -1.146381184761E-01  1.232953463418E-01
     15 F   1 H     2.379334648179E-01  1.146381184761E-01 -4.111902779237E-01
     16 F   1 H    -4.741716036002E-01 -3.508762572584E-01  4.111902779237E-01
     17 F   1 H    -1.232953463418E-01 -2.379334648179E-01  3.508762572584E-01
     18 F   1 H     3.508762572584E-01 -1.232953463418E-01 -2.379334648179E-01
     19 F   1 H     4.111902779237E-01 -4.741716036002E-01 -3.508762572584E-01
     20 F   1 H    -1.146381184761E-01  1.232953463418E-01  4.741716036002E-01
     21 F   1 H     1.232953463418E-01  4.741716036002E-01 -1.146381184761E-01
     22 F   1 H     1.146381184761E-01 -4.111902779237E-01  2.379334648179E-01
     23 F   1 H    -4.111902779237E-01  2.379334648179E-01  1.146381184761E-01
     24 F   1 H    -3.508762572584E-01  4.111902779237E-01 -4.741716036002E-01
     25 T   1 H     4.395427702908E-01  1.352897835556E-01 -4.870187705424E-01
     26 F   1 H    -3.776914459020E-01 -7.343845916679E-02  4.870187705424E-01
     27 F   1 H    -4.395427702908E-01  7.343845916679E-02 -3.042529867352E-01
     28 F   1 H     3.776914459020E-01 -1.352897835556E-01  3.042529867352E-01
     29 F   1 H    -4.870187705424E-01  4.395427702908E-01  1.352897835556E-01
     30 F   1 H     1.352897835556E-01 -4.870187705424E-01  4.395427702908E-01
     31 F   1 H     3.042529867352E-01  3.776914459020E-01 -1.352897835556E-01
     32 F   1 H    -7.343845916679E-02  4.870187705424E-01 -3.776914459020E-01
     33 F   1 H     4.870187705424E-01 -3.776914459020E-01 -7.343845916679E-02
     34 F   1 H     7.343845916679E-02 -3.042529867352E-01 -4.395427702908E-01
     35 F   1 H    -3.042529867352E-01 -4.395427702908E-01  7.343845916679E-02
     36 F   1 H    -1.352897835556E-01  3.042529867352E-01  3.776914459020E-01
     37 T   1 H     4.891770294042E-01  2.463987420621E-01  4.892811595369E-01
     38 F   1 H    -2.428824174747E-01 -1.041301326984E-04 -4.892811595369E-01
     39 F   1 H    -4.891770294042E-01  1.041301326984E-04 -2.427782873420E-01
     40 F   1 H     2.428824174747E-01 -2.463987420621E-01  2.427782873420E-01
     41 F   1 H     4.892811595369E-01  4.891770294042E-01  2.463987420621E-01
     42 F   1 H     2.463987420621E-01  4.892811595369E-01  4.891770294042E-01
     43 F   1 H     2.427782873420E-01  2.428824174747E-01 -2.463987420621E-01
     44 F   1 H    -1.041301326984E-04 -4.892811595369E-01 -2.428824174747E-01
     45 F   1 H    -4.892811595369E-01 -2.428824174747E-01 -1.041301326984E-04
     46 F   1 H     1.041301326984E-04 -2.427782873420E-01 -4.891770294042E-01
     47 F   1 H    -2.427782873420E-01 -4.891770294042E-01  1.041301326984E-04
     48 F   1 H    -2.463987420621E-01  2.427782873420E-01  2.428824174747E-01
     49 T   1 H    -4.870142464867E-01  1.353868772969E-01  4.395521995445E-01
     50 F   1 H    -3.041653222476E-01  7.343355396872E-02 -4.395521995445E-01
     51 F   1 H     4.870142464867E-01 -7.343355396872E-02 -3.775988762164E-01
     52 F   1 H     3.041653222476E-01 -1.353868772969E-01  3.775988762164E-01
     53 F   1 H     4.395521995445E-01 -4.870142464867E-01  1.353868772969E-01
     54 F   1 H     1.353868772969E-01  4.395521995445E-01 -4.870142464867E-01
     55 F   1 H     3.775988762164E-01  3.041653222476E-01 -1.353868772969E-01
     56 F   1 H     7.343355396872E-02 -4.395521995445E-01 -3.041653222476E-01
     57 F   1 H    -4.395521995445E-01 -3.041653222476E-01  7.343355396872E-02
     58 F   1 H    -7.343355396872E-02 -3.775988762164E-01  4.870142464867E-01
     59 F   1 H    -3.775988762164E-01  4.870142464867E-01 -7.343355396872E-02
     60 F   1 H    -1.353868772969E-01  3.775988762164E-01  3.041653222476E-01
     61 T 230 ZN   -2.500260292244E-01  2.499739707756E-01 -5.000000000000E-01
     62 F 230 ZN    2.500260292244E-01 -2.499739707756E-01 -5.000000000000E-01
     63 F 230 ZN   -5.000000000000E-01 -2.500260292244E-01  2.499739707756E-01
     64 F 230 ZN    2.499739707756E-01 -5.000000000000E-01 -2.500260292244E-01
     65 F 230 ZN    5.000000000000E-01  2.500260292244E-01 -2.499739707756E-01
     66 F 230 ZN   -2.499739707756E-01 -5.000000000000E-01  2.500260292244E-01
     67 T   6 C    -3.856629571415E-01  2.442522359195E-01 -3.856366282857E-01
     68 F   6 C    -3.701111357948E-01 -2.632885578714E-05  3.856366282857E-01
     69 F   6 C     3.856629571415E-01  2.632885578714E-05 -3.700848069390E-01
     70 F   6 C     3.701111357948E-01 -2.442522359195E-01  3.700848069390E-01
     71 F   6 C    -3.856366282857E-01 -3.856629571415E-01  2.442522359195E-01
     72 F   6 C     2.442522359195E-01 -3.856366282857E-01 -3.856629571415E-01
     73 F   6 C     3.700848069390E-01  3.701111357948E-01 -2.442522359195E-01
     74 F   6 C    -2.632885578714E-05  3.856366282857E-01 -3.701111357948E-01
     75 F   6 C     3.856366282857E-01 -3.701111357948E-01 -2.632885578711E-05
     76 F   6 C     2.632885578714E-05 -3.700848069390E-01  3.856629571415E-01
     77 F   6 C    -3.700848069390E-01  3.856629571415E-01  2.632885578711E-05
     78 F   6 C    -2.442522359195E-01  3.700848069390E-01  3.701111357948E-01
     79 T   6 C    -2.101360054252E-01  3.219134415563E-01 -2.667549175214E-01
     80 F   6 C    -4.113316409224E-01  5.661891209619E-02  2.667549175214E-01
     81 F   6 C     2.101360054252E-01 -5.661891209619E-02 -4.679505530186E-01
     82 F   6 C     4.113316409224E-01 -3.219134415563E-01  4.679505530186E-01
     83 F   6 C    -2.667549175214E-01 -2.101360054252E-01  3.219134415563E-01
     84 F   6 C     3.219134415563E-01 -2.667549175214E-01 -2.101360054252E-01
     85 F   6 C     4.679505530186E-01  4.113316409224E-01 -3.219134415563E-01
     86 F   6 C     5.661891209619E-02  2.667549175214E-01 -4.113316409224E-01
     87 F   6 C     2.667549175214E-01 -4.113316409224E-01  5.661891209619E-02
     88 F   6 C    -5.661891209619E-02 -4.679505530186E-01  2.101360054252E-01
     89 F   6 C    -4.679505530186E-01  2.101360054252E-01 -5.661891209619E-02
     90 F   6 C    -3.219134415563E-01  4.679505530186E-01  4.113316409224E-01
     91 T   6 C    -4.918284545877E-01  1.872213749726E-01 -4.917953491984E-01
     92 F   6 C    -3.209832758290E-01 -3.310538931259E-05  4.917953491984E-01
     93 F   6 C     4.918284545877E-01  3.310538931249E-05 -3.209501704397E-01
     94 F   6 C     3.209832758290E-01 -1.872213749726E-01  3.209501704397E-01
     95 F   6 C    -4.917953491984E-01 -4.918284545877E-01  1.872213749726E-01
     96 F   6 C     1.872213749726E-01 -4.917953491984E-01 -4.918284545877E-01
     97 F   6 C     3.209501704397E-01  3.209832758290E-01 -1.872213749726E-01
     98 F   6 C    -3.310538931259E-05  4.917953491984E-01 -3.209832758290E-01
     99 F   6 C     4.917953491984E-01 -3.209832758290E-01 -3.310538931260E-05
    100 F   6 C     3.310538931260E-05 -3.209501704397E-01  4.918284545877E-01
    101 F   6 C    -3.209501704397E-01  4.918284545877E-01  3.310538931259E-05
    102 F   6 C    -1.872213749726E-01  3.209501704397E-01  3.209832758290E-01
    103 T   7 N    -2.856709901775E-01  2.729027367962E-01 -3.776909179806E-01
    104 F   7 N    -3.494063452232E-01  9.201992780309E-02  3.776909179806E-01
    105 F   7 N     2.856709901775E-01 -9.201992780309E-02 -4.414262730263E-01
    106 F   7 N     3.494063452232E-01 -2.729027367962E-01  4.414262730263E-01
    107 F   7 N    -3.776909179806E-01 -2.856709901775E-01  2.729027367962E-01
    108 F   7 N     2.729027367962E-01 -3.776909179806E-01 -2.856709901775E-01
    109 F   7 N     4.414262730263E-01  3.494063452232E-01 -2.729027367962E-01
    110 F   7 N     9.201992780309E-02  3.776909179806E-01 -3.494063452232E-01
    111 F   7 N     3.776909179806E-01 -3.494063452232E-01  9.201992780309E-02
    112 F   7 N    -9.201992780309E-02 -4.414262730263E-01  2.856709901775E-01
    113 F   7 N    -4.414262730263E-01  2.856709901775E-01 -9.201992780309E-02
    114 F   7 N    -2.729027367962E-01  4.414262730263E-01  3.494063452232E-01
    115 T   6 C    -2.667638950526E-01  3.219364422761E-01 -2.101113462834E-01
    116 F   6 C    -4.679522114404E-01 -5.665254876919E-02  2.101113462834E-01
    117 F   6 C     2.667638950526E-01  5.665254876919E-02 -4.112996626713E-01
    118 F   6 C     4.679522114404E-01 -3.219364422761E-01  4.112996626713E-01
    119 F   6 C    -2.101113462834E-01 -2.667638950526E-01  3.219364422761E-01
    120 F   6 C     3.219364422761E-01 -2.101113462834E-01 -2.667638950526E-01
    121 F   6 C     4.112996626713E-01  4.679522114404E-01 -3.219364422761E-01
    122 F   6 C    -5.665254876919E-02  2.101113462834E-01 -4.679522114404E-01
    123 F   6 C     2.101113462834E-01 -4.679522114404E-01 -5.665254876919E-02
    124 F   6 C     5.665254876919E-02 -4.112996626713E-01  2.667638950526E-01
    125 F   6 C    -4.112996626713E-01  2.667638950526E-01  5.665254876919E-02
    126 F   6 C    -3.219364422761E-01  4.112996626713E-01  4.679522114404E-01
    127 T   7 N    -3.777007111251E-01  2.729401194252E-01 -2.856353104913E-01
    128 F   7 N    -4.414245700835E-01 -9.206540063377E-02  2.856353104913E-01
    129 F   7 N     3.777007111251E-01  9.206540063377E-02 -3.493591694497E-01
    130 F   7 N     4.414245700835E-01 -2.729401194252E-01  3.493591694497E-01
    131 F   7 N    -2.856353104913E-01 -3.777007111251E-01  2.729401194252E-01
    132 F   7 N     2.729401194252E-01 -2.856353104913E-01 -3.777007111251E-01
    133 F   7 N     3.493591694497E-01  4.414245700835E-01 -2.729401194252E-01
    134 F   7 N    -9.206540063377E-02  2.856353104913E-01 -4.414245700835E-01
    135 F   7 N     2.856353104913E-01 -4.414245700835E-01 -9.206540063377E-02
    136 F   7 N     9.206540063377E-02 -3.493591694497E-01  3.777007111251E-01
    137 F   7 N    -3.493591694497E-01  3.777007111251E-01  9.206540063377E-02
    138 F   7 N    -2.729401194252E-01  3.493591694497E-01  4.414245700835E-01

 TRANSFORMATION MATRIX PRIMITIVE-CRYSTALLOGRAPHIC CELL
  0.0000  1.0000  1.0000  1.0000  0.0000  1.0000  1.0000  1.0000  0.0000

 *******************************************************************************
 CRYSTALLOGRAPHIC CELL (VOLUME=       4980.76896505)
         A              B              C           ALPHA      BETA       GAMMA 
    17.07780823    17.07780823    17.07780823    90.000000  90.000000  90.000000

 COORDINATES IN THE CRYSTALLOGRAPHIC CELL
     ATOM                 X/A                 Y/B                 Z/C    
 *******************************************************************************
      1 T   1 H     1.181079780659E-01 -3.560445084125E-01  2.327192984663E-01
      2 F   1 H    -1.181079780659E-01  3.560445084125E-01  2.327192984663E-01
      3 F   1 H     1.181079780659E-01  3.560445084125E-01 -2.327192984663E-01
      4 F   1 H    -1.181079780659E-01 -3.560445084125E-01 -2.327192984663E-01
      5 F   1 H     2.327192984663E-01  1.181079780659E-01 -3.560445084125E-01
      6 F   1 H    -3.560445084125E-01  2.327192984663E-01  1.181079780659E-01
      7 F   1 H    -2.327192984663E-01 -1.181079780659E-01 -3.560445084125E-01
      8 F   1 H     3.560445084125E-01  2.327192984663E-01 -1.181079780659E-01
      9 F   1 H     2.327192984663E-01 -1.181079780659E-01  3.560445084125E-01
     10 F   1 H     3.560445084125E-01 -2.327192984663E-01  1.181079780659E-01
     11 F   1 H    -2.327192984663E-01  1.181079780659E-01  3.560445084125E-01
     12 F   1 H    -3.560445084125E-01 -2.327192984663E-01 -1.181079780659E-01
     13 T   1 H     2.327571878672E-01 -3.560525342091E-01  1.181190693911E-01
     14 F   1 H    -2.327571878672E-01  3.560525342091E-01  1.181190693911E-01
     15 F   1 H     2.327571878672E-01  3.560525342091E-01 -1.181190693911E-01
     16 F   1 H    -2.327571878672E-01 -3.560525342091E-01 -1.181190693911E-01
     17 F   1 H     1.181190693911E-01  2.327571878672E-01 -3.560525342091E-01
     18 F   1 H    -3.560525342091E-01  1.181190693911E-01  2.327571878672E-01
     19 F   1 H    -1.181190693911E-01 -2.327571878672E-01 -3.560525342091E-01
     20 F   1 H     3.560525342091E-01  1.181190693911E-01 -2.327571878672E-01
     21 F   1 H     1.181190693911E-01 -2.327571878672E-01  3.560525342091E-01
     22 F   1 H     3.560525342091E-01 -1.181190693911E-01  2.327571878672E-01
     23 F   1 H    -1.181190693911E-01  2.327571878672E-01  3.560525342091E-01
     24 F   1 H    -3.560525342091E-01 -1.181190693911E-01 -2.327571878672E-01
     25 T   1 H     1.043641213612E-01  4.086171080964E-01  3.092566219440E-02
     26 F   1 H    -1.043641213612E-01 -4.086171080964E-01  3.092566219440E-02
     27 F   1 H     1.043641213612E-01 -4.086171080964E-01 -3.092566219440E-02
     28 F   1 H    -1.043641213612E-01  4.086171080964E-01 -3.092566219440E-02
     29 F   1 H     3.092566219440E-02  1.043641213612E-01  4.086171080964E-01
     30 F   1 H     4.086171080964E-01  3.092566219440E-02  1.043641213612E-01
     31 F   1 H    -3.092566219440E-02 -1.043641213612E-01  4.086171080964E-01
     32 F   1 H    -4.086171080964E-01  3.092566219440E-02 -1.043641213612E-01
     33 F   1 H     3.092566219440E-02 -1.043641213612E-01 -4.086171080964E-01
     34 F   1 H    -4.086171080964E-01 -3.092566219440E-02  1.043641213612E-01
     35 F   1 H    -3.092566219440E-02  1.043641213612E-01 -4.086171080964E-01
     36 F   1 H     4.086171080964E-01 -3.092566219440E-02 -1.043641213612E-01
     37 T   1 H     1.232514360974E-01  3.660297234394E-01  1.231473059647E-01
     38 F   1 H    -1.232514360974E-01 -3.660297234394E-01  1.231473059647E-01
     39 F   1 H     1.232514360974E-01 -3.660297234394E-01 -1.231473059647E-01
     40 F   1 H    -1.232514360974E-01  3.660297234394E-01 -1.231473059647E-01
     41 F   1 H     1.231473059647E-01  1.232514360974E-01  3.660297234394E-01
     42 F   1 H     3.660297234394E-01  1.231473059647E-01  1.232514360974E-01
     43 F   1 H    -1.231473059647E-01 -1.232514360974E-01  3.660297234394E-01
     44 F   1 H    -3.660297234394E-01  1.231473059647E-01 -1.232514360974E-01
     45 F   1 H     1.231473059647E-01 -1.232514360974E-01 -3.660297234394E-01
     46 F   1 H    -3.660297234394E-01 -1.231473059647E-01  1.232514360974E-01
     47 F   1 H    -1.231473059647E-01  1.232514360974E-01 -3.660297234394E-01
     48 F   1 H     3.660297234394E-01 -1.231473059647E-01 -1.232514360974E-01
     49 T   1 H     3.097666166408E-02  4.085755378805E-01  1.044102156328E-01
     50 F   1 H    -3.097666166408E-02 -4.085755378805E-01  1.044102156328E-01
     51 F   1 H     3.097666166408E-02 -4.085755378805E-01 -1.044102156328E-01
     52 F   1 H    -3.097666166408E-02  4.085755378805E-01 -1.044102156328E-01
     53 F   1 H     1.044102156328E-01  3.097666166408E-02  4.085755378805E-01
     54 F   1 H     4.085755378805E-01  1.044102156328E-01  3.097666166408E-02
     55 F   1 H    -1.044102156328E-01 -3.097666166408E-02  4.085755378805E-01
     56 F   1 H    -4.085755378805E-01  1.044102156328E-01 -3.097666166408E-02
     57 F   1 H     1.044102156328E-01 -3.097666166408E-02 -4.085755378805E-01
     58 F   1 H    -4.085755378805E-01 -1.044102156328E-01  3.097666166408E-02
     59 F   1 H    -1.044102156328E-01  3.097666166408E-02 -4.085755378805E-01
     60 F   1 H     4.085755378805E-01 -1.044102156328E-01 -3.097666166408E-02
     61 T 230 ZN   -5.000000000000E-01  0.000000000000E+00 -2.500260292244E-01
     62 F 230 ZN   -5.000000000000E-01  0.000000000000E+00  2.500260292244E-01
     63 F 230 ZN   -2.500260292244E-01 -5.000000000000E-01  0.000000000000E+00
     64 F 230 ZN   -2.752131715785E-17 -2.500260292244E-01 -5.000000000000E-01
     65 F 230 ZN    2.500260292244E-01 -5.000000000000E-01 -5.504263431570E-17
     66 F 230 ZN    0.000000000000E+00  2.500260292244E-01 -5.000000000000E-01
     67 T   6 C     1.221392823876E-01  4.922240893267E-01  1.221129535318E-01
     68 F   6 C    -1.221392823876E-01 -4.922240893267E-01  1.221129535318E-01
     69 F   6 C     1.221392823876E-01 -4.922240893267E-01 -1.221129535318E-01
     70 F   6 C    -1.221392823876E-01  4.922240893267E-01 -1.221129535318E-01
     71 F   6 C     1.221129535318E-01  1.221392823876E-01  4.922240893267E-01
     72 F   6 C     4.922240893267E-01  1.221129535318E-01  1.221392823876E-01
     73 F   6 C    -1.221129535318E-01 -1.221392823876E-01  4.922240893267E-01
     74 F   6 C    -4.922240893267E-01  1.221129535318E-01 -1.221392823876E-01
     75 F   6 C     1.221129535318E-01 -1.221392823876E-01 -4.922240893267E-01
     76 F   6 C    -4.922240893267E-01 -1.221129535318E-01  1.221392823876E-01
     77 F   6 C    -1.221129535318E-01  1.221392823876E-01 -4.922240893267E-01
     78 F   6 C     4.922240893267E-01 -1.221129535318E-01 -1.221392823876E-01
     79 T   6 C     1.326472647300E-01 -3.994021822514E-01  1.892661768262E-01
     80 F   6 C    -1.326472647300E-01  3.994021822514E-01  1.892661768262E-01
     81 F   6 C     1.326472647300E-01  3.994021822514E-01 -1.892661768262E-01
     82 F   6 C    -1.326472647300E-01 -3.994021822514E-01 -1.892661768262E-01
     83 F   6 C     1.892661768262E-01  1.326472647300E-01 -3.994021822514E-01
     84 F   6 C    -3.994021822514E-01  1.892661768262E-01  1.326472647300E-01
     85 F   6 C    -1.892661768262E-01 -1.326472647300E-01 -3.994021822514E-01
     86 F   6 C     3.994021822514E-01  1.892661768262E-01 -1.326472647300E-01
     87 F   6 C     1.892661768262E-01 -1.326472647300E-01  3.994021822514E-01
     88 F   6 C     3.994021822514E-01 -1.892661768262E-01  1.326472647300E-01
     89 F   6 C    -1.892661768262E-01  1.326472647300E-01  3.994021822514E-01
     90 F   6 C    -3.994021822514E-01 -1.892661768262E-01 -1.326472647300E-01
     91 T   6 C     9.362724018096E-02  4.145774106206E-01  9.359413479164E-02
     92 F   6 C    -9.362724018096E-02 -4.145774106206E-01  9.359413479164E-02
     93 F   6 C     9.362724018096E-02 -4.145774106206E-01 -9.359413479164E-02
     94 F   6 C    -9.362724018096E-02  4.145774106206E-01 -9.359413479164E-02
     95 F   6 C     9.359413479164E-02  9.362724018096E-02  4.145774106206E-01
     96 F   6 C     4.145774106206E-01  9.359413479164E-02  9.362724018096E-02
     97 F   6 C    -9.359413479164E-02 -9.362724018096E-02  4.145774106206E-01
     98 F   6 C    -4.145774106206E-01  9.359413479164E-02 -9.362724018096E-02
     99 F   6 C     9.359413479164E-02 -9.362724018096E-02 -4.145774106206E-01
    100 F   6 C    -4.145774106206E-01 -9.359413479164E-02  9.362724018096E-02
    101 F   6 C    -9.359413479164E-02  9.362724018096E-02 -4.145774106206E-01
    102 F   6 C     4.145774106206E-01 -9.359413479164E-02 -9.362724018096E-02
    103 T   7 N     9.044140449654E-02 -4.681323224772E-01  1.824613322996E-01
    104 F   7 N    -9.044140449654E-02  4.681323224772E-01  1.824613322996E-01
    105 F   7 N     9.044140449654E-02  4.681323224772E-01 -1.824613322996E-01
    106 F   7 N    -9.044140449654E-02 -4.681323224772E-01 -1.824613322996E-01
    107 F   7 N     1.824613322996E-01  9.044140449654E-02 -4.681323224772E-01
    108 F   7 N    -4.681323224772E-01  1.824613322996E-01  9.044140449654E-02
    109 F   7 N    -1.824613322996E-01 -9.044140449654E-02 -4.681323224772E-01
    110 F   7 N     4.681323224772E-01  1.824613322996E-01 -9.044140449654E-02
    111 F   7 N     1.824613322996E-01 -9.044140449654E-02  4.681323224772E-01
    112 F   7 N     4.681323224772E-01 -1.824613322996E-01  9.044140449654E-02
    113 F   7 N    -1.824613322996E-01  9.044140449654E-02  4.681323224772E-01
    114 F   7 N    -4.681323224772E-01 -1.824613322996E-01 -9.044140449654E-02
    115 T   6 C     1.892944955227E-01 -3.994058418061E-01  1.326419467535E-01
    116 F   6 C    -1.892944955227E-01  3.994058418061E-01  1.326419467535E-01
    117 F   6 C     1.892944955227E-01  3.994058418061E-01 -1.326419467535E-01
    118 F   6 C    -1.892944955227E-01 -3.994058418061E-01 -1.326419467535E-01
    119 F   6 C     1.326419467535E-01  1.892944955227E-01 -3.994058418061E-01
    120 F   6 C    -3.994058418061E-01  1.326419467535E-01  1.892944955227E-01
    121 F   6 C    -1.326419467535E-01 -1.892944955227E-01 -3.994058418061E-01
    122 F   6 C     3.994058418061E-01  1.326419467535E-01 -1.892944955227E-01
    123 F   6 C     1.326419467535E-01 -1.892944955227E-01  3.994058418061E-01
    124 F   6 C     3.994058418061E-01 -1.326419467535E-01  1.892944955227E-01
    125 F   6 C    -1.326419467535E-01  1.892944955227E-01  3.994058418061E-01
    126 F   6 C    -3.994058418061E-01 -1.326419467535E-01 -1.892944955227E-01
    127 T   7 N     1.825027600295E-01 -4.681380705208E-01  9.043735939573E-02
    128 F   7 N    -1.825027600295E-01  4.681380705208E-01  9.043735939573E-02
    129 F   7 N     1.825027600295E-01  4.681380705208E-01 -9.043735939573E-02
    130 F   7 N    -1.825027600295E-01 -4.681380705208E-01 -9.043735939573E-02
    131 F   7 N     9.043735939573E-02  1.825027600295E-01 -4.681380705208E-01
    132 F   7 N    -4.681380705208E-01  9.043735939573E-02  1.825027600295E-01
    133 F   7 N    -9.043735939573E-02 -1.825027600295E-01 -4.681380705208E-01
    134 F   7 N     4.681380705208E-01  9.043735939573E-02 -1.825027600295E-01
    135 F   7 N     9.043735939573E-02 -1.825027600295E-01  4.681380705208E-01
    136 F   7 N     4.681380705208E-01 -9.043735939573E-02  1.825027600295E-01
    137 F   7 N    -9.043735939573E-02  1.825027600295E-01  4.681380705208E-01
    138 F   7 N    -4.681380705208E-01 -9.043735939573E-02 -1.825027600295E-01

 T = ATOM BELONGING TO THE ASYMMETRIC UNIT

 *******************************************************************************
 * CELL DEFORMATION
 *******************************************************************************

    ELASTIC STRAIN MATRIX (ADIMENSIONAL)

    1    0.0000000000    0.0000000000    0.0000000000
    2    0.0000000000    0.0000000000    0.0001000000
    3    0.0000000000    0.0001000000    0.0000000000

 LATTICE PARAMETERS (ANGSTROMS AND DEGREES) OF
 (1) ORIGINAL PRIMITIVE CELL
 (2) ORIGINAL CRYSTALLOGRAPHIC CELL
 (3) DEFORMED PRIMITIVE CELL
 (4) DEFORMED CRYSTALLOGRAPHIC CELL

            A           B           C        ALPHA       BETA        GAMMA         VOL
 (1)   14.789816   14.789816   14.789816  109.471221  109.471221  109.471221 2490.384483
 (2)   17.077808   17.077808   17.077808   90.000000   90.000000   90.000000 4980.768965
 (3)   14.790802   14.788830   14.788830  109.465818  109.471221  109.471221 2490.384458
 (4)   17.077808   17.077808   17.077808   89.988541   90.000000   90.000000 4980.768915

 * CELL DEFORMATION COMPLETE - NO. OF SYMMOPS   2

 *******************************************************************************
 * CELL DEFORMATION
 *******************************************************************************

    ELASTIC STRAIN MATRIX (ADIMENSIONAL)

    1    0.0000000000    0.0000000000    0.0000000000
    2    0.0000000000    0.0000000000   -0.0001000000
    3    0.0000000000   -0.0001000000    0.0000000000

 LATTICE PARAMETERS (ANGSTROMS AND DEGREES) OF
 (1) ORIGINAL PRIMITIVE CELL
 (2) ORIGINAL CRYSTALLOGRAPHIC CELL
 (3) DEFORMED PRIMITIVE CELL
 (4) DEFORMED CRYSTALLOGRAPHIC CELL

            A           B           C        ALPHA       BETA        GAMMA         VOL
 (1)   14.790802   14.788830   14.788830  109.465818  109.471221  109.471221 2490.384458
 (2)   17.077808   17.077808   17.077808   89.988541   90.000000   90.000000 4980.768915
 (3)   14.789816   14.789816   14.789816  109.471220  109.471221  109.471221 2490.384433
 (4)   17.077808   17.077808   17.077808   90.000000   90.000000   90.000000 4980.768865

 * CELL DEFORMATION COMPLETE - NO. OF SYMMOPS   2

 *****    2 SYMMOPS - TRANSLATORS IN ANGSTROM
 ***** MATRICES AND TRANSLATORS IN THE CARTESIAN REFERENCE FRAME

 ORDER   : ORDER OF THE OPERATOR

 TRANSLA : REAL TRANSLATION (WITHOUT ORIGIN SHIFT) IN CARTESIAN COORDINATES

 uvw/hkl : ORIENTATION OF THE OPERATOR IN CARTESIAN COORDINATES

 LOCATED : ORIGIN OF THE OPERATOR IN CARTESIAN COORDINATES

   NO.   1 INVERSE   1    ORDER   1        NO.   2 INVERSE   2    ORDER   2
    1.000   0.000   0.000     0.000         1.000   0.000   0.000     0.000
    0.000   1.000   0.000     0.000         0.000  -1.000   0.000     0.000
    0.000   0.000   1.000     0.000         0.000   0.000  -1.000     0.000
             OPERATION E(   1)                       OPERATION C(   2)
 DETERMINANT 1.; ROTATION(DEG)   0.      DETERMINANT 1.; ROTATION(DEG) 180.
 TRANSLA (  0.000    0.000    0.000)     TRANSLA (  0.000    0.000    0.000)
 uvw/hkl (  0.000    0.000    0.000)     uvw/hkl (  4.000    0.000    0.000)
 LOCATED (  0.000    0.000    0.000)     LOCATED (  0.000    0.000    0.000)

 GCALCO - MAX INDICES DIRECT LATTICE VECTOR    14    14    14
 NO.OF VECTORS CREATED 6999 STARS  122 RMAX   304.45703 BOHR

 CAPPA:IS1  2;IS2  2;IS3  2; K PTS MONK NET   6; SYMMOPS:K SPACE   4;G SPACE   2

 *******************************************************************************
 MAX NUMBER OF SCF CYCLES      50  CONVERGENCE ON DELTAP        10**-18
 WEIGHT OF F(I) IN F(I+1)      30% CONVERGENCE ON ENERGY        10**- 8
 SHRINK. FACT.(MONKH.)    2  2  2  NUMBER OF K POINTS IN THE IBZ      6
 SHRINKING FACTOR(GILAT NET)    2  NUMBER OF K POINTS(GILAT NET)      6
 *******************************************************************************
 *** K POINTS COORDINATES (OBLIQUE COORDINATES IN UNITS OF IS =  2)
   1-R(  0  0  0)   2-R(  1  0  0)   3-R(  0  1  0)   4-R(  1  1  0)
   5-R(  0  1  1)   6-R(  1  1  1)

 DIRECT LATTICE VECTORS COMPON. (A.U.)     RECIP. LATTICE VECTORS COMPON. (A.U.) 
        X            Y            Z              X            Y            Z
  -16.1361903   16.1361903   16.1361903      0.0000000    0.1946923    0.1946923
   16.1361903  -16.1361903   16.1361903      0.1946923    0.0000000    0.1946923
   16.1361903   16.1361903  -16.1361903      0.1946923    0.1946923    0.0000000

 DISK SPACE FOR EIGENVECTORS (FTN 10)    21842784 REALS
 TTTTTTTTTTTTTTTTTTTTTTTTTTTTTT gordsh1     TELAPSE     2245.62 TCPU     1546.14

 MATRIX SIZE: P(G)10728612, F(G)  742530, P(G) IRR 2695768, F(G) IRR  374412
 MAX G-VECTOR INDEX FOR 1- AND 2-ELECTRON INTEGRALS 135

 TTTTTTTTTTTTTTTTTTTTTTTTTTTTTT INPUT       TELAPSE     2246.18 TCPU     1546.70

 SYMMETRY ALLOWED ELASTIC DISTORTION 1
  0.5773503  0.0000000  0.0000000
  0.0000000  0.5773503  0.0000000
  0.0000000  0.0000000  0.5773503

 SYMMETRY ALLOWED ELASTIC DISTORTION 2
  0.8164966  0.0000000  0.0000000
  0.0000000 -0.4082483  0.0000000
  0.0000000  0.0000000 -0.4082483

 SYMMETRY ALLOWED ELASTIC DISTORTION 3
  0.0000000  0.0000000  0.0000000
  0.0000000  0.7071068  0.0000000
  0.0000000  0.0000000 -0.7071068

 SYMMETRY ALLOWED ELASTIC DISTORTION 4
  0.0000000  0.0000000  0.0000000
  0.0000000  0.0000000  0.7071068
  0.0000000  0.7071068  0.0000000

 SYMMETRY ALLOWED INTERNAL DEGREE(S) OF FREEDOM: 205
 TTTTTTTTTTTTTTTTTTTTTTTTTTTTTT SYMM        TELAPSE     2248.48 TCPU     1549.00
 TTTTTTTTTTTTTTTTTTTTTTTTTTTTTT INT_SCREEN  TELAPSE     2248.57 TCPU     1549.09
 INFORMATION **** EXCBUF **** EXCH. BIPO BUFFER: WORDS USED =     4000000
 WARNING **** EXCBUF **** EXCH. BIPO BUFFER TOO SMALL - TO AVOID I/O SET EXCHSIZE =     8554662

 DFT PARAMETERS

     ATOM       ELECTRONS   NET CHARGE   R(ANGSTROM)
   1   1  H       1.0000      0.0000     1.11000000
  61 230  ZN     20.0000      0.0000     1.37000000
  67   6  C       6.0000      0.0000     0.77000000
 103   7  N       7.0000      0.0000     0.74000000

 SIZE OF GRID=    3891926
 TTTTTTTTTTTTTTTTTTTTTTTTTTTTTT MAKE_GRID2  TELAPSE     2263.22 TCPU     1560.09
 BECKE WEIGHT FUNCTION
 RADSAFE =     2.00
 TOLERANCES - DENSITY:10**- 6; POTENTIAL:10**- 9; GRID WGT:10**-14

 RADIAL INTEGRATION  - INTERVALS (POINTS,UPPER LIMIT):            1( 99,  4.0*R)

 ANGULAR INTEGRATION - INTERVALS (ACCURACY LEVEL [N. POINTS] UPPER LIMIT):
  1(  6[ 146]   0.2)  2( 11[ 302]   0.5)  3( 14[ 590]   0.9)  4( 18[1454]   3.5)
  5( 14[ 590]9999.0)
 TTTTTTTTTTTTTTTTTTTTTTTTTTTTTT INT_CALC    TELAPSE     2263.28 TCPU     1560.15

 *******************************************************************************
 ZIF8_60degree                                                                   
 CRYSTAL - SCF - TYPE OF CALCULATION :  RESTRICTED CLOSED SHELL
 *******************************************************************************

 CAPPA:IS1  2;IS2  2;IS3  2; K PTS MONK NET   6; SYMMOPS:K SPACE   4;G SPACE   2

 TTTTTTTTTTTTTTTTTTTTTTTTTTTTTT SDIK        TELAPSE     2267.30 TCPU     1564.17

 AAAAAAAAAAAAAAAAAAAAAAAAAAAAAAAAAAAAAAAAAAAAAAAAAAAAAAAAAAAAAAAAAAAAAAAAAAAAAAA
         ATOMIC WAVEFUNCTION(S)


 NUCLEAR CHARGE  1.0  SYMMETRY SPECIES            S
 N. ELECTRONS    1.0  NUMBER OF PRIMITIVE GTOS    5
                      NUMBER OF CONTRACTED GTOS   3
                      NUMBER OF CLOSED SHELLS     0
                      OPEN SHELL OCCUPATION       1

  ZNUC SCFIT  TOTAL HF ENERGY   KINETIC ENERGY   VIRIAL THEOREM ACCURACY
   1.0   1   -4.998098153E-01  4.997907537E-01 -2.000038139E+00  9.6E-17

 NUCLEAR CHARGE 20.0  SYMMETRY SPECIES            S    P    D
 N. ELECTRONS   20.0  NUMBER OF PRIMITIVE GTOS    7    7    6
                      NUMBER OF CONTRACTED GTOS   5    5    3
                      NUMBER OF CLOSED SHELLS     2    1    1
                      OPEN SHELL OCCUPATION       0    0    0

  ZNUC SCFIT  TOTAL HF ENERGY   KINETIC ENERGY   VIRIAL THEOREM ACCURACY
  20.0  35   -2.259494290E+02  1.538488917E+02 -2.468645152E+00  3.9E-06

 NUCLEAR CHARGE  6.0  SYMMETRY SPECIES            S    P
 N. ELECTRONS    6.0  NUMBER OF PRIMITIVE GTOS   11    5
                      NUMBER OF CONTRACTED GTOS   4    3
                      NUMBER OF CLOSED SHELLS     2    0
                      OPEN SHELL OCCUPATION       0    2

  ZNUC SCFIT  TOTAL HF ENERGY   KINETIC ENERGY   VIRIAL THEOREM ACCURACY
   6.0  11   -3.768480057E+01  3.769831118E+01 -1.999641612E+00  2.0E-06

 NUCLEAR CHARGE  7.0  SYMMETRY SPECIES            S    P
 N. ELECTRONS    7.0  NUMBER OF PRIMITIVE GTOS   11    5
                      NUMBER OF CONTRACTED GTOS   4    3
                      NUMBER OF CLOSED SHELLS     2    0
                      OPEN SHELL OCCUPATION       0    3

  ZNUC SCFIT  TOTAL HF ENERGY   KINETIC ENERGY   VIRIAL THEOREM ACCURACY
   7.0  11   -5.439473665E+01  5.441433682E+01 -1.999639798E+00  3.6E-06

 AAAAAAAAAAAAAAAAAAAAAAAAAAAAAAAAAAAAAAAAAAAAAAAAAAAAAAAAAAAAAAAAAAAAAAAAAAAAAAA

 CHARGE NORMALIZATION FACTOR   1.00000000
 TOTAL ATOMIC CHARGES:
   1.0000000   1.0000000   1.0000000   1.0000000   1.0000000   1.0000000
   1.0000000   1.0000000   1.0000000   1.0000000   1.0000000   1.0000000
   1.0000000   1.0000000   1.0000000   1.0000000   1.0000000   1.0000000
   1.0000000   1.0000000   1.0000000   1.0000000   1.0000000   1.0000000
   1.0000000   1.0000000   1.0000000   1.0000000   1.0000000   1.0000000
   1.0000000   1.0000000   1.0000000   1.0000000   1.0000000   1.0000000
   1.0000000   1.0000000   1.0000000   1.0000000   1.0000000   1.0000000
   1.0000000   1.0000000   1.0000000   1.0000000   1.0000000   1.0000000
   1.0000000   1.0000000   1.0000000   1.0000000   1.0000000   1.0000000
   1.0000000   1.0000000   1.0000000   1.0000000   1.0000000   1.0000000
  20.0000000  20.0000000  20.0000000  20.0000000  20.0000000  20.0000000
   6.0000000   6.0000000   6.0000000   6.0000000   6.0000000   6.0000000
   6.0000000   6.0000000   6.0000000   6.0000000   6.0000000   6.0000000
   6.0000000   6.0000000   6.0000000   6.0000000   6.0000000   6.0000000
   6.0000000   6.0000000   6.0000000   6.0000000   6.0000000   6.0000000
   6.0000000   6.0000000   6.0000000   6.0000000   6.0000000   6.0000000
   6.0000000   6.0000000   6.0000000   6.0000000   6.0000000   6.0000000
   7.0000000   7.0000000   7.0000000   7.0000000   7.0000000   7.0000000
   7.0000000   7.0000000   7.0000000   7.0000000   7.0000000   7.0000000
   6.0000000   6.0000000   6.0000000   6.0000000   6.0000000   6.0000000
   6.0000000   6.0000000   6.0000000   6.0000000   6.0000000   6.0000000
   7.0000000   7.0000000   7.0000000   7.0000000   7.0000000   7.0000000
   7.0000000   7.0000000   7.0000000   7.0000000   7.0000000   7.0000000
 TTTTTTTTTTTTTTTTTTTTTTTTTTTTTT MOQGAD      TELAPSE     2291.52 TCPU     1588.39
 TTTTTTTTTTTTTTTTTTTTTTTTTTTTTT SHELLXN     TELAPSE     2530.03 TCPU     1692.17
 TTTTTTTTTTTTTTTTTTTTTTTTTTTTTT MONMO3      TELAPSE     2699.11 TCPU     1861.25
 NUMERICALLY INTEGRATED DENSITY    635.9998964880
 TTTTTTTTTTTTTTTTTTTTTTTTTTTTTT NUMDFT      TELAPSE     2704.88 TCPU     1867.01
 CYC   0 ETOT(AU) -4.560095874334E+03 DETOT -4.56E+03 tst  5.91E-11 PX  1.00E+00
 TTTTTTTTTTTTTTTTTTTTTTTTTTTTTT DIIS        TELAPSE     2706.77 TCPU     1868.90
 TTTTTTTTTTTTTTTTTTTTTTTTTTTTTT FDIK        TELAPSE     2780.49 TCPU     1926.10
 INSULATING STATE
 TOP OF VALENCE BANDS -    BAND    318; K    6; EIG -2.9657950E-01 AU
 TOP OF VALENCE BANDS -    BAND    318; K    1; EIG -2.9703110E-01 AU
 BOTTOM OF VIRTUAL BANDS - BAND    319; K    6; EIG -8.7527361E-02 AU
 DIRECT ENERGY BAND GAP:   5.6886 eV
 BOTTOM OF VIRTUAL BANDS - BAND    319; K    1; EIG -8.4291926E-02 AU
 TTTTTTTTTTTTTTTTTTTTTTTTTTTTTT PDIG        TELAPSE     2782.85 TCPU     1928.46
 CHARGE NORMALIZATION FACTOR   1.00000000
 TOTAL ATOMIC CHARGES:
   0.7922488   0.7922490   0.7922488   0.7922490   0.7922487   0.7922487
   0.7922490   0.7922490   0.7922487   0.7922490   0.7922490   0.7922487
   0.7922576   0.7922579   0.7922576   0.7922579   0.7922576   0.7922575
   0.7922578   0.7922579   0.7922576   0.7922579   0.7922578   0.7922575
   0.7532971   0.7532972   0.7532971   0.7532972   0.7532972   0.7532971
   0.7532971   0.7532972   0.7532972   0.7532972   0.7532971   0.7532971
   0.7618452   0.7618452   0.7618452   0.7618452   0.7618452   0.7618452
   0.7618452   0.7618451   0.7618452   0.7618451   0.7618452   0.7618452
   0.7533212   0.7533211   0.7533212   0.7533211   0.7533211   0.7533212
   0.7533211   0.7533212   0.7533211   0.7533212   0.7533211   0.7533212
  18.2846518  18.2846518  18.2846522  18.2846522  18.2846528  18.2846522
   5.5923431   5.5923438   5.5923431   5.5923438   5.5923434   5.5923431
   5.5923430   5.5923435   5.5923434   5.5923435   5.5923430   5.5923431
   6.1802519   6.1802526   6.1802519   6.1802526   6.1802517   6.1802519
   6.1802511   6.1802525   6.1802517   6.1802525   6.1802511   6.1802519
   6.6804843   6.6804845   6.6804843   6.6804845   6.6804843   6.6804844
   6.6804844   6.6804846   6.6804843   6.6804846   6.6804844   6.6804844
   7.6857063   7.6857057   7.6857063   7.6857057   7.6857063   7.6857062
   7.6857060   7.6857058   7.6857063   7.6857058   7.6857060   7.6857062
   6.1802187   6.1802171   6.1802187   6.1802171   6.1802189   6.1802189
   6.1802187   6.1802171   6.1802189   6.1802171   6.1802187   6.1802189
   7.6857000   7.6856998   7.6857000   7.6856998   7.6857001   7.6857001
   7.6856998   7.6856998   7.6857001   7.6856998   7.6856998   7.6857001
 TTTTTTTTTTTTTTTTTTTTTTTTTTTTTT MOQGAD      TELAPSE     2782.88 TCPU     1928.48
 TTTTTTTTTTTTTTTTTTTTTTTTTTTTTT SHELLXN     TELAPSE     2969.02 TCPU     2034.36
 TTTTTTTTTTTTTTTTTTTTTTTTTTTTTT MONMO3      TELAPSE     2997.72 TCPU     2063.06
 NUMERICALLY INTEGRATED DENSITY    635.9999248321
 TTTTTTTTTTTTTTTTTTTTTTTTTTTTTT NUMDFT      TELAPSE     3008.81 TCPU     2074.15
 CYC   1 ETOT(AU) -4.539837558605E+03 DETOT  2.03E+01 tst  0.00E+00 PX  1.00E+00
 TTTTTTTTTTTTTTTTTTTTTTTTTTTTTT DIIS        TELAPSE     3019.59 TCPU     2084.93
 DIIS TEST: 0.10412E+02 AT SCF   CYCLE   1 - MIX   30 %
 TTTTTTTTTTTTTTTTTTTTTTTTTTTTTT FDIK        TELAPSE     3071.45 TCPU     2113.75
 INSULATING STATE
 TOP OF VALENCE BANDS -    BAND    318; K    6; EIG -1.9118710E-01 AU
 TOP OF VALENCE BANDS -    BAND    318; K    1; EIG -1.9170990E-01 AU
 BOTTOM OF VIRTUAL BANDS - BAND    319; K    1; EIG  9.3101281E-03 AU
 INDIRECT ENERGY BAND GAP:   5.4558 eV
 TTTTTTTTTTTTTTTTTTTTTTTTTTTTTT PDIG        TELAPSE     3073.49 TCPU     2115.78
 CHARGE NORMALIZATION FACTOR   1.00000000
 TOTAL ATOMIC CHARGES:
   0.9486886   0.9481381   0.9486886   0.9481381   0.9484498   0.9477765
   0.9487677   0.9480392   0.9484498   0.9480392   0.9487677   0.9477765
   0.9472924   0.9476107   0.9472924   0.9476107   0.9477985   0.9483156
   0.9473070   0.9488328   0.9477985   0.9488328   0.9473070   0.9483156
   0.8930614   0.8926471   0.8930614   0.8926471   0.8934158   0.8932631
   0.8933166   0.8933047   0.8934158   0.8933047   0.8933166   0.8932631
   0.9348554   0.9349091   0.9348554   0.9349091   0.9350458   0.9349449
   0.9350642   0.9349304   0.9350458   0.9349304   0.9350642   0.9349449
   0.8934613   0.8933371   0.8934613   0.8933371   0.8932626   0.8931974
   0.8931134   0.8934077   0.8932626   0.8934077   0.8931134   0.8931974
  18.8719011  18.8719011  18.8714185  18.8718137  18.8711833  18.8718137
   5.8712455   5.8712983   5.8712455   5.8712983   5.8718126   5.8705371
   5.8705977   5.8714164   5.8718126   5.8714164   5.8705977   5.8705371
   5.9588113   5.9595490   5.9588113   5.9595490   5.9575852   5.9605225
   5.9569118   5.9595769   5.9575852   5.9595769   5.9569118   5.9605225
   6.1878821   6.1889974   6.1878821   6.1889974   6.1879261   6.1888899
   6.1893088   6.1882916   6.1879261   6.1882916   6.1893088   6.1888899
   7.4842170   7.4837528   7.4842170   7.4837528   7.4843913   7.4844611
   7.4846827   7.4842786   7.4843913   7.4842786   7.4846827   7.4844611
   5.9601660   5.9591050   5.9601660   5.9591050   5.9606923   5.9571894
   5.9612290   5.9573863   5.9606923   5.9573863   5.9612290   5.9571894
   7.4844040   7.4845525   7.4844040   7.4845525   7.4843410   7.4848179
   7.4842171   7.4843851   7.4843410   7.4843851   7.4842171   7.4848179
 TTTTTTTTTTTTTTTTTTTTTTTTTTTTTT MOQGAD      TELAPSE     3073.51 TCPU     2115.81
 TTTTTTTTTTTTTTTTTTTTTTTTTTTTTT SHELLXN     TELAPSE     3277.42 TCPU     2221.86
 TTTTTTTTTTTTTTTTTTTTTTTTTTTTTT MONMO3      TELAPSE     3298.25 TCPU     2242.69
 NUMERICALLY INTEGRATED DENSITY    635.9999240634
 TTTTTTTTTTTTTTTTTTTTTTTTTTTTTT NUMDFT      TELAPSE     3310.12 TCPU     2254.57
 CYC   2 ETOT(AU) -4.540756490064E+03 DETOT -9.19E-01 tst  2.52E-03 PX  1.61E-01
 TTTTTTTTTTTTTTTTTTTTTTTTTTTTTT DIIS        TELAPSE     3314.88 TCPU     2259.32
 DIIS TEST: 0.42672E+01 AT SCF   CYCLE   2 - DIIS ACTIVE - HISTORY:     2 CYCLES
 TTTTTTTTTTTTTTTTTTTTTTTTTTTTTT FDIK        TELAPSE     3369.39 TCPU     2287.82
 INSULATING STATE
 TOP OF VALENCE BANDS -    BAND    318; K    6; EIG -2.1110192E-01 AU
 TOP OF VALENCE BANDS -    BAND    318; K    1; EIG -2.1196327E-01 AU
 BOTTOM OF VIRTUAL BANDS - BAND    319; K    1; EIG  1.6891538E-02 AU
 INDIRECT ENERGY BAND GAP:   6.2040 eV
 TTTTTTTTTTTTTTTTTTTTTTTTTTTTTT PDIG        TELAPSE     3370.92 TCPU     2289.35
 CHARGE NORMALIZATION FACTOR   1.00000000
 TOTAL ATOMIC CHARGES:
   0.9005176   0.9002002   0.9005176   0.9002002   0.9008080   0.9003578
   0.9010636   0.9005628   0.9008080   0.9005628   0.9010636   0.9003578
   0.9003172   0.9005983   0.9003172   0.9005983   0.9000167   0.9002039
   0.8997219   0.9002859   0.9000167   0.9002859   0.8997219   0.9002039
   0.8681046   0.8683153   0.8681046   0.8683153   0.8682775   0.8680305
   0.8682436   0.8682970   0.8682775   0.8682970   0.8682436   0.8680305
   0.8981340   0.8982530   0.8981340   0.8982530   0.8985135   0.8982379
   0.8988593   0.8983205   0.8985135   0.8983205   0.8988593   0.8982379
   0.8683785   0.8680289   0.8683785   0.8680289   0.8681869   0.8683041
   0.8683102   0.8682904   0.8681869   0.8682904   0.8683102   0.8683041
  18.5491161  18.5491161  18.5487065  18.5500833  18.5491179  18.5500833
   5.6568625   5.6569089   5.6568625   5.6569089   5.6588392   5.6579097
   5.6577042   5.6583994   5.6588392   5.6583994   5.6577042   5.6579097
   6.0360687   6.0366392   6.0360687   6.0366392   6.0370866   6.0370293
   6.0364295   6.0365906   6.0370866   6.0365906   6.0364295   6.0370293
   6.2821131   6.2818930   6.2821131   6.2818930   6.2804539   6.2814483
   6.2804656   6.2814335   6.2804539   6.2814335   6.2804656   6.2814483
   7.6393687   7.6394004   7.6393687   7.6394004   7.6382449   7.6379730
   7.6385178   7.6378316   7.6382449   7.6378316   7.6385178   7.6379730
   6.0369769   6.0366435   6.0369769   6.0366435   6.0367985   6.0367888
   6.0372497   6.0367733   6.0367985   6.0367733   6.0372497   6.0367888
   7.6389748   7.6389143   7.6389748   7.6389143   7.6381171   7.6386557
   7.6385876   7.6380572   7.6381171   7.6380572   7.6385876   7.6386557
 TTTTTTTTTTTTTTTTTTTTTTTTTTTTTT MOQGAD      TELAPSE     3370.95 TCPU     2289.38
 TTTTTTTTTTTTTTTTTTTTTTTTTTTTTT SHELLXN     TELAPSE     3568.44 TCPU     2395.49
 TTTTTTTTTTTTTTTTTTTTTTTTTTTTTT MONMO3      TELAPSE     3598.16 TCPU     2425.21
 NUMERICALLY INTEGRATED DENSITY    635.9999248972
 TTTTTTTTTTTTTTTTTTTTTTTTTTTTTT NUMDFT      TELAPSE     3609.52 TCPU     2436.57
 CYC   3 ETOT(AU) -4.541268803459E+03 DETOT -5.12E-01 tst  1.13E-03 PX  8.61E-02
 TTTTTTTTTTTTTTTTTTTTTTTTTTTTTT DIIS        TELAPSE     3614.01 TCPU     2441.06
 DIIS TEST: 0.61304E+00 AT SCF   CYCLE   3 - DIIS ACTIVE - HISTORY:     3 CYCLES
 TTTTTTTTTTTTTTTTTTTTTTTTTTTTTT FDIK        TELAPSE     3672.43 TCPU     2478.51
 INSULATING STATE
 TOP OF VALENCE BANDS -    BAND    318; K    6; EIG -2.1741001E-01 AU
 TOP OF VALENCE BANDS -    BAND    318; K    1; EIG -2.1816172E-01 AU
 BOTTOM OF VIRTUAL BANDS - BAND    319; K    6; EIG  1.2294283E-02 AU
 DIRECT ENERGY BAND GAP:   6.2506 eV
 BOTTOM OF VIRTUAL BANDS - BAND    319; K    1; EIG  1.3963391E-02 AU
 TTTTTTTTTTTTTTTTTTTTTTTTTTTTTT PDIG        TELAPSE     3674.19 TCPU     2480.27
 CHARGE NORMALIZATION FACTOR   1.00000000
 TOTAL ATOMIC CHARGES:
   0.8944484   0.8943968   0.8944484   0.8943968   0.8943386   0.8942795
   0.8943992   0.8943585   0.8943386   0.8943585   0.8943992   0.8942795
   0.8941691   0.8941766   0.8941691   0.8941766   0.8941954   0.8941132
   0.8941831   0.8940943   0.8941954   0.8940943   0.8941831   0.8941132
   0.8527050   0.8526894   0.8527050   0.8526894   0.8526110   0.8525777
   0.8526122   0.8525826   0.8526110   0.8525826   0.8526122   0.8525777
   0.8791375   0.8791411   0.8791375   0.8791411   0.8791987   0.8791290
   0.8792393   0.8790939   0.8791987   0.8790939   0.8792393   0.8791290
   0.8527078   0.8527214   0.8527078   0.8527214   0.8527168   0.8527765
   0.8527251   0.8527631   0.8527168   0.8527631   0.8527251   0.8527765
  18.5730034  18.5730034  18.5732611  18.5729946  18.5732694  18.5729946
   5.7127960   5.7127881   5.7127960   5.7127881   5.7127770   5.7130241
   5.7127151   5.7129028   5.7127770   5.7129028   5.7127151   5.7130241
   6.0372883   6.0371458   6.0372883   6.0371458   6.0370543   6.0371749
   6.0371919   6.0370178   6.0370543   6.0370178   6.0371919   6.0371749
   6.3314412   6.3312846   6.3314412   6.3312846   6.3314320   6.3314648
   6.3314292   6.3315952   6.3314320   6.3315952   6.3314292   6.3314648
   7.6108293   7.6109559   7.6108293   7.6109559   7.6108810   7.6109593
   7.6108530   7.6110337   7.6108810   7.6110337   7.6108530   7.6109593
   6.0367330   6.0368972   6.0367330   6.0368972   6.0371218   6.0369516
   6.0370554   6.0370633   6.0371218   6.0370633   6.0370554   6.0369516
   7.6111881   7.6112450   7.6111881   7.6112450   7.6110472   7.6110846
   7.6109571   7.6110760   7.6110472   7.6110760   7.6109571   7.6110846
 TTTTTTTTTTTTTTTTTTTTTTTTTTTTTT MOQGAD      TELAPSE     3674.21 TCPU     2480.30
 TTTTTTTTTTTTTTTTTTTTTTTTTTTTTT SHELLXN     TELAPSE     3863.46 TCPU     2584.40
 TTTTTTTTTTTTTTTTTTTTTTTTTTTTTT MONMO3      TELAPSE     3892.21 TCPU     2613.15
 NUMERICALLY INTEGRATED DENSITY    635.9999248842
 TTTTTTTTTTTTTTTTTTTTTTTTTTTTTT NUMDFT      TELAPSE     3904.07 TCPU     2625.01
 CYC   4 ETOT(AU) -4.541353031764E+03 DETOT -8.42E-02 tst  6.16E-05 PX  3.30E-02
 TTTTTTTTTTTTTTTTTTTTTTTTTTTTTT DIIS        TELAPSE     3914.54 TCPU     2635.48
 DIIS TEST: 0.12148E-01 AT SCF   CYCLE   4 - DIIS ACTIVE - HISTORY:     4 CYCLES
 TTTTTTTTTTTTTTTTTTTTTTTTTTTTTT FDIK        TELAPSE     3978.28 TCPU     2672.97
 INSULATING STATE
 TOP OF VALENCE BANDS -    BAND    318; K    6; EIG -2.1810400E-01 AU
 TOP OF VALENCE BANDS -    BAND    318; K    1; EIG -2.1886208E-01 AU
 BOTTOM OF VIRTUAL BANDS - BAND    319; K    6; EIG  1.2482281E-02 AU
 DIRECT ENERGY BAND GAP:   6.2746 eV
 BOTTOM OF VIRTUAL BANDS - BAND    319; K    1; EIG  1.3822793E-02 AU
 TTTTTTTTTTTTTTTTTTTTTTTTTTTTTT PDIG        TELAPSE     3980.60 TCPU     2675.29
 CHARGE NORMALIZATION FACTOR   1.00000000
 TOTAL ATOMIC CHARGES:
   0.8944082   0.8944031   0.8944082   0.8944031   0.8944129   0.8943792
   0.8944182   0.8943890   0.8944129   0.8943890   0.8944182   0.8943792
   0.8944405   0.8944340   0.8944405   0.8944340   0.8944112   0.8944018
   0.8943967   0.8944122   0.8944112   0.8944122   0.8943967   0.8944018
   0.8523601   0.8523567   0.8523601   0.8523567   0.8523529   0.8523668
   0.8523638   0.8523673   0.8523529   0.8523673   0.8523638   0.8523668
   0.8823553   0.8823479   0.8823553   0.8823479   0.8823514   0.8823480
   0.8823593   0.8823463   0.8823514   0.8823463   0.8823593   0.8823480
   0.8524053   0.8524145   0.8524053   0.8524145   0.8523942   0.8524035
   0.8523975   0.8523995   0.8523942   0.8523995   0.8523975   0.8524035
  18.5653019  18.5653019  18.5652916  18.5652855  18.5652681  18.5652855
   5.7205161   5.7205145   5.7205161   5.7205145   5.7205987   5.7204747
   5.7206308   5.7205029   5.7205987   5.7205029   5.7206308   5.7204747
   6.0407436   6.0407562   6.0407436   6.0407562   6.0405824   6.0406997
   6.0405713   6.0407192   6.0405824   6.0407192   6.0405713   6.0406997
   6.3271631   6.3271448   6.3271631   6.3271448   6.3271309   6.3271369
   6.3271199   6.3271121   6.3271309   6.3271121   6.3271199   6.3271369
   7.6062285   7.6062221   7.6062285   7.6062221   7.6062226   7.6062432
   7.6062254   7.6062032   7.6062226   7.6062032   7.6062254   7.6062432
   6.0405160   6.0405184   6.0405160   6.0405184   6.0406086   6.0405432
   6.0406172   6.0404998   6.0406086   6.0404998   6.0406172   6.0405432
   7.6062006   7.6062084   7.6062006   7.6062084   7.6063058   7.6063668
   7.6062831   7.6064044   7.6063058   7.6064044   7.6062831   7.6063668
 TTTTTTTTTTTTTTTTTTTTTTTTTTTTTT MOQGAD      TELAPSE     3980.63 TCPU     2675.31
 TTTTTTTTTTTTTTTTTTTTTTTTTTTTTT SHELLXN     TELAPSE     4160.80 TCPU     2779.26
 TTTTTTTTTTTTTTTTTTTTTTTTTTTTTT MONMO3      TELAPSE     4195.74 TCPU     2814.20
 NUMERICALLY INTEGRATED DENSITY    635.9999248027
 TTTTTTTTTTTTTTTTTTTTTTTTTTTTTT NUMDFT      TELAPSE     4206.83 TCPU     2825.29
 CYC   5 ETOT(AU) -4.541354276200E+03 DETOT -1.24E-03 tst  1.36E-06 PX  5.13E-03
 TTTTTTTTTTTTTTTTTTTTTTTTTTTTTT DIIS        TELAPSE     4211.93 TCPU     2830.39
 DIIS TEST: 0.29165E-02 AT SCF   CYCLE   5 - DIIS ACTIVE - HISTORY:     5 CYCLES
 TTTTTTTTTTTTTTTTTTTTTTTTTTTTTT FDIK        TELAPSE     4274.05 TCPU     2868.41
 INSULATING STATE
 TOP OF VALENCE BANDS -    BAND    318; K    6; EIG -2.1806884E-01 AU
 TOP OF VALENCE BANDS -    BAND    318; K    1; EIG -2.1882427E-01 AU
 BOTTOM OF VIRTUAL BANDS - BAND    319; K    6; EIG  1.2107662E-02 AU
 DIRECT ENERGY BAND GAP:   6.2634 eV
 BOTTOM OF VIRTUAL BANDS - BAND    319; K    1; EIG  1.3731045E-02 AU
 TTTTTTTTTTTTTTTTTTTTTTTTTTTTTT PDIG        TELAPSE     4278.18 TCPU     2872.55
 CHARGE NORMALIZATION FACTOR   1.00000000
 TOTAL ATOMIC CHARGES:
   0.8939652   0.8939641   0.8939652   0.8939641   0.8939642   0.8939531
   0.8939639   0.8939539   0.8939642   0.8939539   0.8939639   0.8939531
   0.8939731   0.8939724   0.8939731   0.8939724   0.8939797   0.8939727
   0.8939752   0.8939721   0.8939797   0.8939721   0.8939752   0.8939727
   0.8529747   0.8529758   0.8529747   0.8529758   0.8529712   0.8529782
   0.8529734   0.8529785   0.8529712   0.8529785   0.8529734   0.8529782
   0.8814382   0.8814302   0.8814382   0.8814302   0.8814403   0.8814407
   0.8814396   0.8814420   0.8814403   0.8814420   0.8814396   0.8814407
   0.8530195   0.8530188   0.8530195   0.8530188   0.8530218   0.8530261
   0.8530239   0.8530258   0.8530218   0.8530258   0.8530239   0.8530261
  18.5647917  18.5647917  18.5648096  18.5648040  18.5648106  18.5648040
   5.7111504   5.7111479   5.7111504   5.7111479   5.7110856   5.7111082
   5.7110752   5.7111309   5.7110856   5.7111309   5.7110752   5.7111082
   6.0379258   6.0379114   6.0379258   6.0379114   6.0380153   6.0380225
   6.0380266   6.0380175   6.0380153   6.0380175   6.0380266   6.0380225
   6.3269016   6.3269044   6.3269016   6.3269044   6.3269170   6.3269099
   6.3269161   6.3269007   6.3269170   6.3269007   6.3269161   6.3269099
   7.6141216   7.6141292   7.6141216   7.6141292   7.6141835   7.6141598
   7.6141808   7.6141477   7.6141835   7.6141477   7.6141808   7.6141598
   6.0379193   6.0379234   6.0379193   6.0379234   6.0378865   6.0379091
   6.0378889   6.0379132   6.0378865   6.0379132   6.0378889   6.0379091
   7.6142235   7.6142317   7.6142235   7.6142317   7.6141181   7.6141207
   7.6141249   7.6141170   7.6141181   7.6141170   7.6141249   7.6141207
 TTTTTTTTTTTTTTTTTTTTTTTTTTTTTT MOQGAD      TELAPSE     4278.21 TCPU     2872.58
 TTTTTTTTTTTTTTTTTTTTTTTTTTTTTT SHELLXN     TELAPSE     4464.06 TCPU     2976.34
 TTTTTTTTTTTTTTTTTTTTTTTTTTTTTT MONMO3      TELAPSE     4493.08 TCPU     3005.36
 NUMERICALLY INTEGRATED DENSITY    635.9999249029
 TTTTTTTTTTTTTTTTTTTTTTTTTTTTTT NUMDFT      TELAPSE     4504.10 TCPU     3016.38
 CYC   6 ETOT(AU) -4.541354494583E+03 DETOT -2.18E-04 tst  7.00E-07 PX  2.46E-03
 TTTTTTTTTTTTTTTTTTTTTTTTTTTTTT DIIS        TELAPSE     4509.26 TCPU     3021.54
 DIIS TEST: 0.15459E-02 AT SCF   CYCLE   6 - DIIS ACTIVE - HISTORY:     6 CYCLES
 TTTTTTTTTTTTTTTTTTTTTTTTTTTTTT FDIK        TELAPSE     4571.97 TCPU     3057.27
 INSULATING STATE
 TOP OF VALENCE BANDS -    BAND    318; K    6; EIG -2.1813912E-01 AU
 TOP OF VALENCE BANDS -    BAND    318; K    1; EIG -2.1889336E-01 AU
 BOTTOM OF VIRTUAL BANDS - BAND    319; K    6; EIG  1.2224175E-02 AU
 DIRECT ENERGY BAND GAP:   6.2685 eV
 BOTTOM OF VIRTUAL BANDS - BAND    319; K    1; EIG  1.3766173E-02 AU
 TTTTTTTTTTTTTTTTTTTTTTTTTTTTTT PDIG        TELAPSE     4577.90 TCPU     3063.21
 CHARGE NORMALIZATION FACTOR   1.00000000
 TOTAL ATOMIC CHARGES:
   0.8941099   0.8941106   0.8941099   0.8941106   0.8941136   0.8941057
   0.8941126   0.8941082   0.8941136   0.8941082   0.8941126   0.8941057
   0.8941213   0.8941194   0.8941213   0.8941194   0.8941197   0.8941187
   0.8941216   0.8941167   0.8941197   0.8941167   0.8941216   0.8941187
   0.8526168   0.8526190   0.8526168   0.8526190   0.8526124   0.8526167
   0.8526142   0.8526167   0.8526124   0.8526167   0.8526142   0.8526167
   0.8812025   0.8811984   0.8812025   0.8811984   0.8812015   0.8811995
   0.8812003   0.8811993   0.8812015   0.8811993   0.8812003   0.8811995
   0.8526687   0.8526684   0.8526687   0.8526684   0.8526681   0.8526661
   0.8526662   0.8526671   0.8526681   0.8526671   0.8526662   0.8526661
  18.5653408  18.5653408  18.5653327  18.5653323  18.5653369  18.5653323
   5.7169515   5.7169473   5.7169515   5.7169473   5.7169268   5.7169427
   5.7169186   5.7169432   5.7169268   5.7169432   5.7169186   5.7169427
   6.0391799   6.0391789   6.0391799   6.0391789   6.0392039   6.0391844
   6.0391992   6.0391809   6.0392039   6.0391809   6.0391992   6.0391844
   6.3281310   6.3281308   6.3281310   6.3281308   6.3281511   6.3281510
   6.3281535   6.3281482   6.3281511   6.3281482   6.3281535   6.3281510
   7.6096078   7.6096150   7.6096078   7.6096150   7.6095750   7.6095906
   7.6095731   7.6095958   7.6095750   7.6095958   7.6095731   7.6095906
   6.0391853   6.0391870   6.0391853   6.0391870   6.0391752   6.0391945
   6.0391825   6.0391953   6.0391752   6.0391953   6.0391825   6.0391945
   7.6095662   7.6095678   7.6095662   7.6095678   7.6095821   7.6095568
   7.6095817   7.6095574   7.6095821   7.6095574   7.6095817   7.6095568
 TTTTTTTTTTTTTTTTTTTTTTTTTTTTTT MOQGAD      TELAPSE     4577.93 TCPU     3063.23
 TTTTTTTTTTTTTTTTTTTTTTTTTTTTTT SHELLXN     TELAPSE     4764.38 TCPU     3167.28
 TTTTTTTTTTTTTTTTTTTTTTTTTTTTTT MONMO3      TELAPSE     4797.90 TCPU     3200.80
 NUMERICALLY INTEGRATED DENSITY    635.9999248550
 TTTTTTTTTTTTTTTTTTTTTTTTTTTTTT NUMDFT      TELAPSE     4809.41 TCPU     3212.31
 CYC   7 ETOT(AU) -4.541354658837E+03 DETOT -1.64E-04 tst  2.31E-07 PX  8.90E-04
 TTTTTTTTTTTTTTTTTTTTTTTTTTTTTT DIIS        TELAPSE     4814.33 TCPU     3217.23
 DIIS TEST: 0.54316E-04 AT SCF   CYCLE   7 - DIIS ACTIVE - HISTORY:     7 CYCLES
 TTTTTTTTTTTTTTTTTTTTTTTTTTTTTT FDIK        TELAPSE     4876.92 TCPU     3261.01
 INSULATING STATE
 TOP OF VALENCE BANDS -    BAND    318; K    6; EIG -2.1813666E-01 AU
 TOP OF VALENCE BANDS -    BAND    318; K    1; EIG -2.1889284E-01 AU
 BOTTOM OF VIRTUAL BANDS - BAND    319; K    6; EIG  1.2232789E-02 AU
 DIRECT ENERGY BAND GAP:   6.2687 eV
 BOTTOM OF VIRTUAL BANDS - BAND    319; K    1; EIG  1.3769523E-02 AU
 TTTTTTTTTTTTTTTTTTTTTTTTTTTTTT PDIG        TELAPSE     4881.31 TCPU     3265.40
 CHARGE NORMALIZATION FACTOR   1.00000000
 TOTAL ATOMIC CHARGES:
   0.8941307   0.8941306   0.8941307   0.8941306   0.8941285   0.8941284
   0.8941291   0.8941291   0.8941285   0.8941291   0.8941291   0.8941284
   0.8941450   0.8941451   0.8941450   0.8941451   0.8941445   0.8941435
   0.8941446   0.8941433   0.8941445   0.8941433   0.8941446   0.8941435
   0.8525163   0.8525161   0.8525163   0.8525161   0.8525153   0.8525170
   0.8525150   0.8525171   0.8525153   0.8525171   0.8525150   0.8525170
   0.8814586   0.8814592   0.8814586   0.8814592   0.8814562   0.8814572
   0.8814559   0.8814568   0.8814562   0.8814568   0.8814559   0.8814572
   0.8525668   0.8525664   0.8525668   0.8525664   0.8525672   0.8525672
   0.8525671   0.8525669   0.8525672   0.8525669   0.8525671   0.8525672
  18.5652604  18.5652604  18.5652526  18.5652500  18.5652534  18.5652500
   5.7160602   5.7160602   5.7160602   5.7160602   5.7160919   5.7160662
   5.7160973   5.7160673   5.7160919   5.7160673   5.7160973   5.7160662
   6.0391733   6.0391728   6.0391733   6.0391728   6.0391557   6.0391714
   6.0391531   6.0391717   6.0391557   6.0391717   6.0391531   6.0391714
   6.3279530   6.3279527   6.3279530   6.3279527   6.3279436   6.3279457
   6.3279457   6.3279464   6.3279436   6.3279464   6.3279457   6.3279457
   7.6100937   7.6100932   7.6100937   7.6100932   7.6101284   7.6101155
   7.6101263   7.6101122   7.6101284   7.6101122   7.6101263   7.6101155
   6.0391514   6.0391507   6.0391514   6.0391507   6.0391353   6.0391320
   6.0391360   6.0391302   6.0391353   6.0391302   6.0391360   6.0391320
   7.6101133   7.6101148   7.6101133   7.6101148   7.6101130   7.6101342
   7.6101075   7.6101362   7.6101130   7.6101362   7.6101075   7.6101342
 TTTTTTTTTTTTTTTTTTTTTTTTTTTTTT MOQGAD      TELAPSE     4881.33 TCPU     3265.43
 TTTTTTTTTTTTTTTTTTTTTTTTTTTTTT SHELLXN     TELAPSE     5052.94 TCPU     3369.38
 TTTTTTTTTTTTTTTTTTTTTTTTTTTTTT MONMO3      TELAPSE     5089.57 TCPU     3406.02
 NUMERICALLY INTEGRATED DENSITY    635.9999248503
 TTTTTTTTTTTTTTTTTTTTTTTTTTTTTT NUMDFT      TELAPSE     5100.56 TCPU     3417.00
 CYC   8 ETOT(AU) -4.541354660558E+03 DETOT -1.72E-06 tst  1.00E-08 PX  1.41E-04
 TTTTTTTTTTTTTTTTTTTTTTTTTTTTTT DIIS        TELAPSE     5105.51 TCPU     3421.96
 DIIS TEST: 0.48399E-05 AT SCF   CYCLE   8 - DIIS ACTIVE - HISTORY:     8 CYCLES
 TTTTTTTTTTTTTTTTTTTTTTTTTTTTTT FDIK        TELAPSE     5169.24 TCPU     3463.82
 INSULATING STATE
 TOP OF VALENCE BANDS -    BAND    318; K    6; EIG -2.1813317E-01 AU
 TOP OF VALENCE BANDS -    BAND    318; K    1; EIG -2.1888856E-01 AU
 BOTTOM OF VIRTUAL BANDS - BAND    319; K    6; EIG  1.2200459E-02 AU
 DIRECT ENERGY BAND GAP:   6.2677 eV
 BOTTOM OF VIRTUAL BANDS - BAND    319; K    1; EIG  1.3762581E-02 AU
 TTTTTTTTTTTTTTTTTTTTTTTTTTTTTT PDIG        TELAPSE     5173.16 TCPU     3467.73
 CHARGE NORMALIZATION FACTOR   1.00000000
 TOTAL ATOMIC CHARGES:
   0.8941153   0.8941154   0.8941153   0.8941154   0.8941160   0.8941151
   0.8941157   0.8941155   0.8941160   0.8941155   0.8941157   0.8941151
   0.8941319   0.8941321   0.8941319   0.8941321   0.8941315   0.8941324
   0.8941315   0.8941325   0.8941315   0.8941325   0.8941315   0.8941324
   0.8525935   0.8525937   0.8525935   0.8525937   0.8525960   0.8525936
   0.8525959   0.8525937   0.8525960   0.8525937   0.8525959   0.8525936
   0.8813042   0.8813044   0.8813042   0.8813044   0.8813083   0.8813066
   0.8813083   0.8813064   0.8813083   0.8813064   0.8813083   0.8813066
   0.8526444   0.8526447   0.8526444   0.8526447   0.8526443   0.8526446
   0.8526442   0.8526443   0.8526443   0.8526443   0.8526442   0.8526446
  18.5652482  18.5652482  18.5652600  18.5652587  18.5652604  18.5652587
   5.7164702   5.7164709   5.7164702   5.7164709   5.7164319   5.7164631
   5.7164306   5.7164637   5.7164319   5.7164637   5.7164306   5.7164631
   6.0389861   6.0389855   6.0389861   6.0389855   6.0390044   6.0389897
   6.0390035   6.0389904   6.0390044   6.0389904   6.0390035   6.0389897
   6.3279290   6.3279280   6.3279290   6.3279280   6.3279330   6.3279329
   6.3279348   6.3279340   6.3279330   6.3279340   6.3279348   6.3279329
   7.6101502   7.6101503   7.6101502   7.6101503   7.6101026   7.6101268
   7.6101027   7.6101265   7.6101026   7.6101265   7.6101027   7.6101268
   6.0389442   6.0389438   6.0389442   6.0389438   6.0389736   6.0389711
   6.0389741   6.0389690   6.0389736   6.0389690   6.0389741   6.0389711
   7.6101153   7.6101153   7.6101153   7.6101153   7.6101242   7.6100918
   7.6101234   7.6100906   7.6101242   7.6100906   7.6101234   7.6100918
 TTTTTTTTTTTTTTTTTTTTTTTTTTTTTT MOQGAD      TELAPSE     5173.18 TCPU     3467.76
 TTTTTTTTTTTTTTTTTTTTTTTTTTTTTT SHELLXN     TELAPSE     5351.82 TCPU     3571.83
 TTTTTTTTTTTTTTTTTTTTTTTTTTTTTT MONMO3      TELAPSE     5384.54 TCPU     3604.55
 NUMERICALLY INTEGRATED DENSITY    635.9999248588
 TTTTTTTTTTTTTTTTTTTTTTTTTTTTTT NUMDFT      TELAPSE     5395.46 TCPU     3615.47
 CYC   9 ETOT(AU) -4.541354662412E+03 DETOT -1.85E-06 tst  3.06E-09 PX  8.48E-05
 TTTTTTTTTTTTTTTTTTTTTTTTTTTTTT DIIS        TELAPSE     5401.32 TCPU     3621.33
 DIIS TEST: 0.27199E-05 AT SCF   CYCLE   9 - DIIS ACTIVE - HISTORY:     9 CYCLES
 TTTTTTTTTTTTTTTTTTTTTTTTTTTTTT FDIK        TELAPSE     5467.70 TCPU     3662.02
 INSULATING STATE
 TOP OF VALENCE BANDS -    BAND    318; K    6; EIG -2.1813327E-01 AU
 TOP OF VALENCE BANDS -    BAND    318; K    1; EIG -2.1888964E-01 AU
 BOTTOM OF VIRTUAL BANDS - BAND    319; K    6; EIG  1.2225779E-02 AU
 DIRECT ENERGY BAND GAP:   6.2684 eV
 BOTTOM OF VIRTUAL BANDS - BAND    319; K    1; EIG  1.3766090E-02 AU
 TTTTTTTTTTTTTTTTTTTTTTTTTTTTTT PDIG        TELAPSE     5472.38 TCPU     3666.70
 CHARGE NORMALIZATION FACTOR   1.00000000
 TOTAL ATOMIC CHARGES:
   0.8941048   0.8941054   0.8941048   0.8941054   0.8941059   0.8941060
   0.8941060   0.8941060   0.8941059   0.8941060   0.8941060   0.8941060
   0.8941204   0.8941205   0.8941204   0.8941205   0.8941222   0.8941212
   0.8941225   0.8941215   0.8941222   0.8941215   0.8941225   0.8941212
   0.8525836   0.8525837   0.8525836   0.8525837   0.8525819   0.8525830
   0.8525819   0.8525832   0.8525819   0.8525832   0.8525819   0.8525830
   0.8813652   0.8813653   0.8813652   0.8813653   0.8813637   0.8813649
   0.8813638   0.8813647   0.8813637   0.8813647   0.8813638   0.8813649
   0.8526325   0.8526325   0.8526325   0.8526325   0.8526325   0.8526327
   0.8526325   0.8526325   0.8526325   0.8526325   0.8526325   0.8526327
  18.5653030  18.5653030  18.5653016  18.5653014  18.5653020  18.5653014
   5.7162212   5.7162220   5.7162212   5.7162220   5.7162361   5.7162252
   5.7162340   5.7162261   5.7162361   5.7162261   5.7162340   5.7162252
   6.0391499   6.0391491   6.0391499   6.0391491   6.0391461   6.0391485
   6.0391456   6.0391486   6.0391461   6.0391486   6.0391456   6.0391485
   6.3279483   6.3279476   6.3279483   6.3279476   6.3279476   6.3279474
   6.3279492   6.3279483   6.3279476   6.3279483   6.3279492   6.3279474
   7.6100387   7.6100389   7.6100387   7.6100389   7.6100559   7.6100452
   7.6100566   7.6100451   7.6100559   7.6100451   7.6100566   7.6100452
   6.0391317   6.0391313   6.0391317   6.0391313   6.0391170   6.0391234
   6.0391167   6.0391220   6.0391170   6.0391220   6.0391167   6.0391234
   7.6100500   7.6100498   7.6100500   7.6100498   7.6100420   7.6100529
   7.6100418   7.6100514   7.6100420   7.6100514   7.6100418   7.6100529
 TTTTTTTTTTTTTTTTTTTTTTTTTTTTTT MOQGAD      TELAPSE     5472.40 TCPU     3666.73
 TTTTTTTTTTTTTTTTTTTTTTTTTTTTTT SHELLXN     TELAPSE     5656.33 TCPU     3770.74
 TTTTTTTTTTTTTTTTTTTTTTTTTTTTTT MONMO3      TELAPSE     5690.61 TCPU     3805.02
 NUMERICALLY INTEGRATED DENSITY    635.9999248551
 TTTTTTTTTTTTTTTTTTTTTTTTTTTTTT NUMDFT      TELAPSE     5703.43 TCPU     3817.84
 CYC  10 ETOT(AU) -4.541354662329E+03 DETOT  8.33E-08 tst  1.08E-09 PX  4.02E-05
 TTTTTTTTTTTTTTTTTTTTTTTTTTTTTT DIIS        TELAPSE     5714.88 TCPU     3829.29
 DIIS TEST: 0.42706E-06 AT SCF   CYCLE  10 - DIIS ACTIVE - HISTORY:    10 CYCLES
 TTTTTTTTTTTTTTTTTTTTTTTTTTTTTT FDIK        TELAPSE     5787.00 TCPU     3877.61
 INSULATING STATE
 TOP OF VALENCE BANDS -    BAND    318; K    6; EIG -2.1813399E-01 AU
 TOP OF VALENCE BANDS -    BAND    318; K    1; EIG -2.1889020E-01 AU
 BOTTOM OF VIRTUAL BANDS - BAND    319; K    6; EIG  1.2216931E-02 AU
 DIRECT ENERGY BAND GAP:   6.2682 eV
 BOTTOM OF VIRTUAL BANDS - BAND    319; K    1; EIG  1.3765203E-02 AU
 TTTTTTTTTTTTTTTTTTTTTTTTTTTTTT PDIG        TELAPSE     5789.71 TCPU     3880.32
 CHARGE NORMALIZATION FACTOR   1.00000000
 TOTAL ATOMIC CHARGES:
   0.8941162   0.8941172   0.8941162   0.8941172   0.8941170   0.8941161
   0.8941171   0.8941166   0.8941170   0.8941166   0.8941171   0.8941161
   0.8941330   0.8941335   0.8941330   0.8941335   0.8941325   0.8941327
   0.8941328   0.8941330   0.8941325   0.8941330   0.8941328   0.8941327
   0.8525688   0.8525688   0.8525688   0.8525688   0.8525695   0.8525688
   0.8525693   0.8525689   0.8525695   0.8525689   0.8525693   0.8525688
   0.8813641   0.8813641   0.8813641   0.8813641   0.8813642   0.8813641
   0.8813643   0.8813640   0.8813642   0.8813640   0.8813643   0.8813641
   0.8526191   0.8526191   0.8526191   0.8526191   0.8526187   0.8526189
   0.8526187   0.8526189   0.8526187   0.8526189   0.8526187   0.8526189
  18.5652747  18.5652747  18.5652750  18.5652746  18.5652754  18.5652746
   5.7163000   5.7163010   5.7163000   5.7163010   5.7162979   5.7162986
   5.7162972   5.7162988   5.7162979   5.7162988   5.7162972   5.7162986
   6.0390905   6.0390897   6.0390905   6.0390897   6.0390863   6.0390886
   6.0390860   6.0390891   6.0390863   6.0390891   6.0390860   6.0390886
   6.3279509   6.3279509   6.3279509   6.3279509   6.3279504   6.3279510
   6.3279508   6.3279514   6.3279504   6.3279514   6.3279508   6.3279510
   7.6100852   7.6100850   7.6100852   7.6100850   7.6100782   7.6100840
   7.6100780   7.6100837   7.6100782   7.6100837   7.6100780   7.6100840
   6.0390609   6.0390599   6.0390609   6.0390599   6.0390670   6.0390624
   6.0390664   6.0390606   6.0390670   6.0390606   6.0390664   6.0390624
   7.6100741   7.6100737   7.6100741   7.6100737   7.6100814   7.6100774
   7.6100814   7.6100770   7.6100814   7.6100770   7.6100814   7.6100774
 TTTTTTTTTTTTTTTTTTTTTTTTTTTTTT MOQGAD      TELAPSE     5789.74 TCPU     3880.35
 TTTTTTTTTTTTTTTTTTTTTTTTTTTTTT SHELLXN     TELAPSE     5966.82 TCPU     3984.31
 TTTTTTTTTTTTTTTTTTTTTTTTTTTTTT MONMO3      TELAPSE     6000.19 TCPU     4017.69
 NUMERICALLY INTEGRATED DENSITY    635.9999248551
 TTTTTTTTTTTTTTTTTTTTTTTTTTTTTT NUMDFT      TELAPSE     6011.45 TCPU     4028.94
 CYC  11 ETOT(AU) -4.541354662234E+03 DETOT  9.50E-08 tst  1.11E-10 PX  1.57E-05
 TTTTTTTTTTTTTTTTTTTTTTTTTTTTTT DIIS        TELAPSE     6015.17 TCPU     4032.66
 DIIS TEST: 0.28515E-07 AT SCF   CYCLE  11 - DIIS ACTIVE - HISTORY:    11 CYCLES
 TTTTTTTTTTTTTTTTTTTTTTTTTTTTTT FDIK        TELAPSE     6071.71 TCPU     4068.79
 INSULATING STATE
 TOP OF VALENCE BANDS -    BAND    318; K    6; EIG -2.1813394E-01 AU
 TOP OF VALENCE BANDS -    BAND    318; K    1; EIG -2.1889018E-01 AU
 BOTTOM OF VIRTUAL BANDS - BAND    319; K    6; EIG  1.2218740E-02 AU
 DIRECT ENERGY BAND GAP:   6.2682 eV
 BOTTOM OF VIRTUAL BANDS - BAND    319; K    1; EIG  1.3765418E-02 AU
 TTTTTTTTTTTTTTTTTTTTTTTTTTTTTT PDIG        TELAPSE     6075.79 TCPU     4072.88
 CHARGE NORMALIZATION FACTOR   1.00000000
 TOTAL ATOMIC CHARGES:
   0.8941133   0.8941143   0.8941133   0.8941143   0.8941136   0.8941140
   0.8941136   0.8941145   0.8941136   0.8941145   0.8941136   0.8941140
   0.8941297   0.8941300   0.8941297   0.8941300   0.8941306   0.8941302
   0.8941308   0.8941306   0.8941306   0.8941306   0.8941308   0.8941302
   0.8525731   0.8525731   0.8525731   0.8525731   0.8525723   0.8525729
   0.8525722   0.8525730   0.8525723   0.8525730   0.8525722   0.8525729
   0.8813632   0.8813632   0.8813632   0.8813632   0.8813633   0.8813635
   0.8813633   0.8813635   0.8813633   0.8813635   0.8813633   0.8813635
   0.8526225   0.8526224   0.8526225   0.8526224   0.8526231   0.8526228
   0.8526231   0.8526228   0.8526231   0.8526228   0.8526231   0.8526228
  18.5652797  18.5652797  18.5652819  18.5652811  18.5652823  18.5652811
   5.7162826   5.7162832   5.7162826   5.7162832   5.7162828   5.7162825
   5.7162824   5.7162830   5.7162828   5.7162830   5.7162824   5.7162825
   6.0390982   6.0390984   6.0390982   6.0390984   6.0391055   6.0391012
   6.0391049   6.0391019   6.0391055   6.0391019   6.0391049   6.0391012
   6.3279467   6.3279469   6.3279467   6.3279469   6.3279471   6.3279470
   6.3279473   6.3279472   6.3279471   6.3279472   6.3279473   6.3279470
   7.6100736   7.6100731   7.6100736   7.6100731   7.6100818   7.6100751
   7.6100815   7.6100745   7.6100818   7.6100745   7.6100815   7.6100751
   6.0390772   6.0390754   6.0390772   6.0390754   6.0390710   6.0390779
   6.0390708   6.0390757   6.0390710   6.0390757   6.0390708   6.0390779
   7.6100804   7.6100801   7.6100804   7.6100801   7.6100683   7.6100729
   7.6100680   7.6100726   7.6100683   7.6100726   7.6100680   7.6100729
 TTTTTTTTTTTTTTTTTTTTTTTTTTTTTT MOQGAD      TELAPSE     6075.82 TCPU     4072.90
 TTTTTTTTTTTTTTTTTTTTTTTTTTTTTT SHELLXN     TELAPSE     6246.20 TCPU     4176.90
 TTTTTTTTTTTTTTTTTTTTTTTTTTTTTT MONMO3      TELAPSE     6284.87 TCPU     4215.57
 NUMERICALLY INTEGRATED DENSITY    635.9999248552
 TTTTTTTTTTTTTTTTTTTTTTTTTTTTTT NUMDFT      TELAPSE     6295.90 TCPU     4226.60
 CYC  12 ETOT(AU) -4.541354662252E+03 DETOT -1.76E-08 tst  6.16E-12 PX  3.89E-06
 TTTTTTTTTTTTTTTTTTTTTTTTTTTTTT DIIS        TELAPSE     6299.21 TCPU     4229.91
 DIIS TEST: 0.39131E-08 AT SCF   CYCLE  12 - DIIS ACTIVE - HISTORY:    12 CYCLES
 TTTTTTTTTTTTTTTTTTTTTTTTTTTTTT FDIK        TELAPSE     6365.27 TCPU     4271.13
 INSULATING STATE
 TOP OF VALENCE BANDS -    BAND    318; K    6; EIG -2.1813383E-01 AU
 TOP OF VALENCE BANDS -    BAND    318; K    1; EIG -2.1888995E-01 AU
 BOTTOM OF VIRTUAL BANDS - BAND    319; K    6; EIG  1.2218520E-02 AU
 DIRECT ENERGY BAND GAP:   6.2682 eV
 BOTTOM OF VIRTUAL BANDS - BAND    319; K    1; EIG  1.3765397E-02 AU
 TTTTTTTTTTTTTTTTTTTTTTTTTTTTTT PDIG        TELAPSE     6370.10 TCPU     4275.96
 CHARGE NORMALIZATION FACTOR   1.00000000
 TOTAL ATOMIC CHARGES:
   0.8941135   0.8941145   0.8941135   0.8941145   0.8941152   0.8941137
   0.8941152   0.8941143   0.8941152   0.8941143   0.8941152   0.8941137
   0.8941313   0.8941316   0.8941313   0.8941316   0.8941303   0.8941302
   0.8941305   0.8941306   0.8941303   0.8941306   0.8941305   0.8941302
   0.8525716   0.8525717   0.8525716   0.8525717   0.8525730   0.8525719
   0.8525728   0.8525720   0.8525730   0.8525720   0.8525728   0.8525719
   0.8813637   0.8813637   0.8813637   0.8813637   0.8813635   0.8813632
   0.8813635   0.8813632   0.8813635   0.8813632   0.8813635   0.8813632
   0.8526230   0.8526230   0.8526230   0.8526230   0.8526215   0.8526221
   0.8526215   0.8526221   0.8526215   0.8526221   0.8526215   0.8526221
  18.5652808  18.5652808  18.5652801  18.5652791  18.5652806  18.5652791
   5.7162851   5.7162857   5.7162851   5.7162857   5.7162862   5.7162855
   5.7162857   5.7162860   5.7162862   5.7162860   5.7162857   5.7162855
   6.0391061   6.0391063   6.0391061   6.0391063   6.0390918   6.0390987
   6.0390912   6.0390994   6.0390918   6.0390994   6.0390912   6.0390987
   6.3279486   6.3279488   6.3279486   6.3279488   6.3279482   6.3279486
   6.3279484   6.3279488   6.3279482   6.3279488   6.3279484   6.3279486
   7.6100839   7.6100834   7.6100839   7.6100834   7.6100678   7.6100802
   7.6100676   7.6100797   7.6100678   7.6100797   7.6100676   7.6100802
   6.0390704   6.0390685   6.0390704   6.0390685   6.0390804   6.0390707
   6.0390803   6.0390686   6.0390804   6.0390686   6.0390803   6.0390707
   7.6100624   7.6100622   7.6100624   7.6100622   7.6100837   7.6100750
   7.6100835   7.6100746   7.6100837   7.6100746   7.6100835   7.6100750
 TTTTTTTTTTTTTTTTTTTTTTTTTTTTTT MOQGAD      TELAPSE     6370.13 TCPU     4275.98
 TTTTTTTTTTTTTTTTTTTTTTTTTTTTTT SHELLXN     TELAPSE     6552.55 TCPU     4380.05
 TTTTTTTTTTTTTTTTTTTTTTTTTTTTTT MONMO3      TELAPSE     6592.86 TCPU     4420.36
 NUMERICALLY INTEGRATED DENSITY    635.9999248552
 TTTTTTTTTTTTTTTTTTTTTTTTTTTTTT NUMDFT      TELAPSE     6603.84 TCPU     4431.34
 CYC  13 ETOT(AU) -4.541354662257E+03 DETOT -5.33E-09 tst  6.63E-12 PX  1.86E-06
 TTTTTTTTTTTTTTTTTTTTTTTTTTTTTT DIIS        TELAPSE     6614.47 TCPU     4441.97
 DIIS TEST: 0.62681E-08 AT SCF   CYCLE  13 - DIIS ACTIVE - HISTORY:    13 CYCLES
 TTTTTTTTTTTTTTTTTTTTTTTTTTTTTT FDIK        TELAPSE     6669.64 TCPU     4476.15
 INSULATING STATE
 TOP OF VALENCE BANDS -    BAND    318; K    6; EIG -2.1813385E-01 AU
 TOP OF VALENCE BANDS -    BAND    318; K    1; EIG -2.1889017E-01 AU
 BOTTOM OF VIRTUAL BANDS - BAND    319; K    6; EIG  1.2218427E-02 AU
 DIRECT ENERGY BAND GAP:   6.2682 eV
 BOTTOM OF VIRTUAL BANDS - BAND    319; K    1; EIG  1.3765384E-02 AU
 TTTTTTTTTTTTTTTTTTTTTTTTTTTTTT PDIG        TELAPSE     6673.14 TCPU     4479.65
 CHARGE NORMALIZATION FACTOR   1.00000000
 TOTAL ATOMIC CHARGES:
   0.8941138   0.8941148   0.8941138   0.8941148   0.8941145   0.8941142
   0.8941145   0.8941147   0.8941145   0.8941147   0.8941145   0.8941142
   0.8941306   0.8941309   0.8941306   0.8941309   0.8941308   0.8941306
   0.8941310   0.8941310   0.8941308   0.8941310   0.8941310   0.8941306
   0.8525721   0.8525722   0.8525721   0.8525722   0.8525721   0.8525721
   0.8525719   0.8525721   0.8525721   0.8525721   0.8525719   0.8525721
   0.8813635   0.8813635   0.8813635   0.8813635   0.8813634   0.8813635
   0.8813635   0.8813635   0.8813634   0.8813635   0.8813635   0.8813635
   0.8526221   0.8526220   0.8526221   0.8526220   0.8526221   0.8526221
   0.8526221   0.8526222   0.8526221   0.8526222   0.8526221   0.8526221
  18.5652799  18.5652799  18.5652796  18.5652796  18.5652801  18.5652796
   5.7162868   5.7162874   5.7162868   5.7162874   5.7162870   5.7162859
   5.7162864   5.7162864   5.7162870   5.7162864   5.7162864   5.7162859
   6.0390987   6.0390989   6.0390987   6.0390989   6.0390981   6.0390988
   6.0390976   6.0390995   6.0390981   6.0390995   6.0390976   6.0390988
   6.3279486   6.3279487   6.3279486   6.3279487   6.3279483   6.3279485
   6.3279484   6.3279486   6.3279483   6.3279486   6.3279484   6.3279485
   7.6100758   7.6100754   7.6100758   7.6100754   7.6100787   7.6100776
   7.6100784   7.6100772   7.6100787   7.6100772   7.6100784   7.6100776
   6.0390739   6.0390721   6.0390739   6.0390721   6.0390729   6.0390729
   6.0390728   6.0390709   6.0390729   6.0390709   6.0390728   6.0390729
   7.6100741   7.6100738   7.6100741   7.6100738   7.6100732   7.6100743
   7.6100729   7.6100740   7.6100732   7.6100740   7.6100729   7.6100743
 TTTTTTTTTTTTTTTTTTTTTTTTTTTTTT MOQGAD      TELAPSE     6673.16 TCPU     4479.67
 TTTTTTTTTTTTTTTTTTTTTTTTTTTTTT SHELLXN     TELAPSE     6777.23 TCPU     4583.58
 +++ ENERGIES IN A.U. +++
 ::: EXT EL-POLE                                  -5.3638500472013E+03
 ::: EXT EL-SPHEROPOLE                             4.3096421304928E+01
 ::: BIELET ZONE E-E                               9.1293617135524E+03
 ::: TOTAL E-E                                     3.8086080876560E+03
 ::: TOTAL E-N + N-E                              -1.3083173239061E+04
 ::: TOTAL N-N                                     1.1118201544074E+03
 ::: KINETIC ENERGY                                4.0857639931054E+03
 ::: PSEUDO TOTAL   ENERGY                        -4.0769810038924E+03
 ::: VIRIAL COEFFICIENT                            1.0010759847596E+00
 TTTTTTTTTTTTTTTTTTTTTTTTTTTTTT MONMO3      TELAPSE     6784.94 TCPU     4591.29
 NUMERICALLY INTEGRATED DENSITY    635.9999248552
 TTTTTTTTTTTTTTTTTTTTTTTTTTTTTT NUMDFT      TELAPSE     6795.93 TCPU     4602.28
 CYC  14 ETOT(AU) -4.541354662257E+03 DETOT  5.22E-10 tst  3.09E-12 PX  1.86E-06

 == SCF ENDED - CONVERGENCE ON ENERGY      E(AU) -4.5413546622565E+03 CYCLES  14


 ENERGY EXPRESSION=HARTREE+FOCK EXCH*0.20000+(BECKE      EXCH)*0.80000+LYP        CORR


 TOTAL ENERGY(DFT)(AU)( 14) -4.5413546622565E+03 DE 5.2E-10 tester 3.1E-12
 TTTTTTTTTTTTTTTTTTTTTTTTTTTTTT EDFT        TELAPSE     6795.98 TCPU     4602.33

 *******************************************************************************
 *                             FORCE CALCULATION                               *
 *******************************************************************************

 TTTTTTTTTTTTTTTTTTTTTTTTTTTTTT NUMDFG      TELAPSE     6890.29 TCPU     4696.64
 INFORMATION **** EXCPOG **** EXCH. BIPO BUFFER LENGTH (WORDS) =    16000000
 WARNING **** EXCPOG **** EXCH. BIPO BUFFER TOO SMALL - TO AVOID I/O SET EXCHSIZE =     8554662
 WARNING **** GENPOG **** COULOMB BIPO BUFFER TOO SMALL - TO AVOID I/O SET BIPOSIZE =     6765000
 INFORMATION **** GENPOG **** BIPO BUFFER LENGTH (WORDS) =     4000000
 TTTTTTTTTTTTTTTTTTTTTTTTTTTTTT SHELXG      TELAPSE     7519.39 TCPU     5267.04


 D3 DISPERSION ENERGY (AU)       -4.7284355637644E-01
 TOTAL ENERGY + DISP (AU)        -4.5418275058129E+03

 CARTESIAN FORCES IN HARTREE/BOHR (ANALYTICAL)
   ATOM                     X                   Y                   Z
   1   1             4.227536660184E-07 -7.799848482648E-07 -8.645003390928E-07
   2   1            -3.963991171974E-07  7.253272356067E-07 -7.873601206576E-07
   3   1             4.227536656853E-07  7.799848500412E-07  8.645003399810E-07
   4   1            -3.963991130895E-07 -7.253272329422E-07  7.873601228781E-07
   5   1            -1.312972731871E-06  4.412120279129E-07 -1.371239705783E-06
   6   1            -9.347330220955E-07 -1.032461586226E-06  4.529326029790E-07
   7   1             1.301055425840E-06 -4.273928439491E-07 -1.394686205192E-06
   8   1             8.977014238631E-07 -9.394747235714E-07 -4.039924415000E-07
   9   1            -1.312972728540E-06 -4.412120289121E-07  1.371239704451E-06
  10   1             8.977014225309E-07  9.394747220171E-07  4.039924400567E-07
  11   1             1.301055426728E-06  4.273928479459E-07  1.394686205192E-06
  12   1            -9.347330265363E-07  1.032461586004E-06 -4.529326014246E-07
  13   1             2.164519301573E-07  8.064761276572E-07 -4.776835818010E-07
  14   1            -2.659526492366E-07 -8.130799753481E-07 -5.047783018797E-07
  15   1             2.164519348202E-07 -8.064761298776E-07  4.776835803022E-07
  16   1            -2.659526538995E-07  8.130799753481E-07  5.047783038781E-07
  17   1            -4.627895503484E-07  6.031011490215E-07  1.346132370461E-06
  18   1             9.944125749506E-07 -4.264530736875E-07  2.872650395336E-07
  19   1             5.057886318660E-07 -6.681834270328E-07  1.358161985099E-06
  20   1            -9.593779530803E-07 -4.587867409866E-07 -3.170485445292E-07
  21   1            -4.627895499598E-07 -6.031011490215E-07 -1.346132373126E-06
  22   1            -9.593779535244E-07  4.587867398209E-07  3.170485451953E-07
  23   1             5.057886311999E-07  6.681834257005E-07 -1.358161985099E-06
  24   1             9.944125753947E-07  4.264530726883E-07 -2.872650424202E-07
  25   1             1.307165096776E-06 -6.339059068772E-07 -5.377551841601E-07
  26   1            -1.298163695151E-06  6.108455739007E-07 -5.103279383523E-07
  27   1             1.307165094333E-06  6.339059046567E-07  5.377551823837E-07
  28   1            -1.298163695929E-06 -6.108455734566E-07  5.103279396845E-07
  29   1            -5.509480234256E-07  1.296344456558E-06 -7.519795015565E-07
  30   1            -7.109776960501E-07 -6.704484039055E-07  1.311135020776E-06
  31   1             5.784627215011E-07 -1.276119693916E-06 -7.568632347521E-07
  32   1             6.943108978863E-07 -7.349756059316E-07 -1.329390308447E-06
  33   1            -5.509480298649E-07 -1.296344456003E-06  7.519795026667E-07
  34   1             6.943108969981E-07  7.349756034891E-07  1.329390307447E-06
  35   1             5.784627188365E-07  1.276119694194E-06  7.568632343080E-07
  36   1            -7.109776953840E-07  6.704484081244E-07 -1.311135020665E-06
  37   1            -9.801966354139E-07 -1.057924858827E-07 -1.122920659791E-07
  38   1             9.683793119608E-07  9.062548711469E-08 -1.150059130151E-07
  39   1            -9.801966291967E-07  1.057924903236E-07  1.122920628704E-07
  40   1             9.683793128490E-07 -9.062548844696E-08  1.150059121269E-07
  41   1            -3.959322025793E-08 -9.399882591188E-07 -1.832539826552E-07
  42   1            -2.583262732614E-07 -3.054167030392E-09 -8.960781684442E-07
  43   1             6.189995871431E-08  9.597940954231E-07 -1.508923759275E-07
  44   1             2.527455182921E-07 -8.945994278697E-09  8.772400665880E-07
  45   1            -3.959322325553E-08  9.399882605621E-07  1.832539817670E-07
  46   1             2.527455196244E-07  8.945993057452E-09 -8.772400651447E-07
  47   1             6.189995938044E-08 -9.597940948680E-07  1.508923750393E-07
  48   1            -2.583262741496E-07  3.054164476879E-09  8.960781677780E-07
  49   1             9.489835643972E-07  8.767140058374E-08  1.265492490576E-06
  50   1            -9.564686922481E-07 -5.650988166295E-08  1.218635737155E-06
  51   1             9.489835612886E-07 -8.767140213806E-08 -1.265492489688E-06
  52   1            -9.564686989094E-07  5.650988299521E-08 -1.218635734879E-06
  53   1             1.267948525396E-06  7.662663197294E-07  1.623328911293E-07
  54   1             8.519857996880E-08  1.294904151850E-06  6.561282581696E-07
  55   1            -1.226453044623E-06 -7.780587130135E-07  1.494195607243E-07
  56   1            -6.171403543753E-08  1.246964059232E-06 -6.721450995784E-07
  57   1             1.267948523620E-06 -7.662663172869E-07 -1.623328884648E-07
  58   1            -6.171403654776E-08 -1.246964057733E-06  6.721450989122E-07
  59   1            -1.226453045289E-06  7.780587125694E-07 -1.494195627227E-07
  60   1             8.519857863654E-08 -1.294904151461E-06 -6.561282601680E-07
  61 230            -3.432684358984E-08  3.183030994336E-08  3.776269493549E-06
  62 230            -3.432684811573E-08 -3.183031938719E-08 -3.776269491856E-06
  63 230             3.611835770696E-06  8.909539772617E-15 -1.063038546079E-14
  64 230             1.770487168332E-08  3.831000950416E-06  7.866856163719E-08
  65 230            -3.704000906604E-06  1.721539577559E-14  2.553512956638E-15
  66 230             1.770487914610E-08 -3.831000983112E-06 -7.866855833427E-08
  67   6            -4.156302950920E-06  7.273653297446E-07  2.703901313739E-06
  68   6             4.100398689588E-06 -7.911975652419E-07  2.706910969708E-06
  69   6            -4.156302910896E-06 -7.273652897766E-07 -2.703901299306E-06
  70   6             4.100398713236E-06  7.911975661301E-07 -2.706910991190E-06
  71   6             2.531812137052E-06 -4.145327761829E-06  4.501677777213E-07
  72   6             3.430977981722E-07  2.554886361472E-06 -4.242327293791E-06
  73   6            -2.678154343072E-06  4.283046965980E-06  3.845056051333E-07
  74   6            -3.565763089242E-07  2.581399679791E-06  4.231792840481E-06
  75   6             2.531812168693E-06  4.145327734739E-06 -4.501677750568E-07
  76   6            -3.565762964897E-07 -2.581399686785E-06 -4.231792824383E-06
  77   6            -2.678154337021E-06 -4.283046949161E-06 -3.845055793761E-07
  78   6             3.430977937313E-07 -2.554886373130E-06  4.242327290571E-06
  79   6             2.283109896695E-07  2.265173044691E-07  2.186504861612E-07
  80   6            -3.065749716313E-07 -2.067741284861E-07  1.373100646518E-07
  81   6             2.283109830081E-07 -2.265173062455E-07 -2.186505021484E-07
  82   6            -3.065749791809E-07  2.067741231571E-07 -1.373100735336E-07
  83   6             5.882227585019E-07 -1.690093927031E-07  4.337361723117E-07
  84   6             3.563395782891E-07  4.108032758410E-07  7.047920513870E-08
  85   6            -6.083528241163E-07  1.454619895647E-07  4.876036960866E-07
  86   6            -3.264328736208E-07  3.956403835659E-07 -6.679723796310E-08
  87   6             5.882227336329E-07  1.690094095785E-07 -4.337361900753E-07
  88   6            -3.264328576336E-07 -3.956404048822E-07  6.679726327619E-08
  89   6            -6.083528178991E-07 -1.454619731334E-07 -4.876037085211E-07
  90   6             3.563395747364E-07 -4.108032616301E-07 -7.047918426650E-08
  91   6            -7.083371738048E-07  7.060028917039E-07 -6.608711933254E-07
  92   6             7.088273030753E-07 -6.495133497708E-07 -7.441815830234E-07
  93   6            -7.083371573735E-07 -7.060029005856E-07  6.608711897726E-07
  94   6             7.088273141775E-07  6.495133515472E-07  7.441815759179E-07
  95   6            -1.446215551759E-07 -1.146623268333E-06  7.723692156958E-07
  96   6             9.659981579091E-07 -4.281812873153E-07 -7.571523292782E-07
  97   6             1.092978441086E-07  1.157769641935E-06  7.540105446679E-07
  98   6            -9.313168938263E-07 -4.148735222032E-07  8.214376396865E-07
  99   6            -1.446215525114E-07  1.146623271442E-06 -7.723691961559E-07
 100   6            -9.313168938263E-07  4.148735244236E-07 -8.214376325810E-07
 101   6             1.092978436645E-07 -1.157769629057E-06 -7.540105588788E-07
 102   6             9.659981614618E-07  4.281812802098E-07  7.571523270578E-07
 103   7            -3.136740358567E-07 -3.031288222211E-06 -1.922843999136E-06
 104   7             4.009719165587E-07  3.071316577063E-06 -1.939007284957E-06
 105   7            -3.136740540644E-07  3.031288191124E-06  1.922843992030E-06
 106   7             4.009719161147E-07 -3.071316589054E-06  1.939007292506E-06
 107   7            -1.671894883870E-06  1.275601655415E-07 -2.459223773510E-06
 108   7            -2.763799379135E-06 -1.650832195388E-06 -3.560662160673E-07
 109   7             1.768122612766E-06 -1.727626222081E-07 -2.491365621360E-06
 110   7             2.744158655421E-06 -1.717143998103E-06  3.341754268860E-07
 111   7            -1.671894883426E-06 -1.275601746453E-07  2.459223757967E-06
 112   7             2.744158613677E-06  1.717144026081E-06 -3.341754202246E-07
 113   7             1.768122615431E-06  1.727626199877E-07  2.491365631130E-06
 114   7            -2.763799349825E-06  1.650832189171E-06  3.560661590019E-07
 115   6             1.342461243503E-06 -9.988924514204E-07 -8.110250244719E-07
 116   6            -1.306901505238E-06  1.123985192919E-06 -8.864322764701E-07
 117   6             1.342461232845E-06  9.988924247750E-07  8.110250271365E-07
 118   6            -1.306901504350E-06 -1.123985191143E-06  8.864323017832E-07
 119   6            -2.280843256486E-07  9.118250927642E-07 -1.025563030055E-06
 120   6            -1.108328126165E-06 -7.262318293400E-07  1.262610061836E-06
 121   6             2.573902104785E-07 -8.945270320027E-07 -1.111526309217E-06
 122   6             1.132538377746E-06 -8.352572189452E-07 -1.361120561150E-06
 123   6            -2.280843132141E-07 -9.118251025342E-07  1.025563049595E-06
 124   6             1.132538372417E-06  8.352572358206E-07  1.361120548715E-06
 125   6             2.573901922709E-07  8.945270426608E-07  1.111526307440E-06
 126   6            -1.108328122612E-06  7.262318213463E-07 -1.262610052066E-06
 127   7             1.589304740701E-06  2.941660966815E-06 -3.613072947495E-07
 128   7            -1.547834113769E-06 -3.011297180056E-06 -2.214062122530E-07
 129   7             1.589304695848E-06 -2.941660983691E-06  3.613072994124E-07
 130   7            -1.547834147964E-06  3.011297185385E-06  2.214062235772E-07
 131   7            -1.333611680865E-06  1.989115819168E-06  2.572927087829E-06
 132   7             3.082538730048E-06 -7.229503906636E-07  1.993136977685E-06
 133   7             1.334782562035E-06 -2.068060198201E-06  2.649875185945E-06
 134   7            -3.119264308626E-06 -6.719060308136E-07 -1.956430396355E-06
 135   7            -1.333611653331E-06 -1.989115788525E-06 -2.572927098043E-06
 136   7            -3.119264310847E-06  6.719060350324E-07  1.956430379035E-06
 137   7             1.334782613105E-06  2.068060176441E-06 -2.649875194383E-06
 138   7             3.082538745591E-06  7.229504102035E-07 -1.993136971468E-06

 RESULTANT FORCE    -1.928506833393E-12 -1.859623566247E-15 -1.157407503172E-14

 ATOMIC PART

 SYMMETRY ALLOWED FORCES (ANALYTICAL) (DIRECTION, FORCE)

    1 -1.6919853E-06    2 -2.9840617E-07    3 -3.4973078E-07    4  2.6859186E-07
    5 -1.5560556E-06    6  3.2809951E-07    7  3.1313205E-07    8 -2.6002799E-06
    9 -8.8789800E-07   10  3.0671535E-07   11  5.6779302E-07   12 -1.9937158E-06
   13 -2.5286171E-06   14 -6.2386719E-07   15  8.5594594E-07   16 -1.8229190E-06
   17  5.9341009E-07   18 -4.1965723E-08   19  9.2262950E-08   20 -8.9397486E-07
   21  1.0219424E-06   22 -8.6375538E-07   23 -2.6224050E-07   24 -1.0758144E-06
   25  1.9757793E-06   26  9.3193084E-07   27  1.3085278E-07   28 -9.2086369E-07
   29  1.1521332E-06   30  5.7332391E-07   31  1.4443966E-07   32  2.2531844E-06
   33 -1.4512718E-07   34  1.3666596E-07   35 -6.4699615E-07   36 -1.4118815E-06
   37 -2.0299825E-06   38  5.0895974E-07   39  6.9361786E-07   40  1.1262299E-06
   41 -1.6851841E-06   42 -6.8394466E-07   43  8.9681926E-07   44 -1.9415060E-06
   45  7.3208888E-07   46  1.1151811E-06   47  1.4822586E-06   48 -1.3983735E-06
   49 -2.1197021E-06   50  1.9297149E-07   51 -7.0712168E-07   52 -2.2491736E-06
   53 -7.0818670E-07   54 -3.9963620E-08   55  6.2389124E-07   56 -6.3815254E-07
   57 -1.0995930E-06   58 -7.9766284E-07   59  3.6734315E-07   60  1.0539264E-06
   61 -8.8805428E-07   62  3.1322764E-07   63 -9.7505004E-07   64 -5.2460484E-07
   65 -1.1818745E-06   66 -2.6601068E-07   67  6.1704921E-07   68 -7.0048043E-07
   69  1.0113851E-06   70  5.0837993E-07   71  1.1607560E-06   72  2.4313468E-07
   73  3.3068189E-07   74  1.9608608E-06   75  1.0529546E-06   76  1.7181661E-06
   77  8.9288942E-07   78 -1.0066033E-06   79 -2.7860027E-07   80  4.7987516E-07
   81  2.0527740E-06   82  1.5043277E-06   83  6.8618124E-08   84  1.4051306E-06
   85  4.6258769E-07   86 -6.9777590E-08   87 -1.9883753E-06   88  5.1883339E-07
   89 -1.5358282E-06   90  1.1799715E-06   91  3.1489679E-06   92  4.3137640E-06
   93 -1.0719860E-09   94 -3.6372619E-06   95  3.1513194E-06   96 -2.1067605E-06
   97  3.8737019E-06   98  3.6778404E-06   99  6.2235261E-06  100  2.6269521E-07
  101 -3.5218937E-06  102 -1.6955157E-06  103  5.9073857E-06  104  3.2842458E-06
  105 -5.1086752E-06  106  4.4208877E-06  107 -1.5261971E-06  108 -1.7285706E-06
  109 -6.1350929E-06  110  2.9638096E-06  111  5.9562693E-06  112 -3.5772704E-06
  113  1.5974275E-06  114  5.8814166E-06  115  3.1569400E-06  116  2.2002227E-06
  117  1.8326141E-07  118  2.4910312E-07  119  4.5225906E-07  120  1.9364440E-07
  121  1.0039925E-07  122 -5.1833095E-07  123 -2.5784308E-07  124  9.3749879E-07
  125  4.2711823E-07  126  9.2922234E-08  127  5.6133911E-08  128  7.8562707E-07
  129  9.9880639E-07  130  1.3415657E-07  131 -4.5564857E-07  132  5.3640732E-07
  133 -4.9923718E-07  134  5.7828076E-08  135  6.2838579E-07  136 -1.5977523E-06
  137 -4.3905753E-08  138 -1.6946969E-06  139 -8.2152111E-08  140  4.7044446E-08
  141 -1.7927350E-07  142  1.4711890E-06  143 -1.2951013E-06  144 -1.7548750E-06
  145 -6.0820949E-08  146  5.5902927E-07  147  1.4609563E-06  148  2.6534133E-07
  149  1.2856524E-06  150  1.0729315E-06  151  6.6030507E-07  152 -1.3420604E-06
  153 -3.8126425E-06  154 -6.1209759E-07  155 -3.3300256E-06  156  6.3084904E-07
  157 -3.8281644E-06  158  3.4087134E-06  159 -5.3555107E-07  160 -3.8975886E-06
  161 -1.6401217E-06  162  7.2647030E-07  163 -1.1427328E-06  164 -4.6612167E-06
  165 -3.3908262E-06  166 -1.9000531E-06  167  1.3512239E-06  168 -3.2331858E-06
  169  2.9141382E-06  170  9.9850867E-07  171 -2.6038625E-06  172  4.6593007E-07
  173  4.4693048E-07  174  1.1865624E-06  175 -2.4062539E-06  176 -1.8430802E-07
  177  9.9895062E-08  178 -1.8643129E-06  179  6.3441019E-07  180  1.3950593E-06
  181  1.1931862E-06  182 -1.9490556E-06  183 -1.7423156E-06  184 -6.7408645E-07
  185 -7.7265428E-07  186 -2.6490998E-06  187 -4.4365562E-07  188  2.8467118E-07
  189  8.3347607E-07  190 -1.2507766E-06  191  4.6220467E-06  192 -1.6916160E-06
  193  8.7033225E-07  194 -4.2900099E-06  195  5.0202508E-06  196  7.6635930E-07
  197  2.0628981E-07  198 -1.1948262E-06  199  4.4909402E-06  200  2.9085245E-06
  201 -1.4715192E-06  202  6.0394784E-06  203  1.9481500E-06  204 -2.6283364E-06
  205 -1.2845244E-06

 CELL PART

 GRADIENT WITH RESPECT TO THE CELL PARAMETER IN HARTREE/BOHR
ORDER: -D/DA1X, -D/DA1Y, -D/DA1Z
       -D/DA2X, -D/DA2Y, -D/DA2Z
       -D/DA3X, -D/DA3Y, -D/DA3Z
  0.757815194313E-14  0.160839671004E-05  0.151039785656E-05
  0.108693583734E-05 -0.586817076911E-07  0.157458925365E-05
  0.108693558687E-05  0.166707842553E-05 -0.641916199772E-07

STRESS TENSOR, IN HARTREE/BOHR^3:
ORDER: 11 12 13
       21 22 23
       31 32 33
 -0.208723740470E-08  0.233208484048E-15 -0.247760772647E-15
 -0.748510675754E-17 -0.320128266243E-08  0.112686208084E-09
  0.214007826020E-15  0.123266644611E-09 -0.302367637270E-08

PRESSURE FROM THE STRESS TENSOR,
IN HARTREE/BOHR^3:  0.27707E-08
PRESSURE IN GIGAPASCAL:  0.8152E-04
CONVERSION FACTOR: 1 HARTREE/BOHR^3= 29421 GIGAPASCAL
WHEN USING VALUES FOR BOHR RADIUS AND HARTREE
FROM IUPAC WEBSITE, APRIL 2009
ENTHALPY: -4.5418274592481E+03

 SYMMETRY ALLOWED FORCES (ANALYTICAL) (DIRECTION, FORCE)

    1  8.0652564E-05    2 -1.4068371E-05    3  2.1106020E-06    4 -2.8039692E-06
 TTTTTTTTTTTTTTTTTTTTTTTTTTTTTT TOTGRA_C    TELAPSE     7619.29 TCPU     5366.95
 *******************************************************************************
 LATTICE PARAMETERS (ANGSTROMS AND DEGREES) - BOHR = 0.5291772083 ANGSTROM
 PRIMITIVE CELL - CENTRING CODE 6/1 VOLUME=  2490.384483 - DENSITY  0.904 g/cm^3
         A              B              C           ALPHA      BETA       GAMMA 
    14.78981577    14.78981577    14.78981577   109.471221 109.471221 109.471221
 *******************************************************************************
 ATOMS IN THE ASYMMETRIC UNIT   70 - ATOMS IN THE UNIT CELL:  138
     ATOM                 X/A                 Y/B                 Z/C    
 *******************************************************************************
      1 T   1 H    -1.233252099462E-01  3.508272765322E-01 -2.379365303466E-01
      2 T   1 H    -4.112361931213E-01  1.146113204004E-01  2.379365303466E-01
      3 F   1 H     1.233252099462E-01 -1.146113204004E-01  4.741524864784E-01
      4 F   1 H     4.112361931213E-01 -3.508272765322E-01 -4.741524864784E-01
      5 T   1 H    -2.379365303466E-01 -1.233252099462E-01  3.508272765322E-01
      6 T   1 H     3.508272765322E-01 -2.379365303466E-01 -1.233252099462E-01
      7 T   1 H    -4.741524864784E-01  4.112361931213E-01 -3.508272765322E-01
      8 T   1 H     1.146113204004E-01  2.379365303466E-01 -4.112361931213E-01
      9 F   1 H     2.379365303466E-01 -4.112361931213E-01  1.146113204004E-01
     10 F   1 H    -1.146113204004E-01  4.741524864784E-01  1.233252099462E-01
     11 F   1 H     4.741524864784E-01  1.233252099462E-01 -1.146113204004E-01
     12 F   1 H    -3.508272765322E-01 -4.741524864784E-01  4.112361931213E-01
     13 T   1 H    -2.379334648179E-01  3.508762572584E-01 -1.232953463418E-01
     14 T   1 H     4.741716036002E-01 -1.146381184761E-01  1.232953463418E-01
     15 F   1 H     2.379334648179E-01  1.146381184761E-01 -4.111902779237E-01
     16 F   1 H    -4.741716036002E-01 -3.508762572584E-01  4.111902779237E-01
     17 T   1 H    -1.232953463418E-01 -2.379334648179E-01  3.508762572584E-01
     18 T   1 H     3.508762572584E-01 -1.232953463418E-01 -2.379334648179E-01
     19 T   1 H     4.111902779237E-01 -4.741716036002E-01 -3.508762572584E-01
     20 T   1 H    -1.146381184761E-01  1.232953463418E-01  4.741716036002E-01
     21 F   1 H     1.232953463418E-01  4.741716036002E-01 -1.146381184761E-01
     22 F   1 H     1.146381184761E-01 -4.111902779237E-01  2.379334648179E-01
     23 F   1 H    -4.111902779237E-01  2.379334648179E-01  1.146381184761E-01
     24 F   1 H    -3.508762572584E-01  4.111902779237E-01 -4.741716036002E-01
     25 T   1 H     4.395427702908E-01  1.352897835556E-01 -4.870187705424E-01
     26 T   1 H    -3.776914459020E-01 -7.343845916679E-02  4.870187705424E-01
     27 F   1 H    -4.395427702908E-01  7.343845916679E-02 -3.042529867352E-01
     28 F   1 H     3.776914459020E-01 -1.352897835556E-01  3.042529867352E-01
     29 T   1 H    -4.870187705424E-01  4.395427702908E-01  1.352897835556E-01
     30 T   1 H     1.352897835556E-01 -4.870187705424E-01  4.395427702908E-01
     31 T   1 H     3.042529867352E-01  3.776914459020E-01 -1.352897835556E-01
     32 T   1 H    -7.343845916679E-02  4.870187705424E-01 -3.776914459020E-01
     33 F   1 H     4.870187705424E-01 -3.776914459020E-01 -7.343845916679E-02
     34 F   1 H     7.343845916679E-02 -3.042529867352E-01 -4.395427702908E-01
     35 F   1 H    -3.042529867352E-01 -4.395427702908E-01  7.343845916679E-02
     36 F   1 H    -1.352897835556E-01  3.042529867352E-01  3.776914459020E-01
     37 T   1 H     4.891770294042E-01  2.463987420621E-01  4.892811595369E-01
     38 T   1 H    -2.428824174747E-01 -1.041301326984E-04 -4.892811595369E-01
     39 F   1 H    -4.891770294042E-01  1.041301326984E-04 -2.427782873420E-01
     40 F   1 H     2.428824174747E-01 -2.463987420621E-01  2.427782873420E-01
     41 T   1 H     4.892811595369E-01  4.891770294042E-01  2.463987420621E-01
     42 T   1 H     2.463987420621E-01  4.892811595369E-01  4.891770294042E-01
     43 T   1 H     2.427782873420E-01  2.428824174747E-01 -2.463987420621E-01
     44 T   1 H    -1.041301326984E-04 -4.892811595369E-01 -2.428824174747E-01
     45 F   1 H    -4.892811595369E-01 -2.428824174747E-01 -1.041301326984E-04
     46 F   1 H     1.041301326984E-04 -2.427782873420E-01 -4.891770294042E-01
     47 F   1 H    -2.427782873420E-01 -4.891770294042E-01  1.041301326984E-04
     48 F   1 H    -2.463987420621E-01  2.427782873420E-01  2.428824174747E-01
     49 T   1 H    -4.870142464867E-01  1.353868772969E-01  4.395521995445E-01
     50 T   1 H    -3.041653222476E-01  7.343355396872E-02 -4.395521995445E-01
     51 F   1 H     4.870142464867E-01 -7.343355396872E-02 -3.775988762164E-01
     52 F   1 H     3.041653222476E-01 -1.353868772969E-01  3.775988762164E-01
     53 T   1 H     4.395521995445E-01 -4.870142464867E-01  1.353868772969E-01
     54 T   1 H     1.353868772969E-01  4.395521995445E-01 -4.870142464867E-01
     55 T   1 H     3.775988762164E-01  3.041653222476E-01 -1.353868772969E-01
     56 T   1 H     7.343355396872E-02 -4.395521995445E-01 -3.041653222476E-01
     57 F   1 H    -4.395521995445E-01 -3.041653222476E-01  7.343355396872E-02
     58 F   1 H    -7.343355396872E-02 -3.775988762164E-01  4.870142464867E-01
     59 F   1 H    -3.775988762164E-01  4.870142464867E-01 -7.343355396872E-02
     60 F   1 H    -1.353868772969E-01  3.775988762164E-01  3.041653222476E-01
     61 T 230 ZN   -2.500260292244E-01  2.499739707756E-01 -5.000000000000E-01
     62 F 230 ZN    2.500260292244E-01 -2.499739707756E-01 -5.000000000000E-01
     63 T 230 ZN   -5.000000000000E-01 -2.500260292244E-01  2.499739707756E-01
     64 T 230 ZN    2.499739707756E-01 -5.000000000000E-01 -2.500260292244E-01
     65 T 230 ZN    5.000000000000E-01  2.500260292244E-01 -2.499739707756E-01
     66 F 230 ZN   -2.499739707756E-01 -5.000000000000E-01  2.500260292244E-01
     67 T   6 C    -3.856629571415E-01  2.442522359195E-01 -3.856366282857E-01
     68 T   6 C    -3.701111357948E-01 -2.632885578714E-05  3.856366282857E-01
     69 F   6 C     3.856629571415E-01  2.632885578714E-05 -3.700848069390E-01
     70 F   6 C     3.701111357948E-01 -2.442522359195E-01  3.700848069390E-01
     71 T   6 C    -3.856366282857E-01 -3.856629571415E-01  2.442522359195E-01
     72 T   6 C     2.442522359195E-01 -3.856366282857E-01 -3.856629571415E-01
     73 T   6 C     3.700848069390E-01  3.701111357948E-01 -2.442522359195E-01
     74 T   6 C    -2.632885578714E-05  3.856366282857E-01 -3.701111357948E-01
     75 F   6 C     3.856366282857E-01 -3.701111357948E-01 -2.632885578711E-05
     76 F   6 C     2.632885578714E-05 -3.700848069390E-01  3.856629571415E-01
     77 F   6 C    -3.700848069390E-01  3.856629571415E-01  2.632885578711E-05
     78 F   6 C    -2.442522359195E-01  3.700848069390E-01  3.701111357948E-01
     79 T   6 C    -2.101360054252E-01  3.219134415563E-01 -2.667549175214E-01
     80 T   6 C    -4.113316409224E-01  5.661891209619E-02  2.667549175214E-01
     81 F   6 C     2.101360054252E-01 -5.661891209619E-02 -4.679505530186E-01
     82 F   6 C     4.113316409224E-01 -3.219134415563E-01  4.679505530186E-01
     83 T   6 C    -2.667549175214E-01 -2.101360054252E-01  3.219134415563E-01
     84 T   6 C     3.219134415563E-01 -2.667549175214E-01 -2.101360054252E-01
     85 T   6 C     4.679505530186E-01  4.113316409224E-01 -3.219134415563E-01
     86 T   6 C     5.661891209619E-02  2.667549175214E-01 -4.113316409224E-01
     87 F   6 C     2.667549175214E-01 -4.113316409224E-01  5.661891209619E-02
     88 F   6 C    -5.661891209619E-02 -4.679505530186E-01  2.101360054252E-01
     89 F   6 C    -4.679505530186E-01  2.101360054252E-01 -5.661891209619E-02
     90 F   6 C    -3.219134415563E-01  4.679505530186E-01  4.113316409224E-01
     91 T   6 C    -4.918284545877E-01  1.872213749726E-01 -4.917953491984E-01
     92 T   6 C    -3.209832758290E-01 -3.310538931259E-05  4.917953491984E-01
     93 F   6 C     4.918284545877E-01  3.310538931249E-05 -3.209501704397E-01
     94 F   6 C     3.209832758290E-01 -1.872213749726E-01  3.209501704397E-01
     95 T   6 C    -4.917953491984E-01 -4.918284545877E-01  1.872213749726E-01
     96 T   6 C     1.872213749726E-01 -4.917953491984E-01 -4.918284545877E-01
     97 T   6 C     3.209501704397E-01  3.209832758290E-01 -1.872213749726E-01
     98 T   6 C    -3.310538931259E-05  4.917953491984E-01 -3.209832758290E-01
     99 F   6 C     4.917953491984E-01 -3.209832758290E-01 -3.310538931260E-05
    100 F   6 C     3.310538931260E-05 -3.209501704397E-01  4.918284545877E-01
    101 F   6 C    -3.209501704397E-01  4.918284545877E-01  3.310538931259E-05
    102 F   6 C    -1.872213749726E-01  3.209501704397E-01  3.209832758290E-01
    103 T   7 N    -2.856709901775E-01  2.729027367962E-01 -3.776909179806E-01
    104 T   7 N    -3.494063452232E-01  9.201992780309E-02  3.776909179806E-01
    105 F   7 N     2.856709901775E-01 -9.201992780309E-02 -4.414262730263E-01
    106 F   7 N     3.494063452232E-01 -2.729027367962E-01  4.414262730263E-01
    107 T   7 N    -3.776909179806E-01 -2.856709901775E-01  2.729027367962E-01
    108 T   7 N     2.729027367962E-01 -3.776909179806E-01 -2.856709901775E-01
    109 T   7 N     4.414262730263E-01  3.494063452232E-01 -2.729027367962E-01
    110 T   7 N     9.201992780309E-02  3.776909179806E-01 -3.494063452232E-01
    111 F   7 N     3.776909179806E-01 -3.494063452232E-01  9.201992780309E-02
    112 F   7 N    -9.201992780309E-02 -4.414262730263E-01  2.856709901775E-01
    113 F   7 N    -4.414262730263E-01  2.856709901775E-01 -9.201992780309E-02
    114 F   7 N    -2.729027367962E-01  4.414262730263E-01  3.494063452232E-01
    115 T   6 C    -2.667638950526E-01  3.219364422761E-01 -2.101113462834E-01
    116 T   6 C    -4.679522114404E-01 -5.665254876919E-02  2.101113462834E-01
    117 F   6 C     2.667638950526E-01  5.665254876919E-02 -4.112996626713E-01
    118 F   6 C     4.679522114404E-01 -3.219364422761E-01  4.112996626713E-01
    119 T   6 C    -2.101113462834E-01 -2.667638950526E-01  3.219364422761E-01
    120 T   6 C     3.219364422761E-01 -2.101113462834E-01 -2.667638950526E-01
    121 T   6 C     4.112996626713E-01  4.679522114404E-01 -3.219364422761E-01
    122 T   6 C    -5.665254876919E-02  2.101113462834E-01 -4.679522114404E-01
    123 F   6 C     2.101113462834E-01 -4.679522114404E-01 -5.665254876919E-02
    124 F   6 C     5.665254876919E-02 -4.112996626713E-01  2.667638950526E-01
    125 F   6 C    -4.112996626713E-01  2.667638950526E-01  5.665254876919E-02
    126 F   6 C    -3.219364422761E-01  4.112996626713E-01  4.679522114404E-01
    127 T   7 N    -3.777007111251E-01  2.729401194252E-01 -2.856353104913E-01
    128 T   7 N    -4.414245700835E-01 -9.206540063377E-02  2.856353104913E-01
    129 F   7 N     3.777007111251E-01  9.206540063377E-02 -3.493591694497E-01
    130 F   7 N     4.414245700835E-01 -2.729401194252E-01  3.493591694497E-01
    131 T   7 N    -2.856353104913E-01 -3.777007111251E-01  2.729401194252E-01
    132 T   7 N     2.729401194252E-01 -2.856353104913E-01 -3.777007111251E-01
    133 T   7 N     3.493591694497E-01  4.414245700835E-01 -2.729401194252E-01
    134 T   7 N    -9.206540063377E-02  2.856353104913E-01 -4.414245700835E-01
    135 F   7 N     2.856353104913E-01 -4.414245700835E-01 -9.206540063377E-02
    136 F   7 N     9.206540063377E-02 -3.493591694497E-01  3.777007111251E-01
    137 F   7 N    -3.493591694497E-01  3.777007111251E-01  9.206540063377E-02
    138 F   7 N    -2.729401194252E-01  3.493591694497E-01  4.414245700835E-01

 TRANSFORMATION MATRIX PRIMITIVE-CRYSTALLOGRAPHIC CELL
  0.0000  1.0000  1.0000  1.0000  0.0000  1.0000  1.0000  1.0000  0.0000

 *******************************************************************************
 CRYSTALLOGRAPHIC CELL (VOLUME=       4980.76896505)
         A              B              C           ALPHA      BETA       GAMMA 
    17.07780823    17.07780823    17.07780823    90.000000  90.000000  90.000000

 COORDINATES IN THE CRYSTALLOGRAPHIC CELL
     ATOM                 X/A                 Y/B                 Z/C    
 *******************************************************************************
      1 T   1 H     1.181079780659E-01 -3.560445084125E-01  2.327192984663E-01
      2 T   1 H    -1.181079780659E-01  3.560445084125E-01  2.327192984663E-01
      3 F   1 H     1.181079780659E-01  3.560445084125E-01 -2.327192984663E-01
      4 F   1 H    -1.181079780659E-01 -3.560445084125E-01 -2.327192984663E-01
      5 T   1 H     2.327192984663E-01  1.181079780659E-01 -3.560445084125E-01
      6 T   1 H    -3.560445084125E-01  2.327192984663E-01  1.181079780659E-01
      7 T   1 H    -2.327192984663E-01 -1.181079780659E-01 -3.560445084125E-01
      8 T   1 H     3.560445084125E-01  2.327192984663E-01 -1.181079780659E-01
      9 F   1 H     2.327192984663E-01 -1.181079780659E-01  3.560445084125E-01
     10 F   1 H     3.560445084125E-01 -2.327192984663E-01  1.181079780659E-01
     11 F   1 H    -2.327192984663E-01  1.181079780659E-01  3.560445084125E-01
     12 F   1 H    -3.560445084125E-01 -2.327192984663E-01 -1.181079780659E-01
     13 T   1 H     2.327571878672E-01 -3.560525342091E-01  1.181190693911E-01
     14 T   1 H    -2.327571878672E-01  3.560525342091E-01  1.181190693911E-01
     15 F   1 H     2.327571878672E-01  3.560525342091E-01 -1.181190693911E-01
     16 F   1 H    -2.327571878672E-01 -3.560525342091E-01 -1.181190693911E-01
     17 T   1 H     1.181190693911E-01  2.327571878672E-01 -3.560525342091E-01
     18 T   1 H    -3.560525342091E-01  1.181190693911E-01  2.327571878672E-01
     19 T   1 H    -1.181190693911E-01 -2.327571878672E-01 -3.560525342091E-01
     20 T   1 H     3.560525342091E-01  1.181190693911E-01 -2.327571878672E-01
     21 F   1 H     1.181190693911E-01 -2.327571878672E-01  3.560525342091E-01
     22 F   1 H     3.560525342091E-01 -1.181190693911E-01  2.327571878672E-01
     23 F   1 H    -1.181190693911E-01  2.327571878672E-01  3.560525342091E-01
     24 F   1 H    -3.560525342091E-01 -1.181190693911E-01 -2.327571878672E-01
     25 T   1 H     1.043641213612E-01  4.086171080964E-01  3.092566219440E-02
     26 T   1 H    -1.043641213612E-01 -4.086171080964E-01  3.092566219440E-02
     27 F   1 H     1.043641213612E-01 -4.086171080964E-01 -3.092566219440E-02
     28 F   1 H    -1.043641213612E-01  4.086171080964E-01 -3.092566219440E-02
     29 T   1 H     3.092566219440E-02  1.043641213612E-01  4.086171080964E-01
     30 T   1 H     4.086171080964E-01  3.092566219440E-02  1.043641213612E-01
     31 T   1 H    -3.092566219440E-02 -1.043641213612E-01  4.086171080964E-01
     32 T   1 H    -4.086171080964E-01  3.092566219440E-02 -1.043641213612E-01
     33 F   1 H     3.092566219440E-02 -1.043641213612E-01 -4.086171080964E-01
     34 F   1 H    -4.086171080964E-01 -3.092566219440E-02  1.043641213612E-01
     35 F   1 H    -3.092566219440E-02  1.043641213612E-01 -4.086171080964E-01
     36 F   1 H     4.086171080964E-01 -3.092566219440E-02 -1.043641213612E-01
     37 T   1 H     1.232514360974E-01  3.660297234394E-01  1.231473059647E-01
     38 T   1 H    -1.232514360974E-01 -3.660297234394E-01  1.231473059647E-01
     39 F   1 H     1.232514360974E-01 -3.660297234394E-01 -1.231473059647E-01
     40 F   1 H    -1.232514360974E-01  3.660297234394E-01 -1.231473059647E-01
     41 T   1 H     1.231473059647E-01  1.232514360974E-01  3.660297234394E-01
     42 T   1 H     3.660297234394E-01  1.231473059647E-01  1.232514360974E-01
     43 T   1 H    -1.231473059647E-01 -1.232514360974E-01  3.660297234394E-01
     44 T   1 H    -3.660297234394E-01  1.231473059647E-01 -1.232514360974E-01
     45 F   1 H     1.231473059647E-01 -1.232514360974E-01 -3.660297234394E-01
     46 F   1 H    -3.660297234394E-01 -1.231473059647E-01  1.232514360974E-01
     47 F   1 H    -1.231473059647E-01  1.232514360974E-01 -3.660297234394E-01
     48 F   1 H     3.660297234394E-01 -1.231473059647E-01 -1.232514360974E-01
     49 T   1 H     3.097666166408E-02  4.085755378805E-01  1.044102156328E-01
     50 T   1 H    -3.097666166408E-02 -4.085755378805E-01  1.044102156328E-01
     51 F   1 H     3.097666166408E-02 -4.085755378805E-01 -1.044102156328E-01
     52 F   1 H    -3.097666166408E-02  4.085755378805E-01 -1.044102156328E-01
     53 T   1 H     1.044102156328E-01  3.097666166408E-02  4.085755378805E-01
     54 T   1 H     4.085755378805E-01  1.044102156328E-01  3.097666166408E-02
     55 T   1 H    -1.044102156328E-01 -3.097666166408E-02  4.085755378805E-01
     56 T   1 H    -4.085755378805E-01  1.044102156328E-01 -3.097666166408E-02
     57 F   1 H     1.044102156328E-01 -3.097666166408E-02 -4.085755378805E-01
     58 F   1 H    -4.085755378805E-01 -1.044102156328E-01  3.097666166408E-02
     59 F   1 H    -1.044102156328E-01  3.097666166408E-02 -4.085755378805E-01
     60 F   1 H     4.085755378805E-01 -1.044102156328E-01 -3.097666166408E-02
     61 T 230 ZN   -5.000000000000E-01  0.000000000000E+00 -2.500260292244E-01
     62 F 230 ZN   -5.000000000000E-01  0.000000000000E+00  2.500260292244E-01
     63 T 230 ZN   -2.500260292244E-01 -5.000000000000E-01  0.000000000000E+00
     64 T 230 ZN   -2.752131715785E-17 -2.500260292244E-01 -5.000000000000E-01
     65 T 230 ZN    2.500260292244E-01 -5.000000000000E-01 -5.504263431570E-17
     66 F 230 ZN    0.000000000000E+00  2.500260292244E-01 -5.000000000000E-01
     67 T   6 C     1.221392823876E-01  4.922240893267E-01  1.221129535318E-01
     68 T   6 C    -1.221392823876E-01 -4.922240893267E-01  1.221129535318E-01
     69 F   6 C     1.221392823876E-01 -4.922240893267E-01 -1.221129535318E-01
     70 F   6 C    -1.221392823876E-01  4.922240893267E-01 -1.221129535318E-01
     71 T   6 C     1.221129535318E-01  1.221392823876E-01  4.922240893267E-01
     72 T   6 C     4.922240893267E-01  1.221129535318E-01  1.221392823876E-01
     73 T   6 C    -1.221129535318E-01 -1.221392823876E-01  4.922240893267E-01
     74 T   6 C    -4.922240893267E-01  1.221129535318E-01 -1.221392823876E-01
     75 F   6 C     1.221129535318E-01 -1.221392823876E-01 -4.922240893267E-01
     76 F   6 C    -4.922240893267E-01 -1.221129535318E-01  1.221392823876E-01
     77 F   6 C    -1.221129535318E-01  1.221392823876E-01 -4.922240893267E-01
     78 F   6 C     4.922240893267E-01 -1.221129535318E-01 -1.221392823876E-01
     79 T   6 C     1.326472647300E-01 -3.994021822514E-01  1.892661768262E-01
     80 T   6 C    -1.326472647300E-01  3.994021822514E-01  1.892661768262E-01
     81 F   6 C     1.326472647300E-01  3.994021822514E-01 -1.892661768262E-01
     82 F   6 C    -1.326472647300E-01 -3.994021822514E-01 -1.892661768262E-01
     83 T   6 C     1.892661768262E-01  1.326472647300E-01 -3.994021822514E-01
     84 T   6 C    -3.994021822514E-01  1.892661768262E-01  1.326472647300E-01
     85 T   6 C    -1.892661768262E-01 -1.326472647300E-01 -3.994021822514E-01
     86 T   6 C     3.994021822514E-01  1.892661768262E-01 -1.326472647300E-01
     87 F   6 C     1.892661768262E-01 -1.326472647300E-01  3.994021822514E-01
     88 F   6 C     3.994021822514E-01 -1.892661768262E-01  1.326472647300E-01
     89 F   6 C    -1.892661768262E-01  1.326472647300E-01  3.994021822514E-01
     90 F   6 C    -3.994021822514E-01 -1.892661768262E-01 -1.326472647300E-01
     91 T   6 C     9.362724018096E-02  4.145774106206E-01  9.359413479164E-02
     92 T   6 C    -9.362724018096E-02 -4.145774106206E-01  9.359413479164E-02
     93 F   6 C     9.362724018096E-02 -4.145774106206E-01 -9.359413479164E-02
     94 F   6 C    -9.362724018096E-02  4.145774106206E-01 -9.359413479164E-02
     95 T   6 C     9.359413479164E-02  9.362724018096E-02  4.145774106206E-01
     96 T   6 C     4.145774106206E-01  9.359413479164E-02  9.362724018096E-02
     97 T   6 C    -9.359413479164E-02 -9.362724018096E-02  4.145774106206E-01
     98 T   6 C    -4.145774106206E-01  9.359413479164E-02 -9.362724018096E-02
     99 F   6 C     9.359413479164E-02 -9.362724018096E-02 -4.145774106206E-01
    100 F   6 C    -4.145774106206E-01 -9.359413479164E-02  9.362724018096E-02
    101 F   6 C    -9.359413479164E-02  9.362724018096E-02 -4.145774106206E-01
    102 F   6 C     4.145774106206E-01 -9.359413479164E-02 -9.362724018096E-02
    103 T   7 N     9.044140449654E-02 -4.681323224772E-01  1.824613322996E-01
    104 T   7 N    -9.044140449654E-02  4.681323224772E-01  1.824613322996E-01
    105 F   7 N     9.044140449654E-02  4.681323224772E-01 -1.824613322996E-01
    106 F   7 N    -9.044140449654E-02 -4.681323224772E-01 -1.824613322996E-01
    107 T   7 N     1.824613322996E-01  9.044140449654E-02 -4.681323224772E-01
    108 T   7 N    -4.681323224772E-01  1.824613322996E-01  9.044140449654E-02
    109 T   7 N    -1.824613322996E-01 -9.044140449654E-02 -4.681323224772E-01
    110 T   7 N     4.681323224772E-01  1.824613322996E-01 -9.044140449654E-02
    111 F   7 N     1.824613322996E-01 -9.044140449654E-02  4.681323224772E-01
    112 F   7 N     4.681323224772E-01 -1.824613322996E-01  9.044140449654E-02
    113 F   7 N    -1.824613322996E-01  9.044140449654E-02  4.681323224772E-01
    114 F   7 N    -4.681323224772E-01 -1.824613322996E-01 -9.044140449654E-02
    115 T   6 C     1.892944955227E-01 -3.994058418061E-01  1.326419467535E-01
    116 T   6 C    -1.892944955227E-01  3.994058418061E-01  1.326419467535E-01
    117 F   6 C     1.892944955227E-01  3.994058418061E-01 -1.326419467535E-01
    118 F   6 C    -1.892944955227E-01 -3.994058418061E-01 -1.326419467535E-01
    119 T   6 C     1.326419467535E-01  1.892944955227E-01 -3.994058418061E-01
    120 T   6 C    -3.994058418061E-01  1.326419467535E-01  1.892944955227E-01
    121 T   6 C    -1.326419467535E-01 -1.892944955227E-01 -3.994058418061E-01
    122 T   6 C     3.994058418061E-01  1.326419467535E-01 -1.892944955227E-01
    123 F   6 C     1.326419467535E-01 -1.892944955227E-01  3.994058418061E-01
    124 F   6 C     3.994058418061E-01 -1.326419467535E-01  1.892944955227E-01
    125 F   6 C    -1.326419467535E-01  1.892944955227E-01  3.994058418061E-01
    126 F   6 C    -3.994058418061E-01 -1.326419467535E-01 -1.892944955227E-01
    127 T   7 N     1.825027600295E-01 -4.681380705208E-01  9.043735939573E-02
    128 T   7 N    -1.825027600295E-01  4.681380705208E-01  9.043735939573E-02
    129 F   7 N     1.825027600295E-01  4.681380705208E-01 -9.043735939573E-02
    130 F   7 N    -1.825027600295E-01 -4.681380705208E-01 -9.043735939573E-02
    131 T   7 N     9.043735939573E-02  1.825027600295E-01 -4.681380705208E-01
    132 T   7 N    -4.681380705208E-01  9.043735939573E-02  1.825027600295E-01
    133 T   7 N    -9.043735939573E-02 -1.825027600295E-01 -4.681380705208E-01
    134 T   7 N     4.681380705208E-01  9.043735939573E-02 -1.825027600295E-01
    135 F   7 N     9.043735939573E-02 -1.825027600295E-01  4.681380705208E-01
    136 F   7 N     4.681380705208E-01 -9.043735939573E-02  1.825027600295E-01
    137 F   7 N    -9.043735939573E-02  1.825027600295E-01  4.681380705208E-01
    138 F   7 N    -4.681380705208E-01 -9.043735939573E-02 -1.825027600295E-01

 T = ATOM BELONGING TO THE ASYMMETRIC UNIT

 *******************************************************************************
 * CELL DEFORMATION
 *******************************************************************************

    ELASTIC STRAIN MATRIX (ADIMENSIONAL)

    1    0.0000000000    0.0000000000    0.0000000000
    2    0.0000000000    0.0000000000   -0.0150000000
    3    0.0000000000   -0.0150000000    0.0000000000

 LATTICE PARAMETERS (ANGSTROMS AND DEGREES) OF
 (1) ORIGINAL PRIMITIVE CELL
 (2) ORIGINAL CRYSTALLOGRAPHIC CELL
 (3) DEFORMED PRIMITIVE CELL
 (4) DEFORMED CRYSTALLOGRAPHIC CELL

            A           B           C        ALPHA       BETA        GAMMA         VOL
 (1)   14.789816   14.789816   14.789816  109.471221  109.471221  109.471221 2490.384483
 (2)   17.077808   17.077808   17.077808   90.000000   90.000000   90.000000 4980.768965
 (3)   14.642291   14.938080   14.938080  110.273470  109.472233  109.472233 2489.824146
 (4)   17.077808   17.079729   17.079729   91.718744   90.000000   90.000000 4979.648292

 * CELL DEFORMATION COMPLETE - NO. OF SYMMOPS   2
 *******************************************************************************
 LATTICE PARAMETERS (ANGSTROMS AND DEGREES) - BOHR = 0.5291772083 ANGSTROM
 PRIMITIVE CELL - CENTRING CODE 6/1 VOLUME=  2489.824146 - DENSITY  0.904 g/cm^3
         A              B              C           ALPHA      BETA       GAMMA 
    14.64229108    14.93808000    14.93808000   110.273470 109.472233 109.472233
 *******************************************************************************
 ATOMS IN THE ASYMMETRIC UNIT   70 - ATOMS IN THE UNIT CELL:  138
     ATOM                 X/A                 Y/B                 Z/C    
 *******************************************************************************
      1 T   1 H    -1.233252099462E-01  3.508272765322E-01 -2.379365303466E-01
      2 T   1 H    -4.112361931213E-01  1.146113204004E-01  2.379365303466E-01
      3 F   1 H     1.233252099462E-01 -1.146113204004E-01  4.741524864784E-01
      4 F   1 H     4.112361931213E-01 -3.508272765322E-01 -4.741524864784E-01
      5 T   1 H    -2.379365303466E-01 -1.233252099462E-01  3.508272765322E-01
      6 T   1 H     3.508272765322E-01 -2.379365303466E-01 -1.233252099462E-01
      7 T   1 H    -4.741524864784E-01  4.112361931213E-01 -3.508272765322E-01
      8 T   1 H     1.146113204004E-01  2.379365303466E-01 -4.112361931213E-01
      9 F   1 H     2.379365303466E-01 -4.112361931213E-01  1.146113204004E-01
     10 F   1 H    -1.146113204004E-01  4.741524864784E-01  1.233252099462E-01
     11 F   1 H     4.741524864784E-01  1.233252099462E-01 -1.146113204004E-01
     12 F   1 H    -3.508272765322E-01 -4.741524864784E-01  4.112361931213E-01
     13 T   1 H    -2.379334648179E-01  3.508762572584E-01 -1.232953463418E-01
     14 T   1 H     4.741716036002E-01 -1.146381184761E-01  1.232953463418E-01
     15 F   1 H     2.379334648179E-01  1.146381184761E-01 -4.111902779237E-01
     16 F   1 H    -4.741716036002E-01 -3.508762572584E-01  4.111902779237E-01
     17 T   1 H    -1.232953463418E-01 -2.379334648179E-01  3.508762572584E-01
     18 T   1 H     3.508762572584E-01 -1.232953463418E-01 -2.379334648179E-01
     19 T   1 H     4.111902779237E-01 -4.741716036002E-01 -3.508762572584E-01
     20 T   1 H    -1.146381184761E-01  1.232953463418E-01  4.741716036002E-01
     21 F   1 H     1.232953463418E-01  4.741716036002E-01 -1.146381184761E-01
     22 F   1 H     1.146381184761E-01 -4.111902779237E-01  2.379334648179E-01
     23 F   1 H    -4.111902779237E-01  2.379334648179E-01  1.146381184761E-01
     24 F   1 H    -3.508762572584E-01  4.111902779237E-01 -4.741716036002E-01
     25 T   1 H     4.395427702908E-01  1.352897835556E-01 -4.870187705424E-01
     26 T   1 H    -3.776914459020E-01 -7.343845916679E-02  4.870187705424E-01
     27 F   1 H    -4.395427702908E-01  7.343845916679E-02 -3.042529867352E-01
     28 F   1 H     3.776914459020E-01 -1.352897835556E-01  3.042529867352E-01
     29 T   1 H    -4.870187705424E-01  4.395427702908E-01  1.352897835556E-01
     30 T   1 H     1.352897835556E-01 -4.870187705424E-01  4.395427702908E-01
     31 T   1 H     3.042529867352E-01  3.776914459020E-01 -1.352897835556E-01
     32 T   1 H    -7.343845916679E-02  4.870187705424E-01 -3.776914459020E-01
     33 F   1 H     4.870187705424E-01 -3.776914459020E-01 -7.343845916679E-02
     34 F   1 H     7.343845916679E-02 -3.042529867352E-01 -4.395427702908E-01
     35 F   1 H    -3.042529867352E-01 -4.395427702908E-01  7.343845916679E-02
     36 F   1 H    -1.352897835556E-01  3.042529867352E-01  3.776914459020E-01
     37 T   1 H     4.891770294042E-01  2.463987420621E-01  4.892811595369E-01
     38 T   1 H    -2.428824174747E-01 -1.041301326984E-04 -4.892811595369E-01
     39 F   1 H    -4.891770294042E-01  1.041301326984E-04 -2.427782873420E-01
     40 F   1 H     2.428824174747E-01 -2.463987420621E-01  2.427782873420E-01
     41 T   1 H     4.892811595369E-01  4.891770294042E-01  2.463987420621E-01
     42 T   1 H     2.463987420621E-01  4.892811595369E-01  4.891770294042E-01
     43 T   1 H     2.427782873420E-01  2.428824174747E-01 -2.463987420621E-01
     44 T   1 H    -1.041301326984E-04 -4.892811595369E-01 -2.428824174747E-01
     45 F   1 H    -4.892811595369E-01 -2.428824174747E-01 -1.041301326985E-04
     46 F   1 H     1.041301326984E-04 -2.427782873420E-01 -4.891770294042E-01
     47 F   1 H    -2.427782873420E-01 -4.891770294042E-01  1.041301326984E-04
     48 F   1 H    -2.463987420621E-01  2.427782873420E-01  2.428824174747E-01
     49 T   1 H    -4.870142464867E-01  1.353868772969E-01  4.395521995445E-01
     50 T   1 H    -3.041653222476E-01  7.343355396872E-02 -4.395521995445E-01
     51 F   1 H     4.870142464867E-01 -7.343355396872E-02 -3.775988762164E-01
     52 F   1 H     3.041653222476E-01 -1.353868772969E-01  3.775988762164E-01
     53 T   1 H     4.395521995445E-01 -4.870142464867E-01  1.353868772969E-01
     54 T   1 H     1.353868772969E-01  4.395521995445E-01 -4.870142464867E-01
     55 T   1 H     3.775988762164E-01  3.041653222476E-01 -1.353868772969E-01
     56 T   1 H     7.343355396872E-02 -4.395521995445E-01 -3.041653222476E-01
     57 F   1 H    -4.395521995445E-01 -3.041653222476E-01  7.343355396872E-02
     58 F   1 H    -7.343355396872E-02 -3.775988762164E-01  4.870142464867E-01
     59 F   1 H    -3.775988762164E-01  4.870142464867E-01 -7.343355396872E-02
     60 F   1 H    -1.353868772969E-01  3.775988762164E-01  3.041653222476E-01
     61 T 230 ZN   -2.500260292244E-01  2.499739707756E-01  5.000000000000E-01
     62 F 230 ZN    2.500260292244E-01 -2.499739707756E-01  5.000000000000E-01
     63 T 230 ZN    5.000000000000E-01 -2.500260292244E-01  2.499739707756E-01
     64 T 230 ZN    2.499739707756E-01  5.000000000000E-01 -2.500260292244E-01
     65 T 230 ZN    5.000000000000E-01  2.500260292244E-01 -2.499739707756E-01
     66 F 230 ZN   -2.499739707756E-01  5.000000000000E-01  2.500260292244E-01
     67 T   6 C    -3.856629571415E-01  2.442522359195E-01 -3.856366282857E-01
     68 T   6 C    -3.701111357948E-01 -2.632885578716E-05  3.856366282857E-01
     69 F   6 C     3.856629571415E-01  2.632885578711E-05 -3.700848069390E-01
     70 F   6 C     3.701111357948E-01 -2.442522359195E-01  3.700848069390E-01
     71 T   6 C    -3.856366282857E-01 -3.856629571415E-01  2.442522359195E-01
     72 T   6 C     2.442522359195E-01 -3.856366282857E-01 -3.856629571415E-01
     73 T   6 C     3.700848069390E-01  3.701111357948E-01 -2.442522359195E-01
     74 T   6 C    -2.632885578713E-05  3.856366282857E-01 -3.701111357948E-01
     75 F   6 C     3.856366282857E-01 -3.701111357948E-01 -2.632885578714E-05
     76 F   6 C     2.632885578713E-05 -3.700848069390E-01  3.856629571415E-01
     77 F   6 C    -3.700848069390E-01  3.856629571415E-01  2.632885578710E-05
     78 F   6 C    -2.442522359195E-01  3.700848069390E-01  3.701111357948E-01
     79 T   6 C    -2.101360054252E-01  3.219134415563E-01 -2.667549175214E-01
     80 T   6 C    -4.113316409224E-01  5.661891209619E-02  2.667549175214E-01
     81 F   6 C     2.101360054252E-01 -5.661891209619E-02 -4.679505530186E-01
     82 F   6 C     4.113316409224E-01 -3.219134415563E-01  4.679505530186E-01
     83 T   6 C    -2.667549175214E-01 -2.101360054252E-01  3.219134415563E-01
     84 T   6 C     3.219134415563E-01 -2.667549175214E-01 -2.101360054252E-01
     85 T   6 C     4.679505530186E-01  4.113316409224E-01 -3.219134415563E-01
     86 T   6 C     5.661891209619E-02  2.667549175214E-01 -4.113316409224E-01
     87 F   6 C     2.667549175214E-01 -4.113316409224E-01  5.661891209619E-02
     88 F   6 C    -5.661891209619E-02 -4.679505530186E-01  2.101360054252E-01
     89 F   6 C    -4.679505530186E-01  2.101360054252E-01 -5.661891209619E-02
     90 F   6 C    -3.219134415563E-01  4.679505530186E-01  4.113316409224E-01
     91 T   6 C    -4.918284545877E-01  1.872213749726E-01 -4.917953491984E-01
     92 T   6 C    -3.209832758290E-01 -3.310538931262E-05  4.917953491984E-01
     93 F   6 C     4.918284545877E-01  3.310538931245E-05 -3.209501704397E-01
     94 F   6 C     3.209832758290E-01 -1.872213749726E-01  3.209501704397E-01
     95 T   6 C    -4.917953491984E-01 -4.918284545877E-01  1.872213749726E-01
     96 T   6 C     1.872213749726E-01 -4.917953491984E-01 -4.918284545877E-01
     97 T   6 C     3.209501704397E-01  3.209832758290E-01 -1.872213749726E-01
     98 T   6 C    -3.310538931260E-05  4.917953491984E-01 -3.209832758290E-01
     99 F   6 C     4.917953491984E-01 -3.209832758290E-01 -3.310538931262E-05
    100 F   6 C     3.310538931260E-05 -3.209501704397E-01  4.918284545877E-01
    101 F   6 C    -3.209501704397E-01  4.918284545877E-01  3.310538931256E-05
    102 F   6 C    -1.872213749726E-01  3.209501704397E-01  3.209832758290E-01
    103 T   7 N    -2.856709901775E-01  2.729027367962E-01 -3.776909179806E-01
    104 T   7 N    -3.494063452232E-01  9.201992780309E-02  3.776909179806E-01
    105 F   7 N     2.856709901775E-01 -9.201992780309E-02 -4.414262730263E-01
    106 F   7 N     3.494063452232E-01 -2.729027367962E-01  4.414262730263E-01
    107 T   7 N    -3.776909179806E-01 -2.856709901775E-01  2.729027367962E-01
    108 T   7 N     2.729027367962E-01 -3.776909179806E-01 -2.856709901775E-01
    109 T   7 N     4.414262730263E-01  3.494063452232E-01 -2.729027367962E-01
    110 T   7 N     9.201992780309E-02  3.776909179806E-01 -3.494063452232E-01
    111 F   7 N     3.776909179806E-01 -3.494063452232E-01  9.201992780309E-02
    112 F   7 N    -9.201992780309E-02 -4.414262730263E-01  2.856709901775E-01
    113 F   7 N    -4.414262730263E-01  2.856709901775E-01 -9.201992780309E-02
    114 F   7 N    -2.729027367962E-01  4.414262730263E-01  3.494063452232E-01
    115 T   6 C    -2.667638950526E-01  3.219364422761E-01 -2.101113462834E-01
    116 T   6 C    -4.679522114404E-01 -5.665254876919E-02  2.101113462834E-01
    117 F   6 C     2.667638950526E-01  5.665254876919E-02 -4.112996626713E-01
    118 F   6 C     4.679522114404E-01 -3.219364422761E-01  4.112996626713E-01
    119 T   6 C    -2.101113462834E-01 -2.667638950526E-01  3.219364422761E-01
    120 T   6 C     3.219364422761E-01 -2.101113462834E-01 -2.667638950526E-01
    121 T   6 C     4.112996626713E-01  4.679522114404E-01 -3.219364422761E-01
    122 T   6 C    -5.665254876919E-02  2.101113462834E-01 -4.679522114404E-01
    123 F   6 C     2.101113462834E-01 -4.679522114404E-01 -5.665254876919E-02
    124 F   6 C     5.665254876919E-02 -4.112996626713E-01  2.667638950526E-01
    125 F   6 C    -4.112996626713E-01  2.667638950526E-01  5.665254876919E-02
    126 F   6 C    -3.219364422761E-01  4.112996626713E-01  4.679522114404E-01
    127 T   7 N    -3.777007111251E-01  2.729401194252E-01 -2.856353104913E-01
    128 T   7 N    -4.414245700835E-01 -9.206540063377E-02  2.856353104913E-01
    129 F   7 N     3.777007111251E-01  9.206540063377E-02 -3.493591694497E-01
    130 F   7 N     4.414245700835E-01 -2.729401194252E-01  3.493591694497E-01
    131 T   7 N    -2.856353104913E-01 -3.777007111251E-01  2.729401194252E-01
    132 T   7 N     2.729401194252E-01 -2.856353104913E-01 -3.777007111251E-01
    133 T   7 N     3.493591694497E-01  4.414245700835E-01 -2.729401194252E-01
    134 T   7 N    -9.206540063377E-02  2.856353104913E-01 -4.414245700835E-01
    135 F   7 N     2.856353104913E-01 -4.414245700835E-01 -9.206540063377E-02
    136 F   7 N     9.206540063377E-02 -3.493591694497E-01  3.777007111251E-01
    137 F   7 N    -3.493591694497E-01  3.777007111251E-01  9.206540063377E-02
    138 F   7 N    -2.729401194252E-01  3.493591694497E-01  4.414245700835E-01

 TRANSFORMATION MATRIX PRIMITIVE-CRYSTALLOGRAPHIC CELL
  0.0000  1.0000  1.0000  1.0000  0.0000  1.0000  1.0000  1.0000  0.0000

 *******************************************************************************
 CRYSTALLOGRAPHIC CELL (VOLUME=       4979.64829203)
         A              B              C           ALPHA      BETA       GAMMA 
    17.07780823    17.07972937    17.07972937    91.718744  90.000000  90.000000

 COORDINATES IN THE CRYSTALLOGRAPHIC CELL
     ATOM                 X/A                 Y/B                 Z/C    
 *******************************************************************************
      1 T   1 H     1.181079780659E-01 -3.560445084125E-01  2.327192984663E-01
      2 T   1 H    -1.181079780659E-01  3.560445084125E-01  2.327192984663E-01
      3 F   1 H     1.181079780659E-01  3.560445084125E-01 -2.327192984663E-01
      4 F   1 H    -1.181079780659E-01 -3.560445084125E-01 -2.327192984663E-01
      5 T   1 H     2.327192984663E-01  1.181079780659E-01 -3.560445084125E-01
      6 T   1 H    -3.560445084125E-01  2.327192984663E-01  1.181079780659E-01
      7 T   1 H    -2.327192984663E-01 -1.181079780659E-01 -3.560445084125E-01
      8 T   1 H     3.560445084125E-01  2.327192984663E-01 -1.181079780659E-01
      9 F   1 H     2.327192984663E-01 -1.181079780659E-01  3.560445084125E-01
     10 F   1 H     3.560445084125E-01 -2.327192984663E-01  1.181079780659E-01
     11 F   1 H    -2.327192984663E-01  1.181079780659E-01  3.560445084125E-01
     12 F   1 H    -3.560445084125E-01 -2.327192984663E-01 -1.181079780659E-01
     13 T   1 H     2.327571878672E-01 -3.560525342091E-01  1.181190693911E-01
     14 T   1 H    -2.327571878672E-01  3.560525342091E-01  1.181190693911E-01
     15 F   1 H     2.327571878672E-01  3.560525342091E-01 -1.181190693911E-01
     16 F   1 H    -2.327571878672E-01 -3.560525342091E-01 -1.181190693911E-01
     17 T   1 H     1.181190693911E-01  2.327571878672E-01 -3.560525342091E-01
     18 T   1 H    -3.560525342091E-01  1.181190693911E-01  2.327571878672E-01
     19 T   1 H    -1.181190693911E-01 -2.327571878672E-01 -3.560525342091E-01
     20 T   1 H     3.560525342091E-01  1.181190693911E-01 -2.327571878672E-01
     21 F   1 H     1.181190693911E-01 -2.327571878672E-01  3.560525342091E-01
     22 F   1 H     3.560525342091E-01 -1.181190693911E-01  2.327571878672E-01
     23 F   1 H    -1.181190693911E-01  2.327571878672E-01  3.560525342091E-01
     24 F   1 H    -3.560525342091E-01 -1.181190693911E-01 -2.327571878672E-01
     25 T   1 H     1.043641213612E-01  4.086171080964E-01  3.092566219440E-02
     26 T   1 H    -1.043641213612E-01 -4.086171080964E-01  3.092566219440E-02
     27 F   1 H     1.043641213612E-01 -4.086171080964E-01 -3.092566219440E-02
     28 F   1 H    -1.043641213612E-01  4.086171080964E-01 -3.092566219440E-02
     29 T   1 H     3.092566219440E-02  1.043641213612E-01  4.086171080964E-01
     30 T   1 H     4.086171080964E-01  3.092566219440E-02  1.043641213612E-01
     31 T   1 H    -3.092566219440E-02 -1.043641213612E-01  4.086171080964E-01
     32 T   1 H    -4.086171080964E-01  3.092566219440E-02 -1.043641213612E-01
     33 F   1 H     3.092566219440E-02 -1.043641213612E-01 -4.086171080964E-01
     34 F   1 H    -4.086171080964E-01 -3.092566219440E-02  1.043641213612E-01
     35 F   1 H    -3.092566219440E-02  1.043641213612E-01 -4.086171080964E-01
     36 F   1 H     4.086171080964E-01 -3.092566219440E-02 -1.043641213612E-01
     37 T   1 H     1.232514360974E-01  3.660297234394E-01  1.231473059647E-01
     38 T   1 H    -1.232514360974E-01 -3.660297234394E-01  1.231473059647E-01
     39 F   1 H     1.232514360974E-01 -3.660297234394E-01 -1.231473059647E-01
     40 F   1 H    -1.232514360974E-01  3.660297234394E-01 -1.231473059647E-01
     41 T   1 H     1.231473059647E-01  1.232514360974E-01  3.660297234394E-01
     42 T   1 H     3.660297234394E-01  1.231473059647E-01  1.232514360974E-01
     43 T   1 H    -1.231473059647E-01 -1.232514360974E-01  3.660297234394E-01
     44 T   1 H    -3.660297234394E-01  1.231473059647E-01 -1.232514360974E-01
     45 F   1 H     1.231473059647E-01 -1.232514360974E-01 -3.660297234394E-01
     46 F   1 H    -3.660297234394E-01 -1.231473059647E-01  1.232514360974E-01
     47 F   1 H    -1.231473059647E-01  1.232514360974E-01 -3.660297234394E-01
     48 F   1 H     3.660297234394E-01 -1.231473059647E-01 -1.232514360974E-01
     49 T   1 H     3.097666166408E-02  4.085755378805E-01  1.044102156328E-01
     50 T   1 H    -3.097666166408E-02 -4.085755378805E-01  1.044102156328E-01
     51 F   1 H     3.097666166408E-02 -4.085755378805E-01 -1.044102156328E-01
     52 F   1 H    -3.097666166408E-02  4.085755378805E-01 -1.044102156328E-01
     53 T   1 H     1.044102156328E-01  3.097666166408E-02  4.085755378805E-01
     54 T   1 H     4.085755378805E-01  1.044102156328E-01  3.097666166408E-02
     55 T   1 H    -1.044102156328E-01 -3.097666166408E-02  4.085755378805E-01
     56 T   1 H    -4.085755378805E-01  1.044102156328E-01 -3.097666166408E-02
     57 F   1 H     1.044102156328E-01 -3.097666166408E-02 -4.085755378805E-01
     58 F   1 H    -4.085755378805E-01 -1.044102156328E-01  3.097666166408E-02
     59 F   1 H    -1.044102156328E-01  3.097666166408E-02 -4.085755378805E-01
     60 F   1 H     4.085755378805E-01 -1.044102156328E-01 -3.097666166408E-02
     61 T 230 ZN    5.000000000000E-01 -1.301042606983E-18 -2.500260292244E-01
     62 F 230 ZN    5.000000000000E-01 -3.469446951954E-18  2.500260292244E-01
     63 T 230 ZN   -2.500260292244E-01 -5.000000000000E-01  2.602085213965E-18
     64 T 230 ZN   -2.752131715785E-17 -2.500260292244E-01  5.000000000000E-01
     65 T 230 ZN    2.500260292244E-01 -5.000000000000E-01 -5.290906601729E-17
     66 F 230 ZN    0.000000000000E+00  2.500260292244E-01 -5.000000000000E-01
     67 T   6 C     1.221392823876E-01  4.922240893267E-01  1.221129535318E-01
     68 T   6 C    -1.221392823876E-01 -4.922240893267E-01  1.221129535318E-01
     69 F   6 C     1.221392823876E-01 -4.922240893267E-01 -1.221129535318E-01
     70 F   6 C    -1.221392823876E-01  4.922240893267E-01 -1.221129535318E-01
     71 T   6 C     1.221129535318E-01  1.221392823876E-01  4.922240893267E-01
     72 T   6 C     4.922240893267E-01  1.221129535318E-01  1.221392823876E-01
     73 T   6 C    -1.221129535318E-01 -1.221392823876E-01  4.922240893267E-01
     74 T   6 C    -4.922240893267E-01  1.221129535318E-01 -1.221392823876E-01
     75 F   6 C     1.221129535318E-01 -1.221392823876E-01 -4.922240893267E-01
     76 F   6 C    -4.922240893267E-01 -1.221129535318E-01  1.221392823876E-01
     77 F   6 C    -1.221129535318E-01  1.221392823876E-01 -4.922240893267E-01
     78 F   6 C     4.922240893267E-01 -1.221129535318E-01 -1.221392823876E-01
     79 T   6 C     1.326472647300E-01 -3.994021822514E-01  1.892661768262E-01
     80 T   6 C    -1.326472647300E-01  3.994021822514E-01  1.892661768262E-01
     81 F   6 C     1.326472647300E-01  3.994021822514E-01 -1.892661768262E-01
     82 F   6 C    -1.326472647300E-01 -3.994021822514E-01 -1.892661768262E-01
     83 T   6 C     1.892661768262E-01  1.326472647300E-01 -3.994021822514E-01
     84 T   6 C    -3.994021822514E-01  1.892661768262E-01  1.326472647300E-01
     85 T   6 C    -1.892661768262E-01 -1.326472647300E-01 -3.994021822514E-01
     86 T   6 C     3.994021822514E-01  1.892661768262E-01 -1.326472647300E-01
     87 F   6 C     1.892661768262E-01 -1.326472647300E-01  3.994021822514E-01
     88 F   6 C     3.994021822514E-01 -1.892661768262E-01  1.326472647300E-01
     89 F   6 C    -1.892661768262E-01  1.326472647300E-01  3.994021822514E-01
     90 F   6 C    -3.994021822514E-01 -1.892661768262E-01 -1.326472647300E-01
     91 T   6 C     9.362724018096E-02  4.145774106206E-01  9.359413479164E-02
     92 T   6 C    -9.362724018096E-02 -4.145774106206E-01  9.359413479164E-02
     93 F   6 C     9.362724018096E-02 -4.145774106206E-01 -9.359413479164E-02
     94 F   6 C    -9.362724018096E-02  4.145774106206E-01 -9.359413479164E-02
     95 T   6 C     9.359413479164E-02  9.362724018096E-02  4.145774106206E-01
     96 T   6 C     4.145774106206E-01  9.359413479164E-02  9.362724018096E-02
     97 T   6 C    -9.359413479164E-02 -9.362724018096E-02  4.145774106206E-01
     98 T   6 C    -4.145774106206E-01  9.359413479164E-02 -9.362724018096E-02
     99 F   6 C     9.359413479164E-02 -9.362724018096E-02 -4.145774106206E-01
    100 F   6 C    -4.145774106206E-01 -9.359413479164E-02  9.362724018096E-02
    101 F   6 C    -9.359413479164E-02  9.362724018096E-02 -4.145774106206E-01
    102 F   6 C     4.145774106206E-01 -9.359413479164E-02 -9.362724018096E-02
    103 T   7 N     9.044140449654E-02 -4.681323224772E-01  1.824613322996E-01
    104 T   7 N    -9.044140449654E-02  4.681323224772E-01  1.824613322996E-01
    105 F   7 N     9.044140449654E-02  4.681323224772E-01 -1.824613322996E-01
    106 F   7 N    -9.044140449654E-02 -4.681323224772E-01 -1.824613322996E-01
    107 T   7 N     1.824613322996E-01  9.044140449654E-02 -4.681323224772E-01
    108 T   7 N    -4.681323224772E-01  1.824613322996E-01  9.044140449654E-02
    109 T   7 N    -1.824613322996E-01 -9.044140449654E-02 -4.681323224772E-01
    110 T   7 N     4.681323224772E-01  1.824613322996E-01 -9.044140449654E-02
    111 F   7 N     1.824613322996E-01 -9.044140449654E-02  4.681323224772E-01
    112 F   7 N     4.681323224772E-01 -1.824613322996E-01  9.044140449654E-02
    113 F   7 N    -1.824613322996E-01  9.044140449654E-02  4.681323224772E-01
    114 F   7 N    -4.681323224772E-01 -1.824613322996E-01 -9.044140449654E-02
    115 T   6 C     1.892944955227E-01 -3.994058418061E-01  1.326419467535E-01
    116 T   6 C    -1.892944955227E-01  3.994058418061E-01  1.326419467535E-01
    117 F   6 C     1.892944955227E-01  3.994058418061E-01 -1.326419467535E-01
    118 F   6 C    -1.892944955227E-01 -3.994058418061E-01 -1.326419467535E-01
    119 T   6 C     1.326419467535E-01  1.892944955227E-01 -3.994058418061E-01
    120 T   6 C    -3.994058418061E-01  1.326419467535E-01  1.892944955227E-01
    121 T   6 C    -1.326419467535E-01 -1.892944955227E-01 -3.994058418061E-01
    122 T   6 C     3.994058418061E-01  1.326419467535E-01 -1.892944955227E-01
    123 F   6 C     1.326419467535E-01 -1.892944955227E-01  3.994058418061E-01
    124 F   6 C     3.994058418061E-01 -1.326419467535E-01  1.892944955227E-01
    125 F   6 C    -1.326419467535E-01  1.892944955227E-01  3.994058418061E-01
    126 F   6 C    -3.994058418061E-01 -1.326419467535E-01 -1.892944955227E-01
    127 T   7 N     1.825027600295E-01 -4.681380705208E-01  9.043735939573E-02
    128 T   7 N    -1.825027600295E-01  4.681380705208E-01  9.043735939573E-02
    129 F   7 N     1.825027600295E-01  4.681380705208E-01 -9.043735939573E-02
    130 F   7 N    -1.825027600295E-01 -4.681380705208E-01 -9.043735939573E-02
    131 T   7 N     9.043735939573E-02  1.825027600295E-01 -4.681380705208E-01
    132 T   7 N    -4.681380705208E-01  9.043735939573E-02  1.825027600295E-01
    133 T   7 N    -9.043735939573E-02 -1.825027600295E-01 -4.681380705208E-01
    134 T   7 N     4.681380705208E-01  9.043735939573E-02 -1.825027600295E-01
    135 F   7 N     9.043735939573E-02 -1.825027600295E-01  4.681380705208E-01
    136 F   7 N     4.681380705208E-01 -9.043735939573E-02  1.825027600295E-01
    137 F   7 N    -9.043735939573E-02  1.825027600295E-01  4.681380705208E-01
    138 F   7 N    -4.681380705208E-01 -9.043735939573E-02 -1.825027600295E-01

 T = ATOM BELONGING TO THE ASYMMETRIC UNIT

 ****    2 SYMMOPS - TRANSLATORS IN FRACTIONAL UNITS
 **** MATRICES AND TRANSLATORS IN THE CRYSTALLOGRAPHIC REFERENCE FRAME
   V INV                    ROTATION MATRICES                   TRANSLATORS
   1   1  1.00  0.00  0.00  0.00  1.00  0.00  0.00  0.00  1.00  0.00  0.00  0.00
   2   2 -1.00  0.00  0.00 -1.00  0.00  1.00 -1.00  1.00 -0.00  0.00  0.00  0.00

 DIRECT LATTICE VECTORS CARTESIAN COMPONENTS (ANGSTROM)
          X                    Y                    Z
  -0.853890411410E+01   0.841082055239E+01   0.841082055239E+01
   0.853890411410E+01  -0.866698767581E+01   0.866698767581E+01
   0.853890411410E+01   0.866698767581E+01  -0.866698767581E+01


 CARTESIAN COORDINATES - PRIMITIVE CELL
 *******************************************************************************
 *      ATOM          X(ANGSTROM)         Y(ANGSTROM)         Z(ANGSTROM)
 *******************************************************************************
    1     1 H     2.017025399630E+00 -6.140074868625E+00  4.065542447739E+00
    2     1 H    -2.017025399630E+00  6.020844802119E+00  3.883128652677E+00
    3     1 H     2.017025399630E+00  6.140074868625E+00 -4.065542447739E+00
    4     1 H    -2.017025399630E+00 -6.020844802119E+00 -3.883128652677E+00
    5     1 H     3.974335550208E+00  2.108232297161E+00 -6.110715216366E+00
    6     1 H    -6.080459835372E+00  3.944080169214E+00  1.957410366377E+00
    7     1 H    -3.974335550208E+00 -1.925818502099E+00 -6.050204454378E+00
    8     1 H     6.080459835372E+00  4.004590931202E+00 -2.076640432883E+00
    9     1 H     3.974335550208E+00 -2.108232297161E+00  6.110715216366E+00
   10     1 H     6.080459835372E+00 -4.004590931202E+00  2.076640432883E+00
   11     1 H    -3.974335550208E+00  1.925818502099E+00  6.050204454378E+00
   12     1 H    -6.080459835372E+00 -3.944080169214E+00 -1.957410366377E+00
   13     1 H     3.974982618132E+00 -6.110855120614E+00  2.108423768631E+00
   14     1 H    -3.974982618132E+00  6.050338676160E+00  1.926005861679E+00
   15     1 H     3.974982618132E+00  6.110855120614E+00 -2.108423768631E+00
   16     1 H    -3.974982618132E+00 -6.050338676160E+00 -1.926005861679E+00
   17     1 H     2.017214815155E+00  4.066191571608E+00 -6.140221637659E+00
   18     1 H    -6.080596898387E+00  1.957590075883E+00  3.944724395905E+00
   19     1 H    -2.017214815155E+00 -3.883773664656E+00 -6.020972159115E+00
   20     1 H     6.080596898387E+00  2.076839554427E+00 -4.005240840359E+00
   21     1 H     2.017214815155E+00 -4.066191571608E+00  6.140221637659E+00
   22     1 H     6.080596898387E+00 -2.076839554427E+00  4.005240840359E+00
   23     1 H    -2.017214815155E+00  3.883773664656E+00  6.020972159115E+00
   24     1 H    -6.080596898387E+00 -1.957590075883E+00 -3.944724395905E+00
   25     1 H     1.782310450511E+00  6.970362472908E+00  4.234682591235E-01
   26     1 H    -1.782310450511E+00 -6.986206748756E+00  6.328167974485E-01
   27     1 H     1.782310450511E+00 -6.970362472908E+00 -4.234682591235E-01
   28     1 H    -1.782310450511E+00  6.986206748756E+00 -6.328167974485E-01
   29     1 H     5.281425282860E-01  1.677636181349E+00  6.951549954074E+00
   30     1 H     6.978284610832E+00  5.014078715283E-01  1.774388312587E+00
   31     1 H    -5.281425282860E-01 -1.886984719673E+00  7.005019267590E+00
   32     1 H    -6.978284610832E+00  5.548771850437E-01 -1.790232588435E+00
   33     1 H     5.281425282860E-01 -1.677636181349E+00 -6.951549954074E+00
   34     1 H    -6.978284610832E+00 -5.548771850437E-01  1.790232588435E+00
   35     1 H    -5.281425282860E-01  1.886984719673E+00 -7.005019267590E+00
   36     1 H     6.978284610832E+00 -5.014078715283E-01 -1.774388312587E+00
   37     1 H     2.104864389522E+00  6.219439131594E+00  2.009321293744E+00
   38     1 H    -2.104864389522E+00 -6.282531713846E+00  2.196850856426E+00
   39     1 H     2.104864389522E+00 -6.219439131594E+00 -2.009321293744E+00
   40     1 H    -2.104864389522E+00  6.282531713846E+00 -2.196850856426E+00
   41     1 H     2.103086075085E+00  2.011099608181E+00  6.219412456877E+00
   42     1 H     6.250985422720E+00  2.071513109242E+00  2.073318098396E+00
   43     1 H    -2.103086075085E+00 -2.198629170863E+00  6.282558388563E+00
   44     1 H    -6.250985422720E+00  2.134659040928E+00 -2.136410680648E+00
   45     1 H     2.103086075085E+00 -2.011099608181E+00 -6.219412456877E+00
   46     1 H    -6.250985422720E+00 -2.134659040928E+00  2.136410680648E+00
   47     1 H    -2.103086075085E+00  2.198629170863E+00 -6.282558388563E+00
   48     1 H     6.250985422720E+00 -2.071513109242E+00 -2.073318098396E+00
   49     1 H     5.290134874490E-01  6.950828218061E+00  1.678434019402E+00
   50     1 H    -5.290134874490E-01 -7.004321147251E+00  1.887761259882E+00
   51     1 H     5.290134874490E-01 -6.950828218061E+00 -1.678434019402E+00
   52     1 H    -5.290134874490E-01  7.004321147251E+00 -1.887761259882E+00
   53     1 H     1.783097639642E+00  4.243498672092E-01  6.969639480344E+00
   54     1 H     6.977574682656E+00  1.775162437330E+00  5.022670228544E-01
   55     1 H    -1.783097639642E+00 -6.336771076888E-01  6.985509884968E+00
   56     1 H    -6.977574682656E+00  1.791032841954E+00 -5.557599520436E-01
   57     1 H     1.783097639642E+00 -4.243498672092E-01 -6.969639480344E+00
   58     1 H    -6.977574682656E+00 -1.791032841954E+00  5.557599520436E-01
   59     1 H    -1.783097639642E+00  6.336771076888E-01 -6.985509884968E+00
   60     1 H     6.977574682656E+00 -1.775162437330E+00 -5.022670228544E-01
   61   230 ZN    8.538904114100E+00  6.404844868730E-02 -4.269896579153E+00
   62   230 ZN    8.538904114100E+00  1.921186747357E-01 -1.280791164905E+01
   63   230 ZN   -4.269896579153E+00  8.538904114100E+00 -1.280835617115E-01
   64   230 ZN   -4.700037766092E-16 -4.397980140864E+00  8.602952562787E+00
   65   230 ZN   -1.280791164905E+01  8.538904114100E+00 -1.280835617115E-01
   66   230 ZN    0.000000000000E+00 -1.293599521076E+01  8.731022788836E+00
   67     6 C     2.085871241746E+00  8.374827278782E+00  1.959329973554E+00
   68     6 C    -2.085871241746E+00 -8.437389926860E+00  2.211513231638E+00
   69     6 C     2.085871241746E+00 -8.374827278782E+00 -1.959329973554E+00
   70     6 C    -2.085871241746E+00  8.437389926860E+00 -2.211513231638E+00
   71     6 C     2.085421602596E+00  1.959779612704E+00  8.374820534195E+00
   72     6 C     8.406108602821E+00  2.054133533970E+00  2.054589917707E+00
   73     6 C    -2.085421602596E+00 -2.211962870788E+00  8.437396671447E+00
   74     6 C    -8.406108602821E+00  2.116709671222E+00 -2.117152565785E+00
   75     6 C     2.085421602596E+00 -1.959779612704E+00 -8.374820534195E+00
   76     6 C    -8.406108602821E+00 -2.116709671222E+00  2.117152565785E+00
   77     6 C    -2.085421602596E+00  2.211962870788E+00 -8.437396671447E+00
   78     6 C     8.406108602821E+00 -2.054133533970E+00 -2.054589917707E+00
   79     6 C     2.265324549055E+00 -6.869397646493E+00  3.334565180039E+00
   80     6 C    -2.265324549055E+00  6.772430102335E+00  3.129937763807E+00
   81     6 C     2.265324549055E+00  6.869397646493E+00 -3.334565180039E+00
   82     6 C    -2.265324549055E+00 -6.772430102335E+00 -3.129937763807E+00
   83     6 C     3.232251471923E+00  2.367638257171E+00 -6.854893742650E+00
   84     6 C    -6.820913874414E+00  3.198271603687E+00  2.216840776976E+00
   85     6 C    -3.232251471923E+00 -2.163010840939E+00 -6.786934006178E+00
   86     6 C     6.820913874414E+00  3.266231340159E+00 -2.313808321134E+00
   87     6 C     3.232251471923E+00 -2.367638257171E+00  6.854893742650E+00
   88     6 C     6.820913874414E+00 -3.266231340159E+00  2.313808321134E+00
   89     6 C    -3.232251471923E+00  2.163010840939E+00  6.786934006178E+00
   90     6 C    -6.820913874414E+00 -3.198271603687E+00 -2.216840776976E+00
   91     6 C     1.598948052746E+00  7.056097774044E+00  1.492181582541E+00
   92     6 C    -1.598948052746E+00 -7.104049254602E+00  1.704583787971E+00
   93     6 C     1.598948052746E+00 -7.056097774044E+00 -1.492181582541E+00
   94     6 C    -1.598948052746E+00  7.104049254602E+00 -1.704583787971E+00
   95     6 C     1.598382685256E+00  1.492746950031E+00  7.056089293532E+00
   96     6 C     7.080073514323E+00  1.574398464465E+00  1.574972312467E+00
   97     6 C    -1.598382685256E+00 -1.705149155461E+00  7.104057735114E+00
   98     6 C    -7.080073514323E+00  1.622366906047E+00 -1.622923793025E+00
   99     6 C     1.598382685256E+00 -1.492746950031E+00 -7.056089293532E+00
  100     6 C    -7.080073514323E+00 -1.622366906047E+00  1.622923793025E+00
  101     6 C    -1.598382685256E+00  1.705149155461E+00 -7.104057735114E+00
  102     6 C     7.080073514323E+00 -1.574398464465E+00 -1.574972312467E+00
  103     7 N     1.544540961881E+00 -8.041414623318E+00  3.235959752505E+00
  104     7 N    -1.544540961881E+00  7.947933434056E+00  2.996119531645E+00
  105     7 N     1.544540961881E+00  8.041414623318E+00 -3.235959752505E+00
  106     7 N    -1.544540961881E+00 -7.947933434056E+00 -2.996119531645E+00
  107     7 N     3.116039642075E+00  1.664461072311E+00 -8.017842143115E+00
  108     7 N    -7.994674028687E+00  3.092871527647E+00  1.497800367250E+00
  109     7 N    -3.116039642075E+00 -1.424620851451E+00 -7.971505914259E+00
  110     7 N     7.994674028687E+00  3.139207756503E+00 -1.591281556512E+00
  111     7 N     3.116039642075E+00 -1.664461072311E+00  8.017842143115E+00
  112     7 N     7.994674028687E+00 -3.139207756503E+00  1.591281556512E+00
  113     7 N    -3.116039642075E+00  1.424620851451E+00  7.971505914259E+00
  114     7 N    -7.994674028687E+00 -3.092871527647E+00 -1.497800367250E+00
  115     6 C     3.232735093190E+00 -6.854954877532E+00  2.367548375245E+00
  116     6 C    -3.232735093190E+00  6.786997865642E+00  2.162919084097E+00
  117     6 C     3.232735093190E+00  6.854954877532E+00 -2.367548375245E+00
  118     6 C    -3.232735093190E+00 -6.786997865642E+00 -2.162919084097E+00
  119     6 C     2.265233729671E+00  3.335049738764E+00 -6.869467397985E+00
  120     6 C    -6.820976371587E+00  2.216742703273E+00  3.198756587245E+00
  121     6 C    -2.265233729671E+00 -3.130420447616E+00 -6.772485345189E+00
  122     6 C     6.820976371587E+00  2.313724756069E+00 -3.266713599135E+00
  123     6 C     2.265233729671E+00 -3.335049738764E+00  6.869467397985E+00
  124     6 C     6.820976371587E+00 -2.313724756069E+00  3.266713599135E+00
  125     6 C    -2.265233729671E+00  3.130420447616E+00  6.772485345189E+00
  126     6 C    -6.820976371587E+00 -2.216742703273E+00 -3.198756587245E+00
  127     7 N     3.116747136901E+00 -8.017939270880E+00  1.664393463315E+00
  128     7 N    -3.116747136901E+00  7.971605114468E+00  1.424550297535E+00
  129     7 N     3.116747136901E+00  8.017939270880E+00 -1.664393463315E+00
  130     7 N    -3.116747136901E+00 -7.971605114468E+00 -1.424550297535E+00
  131     7 N     1.544471880425E+00  3.236668719791E+00 -8.041523399728E+00
  132     7 N    -7.994772192674E+00  1.497720673371E+00  3.093580058695E+00
  133     7 N    -1.544471880425E+00 -2.996825554011E+00 -7.948020985620E+00
  134     7 N     7.994772192674E+00  1.591223087479E+00 -3.139914215107E+00
  135     7 N     1.544471880425E+00 -3.236668719791E+00  8.041523399728E+00
  136     7 N     7.994772192674E+00 -1.591223087479E+00  3.139914215107E+00
  137     7 N    -1.544471880425E+00  2.996825554011E+00  7.948020985620E+00
  138     7 N    -7.994772192674E+00 -1.497720673371E+00 -3.093580058695E+00
 INFORMATION **** EXCBUF **** EXCH. BIPO BUFFER: WORDS USED =     4000000
 WARNING **** EXCBUF **** EXCH. BIPO BUFFER TOO SMALL - TO AVOID I/O SET EXCHSIZE =     8554662

 DFT PARAMETERS

     ATOM       ELECTRONS   NET CHARGE   R(ANGSTROM)
   1   1  H       1.0000      0.0000     1.11000000
  61 230  ZN     20.0000      0.0000     1.37000000
  67   6  C       6.0000      0.0000     0.77000000
 103   7  N       7.0000      0.0000     0.74000000

 SIZE OF GRID=    3891926
 TTTTTTTTTTTTTTTTTTTTTTTTTTTTTT MAKE_GRID2  TELAPSE     8080.93 TCPU     5734.45
 BECKE WEIGHT FUNCTION
 RADSAFE =     2.00
 TOLERANCES - DENSITY:10**- 6; POTENTIAL:10**- 9; GRID WGT:10**-14

 RADIAL INTEGRATION  - INTERVALS (POINTS,UPPER LIMIT):            1( 99,  4.0*R)

 ANGULAR INTEGRATION - INTERVALS (ACCURACY LEVEL [N. POINTS] UPPER LIMIT):
  1(  6[ 146]   0.2)  2( 11[ 302]   0.5)  3( 14[ 590]   0.9)  4( 18[1454]   3.5)
  5( 14[ 590]9999.0)
 EEEEEEEEEE INT_CALC TERMINATION  DATE 04 05 2020 TIME 12:59:53.6

 *******************************************************************************
 ZIF8_60degree                                                                   
 CRYSTAL - SCF - TYPE OF CALCULATION :  RESTRICTED CLOSED SHELL
 *******************************************************************************

 CAPPA:IS1  2;IS2  2;IS3  2; K PTS MONK NET   6; SYMMOPS:K SPACE   4;G SPACE   2

 TTTTTTTTTTTTTTTTTTTTTTTTTTTTTT SDIK        TELAPSE     8085.03 TCPU     5738.40

 INFORMATION FROM INTEGRAL EVALUATION

 RESTART FROM A PREVIOUS DENSITY MATRIX - DEP ACTIVE
 NUMBER OF COUPLE SETS (NEW, OLD, FOUND):   99978   99978   99978
 NUMBER OF IRREDUCIBLE G VECTORS        :  407558  407558  407558
 CHARGE NORMALIZATION FACTOR   1.00002781
 TOTAL ATOMIC CHARGES:
   0.8983771   0.8898833   0.8983771   0.8898833   0.8923195   0.8934013
   0.8958812   0.8947750   0.8923195   0.8947750   0.8958812   0.8934013
   0.8923370   0.8958963   0.8923370   0.8958963   0.8983949   0.8934196
   0.8898987   0.8947894   0.8983949   0.8947894   0.8898987   0.8934196
   0.8530297   0.8520043   0.8530297   0.8520043   0.8524599   0.8506791
   0.8527326   0.8543843   0.8524599   0.8543843   0.8527326   0.8506791
   0.8782417   0.8844818   0.8782417   0.8844818   0.8782350   0.8826188
   0.8844885   0.8801122   0.8782350   0.8801122   0.8844885   0.8826188
   0.8525084   0.8527841   0.8525084   0.8527841   0.8530841   0.8507189
   0.8520498   0.8544447   0.8530841   0.8544447   0.8520498   0.8507189
  18.5657728  18.5657728  18.5657184  18.5657724  18.5657145  18.5657724
   5.7169512   5.7155463   5.7169512   5.7155463   5.7169512   5.7067375
   5.7155454   5.7257035   5.7169512   5.7257035   5.7155454   5.7067375
   6.0393991   6.0385321   6.0393991   6.0385321   6.0443469   6.0306460
   6.0338244   6.0476155   6.0443469   6.0476155   6.0338244   6.0306460
   6.3277621   6.3280292   6.3277621   6.3280292   6.3277631   6.3286712
   6.3280279   6.3272012   6.3277631   6.3272012   6.3280279   6.3286712
   7.6152580   7.6048247   7.6152580   7.6048247   7.6111805   7.6071275
   7.6090500   7.6129924   7.6111805   7.6129924   7.6090500   7.6071275
   6.0443247   6.0337971   6.0443247   6.0337971   6.0393694   6.0306177
   6.0385097   6.0475895   6.0393694   6.0475895   6.0385097   6.0306177
   7.6111787   7.6090427   7.6111787   7.6090427   7.6152550   7.6071249
   7.6048225   7.6129884   7.6152550   7.6129884   7.6048225   7.6071249
 TTTTTTTTTTTTTTTTTTTTTTTTTTTTTT MOQGAD      TELAPSE     8100.81 TCPU     5751.31
 TTTTTTTTTTTTTTTTTTTTTTTTTTTTTT SHELLXN     TELAPSE     8263.92 TCPU     5855.24
 TTTTTTTTTTTTTTTTTTTTTTTTTTTTTT MONMO3      TELAPSE     8300.51 TCPU     5891.83
 NUMERICALLY INTEGRATED DENSITY    636.0000551311
 TTTTTTTTTTTTTTTTTTTTTTTTTTTTTT NUMDFT      TELAPSE     8311.72 TCPU     5903.04
 CYC   0 ETOT(AU) -4.541405215342E+03 DETOT -4.54E+03 tst  3.09E-12 PX  1.00E+00
 TTTTTTTTTTTTTTTTTTTTTTTTTTTTTT DIIS        TELAPSE     8312.90 TCPU     5904.23
 TTTTTTTTTTTTTTTTTTTTTTTTTTTTTT FDIK        TELAPSE     8383.88 TCPU     5955.13
 INSULATING STATE
 TOP OF VALENCE BANDS -    BAND    318; K    1; EIG -2.1513290E-01 AU
 BOTTOM OF VIRTUAL BANDS - BAND    319; K    6; EIG  1.1197587E-02 AU
 INDIRECT ENERGY BAND GAP:   6.1588 eV
 BOTTOM OF VIRTUAL BANDS - BAND    319; K    1; EIG  1.3153438E-02 AU
 TTTTTTTTTTTTTTTTTTTTTTTTTTTTTT PDIG        TELAPSE     8385.40 TCPU     5956.65
 CHARGE NORMALIZATION FACTOR   1.00000000
 TOTAL ATOMIC CHARGES:
   0.8948510   0.8932893   0.8948510   0.8932893   0.8953251   0.8895291
   0.8929526   0.8986805   0.8953251   0.8986805   0.8929526   0.8895291
   0.8953430   0.8929675   0.8953430   0.8929675   0.8948677   0.8895444
   0.8933050   0.8986977   0.8948677   0.8986977   0.8933050   0.8895444
   0.8517066   0.8533883   0.8517066   0.8533883   0.8549880   0.8508538
   0.8501662   0.8543507   0.8549880   0.8543507   0.8501662   0.8508538
   0.8874816   0.8757660   0.8874816   0.8757660   0.8874893   0.8816451
   0.8757593   0.8806904   0.8874893   0.8806904   0.8757593   0.8816451
   0.8550450   0.8502092   0.8550450   0.8502092   0.8517544   0.8509138
   0.8534404   0.8543903   0.8517544   0.8543903   0.8534404   0.8509138
  18.5650398  18.5650398  18.5649825  18.5650408  18.5649951  18.5650408
   5.7228612   5.7086895   5.7228612   5.7086895   5.7228731   5.7374515
   5.7086763   5.6978350   5.7228731   5.6978350   5.7086763   5.7374515
   6.0563509   6.0228191   6.0563509   6.0228191   6.0273574   6.0544040
   6.0510929   6.0238828   6.0273574   6.0238828   6.0510929   6.0544040
   6.3299115   6.3263980   6.3299115   6.3263980   6.3299208   6.3238099
   6.3263890   6.3326679   6.3299208   6.3326679   6.3263890   6.3238099
   7.5774480   7.6428723   7.5774480   7.6428723   7.6145973   7.6007591
   7.6048074   7.6177269   7.6145973   7.6177269   7.6048074   7.6007591
   6.0273373   6.0510579   6.0273373   6.0510579   6.0563254   6.0543855
   6.0227920   6.0238480   6.0563254   6.0238480   6.0227920   6.0543855
   7.6145907   7.6048104   7.6145907   7.6048104   7.5774397   7.6007482
   7.6428723   7.6177306   7.5774397   7.6177306   7.6428723   7.6007482
 TTTTTTTTTTTTTTTTTTTTTTTTTTTTTT MOQGAD      TELAPSE     8385.43 TCPU     5956.68
 TTTTTTTTTTTTTTTTTTTTTTTTTTTTTT SHELLXN     TELAPSE     8558.67 TCPU     6060.58
 TTTTTTTTTTTTTTTTTTTTTTTTTTTTTT MONMO3      TELAPSE     8590.30 TCPU     6092.21
 NUMERICALLY INTEGRATED DENSITY    636.0000505360
 TTTTTTTTTTTTTTTTTTTTTTTTTTTTTT NUMDFT      TELAPSE     8601.33 TCPU     6103.24
 CYC   1 ETOT(AU) -4.541334289690E+03 DETOT  7.09E-02 tst  0.00E+00 PX  7.28E-03
 TTTTTTTTTTTTTTTTTTTTTTTTTTTTTT DIIS        TELAPSE     8609.38 TCPU     6111.29
 DIIS TEST: 0.14742E-01 AT SCF   CYCLE   1 - MIX   30 %
 TTTTTTTTTTTTTTTTTTTTTTTTTTTTTT FDIK        TELAPSE     8648.32 TCPU     6128.34
 INSULATING STATE
 TOP OF VALENCE BANDS -    BAND    318; K    6; EIG -2.1222089E-01 AU
 TOP OF VALENCE BANDS -    BAND    318; K    1; EIG -2.1231989E-01 AU
 BOTTOM OF VIRTUAL BANDS - BAND    319; K    6; EIG  1.2132446E-02 AU
 DIRECT ENERGY BAND GAP:   6.1050 eV
 BOTTOM OF VIRTUAL BANDS - BAND    319; K    1; EIG  1.3589652E-02 AU
 TTTTTTTTTTTTTTTTTTTTTTTTTTTTTT PDIG        TELAPSE     8649.85 TCPU     6129.87
 CHARGE NORMALIZATION FACTOR   1.00000000
 TOTAL ATOMIC CHARGES:
   0.8966985   0.8912403   0.8966985   0.8912403   0.8934695   0.8970897
   0.8946722   0.8914841   0.8934695   0.8914841   0.8946722   0.8970897
   0.8934849   0.8946960   0.8934849   0.8946960   0.8967032   0.8971011
   0.8912153   0.8914761   0.8967032   0.8914761   0.8912153   0.8971011
   0.8559096   0.8493746   0.8559096   0.8493746   0.8535259   0.8554239
   0.8514051   0.8497691   0.8535259   0.8497691   0.8514051   0.8554239
   0.8823822   0.8800914   0.8823822   0.8800914   0.8823649   0.8825428
   0.8800824   0.8802445   0.8823649   0.8802445   0.8800824   0.8825428
   0.8535757   0.8514678   0.8535757   0.8514678   0.8559625   0.8554782
   0.8494137   0.8498051   0.8559625   0.8498051   0.8494137   0.8554782
  18.5656446  18.5656446  18.5661168  18.5656762  18.5661605  18.5656762
   5.7139698   5.7187986   5.7139698   5.7187986   5.7139735   5.7176149
   5.7188815   5.7143149   5.7139735   5.7143149   5.7188815   5.7176149
   6.0493882   6.0288400   6.0493882   6.0288400   6.0371427   6.0374954
   6.0402539   6.0400243   6.0371427   6.0400243   6.0402539   6.0374954
   6.3244252   6.3323767   6.3244252   6.3323767   6.3244276   6.3258623
   6.3323689   6.3301133   6.3244276   6.3301133   6.3323689   6.3258623
   7.6091624   7.6098021   7.6091624   7.6098021   7.6096755   7.6029614
   7.6113963   7.6175319   7.6096755   7.6175319   7.6113963   7.6029614
   6.0370869   6.0401686   6.0370869   6.0401686   6.0493936   6.0373689
   6.0288316   6.0400094   6.0493936   6.0400094   6.0288316   6.0373689
   7.6097047   7.6115136   7.6097047   7.6115136   7.6091365   7.6030233
   7.6097843   7.6175676   7.6091365   7.6175676   7.6097843   7.6030233
 TTTTTTTTTTTTTTTTTTTTTTTTTTTTTT MOQGAD      TELAPSE     8649.88 TCPU     6129.90
 TTTTTTTTTTTTTTTTTTTTTTTTTTTTTT SHELLXN     TELAPSE     8836.51 TCPU     6233.84
 TTTTTTTTTTTTTTTTTTTTTTTTTTTTTT MONMO3      TELAPSE     8856.25 TCPU     6253.58
 NUMERICALLY INTEGRATED DENSITY    636.0000527603
 TTTTTTTTTTTTTTTTTTTTTTTTTTTTTT NUMDFT      TELAPSE     8867.57 TCPU     6264.90
 CYC   2 ETOT(AU) -4.541335321928E+03 DETOT -1.03E-03 tst  4.83E-06 PX  4.97E-03
 TTTTTTTTTTTTTTTTTTTTTTTTTTTTTT DIIS        TELAPSE     8871.88 TCPU     6269.21
 DIIS TEST: 0.80931E-02 AT SCF   CYCLE   2 - DIIS ACTIVE - HISTORY:     2 CYCLES
 TTTTTTTTTTTTTTTTTTTTTTTTTTTTTT FDIK        TELAPSE     8920.60 TCPU     6297.66
 INSULATING STATE
 TOP OF VALENCE BANDS -    BAND    318; K    6; EIG -2.1414450E-01 AU
 TOP OF VALENCE BANDS -    BAND    318; K    1; EIG -2.1428623E-01 AU
 BOTTOM OF VIRTUAL BANDS - BAND    319; K    6; EIG  1.2144835E-02 AU
 DIRECT ENERGY BAND GAP:   6.1576 eV
 BOTTOM OF VIRTUAL BANDS - BAND    319; K    1; EIG  1.3607354E-02 AU
 TTTTTTTTTTTTTTTTTTTTTTTTTTTTTT PDIG        TELAPSE     8922.17 TCPU     6299.23
 CHARGE NORMALIZATION FACTOR   1.00000000
 TOTAL ATOMIC CHARGES:
   0.8976939   0.8901331   0.8976939   0.8901331   0.8943011   0.8947518
   0.8937772   0.8935758   0.8943011   0.8935758   0.8937772   0.8947518
   0.8943140   0.8937986   0.8943140   0.8937986   0.8977150   0.8947361
   0.8901332   0.8935801   0.8977150   0.8935801   0.8901332   0.8947361
   0.8551681   0.8501284   0.8551681   0.8501284   0.8531022   0.8548747
   0.8519835   0.8502762   0.8531022   0.8502762   0.8519835   0.8548747
   0.8822032   0.8806297   0.8822032   0.8806297   0.8822126   0.8825392
   0.8806267   0.8799700   0.8822126   0.8799700   0.8806267   0.8825392
   0.8531561   0.8520366   0.8531561   0.8520366   0.8552091   0.8549374
   0.8501734   0.8502983   0.8552091   0.8502983   0.8501734   0.8549374
  18.5652634  18.5652634  18.5655909  18.5653093  18.5655904  18.5653093
   5.7236143   5.7075151   5.7236143   5.7075151   5.7235961   5.7244065
   5.7075046   5.7102659   5.7235961   5.7102659   5.7075046   5.7244065
   6.0493148   6.0301874   6.0493148   6.0301874   6.0347598   6.0418757
   6.0433549   6.0359366   6.0347598   6.0359366   6.0433549   6.0418757
   6.3260408   6.3303770   6.3260408   6.3303770   6.3260348   6.3241396
   6.3303647   6.3319719   6.3260348   6.3319719   6.3303647   6.3241396
   7.5889715   7.6322749   7.5889715   7.6322749   7.6163602   7.6004373
   7.6028155   7.6187072   7.6163602   7.6187072   7.6028155   7.6004373
   6.0347606   6.0433028   6.0347606   6.0433028   6.0493355   6.0418826
   6.0301728   6.0359757   6.0493355   6.0359757   6.0301728   6.0418826
   7.6163648   7.6027932   7.6163648   7.6027932   7.5889651   7.6004441
   7.6322414   7.6187359   7.5889651   7.6187359   7.6322414   7.6004441
 TTTTTTTTTTTTTTTTTTTTTTTTTTTTTT MOQGAD      TELAPSE     8922.20 TCPU     6299.26
 TTTTTTTTTTTTTTTTTTTTTTTTTTTTTT SHELLXN     TELAPSE     9105.86 TCPU     6403.24
 TTTTTTTTTTTTTTTTTTTTTTTTTTTTTT MONMO3      TELAPSE     9135.09 TCPU     6432.47
 NUMERICALLY INTEGRATED DENSITY    636.0000526974
 TTTTTTTTTTTTTTTTTTTTTTTTTTTTTT NUMDFT      TELAPSE     9146.77 TCPU     6444.16
 CYC   3 ETOT(AU) -4.541336183551E+03 DETOT -8.62E-04 tst  4.21E-06 PX  3.55E-03
 TTTTTTTTTTTTTTTTTTTTTTTTTTTTTT DIIS        TELAPSE     9150.81 TCPU     6448.20
 DIIS TEST: 0.12602E-02 AT SCF   CYCLE   3 - DIIS ACTIVE - HISTORY:     3 CYCLES
 TTTTTTTTTTTTTTTTTTTTTTTTTTTTTT FDIK        TELAPSE     9195.29 TCPU     6474.97
 INSULATING STATE
 TOP OF VALENCE BANDS -    BAND    318; K    6; EIG -2.1496706E-01 AU
 TOP OF VALENCE BANDS -    BAND    318; K    1; EIG -2.1514574E-01 AU
 BOTTOM OF VIRTUAL BANDS - BAND    319; K    6; EIG  1.2076217E-02 AU
 DIRECT ENERGY BAND GAP:   6.1782 eV
 BOTTOM OF VIRTUAL BANDS - BAND    319; K    1; EIG  1.3594964E-02 AU
 TTTTTTTTTTTTTTTTTTTTTTTTTTTTTT PDIG        TELAPSE     9196.80 TCPU     6476.47
 CHARGE NORMALIZATION FACTOR   1.00000000
 TOTAL ATOMIC CHARGES:
   0.8970182   0.8909953   0.8970182   0.8909953   0.8946387   0.8939872
   0.8935157   0.8943166   0.8946387   0.8943166   0.8935157   0.8939872
   0.8946562   0.8935231   0.8946562   0.8935231   0.8970380   0.8940017
   0.8910106   0.8943197   0.8970380   0.8943197   0.8910106   0.8940017
   0.8546602   0.8506178   0.8546602   0.8506178   0.8536096   0.8546060
   0.8513841   0.8505671   0.8536096   0.8505671   0.8513841   0.8546060
   0.8831534   0.8796327   0.8831534   0.8796327   0.8831619   0.8823642
   0.8796329   0.8802240   0.8831619   0.8802240   0.8796329   0.8823642
   0.8536575   0.8514345   0.8536575   0.8514345   0.8547239   0.8546535
   0.8506582   0.8506168   0.8547239   0.8506168   0.8506582   0.8546535
  18.5652667  18.5652667  18.5655108  18.5652567  18.5655247  18.5652567
   5.7195203   5.7126611   5.7195203   5.7126611   5.7195346   5.7257662
   5.7126665   5.7083181   5.7195346   5.7083181   5.7126665   5.7257662
   6.0519894   6.0264437   6.0519894   6.0264437   6.0324959   6.0440212
   6.0456831   6.0340370   6.0324959   6.0340370   6.0456831   6.0440212
   6.3264093   6.3300523   6.3264093   6.3300523   6.3263825   6.3236750
   6.3300323   6.3323867   6.3263825   6.3323867   6.3300323   6.3236750
   7.5952360   7.6242480   7.5952360   7.6242480   7.6129684   7.5999808
   7.6075770   7.6194506   7.6129684   7.6194506   7.6075770   7.5999808
   6.0324709   6.0456668   6.0324709   6.0456668   6.0519815   6.0439816
   6.0264417   6.0339995   6.0519815   6.0339995   6.0264417   6.0439816
   7.6129935   7.6076023   7.6129935   7.6076023   7.5952540   7.5999257
   7.6242604   7.6194656   7.5952540   7.6194656   7.6242604   7.5999257
 TTTTTTTTTTTTTTTTTTTTTTTTTTTTTT MOQGAD      TELAPSE     9196.82 TCPU     6476.49
 TTTTTTTTTTTTTTTTTTTTTTTTTTTTTT SHELLXN     TELAPSE     9368.40 TCPU     6580.48
 TTTTTTTTTTTTTTTTTTTTTTTTTTTTTT MONMO3      TELAPSE     9393.77 TCPU     6605.86
 NUMERICALLY INTEGRATED DENSITY    636.0000525177
 TTTTTTTTTTTTTTTTTTTTTTTTTTTTTT NUMDFT      TELAPSE     9405.14 TCPU     6617.23
 CYC   4 ETOT(AU) -4.541336334917E+03 DETOT -1.51E-04 tst  6.53E-07 PX  8.42E-04
 TTTTTTTTTTTTTTTTTTTTTTTTTTTTTT DIIS        TELAPSE     9408.46 TCPU     6620.55
 DIIS TEST: 0.16229E-03 AT SCF   CYCLE   4 - DIIS ACTIVE - HISTORY:     4 CYCLES
 TTTTTTTTTTTTTTTTTTTTTTTTTTTTTT FDIK        TELAPSE     9459.08 TCPU     6651.54
 INSULATING STATE
 TOP OF VALENCE BANDS -    BAND    318; K    6; EIG -2.1487635E-01 AU
 TOP OF VALENCE BANDS -    BAND    318; K    1; EIG -2.1505167E-01 AU
 BOTTOM OF VIRTUAL BANDS - BAND    319; K    6; EIG  1.2085290E-02 AU
 DIRECT ENERGY BAND GAP:   6.1759 eV
 BOTTOM OF VIRTUAL BANDS - BAND    319; K    1; EIG  1.3591331E-02 AU
 TTTTTTTTTTTTTTTTTTTTTTTTTTTTTT PDIG        TELAPSE     9460.63 TCPU     6653.09
 CHARGE NORMALIZATION FACTOR   1.00000000
 TOTAL ATOMIC CHARGES:
   0.8969810   0.8909991   0.8969810   0.8909991   0.8944388   0.8943976
   0.8937455   0.8939027   0.8944388   0.8939027   0.8937455   0.8943976
   0.8944577   0.8937594   0.8944577   0.8937594   0.8969990   0.8944161
   0.8910145   0.8939187   0.8969990   0.8939187   0.8910145   0.8944161
   0.8546554   0.8505779   0.8546554   0.8505779   0.8536985   0.8546138
   0.8513738   0.8505545   0.8536985   0.8505545   0.8513738   0.8546138
   0.8833732   0.8794529   0.8833732   0.8794529   0.8833751   0.8824753
   0.8794509   0.8801147   0.8833751   0.8801147   0.8794509   0.8824753
   0.8537537   0.8514207   0.8537537   0.8514207   0.8547052   0.8546663
   0.8506292   0.8506024   0.8547052   0.8506024   0.8506292   0.8546663
  18.5653325  18.5653325  18.5655603  18.5653373  18.5655661  18.5653373
   5.7190750   5.7126638   5.7190750   5.7126638   5.7190792   5.7253845
   5.7126605   5.7084811   5.7190792   5.7084811   5.7126605   5.7253845
   6.0507384   6.0282982   6.0507384   6.0282982   6.0335411   6.0429085
   6.0441981   6.0349234   6.0335411   6.0349234   6.0441981   6.0429085
   6.3261447   6.3302580   6.3261447   6.3302580   6.3261570   6.3240426
   6.3302499   6.3320649   6.3261570   6.3320649   6.3302499   6.3240426
   7.5949952   7.6255581   7.5949952   7.6255581   7.6144290   7.6003972
   7.6053867   7.6192227   7.6144290   7.6192227   7.6053867   7.6003972
   6.0335145   6.0441734   6.0335145   6.0441734   6.0507106   6.0428838
   6.0282687   6.0348868   6.0507106   6.0348868   6.0282687   6.0428838
   7.6144202   7.6053776   7.6144202   7.6053776   7.5949814   7.6003966
   7.6255482   7.6192238   7.5949814   7.6192238   7.6255482   7.6003966
 TTTTTTTTTTTTTTTTTTTTTTTTTTTTTT MOQGAD      TELAPSE     9460.66 TCPU     6653.12
 TTTTTTTTTTTTTTTTTTTTTTTTTTTTTT SHELLXN     TELAPSE     9631.36 TCPU     6756.99
 TTTTTTTTTTTTTTTTTTTTTTTTTTTTTT MONMO3      TELAPSE     9654.00 TCPU     6779.64
 NUMERICALLY INTEGRATED DENSITY    636.0000524646
 TTTTTTTTTTTTTTTTTTTTTTTTTTTTTT NUMDFT      TELAPSE     9666.05 TCPU     6791.69
 CYC   5 ETOT(AU) -4.541336354849E+03 DETOT -1.99E-05 tst  8.77E-08 PX  3.18E-04
 TTTTTTTTTTTTTTTTTTTTTTTTTTTTTT DIIS        TELAPSE     9669.24 TCPU     6794.88
 DIIS TEST: 0.36227E-04 AT SCF   CYCLE   5 - DIIS ACTIVE - HISTORY:     5 CYCLES
 TTTTTTTTTTTTTTTTTTTTTTTTTTTTTT FDIK        TELAPSE     9723.40 TCPU     6825.72
 INSULATING STATE
 TOP OF VALENCE BANDS -    BAND    318; K    6; EIG -2.1483629E-01 AU
 TOP OF VALENCE BANDS -    BAND    318; K    1; EIG -2.1500785E-01 AU
 BOTTOM OF VIRTUAL BANDS - BAND    319; K    6; EIG  1.2090687E-02 AU
 DIRECT ENERGY BAND GAP:   6.1750 eV
 BOTTOM OF VIRTUAL BANDS - BAND    319; K    1; EIG  1.3593233E-02 AU
 TTTTTTTTTTTTTTTTTTTTTTTTTTTTTT PDIG        TELAPSE     9726.26 TCPU     6828.58
 CHARGE NORMALIZATION FACTOR   1.00000000
 TOTAL ATOMIC CHARGES:
   0.8970166   0.8909927   0.8970166   0.8909927   0.8944837   0.8944239
   0.8936232   0.8938942   0.8944837   0.8938942   0.8936232   0.8944239
   0.8945011   0.8936338   0.8945011   0.8936338   0.8970339   0.8944403
   0.8910088   0.8939086   0.8970339   0.8939086   0.8910088   0.8944403
   0.8546749   0.8506153   0.8546749   0.8506153   0.8535875   0.8547162
   0.8514036   0.8504624   0.8535875   0.8504624   0.8514036   0.8547162
   0.8832639   0.8795393   0.8832639   0.8795393   0.8832667   0.8825050
   0.8795375   0.8801015   0.8832667   0.8801015   0.8795375   0.8825050
   0.8536406   0.8514494   0.8536406   0.8514494   0.8547248   0.8547681
   0.8506650   0.8505100   0.8547248   0.8505100   0.8506650   0.8547681
  18.5652768  18.5652768  18.5655080  18.5652757  18.5655050  18.5652757
   5.7200312   5.7118779   5.7200312   5.7118779   5.7200447   5.7247167
   5.7118642   5.7092419   5.7200447   5.7092419   5.7118642   5.7247167
   6.0511906   6.0272093   6.0511906   6.0272093   6.0332873   6.0432034
   6.0450356   6.0348446   6.0332873   6.0348446   6.0450356   6.0432034
   6.3262715   6.3301396   6.3262715   6.3301396   6.3262717   6.3238936
   6.3301373   6.3322089   6.3262717   6.3322089   6.3301373   6.3238936
   7.5942266   7.6254223   7.5942266   7.6254223   7.6137973   7.6003366
   7.6068936   7.6190579   7.6137973   7.6190579   7.6068936   7.6003366
   6.0332660   6.0450211   6.0332660   6.0450211   6.0511672   6.0431689
   6.0271870   6.0348088   6.0511672   6.0348088   6.0271870   6.0431689
   7.6137976   7.6068931   7.6137976   7.6068931   7.5942189   7.6003325
   7.6254312   7.6190521   7.5942189   7.6190521   7.6254312   7.6003325
 TTTTTTTTTTTTTTTTTTTTTTTTTTTTTT MOQGAD      TELAPSE     9726.29 TCPU     6828.60
 TTTTTTTTTTTTTTTTTTTTTTTTTTTTTT SHELLXN     TELAPSE     9911.17 TCPU     6932.62
 TTTTTTTTTTTTTTTTTTTTTTTTTTTTTT MONMO3      TELAPSE     9938.28 TCPU     6959.73
 NUMERICALLY INTEGRATED DENSITY    636.0000524833
 TTTTTTTTTTTTTTTTTTTTTTTTTTTTTT NUMDFT      TELAPSE     9949.35 TCPU     6970.80
 CYC   6 ETOT(AU) -4.541336356113E+03 DETOT -1.26E-06 tst  2.62E-08 PX  1.84E-04
 TTTTTTTTTTTTTTTTTTTTTTTTTTTTTT DIIS        TELAPSE     9958.61 TCPU     6980.06
 DIIS TEST: 0.15856E-04 AT SCF   CYCLE   6 - DIIS ACTIVE - HISTORY:     6 CYCLES
 TTTTTTTTTTTTTTTTTTTTTTTTTTTTTT FDIK        TELAPSE    10016.64 TCPU     7013.30
 INSULATING STATE
 TOP OF VALENCE BANDS -    BAND    318; K    6; EIG -2.1489884E-01 AU
 TOP OF VALENCE BANDS -    BAND    318; K    1; EIG -2.1507481E-01 AU
 BOTTOM OF VIRTUAL BANDS - BAND    319; K    6; EIG  1.2083025E-02 AU
 DIRECT ENERGY BAND GAP:   6.1765 eV
 BOTTOM OF VIRTUAL BANDS - BAND    319; K    1; EIG  1.3592343E-02 AU
 TTTTTTTTTTTTTTTTTTTTTTTTTTTTTT PDIG        TELAPSE    10018.33 TCPU     7014.99
 CHARGE NORMALIZATION FACTOR   1.00000000
 TOTAL ATOMIC CHARGES:
   0.8970167   0.8909619   0.8970167   0.8909619   0.8945154   0.8943397
   0.8936749   0.8939409   0.8945154   0.8939409   0.8936749   0.8943397
   0.8945377   0.8936870   0.8945377   0.8936870   0.8970347   0.8943574
   0.8909771   0.8939572   0.8970347   0.8939572   0.8909771   0.8943574
   0.8546818   0.8505485   0.8546818   0.8505485   0.8536854   0.8546483
   0.8513892   0.8505131   0.8536854   0.8505131   0.8513892   0.8546483
   0.8832844   0.8795368   0.8832844   0.8795368   0.8832865   0.8824594
   0.8795338   0.8801109   0.8832865   0.8801109   0.8795338   0.8824594
   0.8537384   0.8514354   0.8537384   0.8514354   0.8547303   0.8547018
   0.8505990   0.8505609   0.8547303   0.8505609   0.8505990   0.8547018
  18.5653093  18.5653093  18.5655633  18.5653116  18.5655682  18.5653116
   5.7193827   5.7124667   5.7193827   5.7124667   5.7193913   5.7252959
   5.7124511   5.7087014   5.7193913   5.7087014   5.7124511   5.7252959
   6.0512317   6.0278198   6.0512317   6.0278198   6.0331852   6.0430668
   6.0445507   6.0348026   6.0331852   6.0348026   6.0445507   6.0430668
   6.3261841   6.3302044   6.3261841   6.3302044   6.3261916   6.3239136
   6.3302047   6.3322179   6.3261916   6.3322179   6.3302047   6.3239136
   7.5949774   7.6256145   7.5949774   7.6256145   7.6138192   7.6004310
   7.6058525   7.6191246   7.6138192   7.6191246   7.6058525   7.6004310
   6.0331561   6.0445238   6.0331561   6.0445238   6.0512044   6.0430432
   6.0277916   6.0347657   6.0512044   6.0347657   6.0277916   6.0430432
   7.6138148   7.6058519   7.6138148   7.6058519   7.5949690   7.6004271
   7.6256155   7.6191240   7.5949690   7.6191240   7.6256155   7.6004271
 TTTTTTTTTTTTTTTTTTTTTTTTTTTTTT MOQGAD      TELAPSE    10018.36 TCPU     7015.02
 TTTTTTTTTTTTTTTTTTTTTTTTTTTTTT SHELLXN     TELAPSE    10188.51 TCPU     7118.97
 TTTTTTTTTTTTTTTTTTTTTTTTTTTTTT MONMO3      TELAPSE    10212.82 TCPU     7143.29
 NUMERICALLY INTEGRATED DENSITY    636.0000524987
 TTTTTTTTTTTTTTTTTTTTTTTTTTTTTT NUMDFT      TELAPSE    10223.82 TCPU     7154.28
 CYC   7 ETOT(AU) -4.541336357184E+03 DETOT -1.07E-06 tst  9.94E-09 PX  1.29E-04
 TTTTTTTTTTTTTTTTTTTTTTTTTTTTTT DIIS        TELAPSE    10232.94 TCPU     7163.41
 DIIS TEST: 0.68453E-05 AT SCF   CYCLE   7 - DIIS ACTIVE - HISTORY:     7 CYCLES
 TTTTTTTTTTTTTTTTTTTTTTTTTTTTTT FDIK        TELAPSE    10303.15 TCPU     7212.61
 INSULATING STATE
 TOP OF VALENCE BANDS -    BAND    318; K    6; EIG -2.1487315E-01 AU
 TOP OF VALENCE BANDS -    BAND    318; K    1; EIG -2.1504753E-01 AU
 BOTTOM OF VIRTUAL BANDS - BAND    319; K    6; EIG  1.2085949E-02 AU
 DIRECT ENERGY BAND GAP:   6.1759 eV
 BOTTOM OF VIRTUAL BANDS - BAND    319; K    1; EIG  1.3592035E-02 AU
 TTTTTTTTTTTTTTTTTTTTTTTTTTTTTT PDIG        TELAPSE    10306.49 TCPU     7215.95
 CHARGE NORMALIZATION FACTOR   1.00000000
 TOTAL ATOMIC CHARGES:
   0.8970229   0.8909806   0.8970229   0.8909806   0.8944672   0.8943849
   0.8936648   0.8939268   0.8944672   0.8939268   0.8936648   0.8943849
   0.8944885   0.8936774   0.8944885   0.8936774   0.8970396   0.8944025
   0.8909965   0.8939432   0.8970396   0.8939432   0.8909965   0.8944025
   0.8546838   0.8505934   0.8546838   0.8505934   0.8536455   0.8546648
   0.8513692   0.8505135   0.8536455   0.8505135   0.8513692   0.8546648
   0.8833015   0.8795110   0.8833015   0.8795110   0.8833030   0.8824932
   0.8795095   0.8801098   0.8833030   0.8801098   0.8795095   0.8824932
   0.8536975   0.8514167   0.8536975   0.8514167   0.8547327   0.8547168
   0.8506443   0.8505614   0.8547327   0.8505614   0.8506443   0.8547168
  18.5653190  18.5653190  18.5655527  18.5653200  18.5655525  18.5653200
   5.7195258   5.7123166   5.7195258   5.7123166   5.7195299   5.7250531
   5.7123087   5.7087883   5.7195299   5.7087883   5.7123087   5.7250531
   6.0508915   6.0276753   6.0508915   6.0276753   6.0334393   6.0431072
   6.0447096   6.0348637   6.0334393   6.0348637   6.0447096   6.0431072
   6.3262018   6.3302009   6.3262018   6.3302009   6.3262100   6.3239377
   6.3301955   6.3321759   6.3262100   6.3321759   6.3301955   6.3239377
   7.5945651   7.6253175   7.5945651   7.6253175   7.6141992   7.6003987
   7.6062822   7.6190966   7.6141992   7.6190966   7.6062822   7.6003987
   6.0334133   6.0446795   6.0334133   6.0446795   6.0508691   6.0430814
   6.0276433   6.0348295   6.0508691   6.0348295   6.0276433   6.0430814
   7.6141953   7.6062774   7.6141953   7.6062774   7.5945572   7.6003972
   7.6253157   7.6190973   7.5945572   7.6190973   7.6253157   7.6003972
 TTTTTTTTTTTTTTTTTTTTTTTTTTTTTT MOQGAD      TELAPSE    10306.51 TCPU     7215.98
 TTTTTTTTTTTTTTTTTTTTTTTTTTTTTT SHELLXN     TELAPSE    10488.97 TCPU     7320.01
 TTTTTTTTTTTTTTTTTTTTTTTTTTTTTT MONMO3      TELAPSE    10531.28 TCPU     7362.33
 NUMERICALLY INTEGRATED DENSITY    636.0000524858
 TTTTTTTTTTTTTTTTTTTTTTTTTTTTTT NUMDFT      TELAPSE    10542.23 TCPU     7373.28
 CYC   8 ETOT(AU) -4.541336357643E+03 DETOT -4.59E-07 tst  4.15E-09 PX  4.88E-05
 TTTTTTTTTTTTTTTTTTTTTTTTTTTTTT DIIS        TELAPSE    10548.69 TCPU     7379.73
 DIIS TEST: 0.21107E-05 AT SCF   CYCLE   8 - DIIS ACTIVE - HISTORY:     8 CYCLES
 TTTTTTTTTTTTTTTTTTTTTTTTTTTTTT FDIK        TELAPSE    10591.55 TCPU     7404.25
 INSULATING STATE
 TOP OF VALENCE BANDS -    BAND    318; K    6; EIG -2.1486838E-01 AU
 TOP OF VALENCE BANDS -    BAND    318; K    1; EIG -2.1504244E-01 AU
 BOTTOM OF VIRTUAL BANDS - BAND    319; K    6; EIG  1.2086880E-02 AU
 DIRECT ENERGY BAND GAP:   6.1758 eV
 BOTTOM OF VIRTUAL BANDS - BAND    319; K    1; EIG  1.3592502E-02 AU
 TTTTTTTTTTTTTTTTTTTTTTTTTTTTTT PDIG        TELAPSE    10593.25 TCPU     7405.96
 CHARGE NORMALIZATION FACTOR   1.00000000
 TOTAL ATOMIC CHARGES:
   0.8970086   0.8909791   0.8970086   0.8909791   0.8944881   0.8943934
   0.8936743   0.8939013   0.8944881   0.8939013   0.8936743   0.8943934
   0.8945087   0.8936869   0.8945087   0.8936869   0.8970264   0.8944107
   0.8909955   0.8939176   0.8970264   0.8939176   0.8909955   0.8944107
   0.8546657   0.8505817   0.8546657   0.8505817   0.8536509   0.8546777
   0.8513987   0.8504893   0.8536509   0.8504893   0.8513987   0.8546777
   0.8832994   0.8795167   0.8832994   0.8795167   0.8833016   0.8824864
   0.8795153   0.8800991   0.8833016   0.8800991   0.8795153   0.8824864
   0.8537031   0.8514469   0.8537031   0.8514469   0.8547156   0.8547295
   0.8506325   0.8505378   0.8547156   0.8505378   0.8506325   0.8547295
  18.5652967  18.5652967  18.5655455  18.5652983  18.5655452  18.5652983
   5.7196250   5.7122180   5.7196250   5.7122180   5.7196336   5.7250075
   5.7122089   5.7089609   5.7196336   5.7089609   5.7122089   5.7250075
   6.0511865   6.0276724   6.0511865   6.0276724   6.0332545   6.0430836
   6.0446731   6.0348384   6.0332545   6.0348384   6.0446731   6.0430836
   6.3262198   6.3301805   6.3262198   6.3301805   6.3262250   6.3239293
   6.3301759   6.3321982   6.3262250   6.3321982   6.3301759   6.3239293
   7.5947289   7.6255984   7.5947289   7.6255984   7.6137978   7.6004004
   7.6061772   7.6190986   7.6137978   7.6190986   7.6061772   7.6004004
   6.0332293   6.0446444   6.0332293   6.0446444   6.0511606   6.0430619
   6.0276407   6.0348033   6.0511606   6.0348033   6.0276407   6.0430619
   7.6137960   7.6061752   7.6137960   7.6061752   7.5947228   7.6003961
   7.6256006   7.6190977   7.5947228   7.6190977   7.6256006   7.6003961
 TTTTTTTTTTTTTTTTTTTTTTTTTTTTTT MOQGAD      TELAPSE    10593.27 TCPU     7405.98
 TTTTTTTTTTTTTTTTTTTTTTTTTTTTTT SHELLXN     TELAPSE    10770.73 TCPU     7509.95
 TTTTTTTTTTTTTTTTTTTTTTTTTTTTTT MONMO3      TELAPSE    10794.72 TCPU     7533.95
 NUMERICALLY INTEGRATED DENSITY    636.0000524843
 TTTTTTTTTTTTTTTTTTTTTTTTTTTTTT NUMDFT      TELAPSE    10806.93 TCPU     7546.16
 CYC   9 ETOT(AU) -4.541336357783E+03 DETOT -1.40E-07 tst  2.21E-09 PX  4.97E-05
 TTTTTTTTTTTTTTTTTTTTTTTTTTTTTT DIIS        TELAPSE    10810.49 TCPU     7549.72
 DIIS TEST: 0.10905E-05 AT SCF   CYCLE   9 - DIIS ACTIVE - HISTORY:     9 CYCLES
 TTTTTTTTTTTTTTTTTTTTTTTTTTTTTT FDIK        TELAPSE    10856.29 TCPU     7576.68
 INSULATING STATE
 TOP OF VALENCE BANDS -    BAND    318; K    6; EIG -2.1487067E-01 AU
 TOP OF VALENCE BANDS -    BAND    318; K    1; EIG -2.1504479E-01 AU
 BOTTOM OF VIRTUAL BANDS - BAND    319; K    6; EIG  1.2086061E-02 AU
 DIRECT ENERGY BAND GAP:   6.1758 eV
 BOTTOM OF VIRTUAL BANDS - BAND    319; K    1; EIG  1.3592543E-02 AU
 TTTTTTTTTTTTTTTTTTTTTTTTTTTTTT PDIG        TELAPSE    10858.09 TCPU     7578.49
 CHARGE NORMALIZATION FACTOR   1.00000000
 TOTAL ATOMIC CHARGES:
   0.8970180   0.8909789   0.8970180   0.8909789   0.8944858   0.8943841
   0.8936639   0.8939159   0.8944858   0.8939159   0.8936639   0.8943841
   0.8945065   0.8936765   0.8945065   0.8936765   0.8970348   0.8944008
   0.8909944   0.8939322   0.8970348   0.8939322   0.8909944   0.8944008
   0.8546824   0.8505763   0.8546824   0.8505763   0.8536484   0.8546723
   0.8513847   0.8504996   0.8536484   0.8504996   0.8513847   0.8546723
   0.8832911   0.8795224   0.8832911   0.8795224   0.8832933   0.8824828
   0.8795208   0.8801084   0.8832933   0.8801084   0.8795208   0.8824828
   0.8537004   0.8514325   0.8537004   0.8514325   0.8547322   0.8547249
   0.8506270   0.8505475   0.8547322   0.8505475   0.8506270   0.8547249
  18.5653011  18.5653011  18.5655520  18.5653009  18.5655547  18.5653009
   5.7195493   5.7123172   5.7195493   5.7123172   5.7195562   5.7250910
   5.7123089   5.7088450   5.7195562   5.7088450   5.7123089   5.7250910
   6.0510865   6.0276465   6.0510865   6.0276465   6.0333207   6.0430859
   6.0446982   6.0348582   6.0333207   6.0348582   6.0446982   6.0430859
   6.3262081   6.3301955   6.3262081   6.3301955   6.3262130   6.3239139
   6.3301898   6.3322000   6.3262130   6.3322000   6.3301898   6.3239139
   7.5946511   7.6254679   7.5946511   7.6254679   7.6140013   7.6004023
   7.6061842   7.6190961   7.6140013   7.6190961   7.6061842   7.6004023
   6.0332973   6.0446695   6.0332973   6.0446695   6.0510635   6.0430646
   6.0276168   6.0348217   6.0510635   6.0348217   6.0276168   6.0430646
   7.6139975   7.6061817   7.6139975   7.6061817   7.5946461   7.6003975
   7.6254677   7.6190951   7.5946461   7.6190951   7.6254677   7.6003975
 TTTTTTTTTTTTTTTTTTTTTTTTTTTTTT MOQGAD      TELAPSE    10858.12 TCPU     7578.51
 TTTTTTTTTTTTTTTTTTTTTTTTTTTTTT SHELLXN     TELAPSE    11022.77 TCPU     7682.51
 TTTTTTTTTTTTTTTTTTTTTTTTTTTTTT MONMO3      TELAPSE    11050.65 TCPU     7710.39
 NUMERICALLY INTEGRATED DENSITY    636.0000524903
 TTTTTTTTTTTTTTTTTTTTTTTTTTTTTT NUMDFT      TELAPSE    11061.65 TCPU     7721.39
 CYC  10 ETOT(AU) -4.541336357861E+03 DETOT -7.85E-08 tst  3.77E-10 PX  2.38E-05
 TTTTTTTTTTTTTTTTTTTTTTTTTTTTTT DIIS        TELAPSE    11070.66 TCPU     7730.40
 DIIS TEST: 0.14857E-06 AT SCF   CYCLE  10 - DIIS ACTIVE - HISTORY:    10 CYCLES
 TTTTTTTTTTTTTTTTTTTTTTTTTTTTTT FDIK        TELAPSE    11118.81 TCPU     7765.56
 INSULATING STATE
 TOP OF VALENCE BANDS -    BAND    318; K    6; EIG -2.1487297E-01 AU
 TOP OF VALENCE BANDS -    BAND    318; K    1; EIG -2.1504733E-01 AU
 BOTTOM OF VIRTUAL BANDS - BAND    319; K    6; EIG  1.2086440E-02 AU
 DIRECT ENERGY BAND GAP:   6.1759 eV
 BOTTOM OF VIRTUAL BANDS - BAND    319; K    1; EIG  1.3592316E-02 AU
 TTTTTTTTTTTTTTTTTTTTTTTTTTTTTT PDIG        TELAPSE    11120.45 TCPU     7767.21
 CHARGE NORMALIZATION FACTOR   1.00000000
 TOTAL ATOMIC CHARGES:
   0.8970183   0.8909770   0.8970183   0.8909770   0.8944855   0.8943834
   0.8936655   0.8939168   0.8944855   0.8939168   0.8936655   0.8943834
   0.8945062   0.8936776   0.8945062   0.8936776   0.8970354   0.8944001
   0.8909922   0.8939331   0.8970354   0.8939331   0.8909922   0.8944001
   0.8546719   0.8505851   0.8546719   0.8505851   0.8536500   0.8546715
   0.8513868   0.8505000   0.8536500   0.8505000   0.8513868   0.8546715
   0.8832969   0.8795194   0.8832969   0.8795194   0.8832991   0.8824879
   0.8795175   0.8801047   0.8832991   0.8801047   0.8795175   0.8824879
   0.8537019   0.8514347   0.8537019   0.8514347   0.8547215   0.8547238
   0.8506356   0.8505477   0.8547215   0.8505477   0.8506356   0.8547238
  18.5653090  18.5653090  18.5655563  18.5653092  18.5655586  18.5653092
   5.7195844   5.7122516   5.7195844   5.7122516   5.7195907   5.7250307
   5.7122447   5.7088843   5.7195907   5.7088843   5.7122447   5.7250307
   6.0510519   6.0277003   6.0510519   6.0277003   6.0333183   6.0430989
   6.0446859   6.0348398   6.0333183   6.0348398   6.0446859   6.0430989
   6.3262125   6.3301897   6.3262125   6.3301897   6.3262175   6.3239237
   6.3301842   6.3321934   6.3262175   6.3321934   6.3301842   6.3239237
   7.5946908   7.6254783   7.5946908   7.6254783   7.6139611   7.6004081
   7.6061978   7.6190953   7.6139611   7.6190953   7.6061978   7.6004081
   6.0332953   6.0446560   6.0332953   6.0446560   6.0510290   6.0430795
   6.0276703   6.0348038   6.0510290   6.0348038   6.0276703   6.0430795
   7.6139556   7.6061956   7.6139556   7.6061956   7.5946851   7.6004026
   7.6254763   7.6190942   7.5946851   7.6190942   7.6254763   7.6004026
 TTTTTTTTTTTTTTTTTTTTTTTTTTTTTT MOQGAD      TELAPSE    11120.48 TCPU     7767.23
 TTTTTTTTTTTTTTTTTTTTTTTTTTTTTT SHELLXN     TELAPSE    11287.79 TCPU     7871.08
 TTTTTTTTTTTTTTTTTTTTTTTTTTTTTT MONMO3      TELAPSE    11324.09 TCPU     7907.38
 NUMERICALLY INTEGRATED DENSITY    636.0000524872
 TTTTTTTTTTTTTTTTTTTTTTTTTTTTTT NUMDFT      TELAPSE    11335.12 TCPU     7918.41
 CYC  11 ETOT(AU) -4.541336357874E+03 DETOT -1.33E-08 tst  6.19E-11 PX  1.00E-05
 TTTTTTTTTTTTTTTTTTTTTTTTTTTTTT DIIS        TELAPSE    11337.99 TCPU     7921.28
 DIIS TEST: 0.63264E-07 AT SCF   CYCLE  11 - DIIS ACTIVE - HISTORY:    11 CYCLES
 TTTTTTTTTTTTTTTTTTTTTTTTTTTTTT FDIK        TELAPSE    11387.16 TCPU     7954.88
 INSULATING STATE
 TOP OF VALENCE BANDS -    BAND    318; K    6; EIG -2.1486915E-01 AU
 TOP OF VALENCE BANDS -    BAND    318; K    1; EIG -2.1504322E-01 AU
 BOTTOM OF VIRTUAL BANDS - BAND    319; K    6; EIG  1.2086105E-02 AU
 DIRECT ENERGY BAND GAP:   6.1758 eV
 BOTTOM OF VIRTUAL BANDS - BAND    319; K    1; EIG  1.3592499E-02 AU
 TTTTTTTTTTTTTTTTTTTTTTTTTTTTTT PDIG        TELAPSE    11389.60 TCPU     7957.33
 CHARGE NORMALIZATION FACTOR   1.00000000
 TOTAL ATOMIC CHARGES:
   0.8970149   0.8909820   0.8970149   0.8909820   0.8944849   0.8943878
   0.8936656   0.8939125   0.8944849   0.8939125   0.8936656   0.8943878
   0.8945056   0.8936778   0.8945056   0.8936778   0.8970320   0.8944046
   0.8909970   0.8939287   0.8970320   0.8939287   0.8909970   0.8944046
   0.8546786   0.8505786   0.8546786   0.8505786   0.8536503   0.8546730
   0.8513847   0.8504981   0.8536503   0.8504981   0.8513847   0.8546730
   0.8832954   0.8795186   0.8832954   0.8795186   0.8832977   0.8824843
   0.8795166   0.8801066   0.8832977   0.8801066   0.8795166   0.8824843
   0.8537022   0.8514326   0.8537022   0.8514326   0.8547281   0.8547254
   0.8506292   0.8505458   0.8547281   0.8505458   0.8506292   0.8547254
  18.5652993  18.5652993  18.5655478  18.5652993  18.5655502  18.5652993
   5.7195569   5.7123082   5.7195569   5.7123082   5.7195634   5.7250757
   5.7123012   5.7088683   5.7195634   5.7088683   5.7123012   5.7250757
   6.0510998   6.0276427   6.0510998   6.0276427   6.0333188   6.0430811
   6.0446923   6.0348578   6.0333188   6.0348578   6.0446923   6.0430811
   6.3262084   6.3301951   6.3262084   6.3301951   6.3262133   6.3239205
   6.3301895   6.3321951   6.3262133   6.3321951   6.3301895   6.3239205
   7.5946551   7.6254883   7.5946551   7.6254883   7.6139779   7.6004007
   7.6061860   7.6190972   7.6139779   7.6190972   7.6061860   7.6004007
   6.0332964   6.0446632   6.0332964   6.0446632   6.0510773   6.0430617
   6.0276136   6.0348212   6.0510773   6.0348212   6.0276136   6.0430617
   7.6139729   7.6061849   7.6139729   7.6061849   7.5946504   7.6003947
   7.6254876   7.6190962   7.5946504   7.6190962   7.6254876   7.6003947
 TTTTTTTTTTTTTTTTTTTTTTTTTTTTTT MOQGAD      TELAPSE    11389.63 TCPU     7957.35
 TTTTTTTTTTTTTTTTTTTTTTTTTTTTTT SHELLXN     TELAPSE    11576.38 TCPU     8061.20
 TTTTTTTTTTTTTTTTTTTTTTTTTTTTTT MONMO3      TELAPSE    11625.41 TCPU     8110.22
 NUMERICALLY INTEGRATED DENSITY    636.0000524879
 TTTTTTTTTTTTTTTTTTTTTTTTTTTTTT NUMDFT      TELAPSE    11636.65 TCPU     8121.47
 CYC  12 ETOT(AU) -4.541336357880E+03 DETOT -5.29E-09 tst  4.93E-11 PX  9.13E-06
 TTTTTTTTTTTTTTTTTTTTTTTTTTTTTT DIIS        TELAPSE    11642.78 TCPU     8127.59
 DIIS TEST: 0.29199E-07 AT SCF   CYCLE  12 - DIIS ACTIVE - HISTORY:    12 CYCLES
 TTTTTTTTTTTTTTTTTTTTTTTTTTTTTT FDIK        TELAPSE    11697.17 TCPU     8158.34
 INSULATING STATE
 TOP OF VALENCE BANDS -    BAND    318; K    6; EIG -2.1487147E-01 AU
 TOP OF VALENCE BANDS -    BAND    318; K    1; EIG -2.1504569E-01 AU
 BOTTOM OF VIRTUAL BANDS - BAND    319; K    6; EIG  1.2086373E-02 AU
 DIRECT ENERGY BAND GAP:   6.1758 eV
 BOTTOM OF VIRTUAL BANDS - BAND    319; K    1; EIG  1.3592462E-02 AU
 TTTTTTTTTTTTTTTTTTTTTTTTTTTTTT PDIG        TELAPSE    11701.44 TCPU     8162.61
 CHARGE NORMALIZATION FACTOR   1.00000000
 TOTAL ATOMIC CHARGES:
   0.8970172   0.8909791   0.8970172   0.8909791   0.8944861   0.8943845
   0.8936648   0.8939151   0.8944861   0.8939151   0.8936648   0.8943845
   0.8945068   0.8936769   0.8945068   0.8936769   0.8970344   0.8944012
   0.8909941   0.8939313   0.8970344   0.8939313   0.8909941   0.8944012
   0.8546767   0.8505807   0.8546767   0.8505807   0.8536486   0.8546727
   0.8513871   0.8504989   0.8536486   0.8504989   0.8513871   0.8546727
   0.8832945   0.8795206   0.8832945   0.8795206   0.8832968   0.8824858
   0.8795186   0.8801060   0.8832968   0.8801060   0.8795186   0.8824858
   0.8537006   0.8514350   0.8537006   0.8514350   0.8547262   0.8547252
   0.8506313   0.8505466   0.8547262   0.8505466   0.8506313   0.8547252
  18.5653045  18.5653045  18.5655533  18.5653045  18.5655558  18.5653045
   5.7195710   5.7122797   5.7195710   5.7122797   5.7195773   5.7250574
   5.7122727   5.7088697   5.7195773   5.7088697   5.7122727   5.7250574
   6.0510777   6.0276693   6.0510777   6.0276693   6.0333117   6.0430911
   6.0446967   6.0348500   6.0333117   6.0348500   6.0446967   6.0430911
   6.3262106   6.3301927   6.3262106   6.3301927   6.3262156   6.3239174
   6.3301871   6.3321980   6.3262156   6.3321980   6.3301871   6.3239174
   7.5946734   7.6254779   7.5946734   7.6254779   7.6139754   7.6004054
   7.6061878   7.6190954   7.6139754   7.6190954   7.6061878   7.6004054
   6.0332891   6.0446673   6.0332891   6.0446673   6.0510548   6.0430721
   6.0276400   6.0348133   6.0510548   6.0348133   6.0276400   6.0430721
   7.6139701   7.6061863   7.6139701   7.6061863   7.5946684   7.6003997
   7.6254766   7.6190946   7.5946684   7.6190946   7.6254766   7.6003997
 TTTTTTTTTTTTTTTTTTTTTTTTTTTTTT MOQGAD      TELAPSE    11701.47 TCPU     8162.64
 TTTTTTTTTTTTTTTTTTTTTTTTTTTTTT SHELLXN     TELAPSE    11805.26 TCPU     8266.41
 +++ ENERGIES IN A.U. +++
 ::: EXT EL-POLE                                  -5.3638097640161E+03
 ::: EXT EL-SPHEROPOLE                             4.3102983803819E+01
 ::: BIELET ZONE E-E                               9.1295055915454E+03
 ::: TOTAL E-E                                     3.8087988113331E+03
 ::: TOTAL E-N + N-E                              -1.3083589173421E+04
 ::: TOTAL N-N                                     1.1120157966380E+03
 ::: KINETIC ENERGY                                4.0858174198532E+03
 ::: PSEUDO TOTAL   ENERGY                        -4.0769571455966E+03
 ::: VIRIAL COEFFICIENT                            1.0010854488490E+00
 TTTTTTTTTTTTTTTTTTTTTTTTTTTTTT MONMO3      TELAPSE    11812.17 TCPU     8273.32
 NUMERICALLY INTEGRATED DENSITY    636.0000524885
 TTTTTTTTTTTTTTTTTTTTTTTTTTTTTT NUMDFT      TELAPSE    11823.14 TCPU     8284.29
 CYC  13 ETOT(AU) -4.541336357879E+03 DETOT  2.89E-10 tst  1.23E-11 PX  9.13E-06

 == SCF ENDED - CONVERGENCE ON ENERGY      E(AU) -4.5413363578794E+03 CYCLES  13


 ENERGY EXPRESSION=HARTREE+FOCK EXCH*0.20000+(BECKE      EXCH)*0.80000+LYP        CORR


 TOTAL ENERGY(DFT)(AU)( 13) -4.5413363578794E+03 DE 2.9E-10 tester 1.2E-11
 TTTTTTTTTTTTTTTTTTTTTTTTTTTTTT EDFT        TELAPSE    11823.19 TCPU     8284.34
 
 INFORMATION **** DFTD3 ENERGY **** CALCULATE DFTD3 ENERGY

           DFT-D V3(BJ)
 DF                                         b3-lyp    
 parameters
 s6       :    1.0000
 s8       :    1.9889
 a1       :    0.3981
 a2       :    4.4211
 k1 k3    :   16.0000   -4.0000
 Cutoff   :   50.2022
 CN-Cutoff:   21.1671
 
 Edisp /kcal,au:  -296.6197 -0.47269354

 E6    /kcal :  -145.0737
 E8    /kcal :  -155.3960
 E6(ABC) "   :   3.850004
 
 INFORMATION **** DFTD3 ENERGY **** NORMAL TERMINATION OF DFTD3 MODULE

 *******************************************************************************

 DFT-D3 DISPERSION ENERGY CORRECTION

 D3 DISPERSION ENERGY (AU)       -4.7269353622639E-01
 TOTAL ENERGY + DISP (AU)        -4.5418090514157E+03

 *******************************************************************************

 TTTTTTTTTTTTTTTTTTTTTTTTTTTTTT SMAT        TELAPSE    11869.91 TCPU     8316.12
 TTTTTTTTTTTTTTTTTTTTTTTTTTTTTT POLAR2      TELAPSE    11870.54 TCPU     8316.75
 *****************************************************************************
 *                                                                           *
 *                             PIEZOELECTRICITY                              *
 *                    EVALUATED THROUGH THE  BERRY  PHASE                    *
 *                                                                           *
 *****************************************************************************

                                   STRAIN TENSOR
                            0.00000   0.00000   0.00000
                            0.00000   0.00000  -0.01500
                            0.00000  -0.01500   0.00000

 %%%%%%%%%%%%%%%%%%%%%%%%%%%%%%%%%%%%%%%%%%%%%%%%%%%%%%%%%%%%%%%%%%%%%%%%%%%%%
          INFORMATION ON SYSTEM A TO THE LEFT ON SYSTEM B TO THE RIGHT
                      (A) SHOULD BE THE EQUILIBRIUM SYSTEM

         a, b, c (ANGSTROM), ALPHA, BETA, GAMMA (DEGREES) V (ANGSTROM**3)
  a= 14.78982    ALPHA= 109.47122           a= 14.64229    ALPHA= 110.27347
  b= 14.78982    BETA = 109.47122           b= 14.93808    BETA = 109.47223
  c= 14.78982    GAMMA= 109.47122           c= 14.93808    GAMMA= 109.47223
          VA= 2490.38448                              VB= 2489.82415

                      DIRECT LATTICE VECTORS COMPONENTS ( ANGSTROM )
           X         Y         Z                  X         Y         Z
       -8.53890   8.53890   8.53890           -8.53890   8.41082   8.41082
        8.53890  -8.53890   8.53890            8.53890  -8.66699   8.66699
        8.53890   8.53890  -8.53890            8.53890   8.66699  -8.66699

                  RECIPROCAL LATTICE VECTORS COMPONENTS (ANGSTROM-1)
           X         Y         Z                  X         Y         Z
        0.00000   0.36792   0.36792            0.00000   0.36792   0.36792
        0.36792   0.00000   0.36792            0.37352   0.00552   0.36800
        0.36792   0.36792   0.00000            0.37352   0.36800   0.00552

                         ATOMIC FRACTIONAL COORDINATES
    ATOM       a        b        c              a        b        c
    1 H    -0.12333  0.35083 -0.23794       -0.12333  0.35083 -0.23794
    2 H     0.58876  0.11461  0.23794        0.58876  0.11461  0.23794
    3 H     0.12333 -0.11461  0.47415        0.12333 -0.11461  0.47415
    4 H    -0.58876 -0.35083 -0.47415       -0.58876 -0.35083 -0.47415
    5 H    -0.23794 -0.12333  0.35083       -0.23794 -0.12333  0.35083
    6 H     0.35083 -0.23794 -0.12333        0.35083 -0.23794 -0.12333
    7 H    -0.47415 -0.58876 -0.35083       -0.47415 -0.58876 -0.35083
    8 H     0.11461  0.23794  0.58876        0.11461  0.23794  0.58876
    9 H     0.23794  0.58876  0.11461        0.23794  0.58876  0.11461
   10 H    -0.11461  0.47415  0.12333       -0.11461  0.47415  0.12333
   11 H     0.47415  0.12333 -0.11461        0.47415  0.12333 -0.11461
   12 H    -0.35083 -0.47415 -0.58876       -0.35083 -0.47415 -0.58876
   13 H    -0.23793  0.35088 -0.12330       -0.23793  0.35088 -0.12330
   14 H     0.47417 -0.11464  0.12330        0.47417 -0.11464  0.12330
   15 H     0.23793  0.11464  0.58881        0.23793  0.11464  0.58881
   16 H    -0.47417 -0.35088 -0.58881       -0.47417 -0.35088 -0.58881
   17 H    -0.12330 -0.23793  0.35088       -0.12330 -0.23793  0.35088
   18 H     0.35088 -0.12330 -0.23793        0.35088 -0.12330 -0.23793
   19 H    -0.58881 -0.47417 -0.35088       -0.58881 -0.47417 -0.35088
   20 H    -0.11464  0.12330  0.47417       -0.11464  0.12330  0.47417
   21 H     0.12330  0.47417 -0.11464        0.12330  0.47417 -0.11464
   22 H     0.11464  0.58881  0.23793        0.11464  0.58881  0.23793
   23 H     0.58881  0.23793  0.11464        0.58881  0.23793  0.11464
   24 H    -0.35088 -0.58881 -0.47417       -0.35088 -0.58881 -0.47417
   25 H     0.43954  0.13529  0.51298        0.43954  0.13529  0.51298
   26 H    -0.37769 -0.07344 -0.51298       -0.37769 -0.07344 -0.51298
   27 H    -0.43954  0.07344 -0.30425       -0.43954  0.07344 -0.30425
   28 H     0.37769 -0.13529  0.30425        0.37769 -0.13529  0.30425
   29 H     0.51298  0.43954  0.13529        0.51298  0.43954  0.13529
   30 H     0.13529  0.51298  0.43954        0.13529  0.51298  0.43954
   31 H     0.30425  0.37769 -0.13529        0.30425  0.37769 -0.13529
   32 H    -0.07344 -0.51298 -0.37769       -0.07344 -0.51298 -0.37769
   33 H    -0.51298 -0.37769 -0.07344       -0.51298 -0.37769 -0.07344
   34 H     0.07344 -0.30425 -0.43954        0.07344 -0.30425 -0.43954
   35 H    -0.30425 -0.43954  0.07344       -0.30425 -0.43954  0.07344
   36 H    -0.13529  0.30425  0.37769       -0.13529  0.30425  0.37769
   37 H     0.48918  0.24640  0.48928        0.48918  0.24640  0.48928
   38 H    -0.24288 -0.00010 -0.48928       -0.24288 -0.00010 -0.48928
   39 H    -0.48918  0.00010 -0.24278       -0.48918  0.00010 -0.24278
   40 H     0.24288 -0.24640  0.24278        0.24288 -0.24640  0.24278
   41 H     0.48928  0.48918  0.24640        0.48928  0.48918  0.24640
   42 H     0.24640  0.48928  0.48918        0.24640  0.48928  0.48918
   43 H     0.24278  0.24288 -0.24640        0.24278  0.24288 -0.24640
   44 H    -0.00010 -0.48928 -0.24288       -0.00010 -0.48928 -0.24288
   45 H    -0.48928 -0.24288 -0.00010       -0.48928 -0.24288 -0.00010
   46 H     0.00010 -0.24278 -0.48918        0.00010 -0.24278 -0.48918
   47 H    -0.24278 -0.48918  0.00010       -0.24278 -0.48918  0.00010
   48 H    -0.24640  0.24278  0.24288       -0.24640  0.24278  0.24288
   49 H     0.51299  0.13539  0.43955        0.51299  0.13539  0.43955
   50 H    -0.30417  0.07343 -0.43955       -0.30417  0.07343 -0.43955
   51 H    -0.51299 -0.07343 -0.37760       -0.51299 -0.07343 -0.37760
   52 H     0.30417 -0.13539  0.37760        0.30417 -0.13539  0.37760
   53 H     0.43955  0.51299  0.13539        0.43955  0.51299  0.13539
   54 H     0.13539  0.43955  0.51299        0.13539  0.43955  0.51299
   55 H     0.37760  0.30417 -0.13539        0.37760  0.30417 -0.13539
   56 H     0.07343 -0.43955 -0.30417        0.07343 -0.43955 -0.30417
   57 H    -0.43955 -0.30417  0.07343       -0.43955 -0.30417  0.07343
   58 H    -0.07343 -0.37760 -0.51299       -0.07343 -0.37760 -0.51299
   59 H    -0.37760 -0.51299 -0.07343       -0.37760 -0.51299 -0.07343
   60 H    -0.13539  0.37760  0.30417       -0.13539  0.37760  0.30417
   61 ZN   -0.25003  0.24997  0.50000       -0.25003  0.24997  0.50000
   62 ZN   -0.74997 -0.24997  0.50000       -0.74997 -0.24997  0.50000
   63 ZN    0.50000 -0.25003  0.24997        0.50000 -0.25003  0.24997
   64 ZN    0.24997  0.50000 -0.25003        0.24997  0.50000 -0.25003
   65 ZN    0.50000 -0.74997 -0.24997        0.50000 -0.74997 -0.24997
   66 ZN   -0.24997  0.50000 -0.74997       -0.24997  0.50000 -0.74997
   67 C     0.61434  0.24425  0.61436        0.61434  0.24425  0.61436
   68 C    -0.37011 -0.00003 -0.61436       -0.37011 -0.00003 -0.61436
   69 C    -0.61434  0.00003 -0.37008       -0.61434  0.00003 -0.37008
   70 C     0.37011 -0.24425  0.37008        0.37011 -0.24425  0.37008
   71 C     0.61436  0.61434  0.24425        0.61436  0.61434  0.24425
   72 C     0.24425  0.61436  0.61434        0.24425  0.61436  0.61434
   73 C     0.37008  0.37011 -0.24425        0.37008  0.37011 -0.24425
   74 C    -0.00003 -0.61436 -0.37011       -0.00003 -0.61436 -0.37011
   75 C    -0.61436 -0.37011 -0.00003       -0.61436 -0.37011 -0.00003
   76 C     0.00003 -0.37008 -0.61434        0.00003 -0.37008 -0.61434
   77 C    -0.37008 -0.61434  0.00003       -0.37008 -0.61434  0.00003
   78 C    -0.24425  0.37008  0.37011       -0.24425  0.37008  0.37011
   79 C    -0.21014  0.32191 -0.26675       -0.21014  0.32191 -0.26675
   80 C     0.58867  0.05662  0.26675        0.58867  0.05662  0.26675
   81 C     0.21014 -0.05662  0.53205        0.21014 -0.05662  0.53205
   82 C    -0.58867 -0.32191 -0.53205       -0.58867 -0.32191 -0.53205
   83 C    -0.26675 -0.21014  0.32191       -0.26675 -0.21014  0.32191
   84 C     0.32191 -0.26675 -0.21014        0.32191 -0.26675 -0.21014
   85 C    -0.53205 -0.58867 -0.32191       -0.53205 -0.58867 -0.32191
   86 C     0.05662  0.26675  0.58867        0.05662  0.26675  0.58867
   87 C     0.26675  0.58867  0.05662        0.26675  0.58867  0.05662
   88 C    -0.05662  0.53205  0.21014       -0.05662  0.53205  0.21014
   89 C     0.53205  0.21014 -0.05662        0.53205  0.21014 -0.05662
   90 C    -0.32191 -0.53205 -0.58867       -0.32191 -0.53205 -0.58867
   91 C     0.50817  0.18722  0.50820        0.50817  0.18722  0.50820
   92 C    -0.32098 -0.00003 -0.50820       -0.32098 -0.00003 -0.50820
   93 C    -0.50817  0.00003 -0.32095       -0.50817  0.00003 -0.32095
   94 C     0.32098 -0.18722  0.32095        0.32098 -0.18722  0.32095
   95 C     0.50820  0.50817  0.18722        0.50820  0.50817  0.18722
   96 C     0.18722  0.50820  0.50817        0.18722  0.50820  0.50817
   97 C     0.32095  0.32098 -0.18722        0.32095  0.32098 -0.18722
   98 C    -0.00003 -0.50820 -0.32098       -0.00003 -0.50820 -0.32098
   99 C    -0.50820 -0.32098 -0.00003       -0.50820 -0.32098 -0.00003
  100 C     0.00003 -0.32095 -0.50817        0.00003 -0.32095 -0.50817
  101 C    -0.32095 -0.50817  0.00003       -0.32095 -0.50817  0.00003
  102 C    -0.18722  0.32095  0.32098       -0.18722  0.32095  0.32098
  103 N    -0.28567  0.27290 -0.37769       -0.28567  0.27290 -0.37769
  104 N     0.65059  0.09202  0.37769        0.65059  0.09202  0.37769
  105 N     0.28567 -0.09202  0.55857        0.28567 -0.09202  0.55857
  106 N    -0.65059 -0.27290 -0.55857       -0.65059 -0.27290 -0.55857
  107 N    -0.37769 -0.28567  0.27290       -0.37769 -0.28567  0.27290
  108 N     0.27290 -0.37769 -0.28567        0.27290 -0.37769 -0.28567
  109 N    -0.55857 -0.65059 -0.27290       -0.55857 -0.65059 -0.27290
  110 N     0.09202  0.37769  0.65059        0.09202  0.37769  0.65059
  111 N     0.37769  0.65059  0.09202        0.37769  0.65059  0.09202
  112 N    -0.09202  0.55857  0.28567       -0.09202  0.55857  0.28567
  113 N     0.55857  0.28567 -0.09202        0.55857  0.28567 -0.09202
  114 N    -0.27290 -0.55857 -0.65059       -0.27290 -0.55857 -0.65059
  115 C    -0.26676  0.32194 -0.21011       -0.26676  0.32194 -0.21011
  116 C     0.53205 -0.05665  0.21011        0.53205 -0.05665  0.21011
  117 C     0.26676  0.05665  0.58870        0.26676  0.05665  0.58870
  118 C    -0.53205 -0.32194 -0.58870       -0.53205 -0.32194 -0.58870
  119 C    -0.21011 -0.26676  0.32194       -0.21011 -0.26676  0.32194
  120 C     0.32194 -0.21011 -0.26676        0.32194 -0.21011 -0.26676
  121 C    -0.58870 -0.53205 -0.32194       -0.58870 -0.53205 -0.32194
  122 C    -0.05665  0.21011  0.53205       -0.05665  0.21011  0.53205
  123 C     0.21011  0.53205 -0.05665        0.21011  0.53205 -0.05665
  124 C     0.05665  0.58870  0.26676        0.05665  0.58870  0.26676
  125 C     0.58870  0.26676  0.05665        0.58870  0.26676  0.05665
  126 C    -0.32194 -0.58870 -0.53205       -0.32194 -0.58870 -0.53205
  127 N    -0.37770  0.27294 -0.28564       -0.37770  0.27294 -0.28564
  128 N     0.55858 -0.09207  0.28564        0.55858 -0.09207  0.28564
  129 N     0.37770  0.09207  0.65064        0.37770  0.09207  0.65064
  130 N    -0.55858 -0.27294 -0.65064       -0.55858 -0.27294 -0.65064
  131 N    -0.28564 -0.37770  0.27294       -0.28564 -0.37770  0.27294
  132 N     0.27294 -0.28564 -0.37770        0.27294 -0.28564 -0.37770
  133 N    -0.65064 -0.55858 -0.27294       -0.65064 -0.55858 -0.27294
  134 N    -0.09207  0.28564  0.55858       -0.09207  0.28564  0.55858
  135 N     0.28564  0.55858 -0.09207        0.28564  0.55858 -0.09207
  136 N     0.09207  0.65064  0.37770        0.09207  0.65064  0.37770
  137 N     0.65064  0.37770  0.09207        0.65064  0.37770  0.09207
  138 N    -0.27294 -0.65064 -0.55858       -0.27294 -0.65064 -0.55858

 %%%%%%%%%%%%%%%%%%%%%%%%%%%%%%%%%%%%%%%%%%%%%%%%%%%%%%%%%%%%%%%%%%%%%%%%%%%%%

            PHASE PROJECTED ALONG THE RECIPROCAL LATTICE VECTORS
                              B1         B2         B3
                     PHI  -0.000000  -0.064648  -0.064647

               PREFACTOR: |e|/(2.PI.VA)=  0.00102392E+10 (C/m**3)


 *******************************************************************************
 * CELL DEFORMATION
 *******************************************************************************

    ELASTIC STRAIN MATRIX (ADIMENSIONAL)

    1    0.0000000000    0.0000000000    0.0000000000
    2    0.0000000000    0.0000000000    0.0150000000
    3    0.0000000000    0.0150000000    0.0000000000

 LATTICE PARAMETERS (ANGSTROMS AND DEGREES) OF
 (1) ORIGINAL PRIMITIVE CELL
 (2) ORIGINAL CRYSTALLOGRAPHIC CELL
 (3) DEFORMED PRIMITIVE CELL
 (4) DEFORMED CRYSTALLOGRAPHIC CELL

            A           B           C        ALPHA       BETA        GAMMA         VOL
 (1)   14.789816   14.789816   14.789816  109.471221  109.471221  109.471221 2490.384483
 (2)   17.077808   17.077808   17.077808   90.000000   90.000000   90.000000 4980.768965
 (3)   14.938080   14.642291   14.642291  108.652765  109.472233  109.472233 2489.824146
 (4)   17.077808   17.079729   17.079729   88.281256   90.000000   90.000000 4979.648292

 * CELL DEFORMATION COMPLETE - NO. OF SYMMOPS   2
 *******************************************************************************
 LATTICE PARAMETERS (ANGSTROMS AND DEGREES) - BOHR = 0.5291772083 ANGSTROM
 PRIMITIVE CELL - CENTRING CODE 6/1 VOLUME=  2489.824146 - DENSITY  0.904 g/cm^3
         A              B              C           ALPHA      BETA       GAMMA 
    14.93808000    14.64229108    14.64229108   108.652765 109.472233 109.472233
 *******************************************************************************
 ATOMS IN THE ASYMMETRIC UNIT   70 - ATOMS IN THE UNIT CELL:  138
     ATOM                 X/A                 Y/B                 Z/C    
 *******************************************************************************
      1 T   1 H    -1.233252099462E-01  3.508272765322E-01 -2.379365303466E-01
      2 T   1 H    -4.112361931213E-01  1.146113204004E-01  2.379365303466E-01
      3 F   1 H     1.233252099462E-01 -1.146113204004E-01  4.741524864784E-01
      4 F   1 H     4.112361931213E-01 -3.508272765322E-01 -4.741524864784E-01
      5 T   1 H    -2.379365303466E-01 -1.233252099462E-01  3.508272765322E-01
      6 T   1 H     3.508272765322E-01 -2.379365303466E-01 -1.233252099462E-01
      7 T   1 H    -4.741524864784E-01  4.112361931213E-01 -3.508272765322E-01
      8 T   1 H     1.146113204004E-01  2.379365303466E-01 -4.112361931213E-01
      9 F   1 H     2.379365303466E-01 -4.112361931213E-01  1.146113204004E-01
     10 F   1 H    -1.146113204004E-01  4.741524864784E-01  1.233252099462E-01
     11 F   1 H     4.741524864784E-01  1.233252099462E-01 -1.146113204004E-01
     12 F   1 H    -3.508272765322E-01 -4.741524864784E-01  4.112361931213E-01
     13 T   1 H    -2.379334648179E-01  3.508762572584E-01 -1.232953463418E-01
     14 T   1 H     4.741716036002E-01 -1.146381184761E-01  1.232953463418E-01
     15 F   1 H     2.379334648179E-01  1.146381184761E-01 -4.111902779237E-01
     16 F   1 H    -4.741716036002E-01 -3.508762572584E-01  4.111902779237E-01
     17 T   1 H    -1.232953463418E-01 -2.379334648179E-01  3.508762572584E-01
     18 T   1 H     3.508762572584E-01 -1.232953463418E-01 -2.379334648179E-01
     19 T   1 H     4.111902779237E-01 -4.741716036002E-01 -3.508762572584E-01
     20 T   1 H    -1.146381184761E-01  1.232953463418E-01  4.741716036002E-01
     21 F   1 H     1.232953463418E-01  4.741716036002E-01 -1.146381184761E-01
     22 F   1 H     1.146381184761E-01 -4.111902779237E-01  2.379334648179E-01
     23 F   1 H    -4.111902779237E-01  2.379334648179E-01  1.146381184761E-01
     24 F   1 H    -3.508762572584E-01  4.111902779237E-01 -4.741716036002E-01
     25 T   1 H     4.395427702908E-01  1.352897835556E-01 -4.870187705424E-01
     26 T   1 H    -3.776914459020E-01 -7.343845916679E-02  4.870187705424E-01
     27 F   1 H    -4.395427702908E-01  7.343845916679E-02 -3.042529867352E-01
     28 F   1 H     3.776914459020E-01 -1.352897835556E-01  3.042529867352E-01
     29 T   1 H    -4.870187705424E-01  4.395427702908E-01  1.352897835556E-01
     30 T   1 H     1.352897835556E-01 -4.870187705424E-01  4.395427702908E-01
     31 T   1 H     3.042529867352E-01  3.776914459020E-01 -1.352897835556E-01
     32 T   1 H    -7.343845916679E-02  4.870187705424E-01 -3.776914459020E-01
     33 F   1 H     4.870187705424E-01 -3.776914459020E-01 -7.343845916679E-02
     34 F   1 H     7.343845916679E-02 -3.042529867352E-01 -4.395427702908E-01
     35 F   1 H    -3.042529867352E-01 -4.395427702908E-01  7.343845916679E-02
     36 F   1 H    -1.352897835556E-01  3.042529867352E-01  3.776914459020E-01
     37 T   1 H     4.891770294042E-01  2.463987420621E-01  4.892811595369E-01
     38 T   1 H    -2.428824174747E-01 -1.041301326985E-04 -4.892811595369E-01
     39 F   1 H    -4.891770294042E-01  1.041301326984E-04 -2.427782873420E-01
     40 F   1 H     2.428824174747E-01 -2.463987420621E-01  2.427782873420E-01
     41 T   1 H     4.892811595369E-01  4.891770294042E-01  2.463987420621E-01
     42 T   1 H     2.463987420621E-01  4.892811595369E-01  4.891770294042E-01
     43 T   1 H     2.427782873420E-01  2.428824174747E-01 -2.463987420621E-01
     44 T   1 H    -1.041301326984E-04 -4.892811595369E-01 -2.428824174747E-01
     45 F   1 H    -4.892811595369E-01 -2.428824174747E-01 -1.041301326985E-04
     46 F   1 H     1.041301326984E-04 -2.427782873420E-01 -4.891770294042E-01
     47 F   1 H    -2.427782873420E-01 -4.891770294042E-01  1.041301326984E-04
     48 F   1 H    -2.463987420621E-01  2.427782873420E-01  2.428824174747E-01
     49 T   1 H    -4.870142464867E-01  1.353868772969E-01  4.395521995445E-01
     50 T   1 H    -3.041653222476E-01  7.343355396872E-02 -4.395521995445E-01
     51 F   1 H     4.870142464867E-01 -7.343355396872E-02 -3.775988762164E-01
     52 F   1 H     3.041653222476E-01 -1.353868772969E-01  3.775988762164E-01
     53 T   1 H     4.395521995445E-01 -4.870142464867E-01  1.353868772969E-01
     54 T   1 H     1.353868772969E-01  4.395521995445E-01 -4.870142464867E-01
     55 T   1 H     3.775988762164E-01  3.041653222476E-01 -1.353868772969E-01
     56 T   1 H     7.343355396872E-02 -4.395521995445E-01 -3.041653222476E-01
     57 F   1 H    -4.395521995445E-01 -3.041653222476E-01  7.343355396872E-02
     58 F   1 H    -7.343355396872E-02 -3.775988762164E-01  4.870142464867E-01
     59 F   1 H    -3.775988762164E-01  4.870142464867E-01 -7.343355396872E-02
     60 F   1 H    -1.353868772969E-01  3.775988762164E-01  3.041653222476E-01
     61 T 230 ZN   -2.500260292244E-01  2.499739707756E-01 -5.000000000000E-01
     62 F 230 ZN    2.500260292244E-01 -2.499739707756E-01  5.000000000000E-01
     63 T 230 ZN    5.000000000000E-01 -2.500260292244E-01  2.499739707756E-01
     64 T 230 ZN    2.499739707756E-01  5.000000000000E-01 -2.500260292244E-01
     65 T 230 ZN    5.000000000000E-01  2.500260292244E-01 -2.499739707756E-01
     66 F 230 ZN   -2.499739707756E-01  5.000000000000E-01  2.500260292244E-01
     67 T   6 C    -3.856629571415E-01  2.442522359195E-01 -3.856366282857E-01
     68 T   6 C    -3.701111357948E-01 -2.632885578718E-05  3.856366282857E-01
     69 F   6 C     3.856629571415E-01  2.632885578710E-05 -3.700848069390E-01
     70 F   6 C     3.701111357948E-01 -2.442522359195E-01  3.700848069390E-01
     71 T   6 C    -3.856366282857E-01 -3.856629571415E-01  2.442522359195E-01
     72 T   6 C     2.442522359195E-01 -3.856366282857E-01 -3.856629571415E-01
     73 T   6 C     3.700848069390E-01  3.701111357948E-01 -2.442522359195E-01
     74 T   6 C    -2.632885578713E-05  3.856366282857E-01 -3.701111357948E-01
     75 F   6 C     3.856366282857E-01 -3.701111357948E-01 -2.632885578713E-05
     76 F   6 C     2.632885578713E-05 -3.700848069390E-01  3.856629571415E-01
     77 F   6 C    -3.700848069390E-01  3.856629571415E-01  2.632885578707E-05
     78 F   6 C    -2.442522359195E-01  3.700848069390E-01  3.701111357948E-01
     79 T   6 C    -2.101360054252E-01  3.219134415563E-01 -2.667549175214E-01
     80 T   6 C    -4.113316409224E-01  5.661891209619E-02  2.667549175214E-01
     81 F   6 C     2.101360054252E-01 -5.661891209619E-02 -4.679505530186E-01
     82 F   6 C     4.113316409224E-01 -3.219134415563E-01  4.679505530186E-01
     83 T   6 C    -2.667549175214E-01 -2.101360054252E-01  3.219134415563E-01
     84 T   6 C     3.219134415563E-01 -2.667549175214E-01 -2.101360054252E-01
     85 T   6 C     4.679505530186E-01  4.113316409224E-01 -3.219134415563E-01
     86 T   6 C     5.661891209619E-02  2.667549175214E-01 -4.113316409224E-01
     87 F   6 C     2.667549175214E-01 -4.113316409224E-01  5.661891209619E-02
     88 F   6 C    -5.661891209619E-02 -4.679505530186E-01  2.101360054252E-01
     89 F   6 C    -4.679505530186E-01  2.101360054252E-01 -5.661891209619E-02
     90 F   6 C    -3.219134415563E-01  4.679505530186E-01  4.113316409224E-01
     91 T   6 C    -4.918284545877E-01  1.872213749726E-01 -4.917953491984E-01
     92 T   6 C    -3.209832758290E-01 -3.310538931263E-05  4.917953491984E-01
     93 F   6 C     4.918284545877E-01  3.310538931246E-05 -3.209501704397E-01
     94 F   6 C     3.209832758290E-01 -1.872213749726E-01  3.209501704397E-01
     95 T   6 C    -4.917953491984E-01 -4.918284545877E-01  1.872213749726E-01
     96 T   6 C     1.872213749726E-01 -4.917953491984E-01 -4.918284545877E-01
     97 T   6 C     3.209501704397E-01  3.209832758290E-01 -1.872213749726E-01
     98 T   6 C    -3.310538931259E-05  4.917953491984E-01 -3.209832758290E-01
     99 F   6 C     4.917953491984E-01 -3.209832758290E-01 -3.310538931261E-05
    100 F   6 C     3.310538931259E-05 -3.209501704397E-01  4.918284545877E-01
    101 F   6 C    -3.209501704397E-01  4.918284545877E-01  3.310538931256E-05
    102 F   6 C    -1.872213749726E-01  3.209501704397E-01  3.209832758290E-01
    103 T   7 N    -2.856709901775E-01  2.729027367962E-01 -3.776909179806E-01
    104 T   7 N    -3.494063452232E-01  9.201992780309E-02  3.776909179806E-01
    105 F   7 N     2.856709901775E-01 -9.201992780309E-02 -4.414262730263E-01
    106 F   7 N     3.494063452232E-01 -2.729027367962E-01  4.414262730263E-01
    107 T   7 N    -3.776909179806E-01 -2.856709901775E-01  2.729027367962E-01
    108 T   7 N     2.729027367962E-01 -3.776909179806E-01 -2.856709901775E-01
    109 T   7 N     4.414262730263E-01  3.494063452232E-01 -2.729027367962E-01
    110 T   7 N     9.201992780309E-02  3.776909179806E-01 -3.494063452232E-01
    111 F   7 N     3.776909179806E-01 -3.494063452232E-01  9.201992780309E-02
    112 F   7 N    -9.201992780309E-02 -4.414262730263E-01  2.856709901775E-01
    113 F   7 N    -4.414262730263E-01  2.856709901775E-01 -9.201992780309E-02
    114 F   7 N    -2.729027367962E-01  4.414262730263E-01  3.494063452232E-01
    115 T   6 C    -2.667638950526E-01  3.219364422761E-01 -2.101113462834E-01
    116 T   6 C    -4.679522114404E-01 -5.665254876919E-02  2.101113462834E-01
    117 F   6 C     2.667638950526E-01  5.665254876919E-02 -4.112996626713E-01
    118 F   6 C     4.679522114404E-01 -3.219364422761E-01  4.112996626713E-01
    119 T   6 C    -2.101113462834E-01 -2.667638950526E-01  3.219364422761E-01
    120 T   6 C     3.219364422761E-01 -2.101113462834E-01 -2.667638950526E-01
    121 T   6 C     4.112996626713E-01  4.679522114404E-01 -3.219364422761E-01
    122 T   6 C    -5.665254876919E-02  2.101113462834E-01 -4.679522114404E-01
    123 F   6 C     2.101113462834E-01 -4.679522114404E-01 -5.665254876919E-02
    124 F   6 C     5.665254876919E-02 -4.112996626713E-01  2.667638950526E-01
    125 F   6 C    -4.112996626713E-01  2.667638950526E-01  5.665254876919E-02
    126 F   6 C    -3.219364422761E-01  4.112996626713E-01  4.679522114404E-01
    127 T   7 N    -3.777007111251E-01  2.729401194252E-01 -2.856353104913E-01
    128 T   7 N    -4.414245700835E-01 -9.206540063377E-02  2.856353104913E-01
    129 F   7 N     3.777007111251E-01  9.206540063377E-02 -3.493591694497E-01
    130 F   7 N     4.414245700835E-01 -2.729401194252E-01  3.493591694497E-01
    131 T   7 N    -2.856353104913E-01 -3.777007111251E-01  2.729401194252E-01
    132 T   7 N     2.729401194252E-01 -2.856353104913E-01 -3.777007111251E-01
    133 T   7 N     3.493591694497E-01  4.414245700835E-01 -2.729401194252E-01
    134 T   7 N    -9.206540063377E-02  2.856353104913E-01 -4.414245700835E-01
    135 F   7 N     2.856353104913E-01 -4.414245700835E-01 -9.206540063377E-02
    136 F   7 N     9.206540063377E-02 -3.493591694497E-01  3.777007111251E-01
    137 F   7 N    -3.493591694497E-01  3.777007111251E-01  9.206540063377E-02
    138 F   7 N    -2.729401194252E-01  3.493591694497E-01  4.414245700835E-01

 TRANSFORMATION MATRIX PRIMITIVE-CRYSTALLOGRAPHIC CELL
  0.0000  1.0000  1.0000  1.0000  0.0000  1.0000  1.0000  1.0000  0.0000

 *******************************************************************************
 CRYSTALLOGRAPHIC CELL (VOLUME=       4979.64829203)
         A              B              C           ALPHA      BETA       GAMMA 
    17.07780823    17.07972937    17.07972937    88.281256  90.000000  90.000000

 COORDINATES IN THE CRYSTALLOGRAPHIC CELL
     ATOM                 X/A                 Y/B                 Z/C    
 *******************************************************************************
      1 T   1 H     1.181079780659E-01 -3.560445084125E-01  2.327192984663E-01
      2 T   1 H    -1.181079780659E-01  3.560445084125E-01  2.327192984663E-01
      3 F   1 H     1.181079780659E-01  3.560445084125E-01 -2.327192984663E-01
      4 F   1 H    -1.181079780659E-01 -3.560445084125E-01 -2.327192984663E-01
      5 T   1 H     2.327192984663E-01  1.181079780659E-01 -3.560445084125E-01
      6 T   1 H    -3.560445084125E-01  2.327192984663E-01  1.181079780659E-01
      7 T   1 H    -2.327192984663E-01 -1.181079780659E-01 -3.560445084125E-01
      8 T   1 H     3.560445084125E-01  2.327192984663E-01 -1.181079780659E-01
      9 F   1 H     2.327192984663E-01 -1.181079780659E-01  3.560445084125E-01
     10 F   1 H     3.560445084125E-01 -2.327192984663E-01  1.181079780659E-01
     11 F   1 H    -2.327192984663E-01  1.181079780659E-01  3.560445084125E-01
     12 F   1 H    -3.560445084125E-01 -2.327192984663E-01 -1.181079780659E-01
     13 T   1 H     2.327571878672E-01 -3.560525342091E-01  1.181190693911E-01
     14 T   1 H    -2.327571878672E-01  3.560525342091E-01  1.181190693911E-01
     15 F   1 H     2.327571878672E-01  3.560525342091E-01 -1.181190693911E-01
     16 F   1 H    -2.327571878672E-01 -3.560525342091E-01 -1.181190693911E-01
     17 T   1 H     1.181190693911E-01  2.327571878672E-01 -3.560525342091E-01
     18 T   1 H    -3.560525342091E-01  1.181190693911E-01  2.327571878672E-01
     19 T   1 H    -1.181190693911E-01 -2.327571878672E-01 -3.560525342091E-01
     20 T   1 H     3.560525342091E-01  1.181190693911E-01 -2.327571878672E-01
     21 F   1 H     1.181190693911E-01 -2.327571878672E-01  3.560525342091E-01
     22 F   1 H     3.560525342091E-01 -1.181190693911E-01  2.327571878672E-01
     23 F   1 H    -1.181190693911E-01  2.327571878672E-01  3.560525342091E-01
     24 F   1 H    -3.560525342091E-01 -1.181190693911E-01 -2.327571878672E-01
     25 T   1 H     1.043641213612E-01  4.086171080964E-01  3.092566219440E-02
     26 T   1 H    -1.043641213612E-01 -4.086171080964E-01  3.092566219440E-02
     27 F   1 H     1.043641213612E-01 -4.086171080964E-01 -3.092566219440E-02
     28 F   1 H    -1.043641213612E-01  4.086171080964E-01 -3.092566219440E-02
     29 T   1 H     3.092566219440E-02  1.043641213612E-01  4.086171080964E-01
     30 T   1 H     4.086171080964E-01  3.092566219440E-02  1.043641213612E-01
     31 T   1 H    -3.092566219440E-02 -1.043641213612E-01  4.086171080964E-01
     32 T   1 H    -4.086171080964E-01  3.092566219440E-02 -1.043641213612E-01
     33 F   1 H     3.092566219440E-02 -1.043641213612E-01 -4.086171080964E-01
     34 F   1 H    -4.086171080964E-01 -3.092566219440E-02  1.043641213612E-01
     35 F   1 H    -3.092566219440E-02  1.043641213612E-01 -4.086171080964E-01
     36 F   1 H     4.086171080964E-01 -3.092566219440E-02 -1.043641213612E-01
     37 T   1 H     1.232514360974E-01  3.660297234394E-01  1.231473059647E-01
     38 T   1 H    -1.232514360974E-01 -3.660297234394E-01  1.231473059647E-01
     39 F   1 H     1.232514360974E-01 -3.660297234394E-01 -1.231473059647E-01
     40 F   1 H    -1.232514360974E-01  3.660297234394E-01 -1.231473059647E-01
     41 T   1 H     1.231473059647E-01  1.232514360974E-01  3.660297234394E-01
     42 T   1 H     3.660297234394E-01  1.231473059647E-01  1.232514360974E-01
     43 T   1 H    -1.231473059647E-01 -1.232514360974E-01  3.660297234394E-01
     44 T   1 H    -3.660297234394E-01  1.231473059647E-01 -1.232514360974E-01
     45 F   1 H     1.231473059647E-01 -1.232514360974E-01 -3.660297234394E-01
     46 F   1 H    -3.660297234394E-01 -1.231473059647E-01  1.232514360974E-01
     47 F   1 H    -1.231473059647E-01  1.232514360974E-01 -3.660297234394E-01
     48 F   1 H     3.660297234394E-01 -1.231473059647E-01 -1.232514360974E-01
     49 T   1 H     3.097666166408E-02  4.085755378805E-01  1.044102156328E-01
     50 T   1 H    -3.097666166408E-02 -4.085755378805E-01  1.044102156328E-01
     51 F   1 H     3.097666166408E-02 -4.085755378805E-01 -1.044102156328E-01
     52 F   1 H    -3.097666166408E-02  4.085755378805E-01 -1.044102156328E-01
     53 T   1 H     1.044102156328E-01  3.097666166408E-02  4.085755378805E-01
     54 T   1 H     4.085755378805E-01  1.044102156328E-01  3.097666166408E-02
     55 T   1 H    -1.044102156328E-01 -3.097666166408E-02  4.085755378805E-01
     56 T   1 H    -4.085755378805E-01  1.044102156328E-01 -3.097666166408E-02
     57 F   1 H     1.044102156328E-01 -3.097666166408E-02 -4.085755378805E-01
     58 F   1 H    -4.085755378805E-01 -1.044102156328E-01  3.097666166408E-02
     59 F   1 H    -1.044102156328E-01  3.097666166408E-02 -4.085755378805E-01
     60 F   1 H     4.085755378805E-01 -1.044102156328E-01 -3.097666166408E-02
     61 T 230 ZN    5.000000000000E-01  1.301042606983E-18 -2.500260292244E-01
     62 F 230 ZN    5.000000000000E-01  3.469446951954E-18  2.500260292244E-01
     63 T 230 ZN   -2.500260292244E-01 -5.000000000000E-01 -2.602085213965E-18
     64 T 230 ZN   -2.752131715785E-17 -2.500260292244E-01 -5.000000000000E-01
     65 T 230 ZN    2.500260292244E-01 -5.000000000000E-01 -5.724587470723E-17
     66 F 230 ZN    0.000000000000E+00  2.500260292244E-01 -5.000000000000E-01
     67 T   6 C     1.221392823876E-01  4.922240893267E-01  1.221129535318E-01
     68 T   6 C    -1.221392823876E-01 -4.922240893267E-01  1.221129535318E-01
     69 F   6 C     1.221392823876E-01 -4.922240893267E-01 -1.221129535318E-01
     70 F   6 C    -1.221392823876E-01  4.922240893267E-01 -1.221129535318E-01
     71 T   6 C     1.221129535318E-01  1.221392823876E-01  4.922240893267E-01
     72 T   6 C     4.922240893267E-01  1.221129535318E-01  1.221392823876E-01
     73 T   6 C    -1.221129535318E-01 -1.221392823876E-01  4.922240893267E-01
     74 T   6 C    -4.922240893267E-01  1.221129535318E-01 -1.221392823876E-01
     75 F   6 C     1.221129535318E-01 -1.221392823876E-01 -4.922240893267E-01
     76 F   6 C    -4.922240893267E-01 -1.221129535318E-01  1.221392823876E-01
     77 F   6 C    -1.221129535318E-01  1.221392823876E-01 -4.922240893267E-01
     78 F   6 C     4.922240893267E-01 -1.221129535318E-01 -1.221392823876E-01
     79 T   6 C     1.326472647300E-01 -3.994021822514E-01  1.892661768262E-01
     80 T   6 C    -1.326472647300E-01  3.994021822514E-01  1.892661768262E-01
     81 F   6 C     1.326472647300E-01  3.994021822514E-01 -1.892661768262E-01
     82 F   6 C    -1.326472647300E-01 -3.994021822514E-01 -1.892661768262E-01
     83 T   6 C     1.892661768262E-01  1.326472647300E-01 -3.994021822514E-01
     84 T   6 C    -3.994021822514E-01  1.892661768262E-01  1.326472647300E-01
     85 T   6 C    -1.892661768262E-01 -1.326472647300E-01 -3.994021822514E-01
     86 T   6 C     3.994021822514E-01  1.892661768262E-01 -1.326472647300E-01
     87 F   6 C     1.892661768262E-01 -1.326472647300E-01  3.994021822514E-01
     88 F   6 C     3.994021822514E-01 -1.892661768262E-01  1.326472647300E-01
     89 F   6 C    -1.892661768262E-01  1.326472647300E-01  3.994021822514E-01
     90 F   6 C    -3.994021822514E-01 -1.892661768262E-01 -1.326472647300E-01
     91 T   6 C     9.362724018096E-02  4.145774106206E-01  9.359413479164E-02
     92 T   6 C    -9.362724018096E-02 -4.145774106206E-01  9.359413479164E-02
     93 F   6 C     9.362724018096E-02 -4.145774106206E-01 -9.359413479164E-02
     94 F   6 C    -9.362724018096E-02  4.145774106206E-01 -9.359413479164E-02
     95 T   6 C     9.359413479164E-02  9.362724018096E-02  4.145774106206E-01
     96 T   6 C     4.145774106206E-01  9.359413479164E-02  9.362724018096E-02
     97 T   6 C    -9.359413479164E-02 -9.362724018096E-02  4.145774106206E-01
     98 T   6 C    -4.145774106206E-01  9.359413479164E-02 -9.362724018096E-02
     99 F   6 C     9.359413479164E-02 -9.362724018096E-02 -4.145774106206E-01
    100 F   6 C    -4.145774106206E-01 -9.359413479164E-02  9.362724018096E-02
    101 F   6 C    -9.359413479164E-02  9.362724018096E-02 -4.145774106206E-01
    102 F   6 C     4.145774106206E-01 -9.359413479164E-02 -9.362724018096E-02
    103 T   7 N     9.044140449654E-02 -4.681323224772E-01  1.824613322996E-01
    104 T   7 N    -9.044140449654E-02  4.681323224772E-01  1.824613322996E-01
    105 F   7 N     9.044140449654E-02  4.681323224772E-01 -1.824613322996E-01
    106 F   7 N    -9.044140449654E-02 -4.681323224772E-01 -1.824613322996E-01
    107 T   7 N     1.824613322996E-01  9.044140449654E-02 -4.681323224772E-01
    108 T   7 N    -4.681323224772E-01  1.824613322996E-01  9.044140449654E-02
    109 T   7 N    -1.824613322996E-01 -9.044140449654E-02 -4.681323224772E-01
    110 T   7 N     4.681323224772E-01  1.824613322996E-01 -9.044140449654E-02
    111 F   7 N     1.824613322996E-01 -9.044140449654E-02  4.681323224772E-01
    112 F   7 N     4.681323224772E-01 -1.824613322996E-01  9.044140449654E-02
    113 F   7 N    -1.824613322996E-01  9.044140449654E-02  4.681323224772E-01
    114 F   7 N    -4.681323224772E-01 -1.824613322996E-01 -9.044140449654E-02
    115 T   6 C     1.892944955227E-01 -3.994058418061E-01  1.326419467535E-01
    116 T   6 C    -1.892944955227E-01  3.994058418061E-01  1.326419467535E-01
    117 F   6 C     1.892944955227E-01  3.994058418061E-01 -1.326419467535E-01
    118 F   6 C    -1.892944955227E-01 -3.994058418061E-01 -1.326419467535E-01
    119 T   6 C     1.326419467535E-01  1.892944955227E-01 -3.994058418061E-01
    120 T   6 C    -3.994058418061E-01  1.326419467535E-01  1.892944955227E-01
    121 T   6 C    -1.326419467535E-01 -1.892944955227E-01 -3.994058418061E-01
    122 T   6 C     3.994058418061E-01  1.326419467535E-01 -1.892944955227E-01
    123 F   6 C     1.326419467535E-01 -1.892944955227E-01  3.994058418061E-01
    124 F   6 C     3.994058418061E-01 -1.326419467535E-01  1.892944955227E-01
    125 F   6 C    -1.326419467535E-01  1.892944955227E-01  3.994058418061E-01
    126 F   6 C    -3.994058418061E-01 -1.326419467535E-01 -1.892944955227E-01
    127 T   7 N     1.825027600295E-01 -4.681380705208E-01  9.043735939573E-02
    128 T   7 N    -1.825027600295E-01  4.681380705208E-01  9.043735939573E-02
    129 F   7 N     1.825027600295E-01  4.681380705208E-01 -9.043735939573E-02
    130 F   7 N    -1.825027600295E-01 -4.681380705208E-01 -9.043735939573E-02
    131 T   7 N     9.043735939573E-02  1.825027600295E-01 -4.681380705208E-01
    132 T   7 N    -4.681380705208E-01  9.043735939573E-02  1.825027600295E-01
    133 T   7 N    -9.043735939573E-02 -1.825027600295E-01 -4.681380705208E-01
    134 T   7 N     4.681380705208E-01  9.043735939573E-02 -1.825027600295E-01
    135 F   7 N     9.043735939573E-02 -1.825027600295E-01  4.681380705208E-01
    136 F   7 N     4.681380705208E-01 -9.043735939573E-02  1.825027600295E-01
    137 F   7 N    -9.043735939573E-02  1.825027600295E-01  4.681380705208E-01
    138 F   7 N    -4.681380705208E-01 -9.043735939573E-02 -1.825027600295E-01

 T = ATOM BELONGING TO THE ASYMMETRIC UNIT

 ****    2 SYMMOPS - TRANSLATORS IN FRACTIONAL UNITS
 **** MATRICES AND TRANSLATORS IN THE CRYSTALLOGRAPHIC REFERENCE FRAME
   V INV                    ROTATION MATRICES                   TRANSLATORS
   1   1  1.00  0.00  0.00  0.00  1.00  0.00  0.00  0.00  1.00  0.00  0.00  0.00
   2   2 -1.00  0.00  0.00 -1.00  0.00  1.00 -1.00  1.00  0.00  0.00  0.00  0.00

 DIRECT LATTICE VECTORS CARTESIAN COMPONENTS (ANGSTROM)
          X                    Y                    Z
  -0.853890411410E+01   0.866698767581E+01   0.866698767581E+01
   0.853890411410E+01  -0.841082055239E+01   0.841082055239E+01
   0.853890411410E+01   0.841082055239E+01  -0.841082055239E+01


 CARTESIAN COORDINATES - PRIMITIVE CELL
 *******************************************************************************
 *      ATOM          X(ANGSTROM)         Y(ANGSTROM)         Z(ANGSTROM)
 *******************************************************************************
    1     1 H     2.017025399630E+00 -6.020844802119E+00  3.883128652677E+00
    2     1 H    -2.017025399630E+00  6.140074868625E+00  4.065542447739E+00
    3     1 H     2.017025399630E+00  6.020844802119E+00 -3.883128652677E+00
    4     1 H    -2.017025399630E+00 -6.140074868625E+00 -4.065542447739E+00
    5     1 H     3.974335550208E+00  1.925818502099E+00 -6.050204454378E+00
    6     1 H    -6.080459835372E+00  4.004590931202E+00  2.076640432883E+00
    7     1 H    -3.974335550208E+00 -2.108232297161E+00 -6.110715216366E+00
    8     1 H     6.080459835372E+00  3.944080169214E+00 -1.957410366377E+00
    9     1 H     3.974335550208E+00 -1.925818502099E+00  6.050204454378E+00
   10     1 H     6.080459835372E+00 -3.944080169214E+00  1.957410366377E+00
   11     1 H    -3.974335550208E+00  2.108232297161E+00  6.110715216366E+00
   12     1 H    -6.080459835372E+00 -4.004590931202E+00 -2.076640432883E+00
   13     1 H     3.974982618132E+00 -6.050338676160E+00  1.926005861679E+00
   14     1 H    -3.974982618132E+00  6.110855120614E+00  2.108423768631E+00
   15     1 H     3.974982618132E+00  6.050338676160E+00 -1.926005861679E+00
   16     1 H    -3.974982618132E+00 -6.110855120614E+00 -2.108423768631E+00
   17     1 H     2.017214815155E+00  3.883773664656E+00 -6.020972159115E+00
   18     1 H    -6.080596898387E+00  2.076839554427E+00  4.005240840359E+00
   19     1 H    -2.017214815155E+00 -4.066191571608E+00 -6.140221637659E+00
   20     1 H     6.080596898387E+00  1.957590075883E+00 -3.944724395905E+00
   21     1 H     2.017214815155E+00 -3.883773664656E+00  6.020972159115E+00
   22     1 H     6.080596898387E+00 -1.957590075883E+00  3.944724395905E+00
   23     1 H    -2.017214815155E+00  4.066191571608E+00  6.140221637659E+00
   24     1 H    -6.080596898387E+00 -2.076839554427E+00 -4.005240840359E+00
   25     1 H     1.782310450511E+00  6.986206748756E+00  6.328167974485E-01
   26     1 H    -1.782310450511E+00 -6.970362472908E+00  4.234682591235E-01
   27     1 H     1.782310450511E+00 -6.986206748756E+00 -6.328167974485E-01
   28     1 H    -1.782310450511E+00  6.970362472908E+00 -4.234682591235E-01
   29     1 H     5.281425282860E-01  1.886984719673E+00  7.005019267590E+00
   30     1 H     6.978284610832E+00  5.548771850437E-01  1.790232588435E+00
   31     1 H    -5.281425282860E-01 -1.677636181349E+00  6.951549954074E+00
   32     1 H    -6.978284610832E+00  5.014078715283E-01 -1.774388312587E+00
   33     1 H     5.281425282860E-01 -1.886984719673E+00 -7.005019267590E+00
   34     1 H    -6.978284610832E+00 -5.014078715283E-01  1.774388312587E+00
   35     1 H    -5.281425282860E-01  1.677636181349E+00 -6.951549954074E+00
   36     1 H     6.978284610832E+00 -5.548771850437E-01 -1.790232588435E+00
   37     1 H     2.104864389522E+00  6.282531713846E+00  2.196850856426E+00
   38     1 H    -2.104864389522E+00 -6.219439131594E+00  2.009321293744E+00
   39     1 H     2.104864389522E+00 -6.282531713846E+00 -2.196850856426E+00
   40     1 H    -2.104864389522E+00  6.219439131594E+00 -2.009321293744E+00
   41     1 H     2.103086075085E+00  2.198629170863E+00  6.282558388563E+00
   42     1 H     6.250985422720E+00  2.134659040928E+00  2.136410680648E+00
   43     1 H    -2.103086075085E+00 -2.011099608181E+00  6.219412456877E+00
   44     1 H    -6.250985422720E+00  2.071513109242E+00 -2.073318098396E+00
   45     1 H     2.103086075085E+00 -2.198629170863E+00 -6.282558388563E+00
   46     1 H    -6.250985422720E+00 -2.071513109242E+00  2.073318098396E+00
   47     1 H    -2.103086075085E+00  2.011099608181E+00 -6.219412456877E+00
   48     1 H     6.250985422720E+00 -2.134659040928E+00 -2.136410680648E+00
   49     1 H     5.290134874490E-01  7.004321147251E+00  1.887761259882E+00
   50     1 H    -5.290134874490E-01 -6.950828218061E+00  1.678434019402E+00
   51     1 H     5.290134874490E-01 -7.004321147251E+00 -1.887761259882E+00
   52     1 H    -5.290134874490E-01  6.950828218061E+00 -1.678434019402E+00
   53     1 H     1.783097639642E+00  6.336771076888E-01  6.985509884968E+00
   54     1 H     6.977574682656E+00  1.791032841954E+00  5.557599520436E-01
   55     1 H    -1.783097639642E+00 -4.243498672092E-01  6.969639480344E+00
   56     1 H    -6.977574682656E+00  1.775162437330E+00 -5.022670228544E-01
   57     1 H     1.783097639642E+00 -6.336771076888E-01 -6.985509884968E+00
   58     1 H    -6.977574682656E+00 -1.775162437330E+00  5.022670228544E-01
   59     1 H    -1.783097639642E+00  4.243498672092E-01 -6.969639480344E+00
   60     1 H     6.977574682656E+00 -1.791032841954E+00 -5.557599520436E-01
   61   230 ZN    8.538904114100E+00 -6.404844868730E-02 -4.269896579153E+00
   62   230 ZN    8.538904114100E+00 -1.921186747357E-01 -1.280791164905E+01
   63   230 ZN   -4.269896579153E+00  8.538904114100E+00  1.280835617115E-01
   64   230 ZN   -4.700037766092E-16 -4.141813017441E+00  8.474855665413E+00
   65   230 ZN   -1.280791164905E+01  8.538904114100E+00  1.280835617115E-01
   66   230 ZN    0.000000000000E+00 -1.267982808734E+01  8.346785439364E+00
   67     6 C     2.085871241746E+00  8.437389926860E+00  2.211513231638E+00
   68     6 C    -2.085871241746E+00 -8.374827278782E+00  1.959329973554E+00
   69     6 C     2.085871241746E+00 -8.437389926860E+00 -2.211513231638E+00
   70     6 C    -2.085871241746E+00  8.374827278782E+00 -1.959329973554E+00
   71     6 C     2.085421602596E+00  2.211962870788E+00  8.437396671447E+00
   72     6 C     8.406108602821E+00  2.116709671222E+00  2.117152565785E+00
   73     6 C    -2.085421602596E+00 -1.959779612704E+00  8.374820534195E+00
   74     6 C    -8.406108602821E+00  2.054133533970E+00 -2.054589917707E+00
   75     6 C     2.085421602596E+00 -2.211962870788E+00 -8.437396671447E+00
   76     6 C    -8.406108602821E+00 -2.054133533970E+00  2.054589917707E+00
   77     6 C    -2.085421602596E+00  1.959779612704E+00 -8.374820534195E+00
   78     6 C     8.406108602821E+00 -2.116709671222E+00 -2.117152565785E+00
   79     6 C     2.265324549055E+00 -6.772430102335E+00  3.129937763807E+00
   80     6 C    -2.265324549055E+00  6.869397646493E+00  3.334565180039E+00
   81     6 C     2.265324549055E+00  6.772430102335E+00 -3.129937763807E+00
   82     6 C    -2.265324549055E+00 -6.869397646493E+00 -3.334565180039E+00
   83     6 C     3.232251471923E+00  2.163010840939E+00 -6.786934006178E+00
   84     6 C    -6.820913874414E+00  3.266231340159E+00  2.313808321134E+00
   85     6 C    -3.232251471923E+00 -2.367638257171E+00 -6.854893742650E+00
   86     6 C     6.820913874414E+00  3.198271603687E+00 -2.216840776976E+00
   87     6 C     3.232251471923E+00 -2.163010840939E+00  6.786934006178E+00
   88     6 C     6.820913874414E+00 -3.198271603687E+00  2.216840776976E+00
   89     6 C    -3.232251471923E+00  2.367638257171E+00  6.854893742650E+00
   90     6 C    -6.820913874414E+00 -3.266231340159E+00 -2.313808321134E+00
   91     6 C     1.598948052746E+00  7.104049254602E+00  1.704583787971E+00
   92     6 C    -1.598948052746E+00 -7.056097774044E+00  1.492181582541E+00
   93     6 C     1.598948052746E+00 -7.104049254602E+00 -1.704583787971E+00
   94     6 C    -1.598948052746E+00  7.056097774044E+00 -1.492181582541E+00
   95     6 C     1.598382685256E+00  1.705149155461E+00  7.104057735114E+00
   96     6 C     7.080073514323E+00  1.622366906047E+00  1.622923793025E+00
   97     6 C    -1.598382685256E+00 -1.492746950031E+00  7.056089293532E+00
   98     6 C    -7.080073514323E+00  1.574398464465E+00 -1.574972312467E+00
   99     6 C     1.598382685256E+00 -1.705149155461E+00 -7.104057735114E+00
  100     6 C    -7.080073514323E+00 -1.574398464465E+00  1.574972312467E+00
  101     6 C    -1.598382685256E+00  1.492746950031E+00 -7.056089293532E+00
  102     6 C     7.080073514323E+00 -1.622366906047E+00 -1.622923793025E+00
  103     7 N     1.544540961881E+00 -7.947933434056E+00  2.996119531645E+00
  104     7 N    -1.544540961881E+00  8.041414623318E+00  3.235959752505E+00
  105     7 N     1.544540961881E+00  7.947933434056E+00 -2.996119531645E+00
  106     7 N    -1.544540961881E+00 -8.041414623318E+00 -3.235959752505E+00
  107     7 N     3.116039642075E+00  1.424620851451E+00 -7.971505914259E+00
  108     7 N    -7.994674028687E+00  3.139207756503E+00  1.591281556512E+00
  109     7 N    -3.116039642075E+00 -1.664461072311E+00 -8.017842143115E+00
  110     7 N     7.994674028687E+00  3.092871527647E+00 -1.497800367250E+00
  111     7 N     3.116039642075E+00 -1.424620851451E+00  7.971505914259E+00
  112     7 N     7.994674028687E+00 -3.092871527647E+00  1.497800367250E+00
  113     7 N    -3.116039642075E+00  1.664461072311E+00  8.017842143115E+00
  114     7 N    -7.994674028687E+00 -3.139207756503E+00 -1.591281556512E+00
  115     6 C     3.232735093190E+00 -6.786997865642E+00  2.162919084097E+00
  116     6 C    -3.232735093190E+00  6.854954877532E+00  2.367548375245E+00
  117     6 C     3.232735093190E+00  6.786997865642E+00 -2.162919084097E+00
  118     6 C    -3.232735093190E+00 -6.854954877532E+00 -2.367548375245E+00
  119     6 C     2.265233729671E+00  3.130420447616E+00 -6.772485345189E+00
  120     6 C    -6.820976371587E+00  2.313724756069E+00  3.266713599135E+00
  121     6 C    -2.265233729671E+00 -3.335049738764E+00 -6.869467397985E+00
  122     6 C     6.820976371587E+00  2.216742703273E+00 -3.198756587245E+00
  123     6 C     2.265233729671E+00 -3.130420447616E+00  6.772485345189E+00
  124     6 C     6.820976371587E+00 -2.216742703273E+00  3.198756587245E+00
  125     6 C    -2.265233729671E+00  3.335049738764E+00  6.869467397985E+00
  126     6 C    -6.820976371587E+00 -2.313724756069E+00 -3.266713599135E+00
  127     7 N     3.116747136901E+00 -7.971605114468E+00  1.424550297535E+00
  128     7 N    -3.116747136901E+00  8.017939270880E+00  1.664393463315E+00
  129     7 N     3.116747136901E+00  7.971605114468E+00 -1.424550297535E+00
  130     7 N    -3.116747136901E+00 -8.017939270880E+00 -1.664393463315E+00
  131     7 N     1.544471880425E+00  2.996825554011E+00 -7.948020985620E+00
  132     7 N    -7.994772192674E+00  1.591223087479E+00  3.139914215107E+00
  133     7 N    -1.544471880425E+00 -3.236668719791E+00 -8.041523399728E+00
  134     7 N     7.994772192674E+00  1.497720673371E+00 -3.093580058695E+00
  135     7 N     1.544471880425E+00 -2.996825554011E+00  7.948020985620E+00
  136     7 N     7.994772192674E+00 -1.497720673371E+00  3.093580058695E+00
  137     7 N    -1.544471880425E+00  3.236668719791E+00  8.041523399728E+00
  138     7 N    -7.994772192674E+00 -1.591223087479E+00 -3.139914215107E+00
 INFORMATION **** EXCBUF **** EXCH. BIPO BUFFER: WORDS USED =     4000000
 WARNING **** EXCBUF **** EXCH. BIPO BUFFER TOO SMALL - TO AVOID I/O SET EXCHSIZE =     8554662

 DFT PARAMETERS

     ATOM       ELECTRONS   NET CHARGE   R(ANGSTROM)
   1   1  H       1.0000      0.0000     1.11000000
  61 230  ZN     20.0000      0.0000     1.37000000
  67   6  C       6.0000      0.0000     0.77000000
 103   7  N       7.0000      0.0000     0.74000000

 SIZE OF GRID=    3891926
 TTTTTTTTTTTTTTTTTTTTTTTTTTTTTT MAKE_GRID2  TELAPSE    11949.41 TCPU     8390.37
 BECKE WEIGHT FUNCTION
 RADSAFE =     2.00
 TOLERANCES - DENSITY:10**- 6; POTENTIAL:10**- 9; GRID WGT:10**-14

 RADIAL INTEGRATION  - INTERVALS (POINTS,UPPER LIMIT):            1( 99,  4.0*R)

 ANGULAR INTEGRATION - INTERVALS (ACCURACY LEVEL [N. POINTS] UPPER LIMIT):
  1(  6[ 146]   0.2)  2( 11[ 302]   0.5)  3( 14[ 590]   0.9)  4( 18[1454]   3.5)
  5( 14[ 590]9999.0)
 EEEEEEEEEE INT_CALC TERMINATION  DATE 04 05 2020 TIME 14:04:23.4

 *******************************************************************************
 ZIF8_60degree                                                                   
 CRYSTAL - SCF - TYPE OF CALCULATION :  RESTRICTED CLOSED SHELL
 *******************************************************************************

 CAPPA:IS1  2;IS2  2;IS3  2; K PTS MONK NET   6; SYMMOPS:K SPACE   4;G SPACE   2

 TTTTTTTTTTTTTTTTTTTTTTTTTTTTTT SDIK        TELAPSE    11954.84 TCPU     8394.41

 INFORMATION FROM INTEGRAL EVALUATION

 RESTART FROM A PREVIOUS DENSITY MATRIX - DEP ACTIVE
 NUMBER OF COUPLE SETS (NEW, OLD, FOUND):   99978   99978   99978
 NUMBER OF IRREDUCIBLE G VECTORS        :  407558  407558  407558
 CHARGE NORMALIZATION FACTOR   1.00002781
 TOTAL ATOMIC CHARGES:
   0.8898824   0.8983781   0.8898824   0.8983781   0.8958812   0.8947745
   0.8923196   0.8934019   0.8958812   0.8934019   0.8923196   0.8947745
   0.8958960   0.8923372   0.8958960   0.8923372   0.8898985   0.8947890
   0.8983951   0.8934200   0.8898985   0.8934200   0.8983951   0.8947890
   0.8520042   0.8530297   0.8520042   0.8530297   0.8527328   0.8543842
   0.8524597   0.8506792   0.8527328   0.8506792   0.8524597   0.8543842
   0.8844818   0.8782416   0.8844818   0.8782416   0.8844884   0.8801122
   0.8782351   0.8826187   0.8844884   0.8826187   0.8782351   0.8801122
   0.8527842   0.8525084   0.8527842   0.8525084   0.8520498   0.8544447
   0.8530841   0.8507190   0.8520498   0.8507190   0.8530841   0.8544447
  18.5657728  18.5657728  18.5657140  18.5657724  18.5657189  18.5657724
   5.7155457   5.7169518   5.7155457   5.7169518   5.7155459   5.7257030
   5.7169507   5.7067380   5.7155459   5.7067380   5.7169507   5.7257030
   6.0385320   6.0393992   6.0385320   6.0393992   6.0338250   6.0476148
   6.0443463   6.0306467   6.0338250   6.0306467   6.0443463   6.0476148
   6.3280290   6.3277623   6.3280290   6.3277623   6.3280277   6.3272010
   6.3277632   6.3286713   6.3280277   6.3286713   6.3277632   6.3272010
   7.6048251   7.6152575   7.6048251   7.6152575   7.6090503   7.6129929
   7.6111803   7.6071270   7.6090503   7.6071270   7.6111803   7.6129929
   6.0337989   6.0443228   6.0337989   6.0443228   6.0385099   6.0475915
   6.0393693   6.0306156   6.0385099   6.0306156   6.0393693   6.0475915
   7.6090429   7.6111784   7.6090429   7.6111784   7.6048227   7.6129887
   7.6152548   7.6071245   7.6048227   7.6071245   7.6152548   7.6129887
 TTTTTTTTTTTTTTTTTTTTTTTTTTTTTT MOQGAD      TELAPSE    12003.89 TCPU     8428.69
 TTTTTTTTTTTTTTTTTTTTTTTTTTTTTT SHELLXN     TELAPSE    12212.22 TCPU     8533.26
 TTTTTTTTTTTTTTTTTTTTTTTTTTTTTT MONMO3      TELAPSE    12316.94 TCPU     8637.99
 NUMERICALLY INTEGRATED DENSITY    636.0000547639
 TTTTTTTTTTTTTTTTTTTTTTTTTTTTTT NUMDFT      TELAPSE    12328.08 TCPU     8649.13
 CYC   0 ETOT(AU) -4.541405215369E+03 DETOT -4.54E+03 tst  1.23E-11 PX  1.00E+00
 TTTTTTTTTTTTTTTTTTTTTTTTTTTTTT DIIS        TELAPSE    12329.35 TCPU     8650.40
 TTTTTTTTTTTTTTTTTTTTTTTTTTTTTT FDIK        TELAPSE    12400.29 TCPU     8700.59
 INSULATING STATE
 TOP OF VALENCE BANDS -    BAND    318; K    1; EIG -2.1513290E-01 AU
 BOTTOM OF VIRTUAL BANDS - BAND    319; K    6; EIG  1.1197583E-02 AU
 INDIRECT ENERGY BAND GAP:   6.1588 eV
 BOTTOM OF VIRTUAL BANDS - BAND    319; K    1; EIG  1.3153441E-02 AU
 TTTTTTTTTTTTTTTTTTTTTTTTTTTTTT PDIG        TELAPSE    12401.85 TCPU     8702.14
 CHARGE NORMALIZATION FACTOR   1.00000000
 TOTAL ATOMIC CHARGES:
   0.8932890   0.8948511   0.8932890   0.8948511   0.8929516   0.8986801
   0.8953261   0.8895293   0.8929516   0.8895293   0.8953261   0.8986801
[truncated: 49,917 more chars]
