# Supplementary material for: Structure–Property Relationship of Piezoelectric Properties in Zeolitic Imidazolate Frameworks: A Computational Study
Source: ACS Appl Mater Interfaces. 2022 Nov 2;14(45):50803–14. doi: 10.1021/acsami.2c13506 (PMC9674201; doi:10.1021/acsami.2c13506)
Supplement: Supplementary file 5 — am2c13506_si_005.zip [file am2c13506_si_005.zip › Outputfiles_crystal17/ZIF-8/ClampedIon_results/Clamped_M062X.out]

ZIF8_60degree
EXTERNAL
PIEZOCON
CLAMPION
PRINT
END
END
6 5
0 0 6 2.0 1.00
  0.4563240000D+04  0.1966650000D-02
  0.6820240000D+03  0.1523060000D-01
  0.1549730000D+03  0.7612690000D-01
  0.4445530000D+02  0.2608010000D+00
  0.1302900000D+02  0.6164620000D+00
  0.1827730000D+01  0.2210060000D+00
0 1 3 4.0 1.00
  0.2096420000D+02  0.1146600000D+00  0.4024870000D-01
  0.4803310000D+01  0.9199990000D+00  0.2375940000D+00
  0.1459330000D+01 -0.3030680000D-02  0.8158540000D+00
0 1 1 0.0 1.00
  0.4834560000D+00  0.1000000000D+01  0.1000000000D+01
0 1 1 0.0 1.00
  0.1455850000D+00  0.1000000000D+01  0.1000000000D+01
0 3 1 0.0 1.00
  0.6260000000D+00  0.1000000000D+01
7 5
0 0 6 2.0 1.00
  0.6293480000D+04  0.1969790000D-02
  0.9490440000D+03  0.1496130000D-01
  0.2187760000D+03  0.7350060000D-01
  0.6369160000D+02  0.2489370000D+00
  0.1882820000D+02  0.6024600000D+00
  0.2720230000D+01  0.2562020000D+00
0 1 3 5.0 1.00
  0.3063310000D+02  0.1119060000D+00  0.3831190000D-01
  0.7026140000D+01  0.9216660000D+00  0.2374030000D+00
  0.2112050000D+01 -0.2569190000D-02  0.8175920000D+00
0 1 1 0.0 1.00
  0.6840090000D+00  0.1000000000D+01  0.1000000000D+01
0 1 1 0.0 1.00
  0.2008780000D+00  0.1000000000D+01  0.1000000000D+01
0 3 1 0.0 1.00
  0.9130000000D+00  0.1000000000D+01
1 4
0 0 3 1.0 1.00
  0.3386500000D+02  0.2549380000D-01
  0.5094790000D+01  0.1903730000D+00
  0.1158790000D+01  0.8521610000D+00
0 0 1 0.0 1.00
  0.3258400000D+00  0.1000000000D+01
0 0 1 0.0 1.00
  0.1027410000D+00  0.1000000000D+01
0 2 1 0.0 1.00
  0.7500000000D+00  0.1000000000D+01
230 14
INPUT
20. 0 2 2 2 0 0
 34.150000 399.987282 0
 14.590000 85.485655 0
 39.780000 277.148960 0
 14.950000 69.052205 0
 43.800000 -34.149349 0
 14.980000 -3.291831 0
0 0 3 2. 1.
       30.3241270         0.219143000
       16.3166820        -0.232556000
       11.4081480        -0.954685000
0 0 1 2. 1.
       2.56949200          1.00000000
0 0 1 0. 1.
       1.06259500          1.00000000
0 0 1 0. 1.
      0.250000000          1.00000000
0 0 1 0. 1.
      0.120000000          1.00000000
0 2 2 6. 1.
       111.824980         0.232770000E-01
       19.1319100         -1.00953900
0 2 2 0. 1.
       5.46883800         0.320151000
       2.50567500         0.718085000
0 2 1 0. 1.
      0.941868000          1.00000000
0 2 1 0. 1.
      0.250000000          1.00000000
0 2 1 0. 1.
      0.120000000          1.00000000
0 3 4 10. 1.
       44.6456290         0.472490000E-01
       13.4383770         0.218926000
       4.68200000         0.452512000
       1.60321100         0.518576000
0 3 1 0. 1.
      0.482766000          1.00000000
0 3 1 0. 1.
      0.110000000          1.00000000
0 4 1 0. 1.
      2.614   1.0000
99 0
END      
DFT
M062X
xxlgrid
END
TOLINTEG
7 7 7 10 40
TOLDEE
8
SHRINK
2 2
END

          60 PROCESSORS WORKING

         
 *******************************************************************************
 *                                                                             *
 *                               CRYSTAL17                                     *
 *                      public : 1.0.2 - March 1st, 2018                       *
 *                       HTTP://WWW.CRYSTAL.UNITO.IT                           *
 *                                                                             *
 *                              MAIN AUTHORS                                   *
 *                                                                             *
 *  R. DOVESI(1,11), V.R. SAUNDERS(2), C. ROETTI(1,11), R. ORLANDO(1,11),      *
 *  C.M. ZICOVICH-WILSON(1,3), F. PASCALE(4), B. CIVALLERI(1,11),              *
 *  K. DOLL(5), N.M. HARRISON(2,6), I.J. BUSH(7), Ph. D'ARCO(8),               *
 *  M. LLUNELL(9), M. CAUSA'(10), Y. NOEL(8), L. MASCHIO(1,11), A. ERBA(1,11)  *
 *  M. RE'RAT(14), S. CASASSA(1,11)                                            *
 *                                                                             *
 *        CONTRIBUTIONS TO THE CODE HAVE ALSO BEEN GIVEN BY                    *
 *                                                                             *
 *  M. FERRABONE(1,11), M. DE LA PIERRE(1,11), M. FERRERO(1,11),               *
 *  J. BAIMA(1,11), E. ALBANESE(1,11), M.F. PEINTINGER(12), R. BAST(13),       *
 *  B. KIRTMAN(15), V. LACIVITA(1,11), R. DEMICHELIS(1,16)                     *
 *  G. BRANDEBURG(17), S. SALUSTRO(1,11), G. SANSONE(1,11)                     *
 *  M.T. RUGGIERO(18)                                                          *
 *                                                                             *
 * (1) THEORETICAL CHEMISTRY GROUP - UNIVERSITA' DI TORINO - TORINO (ITALY)    *
 * (2) COMPUTATIONAL SCIENCE & ENGINEERING DEPARTMENT - STFC DARESBURY (UK)    *
 * (3) UNIVERSIDAD AUTONOMA DEL ESTADO DE MORELOS - CUERNAVACA (MEXICO)        *
 * (4) UNIVERSITE' DE LORRAINE - NANCY (FRANCE)                                *
 * (5) UNIVERSITAET STUTTGART- STUTTGART (GERMANY)                             *
 * (6) IMPERIAL COLLEGE - LONDON (UK)                                          *
 * (7) OXFORD E-RESEARCH CENTRE - OXFORD (UK)                                  *
 * (8) UPMC - SORBONNE UNIVERSITES - PARIS (FRANCE)                            *
 * (9) UNIVERSIDAD DE BARCELONA - BARCELONA (SPAIN)                            *
 *(10) UNIVERSITA' DI NAPOLI "FEDERICO II" - NAPOLI (ITALY)                    *
 *(11) NIS - NANOSTRUCTURED INTERFACES AND SURFACES - TORINO (ITALY)           *
 *(12) MPI FUER CHEMISCHE ENERGIEKONVERSION - MUELHEIM AN DER RUHR (GERMANY)   *
 *(13) UNIVERSITY OF TROMSO - TROMSO (NORWAY)                                  *
 *(14) UNIVERSITE' DE PAU ET DES PAYS DE L'ADOUR - PAU (FRANCE)                *
 *(15) UNIVERSITY OF CALIFORNIA SANTA BARBARA - SANTA BARBARA (USA)            *
 *(16) CURTIN UNIVERSITY - PERTH (AUSTRALIA)                                   *
 *(17) UNIVERSITY COLLEGE LONDON - LONDON (UK)                                 *
 *(18) CAMBRIDGE UNIVERSITY - CAMBRIDGE (UK)                                   *
 *                                                                             *
 *******************************************************************************
 EEEEEEEEEE STARTING  DATE 04 05 2020 TIME 10:57:51.1
 ZIF8_60degree                                                                   

 GEOMETRY INPUT FROM EXTERNAL FILE (FORTRAN UNIT 34)
 3D - CRYSTAL 

 *******************************************************************************
 LATTICE PARAMETERS  (ANGSTROMS AND DEGREES) - PRIMITIVE CELL
       A          B          C        ALPHA      BETA     GAMMA        VOLUME
   14.65945   14.65945   14.65945   109.47122 109.47122 109.47122   2425.107412
 INFORMATION **** CHKGRP **** SPGR WITH NO INVERSION

 NUMBER OF IRREDUCIBLE ATOMS IN THE CELL:   12

 CARTESIAN COORDINATES (ANGSTROM) - IRREDUCIBLE ATOMS AND SYMMETRY RELATED

 AT.IRR.  AT  AT.N.          X                   Y                   Z
     1     1     1    1.832078675161E+00 -5.839979955634E+00  3.499716747184E+00
     1     2     1   -1.832078675161E+00  5.839979955634E+00  3.499716747184E+00
     1     3     1    1.832078675161E+00  5.839979955634E+00 -3.499716747184E+00
     1     4     1   -1.832078675161E+00 -5.839979955634E+00 -3.499716747184E+00
     1     5     1    3.499716747184E+00  1.832078675161E+00 -5.839979955634E+00
     1     6     1   -5.839979955634E+00  3.499716747184E+00  1.832078675161E+00
     1     7     1   -3.499716747184E+00 -1.832078675161E+00 -5.839979955634E+00
     1     8     1    5.839979955634E+00  3.499716747184E+00 -1.832078675161E+00
     1     9     1    3.499716747184E+00 -1.832078675161E+00  5.839979955634E+00
     1    10     1    5.839979955634E+00 -3.499716747184E+00  1.832078675161E+00
     1    11     1   -3.499716747184E+00  1.832078675161E+00  5.839979955634E+00
     1    12     1   -5.839979955634E+00 -3.499716747184E+00 -1.832078675161E+00
    13    13     1    4.122169624074E+00 -5.897931118686E+00  1.953783141301E+00
    13    14     1   -4.122169624074E+00  5.897931118686E+00  1.953783141301E+00
    13    15     1    4.122169624074E+00  5.897931118686E+00 -1.953783141301E+00
    13    16     1   -4.122169624074E+00 -5.897931118686E+00 -1.953783141301E+00
    13    17     1    1.953783141301E+00  4.122169624074E+00 -5.897931118686E+00
    13    18     1   -5.897931118686E+00  1.953783141301E+00  4.122169624074E+00
    13    19     1   -1.953783141301E+00 -4.122169624074E+00 -5.897931118686E+00
    13    20     1    5.897931118686E+00  1.953783141301E+00 -4.122169624074E+00
    13    21     1    1.953783141301E+00 -4.122169624074E+00  5.897931118686E+00
    13    22     1    5.897931118686E+00 -1.953783141301E+00  4.122169624074E+00
    13    23     1   -1.953783141301E+00  4.122169624074E+00  5.897931118686E+00
    13    24     1   -5.897931118686E+00 -1.953783141301E+00 -4.122169624074E+00
    25    25     1    1.406859911131E+00  7.113579568985E+00  4.185566142320E-01
    25    26     1   -1.406859911131E+00 -7.113579568985E+00  4.185566142320E-01
    25    27     1    1.406859911131E+00 -7.113579568985E+00 -4.185566142320E-01
    25    28     1   -1.406859911131E+00  7.113579568985E+00 -4.185566142320E-01
    25    29     1    4.185566142320E-01  1.406859911131E+00  7.113579568985E+00
    25    30     1    7.113579568985E+00  4.185566142320E-01  1.406859911131E+00
    25    31     1   -4.185566142320E-01 -1.406859911131E+00  7.113579568985E+00
    25    32     1   -7.113579568985E+00  4.185566142320E-01 -1.406859911131E+00
    25    33     1    4.185566142320E-01 -1.406859911131E+00 -7.113579568985E+00
    25    34     1   -7.113579568985E+00 -4.185566142320E-01  1.406859911131E+00
    25    35     1   -4.185566142320E-01  1.406859911131E+00 -7.113579568985E+00
    25    36     1    7.113579568985E+00 -4.185566142320E-01 -1.406859911131E+00
    37    37     1    2.827041496796E+00  6.408519281540E+00  1.189680162422E+00
    37    38     1   -2.827041496796E+00 -6.408519281540E+00  1.189680162422E+00
    37    39     1    2.827041496796E+00 -6.408519281540E+00 -1.189680162422E+00
    37    40     1   -2.827041496796E+00  6.408519281540E+00 -1.189680162422E+00
    37    41     1    1.189680162422E+00  2.827041496796E+00  6.408519281540E+00
    37    42     1    6.408519281540E+00  1.189680162422E+00  2.827041496796E+00
    37    43     1   -1.189680162422E+00 -2.827041496796E+00  6.408519281540E+00
    37    44     1   -6.408519281540E+00  1.189680162422E+00 -2.827041496796E+00
    37    45     1    1.189680162422E+00 -2.827041496796E+00 -6.408519281540E+00
    37    46     1   -6.408519281540E+00 -1.189680162422E+00  2.827041496796E+00
    37    47     1   -1.189680162422E+00  2.827041496796E+00 -6.408519281540E+00
    37    48     1    6.408519281540E+00 -1.189680162422E+00 -2.827041496796E+00
    49    49     1    1.297237820156E+00  6.521141043706E+00  2.084357743528E+00
    49    50     1   -1.297237820156E+00 -6.521141043706E+00  2.084357743528E+00
    49    51     1    1.297237820156E+00 -6.521141043706E+00 -2.084357743528E+00
    49    52     1   -1.297237820156E+00  6.521141043706E+00 -2.084357743528E+00
    49    53     1    2.084357743528E+00  1.297237820156E+00  6.521141043706E+00
    49    54     1    6.521141043706E+00  2.084357743528E+00  1.297237820156E+00
    49    55     1   -2.084357743528E+00 -1.297237820156E+00  6.521141043706E+00
    49    56     1   -6.521141043706E+00  2.084357743528E+00 -1.297237820156E+00
    49    57     1    2.084357743528E+00 -1.297237820156E+00 -6.521141043706E+00
    49    58     1   -6.521141043706E+00 -2.084357743528E+00  1.297237820156E+00
    49    59     1   -2.084357743528E+00  1.297237820156E+00 -6.521141043706E+00
    49    60     1    6.521141043706E+00 -2.084357743528E+00 -1.297237820156E+00
    61    61   230    8.463636364562E+00  0.000000000000E+00 -4.677433459230E+00
    61    62   230    8.463636364562E+00  0.000000000000E+00 -1.224983926990E+01
    61    63   230   -4.677433459230E+00  8.463636364562E+00  0.000000000000E+00
    61    64   230    0.000000000000E+00 -4.677433459230E+00  8.463636364562E+00
    61    65   230   -1.224983926990E+01  8.463636364562E+00  0.000000000000E+00
    61    66   230    0.000000000000E+00 -1.224983926990E+01  8.463636364562E+00
    67    67     6    2.335101026635E+00  8.382352450752E+00  1.876070523942E+00
    67    68     6   -2.335101026635E+00 -8.382352450752E+00  1.876070523942E+00
    67    69     6    2.335101026635E+00 -8.382352450752E+00 -1.876070523942E+00
    67    70     6   -2.335101026635E+00  8.382352450752E+00 -1.876070523942E+00
    67    71     6    1.876070523942E+00  2.335101026635E+00  8.382352450752E+00
    67    72     6    8.382352450752E+00  1.876070523942E+00  2.335101026635E+00
    67    73     6   -1.876070523942E+00 -2.335101026635E+00  8.382352450752E+00
    67    74     6   -8.382352450752E+00  1.876070523942E+00 -2.335101026635E+00
    67    75     6    1.876070523942E+00 -2.335101026635E+00 -8.382352450752E+00
    67    76     6   -8.382352450752E+00 -1.876070523942E+00  2.335101026635E+00
    67    77     6   -1.876070523942E+00  2.335101026635E+00 -8.382352450752E+00
    67    78     6    8.382352450752E+00 -1.876070523942E+00 -2.335101026635E+00
    79    79     6    2.231087684095E+00 -6.619190607801E+00  2.869149427750E+00
    79    80     6   -2.231087684095E+00  6.619190607801E+00  2.869149427750E+00
    79    81     6    2.231087684095E+00  6.619190607801E+00 -2.869149427750E+00
    79    82     6   -2.231087684095E+00 -6.619190607801E+00 -2.869149427750E+00
    79    83     6    2.869149427750E+00  2.231087684095E+00 -6.619190607801E+00
    79    84     6   -6.619190607801E+00  2.869149427750E+00  2.231087684095E+00
    79    85     6   -2.869149427750E+00 -2.231087684095E+00 -6.619190607801E+00
    79    86     6    6.619190607801E+00  2.869149427750E+00 -2.231087684095E+00
    79    87     6    2.869149427750E+00 -2.231087684095E+00  6.619190607801E+00
    79    88     6    6.619190607801E+00 -2.869149427750E+00  2.231087684095E+00
    79    89     6   -2.869149427750E+00  2.231087684095E+00  6.619190607801E+00
    79    90     6   -6.619190607801E+00 -2.869149427750E+00 -2.231087684095E+00
    91    91     6    1.946396234689E+00  7.029278091953E+00  1.367687844740E+00
    91    92     6   -1.946396234689E+00 -7.029278091953E+00  1.367687844740E+00
    91    93     6    1.946396234689E+00 -7.029278091953E+00 -1.367687844740E+00
    91    94     6   -1.946396234689E+00  7.029278091953E+00 -1.367687844740E+00
    91    95     6    1.367687844740E+00  1.946396234689E+00  7.029278091953E+00
    91    96     6    7.029278091953E+00  1.367687844740E+00  1.946396234689E+00
    91    97     6   -1.367687844740E+00 -1.946396234689E+00  7.029278091953E+00
    91    98     6   -7.029278091953E+00  1.367687844740E+00 -1.946396234689E+00
    91    99     6    1.367687844740E+00 -1.946396234689E+00 -7.029278091953E+00
    91   100     6   -7.029278091953E+00 -1.367687844740E+00  1.946396234689E+00
    91   101     6   -1.367687844740E+00  1.946396234689E+00 -7.029278091953E+00
    91   102     6    7.029278091953E+00 -1.367687844740E+00 -1.946396234689E+00
   103   103     7    1.586407501981E+00 -7.826142811853E+00  2.722649851041E+00
   103   104     7   -1.586407501981E+00  7.826142811853E+00  2.722649851041E+00
   103   105     7    1.586407501981E+00  7.826142811853E+00 -2.722649851041E+00
   103   106     7   -1.586407501981E+00 -7.826142811853E+00 -2.722649851041E+00
   103   107     7    2.722649851041E+00  1.586407501981E+00 -7.826142811853E+00
   103   108     7   -7.826142811853E+00  2.722649851041E+00  1.586407501981E+00
   103   109     7   -2.722649851041E+00 -1.586407501981E+00 -7.826142811853E+00
   103   110     7    7.826142811853E+00  2.722649851041E+00 -1.586407501981E+00
   103   111     7    2.722649851041E+00 -1.586407501981E+00  7.826142811853E+00
   103   112     7    7.826142811853E+00 -2.722649851041E+00  1.586407501981E+00
   103   113     7   -2.722649851041E+00  1.586407501981E+00  7.826142811853E+00
   103   114     7   -7.826142811853E+00 -2.722649851041E+00 -1.586407501981E+00
   115   115     6    3.363087169006E+00 -6.649833624209E+00  2.104851070312E+00
   115   116     6   -3.363087169006E+00  6.649833624209E+00  2.104851070312E+00
   115   117     6    3.363087169006E+00  6.649833624209E+00 -2.104851070312E+00
   115   118     6   -3.363087169006E+00 -6.649833624209E+00 -2.104851070312E+00
   115   119     6    2.104851070312E+00  3.363087169006E+00 -6.649833624209E+00
   115   120     6   -6.649833624209E+00  2.104851070312E+00  3.363087169006E+00
   115   121     6   -2.104851070312E+00 -3.363087169006E+00 -6.649833624209E+00
   115   122     6    6.649833624209E+00  2.104851070312E+00 -3.363087169006E+00
   115   123     6    2.104851070312E+00 -3.363087169006E+00  6.649833624209E+00
   115   124     6    6.649833624209E+00 -2.104851070312E+00  3.363087169006E+00
   115   125     6   -2.104851070312E+00  3.363087169006E+00  6.649833624209E+00
   115   126     6   -6.649833624209E+00 -2.104851070312E+00 -3.363087169006E+00
   127   127     7    3.426908956511E+00 -7.874937486680E+00  1.484132141721E+00
   127   128     7   -3.426908956511E+00  7.874937486680E+00  1.484132141721E+00
   127   129     7    3.426908956511E+00  7.874937486680E+00 -1.484132141721E+00
   127   130     7   -3.426908956511E+00 -7.874937486680E+00 -1.484132141721E+00
   127   131     7    1.484132141721E+00  3.426908956511E+00 -7.874937486680E+00
   127   132     7   -7.874937486680E+00  1.484132141721E+00  3.426908956511E+00
   127   133     7   -1.484132141721E+00 -3.426908956511E+00 -7.874937486680E+00
   127   134     7    7.874937486680E+00  1.484132141721E+00 -3.426908956511E+00
   127   135     7    1.484132141721E+00 -3.426908956511E+00  7.874937486680E+00
   127   136     7    7.874937486680E+00 -1.484132141721E+00  3.426908956511E+00
   127   137     7   -1.484132141721E+00  3.426908956511E+00  7.874937486680E+00
   127   138     7   -7.874937486680E+00 -1.484132141721E+00 -3.426908956511E+00

 SPACE  GROUP  N.                     :  197
 NUMBER OF SYMMETRY OPERATORS         :   12
 *******************************************************************************
 LATTICE PARAMETERS (ANGSTROMS AND DEGREES) - BOHR = 0.5291772083 ANGSTROM
 PRIMITIVE CELL - CENTRING CODE 6/0 VOLUME=  2425.107412 - DENSITY  0.929 g/cm^3
         A              B              C           ALPHA      BETA       GAMMA 
    14.65944820    14.65944820    14.65944820   109.471221 109.471221 109.471221
 *******************************************************************************
 ATOMS IN THE ASYMMETRIC UNIT   12 - ATOMS IN THE UNIT CELL:  138
     ATOM                 X/A                 Y/B                 Z/C    
 *******************************************************************************
      1 T   1 H    -1.382540026323E-01  3.149825437132E-01 -2.367718264253E-01
      2 F   1 H    -4.482456298615E-01  9.851782379297E-02  2.367718264253E-01
      3 F   1 H     1.382540026323E-01 -9.851782379297E-02  4.532365463455E-01
      4 F   1 H     4.482456298615E-01 -3.149825437132E-01 -4.532365463455E-01
      5 F   1 H    -2.367718264253E-01 -1.382540026323E-01  3.149825437132E-01
      6 F   1 H     3.149825437132E-01 -2.367718264253E-01 -1.382540026323E-01
      7 F   1 H    -4.532365463455E-01  4.482456298615E-01 -3.149825437132E-01
      8 F   1 H     9.851782379297E-02  2.367718264253E-01 -4.482456298615E-01
      9 F   1 H     2.367718264253E-01 -4.482456298615E-01  9.851782379297E-02
     10 F   1 H    -9.851782379297E-02  4.532365463455E-01  1.382540026323E-01
     11 F   1 H     4.532365463455E-01  1.382540026323E-01 -9.851782379297E-02
     12 F   1 H    -3.149825437132E-01 -4.532365463455E-01  4.482456298615E-01
     13 T   1 H    -2.330055195838E-01  3.589445779368E-01 -1.049053514425E-01
     14 F   1 H     4.638499293793E-01 -1.281001681412E-01  1.049053514425E-01
     15 F   1 H     2.330055195838E-01  1.281001681412E-01 -4.080499024794E-01
     16 F   1 H    -4.638499293793E-01 -3.589445779368E-01  4.080499024794E-01
     17 F   1 H    -1.049053514425E-01 -2.330055195838E-01  3.589445779368E-01
     18 F   1 H     3.589445779368E-01 -1.049053514425E-01 -2.330055195838E-01
     19 F   1 H     4.080499024794E-01 -4.638499293793E-01 -3.589445779368E-01
     20 F   1 H    -1.281001681412E-01  1.049053514425E-01  4.638499293793E-01
     21 F   1 H     1.049053514425E-01  4.638499293793E-01 -1.281001681412E-01
     22 F   1 H     1.281001681412E-01 -4.080499024794E-01  2.330055195838E-01
     23 F   1 H    -4.080499024794E-01  2.330055195838E-01  1.281001681412E-01
     24 F   1 H    -3.589445779368E-01  4.080499024794E-01 -4.638499293793E-01
     25 T   1 H     4.449704511619E-01  1.078387850526E-01 -4.966442842586E-01
     26 F   1 H    -3.955169306888E-01 -5.838526457950E-02  4.966442842586E-01
     27 F   1 H    -4.449704511619E-01  5.838526457950E-02 -3.371316661093E-01
     28 F   1 H     3.955169306888E-01 -1.078387850526E-01  3.371316661093E-01
     29 F   1 H    -4.966442842586E-01  4.449704511619E-01  1.078387850526E-01
     30 F   1 H     1.078387850526E-01 -4.966442842586E-01  4.449704511619E-01
     31 F   1 H     3.371316661093E-01  3.955169306888E-01 -1.078387850526E-01
     32 F   1 H    -5.838526457950E-02  4.966442842586E-01 -3.955169306888E-01
     33 F   1 H     4.966442842586E-01 -3.955169306888E-01 -5.838526457950E-02
     34 F   1 H     5.838526457950E-02 -3.371316661093E-01 -4.449704511619E-01
     35 F   1 H    -3.371316661093E-01 -4.449704511619E-01  5.838526457950E-02
     36 F   1 H    -1.078387850526E-01  3.371316661093E-01  3.955169306888E-01
     37 T   1 H     4.488732216674E-01  2.372929014317E-01 -4.543975910279E-01
     38 F   1 H    -3.083095075405E-01 -9.672918730477E-02  4.543975910279E-01
     39 F   1 H    -4.488732216674E-01  9.672918730477E-02 -2.115803202357E-01
     40 F   1 H     3.083095075405E-01 -2.372929014317E-01  2.115803202357E-01
     41 F   1 H    -4.543975910279E-01  4.488732216674E-01  2.372929014317E-01
     42 F   1 H     2.372929014317E-01 -4.543975910279E-01  4.488732216674E-01
     43 F   1 H     2.115803202357E-01  3.083095075405E-01 -2.372929014317E-01
     44 F   1 H    -9.672918730477E-02  4.543975910279E-01 -3.083095075405E-01
     45 F   1 H     4.543975910279E-01 -3.083095075405E-01 -9.672918730477E-02
     46 F   1 H     9.672918730477E-02 -2.115803202357E-01 -4.488732216674E-01
     47 F   1 H    -2.115803202357E-01 -4.488732216674E-01  9.672918730477E-02
     48 F   1 H    -2.372929014317E-01  2.115803202357E-01  3.083095075405E-01
     49 T   1 H    -4.916192983392E-01  1.997720257597E-01  4.618805987814E-01
     50 F   1 H    -2.621085730217E-01  4.650010287942E-02 -4.618805987814E-01
     51 F   1 H     4.916192983392E-01 -4.650010287942E-02 -3.086086759011E-01
     52 F   1 H     2.621085730217E-01 -1.997720257597E-01  3.086086759011E-01
     53 F   1 H     4.618805987814E-01 -4.916192983392E-01  1.997720257597E-01
     54 F   1 H     1.997720257597E-01  4.618805987814E-01 -4.916192983392E-01
     55 F   1 H     3.086086759011E-01  2.621085730217E-01 -1.997720257597E-01
     56 F   1 H     4.650010287942E-02 -4.618805987814E-01 -2.621085730217E-01
     57 F   1 H    -4.618805987814E-01 -2.621085730217E-01  4.650010287942E-02
     58 F   1 H    -4.650010287942E-02 -3.086086759011E-01  4.916192983392E-01
     59 F   1 H    -3.086086759011E-01  4.916192983392E-01 -4.650010287942E-02
     60 F   1 H    -1.997720257597E-01  3.086086759011E-01  2.621085730217E-01
     61 T 230 ZN   -2.763252848868E-01  2.236747151134E-01 -4.999999999999E-01
     62 F 230 ZN    2.763252848865E-01 -2.236747151134E-01 -4.999999999999E-01
     63 F 230 ZN   -4.999999999999E-01 -2.763252848868E-01  2.236747151134E-01
     64 F 230 ZN    2.236747151134E-01 -4.999999999999E-01 -2.763252848868E-01
     65 F 230 ZN   -4.999999999999E-01  2.763252848865E-01 -2.236747151134E-01
     66 F 230 ZN   -2.236747151134E-01 -4.999999999999E-01  2.763252848865E-01
     67 T   6 C    -3.939707158468E-01  2.487802741745E-01 -3.668529095683E-01
     68 F   6 C    -3.843668162572E-01 -2.711780627858E-02  3.668529095683E-01
     69 F   6 C     3.939707158468E-01  2.711780627858E-02 -3.572490099787E-01
     70 F   6 C     3.843668162572E-01 -2.487802741745E-01  3.572490099787E-01
     71 F   6 C    -3.668529095683E-01 -3.939707158468E-01  2.487802741745E-01
     72 F   6 C     2.487802741745E-01 -3.668529095683E-01 -3.939707158468E-01
     73 F   6 C     3.572490099787E-01  3.843668162572E-01 -2.487802741745E-01
     74 F   6 C    -2.711780627858E-02  3.668529095683E-01 -3.843668162572E-01
     75 F   6 C     3.668529095683E-01 -3.843668162572E-01 -2.711780627858E-02
     76 F   6 C     2.711780627858E-02 -3.572490099787E-01  3.939707158468E-01
     77 F   6 C    -3.572490099787E-01  3.939707158468E-01  2.711780627858E-02
     78 F   6 C    -2.487802741745E-01  3.572490099787E-01  3.843668162572E-01
     79 T   6 C    -2.215384155535E-01  3.013029442759E-01 -2.592327183432E-01
     80 F   6 C    -4.394643373809E-01  3.769430278968E-02  2.592327183432E-01
     81 F   6 C     2.215384155535E-01 -3.769430278968E-02 -4.771586401706E-01
     82 F   6 C     4.394643373809E-01 -3.013029442759E-01  4.771586401706E-01
     83 F   6 C    -2.592327183432E-01 -2.215384155535E-01  3.013029442759E-01
     84 F   6 C     3.013029442759E-01 -2.592327183432E-01 -2.215384155535E-01
     85 F   6 C     4.771586401706E-01  4.394643373809E-01 -3.013029442759E-01
     86 F   6 C     3.769430278968E-02  2.592327183432E-01 -4.394643373809E-01
     87 F   6 C     2.592327183432E-01 -4.394643373809E-01  3.769430278968E-02
     88 F   6 C    -3.769430278968E-02 -4.771586401706E-01  2.215384155535E-01
     89 F   6 C    -4.771586401706E-01  2.215384155535E-01 -3.769430278968E-02
     90 F   6 C    -3.013029442759E-01  4.771586401706E-01  4.394643373809E-01
     91 T   6 C     4.960613603305E-01  1.957836996227E-01 -4.697507111585E-01
     92 F   6 C    -3.344655892188E-01 -3.418792851098E-02  4.697507111585E-01
     93 F   6 C    -4.960613603305E-01  3.418792851098E-02 -3.002776607079E-01
     94 F   6 C     3.344655892188E-01 -1.957836996227E-01  3.002776607079E-01
     95 F   6 C    -4.697507111585E-01  4.960613603305E-01  1.957836996227E-01
     96 F   6 C     1.957836996227E-01 -4.697507111585E-01  4.960613603305E-01
     97 F   6 C     3.002776607079E-01  3.344655892188E-01 -1.957836996227E-01
     98 F   6 C    -3.418792851098E-02  4.697507111585E-01 -3.344655892188E-01
     99 F   6 C     4.697507111585E-01 -3.344655892188E-01 -3.418792851098E-02
    100 F   6 C     3.418792851098E-02 -3.002776607079E-01 -4.960613603305E-01
    101 F   6 C    -3.002776607079E-01 -4.960613603305E-01  3.418792851098E-02
    102 F   6 C    -1.957836996227E-01  3.002776607079E-01  3.344655892188E-01
    103 T   7 N    -3.014952876628E-01  2.545630014934E-01 -3.686202384592E-01
    104 F   7 N    -3.768167600474E-01  6.712495079643E-02  3.686202384592E-01
    105 F   7 N     3.014952876628E-01 -6.712495079643E-02 -4.439417108439E-01
    106 F   7 N     3.768167600474E-01 -2.545630014934E-01  4.439417108439E-01
    107 F   7 N    -3.686202384592E-01 -3.014952876628E-01  2.545630014934E-01
    108 F   7 N     2.545630014934E-01 -3.686202384592E-01 -3.014952876628E-01
    109 F   7 N     4.439417108439E-01  3.768167600474E-01 -2.545630014934E-01
    110 F   7 N     6.712495079643E-02  3.686202384592E-01 -3.768167600474E-01
    111 F   7 N     3.686202384592E-01 -3.768167600474E-01  6.712495079643E-02
    112 F   7 N    -6.712495079643E-02 -4.439417108439E-01  3.014952876628E-01
    113 F   7 N    -4.439417108439E-01  3.014952876628E-01 -6.712495079643E-02
    114 F   7 N    -2.545630014934E-01  4.439417108439E-01  3.768167600474E-01
    115 T   6 C    -2.685005804909E-01  3.230253524486E-01 -1.941686949693E-01
    116 F   6 C    -4.828059525821E-01 -7.433188552161E-02  1.941686949693E-01
    117 F   6 C     2.685005804909E-01  7.433188552161E-02 -4.084740670604E-01
    118 F   6 C     4.828059525821E-01 -3.230253524486E-01  4.084740670604E-01
    119 F   6 C    -1.941686949693E-01 -2.685005804909E-01  3.230253524486E-01
    120 F   6 C     3.230253524486E-01 -1.941686949693E-01 -2.685005804909E-01
    121 F   6 C     4.084740670604E-01  4.828059525821E-01 -3.230253524486E-01
    122 F   6 C    -7.433188552161E-02  1.941686949693E-01 -4.828059525821E-01
    123 F   6 C     1.941686949693E-01 -4.828059525821E-01 -7.433188552161E-02
    124 F   6 C     7.433188552161E-02 -4.084740670604E-01  2.685005804909E-01
    125 F   6 C    -4.084740670604E-01  2.685005804909E-01  7.433188552161E-02
    126 F   6 C    -3.230253524486E-01  4.084740670604E-01  4.828059525821E-01
    127 T   7 N    -3.775448914440E-01  2.901259509917E-01 -2.627728991757E-01
    128 F   7 N    -4.471011498326E-01 -1.147719922683E-01  2.627728991757E-01
    129 F   7 N     3.775448914440E-01  1.147719922683E-01 -3.323291575643E-01
    130 F   7 N     4.471011498326E-01 -2.901259509917E-01  3.323291575643E-01
    131 F   7 N    -2.627728991757E-01 -3.775448914440E-01  2.901259509917E-01
    132 F   7 N     2.901259509917E-01 -2.627728991757E-01 -3.775448914440E-01
    133 F   7 N     3.323291575643E-01  4.471011498326E-01 -2.901259509917E-01
    134 F   7 N    -1.147719922683E-01  2.627728991757E-01 -4.471011498326E-01
    135 F   7 N     2.627728991757E-01 -4.471011498326E-01 -1.147719922683E-01
    136 F   7 N     1.147719922683E-01 -3.323291575643E-01  3.775448914440E-01
    137 F   7 N    -3.323291575643E-01  3.775448914440E-01  1.147719922683E-01
    138 F   7 N    -2.901259509917E-01  3.323291575643E-01  4.471011498326E-01

 TRANSFORMATION MATRIX PRIMITIVE-CRYSTALLOGRAPHIC CELL
  0.0000  1.0000  1.0000  1.0000  0.0000  1.0000  1.0000  1.0000  0.0000

 *******************************************************************************
 CRYSTALLOGRAPHIC CELL (VOLUME=       4850.21482353)
         A              B              C           ALPHA      BETA       GAMMA 
    16.92727273    16.92727273    16.92727273    90.000000  90.000000  90.000000

 COORDINATES IN THE CRYSTALLOGRAPHIC CELL
     ATOM                 X/A                 Y/B                 Z/C    
 *******************************************************************************
      1 T   1 H     1.082323599601E-01 -3.450041863854E-01  2.067501837531E-01
      2 F   1 H    -1.082323599601E-01  3.450041863854E-01  2.067501837531E-01
      3 F   1 H     1.082323599601E-01  3.450041863854E-01 -2.067501837531E-01
      4 F   1 H    -1.082323599601E-01 -3.450041863854E-01 -2.067501837531E-01
      5 F   1 H     2.067501837531E-01  1.082323599601E-01 -3.450041863854E-01
      6 F   1 H    -3.450041863854E-01  2.067501837531E-01  1.082323599601E-01
      7 F   1 H    -2.067501837531E-01 -1.082323599601E-01 -3.450041863854E-01
      8 F   1 H     3.450041863854E-01  2.067501837531E-01 -1.082323599601E-01
      9 F   1 H     2.067501837531E-01 -1.082323599601E-01  3.450041863854E-01
     10 F   1 H     3.450041863854E-01 -2.067501837531E-01  1.082323599601E-01
     11 F   1 H    -2.067501837531E-01  1.082323599601E-01  3.450041863854E-01
     12 F   1 H    -3.450041863854E-01 -2.067501837531E-01 -1.082323599601E-01
     13 T   1 H     2.435223730390E-01 -3.484277244816E-01  1.154222048978E-01
     14 F   1 H    -2.435223730390E-01  3.484277244816E-01  1.154222048978E-01
     15 F   1 H     2.435223730390E-01  3.484277244816E-01 -1.154222048978E-01
     16 F   1 H    -2.435223730390E-01 -3.484277244816E-01 -1.154222048978E-01
     17 F   1 H     1.154222048978E-01  2.435223730390E-01 -3.484277244816E-01
     18 F   1 H    -3.484277244816E-01  1.154222048978E-01  2.435223730390E-01
     19 F   1 H    -1.154222048978E-01 -2.435223730390E-01 -3.484277244816E-01
     20 F   1 H     3.484277244816E-01  1.154222048978E-01 -2.435223730390E-01
     21 F   1 H     1.154222048978E-01 -2.435223730390E-01  3.484277244816E-01
     22 F   1 H     3.484277244816E-01 -1.154222048978E-01  2.435223730390E-01
     23 F   1 H    -1.154222048978E-01  2.435223730390E-01  3.484277244816E-01
     24 F   1 H    -3.484277244816E-01 -1.154222048978E-01 -2.435223730390E-01
     25 T   1 H     8.311202481607E-02  4.202436909253E-01  2.472676023657E-02
     26 F   1 H    -8.311202481607E-02 -4.202436909253E-01  2.472676023657E-02
     27 F   1 H     8.311202481607E-02 -4.202436909253E-01 -2.472676023657E-02
     28 F   1 H    -8.311202481607E-02  4.202436909253E-01 -2.472676023657E-02
     29 F   1 H     2.472676023657E-02  8.311202481607E-02  4.202436909253E-01
     30 F   1 H     4.202436909253E-01  2.472676023657E-02  8.311202481607E-02
     31 F   1 H    -2.472676023657E-02 -8.311202481607E-02  4.202436909253E-01
     32 F   1 H    -4.202436909253E-01  2.472676023657E-02 -8.311202481607E-02
     33 F   1 H     2.472676023657E-02 -8.311202481607E-02 -4.202436909253E-01
     34 F   1 H    -4.202436909253E-01 -2.472676023657E-02  8.311202481607E-02
     35 F   1 H    -2.472676023657E-02  8.311202481607E-02 -4.202436909253E-01
     36 F   1 H     4.202436909253E-01 -2.472676023657E-02 -8.311202481607E-02
     37 T   1 H     1.670110443682E-01  3.785913646039E-01  7.028185706345E-02
     38 F   1 H    -1.670110443682E-01 -3.785913646039E-01  7.028185706345E-02
     39 F   1 H     1.670110443682E-01 -3.785913646039E-01 -7.028185706345E-02
     40 F   1 H    -1.670110443682E-01  3.785913646039E-01 -7.028185706345E-02
     41 F   1 H     7.028185706345E-02  1.670110443682E-01  3.785913646039E-01
     42 F   1 H     3.785913646039E-01  7.028185706345E-02  1.670110443682E-01
     43 F   1 H    -7.028185706345E-02 -1.670110443682E-01  3.785913646039E-01
     44 F   1 H    -3.785913646039E-01  7.028185706345E-02 -1.670110443682E-01
     45 F   1 H     7.028185706345E-02 -1.670110443682E-01 -3.785913646039E-01
     46 F   1 H    -3.785913646039E-01 -7.028185706345E-02  1.670110443682E-01
     47 F   1 H    -7.028185706345E-02  1.670110443682E-01 -3.785913646039E-01
     48 F   1 H     3.785913646039E-01 -7.028185706345E-02 -1.670110443682E-01
     49 T   1 H     7.663596144017E-02  3.852446373412E-01  1.231360643196E-01
     50 F   1 H    -7.663596144017E-02 -3.852446373412E-01  1.231360643196E-01
     51 F   1 H     7.663596144017E-02 -3.852446373412E-01 -1.231360643196E-01
     52 F   1 H    -7.663596144017E-02  3.852446373412E-01 -1.231360643196E-01
     53 F   1 H     1.231360643196E-01  7.663596144017E-02  3.852446373412E-01
     54 F   1 H     3.852446373412E-01  1.231360643196E-01  7.663596144017E-02
     55 F   1 H    -1.231360643196E-01 -7.663596144017E-02  3.852446373412E-01
     56 F   1 H    -3.852446373412E-01  1.231360643196E-01 -7.663596144017E-02
     57 F   1 H     1.231360643196E-01 -7.663596144017E-02 -3.852446373412E-01
     58 F   1 H    -3.852446373412E-01 -1.231360643196E-01  7.663596144017E-02
     59 F   1 H    -1.231360643196E-01  7.663596144017E-02 -3.852446373412E-01
     60 F   1 H     3.852446373412E-01 -1.231360643196E-01 -7.663596144017E-02
     61 T 230 ZN   -4.999999999999E-01  0.000000000000E+00 -2.763252848868E-01
     62 F 230 ZN   -4.999999999999E-01  0.000000000000E+00  2.763252848865E-01
     63 F 230 ZN   -2.763252848868E-01 -4.999999999999E-01  0.000000000000E+00
     64 F 230 ZN    0.000000000000E+00 -2.763252848868E-01 -4.999999999999E-01
     65 F 230 ZN    2.763252848865E-01 -4.999999999999E-01  0.000000000000E+00
     66 F 230 ZN    0.000000000000E+00  2.763252848865E-01 -4.999999999999E-01
     67 T   6 C     1.379490402265E-01  4.951980502052E-01  1.108312339480E-01
     68 F   6 C    -1.379490402265E-01 -4.951980502052E-01  1.108312339480E-01
     69 F   6 C     1.379490402265E-01 -4.951980502052E-01 -1.108312339480E-01
     70 F   6 C    -1.379490402265E-01  4.951980502052E-01 -1.108312339480E-01
     71 F   6 C     1.108312339480E-01  1.379490402265E-01  4.951980502052E-01
     72 F   6 C     4.951980502052E-01  1.108312339480E-01  1.379490402265E-01
     73 F   6 C    -1.108312339480E-01 -1.379490402265E-01  4.951980502052E-01
     74 F   6 C    -4.951980502052E-01  1.108312339480E-01 -1.379490402265E-01
     75 F   6 C     1.108312339480E-01 -1.379490402265E-01 -4.951980502052E-01
     76 F   6 C    -4.951980502052E-01 -1.108312339480E-01  1.379490402265E-01
     77 F   6 C    -1.108312339480E-01  1.379490402265E-01 -4.951980502052E-01
     78 F   6 C     4.951980502052E-01 -1.108312339480E-01 -1.379490402265E-01
     79 T   6 C     1.318043207431E-01 -3.910370390863E-01  1.694986235328E-01
     80 F   6 C    -1.318043207431E-01  3.910370390863E-01  1.694986235328E-01
     81 F   6 C     1.318043207431E-01  3.910370390863E-01 -1.694986235328E-01
     82 F   6 C    -1.318043207431E-01 -3.910370390863E-01 -1.694986235328E-01
     83 F   6 C     1.694986235328E-01  1.318043207431E-01 -3.910370390863E-01
     84 F   6 C    -3.910370390863E-01  1.694986235328E-01  1.318043207431E-01
     85 F   6 C    -1.694986235328E-01 -1.318043207431E-01 -3.910370390863E-01
     86 F   6 C     3.910370390863E-01  1.694986235328E-01 -1.318043207431E-01
     87 F   6 C     1.694986235328E-01 -1.318043207431E-01  3.910370390863E-01
     88 F   6 C     3.910370390863E-01 -1.694986235328E-01  1.318043207431E-01
     89 F   6 C    -1.694986235328E-01  1.318043207431E-01  3.910370390863E-01
     90 F   6 C    -3.910370390863E-01 -1.694986235328E-01 -1.318043207431E-01
     91 T   6 C     1.149858140668E-01  4.152634747747E-01  8.079788555584E-02
     92 F   6 C    -1.149858140668E-01 -4.152634747747E-01  8.079788555584E-02
     93 F   6 C     1.149858140668E-01 -4.152634747747E-01 -8.079788555584E-02
     94 F   6 C    -1.149858140668E-01  4.152634747747E-01 -8.079788555584E-02
     95 F   6 C     8.079788555584E-02  1.149858140668E-01  4.152634747747E-01
     96 F   6 C     4.152634747747E-01  8.079788555584E-02  1.149858140668E-01
     97 F   6 C    -8.079788555584E-02 -1.149858140668E-01  4.152634747747E-01
     98 F   6 C    -4.152634747747E-01  8.079788555584E-02 -1.149858140668E-01
     99 F   6 C     8.079788555584E-02 -1.149858140668E-01 -4.152634747747E-01
    100 F   6 C    -4.152634747747E-01 -8.079788555584E-02  1.149858140668E-01
    101 F   6 C    -8.079788555584E-02  1.149858140668E-01 -4.152634747747E-01
    102 F   6 C     4.152634747747E-01 -8.079788555584E-02 -1.149858140668E-01
    103 T   7 N     9.371902534848E-02 -4.623392638077E-01  1.608439761449E-01
    104 F   7 N    -9.371902534848E-02  4.623392638077E-01  1.608439761449E-01
    105 F   7 N     9.371902534848E-02  4.623392638077E-01 -1.608439761449E-01
    106 F   7 N    -9.371902534848E-02 -4.623392638077E-01 -1.608439761449E-01
    107 F   7 N     1.608439761449E-01  9.371902534848E-02 -4.623392638077E-01
    108 F   7 N    -4.623392638077E-01  1.608439761449E-01  9.371902534848E-02
    109 F   7 N    -1.608439761449E-01 -9.371902534848E-02 -4.623392638077E-01
    110 F   7 N     4.623392638077E-01  1.608439761449E-01 -9.371902534848E-02
    111 F   7 N     1.608439761449E-01 -9.371902534848E-02  4.623392638077E-01
    112 F   7 N     4.623392638077E-01 -1.608439761449E-01  9.371902534848E-02
    113 F   7 N    -1.608439761449E-01  9.371902534848E-02  4.623392638077E-01
    114 F   7 N    -4.623392638077E-01 -1.608439761449E-01 -9.371902534848E-02
    115 T   6 C     1.986786189851E-01 -3.928473139544E-01  1.243467334635E-01
    116 F   6 C    -1.986786189851E-01  3.928473139544E-01  1.243467334635E-01
    117 F   6 C     1.986786189851E-01  3.928473139544E-01 -1.243467334635E-01
    118 F   6 C    -1.986786189851E-01 -3.928473139544E-01 -1.243467334635E-01
    119 F   6 C     1.243467334635E-01  1.986786189851E-01 -3.928473139544E-01
    120 F   6 C    -3.928473139544E-01  1.243467334635E-01  1.986786189851E-01
    121 F   6 C    -1.243467334635E-01 -1.986786189851E-01 -3.928473139544E-01
    122 F   6 C     3.928473139544E-01  1.243467334635E-01 -1.986786189851E-01
    123 F   6 C     1.243467334635E-01 -1.986786189851E-01  3.928473139544E-01
    124 F   6 C     3.928473139544E-01 -1.243467334635E-01  1.986786189851E-01
    125 F   6 C    -1.243467334635E-01  1.986786189851E-01  3.928473139544E-01
    126 F   6 C    -3.928473139544E-01 -1.243467334635E-01 -1.986786189851E-01
    127 T   7 N     2.024489716300E-01 -4.652218708057E-01  8.767697936170E-02
    128 F   7 N    -2.024489716300E-01  4.652218708057E-01  8.767697936170E-02
    129 F   7 N     2.024489716300E-01  4.652218708057E-01 -8.767697936170E-02
    130 F   7 N    -2.024489716300E-01 -4.652218708057E-01 -8.767697936170E-02
    131 F   7 N     8.767697936170E-02  2.024489716300E-01 -4.652218708057E-01
    132 F   7 N    -4.652218708057E-01  8.767697936170E-02  2.024489716300E-01
    133 F   7 N    -8.767697936170E-02 -2.024489716300E-01 -4.652218708057E-01
    134 F   7 N     4.652218708057E-01  8.767697936170E-02 -2.024489716300E-01
    135 F   7 N     8.767697936170E-02 -2.024489716300E-01  4.652218708057E-01
    136 F   7 N     4.652218708057E-01 -8.767697936170E-02  2.024489716300E-01
    137 F   7 N    -8.767697936170E-02  2.024489716300E-01  4.652218708057E-01
    138 F   7 N    -4.652218708057E-01 -8.767697936170E-02 -2.024489716300E-01

 T = ATOM BELONGING TO THE ASYMMETRIC UNIT
 *******************************************************************************
 * GEOMETRY EDITING - INPUT COORDINATES ARE GIVEN IN ANGSTROM         
 *******************************************************************************

 GEOMETRY NOW FULLY CONSISTENT WITH THE GROUP
 INFORMATION **** NEW DEFAULT **** FINALRUN 4 FOR GEOMETRY OPTIMIZATIONS
 INFORMATION **** NEW DEFAULT **** OPTGEOM OPTIMIZES BOTH ATOMIC COORDINATES AND CELL PARAMETERS
 INFORMATION **** NEW DEFAULT **** TOL. ON ATOMIC DISP TO REDEFINE REF. GEOMETRY: 0.8 Angs
 INFORMATION **** NEW DEFAULT **** N POINTS TO REDEFINE REF. GEOMETRY: N OF OPT DEGS OF FREEDOM
 INFORMATION **** NEW DEFAULT **** TOL. ON ENERGY TO REDEFINE REF. GEOMETRY: 10**-3*(5*N. ATOMS)

 IMPORTANT INFORMATION:
 THE COORDINATE SYSTEM ADOPTED IN THE OPTIMIZATION IS NOT IN
 GENERAL HOMOGENEOUS UNITS. FOR THIS REASON THE GRADIENT AND 
 HESSIAN MATRIX IN TERMS OF THIS SYSTEM ARE GIVEN WITHOUT
 UNITS. FOR MORE DETAILS SEE THE MANUAL.

 INITIAL TRUST RADIUS         0.50000 MAXIMUM TRUST RADIUS               4.00000
 MAXIMUM GRADIENT COMPONENT   0.00045 MAXIMUM DISPLACEMENT COMPONENT     0.00180
 R.M.S. OF GRADIENT COMPONENT 0.00030 R.M.S. OF DISPLACEMENT COMPONENTS  0.00120
 THRESHOLD ON ENERGY CHANGE 0.100E-06 EXTRAPOLATING POLYNOMIAL ORDER           2
 MAXIMUM ALLOWED NUMBER OF STEPS   -1 SORTING OF ENERGY POINTS:               NO
 ANALYTICAL  GRADIENT                 HESSIAN UPDATING                      BFGS
 STEP SIZE NUMERICAL GRADIENT 0.00100
 INITIAL HESSIAN MATRIX: SCHLEGEL MODEL 2
 *******************************************************************************


 ELAELAELAELAELAELAELAELAELAELAELAELAELAELAELAELAELAELAELAELAELAELAELAELAELAELA

                       ELASTIC CALCULATION

 INFORMATION **** TOLDEX ****  CONVERGENCE CRITERION FOR RMS DISPLACEMENT MODIFIED  6.200000E-04
 INFORMATION **** TOLDEG **** MODIFY CONVERGENCE CRITERION FOR RMS GRADIENT  3.000000E-04
 INFORMATION **** TOLDEE **** CONVERGENCE CRITERION FOR ENERGY MODIFIED: 10**-           8

 GCALCO - MAX INDICES DIRECT LATTICE VECTOR    14    14    14
 NO.OF VECTORS CREATED 6999 STARS  122 RMAX   301.77334 BOHR

 GEOMETRY FOR WAVE FUNCTION - DIMENSIONALITY OF THE SYSTEM    3
 (NON PERIODIC DIRECTION: LATTICE PARAMETER FORMALLY SET TO 500)
 *******************************************************************************
 LATTICE PARAMETERS (ANGSTROMS AND DEGREES) - BOHR = 0.5291772083 ANGSTROM
 PRIMITIVE CELL - CENTRING CODE 6/0 VOLUME=  2425.107412 - DENSITY  0.929 g/cm^3
         A              B              C           ALPHA      BETA       GAMMA 
    14.65944820    14.65944820    14.65944820   109.471221 109.471221 109.471221
 *******************************************************************************
 ATOMS IN THE ASYMMETRIC UNIT   12 - ATOMS IN THE UNIT CELL:  138
     ATOM                 X/A                 Y/B                 Z/C    
 *******************************************************************************
      1 T   1 H    -1.382540026323E-01  3.149825437132E-01 -2.367718264253E-01
      2 F   1 H    -4.482456298615E-01  9.851782379297E-02  2.367718264253E-01
      3 F   1 H     1.382540026323E-01 -9.851782379297E-02  4.532365463455E-01
      4 F   1 H     4.482456298615E-01 -3.149825437132E-01 -4.532365463455E-01
      5 F   1 H    -2.367718264253E-01 -1.382540026323E-01  3.149825437132E-01
      6 F   1 H     3.149825437132E-01 -2.367718264253E-01 -1.382540026323E-01
      7 F   1 H    -4.532365463455E-01  4.482456298615E-01 -3.149825437132E-01
      8 F   1 H     9.851782379297E-02  2.367718264253E-01 -4.482456298615E-01
      9 F   1 H     2.367718264253E-01 -4.482456298615E-01  9.851782379297E-02
     10 F   1 H    -9.851782379297E-02  4.532365463455E-01  1.382540026323E-01
     11 F   1 H     4.532365463455E-01  1.382540026323E-01 -9.851782379297E-02
     12 F   1 H    -3.149825437132E-01 -4.532365463455E-01  4.482456298615E-01
     13 T   1 H    -2.330055195838E-01  3.589445779368E-01 -1.049053514425E-01
     14 F   1 H     4.638499293793E-01 -1.281001681412E-01  1.049053514425E-01
     15 F   1 H     2.330055195838E-01  1.281001681412E-01 -4.080499024794E-01
     16 F   1 H    -4.638499293793E-01 -3.589445779368E-01  4.080499024794E-01
     17 F   1 H    -1.049053514425E-01 -2.330055195838E-01  3.589445779368E-01
     18 F   1 H     3.589445779368E-01 -1.049053514425E-01 -2.330055195838E-01
     19 F   1 H     4.080499024794E-01 -4.638499293793E-01 -3.589445779368E-01
     20 F   1 H    -1.281001681412E-01  1.049053514425E-01  4.638499293793E-01
     21 F   1 H     1.049053514425E-01  4.638499293793E-01 -1.281001681412E-01
     22 F   1 H     1.281001681412E-01 -4.080499024794E-01  2.330055195838E-01
     23 F   1 H    -4.080499024794E-01  2.330055195838E-01  1.281001681412E-01
     24 F   1 H    -3.589445779368E-01  4.080499024794E-01 -4.638499293793E-01
     25 T   1 H     4.449704511619E-01  1.078387850526E-01 -4.966442842586E-01
     26 F   1 H    -3.955169306888E-01 -5.838526457950E-02  4.966442842586E-01
     27 F   1 H    -4.449704511619E-01  5.838526457950E-02 -3.371316661093E-01
     28 F   1 H     3.955169306888E-01 -1.078387850526E-01  3.371316661093E-01
     29 F   1 H    -4.966442842586E-01  4.449704511619E-01  1.078387850526E-01
     30 F   1 H     1.078387850526E-01 -4.966442842586E-01  4.449704511619E-01
     31 F   1 H     3.371316661093E-01  3.955169306888E-01 -1.078387850526E-01
     32 F   1 H    -5.838526457950E-02  4.966442842586E-01 -3.955169306888E-01
     33 F   1 H     4.966442842586E-01 -3.955169306888E-01 -5.838526457950E-02
     34 F   1 H     5.838526457950E-02 -3.371316661093E-01 -4.449704511619E-01
     35 F   1 H    -3.371316661093E-01 -4.449704511619E-01  5.838526457950E-02
     36 F   1 H    -1.078387850526E-01  3.371316661093E-01  3.955169306888E-01
     37 T   1 H     4.488732216674E-01  2.372929014317E-01 -4.543975910279E-01
     38 F   1 H    -3.083095075405E-01 -9.672918730477E-02  4.543975910279E-01
     39 F   1 H    -4.488732216674E-01  9.672918730477E-02 -2.115803202357E-01
     40 F   1 H     3.083095075405E-01 -2.372929014317E-01  2.115803202357E-01
     41 F   1 H    -4.543975910279E-01  4.488732216674E-01  2.372929014317E-01
     42 F   1 H     2.372929014317E-01 -4.543975910279E-01  4.488732216674E-01
     43 F   1 H     2.115803202357E-01  3.083095075405E-01 -2.372929014317E-01
     44 F   1 H    -9.672918730477E-02  4.543975910279E-01 -3.083095075405E-01
     45 F   1 H     4.543975910279E-01 -3.083095075405E-01 -9.672918730477E-02
     46 F   1 H     9.672918730477E-02 -2.115803202357E-01 -4.488732216674E-01
     47 F   1 H    -2.115803202357E-01 -4.488732216674E-01  9.672918730477E-02
     48 F   1 H    -2.372929014317E-01  2.115803202357E-01  3.083095075405E-01
     49 T   1 H    -4.916192983392E-01  1.997720257597E-01  4.618805987814E-01
     50 F   1 H    -2.621085730217E-01  4.650010287942E-02 -4.618805987814E-01
     51 F   1 H     4.916192983392E-01 -4.650010287942E-02 -3.086086759011E-01
     52 F   1 H     2.621085730217E-01 -1.997720257597E-01  3.086086759011E-01
     53 F   1 H     4.618805987814E-01 -4.916192983392E-01  1.997720257597E-01
     54 F   1 H     1.997720257597E-01  4.618805987814E-01 -4.916192983392E-01
     55 F   1 H     3.086086759011E-01  2.621085730217E-01 -1.997720257597E-01
     56 F   1 H     4.650010287942E-02 -4.618805987814E-01 -2.621085730217E-01
     57 F   1 H    -4.618805987814E-01 -2.621085730217E-01  4.650010287942E-02
     58 F   1 H    -4.650010287942E-02 -3.086086759011E-01  4.916192983392E-01
     59 F   1 H    -3.086086759011E-01  4.916192983392E-01 -4.650010287942E-02
     60 F   1 H    -1.997720257597E-01  3.086086759011E-01  2.621085730217E-01
     61 T 230 ZN   -2.763252848868E-01  2.236747151132E-01  5.000000000000E-01
     62 F 230 ZN    2.763252848868E-01 -2.236747151132E-01  5.000000000000E-01
     63 F 230 ZN   -5.000000000000E-01 -2.763252848868E-01  2.236747151132E-01
     64 F 230 ZN    2.236747151132E-01  5.000000000000E-01 -2.763252848868E-01
     65 F 230 ZN   -5.000000000000E-01  2.763252848868E-01 -2.236747151132E-01
     66 F 230 ZN   -2.236747151132E-01  5.000000000000E-01  2.763252848868E-01
     67 T   6 C    -3.939707158468E-01  2.487802741745E-01 -3.668529095683E-01
     68 F   6 C    -3.843668162572E-01 -2.711780627858E-02  3.668529095683E-01
     69 F   6 C     3.939707158468E-01  2.711780627858E-02 -3.572490099787E-01
     70 F   6 C     3.843668162572E-01 -2.487802741745E-01  3.572490099787E-01
     71 F   6 C    -3.668529095683E-01 -3.939707158468E-01  2.487802741745E-01
     72 F   6 C     2.487802741745E-01 -3.668529095683E-01 -3.939707158468E-01
     73 F   6 C     3.572490099787E-01  3.843668162572E-01 -2.487802741745E-01
     74 F   6 C    -2.711780627858E-02  3.668529095683E-01 -3.843668162572E-01
     75 F   6 C     3.668529095683E-01 -3.843668162572E-01 -2.711780627858E-02
     76 F   6 C     2.711780627858E-02 -3.572490099787E-01  3.939707158468E-01
     77 F   6 C    -3.572490099787E-01  3.939707158468E-01  2.711780627858E-02
     78 F   6 C    -2.487802741745E-01  3.572490099787E-01  3.843668162572E-01
     79 T   6 C    -2.215384155535E-01  3.013029442759E-01 -2.592327183432E-01
     80 F   6 C    -4.394643373809E-01  3.769430278968E-02  2.592327183432E-01
     81 F   6 C     2.215384155535E-01 -3.769430278968E-02 -4.771586401706E-01
     82 F   6 C     4.394643373809E-01 -3.013029442759E-01  4.771586401706E-01
     83 F   6 C    -2.592327183432E-01 -2.215384155535E-01  3.013029442759E-01
     84 F   6 C     3.013029442759E-01 -2.592327183432E-01 -2.215384155535E-01
     85 F   6 C     4.771586401706E-01  4.394643373809E-01 -3.013029442759E-01
     86 F   6 C     3.769430278968E-02  2.592327183432E-01 -4.394643373809E-01
     87 F   6 C     2.592327183432E-01 -4.394643373809E-01  3.769430278968E-02
     88 F   6 C    -3.769430278968E-02 -4.771586401706E-01  2.215384155535E-01
     89 F   6 C    -4.771586401706E-01  2.215384155535E-01 -3.769430278968E-02
     90 F   6 C    -3.013029442759E-01  4.771586401706E-01  4.394643373809E-01
     91 T   6 C     4.960613603305E-01  1.957836996227E-01 -4.697507111585E-01
     92 F   6 C    -3.344655892188E-01 -3.418792851098E-02  4.697507111585E-01
     93 F   6 C    -4.960613603305E-01  3.418792851098E-02 -3.002776607079E-01
     94 F   6 C     3.344655892188E-01 -1.957836996227E-01  3.002776607079E-01
     95 F   6 C    -4.697507111585E-01  4.960613603305E-01  1.957836996227E-01
     96 F   6 C     1.957836996227E-01 -4.697507111585E-01  4.960613603305E-01
     97 F   6 C     3.002776607079E-01  3.344655892188E-01 -1.957836996227E-01
     98 F   6 C    -3.418792851098E-02  4.697507111585E-01 -3.344655892188E-01
     99 F   6 C     4.697507111585E-01 -3.344655892188E-01 -3.418792851098E-02
    100 F   6 C     3.418792851098E-02 -3.002776607079E-01 -4.960613603305E-01
    101 F   6 C    -3.002776607079E-01 -4.960613603305E-01  3.418792851098E-02
    102 F   6 C    -1.957836996227E-01  3.002776607079E-01  3.344655892188E-01
    103 T   7 N    -3.014952876628E-01  2.545630014934E-01 -3.686202384592E-01
    104 F   7 N    -3.768167600474E-01  6.712495079643E-02  3.686202384592E-01
    105 F   7 N     3.014952876628E-01 -6.712495079643E-02 -4.439417108439E-01
    106 F   7 N     3.768167600474E-01 -2.545630014934E-01  4.439417108439E-01
    107 F   7 N    -3.686202384592E-01 -3.014952876628E-01  2.545630014934E-01
    108 F   7 N     2.545630014934E-01 -3.686202384592E-01 -3.014952876628E-01
    109 F   7 N     4.439417108439E-01  3.768167600474E-01 -2.545630014934E-01
    110 F   7 N     6.712495079643E-02  3.686202384592E-01 -3.768167600474E-01
    111 F   7 N     3.686202384592E-01 -3.768167600474E-01  6.712495079643E-02
    112 F   7 N    -6.712495079643E-02 -4.439417108439E-01  3.014952876628E-01
    113 F   7 N    -4.439417108439E-01  3.014952876628E-01 -6.712495079643E-02
    114 F   7 N    -2.545630014934E-01  4.439417108439E-01  3.768167600474E-01
    115 T   6 C    -2.685005804909E-01  3.230253524486E-01 -1.941686949693E-01
    116 F   6 C    -4.828059525821E-01 -7.433188552161E-02  1.941686949693E-01
    117 F   6 C     2.685005804909E-01  7.433188552161E-02 -4.084740670604E-01
    118 F   6 C     4.828059525821E-01 -3.230253524486E-01  4.084740670604E-01
    119 F   6 C    -1.941686949693E-01 -2.685005804909E-01  3.230253524486E-01
    120 F   6 C     3.230253524486E-01 -1.941686949693E-01 -2.685005804909E-01
    121 F   6 C     4.084740670604E-01  4.828059525821E-01 -3.230253524486E-01
    122 F   6 C    -7.433188552161E-02  1.941686949693E-01 -4.828059525821E-01
    123 F   6 C     1.941686949693E-01 -4.828059525821E-01 -7.433188552161E-02
    124 F   6 C     7.433188552161E-02 -4.084740670604E-01  2.685005804909E-01
    125 F   6 C    -4.084740670604E-01  2.685005804909E-01  7.433188552161E-02
    126 F   6 C    -3.230253524486E-01  4.084740670604E-01  4.828059525821E-01
    127 T   7 N    -3.775448914440E-01  2.901259509917E-01 -2.627728991757E-01
    128 F   7 N    -4.471011498326E-01 -1.147719922683E-01  2.627728991757E-01
    129 F   7 N     3.775448914440E-01  1.147719922683E-01 -3.323291575643E-01
    130 F   7 N     4.471011498326E-01 -2.901259509917E-01  3.323291575643E-01
    131 F   7 N    -2.627728991757E-01 -3.775448914440E-01  2.901259509917E-01
    132 F   7 N     2.901259509917E-01 -2.627728991757E-01 -3.775448914440E-01
    133 F   7 N     3.323291575643E-01  4.471011498326E-01 -2.901259509917E-01
    134 F   7 N    -1.147719922683E-01  2.627728991757E-01 -4.471011498326E-01
    135 F   7 N     2.627728991757E-01 -4.471011498326E-01 -1.147719922683E-01
    136 F   7 N     1.147719922683E-01 -3.323291575643E-01  3.775448914440E-01
    137 F   7 N    -3.323291575643E-01  3.775448914440E-01  1.147719922683E-01
    138 F   7 N    -2.901259509917E-01  3.323291575643E-01  4.471011498326E-01

 TRANSFORMATION MATRIX PRIMITIVE-CRYSTALLOGRAPHIC CELL
  0.0000  1.0000  1.0000  1.0000  0.0000  1.0000  1.0000  1.0000  0.0000

 *******************************************************************************
 CRYSTALLOGRAPHIC CELL (VOLUME=       4850.21482353)
         A              B              C           ALPHA      BETA       GAMMA 
    16.92727273    16.92727273    16.92727273    90.000000  90.000000  90.000000

 COORDINATES IN THE CRYSTALLOGRAPHIC CELL
     ATOM                 X/A                 Y/B                 Z/C    
 *******************************************************************************
      1 T   1 H     1.082323599601E-01 -3.450041863854E-01  2.067501837531E-01
      2 F   1 H    -1.082323599601E-01  3.450041863854E-01  2.067501837531E-01
      3 F   1 H     1.082323599601E-01  3.450041863854E-01 -2.067501837531E-01
      4 F   1 H    -1.082323599601E-01 -3.450041863854E-01 -2.067501837531E-01
      5 F   1 H     2.067501837531E-01  1.082323599601E-01 -3.450041863854E-01
      6 F   1 H    -3.450041863854E-01  2.067501837531E-01  1.082323599601E-01
      7 F   1 H    -2.067501837531E-01 -1.082323599601E-01 -3.450041863854E-01
      8 F   1 H     3.450041863854E-01  2.067501837531E-01 -1.082323599601E-01
      9 F   1 H     2.067501837531E-01 -1.082323599601E-01  3.450041863854E-01
     10 F   1 H     3.450041863854E-01 -2.067501837531E-01  1.082323599601E-01
     11 F   1 H    -2.067501837531E-01  1.082323599601E-01  3.450041863854E-01
     12 F   1 H    -3.450041863854E-01 -2.067501837531E-01 -1.082323599601E-01
     13 T   1 H     2.435223730390E-01 -3.484277244816E-01  1.154222048978E-01
     14 F   1 H    -2.435223730390E-01  3.484277244816E-01  1.154222048978E-01
     15 F   1 H     2.435223730390E-01  3.484277244816E-01 -1.154222048978E-01
     16 F   1 H    -2.435223730390E-01 -3.484277244816E-01 -1.154222048978E-01
     17 F   1 H     1.154222048978E-01  2.435223730390E-01 -3.484277244816E-01
     18 F   1 H    -3.484277244816E-01  1.154222048978E-01  2.435223730390E-01
     19 F   1 H    -1.154222048978E-01 -2.435223730390E-01 -3.484277244816E-01
     20 F   1 H     3.484277244816E-01  1.154222048978E-01 -2.435223730390E-01
     21 F   1 H     1.154222048978E-01 -2.435223730390E-01  3.484277244816E-01
     22 F   1 H     3.484277244816E-01 -1.154222048978E-01  2.435223730390E-01
     23 F   1 H    -1.154222048978E-01  2.435223730390E-01  3.484277244816E-01
     24 F   1 H    -3.484277244816E-01 -1.154222048978E-01 -2.435223730390E-01
     25 T   1 H     8.311202481607E-02  4.202436909253E-01  2.472676023657E-02
     26 F   1 H    -8.311202481607E-02 -4.202436909253E-01  2.472676023657E-02
     27 F   1 H     8.311202481607E-02 -4.202436909253E-01 -2.472676023657E-02
     28 F   1 H    -8.311202481607E-02  4.202436909253E-01 -2.472676023657E-02
     29 F   1 H     2.472676023657E-02  8.311202481607E-02  4.202436909253E-01
     30 F   1 H     4.202436909253E-01  2.472676023657E-02  8.311202481607E-02
     31 F   1 H    -2.472676023657E-02 -8.311202481607E-02  4.202436909253E-01
     32 F   1 H    -4.202436909253E-01  2.472676023657E-02 -8.311202481607E-02
     33 F   1 H     2.472676023657E-02 -8.311202481607E-02 -4.202436909253E-01
     34 F   1 H    -4.202436909253E-01 -2.472676023657E-02  8.311202481607E-02
     35 F   1 H    -2.472676023657E-02  8.311202481607E-02 -4.202436909253E-01
     36 F   1 H     4.202436909253E-01 -2.472676023657E-02 -8.311202481607E-02
     37 T   1 H     1.670110443682E-01  3.785913646039E-01  7.028185706345E-02
     38 F   1 H    -1.670110443682E-01 -3.785913646039E-01  7.028185706345E-02
     39 F   1 H     1.670110443682E-01 -3.785913646039E-01 -7.028185706345E-02
     40 F   1 H    -1.670110443682E-01  3.785913646039E-01 -7.028185706345E-02
     41 F   1 H     7.028185706345E-02  1.670110443682E-01  3.785913646039E-01
     42 F   1 H     3.785913646039E-01  7.028185706345E-02  1.670110443682E-01
     43 F   1 H    -7.028185706345E-02 -1.670110443682E-01  3.785913646039E-01
     44 F   1 H    -3.785913646039E-01  7.028185706345E-02 -1.670110443682E-01
     45 F   1 H     7.028185706345E-02 -1.670110443682E-01 -3.785913646039E-01
     46 F   1 H    -3.785913646039E-01 -7.028185706345E-02  1.670110443682E-01
     47 F   1 H    -7.028185706345E-02  1.670110443682E-01 -3.785913646039E-01
     48 F   1 H     3.785913646039E-01 -7.028185706345E-02 -1.670110443682E-01
     49 T   1 H     7.663596144017E-02  3.852446373412E-01  1.231360643196E-01
     50 F   1 H    -7.663596144017E-02 -3.852446373412E-01  1.231360643196E-01
     51 F   1 H     7.663596144017E-02 -3.852446373412E-01 -1.231360643196E-01
     52 F   1 H    -7.663596144017E-02  3.852446373412E-01 -1.231360643196E-01
     53 F   1 H     1.231360643196E-01  7.663596144017E-02  3.852446373412E-01
     54 F   1 H     3.852446373412E-01  1.231360643196E-01  7.663596144017E-02
     55 F   1 H    -1.231360643196E-01 -7.663596144017E-02  3.852446373412E-01
     56 F   1 H    -3.852446373412E-01  1.231360643196E-01 -7.663596144017E-02
     57 F   1 H     1.231360643196E-01 -7.663596144017E-02 -3.852446373412E-01
     58 F   1 H    -3.852446373412E-01 -1.231360643196E-01  7.663596144017E-02
     59 F   1 H    -1.231360643196E-01  7.663596144017E-02 -3.852446373412E-01
     60 F   1 H     3.852446373412E-01 -1.231360643196E-01 -7.663596144017E-02
     61 T 230 ZN   -5.000000000000E-01  0.000000000000E+00 -2.763252848868E-01
     62 F 230 ZN   -5.000000000000E-01 -5.553213256861E-17  2.763252848868E-01
     63 F 230 ZN   -2.763252848868E-01  5.000000000000E-01  1.388303314215E-17
     64 F 230 ZN   -2.776606628430E-17 -2.763252848868E-01  5.000000000000E-01
     65 F 230 ZN    2.763252848868E-01 -5.000000000000E-01 -4.164909942645E-17
     66 F 230 ZN    5.553213256861E-17  2.763252848868E-01  5.000000000000E-01
     67 T   6 C     1.379490402265E-01  4.951980502052E-01  1.108312339480E-01
     68 F   6 C    -1.379490402265E-01 -4.951980502052E-01  1.108312339480E-01
     69 F   6 C     1.379490402265E-01 -4.951980502052E-01 -1.108312339480E-01
     70 F   6 C    -1.379490402265E-01  4.951980502052E-01 -1.108312339480E-01
     71 F   6 C     1.108312339480E-01  1.379490402265E-01  4.951980502052E-01
     72 F   6 C     4.951980502052E-01  1.108312339480E-01  1.379490402265E-01
     73 F   6 C    -1.108312339480E-01 -1.379490402265E-01  4.951980502052E-01
     74 F   6 C    -4.951980502052E-01  1.108312339480E-01 -1.379490402265E-01
     75 F   6 C     1.108312339480E-01 -1.379490402265E-01 -4.951980502052E-01
     76 F   6 C    -4.951980502052E-01 -1.108312339480E-01  1.379490402265E-01
     77 F   6 C    -1.108312339480E-01  1.379490402265E-01 -4.951980502052E-01
     78 F   6 C     4.951980502052E-01 -1.108312339480E-01 -1.379490402265E-01
     79 T   6 C     1.318043207431E-01 -3.910370390863E-01  1.694986235328E-01
     80 F   6 C    -1.318043207431E-01  3.910370390863E-01  1.694986235328E-01
     81 F   6 C     1.318043207431E-01  3.910370390863E-01 -1.694986235328E-01
     82 F   6 C    -1.318043207431E-01 -3.910370390863E-01 -1.694986235328E-01
     83 F   6 C     1.694986235328E-01  1.318043207431E-01 -3.910370390863E-01
     84 F   6 C    -3.910370390863E-01  1.694986235328E-01  1.318043207431E-01
     85 F   6 C    -1.694986235328E-01 -1.318043207431E-01 -3.910370390863E-01
     86 F   6 C     3.910370390863E-01  1.694986235328E-01 -1.318043207431E-01
     87 F   6 C     1.694986235328E-01 -1.318043207431E-01  3.910370390863E-01
     88 F   6 C     3.910370390863E-01 -1.694986235328E-01  1.318043207431E-01
     89 F   6 C    -1.694986235328E-01  1.318043207431E-01  3.910370390863E-01
     90 F   6 C    -3.910370390863E-01 -1.694986235328E-01 -1.318043207431E-01
     91 T   6 C     1.149858140668E-01  4.152634747747E-01  8.079788555584E-02
     92 F   6 C    -1.149858140668E-01 -4.152634747747E-01  8.079788555584E-02
     93 F   6 C     1.149858140668E-01 -4.152634747747E-01 -8.079788555584E-02
     94 F   6 C    -1.149858140668E-01  4.152634747747E-01 -8.079788555584E-02
     95 F   6 C     8.079788555584E-02  1.149858140668E-01  4.152634747747E-01
     96 F   6 C     4.152634747747E-01  8.079788555584E-02  1.149858140668E-01
     97 F   6 C    -8.079788555584E-02 -1.149858140668E-01  4.152634747747E-01
     98 F   6 C    -4.152634747747E-01  8.079788555584E-02 -1.149858140668E-01
     99 F   6 C     8.079788555584E-02 -1.149858140668E-01 -4.152634747747E-01
    100 F   6 C    -4.152634747747E-01 -8.079788555584E-02  1.149858140668E-01
    101 F   6 C    -8.079788555584E-02  1.149858140668E-01 -4.152634747747E-01
    102 F   6 C     4.152634747747E-01 -8.079788555584E-02 -1.149858140668E-01
    103 T   7 N     9.371902534848E-02 -4.623392638077E-01  1.608439761449E-01
    104 F   7 N    -9.371902534848E-02  4.623392638077E-01  1.608439761449E-01
    105 F   7 N     9.371902534848E-02  4.623392638077E-01 -1.608439761449E-01
    106 F   7 N    -9.371902534848E-02 -4.623392638077E-01 -1.608439761449E-01
    107 F   7 N     1.608439761449E-01  9.371902534848E-02 -4.623392638077E-01
    108 F   7 N    -4.623392638077E-01  1.608439761449E-01  9.371902534848E-02
    109 F   7 N    -1.608439761449E-01 -9.371902534848E-02 -4.623392638077E-01
    110 F   7 N     4.623392638077E-01  1.608439761449E-01 -9.371902534848E-02
    111 F   7 N     1.608439761449E-01 -9.371902534848E-02  4.623392638077E-01
    112 F   7 N     4.623392638077E-01 -1.608439761449E-01  9.371902534848E-02
    113 F   7 N    -1.608439761449E-01  9.371902534848E-02  4.623392638077E-01
    114 F   7 N    -4.623392638077E-01 -1.608439761449E-01 -9.371902534848E-02
    115 T   6 C     1.986786189851E-01 -3.928473139544E-01  1.243467334635E-01
    116 F   6 C    -1.986786189851E-01  3.928473139544E-01  1.243467334635E-01
    117 F   6 C     1.986786189851E-01  3.928473139544E-01 -1.243467334635E-01
    118 F   6 C    -1.986786189851E-01 -3.928473139544E-01 -1.243467334635E-01
    119 F   6 C     1.243467334635E-01  1.986786189851E-01 -3.928473139544E-01
    120 F   6 C    -3.928473139544E-01  1.243467334635E-01  1.986786189851E-01
    121 F   6 C    -1.243467334635E-01 -1.986786189851E-01 -3.928473139544E-01
    122 F   6 C     3.928473139544E-01  1.243467334635E-01 -1.986786189851E-01
    123 F   6 C     1.243467334635E-01 -1.986786189851E-01  3.928473139544E-01
    124 F   6 C     3.928473139544E-01 -1.243467334635E-01  1.986786189851E-01
    125 F   6 C    -1.243467334635E-01  1.986786189851E-01  3.928473139544E-01
    126 F   6 C    -3.928473139544E-01 -1.243467334635E-01 -1.986786189851E-01
    127 T   7 N     2.024489716300E-01 -4.652218708057E-01  8.767697936170E-02
    128 F   7 N    -2.024489716300E-01  4.652218708057E-01  8.767697936170E-02
    129 F   7 N     2.024489716300E-01  4.652218708057E-01 -8.767697936170E-02
    130 F   7 N    -2.024489716300E-01 -4.652218708057E-01 -8.767697936170E-02
    131 F   7 N     8.767697936170E-02  2.024489716300E-01 -4.652218708057E-01
    132 F   7 N    -4.652218708057E-01  8.767697936170E-02  2.024489716300E-01
    133 F   7 N    -8.767697936170E-02 -2.024489716300E-01 -4.652218708057E-01
    134 F   7 N     4.652218708057E-01  8.767697936170E-02 -2.024489716300E-01
    135 F   7 N     8.767697936170E-02 -2.024489716300E-01  4.652218708057E-01
    136 F   7 N     4.652218708057E-01 -8.767697936170E-02  2.024489716300E-01
    137 F   7 N    -8.767697936170E-02  2.024489716300E-01  4.652218708057E-01
    138 F   7 N    -4.652218708057E-01 -8.767697936170E-02 -2.024489716300E-01

 T = ATOM BELONGING TO THE ASYMMETRIC UNIT

 ****   12 SYMMOPS - TRANSLATORS IN FRACTIONAL UNITS
 **** MATRICES AND TRANSLATORS IN THE CRYSTALLOGRAPHIC REFERENCE FRAME
   V INV                    ROTATION MATRICES                   TRANSLATORS
   1   1  1.00  0.00  0.00  0.00  1.00  0.00  0.00  0.00  1.00  0.00  0.00  0.00
   2   2  0.00  1.00 -1.00  1.00  0.00 -1.00  0.00  0.00 -1.00  0.00  0.00  0.00
   3   3 -1.00  0.00  0.00 -1.00  0.00  1.00 -1.00  1.00  0.00  0.00  0.00  0.00
   4   4  0.00 -1.00  1.00  0.00 -1.00  0.00  1.00 -1.00  0.00  0.00  0.00  0.00
   5   6  0.00  0.00  1.00  1.00  0.00  0.00  0.00  1.00  0.00  0.00  0.00  0.00
   6   5  0.00  1.00  0.00  0.00  0.00  1.00  1.00  0.00  0.00  0.00  0.00  0.00
   7   8  1.00 -1.00  0.00  0.00 -1.00  1.00  0.00 -1.00  0.00  0.00  0.00  0.00
   8   7  1.00  0.00 -1.00  0.00  0.00 -1.00  0.00  1.00 -1.00  0.00  0.00  0.00
   9  10  0.00  0.00 -1.00  0.00  1.00 -1.00  1.00  0.00 -1.00  0.00  0.00  0.00
  10   9 -1.00  0.00  1.00 -1.00  1.00  0.00 -1.00  0.00  0.00  0.00  0.00  0.00
  11  12 -1.00  1.00  0.00 -1.00  0.00  0.00 -1.00  0.00  1.00  0.00  0.00  0.00
  12  11  0.00 -1.00  0.00  1.00 -1.00  0.00  0.00 -1.00  1.00  0.00  0.00  0.00

 DIRECT LATTICE VECTORS CARTESIAN COMPONENTS (ANGSTROM)
          X                    Y                    Z
  -0.846363636456E+01   0.846363636456E+01   0.846363636456E+01
   0.846363636456E+01  -0.846363636456E+01   0.846363636456E+01
   0.846363636456E+01   0.846363636456E+01  -0.846363636456E+01


 CARTESIAN COORDINATES - PRIMITIVE CELL
 *******************************************************************************
 *      ATOM          X(ANGSTROM)         Y(ANGSTROM)         Z(ANGSTROM)
 *******************************************************************************
    1     1 H     1.832078675161E+00 -5.839979955634E+00  3.499716747184E+00
    2     1 H    -1.832078675161E+00  5.839979955634E+00  3.499716747184E+00
    3     1 H     1.832078675161E+00  5.839979955634E+00 -3.499716747184E+00
    4     1 H    -1.832078675161E+00 -5.839979955634E+00 -3.499716747184E+00
    5     1 H     3.499716747184E+00  1.832078675161E+00 -5.839979955634E+00
    6     1 H    -5.839979955634E+00  3.499716747184E+00  1.832078675161E+00
    7     1 H    -3.499716747184E+00 -1.832078675161E+00 -5.839979955634E+00
    8     1 H     5.839979955634E+00  3.499716747184E+00 -1.832078675161E+00
    9     1 H     3.499716747184E+00 -1.832078675161E+00  5.839979955634E+00
   10     1 H     5.839979955634E+00 -3.499716747184E+00  1.832078675161E+00
   11     1 H    -3.499716747184E+00  1.832078675161E+00  5.839979955634E+00
   12     1 H    -5.839979955634E+00 -3.499716747184E+00 -1.832078675161E+00
   13     1 H     4.122169624074E+00 -5.897931118686E+00  1.953783141301E+00
   14     1 H    -4.122169624074E+00  5.897931118686E+00  1.953783141301E+00
   15     1 H     4.122169624074E+00  5.897931118686E+00 -1.953783141301E+00
   16     1 H    -4.122169624074E+00 -5.897931118686E+00 -1.953783141301E+00
   17     1 H     1.953783141301E+00  4.122169624074E+00 -5.897931118686E+00
   18     1 H    -5.897931118686E+00  1.953783141301E+00  4.122169624074E+00
   19     1 H    -1.953783141301E+00 -4.122169624074E+00 -5.897931118686E+00
   20     1 H     5.897931118686E+00  1.953783141301E+00 -4.122169624074E+00
   21     1 H     1.953783141301E+00 -4.122169624074E+00  5.897931118686E+00
   22     1 H     5.897931118686E+00 -1.953783141301E+00  4.122169624074E+00
   23     1 H    -1.953783141301E+00  4.122169624074E+00  5.897931118686E+00
   24     1 H    -5.897931118686E+00 -1.953783141301E+00 -4.122169624074E+00
   25     1 H     1.406859911131E+00  7.113579568985E+00  4.185566142320E-01
   26     1 H    -1.406859911131E+00 -7.113579568985E+00  4.185566142320E-01
   27     1 H     1.406859911131E+00 -7.113579568985E+00 -4.185566142320E-01
   28     1 H    -1.406859911131E+00  7.113579568985E+00 -4.185566142320E-01
   29     1 H     4.185566142320E-01  1.406859911131E+00  7.113579568985E+00
   30     1 H     7.113579568985E+00  4.185566142320E-01  1.406859911131E+00
   31     1 H    -4.185566142320E-01 -1.406859911131E+00  7.113579568985E+00
   32     1 H    -7.113579568985E+00  4.185566142320E-01 -1.406859911131E+00
   33     1 H     4.185566142320E-01 -1.406859911131E+00 -7.113579568985E+00
   34     1 H    -7.113579568985E+00 -4.185566142320E-01  1.406859911131E+00
   35     1 H    -4.185566142320E-01  1.406859911131E+00 -7.113579568985E+00
   36     1 H     7.113579568985E+00 -4.185566142320E-01 -1.406859911131E+00
   37     1 H     2.827041496796E+00  6.408519281540E+00  1.189680162422E+00
   38     1 H    -2.827041496796E+00 -6.408519281540E+00  1.189680162422E+00
   39     1 H     2.827041496796E+00 -6.408519281540E+00 -1.189680162422E+00
   40     1 H    -2.827041496796E+00  6.408519281540E+00 -1.189680162422E+00
   41     1 H     1.189680162422E+00  2.827041496796E+00  6.408519281540E+00
   42     1 H     6.408519281540E+00  1.189680162422E+00  2.827041496796E+00
   43     1 H    -1.189680162422E+00 -2.827041496796E+00  6.408519281540E+00
   44     1 H    -6.408519281540E+00  1.189680162422E+00 -2.827041496796E+00
   45     1 H     1.189680162422E+00 -2.827041496796E+00 -6.408519281540E+00
   46     1 H    -6.408519281540E+00 -1.189680162422E+00  2.827041496796E+00
   47     1 H    -1.189680162422E+00  2.827041496796E+00 -6.408519281540E+00
   48     1 H     6.408519281540E+00 -1.189680162422E+00 -2.827041496796E+00
   49     1 H     1.297237820156E+00  6.521141043706E+00  2.084357743528E+00
   50     1 H    -1.297237820156E+00 -6.521141043706E+00  2.084357743528E+00
   51     1 H     1.297237820156E+00 -6.521141043706E+00 -2.084357743528E+00
   52     1 H    -1.297237820156E+00  6.521141043706E+00 -2.084357743528E+00
   53     1 H     2.084357743528E+00  1.297237820156E+00  6.521141043706E+00
   54     1 H     6.521141043706E+00  2.084357743528E+00  1.297237820156E+00
   55     1 H    -2.084357743528E+00 -1.297237820156E+00  6.521141043706E+00
   56     1 H    -6.521141043706E+00  2.084357743528E+00 -1.297237820156E+00
   57     1 H     2.084357743528E+00 -1.297237820156E+00 -6.521141043706E+00
   58     1 H    -6.521141043706E+00 -2.084357743528E+00  1.297237820156E+00
   59     1 H    -2.084357743528E+00  1.297237820156E+00 -6.521141043706E+00
   60     1 H     6.521141043706E+00 -2.084357743528E+00 -1.297237820156E+00
   61   230 ZN    8.463636364560E+00  0.000000000000E+00 -4.677433459230E+00
   62   230 ZN    8.463636364560E+00 -9.400075532184E-16 -1.224983926989E+01
   63   230 ZN   -4.677433459230E+00  8.463636364560E+00  2.350018883046E-16
   64   230 ZN   -4.700037766092E-16 -4.677433459230E+00  8.463636364560E+00
   65   230 ZN   -1.224983926989E+01  8.463636364560E+00 -7.050056649138E-16
   66   230 ZN    9.400075532184E-16 -1.224983926989E+01  8.463636364560E+00
   67     6 C     2.335101026635E+00  8.382352450752E+00  1.876070523942E+00
   68     6 C    -2.335101026635E+00 -8.382352450752E+00  1.876070523942E+00
   69     6 C     2.335101026635E+00 -8.382352450752E+00 -1.876070523942E+00
   70     6 C    -2.335101026635E+00  8.382352450752E+00 -1.876070523942E+00
   71     6 C     1.876070523942E+00  2.335101026635E+00  8.382352450752E+00
   72     6 C     8.382352450752E+00  1.876070523942E+00  2.335101026635E+00
   73     6 C    -1.876070523942E+00 -2.335101026635E+00  8.382352450752E+00
   74     6 C    -8.382352450752E+00  1.876070523942E+00 -2.335101026635E+00
   75     6 C     1.876070523942E+00 -2.335101026635E+00 -8.382352450752E+00
   76     6 C    -8.382352450752E+00 -1.876070523942E+00  2.335101026635E+00
   77     6 C    -1.876070523942E+00  2.335101026635E+00 -8.382352450752E+00
   78     6 C     8.382352450752E+00 -1.876070523942E+00 -2.335101026635E+00
   79     6 C     2.231087684095E+00 -6.619190607801E+00  2.869149427750E+00
   80     6 C    -2.231087684095E+00  6.619190607801E+00  2.869149427750E+00
   81     6 C     2.231087684095E+00  6.619190607801E+00 -2.869149427750E+00
   82     6 C    -2.231087684095E+00 -6.619190607801E+00 -2.869149427750E+00
   83     6 C     2.869149427750E+00  2.231087684095E+00 -6.619190607801E+00
   84     6 C    -6.619190607801E+00  2.869149427750E+00  2.231087684095E+00
   85     6 C    -2.869149427750E+00 -2.231087684095E+00 -6.619190607801E+00
   86     6 C     6.619190607801E+00  2.869149427750E+00 -2.231087684095E+00
   87     6 C     2.869149427750E+00 -2.231087684095E+00  6.619190607801E+00
   88     6 C     6.619190607801E+00 -2.869149427750E+00  2.231087684095E+00
   89     6 C    -2.869149427750E+00  2.231087684095E+00  6.619190607801E+00
   90     6 C    -6.619190607801E+00 -2.869149427750E+00 -2.231087684095E+00
   91     6 C     1.946396234689E+00  7.029278091953E+00  1.367687844740E+00
   92     6 C    -1.946396234689E+00 -7.029278091953E+00  1.367687844740E+00
   93     6 C     1.946396234689E+00 -7.029278091953E+00 -1.367687844740E+00
   94     6 C    -1.946396234689E+00  7.029278091953E+00 -1.367687844740E+00
   95     6 C     1.367687844740E+00  1.946396234689E+00  7.029278091953E+00
   96     6 C     7.029278091953E+00  1.367687844740E+00  1.946396234689E+00
   97     6 C    -1.367687844740E+00 -1.946396234689E+00  7.029278091953E+00
   98     6 C    -7.029278091953E+00  1.367687844740E+00 -1.946396234689E+00
   99     6 C     1.367687844740E+00 -1.946396234689E+00 -7.029278091953E+00
  100     6 C    -7.029278091953E+00 -1.367687844740E+00  1.946396234689E+00
  101     6 C    -1.367687844740E+00  1.946396234689E+00 -7.029278091953E+00
  102     6 C     7.029278091953E+00 -1.367687844740E+00 -1.946396234689E+00
  103     7 N     1.586407501981E+00 -7.826142811853E+00  2.722649851041E+00
  104     7 N    -1.586407501981E+00  7.826142811853E+00  2.722649851041E+00
  105     7 N     1.586407501981E+00  7.826142811853E+00 -2.722649851041E+00
  106     7 N    -1.586407501981E+00 -7.826142811853E+00 -2.722649851041E+00
  107     7 N     2.722649851041E+00  1.586407501981E+00 -7.826142811853E+00
  108     7 N    -7.826142811853E+00  2.722649851041E+00  1.586407501981E+00
  109     7 N    -2.722649851041E+00 -1.586407501981E+00 -7.826142811853E+00
  110     7 N     7.826142811853E+00  2.722649851041E+00 -1.586407501981E+00
  111     7 N     2.722649851041E+00 -1.586407501981E+00  7.826142811853E+00
  112     7 N     7.826142811853E+00 -2.722649851041E+00  1.586407501981E+00
  113     7 N    -2.722649851041E+00  1.586407501981E+00  7.826142811853E+00
  114     7 N    -7.826142811853E+00 -2.722649851041E+00 -1.586407501981E+00
  115     6 C     3.363087169006E+00 -6.649833624209E+00  2.104851070312E+00
  116     6 C    -3.363087169006E+00  6.649833624209E+00  2.104851070312E+00
  117     6 C     3.363087169006E+00  6.649833624209E+00 -2.104851070312E+00
  118     6 C    -3.363087169006E+00 -6.649833624209E+00 -2.104851070312E+00
  119     6 C     2.104851070312E+00  3.363087169006E+00 -6.649833624209E+00
  120     6 C    -6.649833624209E+00  2.104851070312E+00  3.363087169006E+00
  121     6 C    -2.104851070312E+00 -3.363087169006E+00 -6.649833624209E+00
  122     6 C     6.649833624209E+00  2.104851070312E+00 -3.363087169006E+00
  123     6 C     2.104851070312E+00 -3.363087169006E+00  6.649833624209E+00
  124     6 C     6.649833624209E+00 -2.104851070312E+00  3.363087169006E+00
  125     6 C    -2.104851070312E+00  3.363087169006E+00  6.649833624209E+00
  126     6 C    -6.649833624209E+00 -2.104851070312E+00 -3.363087169006E+00
  127     7 N     3.426908956511E+00 -7.874937486680E+00  1.484132141721E+00
  128     7 N    -3.426908956511E+00  7.874937486680E+00  1.484132141721E+00
  129     7 N     3.426908956511E+00  7.874937486680E+00 -1.484132141721E+00
  130     7 N    -3.426908956511E+00 -7.874937486680E+00 -1.484132141721E+00
  131     7 N     1.484132141721E+00  3.426908956511E+00 -7.874937486680E+00
  132     7 N    -7.874937486680E+00  1.484132141721E+00  3.426908956511E+00
  133     7 N    -1.484132141721E+00 -3.426908956511E+00 -7.874937486680E+00
  134     7 N     7.874937486680E+00  1.484132141721E+00 -3.426908956511E+00
  135     7 N     1.484132141721E+00 -3.426908956511E+00  7.874937486680E+00
  136     7 N     7.874937486680E+00 -1.484132141721E+00  3.426908956511E+00
  137     7 N    -1.484132141721E+00  3.426908956511E+00  7.874937486680E+00
  138     7 N    -7.874937486680E+00 -1.484132141721E+00 -3.426908956511E+00

 *******************************************************************************
 *** PSEUDOPOTENTIAL INFORMATION ***
 *******************************************************************************

 ATOMIC NUMBER  30, NUCLEAR CHARGE 20.000, GIVEN IN INPUT       PSEUDOPOTENTIAL
   TYPE       EXPONENT      COEFF.    N      EXPONENT      COEFF.    N
  P0 TMS    34.1500000  399.9872820   0    14.5900000   85.4856550   0
  P1 TMS    39.7800000  277.1489600   0    14.9500000   69.0522050   0
  P2 TMS    43.8000000  -34.1493490   0    14.9800000   -3.2918310   0

 *******************************************************************************
 LOCAL ATOMIC FUNCTIONS BASIS SET
 *******************************************************************************
   ATOM   X(AU)   Y(AU)   Z(AU)  N. TYPE  EXPONENT  S COEF   P COEF   D/F/G COEF
 *******************************************************************************
   1 H    3.462 -11.036   6.614
                                  1 S  
                                         3.387E+01 2.549E-02 0.000E+00 0.000E+00
                                         5.095E+00 1.904E-01 0.000E+00 0.000E+00
                                         1.159E+00 8.522E-01 0.000E+00 0.000E+00
                                  2 S  
                                         3.258E-01 1.000E+00 0.000E+00 0.000E+00
                                  3 S  
                                         1.027E-01 1.000E+00 0.000E+00 0.000E+00
                           4-     6 P  
                                         7.500E-01 0.000E+00 1.000E+00 0.000E+00
   2 H   -3.462  11.036   6.614
   3 H    3.462  11.036  -6.614
   4 H   -3.462 -11.036  -6.614
   5 H    6.614   3.462 -11.036
   6 H  -11.036   6.614   3.462
   7 H   -6.614  -3.462 -11.036
   8 H   11.036   6.614  -3.462
   9 H    6.614  -3.462  11.036
  10 H   11.036  -6.614   3.462
  11 H   -6.614   3.462  11.036
  12 H  -11.036  -6.614  -3.462
  13 H    7.790 -11.145   3.692
  14 H   -7.790  11.145   3.692
  15 H    7.790  11.145  -3.692
  16 H   -7.790 -11.145  -3.692
  17 H    3.692   7.790 -11.145
  18 H  -11.145   3.692   7.790
  19 H   -3.692  -7.790 -11.145
  20 H   11.145   3.692  -7.790
  21 H    3.692  -7.790  11.145
  22 H   11.145  -3.692   7.790
  23 H   -3.692   7.790  11.145
  24 H  -11.145  -3.692  -7.790
  25 H    2.659  13.443   0.791
  26 H   -2.659 -13.443   0.791
  27 H    2.659 -13.443  -0.791
  28 H   -2.659  13.443  -0.791
  29 H    0.791   2.659  13.443
  30 H   13.443   0.791   2.659
  31 H   -0.791  -2.659  13.443
  32 H  -13.443   0.791  -2.659
  33 H    0.791  -2.659 -13.443
  34 H  -13.443  -0.791   2.659
  35 H   -0.791   2.659 -13.443
  36 H   13.443  -0.791  -2.659
  37 H    5.342  12.110   2.248
  38 H   -5.342 -12.110   2.248
  39 H    5.342 -12.110  -2.248
  40 H   -5.342  12.110  -2.248
  41 H    2.248   5.342  12.110
  42 H   12.110   2.248   5.342
  43 H   -2.248  -5.342  12.110
  44 H  -12.110   2.248  -5.342
  45 H    2.248  -5.342 -12.110
  46 H  -12.110  -2.248   5.342
  47 H   -2.248   5.342 -12.110
  48 H   12.110  -2.248  -5.342
  49 H    2.451  12.323   3.939
  50 H   -2.451 -12.323   3.939
  51 H    2.451 -12.323  -3.939
  52 H   -2.451  12.323  -3.939
  53 H    3.939   2.451  12.323
  54 H   12.323   3.939   2.451
  55 H   -3.939  -2.451  12.323
  56 H  -12.323   3.939  -2.451
  57 H    3.939  -2.451 -12.323
  58 H  -12.323  -3.939   2.451
  59 H   -3.939   2.451 -12.323
  60 H   12.323  -3.939  -2.451
  61 ZN  15.994   0.000  -8.839
                                361 S  
                                         3.032E+01 2.191E-01 0.000E+00 0.000E+00
                                         1.632E+01-2.326E-01 0.000E+00 0.000E+00
                                         1.141E+01-9.547E-01 0.000E+00 0.000E+00
                                362 S  
                                         2.569E+00 1.000E+00 0.000E+00 0.000E+00
                                363 S  
                                         1.063E+00 1.000E+00 0.000E+00 0.000E+00
                                364 S  
                                         2.500E-01 1.000E+00 0.000E+00 0.000E+00
                                365 S  
                                         1.200E-01 1.000E+00 0.000E+00 0.000E+00
                         366-   368 P  
                                         1.118E+02 0.000E+00 2.328E-02 0.000E+00
                                         1.913E+01 0.000E+00-1.010E+00 0.000E+00
                         369-   371 P  
                                         5.469E+00 0.000E+00 3.202E-01 0.000E+00
                                         2.506E+00 0.000E+00 7.181E-01 0.000E+00
                         372-   374 P  
                                         9.419E-01 0.000E+00 1.000E+00 0.000E+00
                         375-   377 P  
                                         2.500E-01 0.000E+00 1.000E+00 0.000E+00
                         378-   380 P  
                                         1.200E-01 0.000E+00 1.000E+00 0.000E+00
                         381-   385 D  
                                         4.465E+01 0.000E+00 0.000E+00 4.725E-02
                                         1.344E+01 0.000E+00 0.000E+00 2.189E-01
                                         4.682E+00 0.000E+00 0.000E+00 4.525E-01
                                         1.603E+00 0.000E+00 0.000E+00 5.186E-01
                         386-   390 D  
                                         4.828E-01 0.000E+00 0.000E+00 1.000E+00
                         391-   395 D  
                                         1.100E-01 0.000E+00 0.000E+00 1.000E+00
                         396-   402 F  
                                         2.614E+00 0.000E+00 0.000E+00 1.000E+00
  62 ZN  15.994  -0.000 -23.149
  63 ZN  -8.839  15.994   0.000
  64 ZN  -0.000  -8.839  15.994
  65 ZN -23.149  15.994  -0.000
  66 ZN   0.000 -23.149  15.994
  67 C    4.413  15.840   3.545
                                613 S  
                                         4.563E+03 1.967E-03 0.000E+00 0.000E+00
                                         6.820E+02 1.523E-02 0.000E+00 0.000E+00
                                         1.550E+02 7.613E-02 0.000E+00 0.000E+00
                                         4.446E+01 2.608E-01 0.000E+00 0.000E+00
                                         1.303E+01 6.165E-01 0.000E+00 0.000E+00
                                         1.828E+00 2.210E-01 0.000E+00 0.000E+00
                         614-   617 SP 
                                         2.096E+01 1.147E-01 4.025E-02 0.000E+00
                                         4.803E+00 9.200E-01 2.376E-01 0.000E+00
                                         1.459E+00-3.031E-03 8.159E-01 0.000E+00
                         618-   621 SP 
                                         4.835E-01 1.000E+00 1.000E+00 0.000E+00
                         622-   625 SP 
                                         1.456E-01 1.000E+00 1.000E+00 0.000E+00
                         626-   630 D  
                                         6.260E-01 0.000E+00 0.000E+00 1.000E+00
  68 C   -4.413 -15.840   3.545
  69 C    4.413 -15.840  -3.545
  70 C   -4.413  15.840  -3.545
  71 C    3.545   4.413  15.840
  72 C   15.840   3.545   4.413
  73 C   -3.545  -4.413  15.840
  74 C  -15.840   3.545  -4.413
  75 C    3.545  -4.413 -15.840
  76 C  -15.840  -3.545   4.413
  77 C   -3.545   4.413 -15.840
  78 C   15.840  -3.545  -4.413
  79 C    4.216 -12.508   5.422
  80 C   -4.216  12.508   5.422
  81 C    4.216  12.508  -5.422
  82 C   -4.216 -12.508  -5.422
  83 C    5.422   4.216 -12.508
  84 C  -12.508   5.422   4.216
  85 C   -5.422  -4.216 -12.508
  86 C   12.508   5.422  -4.216
  87 C    5.422  -4.216  12.508
  88 C   12.508  -5.422   4.216
  89 C   -5.422   4.216  12.508
  90 C  -12.508  -5.422  -4.216
  91 C    3.678  13.283   2.585
  92 C   -3.678 -13.283   2.585
  93 C    3.678 -13.283  -2.585
  94 C   -3.678  13.283  -2.585
  95 C    2.585   3.678  13.283
  96 C   13.283   2.585   3.678
  97 C   -2.585  -3.678  13.283
  98 C  -13.283   2.585  -3.678
  99 C    2.585  -3.678 -13.283
 100 C  -13.283  -2.585   3.678
 101 C   -2.585   3.678 -13.283
 102 C   13.283  -2.585  -3.678
 103 N    2.998 -14.789   5.145
                               1261 S  
                                         6.293E+03 1.970E-03 0.000E+00 0.000E+00
                                         9.490E+02 1.496E-02 0.000E+00 0.000E+00
                                         2.188E+02 7.350E-02 0.000E+00 0.000E+00
                                         6.369E+01 2.489E-01 0.000E+00 0.000E+00
                                         1.883E+01 6.025E-01 0.000E+00 0.000E+00
                                         2.720E+00 2.562E-01 0.000E+00 0.000E+00
                        1262-  1265 SP 
                                         3.063E+01 1.119E-01 3.831E-02 0.000E+00
                                         7.026E+00 9.217E-01 2.374E-01 0.000E+00
                                         2.112E+00-2.569E-03 8.176E-01 0.000E+00
                        1266-  1269 SP 
                                         6.840E-01 1.000E+00 1.000E+00 0.000E+00
                        1270-  1273 SP 
                                         2.009E-01 1.000E+00 1.000E+00 0.000E+00
                        1274-  1278 D  
                                         9.130E-01 0.000E+00 0.000E+00 1.000E+00
 104 N   -2.998  14.789   5.145
 105 N    2.998  14.789  -5.145
 106 N   -2.998 -14.789  -5.145
 107 N    5.145   2.998 -14.789
 108 N  -14.789   5.145   2.998
 109 N   -5.145  -2.998 -14.789
 110 N   14.789   5.145  -2.998
 111 N    5.145  -2.998  14.789
 112 N   14.789  -5.145   2.998
 113 N   -5.145   2.998  14.789
 114 N  -14.789  -5.145  -2.998
 115 C    6.355 -12.566   3.978
 116 C   -6.355  12.566   3.978
 117 C    6.355  12.566  -3.978
 118 C   -6.355 -12.566  -3.978
 119 C    3.978   6.355 -12.566
 120 C  -12.566   3.978   6.355
 121 C   -3.978  -6.355 -12.566
 122 C   12.566   3.978  -6.355
 123 C    3.978  -6.355  12.566
 124 C   12.566  -3.978   6.355
 125 C   -3.978   6.355  12.566
 126 C  -12.566  -3.978  -6.355
 127 N    6.476 -14.881   2.805
 128 N   -6.476  14.881   2.805
 129 N    6.476  14.881  -2.805
 130 N   -6.476 -14.881  -2.805
 131 N    2.805   6.476 -14.881
 132 N  -14.881   2.805   6.476
 133 N   -2.805  -6.476 -14.881
 134 N   14.881   2.805  -6.476
 135 N    2.805  -6.476  14.881
 136 N   14.881  -2.805   6.476
 137 N   -2.805   6.476  14.881
 138 N  -14.881  -2.805  -6.476
 INFORMATION **** SET_MPP **** PCRYSTAL CALCULATION
 INFORMATION **** READM2 **** NEW DEFAULT: FOCK/KS MATRIX MIXING SET TO 30 %
 INFORMATION **** READM2 **** NEW DEFAULT: FULL DIRECT SCF MODE
 INFORMATION **** READM2 **** NEW DEFAULT: COULOMB BIPOLAR BUFFER SET TO 32 Mb
 INFORMATION **** READM2 **** NEW DEFAULT: EXCHANGE BIPOLAR BUFFER SET TO 32 Mb

 *******************************************************************************
 NEW DEFAULT: DFT INTEGRATION GRID INCREASED TO XLGRID
 NEW DEFAULT: DIIS ACCELERATOR ACTIVE
 USE KEYWORD NODIIS TO TURN IT OFF
 *******************************************************************************

 INFORMATION **** TOLINTEG **** COULOMB AND EXCHANGE SERIES TOLERANCES MODIFIED
 INFORMATION **** TOLDEE **** SCF TOL ON TOTAL ENERGY SET TO           8
 *******************************************************************************
 N. OF ATOMS PER CELL       138  COULOMB OVERLAP TOL         (T1) 10**   -7
 NUMBER OF SHELLS           684  COULOMB PENETRATION TOL     (T2) 10**   -7
 NUMBER OF AO              1908  EXCHANGE OVERLAP TOL        (T3) 10**   -7
 N. OF ELECTRONS PER CELL   636  EXCHANGE PSEUDO OVP (F(G))  (T4) 10**  -10
 CORE ELECTRONS PER CELL    144  EXCHANGE PSEUDO OVP (P(G))  (T5) 10**  -40
 N. OF SYMMETRY OPERATORS    12  POLE ORDER IN MONO ZONE                  4
 *******************************************************************************
 TYPE OF CALCULATION :  RESTRICTED CLOSED SHELL
 KOHN-SHAM HAMILTONIAN

 (EXCHANGE)[CORRELATION] FUNCTIONAL:(M06-2X)[M06-2X]


 HYBRID EXCHANGE - PERCENTAGE OF FOCK EXCHANGE    54.0000
 CORE  PSEUDO POTENTIAL         TOL. ON PSEUDO              (TP) 10**- 6

 CAPPA:IS1  2;IS2  2;IS3  2; K PTS MONK NET   3; SYMMOPS:K SPACE  24;G SPACE  12

 *******************************************************************************
 MAX NUMBER OF SCF CYCLES      50  CONVERGENCE ON DELTAP        10**-18
 WEIGHT OF F(I) IN F(I+1)      30% CONVERGENCE ON ENERGY        10**- 8
 SHRINK. FACT.(MONKH.)    2  2  2  NUMBER OF K POINTS IN THE IBZ      3
 SHRINKING FACTOR(GILAT NET)    2  NUMBER OF K POINTS(GILAT NET)      3
 *******************************************************************************
 *** K POINTS COORDINATES (OBLIQUE COORDINATES IN UNITS OF IS =  2)
   1-R(  0  0  0)   2-R(  1  0  0)   3-R(  1  1  1)

 DIRECT LATTICE VECTORS COMPON. (A.U.)     RECIP. LATTICE VECTORS COMPON. (A.U.) 
        X            Y            Z              X            Y            Z
  -15.9939548   15.9939548   15.9939548      0.0000000    0.1964238    0.1964238
   15.9939548  -15.9939548   15.9939548      0.1964238    0.0000000    0.1964238
   15.9939548   15.9939548  -15.9939548      0.1964238    0.1964238    0.0000000

 DISK SPACE FOR EIGENVECTORS (FTN 10)    10921392 REALS

 SYMMETRY ADAPTION OF THE BLOCH FUNCTIONS ENABLED
 TTTTTTTTTTTTTTTTTTTTTTTTTTTTTT gordsh1     TELAPSE      146.40 TCPU        7.83

 MATRIX SIZE: P(G)11026476, F(G)  760584, P(G) IRR  464112, F(G) IRR   64544
 MAX G-VECTOR INDEX FOR 1- AND 2-ELECTRON INTEGRALS 135

 TTTTTTTTTTTTTTTTTTTTTTTTTTTTTT INPUT       TELAPSE      149.45 TCPU       10.89

 NEIGHBORS OF THE NON-EQUIVALENT ATOMS

 N = NUMBER OF NEIGHBORS AT DISTANCE R
    ATOM  N     R/ANG      R/AU   NEIGHBORS (ATOM LABELS AND CELL INDICES)
   1 H    1     1.0789     2.0388   79 C    0 0 0
   1 H    1     2.1469     4.0570  103 N    0 0 0
   1 H    1     2.2238     4.2025  115 C    0 0 0
   1 H    1     2.5831     4.8813   44 H    0 1 0
   1 H    1     2.7637     5.2225   13 H    0 0 0
   1 H    1     2.9525     5.5794   21 H    0 0 0

  13 H    1     1.0791     2.0391  115 C    0 0 0
  13 H    1     2.1477     4.0585  127 N    0 0 0
  13 H    1     2.2213     4.1977   79 C    0 0 0
  13 H    1     2.5891     4.8928   59 H    0 1 0
  13 H    1     2.7637     5.2225    1 H    0 0 0
  13 H    1     2.9525     5.5794   10 H    0 0 0

  25 H    1     1.0950     2.0693   91 C    0 0 0
  25 H    1     1.7631     3.3318   37 H    0 0 0
  25 H    1     1.7714     3.3475   49 H    0 0 0
  25 H    1     2.1438     4.0511   67 C    0 0 0
  25 H    1     2.8269     5.3421   27 H    1 0 1
  25 H    1     2.8593     5.4033   69 C    1 0 1

  37 H    1     1.0920     2.0637   91 C    0 0 0
  37 H    1     1.7631     3.3318   25 H    0 0 0
  37 H    1     1.7758     3.3558   49 H    0 0 0
  37 H    1     2.1469     4.0570   67 C    0 0 0
  37 H    1     2.5831     4.8813    7 H    1 1 1
  37 H    1     2.7270     5.1532  127 N    1 0 1

  49 H    1     1.0923     2.0642   91 C    0 0 0
  49 H    1     1.7714     3.3475   25 H    0 0 0
  49 H    1     1.7758     3.3558   37 H    0 0 0
  49 H    1     2.1412     4.0462   67 C    0 0 0
  49 H    1     2.5891     4.8928   24 H    1 1 1
  49 H    1     2.6735     5.0521  103 N    1 0 1

  61 ZN   2     2.0135     3.8050  103 N    0 0 1  104 N   -1 0 0
  61 ZN   2     2.0281     3.8325  134 N    0 0 0  138 N    0 1 1
  61 ZN   2     2.8901     5.4614   49 H   -1 0 0   50 H    0 0 1
  61 ZN   2     3.0021     5.6732   74 C    0 1 1   78 C    0 0 0
  61 ZN   2     3.0104     5.6889   44 H    0 1 1   48 H    0 0 0
  61 ZN   2     3.0179     5.7031   67 C   -1 0 0   68 C    0 0 1

  67 C    1     1.3394     2.5310  103 N    1 0 1
  67 C    1     1.3396     2.5315  127 N    1 0 1
  67 C    1     1.4968     2.8285   91 C    0 0 0
  67 C    1     2.1412     4.0462   49 H    0 0 0
  67 C    1     2.1438     4.0511   25 H    0 0 0
  67 C    1     2.1469     4.0570   37 H    0 0 0

  79 C    1     1.0789     2.0388    1 H    0 0 0
  79 C    1     1.3662     2.5818  115 C    0 0 0
  79 C    1     1.3762     2.6006  103 N    0 0 0
  79 C    1     2.1692     4.0992   67 C   -1 0-1
  79 C    1     2.2193     4.1938  127 N    0 0 0
  79 C    1     2.2213     4.1977   13 H    0 0 0

  91 C    1     1.0920     2.0637   37 H    0 0 0
  91 C    1     1.0923     2.0642   49 H    0 0 0
  91 C    1     1.0950     2.0693   25 H    0 0 0
  91 C    1     1.4968     2.8285   67 C    0 0 0
  91 C    1     2.5016     4.7274  103 N    1 0 1
  91 C    1     2.5096     4.7425  127 N    1 0 1

 103 N    1     1.3394     2.5310   67 C   -1 0-1
 103 N    1     1.3762     2.6006   79 C    0 0 0
 103 N    1     2.0135     3.8050   61 ZN   0 0-1
 103 N    1     2.1469     4.0570    1 H    0 0 0
 103 N    1     2.2186     4.1925  115 C    0 0 0
 103 N    1     2.2190     4.1932  127 N    0 0 0

 115 C    1     1.0791     2.0391   13 H    0 0 0
 115 C    1     1.3662     2.5818   79 C    0 0 0
 115 C    1     1.3749     2.5981  127 N    0 0 0
 115 C    1     2.1681     4.0970   67 C   -1 0-1
 115 C    1     2.2186     4.1925  103 N    0 0 0
 115 C    1     2.2238     4.2025    1 H    0 0 0

 127 N    1     1.3396     2.5315   67 C   -1 0-1
 127 N    1     1.3749     2.5981  115 C    0 0 0
 127 N    1     2.0281     3.8325   65 ZN  -1 1 0
 127 N    1     2.1477     4.0585   13 H    0 0 0
 127 N    1     2.2190     4.1932  103 N    0 0 0
 127 N    1     2.2193     4.1938   79 C    0 0 0


 SYMMETRY ALLOWED ELASTIC DISTORTION 1
  0.5773503  0.0000000  0.0000000
  0.0000000  0.5773503  0.0000000
  0.0000000  0.0000000  0.5773503

 SYMMETRY ALLOWED INTERNAL DEGREE(S) OF FREEDOM:  34
 TTTTTTTTTTTTTTTTTTTTTTTTTTTTTT SYMM        TELAPSE      151.43 TCPU       12.87
 TTTTTTTTTTTTTTTTTTTTTTTTTTTTTT INT_SCREEN  TELAPSE      151.49 TCPU       12.93

 ************************************************************************
 ************************************************************************
 * ELAPIEZO OPTION, E. ALBANESE, A. ERBA, B. CIVALLERI, R. DOVESI       *
 *                                                                      *
 * IT IS ASSUMED THAT THE INPUT IS FROM AN OPTIMIZED RUN                *

 CONVERGENCE CRITERION FOR ENERGY, TOLDEE =          1.0000E-08
 CONVERGENCE CRITERION FOR RMS GRADIENT, TOLDEG =    3.0000E-04
 CONVERGENCE CRITERION FOR RMS DISPLACEMENT, TOLDEX  6.2000E-04
 MAGNITUDE OF STEPSIZE FOR ADIMENSIONAL STRAINS =    1.5000E-02
 NUMBER OF POINTS (TOTAL) IN NUMERICAL 2ND DERIVATIVE=        3
 ************************************************************************
 ************************************************************************

 ************************************************************************

  Y. NOEL POST DOC. TURIN 2002

  THIS ROUTINE EVALUATES THE NON ZERO ELEMENTS OF THE ELASTIC TENSOR 

  ORDER OF THE TENSOR : 4

 |  1 A    1 B    1 B     .      .      .     |
 |         1 A    1 B     .      .      .     |
 |                1 A     .      .      .     |
 |                       1 C     .      .     |
 |                              1 C     .     |
 |                                     1 C    |

 EACH  LETTER   CORRESPONDS  TO  AN  INDEPENDENT  COMPONENT.
 INTERDEPENDENT COMPONENTS (WITH SAME LETTER) ARE RELATED BY
 THE COEFFICIENT THAT PRECEEDS EACH LETTER.

 ************************************************************************


 ************************************************************************

  Y. NOEL POST DOC. TURIN 2002

  THIS ROUTINE EVALUATES THE NON ZERO ELEMENTS OF THE PIEZOELECTRIC TENSOR 

  ORDER OF THE TENSOR : 3

 |   .      .      .     1 A     .      .     |
 |   .      .      .      .     1 A     .     |
 |   .      .      .      .      .     1 A    |

 EACH  LETTER   CORRESPONDS  TO  AN  INDEPENDENT  COMPONENT.
 INTERDEPENDENT COMPONENTS (WITH SAME LETTER) ARE RELATED BY
 THE COEFFICIENT THAT PRECEEDS EACH LETTER.

 ************************************************************************


 LIST OF ACTIVE DEFORMATIONS: 
             4

 ************************************************************************
 CLAMPED ION APPROXIMATION - NO RELAXATION OF ATOMIC POSITIONS
 ************************************************************************

 INFORMATION **** EXCBUF **** EXCH. BIPO BUFFER: WORDS USED =     4000000
 WARNING **** EXCBUF **** EXCH. BIPO BUFFER TOO SMALL - TO AVOID I/O SET EXCHSIZE =     7682625

 DFT PARAMETERS

     ATOM       ELECTRONS   NET CHARGE   R(ANGSTROM)
   1   1  H       1.0000      0.0000     1.11000000
  61 230  ZN     20.0000      0.0000     1.37000000
  67   6  C       6.0000      0.0000     0.77000000
 103   7  N       7.0000      0.0000     0.74000000

 SIZE OF GRID=     644769
 TTTTTTTTTTTTTTTTTTTTTTTTTTTTTT MAKE_GRID2  TELAPSE      161.50 TCPU       17.83
 BECKE WEIGHT FUNCTION
 RADSAFE =     2.00
 TOLERANCES - DENSITY:10**- 6; POTENTIAL:10**- 9; GRID WGT:10**-14

 RADIAL INTEGRATION  - INTERVALS (POINTS,UPPER LIMIT):            1( 99,  4.0*R)

 ANGULAR INTEGRATION - INTERVALS (ACCURACY LEVEL [N. POINTS] UPPER LIMIT):
  1(  6[ 146]   0.2)  2( 11[ 302]   0.5)  3( 14[ 590]   0.9)  4( 18[1454]   3.5)
  5( 14[ 590]9999.0)
 TTTTTTTTTTTTTTTTTTTTTTTTTTTTTT INT_CALC    TELAPSE      161.55 TCPU       17.88
 EEEEEEEEEE INT_CALC TERMINATION  DATE 04 05 2020 TIME 11:00:21.0

 *******************************************************************************
 ZIF8_60degree                                                                   
 CRYSTAL - SCF - TYPE OF CALCULATION :  RESTRICTED CLOSED SHELL
 *******************************************************************************

 CAPPA:IS1  2;IS2  2;IS3  2; K PTS MONK NET   3; SYMMOPS:K SPACE  24;G SPACE  12

 TTTTTTTTTTTTTTTTTTTTTTTTTTTTTT SDIK        TELAPSE      162.26 TCPU       18.59

 AAAAAAAAAAAAAAAAAAAAAAAAAAAAAAAAAAAAAAAAAAAAAAAAAAAAAAAAAAAAAAAAAAAAAAAAAAAAAAA
         ATOMIC WAVEFUNCTION(S)


 NUCLEAR CHARGE  1.0  SYMMETRY SPECIES            S
 N. ELECTRONS    1.0  NUMBER OF PRIMITIVE GTOS    5
                      NUMBER OF CONTRACTED GTOS   3
                      NUMBER OF CLOSED SHELLS     0
                      OPEN SHELL OCCUPATION       1

  ZNUC SCFIT  TOTAL HF ENERGY   KINETIC ENERGY   VIRIAL THEOREM ACCURACY
   1.0   1   -4.998098153E-01  4.997907537E-01 -2.000038139E+00  9.6E-17

 NUCLEAR CHARGE 20.0  SYMMETRY SPECIES            S    P    D
 N. ELECTRONS   20.0  NUMBER OF PRIMITIVE GTOS    7    7    6
                      NUMBER OF CONTRACTED GTOS   5    5    3
                      NUMBER OF CLOSED SHELLS     2    1    1
                      OPEN SHELL OCCUPATION       0    0    0

  ZNUC SCFIT  TOTAL HF ENERGY   KINETIC ENERGY   VIRIAL THEOREM ACCURACY
  20.0  35   -2.259494290E+02  1.538488917E+02 -2.468645152E+00  3.9E-06

 NUCLEAR CHARGE  6.0  SYMMETRY SPECIES            S    P
 N. ELECTRONS    6.0  NUMBER OF PRIMITIVE GTOS   11    5
                      NUMBER OF CONTRACTED GTOS   4    3
                      NUMBER OF CLOSED SHELLS     2    0
                      OPEN SHELL OCCUPATION       0    2

  ZNUC SCFIT  TOTAL HF ENERGY   KINETIC ENERGY   VIRIAL THEOREM ACCURACY
   6.0  11   -3.768480057E+01  3.769831118E+01 -1.999641612E+00  2.0E-06

 NUCLEAR CHARGE  7.0  SYMMETRY SPECIES            S    P
 N. ELECTRONS    7.0  NUMBER OF PRIMITIVE GTOS   11    5
                      NUMBER OF CONTRACTED GTOS   4    3
                      NUMBER OF CLOSED SHELLS     2    0
                      OPEN SHELL OCCUPATION       0    3

  ZNUC SCFIT  TOTAL HF ENERGY   KINETIC ENERGY   VIRIAL THEOREM ACCURACY
   7.0  11   -5.439473665E+01  5.441433682E+01 -1.999639798E+00  3.6E-06

 AAAAAAAAAAAAAAAAAAAAAAAAAAAAAAAAAAAAAAAAAAAAAAAAAAAAAAAAAAAAAAAAAAAAAAAAAAAAAAA

 CHARGE NORMALIZATION FACTOR   1.00000000
 TOTAL ATOMIC CHARGES:
   1.0000000   1.0000000   1.0000000   1.0000000   1.0000000   1.0000000
   1.0000000   1.0000000   1.0000000   1.0000000   1.0000000   1.0000000
   1.0000000   1.0000000   1.0000000   1.0000000   1.0000000   1.0000000
   1.0000000   1.0000000   1.0000000   1.0000000   1.0000000   1.0000000
   1.0000000   1.0000000   1.0000000   1.0000000   1.0000000   1.0000000
   1.0000000   1.0000000   1.0000000   1.0000000   1.0000000   1.0000000
   1.0000000   1.0000000   1.0000000   1.0000000   1.0000000   1.0000000
   1.0000000   1.0000000   1.0000000   1.0000000   1.0000000   1.0000000
   1.0000000   1.0000000   1.0000000   1.0000000   1.0000000   1.0000000
   1.0000000   1.0000000   1.0000000   1.0000000   1.0000000   1.0000000
  20.0000000  20.0000000  20.0000000  20.0000000  20.0000000  20.0000000
   6.0000000   6.0000000   6.0000000   6.0000000   6.0000000   6.0000000
   6.0000000   6.0000000   6.0000000   6.0000000   6.0000000   6.0000000
   6.0000000   6.0000000   6.0000000   6.0000000   6.0000000   6.0000000
   6.0000000   6.0000000   6.0000000   6.0000000   6.0000000   6.0000000
   6.0000000   6.0000000   6.0000000   6.0000000   6.0000000   6.0000000
   6.0000000   6.0000000   6.0000000   6.0000000   6.0000000   6.0000000
   7.0000000   7.0000000   7.0000000   7.0000000   7.0000000   7.0000000
   7.0000000   7.0000000   7.0000000   7.0000000   7.0000000   7.0000000
   6.0000000   6.0000000   6.0000000   6.0000000   6.0000000   6.0000000
   6.0000000   6.0000000   6.0000000   6.0000000   6.0000000   6.0000000
   7.0000000   7.0000000   7.0000000   7.0000000   7.0000000   7.0000000
   7.0000000   7.0000000   7.0000000   7.0000000   7.0000000   7.0000000
 TTTTTTTTTTTTTTTTTTTTTTTTTTTTTT MOQGAD      TELAPSE      168.46 TCPU       24.79
 TTTTTTTTTTTTTTTTTTTTTTTTTTTTTT SHELLXN     TELAPSE      202.67 TCPU       36.47
 TTTTTTTTTTTTTTTTTTTTTTTTTTTTTT MONMO3      TELAPSE      214.02 TCPU       47.82
 NUMERICALLY INTEGRATED DENSITY    635.9999978299
 TTTTTTTTTTTTTTTTTTTTTTTTTTTTTT NUMDFT      TELAPSE      215.51 TCPU       49.31
 CYC   0 ETOT(AU) -4.568318543892E+03 DETOT -4.57E+03 tst  0.00E+00 PX  1.00E+00
 TTTTTTTTTTTTTTTTTTTTTTTTTTTTTT DIIS        TELAPSE      219.63 TCPU       53.43
 TTTTTTTTTTTTTTTTTTTTTTTTTTTTTT FDIK        TELAPSE      239.09 TCPU       64.38
 INSULATING STATE
 TOP OF VALENCE BANDS -    BAND    318; K    2; EIG -2.8317073E-01 AU
 TOP OF VALENCE BANDS -    BAND    318; K    1; EIG -2.8348998E-01 AU
 BOTTOM OF VIRTUAL BANDS - BAND    319; K    1; EIG -5.2325758E-02 AU
 INDIRECT ENERGY BAND GAP:   6.2816 eV
 TTTTTTTTTTTTTTTTTTTTTTTTTTTTTT PDIG        TELAPSE      241.65 TCPU       66.94
 CHARGE NORMALIZATION FACTOR   1.00000000
 TOTAL ATOMIC CHARGES:
   0.7839525   0.7839525   0.7839525   0.7839525   0.7839525   0.7839525
   0.7839525   0.7839525   0.7839525   0.7839525   0.7839525   0.7839525
   0.7833327   0.7833327   0.7833327   0.7833327   0.7833327   0.7833327
   0.7833327   0.7833327   0.7833327   0.7833327   0.7833327   0.7833327
   0.7545634   0.7545634   0.7545634   0.7545634   0.7545634   0.7545634
   0.7545634   0.7545634   0.7545634   0.7545634   0.7545634   0.7545634
   0.7669111   0.7669111   0.7669111   0.7669111   0.7669111   0.7669111
   0.7669111   0.7669111   0.7669111   0.7669111   0.7669111   0.7669111
   0.7684957   0.7684957   0.7684957   0.7684957   0.7684957   0.7684957
   0.7684957   0.7684957   0.7684957   0.7684957   0.7684957   0.7684957
  18.2500753  18.2500753  18.2500753  18.2500753  18.2500753  18.2500753
   5.6003583   5.6003583   5.6003583   5.6003583   5.6003583   5.6003583
   5.6003583   5.6003583   5.6003583   5.6003583   5.6003583   5.6003583
   6.1867888   6.1867888   6.1867888   6.1867888   6.1867888   6.1867888
   6.1867888   6.1867888   6.1867888   6.1867888   6.1867888   6.1867888
   6.6586763   6.6586763   6.6586763   6.6586763   6.6586763   6.6586763
   6.6586763   6.6586763   6.6586763   6.6586763   6.6586763   6.6586763
   7.6934853   7.6934853   7.6934853   7.6934853   7.6934853   7.6934853
   7.6934853   7.6934853   7.6934853   7.6934853   7.6934853   7.6934853
   6.1752208   6.1752208   6.1752208   6.1752208   6.1752208   6.1752208
   6.1752208   6.1752208   6.1752208   6.1752208   6.1752208   6.1752208
   7.7031776   7.7031776   7.7031776   7.7031776   7.7031776   7.7031776
   7.7031776   7.7031776   7.7031776   7.7031776   7.7031776   7.7031776
 TTTTTTTTTTTTTTTTTTTTTTTTTTTTTT MOQGAD      TELAPSE      241.67 TCPU       66.96
 TTTTTTTTTTTTTTTTTTTTTTTTTTTTTT SHELLXN     TELAPSE      268.94 TCPU       79.11
 TTTTTTTTTTTTTTTTTTTTTTTTTTTTTT MONMO3      TELAPSE      286.01 TCPU       96.19
 NUMERICALLY INTEGRATED DENSITY    636.0000227561
 TTTTTTTTTTTTTTTTTTTTTTTTTTTTTT NUMDFT      TELAPSE      288.43 TCPU       98.60
 CYC   1 ETOT(AU) -4.542282268743E+03 DETOT  2.60E+01 tst  0.00E+00 PX  1.00E+00
 TTTTTTTTTTTTTTTTTTTTTTTTTTTTTT DIIS        TELAPSE      290.06 TCPU      100.24
 DIIS TEST: 0.11688E+02 AT SCF   CYCLE   1 - MIX   30 %
 TTTTTTTTTTTTTTTTTTTTTTTTTTTTTT FDIK        TELAPSE      299.15 TCPU      103.57
 INSULATING STATE
 TOP OF VALENCE BANDS -    BAND    318; K    3; EIG -2.4615474E-01 AU
 TOP OF VALENCE BANDS -    BAND    318; K    1; EIG -2.4652903E-01 AU
 BOTTOM OF VIRTUAL BANDS - BAND    319; K    1; EIG  1.2981881E-02 AU
 INDIRECT ENERGY BAND GAP:   7.0515 eV
 TTTTTTTTTTTTTTTTTTTTTTTTTTTTTT PDIG        TELAPSE      299.64 TCPU      104.06
 CHARGE NORMALIZATION FACTOR   1.00000000
 TOTAL ATOMIC CHARGES:
   0.8720197   0.8720197   0.8720197   0.8720197   0.8720197   0.8720197
   0.8720197   0.8720197   0.8720197   0.8720197   0.8720197   0.8720197
   0.8737178   0.8737178   0.8737178   0.8737178   0.8737178   0.8737178
   0.8737178   0.8737178   0.8737178   0.8737178   0.8737178   0.8737178
   0.8254359   0.8254359   0.8254359   0.8254359   0.8254359   0.8254359
   0.8254359   0.8254359   0.8254359   0.8254359   0.8254359   0.8254359
   0.8447327   0.8447327   0.8447327   0.8447327   0.8447327   0.8447327
   0.8447327   0.8447327   0.8447327   0.8447327   0.8447327   0.8447327
   0.8509107   0.8509107   0.8509107   0.8509107   0.8509107   0.8509107
   0.8509107   0.8509107   0.8509107   0.8509107   0.8509107   0.8509107
  18.6994851  18.6994851  18.6994851  18.6994851  18.6994851  18.6994851
   5.8109621   5.8109621   5.8109621   5.8109621   5.8109621   5.8109621
   5.8109621   5.8109621   5.8109621   5.8109621   5.8109621   5.8109621
   6.0478686   6.0478686   6.0478686   6.0478686   6.0478686   6.0478686
   6.0478686   6.0478686   6.0478686   6.0478686   6.0478686   6.0478686
   6.3723064   6.3723064   6.3723064   6.3723064   6.3723064   6.3723064
   6.3723064   6.3723064   6.3723064   6.3723064   6.3723064   6.3723064
   7.5662549   7.5662549   7.5662549   7.5662549   7.5662549   7.5662549
   7.5662549   7.5662549   7.5662549   7.5662549   7.5662549   7.5662549
   6.0251680   6.0251680   6.0251680   6.0251680   6.0251680   6.0251680
   6.0251680   6.0251680   6.0251680   6.0251680   6.0251680   6.0251680
   7.5608807   7.5608807   7.5608807   7.5608807   7.5608807   7.5608807
   7.5608807   7.5608807   7.5608807   7.5608807   7.5608807   7.5608807
 TTTTTTTTTTTTTTTTTTTTTTTTTTTTTT MOQGAD      TELAPSE      299.65 TCPU      104.07
 TTTTTTTTTTTTTTTTTTTTTTTTTTTTTT SHELLXN     TELAPSE      326.87 TCPU      116.18
 TTTTTTTTTTTTTTTTTTTTTTTTTTTTTT MONMO3      TELAPSE      329.34 TCPU      118.66
 NUMERICALLY INTEGRATED DENSITY    636.0000210427
 TTTTTTTTTTTTTTTTTTTTTTTTTTTTTT NUMDFT      TELAPSE      331.63 TCPU      120.95
 CYC   2 ETOT(AU) -4.542910226855E+03 DETOT -6.28E-01 tst  1.16E-03 PX  1.09E-01
 TTTTTTTTTTTTTTTTTTTTTTTTTTTTTT DIIS        TELAPSE      334.97 TCPU      124.29
 DIIS TEST: 0.21606E+01 AT SCF   CYCLE   2 - DIIS ACTIVE - HISTORY:     2 CYCLES
 TTTTTTTTTTTTTTTTTTTTTTTTTTTTTT FDIK        TELAPSE      345.98 TCPU      131.04
 INSULATING STATE
 TOP OF VALENCE BANDS -    BAND    318; K    2; EIG -2.7209931E-01 AU
 TOP OF VALENCE BANDS -    BAND    318; K    1; EIG -2.7246638E-01 AU
 BOTTOM OF VIRTUAL BANDS - BAND    319; K    1; EIG  2.7170427E-02 AU
 INDIRECT ENERGY BAND GAP:   8.1435 eV
 TTTTTTTTTTTTTTTTTTTTTTTTTTTTTT PDIG        TELAPSE      346.76 TCPU      131.82
 CHARGE NORMALIZATION FACTOR   1.00000000
 TOTAL ATOMIC CHARGES:
   0.8543045   0.8543045   0.8543045   0.8543045   0.8543045   0.8543045
   0.8543045   0.8543045   0.8543045   0.8543045   0.8543045   0.8543045
   0.8540045   0.8540045   0.8540045   0.8540045   0.8540045   0.8540045
   0.8540045   0.8540045   0.8540045   0.8540045   0.8540045   0.8540045
   0.8197173   0.8197173   0.8197173   0.8197173   0.8197173   0.8197173
   0.8197173   0.8197173   0.8197173   0.8197173   0.8197173   0.8197173
   0.8396764   0.8396764   0.8396764   0.8396764   0.8396764   0.8396764
   0.8396764   0.8396764   0.8396764   0.8396764   0.8396764   0.8396764
   0.8453576   0.8453576   0.8453576   0.8453576   0.8453576   0.8453576
   0.8453576   0.8453576   0.8453576   0.8453576   0.8453576   0.8453576
  18.6446436  18.6446436  18.6446436  18.6446436  18.6446436  18.6446436
   5.6463842   5.6463842   5.6463842   5.6463842   5.6463842   5.6463842
   5.6463842   5.6463842   5.6463842   5.6463842   5.6463842   5.6463842
   6.0745869   6.0745869   6.0745869   6.0745869   6.0745869   6.0745869
   6.0745869   6.0745869   6.0745869   6.0745869   6.0745869   6.0745869
   6.3963950   6.3963950   6.3963950   6.3963950   6.3963950   6.3963950
   6.3963950   6.3963950   6.3963950   6.3963950   6.3963950   6.3963950
   7.6389548   7.6389548   7.6389548   7.6389548   7.6389548   7.6389548
   7.6389548   7.6389548   7.6389548   7.6389548   7.6389548   7.6389548
   6.0625901   6.0625901   6.0625901   6.0625901   6.0625901   6.0625901
   6.0625901   6.0625901   6.0625901   6.0625901   6.0625901   6.0625901
   7.6457067   7.6457067   7.6457067   7.6457067   7.6457067   7.6457067
   7.6457067   7.6457067   7.6457067   7.6457067   7.6457067   7.6457067
 TTTTTTTTTTTTTTTTTTTTTTTTTTTTTT MOQGAD      TELAPSE      346.78 TCPU      131.83
 TTTTTTTTTTTTTTTTTTTTTTTTTTTTTT SHELLXN     TELAPSE      371.73 TCPU      143.95
 TTTTTTTTTTTTTTTTTTTTTTTTTTTTTT MONMO3      TELAPSE      378.39 TCPU      150.61
 NUMERICALLY INTEGRATED DENSITY    636.0000222061
 TTTTTTTTTTTTTTTTTTTTTTTTTTTTTT NUMDFT      TELAPSE      380.70 TCPU      152.92
 CYC   3 ETOT(AU) -4.543016582361E+03 DETOT -1.06E-01 tst  1.63E-04 PX  3.91E-02
 TTTTTTTTTTTTTTTTTTTTTTTTTTTTTT DIIS        TELAPSE      383.95 TCPU      156.17
 DIIS TEST: 0.28532E+00 AT SCF   CYCLE   3 - DIIS ACTIVE - HISTORY:     3 CYCLES
 TTTTTTTTTTTTTTTTTTTTTTTTTTTTTT FDIK        TELAPSE      393.83 TCPU      162.98
 INSULATING STATE
 TOP OF VALENCE BANDS -    BAND    318; K    2; EIG -2.7552264E-01 AU
 TOP OF VALENCE BANDS -    BAND    318; K    1; EIG -2.7587633E-01 AU
 BOTTOM OF VIRTUAL BANDS - BAND    319; K    1; EIG  2.5615420E-02 AU
 INDIRECT ENERGY BAND GAP:   8.1944 eV
 TTTTTTTTTTTTTTTTTTTTTTTTTTTTTT PDIG        TELAPSE      394.45 TCPU      163.61
 CHARGE NORMALIZATION FACTOR   1.00000000
 TOTAL ATOMIC CHARGES:
   0.8531997   0.8531997   0.8531997   0.8531997   0.8531997   0.8531997
   0.8531997   0.8531997   0.8531997   0.8531997   0.8531997   0.8531997
   0.8539664   0.8539664   0.8539664   0.8539664   0.8539664   0.8539664
   0.8539664   0.8539664   0.8539664   0.8539664   0.8539664   0.8539664
   0.8131336   0.8131336   0.8131336   0.8131336   0.8131336   0.8131336
   0.8131336   0.8131336   0.8131336   0.8131336   0.8131336   0.8131336
   0.8287196   0.8287196   0.8287196   0.8287196   0.8287196   0.8287196
   0.8287196   0.8287196   0.8287196   0.8287196   0.8287196   0.8287196
   0.8345976   0.8345976   0.8345976   0.8345976   0.8345976   0.8345976
   0.8345976   0.8345976   0.8345976   0.8345976   0.8345976   0.8345976
  18.6559332  18.6559332  18.6559332  18.6559332  18.6559332  18.6559332
   5.7020938   5.7020938   5.7020938   5.7020938   5.7020938   5.7020938
   5.7020938   5.7020938   5.7020938   5.7020938   5.7020938   5.7020938
   6.0685095   6.0685095   6.0685095   6.0685095   6.0685095   6.0685095
   6.0685095   6.0685095   6.0685095   6.0685095   6.0685095   6.0685095
   6.4214550   6.4214550   6.4214550   6.4214550   6.4214550   6.4214550
   6.4214550   6.4214550   6.4214550   6.4214550   6.4214550   6.4214550
   7.6250248   7.6250248   7.6250248   7.6250248   7.6250248   7.6250248
   7.6250248   7.6250248   7.6250248   7.6250248   7.6250248   7.6250248
   6.0512061   6.0512061   6.0512061   6.0512061   6.0512061   6.0512061
   6.0512061   6.0512061   6.0512061   6.0512061   6.0512061   6.0512061
   7.6201272   7.6201272   7.6201272   7.6201272   7.6201272   7.6201272
   7.6201272   7.6201272   7.6201272   7.6201272   7.6201272   7.6201272
 TTTTTTTTTTTTTTTTTTTTTTTTTTTTTT MOQGAD      TELAPSE      394.47 TCPU      163.62
 TTTTTTTTTTTTTTTTTTTTTTTTTTTTTT SHELLXN     TELAPSE      416.13 TCPU      175.73
 TTTTTTTTTTTTTTTTTTTTTTTTTTTTTT MONMO3      TELAPSE      422.18 TCPU      181.78
 NUMERICALLY INTEGRATED DENSITY    636.0000224278
 TTTTTTTTTTTTTTTTTTTTTTTTTTTTTT NUMDFT      TELAPSE      424.48 TCPU      184.08
 CYC   4 ETOT(AU) -4.543027204321E+03 DETOT -1.06E-02 tst  4.25E-05 PX  1.31E-02
 TTTTTTTTTTTTTTTTTTTTTTTTTTTTTT DIIS        TELAPSE      428.79 TCPU      188.39
 DIIS TEST: 0.83156E-01 AT SCF   CYCLE   4 - DIIS ACTIVE - HISTORY:     4 CYCLES
 TTTTTTTTTTTTTTTTTTTTTTTTTTTTTT FDIK        TELAPSE      439.23 TCPU      194.51
 INSULATING STATE
 TOP OF VALENCE BANDS -    BAND    318; K    2; EIG -2.7414089E-01 AU
 TOP OF VALENCE BANDS -    BAND    318; K    1; EIG -2.7450808E-01 AU
 BOTTOM OF VIRTUAL BANDS - BAND    319; K    1; EIG  2.7238572E-02 AU
 INDIRECT ENERGY BAND GAP:   8.2010 eV
 TTTTTTTTTTTTTTTTTTTTTTTTTTTTTT PDIG        TELAPSE      439.96 TCPU      195.24
 CHARGE NORMALIZATION FACTOR   1.00000000
 TOTAL ATOMIC CHARGES:
   0.8534653   0.8534653   0.8534653   0.8534653   0.8534653   0.8534653
   0.8534653   0.8534653   0.8534653   0.8534653   0.8534653   0.8534653
   0.8535752   0.8535752   0.8535752   0.8535752   0.8535752   0.8535752
   0.8535752   0.8535752   0.8535752   0.8535752   0.8535752   0.8535752
   0.8158590   0.8158590   0.8158590   0.8158590   0.8158590   0.8158590
   0.8158590   0.8158590   0.8158590   0.8158590   0.8158590   0.8158590
   0.8344787   0.8344787   0.8344787   0.8344787   0.8344787   0.8344787
   0.8344787   0.8344787   0.8344787   0.8344787   0.8344787   0.8344787
   0.8401997   0.8401997   0.8401997   0.8401997   0.8401997   0.8401997
   0.8401997   0.8401997   0.8401997   0.8401997   0.8401997   0.8401997
  18.6562387  18.6562387  18.6562387  18.6562387  18.6562387  18.6562387
   5.6828236   5.6828236   5.6828236   5.6828236   5.6828236   5.6828236
   5.6828236   5.6828236   5.6828236   5.6828236   5.6828236   5.6828236
   6.0709674   6.0709674   6.0709674   6.0709674   6.0709674   6.0709674
   6.0709674   6.0709674   6.0709674   6.0709674   6.0709674   6.0709674
   6.4058120   6.4058120   6.4058120   6.4058120   6.4058120   6.4058120
   6.4058120   6.4058120   6.4058120   6.4058120   6.4058120   6.4058120
   7.6283087   7.6283087   7.6283087   7.6283087   7.6283087   7.6283087
   7.6283087   7.6283087   7.6283087   7.6283087   7.6283087   7.6283087
   6.0561422   6.0561422   6.0561422   6.0561422   6.0561422   6.0561422
   6.0561422   6.0561422   6.0561422   6.0561422   6.0561422   6.0561422
   7.6302488   7.6302488   7.6302488   7.6302488   7.6302488   7.6302488
   7.6302488   7.6302488   7.6302488   7.6302488   7.6302488   7.6302488
 TTTTTTTTTTTTTTTTTTTTTTTTTTTTTT MOQGAD      TELAPSE      439.97 TCPU      195.26
 TTTTTTTTTTTTTTTTTTTTTTTTTTTTTT SHELLXN     TELAPSE      464.26 TCPU      207.36
 TTTTTTTTTTTTTTTTTTTTTTTTTTTTTT MONMO3      TELAPSE      470.32 TCPU      213.42
 NUMERICALLY INTEGRATED DENSITY    636.0000223808
 TTTTTTTTTTTTTTTTTTTTTTTTTTTTTT NUMDFT      TELAPSE      472.61 TCPU      215.72
 CYC   5 ETOT(AU) -4.543031361557E+03 DETOT -4.16E-03 tst  3.73E-06 PX  6.18E-03
 TTTTTTTTTTTTTTTTTTTTTTTTTTTTTT DIIS        TELAPSE      476.50 TCPU      219.60
 DIIS TEST: 0.34866E-02 AT SCF   CYCLE   5 - DIIS ACTIVE - HISTORY:     5 CYCLES
 TTTTTTTTTTTTTTTTTTTTTTTTTTTTTT FDIK        TELAPSE      486.73 TCPU      222.65
 INSULATING STATE
 TOP OF VALENCE BANDS -    BAND    318; K    2; EIG -2.7411208E-01 AU
 TOP OF VALENCE BANDS -    BAND    318; K    1; EIG -2.7447558E-01 AU
 BOTTOM OF VIRTUAL BANDS - BAND    319; K    1; EIG  2.7046703E-02 AU
 INDIRECT ENERGY BAND GAP:   8.1950 eV
 TTTTTTTTTTTTTTTTTTTTTTTTTTTTTT PDIG        TELAPSE      487.66 TCPU      223.58
 CHARGE NORMALIZATION FACTOR   1.00000000
 TOTAL ATOMIC CHARGES:
   0.8533403   0.8533403   0.8533403   0.8533403   0.8533403   0.8533403
   0.8533403   0.8533403   0.8533403   0.8533403   0.8533403   0.8533403
   0.8536181   0.8536181   0.8536181   0.8536181   0.8536181   0.8536181
   0.8536181   0.8536181   0.8536181   0.8536181   0.8536181   0.8536181
   0.8164430   0.8164430   0.8164430   0.8164430   0.8164430   0.8164430
   0.8164430   0.8164430   0.8164430   0.8164430   0.8164430   0.8164430
   0.8340475   0.8340475   0.8340475   0.8340475   0.8340475   0.8340475
   0.8340475   0.8340475   0.8340475   0.8340475   0.8340475   0.8340475
   0.8399323   0.8399323   0.8399323   0.8399323   0.8399323   0.8399323
   0.8399323   0.8399323   0.8399323   0.8399323   0.8399323   0.8399323
  18.6554727  18.6554727  18.6554727  18.6554727  18.6554727  18.6554727
   5.6817989   5.6817989   5.6817989   5.6817989   5.6817989   5.6817989
   5.6817989   5.6817989   5.6817989   5.6817989   5.6817989   5.6817989
   6.0694472   6.0694472   6.0694472   6.0694472   6.0694472   6.0694472
   6.0694472   6.0694472   6.0694472   6.0694472   6.0694472   6.0694472
   6.4058656   6.4058656   6.4058656   6.4058656   6.4058656   6.4058656
   6.4058656   6.4058656   6.4058656   6.4058656   6.4058656   6.4058656
   7.6326110   7.6326110   7.6326110   7.6326110   7.6326110   7.6326110
   7.6326110   7.6326110   7.6326110   7.6326110   7.6326110   7.6326110
   6.0537688   6.0537688   6.0537688   6.0537688   6.0537688   6.0537688
   6.0537688   6.0537688   6.0537688   6.0537688   6.0537688   6.0537688
   7.6313911   7.6313911   7.6313911   7.6313911   7.6313911   7.6313911
   7.6313911   7.6313911   7.6313911   7.6313911   7.6313911   7.6313911
 TTTTTTTTTTTTTTTTTTTTTTTTTTTTTT MOQGAD      TELAPSE      487.67 TCPU      223.60
 TTTTTTTTTTTTTTTTTTTTTTTTTTTTTT SHELLXN     TELAPSE      519.15 TCPU      235.71
 TTTTTTTTTTTTTTTTTTTTTTTTTTTTTT MONMO3      TELAPSE      520.74 TCPU      237.29
 NUMERICALLY INTEGRATED DENSITY    636.0000223942
 TTTTTTTTTTTTTTTTTTTTTTTTTTTTTT NUMDFT      TELAPSE      523.11 TCPU      239.67
 CYC   6 ETOT(AU) -4.543031522022E+03 DETOT -1.60E-04 tst  2.24E-07 PX  1.61E-03
 TTTTTTTTTTTTTTTTTTTTTTTTTTTTTT DIIS        TELAPSE      525.48 TCPU      242.03
 DIIS TEST: 0.10187E-02 AT SCF   CYCLE   6 - DIIS ACTIVE - HISTORY:     6 CYCLES
 TTTTTTTTTTTTTTTTTTTTTTTTTTTTTT FDIK        TELAPSE      536.20 TCPU      249.30
 INSULATING STATE
 TOP OF VALENCE BANDS -    BAND    318; K    2; EIG -2.7414799E-01 AU
 TOP OF VALENCE BANDS -    BAND    318; K    1; EIG -2.7451426E-01 AU
 BOTTOM OF VIRTUAL BANDS - BAND    319; K    1; EIG  2.7082342E-02 AU
 INDIRECT ENERGY BAND GAP:   8.1969 eV
 TTTTTTTTTTTTTTTTTTTTTTTTTTTTTT PDIG        TELAPSE      537.18 TCPU      250.28
 CHARGE NORMALIZATION FACTOR   1.00000000
 TOTAL ATOMIC CHARGES:
   0.8534554   0.8534554   0.8534554   0.8534554   0.8534554   0.8534554
   0.8534554   0.8534554   0.8534554   0.8534554   0.8534554   0.8534554
   0.8536306   0.8536306   0.8536306   0.8536306   0.8536306   0.8536306
   0.8536306   0.8536306   0.8536306   0.8536306   0.8536306   0.8536306
   0.8161425   0.8161425   0.8161425   0.8161425   0.8161425   0.8161425
   0.8161425   0.8161425   0.8161425   0.8161425   0.8161425   0.8161425
   0.8340108   0.8340108   0.8340108   0.8340108   0.8340108   0.8340108
   0.8340108   0.8340108   0.8340108   0.8340108   0.8340108   0.8340108
   0.8398445   0.8398445   0.8398445   0.8398445   0.8398445   0.8398445
   0.8398445   0.8398445   0.8398445   0.8398445   0.8398445   0.8398445
  18.6559060  18.6559060  18.6559060  18.6559060  18.6559060  18.6559060
   5.6835408   5.6835408   5.6835408   5.6835408   5.6835408   5.6835408
   5.6835408   5.6835408   5.6835408   5.6835408   5.6835408   5.6835408
   6.0700305   6.0700305   6.0700305   6.0700305   6.0700305   6.0700305
   6.0700305   6.0700305   6.0700305   6.0700305   6.0700305   6.0700305
   6.4065995   6.4065995   6.4065995   6.4065995   6.4065995   6.4065995
   6.4065995   6.4065995   6.4065995   6.4065995   6.4065995   6.4065995
   7.6295889   7.6295889   7.6295889   7.6295889   7.6295889   7.6295889
   7.6295889   7.6295889   7.6295889   7.6295889   7.6295889   7.6295889
   6.0548864   6.0548864   6.0548864   6.0548864   6.0548864   6.0548864
   6.0548864   6.0548864   6.0548864   6.0548864   6.0548864   6.0548864
   7.6303170   7.6303170   7.6303170   7.6303170   7.6303170   7.6303170
   7.6303170   7.6303170   7.6303170   7.6303170   7.6303170   7.6303170
 TTTTTTTTTTTTTTTTTTTTTTTTTTTTTT MOQGAD      TELAPSE      537.19 TCPU      250.29
 TTTTTTTTTTTTTTTTTTTTTTTTTTTTTT SHELLXN     TELAPSE      560.44 TCPU      262.40
 TTTTTTTTTTTTTTTTTTTTTTTTTTTTTT MONMO3      TELAPSE      566.04 TCPU      268.00
 NUMERICALLY INTEGRATED DENSITY    636.0000223905
 TTTTTTTTTTTTTTTTTTTTTTTTTTTTTT NUMDFT      TELAPSE      568.34 TCPU      270.30
 CYC   7 ETOT(AU) -4.543031554420E+03 DETOT -3.24E-05 tst  9.26E-08 PX  7.09E-04
 TTTTTTTTTTTTTTTTTTTTTTTTTTTTTT DIIS        TELAPSE      569.99 TCPU      271.95
 DIIS TEST: 0.21186E-03 AT SCF   CYCLE   7 - DIIS ACTIVE - HISTORY:     7 CYCLES
 TTTTTTTTTTTTTTTTTTTTTTTTTTTTTT FDIK        TELAPSE      577.29 TCPU      276.76
 INSULATING STATE
 TOP OF VALENCE BANDS -    BAND    318; K    2; EIG -2.7414367E-01 AU
 TOP OF VALENCE BANDS -    BAND    318; K    1; EIG -2.7450930E-01 AU
 BOTTOM OF VIRTUAL BANDS - BAND    319; K    1; EIG  2.7079803E-02 AU
 INDIRECT ENERGY BAND GAP:   8.1967 eV
 TTTTTTTTTTTTTTTTTTTTTTTTTTTTTT PDIG        TELAPSE      577.79 TCPU      277.26
 CHARGE NORMALIZATION FACTOR   1.00000000
 TOTAL ATOMIC CHARGES:
   0.8534069   0.8534069   0.8534069   0.8534069   0.8534069   0.8534069
   0.8534069   0.8534069   0.8534069   0.8534069   0.8534069   0.8534069
   0.8536463   0.8536463   0.8536463   0.8536463   0.8536463   0.8536463
   0.8536463   0.8536463   0.8536463   0.8536463   0.8536463   0.8536463
   0.8161256   0.8161256   0.8161256   0.8161256   0.8161256   0.8161256
   0.8161256   0.8161256   0.8161256   0.8161256   0.8161256   0.8161256
   0.8340764   0.8340764   0.8340764   0.8340764   0.8340764   0.8340764
   0.8340764   0.8340764   0.8340764   0.8340764   0.8340764   0.8340764
   0.8399220   0.8399220   0.8399220   0.8399220   0.8399220   0.8399220
   0.8399220   0.8399220   0.8399220   0.8399220   0.8399220   0.8399220
  18.6556367  18.6556367  18.6556367  18.6556367  18.6556367  18.6556367
   5.6829551   5.6829551   5.6829551   5.6829551   5.6829551   5.6829551
   5.6829551   5.6829551   5.6829551   5.6829551   5.6829551   5.6829551
   6.0700293   6.0700293   6.0700293   6.0700293   6.0700293   6.0700293
   6.0700293   6.0700293   6.0700293   6.0700293   6.0700293   6.0700293
   6.4063599   6.4063599   6.4063599   6.4063599   6.4063599   6.4063599
   6.4063599   6.4063599   6.4063599   6.4063599   6.4063599   6.4063599
   7.6306015   7.6306015   7.6306015   7.6306015   7.6306015   7.6306015
   7.6306015   7.6306015   7.6306015   7.6306015   7.6306015   7.6306015
   6.0545468   6.0545468   6.0545468   6.0545468   6.0545468   6.0545468
   6.0545468   6.0545468   6.0545468   6.0545468   6.0545468   6.0545468
   7.6305119   7.6305119   7.6305119   7.6305119   7.6305119   7.6305119
   7.6305119   7.6305119   7.6305119   7.6305119   7.6305119   7.6305119
 TTTTTTTTTTTTTTTTTTTTTTTTTTTTTT MOQGAD      TELAPSE      577.81 TCPU      277.28
 TTTTTTTTTTTTTTTTTTTTTTTTTTTTTT SHELLXN     TELAPSE      599.22 TCPU      289.40
 TTTTTTTTTTTTTTTTTTTTTTTTTTTTTT MONMO3      TELAPSE      607.31 TCPU      297.49
 NUMERICALLY INTEGRATED DENSITY    636.0000223907
 TTTTTTTTTTTTTTTTTTTTTTTTTTTTTT NUMDFT      TELAPSE      609.69 TCPU      299.87
 CYC   8 ETOT(AU) -4.543031561435E+03 DETOT -7.02E-06 tst  4.15E-09 PX  2.16E-04
 TTTTTTTTTTTTTTTTTTTTTTTTTTTTTT DIIS        TELAPSE      611.99 TCPU      302.17
 DIIS TEST: 0.13339E-04 AT SCF   CYCLE   8 - DIIS ACTIVE - HISTORY:     8 CYCLES
 TTTTTTTTTTTTTTTTTTTTTTTTTTTTTT FDIK        TELAPSE      620.33 TCPU      305.10
 INSULATING STATE
 TOP OF VALENCE BANDS -    BAND    318; K    2; EIG -2.7415257E-01 AU
 TOP OF VALENCE BANDS -    BAND    318; K    1; EIG -2.7451878E-01 AU
 BOTTOM OF VIRTUAL BANDS - BAND    319; K    1; EIG  2.7071705E-02 AU
 INDIRECT ENERGY BAND GAP:   8.1967 eV
 TTTTTTTTTTTTTTTTTTTTTTTTTTTTTT PDIG        TELAPSE      620.99 TCPU      305.76
 CHARGE NORMALIZATION FACTOR   1.00000000
 TOTAL ATOMIC CHARGES:
   0.8534105   0.8534105   0.8534105   0.8534105   0.8534105   0.8534105
   0.8534105   0.8534105   0.8534105   0.8534105   0.8534105   0.8534105
   0.8536113   0.8536113   0.8536113   0.8536113   0.8536113   0.8536113
   0.8536113   0.8536113   0.8536113   0.8536113   0.8536113   0.8536113
   0.8161826   0.8161826   0.8161826   0.8161826   0.8161826   0.8161826
   0.8161826   0.8161826   0.8161826   0.8161826   0.8161826   0.8161826
   0.8340387   0.8340387   0.8340387   0.8340387   0.8340387   0.8340387
   0.8340387   0.8340387   0.8340387   0.8340387   0.8340387   0.8340387
   0.8398916   0.8398916   0.8398916   0.8398916   0.8398916   0.8398916
   0.8398916   0.8398916   0.8398916   0.8398916   0.8398916   0.8398916
  18.6555995  18.6555995  18.6555995  18.6555995  18.6555995  18.6555995
   5.6831363   5.6831363   5.6831363   5.6831363   5.6831363   5.6831363
   5.6831363   5.6831363   5.6831363   5.6831363   5.6831363   5.6831363
   6.0698809   6.0698809   6.0698809   6.0698809   6.0698809   6.0698809
   6.0698809   6.0698809   6.0698809   6.0698809   6.0698809   6.0698809
   6.4063479   6.4063479   6.4063479   6.4063479   6.4063479   6.4063479
   6.4063479   6.4063479   6.4063479   6.4063479   6.4063479   6.4063479
   7.6303713   7.6303713   7.6303713   7.6303713   7.6303713   7.6303713
   7.6303713   7.6303713   7.6303713   7.6303713   7.6303713   7.6303713
   6.0546103   6.0546103   6.0546103   6.0546103   6.0546103   6.0546103
   6.0546103   6.0546103   6.0546103   6.0546103   6.0546103   6.0546103
   7.6307187   7.6307187   7.6307187   7.6307187   7.6307187   7.6307187
   7.6307187   7.6307187   7.6307187   7.6307187   7.6307187   7.6307187
 TTTTTTTTTTTTTTTTTTTTTTTTTTTTTT MOQGAD      TELAPSE      621.00 TCPU      305.77
 TTTTTTTTTTTTTTTTTTTTTTTTTTTTTT SHELLXN     TELAPSE      647.51 TCPU      317.88
 TTTTTTTTTTTTTTTTTTTTTTTTTTTTTT MONMO3      TELAPSE      652.51 TCPU      322.88
 NUMERICALLY INTEGRATED DENSITY    636.0000223922
 TTTTTTTTTTTTTTTTTTTTTTTTTTTTTT NUMDFT      TELAPSE      654.89 TCPU      325.26
 CYC   9 ETOT(AU) -4.543031563354E+03 DETOT -1.92E-06 tst  1.29E-09 PX  4.98E-05
 TTTTTTTTTTTTTTTTTTTTTTTTTTTTTT DIIS        TELAPSE      656.89 TCPU      327.26
 DIIS TEST: 0.57590E-05 AT SCF   CYCLE   9 - DIIS ACTIVE - HISTORY:     9 CYCLES
 TTTTTTTTTTTTTTTTTTTTTTTTTTTTTT FDIK        TELAPSE      662.89 TCPU      327.90
 INSULATING STATE
 TOP OF VALENCE BANDS -    BAND    318; K    2; EIG -2.7414559E-01 AU
 TOP OF VALENCE BANDS -    BAND    318; K    1; EIG -2.7451145E-01 AU
 BOTTOM OF VIRTUAL BANDS - BAND    319; K    1; EIG  2.7076171E-02 AU
 INDIRECT ENERGY BAND GAP:   8.1967 eV
 TTTTTTTTTTTTTTTTTTTTTTTTTTTTTT PDIG        TELAPSE      663.35 TCPU      328.36
 CHARGE NORMALIZATION FACTOR   1.00000000
 TOTAL ATOMIC CHARGES:
   0.8534019   0.8534019   0.8534019   0.8534019   0.8534019   0.8534019
   0.8534019   0.8534019   0.8534019   0.8534019   0.8534019   0.8534019
   0.8536294   0.8536294   0.8536294   0.8536294   0.8536294   0.8536294
   0.8536294   0.8536294   0.8536294   0.8536294   0.8536294   0.8536294
   0.8161636   0.8161636   0.8161636   0.8161636   0.8161636   0.8161636
   0.8161636   0.8161636   0.8161636   0.8161636   0.8161636   0.8161636
   0.8340587   0.8340587   0.8340587   0.8340587   0.8340587   0.8340587
   0.8340587   0.8340587   0.8340587   0.8340587   0.8340587   0.8340587
   0.8399090   0.8399090   0.8399090   0.8399090   0.8399090   0.8399090
   0.8399090   0.8399090   0.8399090   0.8399090   0.8399090   0.8399090
  18.6556388  18.6556388  18.6556388  18.6556388  18.6556388  18.6556388
   5.6830535   5.6830535   5.6830535   5.6830535   5.6830535   5.6830535
   5.6830535   5.6830535   5.6830535   5.6830535   5.6830535   5.6830535
   6.0700188   6.0700188   6.0700188   6.0700188   6.0700188   6.0700188
   6.0700188   6.0700188   6.0700188   6.0700188   6.0700188   6.0700188
   6.4063680   6.4063680   6.4063680   6.4063680   6.4063680   6.4063680
   6.4063680   6.4063680   6.4063680   6.4063680   6.4063680   6.4063680
   7.6304903   7.6304903   7.6304903   7.6304903   7.6304903   7.6304903
   7.6304903   7.6304903   7.6304903   7.6304903   7.6304903   7.6304903
   6.0545946   6.0545946   6.0545946   6.0545946   6.0545946   6.0545946
   6.0545946   6.0545946   6.0545946   6.0545946   6.0545946   6.0545946
   7.6304928   7.6304928   7.6304928   7.6304928   7.6304928   7.6304928
   7.6304928   7.6304928   7.6304928   7.6304928   7.6304928   7.6304928
 TTTTTTTTTTTTTTTTTTTTTTTTTTTTTT MOQGAD      TELAPSE      663.36 TCPU      328.37
 TTTTTTTTTTTTTTTTTTTTTTTTTTTTTT SHELLXN     TELAPSE      692.79 TCPU      340.52
 TTTTTTTTTTTTTTTTTTTTTTTTTTTTTT MONMO3      TELAPSE      694.51 TCPU      342.24
 NUMERICALLY INTEGRATED DENSITY    636.0000223912
 TTTTTTTTTTTTTTTTTTTTTTTTTTTTTT NUMDFT      TELAPSE      696.88 TCPU      344.60
 CYC  10 ETOT(AU) -4.543031562768E+03 DETOT  5.86E-07 tst  7.47E-10 PX  4.45E-05
 TTTTTTTTTTTTTTTTTTTTTTTTTTTTTT DIIS        TELAPSE      700.65 TCPU      348.37
 DIIS TEST: 0.20255E-05 AT SCF   CYCLE  10 - DIIS ACTIVE - HISTORY:    10 CYCLES
 TTTTTTTTTTTTTTTTTTTTTTTTTTTTTT FDIK        TELAPSE      710.75 TCPU      353.64
 INSULATING STATE
 TOP OF VALENCE BANDS -    BAND    318; K    2; EIG -2.7414549E-01 AU
 TOP OF VALENCE BANDS -    BAND    318; K    1; EIG -2.7451153E-01 AU
 BOTTOM OF VIRTUAL BANDS - BAND    319; K    1; EIG  2.7076488E-02 AU
 INDIRECT ENERGY BAND GAP:   8.1967 eV
 TTTTTTTTTTTTTTTTTTTTTTTTTTTTTT PDIG        TELAPSE      711.36 TCPU      354.26
 CHARGE NORMALIZATION FACTOR   1.00000000
 TOTAL ATOMIC CHARGES:
   0.8534098   0.8534098   0.8534098   0.8534098   0.8534098   0.8534098
   0.8534098   0.8534098   0.8534098   0.8534098   0.8534098   0.8534098
   0.8536271   0.8536271   0.8536271   0.8536271   0.8536271   0.8536271
   0.8536271   0.8536271   0.8536271   0.8536271   0.8536271   0.8536271
   0.8161576   0.8161576   0.8161576   0.8161576   0.8161576   0.8161576
   0.8161576   0.8161576   0.8161576   0.8161576   0.8161576   0.8161576
   0.8340585   0.8340585   0.8340585   0.8340585   0.8340585   0.8340585
   0.8340585   0.8340585   0.8340585   0.8340585   0.8340585   0.8340585
   0.8399073   0.8399073   0.8399073   0.8399073   0.8399073   0.8399073
   0.8399073   0.8399073   0.8399073   0.8399073   0.8399073   0.8399073
  18.6556140  18.6556140  18.6556140  18.6556140  18.6556140  18.6556140
   5.6830579   5.6830579   5.6830579   5.6830579   5.6830579   5.6830579
   5.6830579   5.6830579   5.6830579   5.6830579   5.6830579   5.6830579
   6.0699608   6.0699608   6.0699608   6.0699608   6.0699608   6.0699608
   6.0699608   6.0699608   6.0699608   6.0699608   6.0699608   6.0699608
   6.4063649   6.4063649   6.4063649   6.4063649   6.4063649   6.4063649
   6.4063649   6.4063649   6.4063649   6.4063649   6.4063649   6.4063649
   7.6304461   7.6304461   7.6304461   7.6304461   7.6304461   7.6304461
   7.6304461   7.6304461   7.6304461   7.6304461   7.6304461   7.6304461
   6.0545943   6.0545943   6.0545943   6.0545943   6.0545943   6.0545943
   6.0545943   6.0545943   6.0545943   6.0545943   6.0545943   6.0545943
   7.6306089   7.6306089   7.6306089   7.6306089   7.6306089   7.6306089
   7.6306089   7.6306089   7.6306089   7.6306089   7.6306089   7.6306089
 TTTTTTTTTTTTTTTTTTTTTTTTTTTTTT MOQGAD      TELAPSE      711.38 TCPU      354.28
 TTTTTTTTTTTTTTTTTTTTTTTTTTTTTT SHELLXN     TELAPSE      736.10 TCPU      366.39
 TTTTTTTTTTTTTTTTTTTTTTTTTTTTTT MONMO3      TELAPSE      743.14 TCPU      373.42
 NUMERICALLY INTEGRATED DENSITY    636.0000223916
 TTTTTTTTTTTTTTTTTTTTTTTTTTTTTT NUMDFT      TELAPSE      745.50 TCPU      375.79
 CYC  11 ETOT(AU) -4.543031562907E+03 DETOT -1.39E-07 tst  1.13E-10 PX  2.07E-05
 TTTTTTTTTTTTTTTTTTTTTTTTTTTTTT DIIS        TELAPSE      748.53 TCPU      378.82
 DIIS TEST: 0.23584E-06 AT SCF   CYCLE  11 - DIIS ACTIVE - HISTORY:    11 CYCLES
 TTTTTTTTTTTTTTTTTTTTTTTTTTTTTT FDIK        TELAPSE      761.34 TCPU      388.15
 INSULATING STATE
 TOP OF VALENCE BANDS -    BAND    318; K    2; EIG -2.7414741E-01 AU
 TOP OF VALENCE BANDS -    BAND    318; K    1; EIG -2.7451341E-01 AU
 BOTTOM OF VIRTUAL BANDS - BAND    319; K    1; EIG  2.7075406E-02 AU
 INDIRECT ENERGY BAND GAP:   8.1967 eV
 TTTTTTTTTTTTTTTTTTTTTTTTTTTTTT PDIG        TELAPSE      762.07 TCPU      388.88
 CHARGE NORMALIZATION FACTOR   1.00000000
 TOTAL ATOMIC CHARGES:
   0.8534053   0.8534053   0.8534053   0.8534053   0.8534053   0.8534053
   0.8534053   0.8534053   0.8534053   0.8534053   0.8534053   0.8534053
   0.8536247   0.8536247   0.8536247   0.8536247   0.8536247   0.8536247
   0.8536247   0.8536247   0.8536247   0.8536247   0.8536247   0.8536247
   0.8161659   0.8161659   0.8161659   0.8161659   0.8161659   0.8161659
   0.8161659   0.8161659   0.8161659   0.8161659   0.8161659   0.8161659
   0.8340552   0.8340552   0.8340552   0.8340552   0.8340552   0.8340552
   0.8340552   0.8340552   0.8340552   0.8340552   0.8340552   0.8340552
   0.8399066   0.8399066   0.8399066   0.8399066   0.8399066   0.8399066
   0.8399066   0.8399066   0.8399066   0.8399066   0.8399066   0.8399066
  18.6556082  18.6556082  18.6556082  18.6556082  18.6556082  18.6556082
   5.6830704   5.6830704   5.6830704   5.6830704   5.6830704   5.6830704
   5.6830704   5.6830704   5.6830704   5.6830704   5.6830704   5.6830704
   6.0699740   6.0699740   6.0699740   6.0699740   6.0699740   6.0699740
   6.0699740   6.0699740   6.0699740   6.0699740   6.0699740   6.0699740
   6.4063591   6.4063591   6.4063591   6.4063591   6.4063591   6.4063591
   6.4063591   6.4063591   6.4063591   6.4063591   6.4063591   6.4063591
   7.6304621   7.6304621   7.6304621   7.6304621   7.6304621   7.6304621
   7.6304621   7.6304621   7.6304621   7.6304621   7.6304621   7.6304621
   6.0545968   6.0545968   6.0545968   6.0545968   6.0545968   6.0545968
   6.0545968   6.0545968   6.0545968   6.0545968   6.0545968   6.0545968
   7.6305759   7.6305759   7.6305759   7.6305759   7.6305759   7.6305759
   7.6305759   7.6305759   7.6305759   7.6305759   7.6305759   7.6305759
 TTTTTTTTTTTTTTTTTTTTTTTTTTTTTT MOQGAD      TELAPSE      762.08 TCPU      388.90
 TTTTTTTTTTTTTTTTTTTTTTTTTTTTTT SHELLXN     TELAPSE      782.11 TCPU      401.00
 TTTTTTTTTTTTTTTTTTTTTTTTTTTTTT MONMO3      TELAPSE      787.68 TCPU      406.57
 NUMERICALLY INTEGRATED DENSITY    636.0000223916
 TTTTTTTTTTTTTTTTTTTTTTTTTTTTTT NUMDFT      TELAPSE      789.98 TCPU      408.87
 CYC  12 ETOT(AU) -4.543031563014E+03 DETOT -1.07E-07 tst  1.10E-11 PX  6.24E-06
 TTTTTTTTTTTTTTTTTTTTTTTTTTTTTT DIIS        TELAPSE      792.00 TCPU      410.89
 DIIS TEST: 0.39415E-07 AT SCF   CYCLE  12 - DIIS ACTIVE - HISTORY:    12 CYCLES
 TTTTTTTTTTTTTTTTTTTTTTTTTTTTTT FDIK        TELAPSE      802.00 TCPU      417.43
 INSULATING STATE
 TOP OF VALENCE BANDS -    BAND    318; K    2; EIG -2.7414575E-01 AU
 TOP OF VALENCE BANDS -    BAND    318; K    1; EIG -2.7451177E-01 AU
 BOTTOM OF VIRTUAL BANDS - BAND    319; K    1; EIG  2.7076339E-02 AU
 INDIRECT ENERGY BAND GAP:   8.1967 eV
 TTTTTTTTTTTTTTTTTTTTTTTTTTTTTT PDIG        TELAPSE      802.58 TCPU      418.01
 CHARGE NORMALIZATION FACTOR   1.00000000
 TOTAL ATOMIC CHARGES:
   0.8534072   0.8534072   0.8534072   0.8534072   0.8534072   0.8534072
   0.8534072   0.8534072   0.8534072   0.8534072   0.8534072   0.8534072
   0.8536257   0.8536257   0.8536257   0.8536257   0.8536257   0.8536257
   0.8536257   0.8536257   0.8536257   0.8536257   0.8536257   0.8536257
   0.8161621   0.8161621   0.8161621   0.8161621   0.8161621   0.8161621
   0.8161621   0.8161621   0.8161621   0.8161621   0.8161621   0.8161621
   0.8340576   0.8340576   0.8340576   0.8340576   0.8340576   0.8340576
   0.8340576   0.8340576   0.8340576   0.8340576   0.8340576   0.8340576
   0.8399077   0.8399077   0.8399077   0.8399077   0.8399077   0.8399077
   0.8399077   0.8399077   0.8399077   0.8399077   0.8399077   0.8399077
  18.6556154  18.6556154  18.6556154  18.6556154  18.6556154  18.6556154
   5.6830551   5.6830551   5.6830551   5.6830551   5.6830551   5.6830551
   5.6830551   5.6830551   5.6830551   5.6830551   5.6830551   5.6830551
   6.0699735   6.0699735   6.0699735   6.0699735   6.0699735   6.0699735
   6.0699735   6.0699735   6.0699735   6.0699735   6.0699735   6.0699735
   6.4063643   6.4063643   6.4063643   6.4063643   6.4063643   6.4063643
   6.4063643   6.4063643   6.4063643   6.4063643   6.4063643   6.4063643
   7.6304496   7.6304496   7.6304496   7.6304496   7.6304496   7.6304496
   7.6304496   7.6304496   7.6304496   7.6304496   7.6304496   7.6304496
   6.0546010   6.0546010   6.0546010   6.0546010   6.0546010   6.0546010
   6.0546010   6.0546010   6.0546010   6.0546010   6.0546010   6.0546010
   7.6305886   7.6305886   7.6305886   7.6305886   7.6305886   7.6305886
   7.6305886   7.6305886   7.6305886   7.6305886   7.6305886   7.6305886
 TTTTTTTTTTTTTTTTTTTTTTTTTTTTTT MOQGAD      TELAPSE      802.60 TCPU      418.02
 TTTTTTTTTTTTTTTTTTTTTTTTTTTTTT SHELLXN     TELAPSE      827.10 TCPU      430.13
 TTTTTTTTTTTTTTTTTTTTTTTTTTTTTT MONMO3      TELAPSE      831.58 TCPU      434.61
 NUMERICALLY INTEGRATED DENSITY    636.0000223916
 TTTTTTTTTTTTTTTTTTTTTTTTTTTTTT NUMDFT      TELAPSE      833.90 TCPU      436.92
 CYC  13 ETOT(AU) -4.543031562966E+03 DETOT  4.86E-08 tst  2.93E-12 PX  4.14E-06
 TTTTTTTTTTTTTTTTTTTTTTTTTTTTTT DIIS        TELAPSE      835.90 TCPU      438.93
 DIIS TEST: 0.13637E-07 AT SCF   CYCLE  13 - DIIS ACTIVE - HISTORY:    13 CYCLES
 TTTTTTTTTTTTTTTTTTTTTTTTTTTTTT FDIK        TELAPSE      842.70 TCPU      442.32
 INSULATING STATE
 TOP OF VALENCE BANDS -    BAND    318; K    2; EIG -2.7414621E-01 AU
 TOP OF VALENCE BANDS -    BAND    318; K    1; EIG -2.7451223E-01 AU
 BOTTOM OF VIRTUAL BANDS - BAND    319; K    1; EIG  2.7075974E-02 AU
 INDIRECT ENERGY BAND GAP:   8.1967 eV
 TTTTTTTTTTTTTTTTTTTTTTTTTTTTTT PDIG        TELAPSE      842.95 TCPU      442.57
 CHARGE NORMALIZATION FACTOR   1.00000000
 TOTAL ATOMIC CHARGES:
   0.8534071   0.8534071   0.8534071   0.8534071   0.8534071   0.8534071
   0.8534071   0.8534071   0.8534071   0.8534071   0.8534071   0.8534071
   0.8536260   0.8536260   0.8536260   0.8536260   0.8536260   0.8536260
   0.8536260   0.8536260   0.8536260   0.8536260   0.8536260   0.8536260
   0.8161625   0.8161625   0.8161625   0.8161625   0.8161625   0.8161625
   0.8161625   0.8161625   0.8161625   0.8161625   0.8161625   0.8161625
   0.8340568   0.8340568   0.8340568   0.8340568   0.8340568   0.8340568
   0.8340568   0.8340568   0.8340568   0.8340568   0.8340568   0.8340568
   0.8399070   0.8399070   0.8399070   0.8399070   0.8399070   0.8399070
   0.8399070   0.8399070   0.8399070   0.8399070   0.8399070   0.8399070
  18.6556112  18.6556112  18.6556112  18.6556112  18.6556112  18.6556112
   5.6830628   5.6830628   5.6830628   5.6830628   5.6830628   5.6830628
   5.6830628   5.6830628   5.6830628   5.6830628   5.6830628   5.6830628
   6.0699704   6.0699704   6.0699704   6.0699704   6.0699704   6.0699704
   6.0699704   6.0699704   6.0699704   6.0699704   6.0699704   6.0699704
   6.4063627   6.4063627   6.4063627   6.4063627   6.4063627   6.4063627
   6.4063627   6.4063627   6.4063627   6.4063627   6.4063627   6.4063627
   7.6304570   7.6304570   7.6304570   7.6304570   7.6304570   7.6304570
   7.6304570   7.6304570   7.6304570   7.6304570   7.6304570   7.6304570
   6.0545962   6.0545962   6.0545962   6.0545962   6.0545962   6.0545962
   6.0545962   6.0545962   6.0545962   6.0545962   6.0545962   6.0545962
   7.6305859   7.6305859   7.6305859   7.6305859   7.6305859   7.6305859
   7.6305859   7.6305859   7.6305859   7.6305859   7.6305859   7.6305859
 TTTTTTTTTTTTTTTTTTTTTTTTTTTTTT MOQGAD      TELAPSE      842.96 TCPU      442.58
 TTTTTTTTTTTTTTTTTTTTTTTTTTTTTT SHELLXN     TELAPSE      866.25 TCPU      454.69
 TTTTTTTTTTTTTTTTTTTTTTTTTTTTTT MONMO3      TELAPSE      869.91 TCPU      458.36
 NUMERICALLY INTEGRATED DENSITY    636.0000223917
 TTTTTTTTTTTTTTTTTTTTTTTTTTTTTT NUMDFT      TELAPSE      872.21 TCPU      460.66
 CYC  14 ETOT(AU) -4.543031562979E+03 DETOT -1.30E-08 tst  1.18E-12 PX  2.19E-06
 TTTTTTTTTTTTTTTTTTTTTTTTTTTTTT DIIS        TELAPSE      875.09 TCPU      463.54
 DIIS TEST: 0.15728E-08 AT SCF   CYCLE  14 - DIIS ACTIVE - HISTORY:    14 CYCLES
 TTTTTTTTTTTTTTTTTTTTTTTTTTTTTT FDIK        TELAPSE      883.70 TCPU      465.56
 INSULATING STATE
 TOP OF VALENCE BANDS -    BAND    318; K    2; EIG -2.7414633E-01 AU
 TOP OF VALENCE BANDS -    BAND    318; K    1; EIG -2.7451235E-01 AU
 BOTTOM OF VIRTUAL BANDS - BAND    319; K    1; EIG  2.7076012E-02 AU
 INDIRECT ENERGY BAND GAP:   8.1967 eV
 TTTTTTTTTTTTTTTTTTTTTTTTTTTTTT PDIG        TELAPSE      884.30 TCPU      466.16
 CHARGE NORMALIZATION FACTOR   1.00000000
 TOTAL ATOMIC CHARGES:
   0.8534067   0.8534067   0.8534067   0.8534067   0.8534067   0.8534067
   0.8534067   0.8534067   0.8534067   0.8534067   0.8534067   0.8534067
   0.8536255   0.8536255   0.8536255   0.8536255   0.8536255   0.8536255
   0.8536255   0.8536255   0.8536255   0.8536255   0.8536255   0.8536255
   0.8161630   0.8161630   0.8161630   0.8161630   0.8161630   0.8161630
   0.8161630   0.8161630   0.8161630   0.8161630   0.8161630   0.8161630
   0.8340569   0.8340569   0.8340569   0.8340569   0.8340569   0.8340569
   0.8340569   0.8340569   0.8340569   0.8340569   0.8340569   0.8340569
   0.8399072   0.8399072   0.8399072   0.8399072   0.8399072   0.8399072
   0.8399072   0.8399072   0.8399072   0.8399072   0.8399072   0.8399072
  18.6556120  18.6556120  18.6556120  18.6556120  18.6556120  18.6556120
   5.6830613   5.6830613   5.6830613   5.6830613   5.6830613   5.6830613
   5.6830613   5.6830613   5.6830613   5.6830613   5.6830613   5.6830613
   6.0699723   6.0699723   6.0699723   6.0699723   6.0699723   6.0699723
   6.0699723   6.0699723   6.0699723   6.0699723   6.0699723   6.0699723
   6.4063622   6.4063622   6.4063622   6.4063622   6.4063622   6.4063622
   6.4063622   6.4063622   6.4063622   6.4063622   6.4063622   6.4063622
   7.6304550   7.6304550   7.6304550   7.6304550   7.6304550   7.6304550
   7.6304550   7.6304550   7.6304550   7.6304550   7.6304550   7.6304550
   6.0545985   6.0545985   6.0545985   6.0545985   6.0545985   6.0545985
   6.0545985   6.0545985   6.0545985   6.0545985   6.0545985   6.0545985
   7.6305854   7.6305854   7.6305854   7.6305854   7.6305854   7.6305854
   7.6305854   7.6305854   7.6305854   7.6305854   7.6305854   7.6305854
 TTTTTTTTTTTTTTTTTTTTTTTTTTTTTT MOQGAD      TELAPSE      884.32 TCPU      466.18
 TTTTTTTTTTTTTTTTTTTTTTTTTTTTTT SHELLXN     TELAPSE      915.29 TCPU      478.29
 TTTTTTTTTTTTTTTTTTTTTTTTTTTTTT MONMO3      TELAPSE      918.09 TCPU      481.10
 NUMERICALLY INTEGRATED DENSITY    636.0000223916
 TTTTTTTTTTTTTTTTTTTTTTTTTTTTTT NUMDFT      TELAPSE      920.45 TCPU      483.45
 CYC  15 ETOT(AU) -4.543031562984E+03 DETOT -5.29E-09 tst  1.80E-13 PX  5.97E-07
 TTTTTTTTTTTTTTTTTTTTTTTTTTTTTT DIIS        TELAPSE      925.20 TCPU      488.21
 DIIS TEST: 0.33101E-09 AT SCF   CYCLE  15 - DIIS ACTIVE - HISTORY:    15 CYCLES
 TTTTTTTTTTTTTTTTTTTTTTTTTTTTTT FDIK        TELAPSE      932.82 TCPU      490.54
 INSULATING STATE
 TOP OF VALENCE BANDS -    BAND    318; K    2; EIG -2.7414621E-01 AU
 TOP OF VALENCE BANDS -    BAND    318; K    1; EIG -2.7451223E-01 AU
 BOTTOM OF VIRTUAL BANDS - BAND    319; K    1; EIG  2.7076007E-02 AU
 INDIRECT ENERGY BAND GAP:   8.1967 eV
 TTTTTTTTTTTTTTTTTTTTTTTTTTTTTT PDIG        TELAPSE      933.04 TCPU      490.76
 CHARGE NORMALIZATION FACTOR   1.00000000
 TOTAL ATOMIC CHARGES:
   0.8534069   0.8534069   0.8534069   0.8534069   0.8534069   0.8534069
   0.8534069   0.8534069   0.8534069   0.8534069   0.8534069   0.8534069
   0.8536257   0.8536257   0.8536257   0.8536257   0.8536257   0.8536257
   0.8536257   0.8536257   0.8536257   0.8536257   0.8536257   0.8536257
   0.8161629   0.8161629   0.8161629   0.8161629   0.8161629   0.8161629
   0.8161629   0.8161629   0.8161629   0.8161629   0.8161629   0.8161629
   0.8340568   0.8340568   0.8340568   0.8340568   0.8340568   0.8340568
   0.8340568   0.8340568   0.8340568   0.8340568   0.8340568   0.8340568
   0.8399072   0.8399072   0.8399072   0.8399072   0.8399072   0.8399072
   0.8399072   0.8399072   0.8399072   0.8399072   0.8399072   0.8399072
  18.6556121  18.6556121  18.6556121  18.6556121  18.6556121  18.6556121
   5.6830612   5.6830612   5.6830612   5.6830612   5.6830612   5.6830612
   5.6830612   5.6830612   5.6830612   5.6830612   5.6830612   5.6830612
   6.0699718   6.0699718   6.0699718   6.0699718   6.0699718   6.0699718
   6.0699718   6.0699718   6.0699718   6.0699718   6.0699718   6.0699718
   6.4063627   6.4063627   6.4063627   6.4063627   6.4063627   6.4063627
   6.4063627   6.4063627   6.4063627   6.4063627   6.4063627   6.4063627
   7.6304554   7.6304554   7.6304554   7.6304554   7.6304554   7.6304554
   7.6304554   7.6304554   7.6304554   7.6304554   7.6304554   7.6304554
   6.0545977   6.0545977   6.0545977   6.0545977   6.0545977   6.0545977
   6.0545977   6.0545977   6.0545977   6.0545977   6.0545977   6.0545977
   7.6305856   7.6305856   7.6305856   7.6305856   7.6305856   7.6305856
   7.6305856   7.6305856   7.6305856   7.6305856   7.6305856   7.6305856
 TTTTTTTTTTTTTTTTTTTTTTTTTTTTTT MOQGAD      TELAPSE      933.05 TCPU      490.78
 TTTTTTTTTTTTTTTTTTTTTTTTTTTTTT SHELLXN     TELAPSE      945.29 TCPU      502.88
 +++ ENERGIES IN A.U. +++
 ::: EXT EL-POLE                                  -5.5733924056955E+03
 ::: EXT EL-SPHEROPOLE                             4.4791913635485E+01
 ::: BIELET ZONE E-E                               9.1070929662614E+03
 ::: TOTAL E-E                                     3.5784924742014E+03
 ::: TOTAL E-N + N-E                              -1.3001729629695E+04
 ::: TOTAL N-N                                     1.0687067131043E+03
 ::: KINETIC ENERGY                                4.0908977190561E+03
 ::: PSEUDO TOTAL   ENERGY                        -4.2636327233334E+03
 ::: VIRIAL COEFFICIENT                            9.7932439106321E-01
 TTTTTTTTTTTTTTTTTTTTTTTTTTTTTT MONMO3      TELAPSE      947.87 TCPU      505.47
 NUMERICALLY INTEGRATED DENSITY    636.0000223916
 TTTTTTTTTTTTTTTTTTTTTTTTTTTTTT NUMDFT      TELAPSE      950.17 TCPU      507.77
 CYC  16 ETOT(AU) -4.543031562982E+03 DETOT  1.50E-09 tst  8.56E-15 PX  5.97E-07

 == SCF ENDED - CONVERGENCE ON ENERGY      E(AU) -4.5430315629823E+03 CYCLES  16


 ENERGY EXPRESSION=HARTREE+FOCK EXCH*0.54000+(M06-2X     EXCH)*0.46000+M06-2X     CORR


 TOTAL ENERGY(DFT)(AU)( 16) -4.5430315629823E+03 DE 1.5E-09 tester 8.6E-15
 TTTTTTTTTTTTTTTTTTTTTTTTTTTTTT EDFT        TELAPSE      950.18 TCPU      507.78

 *******************************************************************************
 *                             FORCE CALCULATION                               *
 *******************************************************************************

 TTTTTTTTTTTTTTTTTTTTTTTTTTTTTT NUMDFG      TELAPSE      968.92 TCPU      526.52
 INFORMATION **** EXCPOG **** EXCH. BIPO BUFFER LENGTH (WORDS) =    16000000
 WARNING **** EXCPOG **** EXCH. BIPO BUFFER TOO SMALL - TO AVOID I/O SET EXCHSIZE =     7682625
 WARNING **** GENPOG **** COULOMB BIPO BUFFER TOO SMALL - TO AVOID I/O SET BIPOSIZE =     6837300
 INFORMATION **** GENPOG **** BIPO BUFFER LENGTH (WORDS) =     4000000
 TTTTTTTTTTTTTTTTTTTTTTTTTTTTTT SHELXG      TELAPSE     1066.48 TCPU      596.42

 CARTESIAN FORCES IN HARTREE/BOHR (ANALYTICAL)
   ATOM                     X                   Y                   Z
   1   1            -7.960243617919E-06  2.369585489159E-06  3.019921366865E-06
   2   1             7.960243616309E-06 -2.369585486495E-06  3.019921364422E-06
   3   1            -7.960243615684E-06 -2.369585486939E-06 -3.019921365754E-06
   4   1             7.960243619917E-06  2.369585490936E-06 -3.019921369418E-06
   5   1             3.019921363756E-06 -7.960243616656E-06  2.369585487827E-06
   6   1             2.369585486939E-06  3.019921363090E-06 -7.960243617863E-06
   7   1            -3.019921368974E-06  7.960243618724E-06  2.369585491380E-06
   8   1            -2.369585486051E-06  3.019921366088E-06  7.960243614255E-06
   9   1             3.019921364200E-06  7.960243617128E-06 -2.369585487827E-06
  10   1            -2.369585485607E-06 -3.019921366310E-06 -7.960243615365E-06
  11   1            -3.019921368197E-06 -7.960243614866E-06 -2.369585487383E-06
  12   1             2.369585488715E-06 -3.019921368641E-06  7.960243618113E-06
  13   1            -1.022061496547E-05 -2.439137173127E-06  1.220558105308E-05
  14   1             1.022061496592E-05  2.439137174015E-06  1.220558105586E-05
  15   1            -1.022061496048E-05  2.439137164689E-06 -1.220558104797E-05
  16   1             1.022061496070E-05 -2.439137167798E-06 -1.220558105319E-05
  17   1             1.220558105119E-05 -1.022061496014E-05 -2.439137168686E-06
  18   1            -2.439137171351E-06  1.220558105175E-05 -1.022061496359E-05
  19   1            -1.220558105330E-05  1.022061496048E-05 -2.439137168242E-06
  20   1             2.439137175791E-06  1.220558105564E-05  1.022061496281E-05
  21   1             1.220558105319E-05  1.022061496236E-05  2.439137173127E-06
  22   1             2.439137173127E-06 -1.220558105108E-05 -1.022061496714E-05
  23   1            -1.220558105441E-05 -1.022061496092E-05  2.439137173127E-06
  24   1            -2.439137171795E-06 -1.220558105297E-05  1.022061496303E-05
  25   1             5.998757644843E-06  7.047035091023E-07  1.014514596065E-05
  26   1            -5.998757639736E-06 -7.047035084362E-07  1.014514595732E-05
  27   1             5.998757640402E-06 -7.047035057717E-07 -1.014514595865E-05
  28   1            -5.998757639514E-06  7.047035062158E-07 -1.014514596154E-05
  29   1             1.014514596065E-05  5.998757642400E-06  7.047035055496E-07
  30   1             7.047035068819E-07  1.014514595887E-05  5.998757641068E-06
  31   1            -1.014514595976E-05 -5.998757641290E-06  7.047035037733E-07
  32   1            -7.047035088803E-07  1.014514595798E-05 -5.998757639958E-06
  33   1             1.014514595443E-05 -5.998757637071E-06 -7.047035102126E-07
  34   1            -7.047035084362E-07 -1.014514595798E-05  5.998757639514E-06
  35   1            -1.014514595887E-05  5.998757640846E-06 -7.047035064378E-07
  36   1             7.047035079921E-07 -1.014514596065E-05 -5.998757641512E-06
  37   1            -4.235736179026E-06 -7.178873203451E-06  1.700813230546E-06
  38   1             4.235736181579E-06  7.178873202118E-06  1.700813235292E-06
  39   1            -4.235736182578E-06  7.178873203006E-06 -1.700813233876E-06
  40   1             4.235736182912E-06 -7.178873206115E-06 -1.700813234182E-06
  41   1             1.700813232738E-06 -4.235736183134E-06 -7.178873204339E-06
  42   1            -7.178873204339E-06  1.700813232898E-06 -4.235736180691E-06
  43   1            -1.700813231711E-06  4.235736179026E-06 -7.178873206559E-06
  44   1             7.178873200342E-06  1.700813236138E-06  4.235736179692E-06
  45   1             1.700813235889E-06  4.235736178249E-06  7.178873204783E-06
  46   1             7.178873205671E-06 -1.700813232690E-06 -4.235736179137E-06
  47   1            -1.700813231156E-06 -4.235736178249E-06  7.178873204783E-06
  48   1            -7.178873203006E-06 -1.700813232662E-06  4.235736179581E-06
  49   1             8.046512533944E-06 -3.178593090958E-06  9.439057561955E-06
  50   1            -8.046512536275E-06  3.178593090514E-06  9.439057563565E-06
  51   1             8.046512536386E-06  3.178593089626E-06 -9.439057561567E-06
  52   1            -8.046512538940E-06 -3.178593089626E-06 -9.439057557237E-06
  53   1             9.439057558125E-06  8.046512538384E-06 -3.178593089626E-06
  54   1            -3.178593087405E-06  9.439057558125E-06  8.046512538162E-06
  55   1            -9.439057561511E-06 -8.046512534832E-06 -3.178593094511E-06
  56   1             3.178593087849E-06  9.439057564564E-06 -8.046512535165E-06
  57   1             9.439057561789E-06 -8.046512535387E-06  3.178593089181E-06
  58   1             3.178593088737E-06 -9.439057562455E-06  8.046512537607E-06
  59   1            -9.439057564398E-06  8.046512535942E-06  3.178593090070E-06
  60   1            -3.178593090070E-06 -9.439057562510E-06 -8.046512535054E-06
  61 230            -5.773159728051E-15  1.865174681370E-14 -6.271764249544E-05
  62 230            -1.711608285659E-14 -1.315961228876E-14  6.271764253007E-05
  63 230            -6.271764249588E-05  4.727699713195E-15 -3.247402347029E-15
  64 230             5.384928614127E-14 -6.271764256027E-05 -3.554564050508E-14
  65 230             6.271764250965E-05 -4.811313384738E-14  7.734553738222E-15
  66 230            -5.107025913276E-15  6.271764249277E-05  4.514906966809E-15
  67   6            -8.407579331071E-06  1.350666406452E-05 -1.799259012969E-05
  68   6             8.407579388414E-06 -1.350666404765E-05 -1.799259010127E-05
  69   6            -8.407579369929E-06 -1.350666406008E-05  1.799259010038E-05
  70   6             8.407579360964E-06  1.350666406630E-05  1.799259010427E-05
  71   6            -1.799259010593E-05 -8.407579382641E-06  1.350666407252E-05
  72   6             1.350666406363E-05 -1.799259010515E-05 -8.407579378200E-06
  73   6             1.799259011515E-05  8.407579297598E-06  1.350666405031E-05
  74   6            -1.350666403166E-05 -1.799259007373E-05  8.407579374980E-06
  75   6            -1.799259005342E-05  8.407579341313E-06 -1.350666403521E-05
  76   6            -1.350666405742E-05  1.799259009783E-05 -8.407579378755E-06
  77   6             1.799259015267E-05 -8.407579359160E-06 -1.350666406541E-05
  78   6             1.350666404765E-05  1.799259010682E-05  8.407579349695E-06
  79   6             3.898521999668E-06 -1.411912094795E-06  2.295525489959E-05
  80   6            -3.898522006995E-06  1.411912082361E-06  2.295525492180E-05
  81   6             3.898521995227E-06  1.411912089466E-06 -2.295525489604E-05
  82   6            -3.898522011436E-06 -1.411912087690E-06 -2.295525490581E-05
  83   6             2.295525491292E-05  3.898522008328E-06 -1.411912098348E-06
  84   6            -1.411912098348E-06  2.295525490581E-05  3.898521997892E-06
  85   6            -2.295525492713E-05 -3.898522026091E-06 -1.411912085914E-06
  86   6             1.411912087690E-06  2.295525490226E-05 -3.898522010770E-06
  87   6             2.295525492091E-05 -3.898522012991E-06  1.411912094795E-06
  88   6             1.411912093019E-06 -2.295525489782E-05  3.898521989898E-06
  89   6            -2.295525487828E-05  3.898521995893E-06  1.411912080584E-06
  90   6            -1.411912075255E-06 -2.295525490936E-05 -3.898522010548E-06
  91   6            -1.326563624104E-05 -2.973912177850E-06 -2.052050412704E-06
  92   6             1.326563625437E-05  2.973912174298E-06 -2.052050397605E-06
  93   6            -1.326563625392E-05  2.973912177850E-06  2.052050398271E-06
  94   6             1.326563626458E-05 -2.973912192061E-06  2.052050395607E-06
  95   6            -2.052050398049E-06 -1.326563625703E-05 -2.973912179627E-06
  96   6            -2.973912177850E-06 -2.052050396051E-06 -1.326563626014E-05
  97   6             2.052050408707E-06  1.326563625526E-05 -2.973912190285E-06
  98   6             2.973912170745E-06 -2.052050391832E-06  1.326563624993E-05
  99   6            -2.052050398493E-06  1.326563625614E-05  2.973912188509E-06
 100   6             2.973912183180E-06  2.052050400048E-06 -1.326563626058E-05
 101   6             2.052050399159E-06 -1.326563624859E-05  2.973912176074E-06
 102   6            -2.973912172521E-06  2.052050398049E-06  1.326563624415E-05
 103   7             2.083839277869E-05  3.126032793954E-06 -6.381355323049E-06
 104   7            -2.083839277447E-05 -3.126032773526E-06 -6.381355355689E-06
 105   7             2.083839277428E-05 -3.126032776635E-06  6.381355340590E-06
 106   7            -2.083839275338E-05  3.126032758427E-06  6.381355331930E-06
 107   7            -6.381355333041E-06  2.083839279776E-05  3.126032765977E-06
 108   7             3.126032768641E-06 -6.381355350360E-06  2.083839279457E-05
 109   7             6.381355297069E-06 -2.083839272482E-05  3.126032791734E-06
 110   7            -3.126032774414E-06 -6.381355377227E-06 -2.083839276518E-05
 111   7            -6.381355376117E-06 -2.083839276520E-05 -3.126032788181E-06
 112   7            -3.126032772194E-06  6.381355329488E-06  2.083839278993E-05
 113   7             6.381355317941E-06  2.083839283515E-05 -3.126032772638E-06
 114   7             3.126032789957E-06  6.381355361240E-06 -2.083839278902E-05
 115   6             1.818686726374E-05 -1.430915517631E-06 -1.798953225052E-05
 116   6            -1.818686728150E-05  1.430915508749E-06 -1.798953223719E-05
 117   6             1.818686726018E-05  1.430915531841E-06  1.798953225407E-05
 118   6            -1.818686727351E-05 -1.430915517631E-06  1.798953224430E-05
 119   6            -1.798953225585E-05  1.818686726907E-05 -1.430915517631E-06
 120   6            -1.430915514078E-06 -1.798953226295E-05  1.818686726285E-05
 121   6             1.798953223187E-05 -1.818686725485E-05 -1.430915519407E-06
 122   6             1.430915519407E-06 -1.798953224696E-05 -1.818686728150E-05
 123   6            -1.798953224430E-05 -1.818686727795E-05  1.430915512302E-06
 124   6             1.430915519407E-06  1.798953225318E-05  1.818686727084E-05
 125   6             1.798953223719E-05  1.818686727084E-05  1.430915524736E-06
 126   6            -1.430915515854E-06  1.798953224252E-05 -1.818686727262E-05
 127   7            -3.238473169453E-05  2.052333316627E-06 -1.651250008106E-05
 128   7             3.238473165279E-05 -2.052333328617E-06 -1.651250010548E-05
 129   7            -3.238473165634E-05 -2.052333349933E-06  1.651250010815E-05
 130   7             3.238473167411E-05  2.052333335723E-06  1.651250009216E-05
 131   7            -1.651250010859E-05 -3.238473164124E-05  2.052333346825E-06
 132   7             2.052333331726E-06 -1.651250006729E-05 -3.238473164480E-05
 133   7             1.651250003665E-05  3.238473175049E-05  2.052333332614E-06
 134   7            -2.052333355707E-06 -1.651250012324E-05  3.238473168121E-05
 135   7            -1.651250011259E-05  3.238473169009E-05 -2.052333373470E-06
 136   7            -2.052333350822E-06  1.651250006640E-05 -3.238473165279E-05
 137   7             1.651250007439E-05 -3.238473165101E-05 -2.052333305080E-06
 138   7             2.052333337943E-06  1.651250009704E-05  3.238473168299E-05

 RESULTANT FORCE    -1.572483462886E-14  4.510281037540E-15 -2.784813937610E-15

 ATOMIC PART

 SYMMETRY ALLOWED FORCES (ANALYTICAL) (DIRECTION, FORCE)

    1  2.6699501E-05    2 -6.0669569E-06    3 -1.3694260E-05    4  3.9974118E-05
    5  2.3517925E-05    6 -3.1009933E-05    7  9.7021837E-06    8  3.6181729E-05
    9  1.6420059E-05   10 -2.4846476E-06   11  8.9728506E-06   12 -2.7959969E-05
   13 -3.5720961E-06   14  4.2572383E-05   15  1.1923919E-05   16 -1.5362622E-04
   17  7.8433066E-06   18 -8.1882150E-05   19  1.2490156E-05   20  3.5289642E-05
   21  7.2437354E-05   22  6.0909255E-06   23  1.6479347E-05   24 -2.0358771E-05
   25 -3.9778607E-05   26 -4.8187431E-05   27  6.9998612E-06   28  5.8700615E-05
   29 -7.5214630E-05   30 -2.3138346E-05   31  4.1043532E-05   32  3.5849130E-05
   33 -9.5405768E-05   34 -7.4298899E-05

 CELL PART

 GRADIENT WITH RESPECT TO THE CELL PARAMETER IN HARTREE/BOHR
ORDER: -D/DA1X, -D/DA1Y, -D/DA1Z
       -D/DA2X, -D/DA2Y, -D/DA2Z
       -D/DA3X, -D/DA3Y, -D/DA3Z
  0.371888050786E-15  0.154286423957E-04  0.154286423903E-04
  0.154286423619E-04 -0.142659679557E-13  0.154286423975E-04
  0.154286423601E-04  0.154286422926E-04 -0.128697150183E-13

STRESS TENSOR, IN HARTREE/BOHR^3:
ORDER: 11 12 13
       21 22 23
       31 32 33
 -0.301568507319E-07  0.137258389933E-17 -0.209948017519E-17
  0.114632177374E-15 -0.301568507133E-07 -0.867478900706E-16
  0.563344208805E-17  0.195217248859E-16 -0.301568508091E-07

PRESSURE FROM THE STRESS TENSOR,
IN HARTREE/BOHR^3:  0.30157E-07
PRESSURE IN GIGAPASCAL:  0.8872E-03
CONVERSION FACTOR: 1 HARTREE/BOHR^3= 29421 GIGAPASCAL
WHEN USING VALUES FOR BOHR RADIUS AND HARTREE
FROM IUPAC WEBSITE, APRIL 2009
ENTHALPY: -4.5430310694523E+03

 SYMMETRY ALLOWED FORCES (ANALYTICAL) (DIRECTION, FORCE)

    1  8.5481907E-04
 TTTTTTTTTTTTTTTTTTTTTTTTTTTTTT TOTGRA_C    TELAPSE     1097.96 TCPU      627.90
 TTTTTTTTTTTTTTTTTTTTTTTTTTTTTT SMAT        TELAPSE     1339.78 TCPU      662.60
 TTTTTTTTTTTTTTTTTTTTTTTTTTTTTT POLAR2      TELAPSE     1340.42 TCPU      663.24

 CELL FORCES OF CENTRAL POINT

 |  3.71888E-16  1.54286E-05  1.54286E-05 |
 |  1.54286E-05 -1.42660E-14  1.54286E-05 |
 |  1.54286E-05  1.54286E-05 -1.28697E-14 |

 ENERGY OF CENTRAL POINT:   -0.4543031563E+04


 VOLUME OF THE CELL: **********

 DENSITY OF THE CRYSTAL =          0.9286 g/cm^3

 STRAIN MATRIX   4 :

  | 0 0 0 |
  | 0 0 1 |
  | 0 1 0 |
  
 *******************************************************************************
 LATTICE PARAMETERS (ANGSTROMS AND DEGREES) - BOHR = 0.5291772083 ANGSTROM
 PRIMITIVE CELL - CENTRING CODE 6/0 VOLUME=  2425.107412 - DENSITY  0.929 g/cm^3
         A              B              C           ALPHA      BETA       GAMMA 
    14.65944820    14.65944820    14.65944820   109.471221 109.471221 109.471221
 *******************************************************************************
 ATOMS IN THE ASYMMETRIC UNIT   12 - ATOMS IN THE UNIT CELL:  138
     ATOM                 X/A                 Y/B                 Z/C    
 *******************************************************************************
      1 T   1 H    -1.382540026323E-01  3.149825437132E-01 -2.367718264253E-01
      2 F   1 H    -4.482456298615E-01  9.851782379297E-02  2.367718264253E-01
      3 F   1 H     1.382540026323E-01 -9.851782379297E-02  4.532365463455E-01
      4 F   1 H     4.482456298615E-01 -3.149825437132E-01 -4.532365463455E-01
      5 F   1 H    -2.367718264253E-01 -1.382540026323E-01  3.149825437132E-01
      6 F   1 H     3.149825437132E-01 -2.367718264253E-01 -1.382540026323E-01
      7 F   1 H    -4.532365463455E-01  4.482456298615E-01 -3.149825437132E-01
      8 F   1 H     9.851782379297E-02  2.367718264253E-01 -4.482456298615E-01
      9 F   1 H     2.367718264253E-01 -4.482456298615E-01  9.851782379297E-02
     10 F   1 H    -9.851782379297E-02  4.532365463455E-01  1.382540026323E-01
     11 F   1 H     4.532365463455E-01  1.382540026323E-01 -9.851782379297E-02
     12 F   1 H    -3.149825437132E-01 -4.532365463455E-01  4.482456298615E-01
     13 T   1 H    -2.330055195838E-01  3.589445779368E-01 -1.049053514425E-01
     14 F   1 H     4.638499293793E-01 -1.281001681412E-01  1.049053514425E-01
     15 F   1 H     2.330055195838E-01  1.281001681412E-01 -4.080499024794E-01
     16 F   1 H    -4.638499293793E-01 -3.589445779368E-01  4.080499024794E-01
     17 F   1 H    -1.049053514425E-01 -2.330055195838E-01  3.589445779368E-01
     18 F   1 H     3.589445779368E-01 -1.049053514425E-01 -2.330055195838E-01
     19 F   1 H     4.080499024794E-01 -4.638499293793E-01 -3.589445779368E-01
     20 F   1 H    -1.281001681412E-01  1.049053514425E-01  4.638499293793E-01
     21 F   1 H     1.049053514425E-01  4.638499293793E-01 -1.281001681412E-01
     22 F   1 H     1.281001681412E-01 -4.080499024794E-01  2.330055195838E-01
     23 F   1 H    -4.080499024794E-01  2.330055195838E-01  1.281001681412E-01
     24 F   1 H    -3.589445779368E-01  4.080499024794E-01 -4.638499293793E-01
     25 T   1 H     4.449704511619E-01  1.078387850526E-01 -4.966442842586E-01
     26 F   1 H    -3.955169306888E-01 -5.838526457950E-02  4.966442842586E-01
     27 F   1 H    -4.449704511619E-01  5.838526457950E-02 -3.371316661093E-01
     28 F   1 H     3.955169306888E-01 -1.078387850526E-01  3.371316661093E-01
     29 F   1 H    -4.966442842586E-01  4.449704511619E-01  1.078387850526E-01
     30 F   1 H     1.078387850526E-01 -4.966442842586E-01  4.449704511619E-01
     31 F   1 H     3.371316661093E-01  3.955169306888E-01 -1.078387850526E-01
     32 F   1 H    -5.838526457950E-02  4.966442842586E-01 -3.955169306888E-01
     33 F   1 H     4.966442842586E-01 -3.955169306888E-01 -5.838526457950E-02
     34 F   1 H     5.838526457950E-02 -3.371316661093E-01 -4.449704511619E-01
     35 F   1 H    -3.371316661093E-01 -4.449704511619E-01  5.838526457950E-02
     36 F   1 H    -1.078387850526E-01  3.371316661093E-01  3.955169306888E-01
     37 T   1 H     4.488732216674E-01  2.372929014317E-01 -4.543975910279E-01
     38 F   1 H    -3.083095075405E-01 -9.672918730477E-02  4.543975910279E-01
     39 F   1 H    -4.488732216674E-01  9.672918730477E-02 -2.115803202357E-01
     40 F   1 H     3.083095075405E-01 -2.372929014317E-01  2.115803202357E-01
     41 F   1 H    -4.543975910279E-01  4.488732216674E-01  2.372929014317E-01
     42 F   1 H     2.372929014317E-01 -4.543975910279E-01  4.488732216674E-01
     43 F   1 H     2.115803202357E-01  3.083095075405E-01 -2.372929014317E-01
     44 F   1 H    -9.672918730477E-02  4.543975910279E-01 -3.083095075405E-01
     45 F   1 H     4.543975910279E-01 -3.083095075405E-01 -9.672918730477E-02
     46 F   1 H     9.672918730477E-02 -2.115803202357E-01 -4.488732216674E-01
     47 F   1 H    -2.115803202357E-01 -4.488732216674E-01  9.672918730477E-02
     48 F   1 H    -2.372929014317E-01  2.115803202357E-01  3.083095075405E-01
     49 T   1 H    -4.916192983392E-01  1.997720257597E-01  4.618805987814E-01
     50 F   1 H    -2.621085730217E-01  4.650010287942E-02 -4.618805987814E-01
     51 F   1 H     4.916192983392E-01 -4.650010287942E-02 -3.086086759011E-01
     52 F   1 H     2.621085730217E-01 -1.997720257597E-01  3.086086759011E-01
     53 F   1 H     4.618805987814E-01 -4.916192983392E-01  1.997720257597E-01
     54 F   1 H     1.997720257597E-01  4.618805987814E-01 -4.916192983392E-01
     55 F   1 H     3.086086759011E-01  2.621085730217E-01 -1.997720257597E-01
     56 F   1 H     4.650010287942E-02 -4.618805987814E-01 -2.621085730217E-01
     57 F   1 H    -4.618805987814E-01 -2.621085730217E-01  4.650010287942E-02
     58 F   1 H    -4.650010287942E-02 -3.086086759011E-01  4.916192983392E-01
     59 F   1 H    -3.086086759011E-01  4.916192983392E-01 -4.650010287942E-02
     60 F   1 H    -1.997720257597E-01  3.086086759011E-01  2.621085730217E-01
     61 T 230 ZN   -2.763252848868E-01  2.236747151132E-01  5.000000000000E-01
     62 F 230 ZN    2.763252848868E-01 -2.236747151132E-01  5.000000000000E-01
     63 F 230 ZN   -5.000000000000E-01 -2.763252848868E-01  2.236747151132E-01
     64 F 230 ZN    2.236747151132E-01  5.000000000000E-01 -2.763252848868E-01
     65 F 230 ZN   -5.000000000000E-01  2.763252848868E-01 -2.236747151132E-01
     66 F 230 ZN   -2.236747151132E-01  5.000000000000E-01  2.763252848868E-01
     67 T   6 C    -3.939707158468E-01  2.487802741745E-01 -3.668529095683E-01
     68 F   6 C    -3.843668162572E-01 -2.711780627858E-02  3.668529095683E-01
     69 F   6 C     3.939707158468E-01  2.711780627858E-02 -3.572490099787E-01
     70 F   6 C     3.843668162572E-01 -2.487802741745E-01  3.572490099787E-01
     71 F   6 C    -3.668529095683E-01 -3.939707158468E-01  2.487802741745E-01
     72 F   6 C     2.487802741745E-01 -3.668529095683E-01 -3.939707158468E-01
     73 F   6 C     3.572490099787E-01  3.843668162572E-01 -2.487802741745E-01
     74 F   6 C    -2.711780627858E-02  3.668529095683E-01 -3.843668162572E-01
     75 F   6 C     3.668529095683E-01 -3.843668162572E-01 -2.711780627858E-02
     76 F   6 C     2.711780627858E-02 -3.572490099787E-01  3.939707158468E-01
     77 F   6 C    -3.572490099787E-01  3.939707158468E-01  2.711780627858E-02
     78 F   6 C    -2.487802741745E-01  3.572490099787E-01  3.843668162572E-01
     79 T   6 C    -2.215384155535E-01  3.013029442759E-01 -2.592327183432E-01
     80 F   6 C    -4.394643373809E-01  3.769430278968E-02  2.592327183432E-01
     81 F   6 C     2.215384155535E-01 -3.769430278968E-02 -4.771586401706E-01
     82 F   6 C     4.394643373809E-01 -3.013029442759E-01  4.771586401706E-01
     83 F   6 C    -2.592327183432E-01 -2.215384155535E-01  3.013029442759E-01
     84 F   6 C     3.013029442759E-01 -2.592327183432E-01 -2.215384155535E-01
     85 F   6 C     4.771586401706E-01  4.394643373809E-01 -3.013029442759E-01
     86 F   6 C     3.769430278968E-02  2.592327183432E-01 -4.394643373809E-01
     87 F   6 C     2.592327183432E-01 -4.394643373809E-01  3.769430278968E-02
     88 F   6 C    -3.769430278968E-02 -4.771586401706E-01  2.215384155535E-01
     89 F   6 C    -4.771586401706E-01  2.215384155535E-01 -3.769430278968E-02
     90 F   6 C    -3.013029442759E-01  4.771586401706E-01  4.394643373809E-01
     91 T   6 C     4.960613603305E-01  1.957836996227E-01 -4.697507111585E-01
     92 F   6 C    -3.344655892188E-01 -3.418792851098E-02  4.697507111585E-01
     93 F   6 C    -4.960613603305E-01  3.418792851098E-02 -3.002776607079E-01
     94 F   6 C     3.344655892188E-01 -1.957836996227E-01  3.002776607079E-01
     95 F   6 C    -4.697507111585E-01  4.960613603305E-01  1.957836996227E-01
     96 F   6 C     1.957836996227E-01 -4.697507111585E-01  4.960613603305E-01
     97 F   6 C     3.002776607079E-01  3.344655892188E-01 -1.957836996227E-01
     98 F   6 C    -3.418792851098E-02  4.697507111585E-01 -3.344655892188E-01
     99 F   6 C     4.697507111585E-01 -3.344655892188E-01 -3.418792851098E-02
    100 F   6 C     3.418792851098E-02 -3.002776607079E-01 -4.960613603305E-01
    101 F   6 C    -3.002776607079E-01 -4.960613603305E-01  3.418792851098E-02
    102 F   6 C    -1.957836996227E-01  3.002776607079E-01  3.344655892188E-01
    103 T   7 N    -3.014952876628E-01  2.545630014934E-01 -3.686202384592E-01
    104 F   7 N    -3.768167600474E-01  6.712495079643E-02  3.686202384592E-01
    105 F   7 N     3.014952876628E-01 -6.712495079643E-02 -4.439417108439E-01
    106 F   7 N     3.768167600474E-01 -2.545630014934E-01  4.439417108439E-01
    107 F   7 N    -3.686202384592E-01 -3.014952876628E-01  2.545630014934E-01
    108 F   7 N     2.545630014934E-01 -3.686202384592E-01 -3.014952876628E-01
    109 F   7 N     4.439417108439E-01  3.768167600474E-01 -2.545630014934E-01
    110 F   7 N     6.712495079643E-02  3.686202384592E-01 -3.768167600474E-01
    111 F   7 N     3.686202384592E-01 -3.768167600474E-01  6.712495079643E-02
    112 F   7 N    -6.712495079643E-02 -4.439417108439E-01  3.014952876628E-01
    113 F   7 N    -4.439417108439E-01  3.014952876628E-01 -6.712495079643E-02
    114 F   7 N    -2.545630014934E-01  4.439417108439E-01  3.768167600474E-01
    115 T   6 C    -2.685005804909E-01  3.230253524486E-01 -1.941686949693E-01
    116 F   6 C    -4.828059525821E-01 -7.433188552161E-02  1.941686949693E-01
    117 F   6 C     2.685005804909E-01  7.433188552161E-02 -4.084740670604E-01
    118 F   6 C     4.828059525821E-01 -3.230253524486E-01  4.084740670604E-01
    119 F   6 C    -1.941686949693E-01 -2.685005804909E-01  3.230253524486E-01
    120 F   6 C     3.230253524486E-01 -1.941686949693E-01 -2.685005804909E-01
    121 F   6 C     4.084740670604E-01  4.828059525821E-01 -3.230253524486E-01
    122 F   6 C    -7.433188552161E-02  1.941686949693E-01 -4.828059525821E-01
    123 F   6 C     1.941686949693E-01 -4.828059525821E-01 -7.433188552161E-02
    124 F   6 C     7.433188552161E-02 -4.084740670604E-01  2.685005804909E-01
    125 F   6 C    -4.084740670604E-01  2.685005804909E-01  7.433188552161E-02
    126 F   6 C    -3.230253524486E-01  4.084740670604E-01  4.828059525821E-01
    127 T   7 N    -3.775448914440E-01  2.901259509917E-01 -2.627728991757E-01
    128 F   7 N    -4.471011498326E-01 -1.147719922683E-01  2.627728991757E-01
    129 F   7 N     3.775448914440E-01  1.147719922683E-01 -3.323291575643E-01
    130 F   7 N     4.471011498326E-01 -2.901259509917E-01  3.323291575643E-01
    131 F   7 N    -2.627728991757E-01 -3.775448914440E-01  2.901259509917E-01
    132 F   7 N     2.901259509917E-01 -2.627728991757E-01 -3.775448914440E-01
    133 F   7 N     3.323291575643E-01  4.471011498326E-01 -2.901259509917E-01
    134 F   7 N    -1.147719922683E-01  2.627728991757E-01 -4.471011498326E-01
    135 F   7 N     2.627728991757E-01 -4.471011498326E-01 -1.147719922683E-01
    136 F   7 N     1.147719922683E-01 -3.323291575643E-01  3.775448914440E-01
    137 F   7 N    -3.323291575643E-01  3.775448914440E-01  1.147719922683E-01
    138 F   7 N    -2.901259509917E-01  3.323291575643E-01  4.471011498326E-01

 TRANSFORMATION MATRIX PRIMITIVE-CRYSTALLOGRAPHIC CELL
  0.0000  1.0000  1.0000  1.0000  0.0000  1.0000  1.0000  1.0000  0.0000

 *******************************************************************************
 CRYSTALLOGRAPHIC CELL (VOLUME=       4850.21482353)
         A              B              C           ALPHA      BETA       GAMMA 
    16.92727273    16.92727273    16.92727273    90.000000  90.000000  90.000000

 COORDINATES IN THE CRYSTALLOGRAPHIC CELL
     ATOM                 X/A                 Y/B                 Z/C    
 *******************************************************************************
      1 T   1 H     1.082323599601E-01 -3.450041863854E-01  2.067501837531E-01
      2 F   1 H    -1.082323599601E-01  3.450041863854E-01  2.067501837531E-01
      3 F   1 H     1.082323599601E-01  3.450041863854E-01 -2.067501837531E-01
      4 F   1 H    -1.082323599601E-01 -3.450041863854E-01 -2.067501837531E-01
      5 F   1 H     2.067501837531E-01  1.082323599601E-01 -3.450041863854E-01
      6 F   1 H    -3.450041863854E-01  2.067501837531E-01  1.082323599601E-01
      7 F   1 H    -2.067501837531E-01 -1.082323599601E-01 -3.450041863854E-01
      8 F   1 H     3.450041863854E-01  2.067501837531E-01 -1.082323599601E-01
      9 F   1 H     2.067501837531E-01 -1.082323599601E-01  3.450041863854E-01
     10 F   1 H     3.450041863854E-01 -2.067501837531E-01  1.082323599601E-01
     11 F   1 H    -2.067501837531E-01  1.082323599601E-01  3.450041863854E-01
     12 F   1 H    -3.450041863854E-01 -2.067501837531E-01 -1.082323599601E-01
     13 T   1 H     2.435223730390E-01 -3.484277244816E-01  1.154222048978E-01
     14 F   1 H    -2.435223730390E-01  3.484277244816E-01  1.154222048978E-01
     15 F   1 H     2.435223730390E-01  3.484277244816E-01 -1.154222048978E-01
     16 F   1 H    -2.435223730390E-01 -3.484277244816E-01 -1.154222048978E-01
     17 F   1 H     1.154222048978E-01  2.435223730390E-01 -3.484277244816E-01
     18 F   1 H    -3.484277244816E-01  1.154222048978E-01  2.435223730390E-01
     19 F   1 H    -1.154222048978E-01 -2.435223730390E-01 -3.484277244816E-01
     20 F   1 H     3.484277244816E-01  1.154222048978E-01 -2.435223730390E-01
     21 F   1 H     1.154222048978E-01 -2.435223730390E-01  3.484277244816E-01
     22 F   1 H     3.484277244816E-01 -1.154222048978E-01  2.435223730390E-01
     23 F   1 H    -1.154222048978E-01  2.435223730390E-01  3.484277244816E-01
     24 F   1 H    -3.484277244816E-01 -1.154222048978E-01 -2.435223730390E-01
     25 T   1 H     8.311202481607E-02  4.202436909253E-01  2.472676023657E-02
     26 F   1 H    -8.311202481607E-02 -4.202436909253E-01  2.472676023657E-02
     27 F   1 H     8.311202481607E-02 -4.202436909253E-01 -2.472676023657E-02
     28 F   1 H    -8.311202481607E-02  4.202436909253E-01 -2.472676023657E-02
     29 F   1 H     2.472676023657E-02  8.311202481607E-02  4.202436909253E-01
     30 F   1 H     4.202436909253E-01  2.472676023657E-02  8.311202481607E-02
     31 F   1 H    -2.472676023657E-02 -8.311202481607E-02  4.202436909253E-01
     32 F   1 H    -4.202436909253E-01  2.472676023657E-02 -8.311202481607E-02
     33 F   1 H     2.472676023657E-02 -8.311202481607E-02 -4.202436909253E-01
     34 F   1 H    -4.202436909253E-01 -2.472676023657E-02  8.311202481607E-02
     35 F   1 H    -2.472676023657E-02  8.311202481607E-02 -4.202436909253E-01
     36 F   1 H     4.202436909253E-01 -2.472676023657E-02 -8.311202481607E-02
     37 T   1 H     1.670110443682E-01  3.785913646039E-01  7.028185706345E-02
     38 F   1 H    -1.670110443682E-01 -3.785913646039E-01  7.028185706345E-02
     39 F   1 H     1.670110443682E-01 -3.785913646039E-01 -7.028185706345E-02
     40 F   1 H    -1.670110443682E-01  3.785913646039E-01 -7.028185706345E-02
     41 F   1 H     7.028185706345E-02  1.670110443682E-01  3.785913646039E-01
     42 F   1 H     3.785913646039E-01  7.028185706345E-02  1.670110443682E-01
     43 F   1 H    -7.028185706345E-02 -1.670110443682E-01  3.785913646039E-01
     44 F   1 H    -3.785913646039E-01  7.028185706345E-02 -1.670110443682E-01
     45 F   1 H     7.028185706345E-02 -1.670110443682E-01 -3.785913646039E-01
     46 F   1 H    -3.785913646039E-01 -7.028185706345E-02  1.670110443682E-01
     47 F   1 H    -7.028185706345E-02  1.670110443682E-01 -3.785913646039E-01
     48 F   1 H     3.785913646039E-01 -7.028185706345E-02 -1.670110443682E-01
     49 T   1 H     7.663596144017E-02  3.852446373412E-01  1.231360643196E-01
     50 F   1 H    -7.663596144017E-02 -3.852446373412E-01  1.231360643196E-01
     51 F   1 H     7.663596144017E-02 -3.852446373412E-01 -1.231360643196E-01
     52 F   1 H    -7.663596144017E-02  3.852446373412E-01 -1.231360643196E-01
     53 F   1 H     1.231360643196E-01  7.663596144017E-02  3.852446373412E-01
     54 F   1 H     3.852446373412E-01  1.231360643196E-01  7.663596144017E-02
     55 F   1 H    -1.231360643196E-01 -7.663596144017E-02  3.852446373412E-01
     56 F   1 H    -3.852446373412E-01  1.231360643196E-01 -7.663596144017E-02
     57 F   1 H     1.231360643196E-01 -7.663596144017E-02 -3.852446373412E-01
     58 F   1 H    -3.852446373412E-01 -1.231360643196E-01  7.663596144017E-02
     59 F   1 H    -1.231360643196E-01  7.663596144017E-02 -3.852446373412E-01
     60 F   1 H     3.852446373412E-01 -1.231360643196E-01 -7.663596144017E-02
     61 T 230 ZN   -5.000000000000E-01  0.000000000000E+00 -2.763252848868E-01
     62 F 230 ZN   -5.000000000000E-01 -5.553213256861E-17  2.763252848868E-01
     63 F 230 ZN   -2.763252848868E-01  5.000000000000E-01  1.388303314215E-17
     64 F 230 ZN   -2.776606628430E-17 -2.763252848868E-01  5.000000000000E-01
     65 F 230 ZN    2.763252848868E-01 -5.000000000000E-01 -4.164909942645E-17
     66 F 230 ZN    5.553213256861E-17  2.763252848868E-01  5.000000000000E-01
     67 T   6 C     1.379490402265E-01  4.951980502052E-01  1.108312339480E-01
     68 F   6 C    -1.379490402265E-01 -4.951980502052E-01  1.108312339480E-01
     69 F   6 C     1.379490402265E-01 -4.951980502052E-01 -1.108312339480E-01
     70 F   6 C    -1.379490402265E-01  4.951980502052E-01 -1.108312339480E-01
     71 F   6 C     1.108312339480E-01  1.379490402265E-01  4.951980502052E-01
     72 F   6 C     4.951980502052E-01  1.108312339480E-01  1.379490402265E-01
     73 F   6 C    -1.108312339480E-01 -1.379490402265E-01  4.951980502052E-01
     74 F   6 C    -4.951980502052E-01  1.108312339480E-01 -1.379490402265E-01
     75 F   6 C     1.108312339480E-01 -1.379490402265E-01 -4.951980502052E-01
     76 F   6 C    -4.951980502052E-01 -1.108312339480E-01  1.379490402265E-01
     77 F   6 C    -1.108312339480E-01  1.379490402265E-01 -4.951980502052E-01
     78 F   6 C     4.951980502052E-01 -1.108312339480E-01 -1.379490402265E-01
     79 T   6 C     1.318043207431E-01 -3.910370390863E-01  1.694986235328E-01
     80 F   6 C    -1.318043207431E-01  3.910370390863E-01  1.694986235328E-01
     81 F   6 C     1.318043207431E-01  3.910370390863E-01 -1.694986235328E-01
     82 F   6 C    -1.318043207431E-01 -3.910370390863E-01 -1.694986235328E-01
     83 F   6 C     1.694986235328E-01  1.318043207431E-01 -3.910370390863E-01
     84 F   6 C    -3.910370390863E-01  1.694986235328E-01  1.318043207431E-01
     85 F   6 C    -1.694986235328E-01 -1.318043207431E-01 -3.910370390863E-01
     86 F   6 C     3.910370390863E-01  1.694986235328E-01 -1.318043207431E-01
     87 F   6 C     1.694986235328E-01 -1.318043207431E-01  3.910370390863E-01
     88 F   6 C     3.910370390863E-01 -1.694986235328E-01  1.318043207431E-01
     89 F   6 C    -1.694986235328E-01  1.318043207431E-01  3.910370390863E-01
     90 F   6 C    -3.910370390863E-01 -1.694986235328E-01 -1.318043207431E-01
     91 T   6 C     1.149858140668E-01  4.152634747747E-01  8.079788555584E-02
     92 F   6 C    -1.149858140668E-01 -4.152634747747E-01  8.079788555584E-02
     93 F   6 C     1.149858140668E-01 -4.152634747747E-01 -8.079788555584E-02
     94 F   6 C    -1.149858140668E-01  4.152634747747E-01 -8.079788555584E-02
     95 F   6 C     8.079788555584E-02  1.149858140668E-01  4.152634747747E-01
     96 F   6 C     4.152634747747E-01  8.079788555584E-02  1.149858140668E-01
     97 F   6 C    -8.079788555584E-02 -1.149858140668E-01  4.152634747747E-01
     98 F   6 C    -4.152634747747E-01  8.079788555584E-02 -1.149858140668E-01
     99 F   6 C     8.079788555584E-02 -1.149858140668E-01 -4.152634747747E-01
    100 F   6 C    -4.152634747747E-01 -8.079788555584E-02  1.149858140668E-01
    101 F   6 C    -8.079788555584E-02  1.149858140668E-01 -4.152634747747E-01
    102 F   6 C     4.152634747747E-01 -8.079788555584E-02 -1.149858140668E-01
    103 T   7 N     9.371902534848E-02 -4.623392638077E-01  1.608439761449E-01
    104 F   7 N    -9.371902534848E-02  4.623392638077E-01  1.608439761449E-01
    105 F   7 N     9.371902534848E-02  4.623392638077E-01 -1.608439761449E-01
    106 F   7 N    -9.371902534848E-02 -4.623392638077E-01 -1.608439761449E-01
    107 F   7 N     1.608439761449E-01  9.371902534848E-02 -4.623392638077E-01
    108 F   7 N    -4.623392638077E-01  1.608439761449E-01  9.371902534848E-02
    109 F   7 N    -1.608439761449E-01 -9.371902534848E-02 -4.623392638077E-01
    110 F   7 N     4.623392638077E-01  1.608439761449E-01 -9.371902534848E-02
    111 F   7 N     1.608439761449E-01 -9.371902534848E-02  4.623392638077E-01
    112 F   7 N     4.623392638077E-01 -1.608439761449E-01  9.371902534848E-02
    113 F   7 N    -1.608439761449E-01  9.371902534848E-02  4.623392638077E-01
    114 F   7 N    -4.623392638077E-01 -1.608439761449E-01 -9.371902534848E-02
    115 T   6 C     1.986786189851E-01 -3.928473139544E-01  1.243467334635E-01
    116 F   6 C    -1.986786189851E-01  3.928473139544E-01  1.243467334635E-01
    117 F   6 C     1.986786189851E-01  3.928473139544E-01 -1.243467334635E-01
    118 F   6 C    -1.986786189851E-01 -3.928473139544E-01 -1.243467334635E-01
    119 F   6 C     1.243467334635E-01  1.986786189851E-01 -3.928473139544E-01
    120 F   6 C    -3.928473139544E-01  1.243467334635E-01  1.986786189851E-01
    121 F   6 C    -1.243467334635E-01 -1.986786189851E-01 -3.928473139544E-01
    122 F   6 C     3.928473139544E-01  1.243467334635E-01 -1.986786189851E-01
    123 F   6 C     1.243467334635E-01 -1.986786189851E-01  3.928473139544E-01
    124 F   6 C     3.928473139544E-01 -1.243467334635E-01  1.986786189851E-01
    125 F   6 C    -1.243467334635E-01  1.986786189851E-01  3.928473139544E-01
    126 F   6 C    -3.928473139544E-01 -1.243467334635E-01 -1.986786189851E-01
    127 T   7 N     2.024489716300E-01 -4.652218708057E-01  8.767697936170E-02
    128 F   7 N    -2.024489716300E-01  4.652218708057E-01  8.767697936170E-02
    129 F   7 N     2.024489716300E-01  4.652218708057E-01 -8.767697936170E-02
    130 F   7 N    -2.024489716300E-01 -4.652218708057E-01 -8.767697936170E-02
    131 F   7 N     8.767697936170E-02  2.024489716300E-01 -4.652218708057E-01
    132 F   7 N    -4.652218708057E-01  8.767697936170E-02  2.024489716300E-01
    133 F   7 N    -8.767697936170E-02 -2.024489716300E-01 -4.652218708057E-01
    134 F   7 N     4.652218708057E-01  8.767697936170E-02 -2.024489716300E-01
    135 F   7 N     8.767697936170E-02 -2.024489716300E-01  4.652218708057E-01
    136 F   7 N     4.652218708057E-01 -8.767697936170E-02  2.024489716300E-01
    137 F   7 N    -8.767697936170E-02  2.024489716300E-01  4.652218708057E-01
    138 F   7 N    -4.652218708057E-01 -8.767697936170E-02 -2.024489716300E-01

 T = ATOM BELONGING TO THE ASYMMETRIC UNIT

 *******************************************************************************
 * CELL DEFORMATION
 *******************************************************************************

    ELASTIC STRAIN MATRIX (ADIMENSIONAL)

    1    0.0000000000    0.0000000000    0.0000000000
    2    0.0000000000    0.0000000000    0.0001000000
    3    0.0000000000    0.0001000000    0.0000000000

 LATTICE PARAMETERS (ANGSTROMS AND DEGREES) OF
 (1) ORIGINAL PRIMITIVE CELL
 (2) ORIGINAL CRYSTALLOGRAPHIC CELL
 (3) DEFORMED PRIMITIVE CELL
 (4) DEFORMED CRYSTALLOGRAPHIC CELL

            A           B           C        ALPHA       BETA        GAMMA         VOL
 (1)   14.659448   14.659448   14.659448  109.471221  109.471221  109.471221 2425.107412
 (2)   16.927273   16.927273   16.927273   90.000000   90.000000   90.000000 4850.214824
 (3)   14.660426   14.658471   14.658471  109.465818  109.471221  109.471221 2425.107388
 (4)   16.927273   16.927273   16.927273   89.988541   90.000000   90.000000 4850.214775

 * CELL DEFORMATION COMPLETE - NO. OF SYMMOPS   2

 *******************************************************************************
 * CELL DEFORMATION
 *******************************************************************************

    ELASTIC STRAIN MATRIX (ADIMENSIONAL)

    1    0.0000000000    0.0000000000    0.0000000000
    2    0.0000000000    0.0000000000   -0.0001000000
    3    0.0000000000   -0.0001000000    0.0000000000

 LATTICE PARAMETERS (ANGSTROMS AND DEGREES) OF
 (1) ORIGINAL PRIMITIVE CELL
 (2) ORIGINAL CRYSTALLOGRAPHIC CELL
 (3) DEFORMED PRIMITIVE CELL
 (4) DEFORMED CRYSTALLOGRAPHIC CELL

            A           B           C        ALPHA       BETA        GAMMA         VOL
 (1)   14.660426   14.658471   14.658471  109.465818  109.471221  109.471221 2425.107388
 (2)   16.927273   16.927273   16.927273   89.988541   90.000000   90.000000 4850.214775
 (3)   14.659448   14.659448   14.659448  109.471220  109.471221  109.471221 2425.107363
 (4)   16.927273   16.927273   16.927273   90.000000   90.000000   90.000000 4850.214727

 * CELL DEFORMATION COMPLETE - NO. OF SYMMOPS   2

 *****    2 SYMMOPS - TRANSLATORS IN ANGSTROM
 ***** MATRICES AND TRANSLATORS IN THE CARTESIAN REFERENCE FRAME

 ORDER   : ORDER OF THE OPERATOR

 TRANSLA : REAL TRANSLATION (WITHOUT ORIGIN SHIFT) IN CARTESIAN COORDINATES

 uvw/hkl : ORIENTATION OF THE OPERATOR IN CARTESIAN COORDINATES

 LOCATED : ORIGIN OF THE OPERATOR IN CARTESIAN COORDINATES

   NO.   1 INVERSE   1    ORDER   1        NO.   2 INVERSE   2    ORDER   2
    1.000   0.000   0.000     0.000         1.000   0.000   0.000     0.000
    0.000   1.000   0.000     0.000         0.000  -1.000   0.000     0.000
    0.000   0.000   1.000     0.000         0.000   0.000  -1.000     0.000
             OPERATION E(   1)                       OPERATION C(   2)
 DETERMINANT 1.; ROTATION(DEG)   0.      DETERMINANT 1.; ROTATION(DEG) 180.
 TRANSLA (  0.000    0.000    0.000)     TRANSLA (  0.000    0.000    0.000)
 uvw/hkl (  0.000    0.000    0.000)     uvw/hkl (  4.000    0.000    0.000)
 LOCATED (  0.000    0.000    0.000)     LOCATED (  0.000    0.000    0.000)

 GCALCO - MAX INDICES DIRECT LATTICE VECTOR    14    14    14
 NO.OF VECTORS CREATED 6999 STARS  122 RMAX   301.77334 BOHR

 CAPPA:IS1  2;IS2  2;IS3  2; K PTS MONK NET   6; SYMMOPS:K SPACE   4;G SPACE   2

 *******************************************************************************
 MAX NUMBER OF SCF CYCLES      50  CONVERGENCE ON DELTAP        10**-18
 WEIGHT OF F(I) IN F(I+1)      30% CONVERGENCE ON ENERGY        10**- 8
 SHRINK. FACT.(MONKH.)    2  2  2  NUMBER OF K POINTS IN THE IBZ      6
 SHRINKING FACTOR(GILAT NET)    2  NUMBER OF K POINTS(GILAT NET)      6
 *******************************************************************************
 *** K POINTS COORDINATES (OBLIQUE COORDINATES IN UNITS OF IS =  2)
   1-R(  0  0  0)   2-R(  1  0  0)   3-R(  0  1  0)   4-R(  1  1  0)
   5-R(  0  1  1)   6-R(  1  1  1)

 DIRECT LATTICE VECTORS COMPON. (A.U.)     RECIP. LATTICE VECTORS COMPON. (A.U.) 
        X            Y            Z              X            Y            Z
  -15.9939548   15.9939548   15.9939548      0.0000000    0.1964238    0.1964238
   15.9939548  -15.9939548   15.9939548      0.1964238    0.0000000    0.1964238
   15.9939548   15.9939548  -15.9939548      0.1964238    0.1964238    0.0000000

 DISK SPACE FOR EIGENVECTORS (FTN 10)    21842784 REALS
 TTTTTTTTTTTTTTTTTTTTTTTTTTTTTT gordsh1     TELAPSE     1364.44 TCPU      663.87

 MATRIX SIZE: P(G)11026476, F(G)  760584, P(G) IRR 2770436, F(G) IRR  383480
 MAX G-VECTOR INDEX FOR 1- AND 2-ELECTRON INTEGRALS 135

 TTTTTTTTTTTTTTTTTTTTTTTTTTTTTT INPUT       TELAPSE     1370.27 TCPU      669.70

 SYMMETRY ALLOWED ELASTIC DISTORTION 1
  0.5773503  0.0000000  0.0000000
  0.0000000  0.5773503  0.0000000
  0.0000000  0.0000000  0.5773503

 SYMMETRY ALLOWED ELASTIC DISTORTION 2
  0.8164966  0.0000000  0.0000000
  0.0000000 -0.4082483  0.0000000
  0.0000000  0.0000000 -0.4082483

 SYMMETRY ALLOWED ELASTIC DISTORTION 3
  0.0000000  0.0000000  0.0000000
  0.0000000  0.7071068  0.0000000
  0.0000000  0.0000000 -0.7071068

 SYMMETRY ALLOWED ELASTIC DISTORTION 4
  0.0000000  0.0000000  0.0000000
  0.0000000  0.0000000  0.7071068
  0.0000000  0.7071068  0.0000000

 SYMMETRY ALLOWED INTERNAL DEGREE(S) OF FREEDOM: 205
 TTTTTTTTTTTTTTTTTTTTTTTTTTTTTT SYMM        TELAPSE     1375.06 TCPU      674.49
 TTTTTTTTTTTTTTTTTTTTTTTTTTTTTT INT_SCREEN  TELAPSE     1375.14 TCPU      674.57
 INFORMATION **** EXCBUF **** EXCH. BIPO BUFFER: WORDS USED =     4000000
 WARNING **** EXCBUF **** EXCH. BIPO BUFFER TOO SMALL - TO AVOID I/O SET EXCHSIZE =     8621154

 DFT PARAMETERS

     ATOM       ELECTRONS   NET CHARGE   R(ANGSTROM)
   1   1  H       1.0000      0.0000     1.11000000
  61 230  ZN     20.0000      0.0000     1.37000000
  67   6  C       6.0000      0.0000     0.77000000
 103   7  N       7.0000      0.0000     0.74000000

 SIZE OF GRID=    3868338
 TTTTTTTTTTTTTTTTTTTTTTTTTTTTTT MAKE_GRID2  TELAPSE     1391.52 TCPU      687.55
 BECKE WEIGHT FUNCTION
 RADSAFE =     2.00
 TOLERANCES - DENSITY:10**- 6; POTENTIAL:10**- 9; GRID WGT:10**-14

 RADIAL INTEGRATION  - INTERVALS (POINTS,UPPER LIMIT):            1( 99,  4.0*R)

 ANGULAR INTEGRATION - INTERVALS (ACCURACY LEVEL [N. POINTS] UPPER LIMIT):
  1(  6[ 146]   0.2)  2( 11[ 302]   0.5)  3( 14[ 590]   0.9)  4( 18[1454]   3.5)
  5( 14[ 590]9999.0)
 TTTTTTTTTTTTTTTTTTTTTTTTTTTTTT INT_CALC    TELAPSE     1391.60 TCPU      687.63

 *******************************************************************************
 ZIF8_60degree                                                                   
 CRYSTAL - SCF - TYPE OF CALCULATION :  RESTRICTED CLOSED SHELL
 *******************************************************************************

 CAPPA:IS1  2;IS2  2;IS3  2; K PTS MONK NET   6; SYMMOPS:K SPACE   4;G SPACE   2

 TTTTTTTTTTTTTTTTTTTTTTTTTTTTTT SDIK        TELAPSE     1396.22 TCPU      692.25

 AAAAAAAAAAAAAAAAAAAAAAAAAAAAAAAAAAAAAAAAAAAAAAAAAAAAAAAAAAAAAAAAAAAAAAAAAAAAAAA
         ATOMIC WAVEFUNCTION(S)


 NUCLEAR CHARGE  1.0  SYMMETRY SPECIES            S
 N. ELECTRONS    1.0  NUMBER OF PRIMITIVE GTOS    5
                      NUMBER OF CONTRACTED GTOS   3
                      NUMBER OF CLOSED SHELLS     0
                      OPEN SHELL OCCUPATION       1

  ZNUC SCFIT  TOTAL HF ENERGY   KINETIC ENERGY   VIRIAL THEOREM ACCURACY
   1.0   1   -4.998098153E-01  4.997907537E-01 -2.000038139E+00  9.6E-17

 NUCLEAR CHARGE 20.0  SYMMETRY SPECIES            S    P    D
 N. ELECTRONS   20.0  NUMBER OF PRIMITIVE GTOS    7    7    6
                      NUMBER OF CONTRACTED GTOS   5    5    3
                      NUMBER OF CLOSED SHELLS     2    1    1
                      OPEN SHELL OCCUPATION       0    0    0

  ZNUC SCFIT  TOTAL HF ENERGY   KINETIC ENERGY   VIRIAL THEOREM ACCURACY
  20.0  35   -2.259494290E+02  1.538488917E+02 -2.468645152E+00  3.9E-06

 NUCLEAR CHARGE  6.0  SYMMETRY SPECIES            S    P
 N. ELECTRONS    6.0  NUMBER OF PRIMITIVE GTOS   11    5
                      NUMBER OF CONTRACTED GTOS   4    3
                      NUMBER OF CLOSED SHELLS     2    0
                      OPEN SHELL OCCUPATION       0    2

  ZNUC SCFIT  TOTAL HF ENERGY   KINETIC ENERGY   VIRIAL THEOREM ACCURACY
   6.0  11   -3.768480057E+01  3.769831118E+01 -1.999641612E+00  2.0E-06

 NUCLEAR CHARGE  7.0  SYMMETRY SPECIES            S    P
 N. ELECTRONS    7.0  NUMBER OF PRIMITIVE GTOS   11    5
                      NUMBER OF CONTRACTED GTOS   4    3
                      NUMBER OF CLOSED SHELLS     2    0
                      OPEN SHELL OCCUPATION       0    3

  ZNUC SCFIT  TOTAL HF ENERGY   KINETIC ENERGY   VIRIAL THEOREM ACCURACY
   7.0  11   -5.439473665E+01  5.441433682E+01 -1.999639798E+00  3.6E-06

 AAAAAAAAAAAAAAAAAAAAAAAAAAAAAAAAAAAAAAAAAAAAAAAAAAAAAAAAAAAAAAAAAAAAAAAAAAAAAAA

 CHARGE NORMALIZATION FACTOR   1.00000000
 TOTAL ATOMIC CHARGES:
   1.0000000   1.0000000   1.0000000   1.0000000   1.0000000   1.0000000
   1.0000000   1.0000000   1.0000000   1.0000000   1.0000000   1.0000000
   1.0000000   1.0000000   1.0000000   1.0000000   1.0000000   1.0000000
   1.0000000   1.0000000   1.0000000   1.0000000   1.0000000   1.0000000
   1.0000000   1.0000000   1.0000000   1.0000000   1.0000000   1.0000000
   1.0000000   1.0000000   1.0000000   1.0000000   1.0000000   1.0000000
   1.0000000   1.0000000   1.0000000   1.0000000   1.0000000   1.0000000
   1.0000000   1.0000000   1.0000000   1.0000000   1.0000000   1.0000000
   1.0000000   1.0000000   1.0000000   1.0000000   1.0000000   1.0000000
   1.0000000   1.0000000   1.0000000   1.0000000   1.0000000   1.0000000
  20.0000000  20.0000000  20.0000000  20.0000000  20.0000000  20.0000000
   6.0000000   6.0000000   6.0000000   6.0000000   6.0000000   6.0000000
   6.0000000   6.0000000   6.0000000   6.0000000   6.0000000   6.0000000
   6.0000000   6.0000000   6.0000000   6.0000000   6.0000000   6.0000000
   6.0000000   6.0000000   6.0000000   6.0000000   6.0000000   6.0000000
   6.0000000   6.0000000   6.0000000   6.0000000   6.0000000   6.0000000
   6.0000000   6.0000000   6.0000000   6.0000000   6.0000000   6.0000000
   7.0000000   7.0000000   7.0000000   7.0000000   7.0000000   7.0000000
   7.0000000   7.0000000   7.0000000   7.0000000   7.0000000   7.0000000
   6.0000000   6.0000000   6.0000000   6.0000000   6.0000000   6.0000000
   6.0000000   6.0000000   6.0000000   6.0000000   6.0000000   6.0000000
   7.0000000   7.0000000   7.0000000   7.0000000   7.0000000   7.0000000
   7.0000000   7.0000000   7.0000000   7.0000000   7.0000000   7.0000000
 TTTTTTTTTTTTTTTTTTTTTTTTTTTTTT MOQGAD      TELAPSE     1417.07 TCPU      713.10
 TTTTTTTTTTTTTTTTTTTTTTTTTTTTTT SHELLXN     TELAPSE     1572.15 TCPU      793.64
 TTTTTTTTTTTTTTTTTTTTTTTTTTTTTT MONMO3      TELAPSE     1587.48 TCPU      808.97
 NUMERICALLY INTEGRATED DENSITY    635.9999947962
 TTTTTTTTTTTTTTTTTTTTTTTTTTTTTT NUMDFT      TELAPSE     1594.34 TCPU      815.83
 CYC   0 ETOT(AU) -4.568318542597E+03 DETOT -4.57E+03 tst  8.56E-15 PX  1.00E+00
 TTTTTTTTTTTTTTTTTTTTTTTTTTTTTT DIIS        TELAPSE     1596.48 TCPU      817.97
 TTTTTTTTTTTTTTTTTTTTTTTTTTTTTT FDIK        TELAPSE     1660.81 TCPU      869.72
 INSULATING STATE
 TOP OF VALENCE BANDS -    BAND    318; K    5; EIG -2.8317072E-01 AU
 TOP OF VALENCE BANDS -    BAND    318; K    1; EIG -2.8348997E-01 AU
 BOTTOM OF VIRTUAL BANDS - BAND    319; K    1; EIG -5.2325655E-02 AU
 INDIRECT ENERGY BAND GAP:   6.2816 eV
 TTTTTTTTTTTTTTTTTTTTTTTTTTTTTT PDIG        TELAPSE     1663.42 TCPU      872.33
 CHARGE NORMALIZATION FACTOR   1.00000000
 TOTAL ATOMIC CHARGES:
   0.7839523   0.7839521   0.7839523   0.7839521   0.7839523   0.7839524
   0.7839522   0.7839520   0.7839523   0.7839520   0.7839522   0.7839524
   0.7833322   0.7833322   0.7833322   0.7833322   0.7833321   0.7833322
   0.7833320   0.7833322   0.7833321   0.7833322   0.7833320   0.7833322
   0.7545628   0.7545628   0.7545628   0.7545628   0.7545628   0.7545628
   0.7545629   0.7545628   0.7545628   0.7545628   0.7545629   0.7545628
   0.7669111   0.7669110   0.7669111   0.7669110   0.7669111   0.7669111
   0.7669111   0.7669111   0.7669111   0.7669111   0.7669111   0.7669111
   0.7684957   0.7684958   0.7684957   0.7684958   0.7684957   0.7684957
   0.7684956   0.7684958   0.7684957   0.7684958   0.7684956   0.7684957
  18.2500798  18.2500798  18.2500793  18.2500796  18.2500797  18.2500796
   5.6003573   5.6003581   5.6003573   5.6003581   5.6003577   5.6003574
   5.6003575   5.6003580   5.6003577   5.6003580   5.6003575   5.6003574
   6.1867893   6.1867888   6.1867893   6.1867888   6.1867893   6.1867892
   6.1867887   6.1867889   6.1867893   6.1867889   6.1867887   6.1867892
   6.6586772   6.6586769   6.6586772   6.6586769   6.6586770   6.6586772
   6.6586771   6.6586769   6.6586770   6.6586769   6.6586771   6.6586772
   7.6934847   7.6934845   7.6934847   7.6934845   7.6934848   7.6934846
   7.6934849   7.6934846   7.6934848   7.6934846   7.6934849   7.6934846
   6.1752206   6.1752209   6.1752206   6.1752209   6.1752207   6.1752206
   6.1752213   6.1752210   6.1752207   6.1752210   6.1752213   6.1752206
   7.7031769   7.7031768   7.7031769   7.7031768   7.7031771   7.7031769
   7.7031769   7.7031769   7.7031771   7.7031769   7.7031769   7.7031769
 TTTTTTTTTTTTTTTTTTTTTTTTTTTTTT MOQGAD      TELAPSE     1663.44 TCPU      872.36
 TTTTTTTTTTTTTTTTTTTTTTTTTTTTTT SHELLXN     TELAPSE     1799.91 TCPU      955.59
 TTTTTTTTTTTTTTTTTTTTTTTTTTTTTT MONMO3      TELAPSE     1809.87 TCPU      965.55
 NUMERICALLY INTEGRATED DENSITY    636.0000196888
 TTTTTTTTTTTTTTTTTTTTTTTTTTTTTT NUMDFT      TELAPSE     1822.22 TCPU      977.90
 CYC   1 ETOT(AU) -4.542282267740E+03 DETOT  2.60E+01 tst  0.00E+00 PX  1.00E+00
 TTTTTTTTTTTTTTTTTTTTTTTTTTTTTT DIIS        TELAPSE     1829.19 TCPU      984.87
 DIIS TEST: 0.46577E+01 AT SCF   CYCLE   1 - MIX   30 %
 TTTTTTTTTTTTTTTTTTTTTTTTTTTTTT FDIK        TELAPSE     1858.16 TCPU     1000.78
 INSULATING STATE
 TOP OF VALENCE BANDS -    BAND    318; K    6; EIG -2.4614325E-01 AU
 TOP OF VALENCE BANDS -    BAND    318; K    1; EIG -2.4651993E-01 AU
 BOTTOM OF VIRTUAL BANDS - BAND    319; K    1; EIG  1.2978530E-02 AU
 INDIRECT ENERGY BAND GAP:   7.0511 eV
 TTTTTTTTTTTTTTTTTTTTTTTTTTTTTT PDIG        TELAPSE     1859.61 TCPU     1002.23
 CHARGE NORMALIZATION FACTOR   1.00000000
 TOTAL ATOMIC CHARGES:
   0.8721656   0.8720229   0.8721656   0.8720229   0.8719213   0.8722479
   0.8718092   0.8723819   0.8719213   0.8723819   0.8718092   0.8722479
   0.8741097   0.8742569   0.8741097   0.8742569   0.8744233   0.8736760
   0.8744468   0.8737491   0.8744233   0.8737491   0.8744468   0.8736760
   0.8261941   0.8261514   0.8261941   0.8261514   0.8255712   0.8259605
   0.8260081   0.8260381   0.8255712   0.8260381   0.8260081   0.8259605
   0.8443794   0.8446716   0.8443794   0.8446716   0.8445464   0.8441791
   0.8444861   0.8442887   0.8445464   0.8442887   0.8444861   0.8441791
   0.8508199   0.8510117   0.8508199   0.8510117   0.8506923   0.8510525
   0.8507259   0.8512660   0.8506923   0.8512660   0.8507259   0.8510525
  18.7004535  18.7004535  18.7012164  18.7002743  18.7015187  18.7002743
   5.8109738   5.8102659   5.8109738   5.8102659   5.8114618   5.8113494
   5.8106968   5.8113129   5.8114618   5.8113129   5.8106968   5.8113494
   6.0478311   6.0484480   6.0478311   6.0484480   6.0462789   6.0481303
   6.0457552   6.0486403   6.0462789   6.0486403   6.0457552   6.0481303
   6.3716082   6.3719528   6.3716082   6.3719528   6.3719596   6.3717898
   6.3722436   6.3718276   6.3719596   6.3718276   6.3722436   6.3717898
   7.5661271   7.5660528   7.5661271   7.5660528   7.5654362   7.5658099
   7.5658399   7.5652716   7.5654362   7.5652716   7.5658399   7.5658099
   6.0244117   6.0240658   6.0244117   6.0240658   6.0266594   6.0249954
   6.0268272   6.0245513   6.0266594   6.0245513   6.0268272   6.0249954
   7.5607092   7.5607017   7.5607092   7.5607017   7.5604648   7.5610512
   7.5602994   7.5608505   7.5604648   7.5608505   7.5602994   7.5610512
 TTTTTTTTTTTTTTTTTTTTTTTTTTTTTT MOQGAD      TELAPSE     1859.64 TCPU     1002.25
 TTTTTTTTTTTTTTTTTTTTTTTTTTTTTT SHELLXN     TELAPSE     1997.94 TCPU     1085.41
 TTTTTTTTTTTTTTTTTTTTTTTTTTTTTT MONMO3      TELAPSE     2012.80 TCPU     1100.27
 NUMERICALLY INTEGRATED DENSITY    636.0000180949
 TTTTTTTTTTTTTTTTTTTTTTTTTTTTTT NUMDFT      TELAPSE     2025.22 TCPU     1112.69
 CYC   2 ETOT(AU) -4.542910252901E+03 DETOT -6.28E-01 tst  1.16E-03 PX  1.09E-01
 TTTTTTTTTTTTTTTTTTTTTTTTTTTTTT DIIS        TELAPSE     2028.57 TCPU     1116.04
 DIIS TEST: 0.87837E+00 AT SCF   CYCLE   2 - DIIS ACTIVE - HISTORY:     2 CYCLES
 TTTTTTTTTTTTTTTTTTTTTTTTTTTTTT FDIK        TELAPSE     2052.48 TCPU     1122.35
 INSULATING STATE
 TOP OF VALENCE BANDS -    BAND    318; K    2; EIG -2.7192791E-01 AU
 TOP OF VALENCE BANDS -    BAND    318; K    1; EIG -2.7229001E-01 AU
 BOTTOM OF VIRTUAL BANDS - BAND    319; K    1; EIG  2.7212418E-02 AU
 INDIRECT ENERGY BAND GAP:   8.1400 eV
 TTTTTTTTTTTTTTTTTTTTTTTTTTTTTT PDIG        TELAPSE     2053.95 TCPU     1123.81
 CHARGE NORMALIZATION FACTOR   1.00000000
 TOTAL ATOMIC CHARGES:
   0.8546528   0.8544521   0.8546528   0.8544521   0.8545597   0.8542566
   0.8543845   0.8543793   0.8545597   0.8543793   0.8543845   0.8542566
   0.8542939   0.8544479   0.8542939   0.8544479   0.8543713   0.8543971
   0.8543378   0.8542872   0.8543713   0.8542872   0.8543378   0.8543971
   0.8201457   0.8201095   0.8201457   0.8201095   0.8199445   0.8198913
   0.8200692   0.8200168   0.8199445   0.8200168   0.8200692   0.8198913
   0.8397842   0.8397802   0.8397842   0.8397802   0.8397701   0.8397397
   0.8397140   0.8397867   0.8397701   0.8397867   0.8397140   0.8397397
   0.8457470   0.8456794   0.8457470   0.8456794   0.8454375   0.8458375
   0.8457109   0.8456870   0.8454375   0.8456870   0.8457109   0.8458375
  18.6457626  18.6457626  18.6463826  18.6460442  18.6465968  18.6460442
   5.6479343   5.6482864   5.6479343   5.6482864   5.6475667   5.6484756
   5.6473846   5.6485360   5.6475667   5.6485360   5.6473846   5.6484756
   6.0749822   6.0748143   6.0749822   6.0748143   6.0742425   6.0749103
   6.0744387   6.0748141   6.0742425   6.0748141   6.0744387   6.0749103
   6.3952327   6.3950604   6.3952327   6.3950604   6.3958433   6.3949226
   6.3956732   6.3949244   6.3958433   6.3949244   6.3956732   6.3949226
   7.6380624   7.6382447   7.6380624   7.6382447   7.6380458   7.6381450
   7.6381623   7.6382067   7.6380458   7.6382067   7.6381623   7.6381450
   6.0614692   6.0614022   6.0614692   6.0614022   6.0624364   6.0615551
   6.0621664   6.0613523   6.0624364   6.0613523   6.0621664   6.0615551
   7.6447513   7.6448343   7.6447513   7.6448343   7.6444466   7.6449892
   7.6447307   7.6449890   7.6444466   7.6449890   7.6447307   7.6449892
 TTTTTTTTTTTTTTTTTTTTTTTTTTTTTT MOQGAD      TELAPSE     2053.97 TCPU     1123.84
 TTTTTTTTTTTTTTTTTTTTTTTTTTTTTT SHELLXN     TELAPSE     2186.59 TCPU     1207.01
 TTTTTTTTTTTTTTTTTTTTTTTTTTTTTT MONMO3      TELAPSE     2194.34 TCPU     1214.77
 NUMERICALLY INTEGRATED DENSITY    636.0000193580
 TTTTTTTTTTTTTTTTTTTTTTTTTTTTTT NUMDFT      TELAPSE     2206.79 TCPU     1227.21
 CYC   3 ETOT(AU) -4.543016825434E+03 DETOT -1.07E-01 tst  1.61E-04 PX  3.90E-02
 TTTTTTTTTTTTTTTTTTTTTTTTTTTTTT DIIS        TELAPSE     2215.31 TCPU     1235.74
 DIIS TEST: 0.10461E+00 AT SCF   CYCLE   3 - DIIS ACTIVE - HISTORY:     3 CYCLES
 TTTTTTTTTTTTTTTTTTTTTTTTTTTTTT FDIK        TELAPSE     2247.33 TCPU     1256.81
 INSULATING STATE
 TOP OF VALENCE BANDS -    BAND    318; K    5; EIG -2.7547664E-01 AU
 TOP OF VALENCE BANDS -    BAND    318; K    1; EIG -2.7583046E-01 AU
 BOTTOM OF VIRTUAL BANDS - BAND    319; K    1; EIG  2.5617839E-02 AU
 INDIRECT ENERGY BAND GAP:   8.1932 eV
 TTTTTTTTTTTTTTTTTTTTTTTTTTTTTT PDIG        TELAPSE     2248.78 TCPU     1258.26
 CHARGE NORMALIZATION FACTOR   1.00000000
 TOTAL ATOMIC CHARGES:
   0.8532751   0.8532754   0.8532751   0.8532754   0.8531764   0.8531736
   0.8532243   0.8531776   0.8531764   0.8531776   0.8532243   0.8531736
   0.8541180   0.8541277   0.8541180   0.8541277   0.8541285   0.8540749
   0.8541279   0.8540290   0.8541285   0.8540290   0.8541279   0.8540749
   0.8131953   0.8131521   0.8131953   0.8131521   0.8132175   0.8131846
   0.8132077   0.8131945   0.8132175   0.8131945   0.8132077   0.8131846
   0.8287822   0.8287876   0.8287822   0.8287876   0.8288314   0.8288320
   0.8288186   0.8288329   0.8288314   0.8288329   0.8288186   0.8288320
   0.8347591   0.8347285   0.8347591   0.8347285   0.8347802   0.8347661
   0.8347688   0.8347692   0.8347802   0.8347692   0.8347688   0.8347661
  18.6559473  18.6559473  18.6560886  18.6561609  18.6560869  18.6561609
   5.7030209   5.7031179   5.7030209   5.7031179   5.7031521   5.7032141
   5.7032910   5.7034486   5.7031521   5.7034486   5.7032910   5.7032141
   6.0684027   6.0681931   6.0684027   6.0681931   6.0686351   6.0687063
   6.0683758   6.0686698   6.0686351   6.0686698   6.0683758   6.0687063
   6.4208305   6.4207830   6.4208305   6.4207830   6.4207574   6.4206588
   6.4207223   6.4205141   6.4207574   6.4205141   6.4207223   6.4206588
   7.6246486   7.6247161   7.6246486   7.6247161   7.6244979   7.6245546
   7.6245473   7.6245723   7.6244979   7.6245723   7.6245473   7.6245546
   6.0509897   6.0511147   6.0509897   6.0511147   6.0509261   6.0511915
   6.0511121   6.0511227   6.0509261   6.0511227   6.0511121   6.0511915
   7.6199713   7.6199549   7.6199713   7.6199549   7.6198402   7.6196660
   7.6197695   7.6195984   7.6198402   7.6195984   7.6197695   7.6196660
 TTTTTTTTTTTTTTTTTTTTTTTTTTTTTT MOQGAD      TELAPSE     2248.81 TCPU     1258.29
 TTTTTTTTTTTTTTTTTTTTTTTTTTTTTT SHELLXN     TELAPSE     2388.09 TCPU     1341.47
 TTTTTTTTTTTTTTTTTTTTTTTTTTTTTT MONMO3      TELAPSE     2394.40 TCPU     1347.78
 NUMERICALLY INTEGRATED DENSITY    636.0000195819
 TTTTTTTTTTTTTTTTTTTTTTTTTTTTTT NUMDFT      TELAPSE     2406.79 TCPU     1360.18
 CYC   4 ETOT(AU) -4.543027015506E+03 DETOT -1.02E-02 tst  3.03E-05 PX  1.30E-02
 TTTTTTTTTTTTTTTTTTTTTTTTTTTTTT DIIS        TELAPSE     2413.71 TCPU     1367.09
 DIIS TEST: 0.36328E-01 AT SCF   CYCLE   4 - DIIS ACTIVE - HISTORY:     4 CYCLES
 TTTTTTTTTTTTTTTTTTTTTTTTTTTTTT FDIK        TELAPSE     2441.15 TCPU     1385.95
 INSULATING STATE
 TOP OF VALENCE BANDS -    BAND    318; K    5; EIG -2.7420080E-01 AU
 TOP OF VALENCE BANDS -    BAND    318; K    1; EIG -2.7456628E-01 AU
 BOTTOM OF VIRTUAL BANDS - BAND    319; K    1; EIG  2.7187453E-02 AU
 INDIRECT ENERGY BAND GAP:   8.2012 eV
 TTTTTTTTTTTTTTTTTTTTTTTTTTTTTT PDIG        TELAPSE     2442.60 TCPU     1387.40
 CHARGE NORMALIZATION FACTOR   1.00000000
 TOTAL ATOMIC CHARGES:
   0.8534032   0.8534049   0.8534032   0.8534049   0.8534173   0.8534067
   0.8534082   0.8534009   0.8534173   0.8534009   0.8534082   0.8534067
   0.8535837   0.8535791   0.8535837   0.8535791   0.8535517   0.8535476
   0.8535775   0.8535658   0.8535517   0.8535658   0.8535775   0.8535476
   0.8157533   0.8157370   0.8157533   0.8157370   0.8157551   0.8157546
   0.8157549   0.8157653   0.8157551   0.8157653   0.8157549   0.8157546
   0.8342817   0.8342880   0.8342817   0.8342880   0.8343025   0.8342912
   0.8342983   0.8342998   0.8343025   0.8342998   0.8342983   0.8342912
   0.8400461   0.8400390   0.8400461   0.8400390   0.8400359   0.8400356
   0.8400286   0.8400300   0.8400359   0.8400300   0.8400286   0.8400356
  18.6562009  18.6562009  18.6561693  18.6561620  18.6561935  18.6561620
   5.6831900   5.6832069   5.6831900   5.6832069   5.6831887   5.6833255
   5.6831673   5.6833241   5.6831887   5.6833241   5.6831673   5.6833255
   6.0708909   6.0709535   6.0708909   6.0709535   6.0709288   6.0709106
   6.0709185   6.0709092   6.0709288   6.0709092   6.0709185   6.0709106
   6.4064383   6.4064243   6.4064383   6.4064243   6.4064197   6.4063882
   6.4064325   6.4063726   6.4064197   6.4063726   6.4064325   6.4063882
   7.6283429   7.6283348   7.6283429   7.6283348   7.6283051   7.6282508
   7.6283003   7.6282210   7.6283051   7.6282210   7.6283003   7.6282508
   6.0560074   6.0559708   6.0560074   6.0559708   6.0560450   6.0560338
   6.0560487   6.0560370   6.0560450   6.0560370   6.0560487   6.0560338
   7.6299533   7.6299441   7.6299533   7.6299441   7.6299689   7.6299916
   7.6299744   7.6299927   7.6299689   7.6299927   7.6299744   7.6299916
 TTTTTTTTTTTTTTTTTTTTTTTTTTTTTT MOQGAD      TELAPSE     2442.62 TCPU     1387.43
 TTTTTTTTTTTTTTTTTTTTTTTTTTTTTT SHELLXN     TELAPSE     2569.07 TCPU     1470.59
 TTTTTTTTTTTTTTTTTTTTTTTTTTTTTT MONMO3      TELAPSE     2579.00 TCPU     1480.52
 NUMERICALLY INTEGRATED DENSITY    636.0000195277
 TTTTTTTTTTTTTTTTTTTTTTTTTTTTTT NUMDFT      TELAPSE     2591.43 TCPU     1492.95
 CYC   5 ETOT(AU) -4.543031412260E+03 DETOT -4.40E-03 tst  3.59E-06 PX  5.95E-03
 TTTTTTTTTTTTTTTTTTTTTTTTTTTTTT DIIS        TELAPSE     2600.71 TCPU     1502.23
 DIIS TEST: 0.11071E-02 AT SCF   CYCLE   5 - DIIS ACTIVE - HISTORY:     5 CYCLES
 TTTTTTTTTTTTTTTTTTTTTTTTTTTTTT FDIK        TELAPSE     2634.73 TCPU     1517.92
 INSULATING STATE
 TOP OF VALENCE BANDS -    BAND    318; K    2; EIG -2.7411873E-01 AU
 TOP OF VALENCE BANDS -    BAND    318; K    1; EIG -2.7448201E-01 AU
 BOTTOM OF VIRTUAL BANDS - BAND    319; K    1; EIG  2.7030919E-02 AU
 INDIRECT ENERGY BAND GAP:   8.1947 eV
 TTTTTTTTTTTTTTTTTTTTTTTTTTTTTT PDIG        TELAPSE     2636.51 TCPU     1519.71
 CHARGE NORMALIZATION FACTOR   1.00000000
 TOTAL ATOMIC CHARGES:
   0.8533272   0.8533281   0.8533272   0.8533281   0.8533288   0.8533241
   0.8533318   0.8533279   0.8533288   0.8533279   0.8533318   0.8533241
   0.8536303   0.8536280   0.8536303   0.8536280   0.8536171   0.8536332
   0.8536216   0.8536301   0.8536171   0.8536301   0.8536216   0.8536332
   0.8164657   0.8164620   0.8164657   0.8164620   0.8164650   0.8164651
   0.8164655   0.8164673   0.8164650   0.8164673   0.8164655   0.8164651
   0.8340009   0.8339998   0.8340009   0.8339998   0.8339990   0.8340002
   0.8339992   0.8339977   0.8339990   0.8339977   0.8339992   0.8340002
   0.8398935   0.8398944   0.8398935   0.8398944   0.8398975   0.8399075
   0.8398969   0.8399067   0.8398975   0.8399067   0.8398969   0.8399075
  18.6554031  18.6554031  18.6554022  18.6553864  18.6554080  18.6553864
   5.6818729   5.6818811   5.6818729   5.6818811   5.6819022   5.6818792
   5.6819072   5.6818860   5.6819022   5.6818860   5.6819072   5.6818792
   6.0693344   6.0693347   6.0693344   6.0693347   6.0693482   6.0694232
   6.0693397   6.0694134   6.0693482   6.0694134   6.0693397   6.0694232
   6.4058942   6.4058886   6.4058942   6.4058886   6.4058891   6.4058684
   6.4058815   6.4058728   6.4058891   6.4058728   6.4058815   6.4058684
   7.6327411   7.6327363   7.6327411   7.6327363   7.6327672   7.6328214
   7.6327674   7.6328139   7.6327672   7.6328139   7.6327674   7.6328214
   6.0536303   6.0536290   6.0536303   6.0536290   6.0536046   6.0535571
   6.0536070   6.0535710   6.0536046   6.0535710   6.0536070   6.0535571
   7.6315113   7.6315197   7.6315113   7.6315197   7.6314826   7.6314191
   7.6314820   7.6314155   7.6314826   7.6314155   7.6314820   7.6314191
 TTTTTTTTTTTTTTTTTTTTTTTTTTTTTT MOQGAD      TELAPSE     2636.54 TCPU     1519.73
 TTTTTTTTTTTTTTTTTTTTTTTTTTTTTT SHELLXN     TELAPSE     2772.93 TCPU     1602.90
 TTTTTTTTTTTTTTTTTTTTTTTTTTTTTT MONMO3      TELAPSE     2781.22 TCPU     1611.19
 NUMERICALLY INTEGRATED DENSITY    636.0000195429
 TTTTTTTTTTTTTTTTTTTTTTTTTTTTTT NUMDFT      TELAPSE     2793.64 TCPU     1623.62
 CYC   6 ETOT(AU) -4.543031513382E+03 DETOT -1.01E-04 tst  1.67E-07 PX  1.47E-03
 TTTTTTTTTTTTTTTTTTTTTTTTTTTTTT DIIS        TELAPSE     2802.16 TCPU     1632.13
 DIIS TEST: 0.45318E-03 AT SCF   CYCLE   6 - DIIS ACTIVE - HISTORY:     6 CYCLES
 TTTTTTTTTTTTTTTTTTTTTTTTTTTTTT FDIK        TELAPSE     2834.36 TCPU     1654.30
 INSULATING STATE
 TOP OF VALENCE BANDS -    BAND    318; K    3; EIG -2.7414824E-01 AU
 TOP OF VALENCE BANDS -    BAND    318; K    1; EIG -2.7451422E-01 AU
 BOTTOM OF VIRTUAL BANDS - BAND    319; K    1; EIG  2.7083480E-02 AU
 INDIRECT ENERGY BAND GAP:   8.1969 eV
 TTTTTTTTTTTTTTTTTTTTTTTTTTTTTT PDIG        TELAPSE     2836.50 TCPU     1656.44
 CHARGE NORMALIZATION FACTOR   1.00000000
 TOTAL ATOMIC CHARGES:
   0.8534443   0.8534474   0.8534443   0.8534474   0.8534509   0.8534517
   0.8534498   0.8534537   0.8534509   0.8534537   0.8534498   0.8534517
   0.8536349   0.8536314   0.8536349   0.8536314   0.8536302   0.8536325
   0.8536306   0.8536308   0.8536302   0.8536308   0.8536306   0.8536325
   0.8161436   0.8161422   0.8161436   0.8161422   0.8161429   0.8161421
   0.8161428   0.8161396   0.8161429   0.8161396   0.8161428   0.8161421
   0.8340119   0.8340089   0.8340119   0.8340089   0.8340140   0.8340146
   0.8340136   0.8340161   0.8340140   0.8340161   0.8340136   0.8340146
   0.8398475   0.8398490   0.8398475   0.8398490   0.8398466   0.8398444
   0.8398471   0.8398418   0.8398466   0.8398418   0.8398471   0.8398444
  18.6559101  18.6559101  18.6559097  18.6559045  18.6559097  18.6559045
   5.6835399   5.6835539   5.6835399   5.6835539   5.6835366   5.6835668
   5.6835388   5.6835638   5.6835366   5.6835638   5.6835388   5.6835668
   6.0700638   6.0700699   6.0700638   6.0700699   6.0700721   6.0700393
   6.0700695   6.0700366   6.0700721   6.0700366   6.0700695   6.0700393
   6.4065969   6.4065970   6.4065969   6.4065970   6.4066022   6.4065913
   6.4065952   6.4065944   6.4066022   6.4065944   6.4065952   6.4065913
   7.6295905   7.6295777   7.6295905   7.6295777   7.6295578   7.6295217
   7.6295554   7.6295255   7.6295578   7.6295255   7.6295554   7.6295217
   6.0548990   6.0548947   6.0548990   6.0548947   6.0549067   6.0549173
   6.0549156   6.0549239   6.0549067   6.0549239   6.0549156   6.0549173
   7.6302708   7.6302683   7.6302708   7.6302683   7.6302898   7.6303236
   7.6302907   7.6303219   7.6302898   7.6303219   7.6302907   7.6303236
 TTTTTTTTTTTTTTTTTTTTTTTTTTTTTT MOQGAD      TELAPSE     2836.52 TCPU     1656.47
 TTTTTTTTTTTTTTTTTTTTTTTTTTTTTT SHELLXN     TELAPSE     2964.03 TCPU     1739.64
 TTTTTTTTTTTTTTTTTTTTTTTTTTTTTT MONMO3      TELAPSE     2975.44 TCPU     1751.05
 NUMERICALLY INTEGRATED DENSITY    636.0000195371
 TTTTTTTTTTTTTTTTTTTTTTTTTTTTTT NUMDFT      TELAPSE     2987.77 TCPU     1763.38
 CYC   7 ETOT(AU) -4.543031553591E+03 DETOT -4.02E-05 tst  1.12E-07 PX  7.73E-04
 TTTTTTTTTTTTTTTTTTTTTTTTTTTTTT DIIS        TELAPSE     2996.62 TCPU     1772.23
 DIIS TEST: 0.76088E-04 AT SCF   CYCLE   7 - DIIS ACTIVE - HISTORY:     7 CYCLES
 TTTTTTTTTTTTTTTTTTTTTTTTTTTTTT FDIK        TELAPSE     3028.42 TCPU     1793.40
 INSULATING STATE
 TOP OF VALENCE BANDS -    BAND    318; K    5; EIG -2.7414363E-01 AU
 TOP OF VALENCE BANDS -    BAND    318; K    1; EIG -2.7450914E-01 AU
 BOTTOM OF VIRTUAL BANDS - BAND    319; K    1; EIG  2.7079879E-02 AU
 INDIRECT ENERGY BAND GAP:   8.1967 eV
 TTTTTTTTTTTTTTTTTTTTTTTTTTTTTT PDIG        TELAPSE     3030.97 TCPU     1795.95
 CHARGE NORMALIZATION FACTOR   1.00000000
 TOTAL ATOMIC CHARGES:
   0.8534109   0.8534105   0.8534109   0.8534105   0.8534080   0.8534094
   0.8534070   0.8534087   0.8534080   0.8534087   0.8534070   0.8534094
   0.8536482   0.8536454   0.8536482   0.8536454   0.8536429   0.8536468
   0.8536457   0.8536492   0.8536429   0.8536492   0.8536457   0.8536468
   0.8161283   0.8161268   0.8161283   0.8161268   0.8161260   0.8161279
   0.8161246   0.8161267   0.8161260   0.8161267   0.8161246   0.8161279
   0.8340776   0.8340759   0.8340776   0.8340759   0.8340748   0.8340733
   0.8340745   0.8340741   0.8340748   0.8340741   0.8340745   0.8340733
   0.8399192   0.8399202   0.8399192   0.8399202   0.8399185   0.8399231
   0.8399193   0.8399234   0.8399185   0.8399234   0.8399193   0.8399231
  18.6556448  18.6556448  18.6556408  18.6556418  18.6556428  18.6556418
   5.6829712   5.6829785   5.6829712   5.6829785   5.6829779   5.6829781
   5.6829797   5.6829761   5.6829779   5.6829761   5.6829797   5.6829781
   6.0700141   6.0700195   6.0700141   6.0700195   6.0700293   6.0700360
   6.0700264   6.0700300   6.0700293   6.0700300   6.0700264   6.0700360
   6.4063600   6.4063614   6.4063600   6.4063614   6.4063629   6.4063599
   6.4063588   6.4063619   6.4063629   6.4063619   6.4063588   6.4063599
   7.6305643   7.6305607   7.6305643   7.6305607   7.6305766   7.6305972
   7.6305747   7.6305990   7.6305766   7.6305990   7.6305747   7.6305972
   6.0545669   6.0545659   6.0545669   6.0545659   6.0545516   6.0545459
   6.0545541   6.0545520   6.0545516   6.0545520   6.0545541   6.0545459
   7.6305189   7.6305119   7.6305189   7.6305119   7.6305101   7.6304806
   7.6305121   7.6304805   7.6305101   7.6304805   7.6305121   7.6304806
 TTTTTTTTTTTTTTTTTTTTTTTTTTTTTT MOQGAD      TELAPSE     3031.00 TCPU     1795.98
 TTTTTTTTTTTTTTTTTTTTTTTTTTTTTT SHELLXN     TELAPSE     3167.60 TCPU     1879.14
 TTTTTTTTTTTTTTTTTTTTTTTTTTTTTT MONMO3      TELAPSE     3176.39 TCPU     1887.92
 NUMERICALLY INTEGRATED DENSITY    636.0000195372
 TTTTTTTTTTTTTTTTTTTTTTTTTTTTTT NUMDFT      TELAPSE     3188.72 TCPU     1900.26
 CYC   8 ETOT(AU) -4.543031560011E+03 DETOT -6.42E-06 tst  4.78E-09 PX  2.23E-04
 TTTTTTTTTTTTTTTTTTTTTTTTTTTTTT DIIS        TELAPSE     3197.99 TCPU     1909.52
 DIIS TEST: 0.57971E-05 AT SCF   CYCLE   8 - DIIS ACTIVE - HISTORY:     8 CYCLES
 TTTTTTTTTTTTTTTTTTTTTTTTTTTTTT FDIK        TELAPSE     3233.28 TCPU     1931.59
 INSULATING STATE
 TOP OF VALENCE BANDS -    BAND    318; K    4; EIG -2.7415163E-01 AU
 TOP OF VALENCE BANDS -    BAND    318; K    1; EIG -2.7451716E-01 AU
 BOTTOM OF VIRTUAL BANDS - BAND    319; K    1; EIG  2.7072440E-02 AU
 INDIRECT ENERGY BAND GAP:   8.1967 eV
 TTTTTTTTTTTTTTTTTTTTTTTTTTTTTT PDIG        TELAPSE     3236.02 TCPU     1934.34
 CHARGE NORMALIZATION FACTOR   1.00000000
 TOTAL ATOMIC CHARGES:
   0.8534083   0.8534077   0.8534083   0.8534077   0.8534110   0.8534130
   0.8534116   0.8534123   0.8534110   0.8534123   0.8534116   0.8534130
   0.8536132   0.8536131   0.8536132   0.8536131   0.8536141   0.8536116
   0.8536138   0.8536109   0.8536141   0.8536109   0.8536138   0.8536116
   0.8161808   0.8161799   0.8161808   0.8161799   0.8161813   0.8161793
   0.8161811   0.8161792   0.8161813   0.8161792   0.8161811   0.8161793
   0.8340375   0.8340370   0.8340375   0.8340370   0.8340403   0.8340423
   0.8340406   0.8340420   0.8340403   0.8340420   0.8340406   0.8340423
   0.8398941   0.8398944   0.8398941   0.8398944   0.8398940   0.8398912
   0.8398946   0.8398916   0.8398940   0.8398916   0.8398946   0.8398912
  18.6556067  18.6556067  18.6556035  18.6556045  18.6556040  18.6556045
   5.6831303   5.6831325   5.6831303   5.6831325   5.6831249   5.6831280
   5.6831271   5.6831295   5.6831249   5.6831295   5.6831271   5.6831280
   6.0698977   6.0698994   6.0698977   6.0698994   6.0698906   6.0698723
   6.0698907   6.0698712   6.0698906   6.0698712   6.0698907   6.0698723
   6.4063518   6.4063528   6.4063518   6.4063528   6.4063501   6.4063525
   6.4063487   6.4063505   6.4063501   6.4063505   6.4063487   6.4063525
   7.6303962   7.6303951   7.6303962   7.6303951   7.6303775   7.6303498
   7.6303765   7.6303516   7.6303775   7.6303516   7.6303765   7.6303498
   6.0545972   6.0545953   6.0545972   6.0545953   6.0546140   6.0546230
   6.0546135   6.0546240   6.0546140   6.0546240   6.0546135   6.0546230
   7.6306902   7.6306894   7.6306902   7.6306894   7.6307021   7.6307330
   7.6307019   7.6307325   7.6307021   7.6307325   7.6307019   7.6307330
 TTTTTTTTTTTTTTTTTTTTTTTTTTTTTT MOQGAD      TELAPSE     3236.05 TCPU     1934.36
 TTTTTTTTTTTTTTTTTTTTTTTTTTTTTT SHELLXN     TELAPSE     3371.24 TCPU     2017.50
 TTTTTTTTTTTTTTTTTTTTTTTTTTTTTT MONMO3      TELAPSE     3382.57 TCPU     2028.83
 NUMERICALLY INTEGRATED DENSITY    636.0000195387
 TTTTTTTTTTTTTTTTTTTTTTTTTTTTTT NUMDFT      TELAPSE     3394.89 TCPU     2041.15
 CYC   9 ETOT(AU) -4.543031562087E+03 DETOT -2.08E-06 tst  1.58E-09 PX  5.28E-05
 TTTTTTTTTTTTTTTTTTTTTTTTTTTTTT DIIS        TELAPSE     3403.02 TCPU     2049.28
 DIIS TEST: 0.23382E-05 AT SCF   CYCLE   9 - DIIS ACTIVE - HISTORY:     9 CYCLES
 TTTTTTTTTTTTTTTTTTTTTTTTTTTTTT FDIK        TELAPSE     3432.86 TCPU     2058.85
 INSULATING STATE
 TOP OF VALENCE BANDS -    BAND    318; K    2; EIG -2.7414509E-01 AU
 TOP OF VALENCE BANDS -    BAND    318; K    1; EIG -2.7451074E-01 AU
 BOTTOM OF VIRTUAL BANDS - BAND    319; K    1; EIG  2.7076527E-02 AU
 INDIRECT ENERGY BAND GAP:   8.1967 eV
 TTTTTTTTTTTTTTTTTTTTTTTTTTTTTT PDIG        TELAPSE     3435.12 TCPU     2061.11
 CHARGE NORMALIZATION FACTOR   1.00000000
 TOTAL ATOMIC CHARGES:
   0.8534022   0.8534017   0.8534022   0.8534017   0.8534013   0.8534012
   0.8534012   0.8534002   0.8534013   0.8534002   0.8534012   0.8534012
   0.8536289   0.8536291   0.8536289   0.8536291   0.8536289   0.8536310
   0.8536285   0.8536308   0.8536289   0.8536308   0.8536285   0.8536310
   0.8161624   0.8161615   0.8161624   0.8161615   0.8161620   0.8161627
   0.8161617   0.8161632   0.8161620   0.8161632   0.8161617   0.8161627
   0.8340606   0.8340603   0.8340606   0.8340603   0.8340589   0.8340573
   0.8340588   0.8340569   0.8340589   0.8340569   0.8340588   0.8340573
   0.8399079   0.8399079   0.8399079   0.8399079   0.8399087   0.8399113
   0.8399087   0.8399118   0.8399087   0.8399118   0.8399087   0.8399113
  18.6556472  18.6556472  18.6556432  18.6556427  18.6556435  18.6556427
   5.6830501   5.6830522   5.6830501   5.6830522   5.6830561   5.6830512
   5.6830578   5.6830525   5.6830561   5.6830525   5.6830578   5.6830512
   6.0700147   6.0700141   6.0700147   6.0700141   6.0700189   6.0700337
   6.0700171   6.0700338   6.0700189   6.0700338   6.0700171   6.0700337
   6.4063720   6.4063729   6.4063720   6.4063729   6.4063700   6.4063721
   6.4063688   6.4063700   6.4063700   6.4063700   6.4063688   6.4063721
   7.6304784   7.6304782   7.6304784   7.6304782   7.6304960   7.6305189
   7.6304961   7.6305200   7.6304960   7.6305200   7.6304961   7.6305189
   6.0546051   6.0546065   6.0546051   6.0546065   6.0545916   6.0545822
   6.0545938   6.0545826   6.0545916   6.0545826   6.0545938   6.0545822
   7.6304964   7.6304941   7.6304964   7.6304941   7.6304839   7.6304573
   7.6304832   7.6304566   7.6304839   7.6304566   7.6304832   7.6304573
 TTTTTTTTTTTTTTTTTTTTTTTTTTTTTT MOQGAD      TELAPSE     3435.14 TCPU     2061.14
 TTTTTTTTTTTTTTTTTTTTTTTTTTTTTT SHELLXN     TELAPSE     3578.81 TCPU     2144.32
 TTTTTTTTTTTTTTTTTTTTTTTTTTTTTT MONMO3      TELAPSE     3590.96 TCPU     2156.47
 NUMERICALLY INTEGRATED DENSITY    636.0000195377
 TTTTTTTTTTTTTTTTTTTTTTTTTTTTTT NUMDFT      TELAPSE     3603.39 TCPU     2168.90
 CYC  10 ETOT(AU) -4.543031561535E+03 DETOT  5.52E-07 tst  9.21E-10 PX  4.52E-05
 TTTTTTTTTTTTTTTTTTTTTTTTTTTTTT DIIS        TELAPSE     3612.45 TCPU     2177.96
 DIIS TEST: 0.13442E-05 AT SCF   CYCLE  10 - DIIS ACTIVE - HISTORY:    10 CYCLES
 TTTTTTTTTTTTTTTTTTTTTTTTTTTTTT FDIK        TELAPSE     3645.47 TCPU     2190.42
 INSULATING STATE
 TOP OF VALENCE BANDS -    BAND    318; K    3; EIG -2.7414545E-01 AU
 TOP OF VALENCE BANDS -    BAND    318; K    1; EIG -2.7451133E-01 AU
 BOTTOM OF VIRTUAL BANDS - BAND    319; K    1; EIG  2.7076680E-02 AU
 INDIRECT ENERGY BAND GAP:   8.1967 eV
 TTTTTTTTTTTTTTTTTTTTTTTTTTTTTT PDIG        TELAPSE     3648.42 TCPU     2193.37
 CHARGE NORMALIZATION FACTOR   1.00000000
 TOTAL ATOMIC CHARGES:
   0.8534078   0.8534079   0.8534078   0.8534079   0.8534094   0.8534092
   0.8534086   0.8534089   0.8534094   0.8534089   0.8534086   0.8534092
   0.8536271   0.8536268   0.8536271   0.8536268   0.8536273   0.8536262
   0.8536271   0.8536263   0.8536273   0.8536263   0.8536271   0.8536262
   0.8161582   0.8161578   0.8161582   0.8161578   0.8161581   0.8161574
   0.8161581   0.8161578   0.8161581   0.8161578   0.8161581   0.8161574
   0.8340576   0.8340577   0.8340576   0.8340577   0.8340581   0.8340586
   0.8340582   0.8340587   0.8340581   0.8340587   0.8340582   0.8340586
   0.8399077   0.8399079   0.8399077   0.8399079   0.8399075   0.8399065
   0.8399077   0.8399069   0.8399075   0.8399069   0.8399077   0.8399065
  18.6556198  18.6556198  18.6556184  18.6556194  18.6556191  18.6556194
   5.6830578   5.6830590   5.6830578   5.6830590   5.6830571   5.6830570
   5.6830565   5.6830576   5.6830571   5.6830576   5.6830565   5.6830570
   6.0699687   6.0699692   6.0699687   6.0699692   6.0699692   6.0699622
   6.0699671   6.0699618   6.0699692   6.0699618   6.0699671   6.0699622
   6.4063662   6.4063657   6.4063662   6.4063657   6.4063660   6.4063671
   6.4063660   6.4063663   6.4063660   6.4063663   6.4063660   6.4063671
   7.6304571   7.6304570   7.6304571   7.6304570   7.6304503   7.6304441
   7.6304516   7.6304437   7.6304503   7.6304437   7.6304516   7.6304441
   6.0545915   6.0545914   6.0545915   6.0545914   6.0545941   6.0545983
   6.0545965   6.0545991   6.0545941   6.0545991   6.0545965   6.0545983
   7.6305902   7.6305893   7.6305902   7.6305893   7.6305942   7.6306033
   7.6305935   7.6306035   7.6305942   7.6306035   7.6305935   7.6306033
 TTTTTTTTTTTTTTTTTTTTTTTTTTTTTT MOQGAD      TELAPSE     3648.44 TCPU     2193.40
 TTTTTTTTTTTTTTTTTTTTTTTTTTTTTT SHELLXN     TELAPSE     3785.77 TCPU     2276.65
 TTTTTTTTTTTTTTTTTTTTTTTTTTTTTT MONMO3      TELAPSE     3796.85 TCPU     2287.72
 NUMERICALLY INTEGRATED DENSITY    636.0000195382
 TTTTTTTTTTTTTTTTTTTTTTTTTTTTTT NUMDFT      TELAPSE     3809.29 TCPU     2300.16
 CYC  11 ETOT(AU) -4.543031561746E+03 DETOT -2.10E-07 tst  2.04E-10 PX  1.92E-05
 TTTTTTTTTTTTTTTTTTTTTTTTTTTTTT DIIS        TELAPSE     3819.26 TCPU     2310.14
 DIIS TEST: 0.16482E-06 AT SCF   CYCLE  11 - DIIS ACTIVE - HISTORY:    11 CYCLES
 TTTTTTTTTTTTTTTTTTTTTTTTTTTTTT FDIK        TELAPSE     3857.55 TCPU     2328.35
 INSULATING STATE
 TOP OF VALENCE BANDS -    BAND    318; K    5; EIG -2.7414718E-01 AU
 TOP OF VALENCE BANDS -    BAND    318; K    1; EIG -2.7451307E-01 AU
 BOTTOM OF VIRTUAL BANDS - BAND    319; K    1; EIG  2.7075717E-02 AU
 INDIRECT ENERGY BAND GAP:   8.1967 eV
 TTTTTTTTTTTTTTTTTTTTTTTTTTTTTT PDIG        TELAPSE     3860.35 TCPU     2331.15
 CHARGE NORMALIZATION FACTOR   1.00000000
 TOTAL ATOMIC CHARGES:
   0.8534059   0.8534057   0.8534059   0.8534057   0.8534058   0.8534049
   0.8534049   0.8534045   0.8534058   0.8534045   0.8534049   0.8534049
   0.8536238   0.8536238   0.8536238   0.8536238   0.8536234   0.8536250
   0.8536234   0.8536250   0.8536234   0.8536250   0.8536234   0.8536250
   0.8161649   0.8161647   0.8161649   0.8161647   0.8161648   0.8161654
   0.8161648   0.8161653   0.8161648   0.8161653   0.8161648   0.8161654
   0.8340563   0.8340564   0.8340563   0.8340564   0.8340553   0.8340547
   0.8340553   0.8340547   0.8340553   0.8340547   0.8340553   0.8340547
   0.8399058   0.8399060   0.8399058   0.8399060   0.8399061   0.8399074
   0.8399061   0.8399076   0.8399061   0.8399076   0.8399061   0.8399074
  18.6556111  18.6556111  18.6556109  18.6556112  18.6556113  18.6556112
   5.6830677   5.6830684   5.6830677   5.6830684   5.6830710   5.6830687
   5.6830707   5.6830691   5.6830710   5.6830691   5.6830707   5.6830687
   6.0699693   6.0699688   6.0699693   6.0699688   6.0699710   6.0699796
   6.0699700   6.0699791   6.0699710   6.0699791   6.0699700   6.0699796
   6.4063605   6.4063602   6.4063605   6.4063602   6.4063597   6.4063598
   6.4063603   6.4063596   6.4063597   6.4063596   6.4063603   6.4063598
   7.6304499   7.6304496   7.6304499   7.6304496   7.6304575   7.6304679
   7.6304578   7.6304680   7.6304575   7.6304680   7.6304578   7.6304679
   6.0546026   6.0546030   6.0546026   6.0546030   6.0545967   6.0545916
   6.0545982   6.0545923   6.0545967   6.0545923   6.0545982   6.0545916
   7.6305886   7.6305882   7.6305886   7.6305882   7.6305827   7.6305696
   7.6305821   7.6305695   7.6305827   7.6305695   7.6305821   7.6305696
 TTTTTTTTTTTTTTTTTTTTTTTTTTTTTT MOQGAD      TELAPSE     3860.38 TCPU     2331.18
 TTTTTTTTTTTTTTTTTTTTTTTTTTTTTT SHELLXN     TELAPSE     4002.01 TCPU     2414.98
 TTTTTTTTTTTTTTTTTTTTTTTTTTTTTT MONMO3      TELAPSE     4013.41 TCPU     2426.38
 NUMERICALLY INTEGRATED DENSITY    636.0000195383
 TTTTTTTTTTTTTTTTTTTTTTTTTTTTTT NUMDFT      TELAPSE     4025.70 TCPU     2438.67
 CYC  12 ETOT(AU) -4.543031561863E+03 DETOT -1.18E-07 tst  1.88E-11 PX  6.22E-06
 TTTTTTTTTTTTTTTTTTTTTTTTTTTTTT DIIS        TELAPSE     4035.03 TCPU     2448.00
 DIIS TEST: 0.25277E-07 AT SCF   CYCLE  12 - DIIS ACTIVE - HISTORY:    12 CYCLES
 TTTTTTTTTTTTTTTTTTTTTTTTTTTTTT FDIK        TELAPSE     4068.10 TCPU     2470.50
 INSULATING STATE
 TOP OF VALENCE BANDS -    BAND    318; K    3; EIG -2.7414548E-01 AU
 TOP OF VALENCE BANDS -    BAND    318; K    1; EIG -2.7451122E-01 AU
 BOTTOM OF VIRTUAL BANDS - BAND    319; K    1; EIG  2.7076587E-02 AU
 INDIRECT ENERGY BAND GAP:   8.1967 eV
 TTTTTTTTTTTTTTTTTTTTTTTTTTTTTT PDIG        TELAPSE     4070.65 TCPU     2473.05
 CHARGE NORMALIZATION FACTOR   1.00000000
 TOTAL ATOMIC CHARGES:
   0.8534058   0.8534056   0.8534058   0.8534056   0.8534079   0.8534077
   0.8534070   0.8534073   0.8534079   0.8534073   0.8534070   0.8534077
   0.8536256   0.8536256   0.8536256   0.8536256   0.8536259   0.8536243
   0.8536259   0.8536243   0.8536259   0.8536243   0.8536259   0.8536243
   0.8161615   0.8161614   0.8161615   0.8161614   0.8161616   0.8161608
   0.8161617   0.8161607   0.8161616   0.8161607   0.8161617   0.8161608
   0.8340567   0.8340568   0.8340567   0.8340568   0.8340581   0.8340588
   0.8340580   0.8340588   0.8340581   0.8340588   0.8340580   0.8340588
   0.8399086   0.8399087   0.8399086   0.8399087   0.8399082   0.8399065
   0.8399082   0.8399066   0.8399082   0.8399066   0.8399082   0.8399065
  18.6556183  18.6556183  18.6556189  18.6556199  18.6556192  18.6556199
   5.6830557   5.6830563   5.6830557   5.6830563   5.6830524   5.6830544
   5.6830521   5.6830548   5.6830524   5.6830548   5.6830521   5.6830544
   6.0699799   6.0699795   6.0699799   6.0699795   6.0699773   6.0699660
   6.0699763   6.0699656   6.0699773   6.0699656   6.0699763   6.0699660
   6.4063653   6.4063649   6.4063653   6.4063649   6.4063655   6.4063660
   6.4063659   6.4063657   6.4063655   6.4063657   6.4063659   6.4063660
   7.6304631   7.6304629   7.6304631   7.6304629   7.6304518   7.6304373
   7.6304521   7.6304374   7.6304518   7.6304374   7.6304521   7.6304373
   6.0545930   6.0545935   6.0545930   6.0545935   6.0546005   6.0546070
   6.0546019   6.0546077   6.0546005   6.0546077   6.0546019   6.0546070
   7.6305747   7.6305743   7.6305747   7.6305743   7.6305828   7.6306011
   7.6305823   7.6306010   7.6305828   7.6306010   7.6305823   7.6306011
 TTTTTTTTTTTTTTTTTTTTTTTTTTTTTT MOQGAD      TELAPSE     4070.67 TCPU     2473.08
 TTTTTTTTTTTTTTTTTTTTTTTTTTTTTT SHELLXN     TELAPSE     4210.17 TCPU     2556.86
 TTTTTTTTTTTTTTTTTTTTTTTTTTTTTT MONMO3      TELAPSE     4226.07 TCPU     2572.76
 NUMERICALLY INTEGRATED DENSITY    636.0000195382
 TTTTTTTTTTTTTTTTTTTTTTTTTTTTTT NUMDFT      TELAPSE     4238.40 TCPU     2585.09
 CYC  13 ETOT(AU) -4.543031561800E+03 DETOT  6.32E-08 tst  2.40E-11 PX  4.31E-06
 TTTTTTTTTTTTTTTTTTTTTTTTTTTTTT DIIS        TELAPSE     4245.99 TCPU     2592.67
 DIIS TEST: 0.24317E-07 AT SCF   CYCLE  13 - DIIS ACTIVE - HISTORY:    13 CYCLES
 TTTTTTTTTTTTTTTTTTTTTTTTTTTTTT FDIK        TELAPSE     4278.81 TCPU     2617.47
 INSULATING STATE
 TOP OF VALENCE BANDS -    BAND    318; K    2; EIG -2.7414600E-01 AU
 TOP OF VALENCE BANDS -    BAND    318; K    1; EIG -2.7451200E-01 AU
 BOTTOM OF VIRTUAL BANDS - BAND    319; K    1; EIG  2.7076289E-02 AU
 INDIRECT ENERGY BAND GAP:   8.1967 eV
 TTTTTTTTTTTTTTTTTTTTTTTTTTTTTT PDIG        TELAPSE     4282.28 TCPU     2620.95
 CHARGE NORMALIZATION FACTOR   1.00000000
 TOTAL ATOMIC CHARGES:
   0.8534070   0.8534068   0.8534070   0.8534068   0.8534074   0.8534067
   0.8534065   0.8534063   0.8534074   0.8534063   0.8534065   0.8534067
   0.8536252   0.8536252   0.8536252   0.8536252   0.8536250   0.8536255
   0.8536250   0.8536256   0.8536250   0.8536256   0.8536250   0.8536255
   0.8161617   0.8161616   0.8161617   0.8161616   0.8161617   0.8161619
   0.8161619   0.8161618   0.8161617   0.8161618   0.8161619   0.8161619
   0.8340573   0.8340574   0.8340573   0.8340574   0.8340569   0.8340568
   0.8340570   0.8340568   0.8340569   0.8340568   0.8340570   0.8340568
   0.8399070   0.8399071   0.8399070   0.8399071   0.8399070   0.8399075
   0.8399069   0.8399076   0.8399070   0.8399076   0.8399069   0.8399075
  18.6556154  18.6556154  18.6556144  18.6556148  18.6556149  18.6556148
   5.6830601   5.6830609   5.6830601   5.6830609   5.6830613   5.6830602
   5.6830610   5.6830607   5.6830613   5.6830607   5.6830610   5.6830602
   6.0699701   6.0699699   6.0699701   6.0699699   6.0699707   6.0699734
   6.0699702   6.0699730   6.0699707   6.0699730   6.0699702   6.0699734
   6.4063640   6.4063635   6.4063640   6.4063635   6.4063636   6.4063637
   6.4063638   6.4063635   6.4063636   6.4063635   6.4063638   6.4063637
   7.6304519   7.6304517   7.6304519   7.6304517   7.6304543   7.6304575
   7.6304545   7.6304575   7.6304543   7.6304575   7.6304545   7.6304575
   6.0545990   6.0545992   6.0545990   6.0545992   6.0545970   6.0545956
   6.0545980   6.0545961   6.0545970   6.0545961   6.0545980   6.0545956
   7.6305893   7.6305891   7.6305893   7.6305891   7.6305876   7.6305838
   7.6305873   7.6305836   7.6305876   7.6305836   7.6305873   7.6305838
 TTTTTTTTTTTTTTTTTTTTTTTTTTTTTT MOQGAD      TELAPSE     4282.31 TCPU     2620.98
 TTTTTTTTTTTTTTTTTTTTTTTTTTTTTT SHELLXN     TELAPSE     4421.94 TCPU     2704.31
 TTTTTTTTTTTTTTTTTTTTTTTTTTTTTT MONMO3      TELAPSE     4437.52 TCPU     2719.89
 NUMERICALLY INTEGRATED DENSITY    636.0000195383
 TTTTTTTTTTTTTTTTTTTTTTTTTTTTTT NUMDFT      TELAPSE     4449.92 TCPU     2732.29
 CYC  14 ETOT(AU) -4.543031561824E+03 DETOT -2.38E-08 tst  8.86E-12 PX  4.08E-06
 TTTTTTTTTTTTTTTTTTTTTTTTTTTTTT DIIS        TELAPSE     4457.20 TCPU     2739.57
 DIIS TEST: 0.48988E-08 AT SCF   CYCLE  14 - DIIS ACTIVE - HISTORY:    14 CYCLES
 TTTTTTTTTTTTTTTTTTTTTTTTTTTTTT FDIK        TELAPSE     4490.97 TCPU     2762.69
 INSULATING STATE
 TOP OF VALENCE BANDS -    BAND    318; K    3; EIG -2.7414635E-01 AU
 TOP OF VALENCE BANDS -    BAND    318; K    1; EIG -2.7451231E-01 AU
 BOTTOM OF VIRTUAL BANDS - BAND    319; K    1; EIG  2.7076154E-02 AU
 INDIRECT ENERGY BAND GAP:   8.1967 eV
 TTTTTTTTTTTTTTTTTTTTTTTTTTTTTT PDIG        TELAPSE     4493.58 TCPU     2765.30
 CHARGE NORMALIZATION FACTOR   1.00000000
 TOTAL ATOMIC CHARGES:
   0.8534061   0.8534059   0.8534061   0.8534059   0.8534070   0.8534065
   0.8534061   0.8534061   0.8534070   0.8534061   0.8534061   0.8534065
   0.8536250   0.8536250   0.8536250   0.8536250   0.8536249   0.8536247
   0.8536248   0.8536247   0.8536249   0.8536247   0.8536248   0.8536247
   0.8161626   0.8161625   0.8161626   0.8161625   0.8161626   0.8161625
   0.8161628   0.8161624   0.8161626   0.8161624   0.8161628   0.8161625
   0.8340565   0.8340566   0.8340565   0.8340566   0.8340567   0.8340569
   0.8340568   0.8340569   0.8340567   0.8340569   0.8340568   0.8340569
   0.8399072   0.8399073   0.8399072   0.8399073   0.8399072   0.8399069
   0.8399071   0.8399070   0.8399072   0.8399070   0.8399071   0.8399069
  18.6556143  18.6556143  18.6556134  18.6556138  18.6556139  18.6556138
   5.6830621   5.6830628   5.6830621   5.6830628   5.6830619   5.6830621
   5.6830617   5.6830626   5.6830619   5.6830626   5.6830617   5.6830621
   6.0699737   6.0699733   6.0699737   6.0699733   6.0699729   6.0699715
   6.0699725   6.0699710   6.0699729   6.0699710   6.0699725   6.0699715
   6.4063628   6.4063625   6.4063628   6.4063625   6.4063627   6.4063630
   6.4063627   6.4063626   6.4063627   6.4063626   6.4063627   6.4063630
   7.6304581   7.6304578   7.6304581   7.6304578   7.6304563   7.6304539
   7.6304566   7.6304540   7.6304563   7.6304540   7.6304566   7.6304539
   6.0545963   6.0545965   6.0545963   6.0545965   6.0545976   6.0545987
   6.0545985   6.0545993   6.0545976   6.0545993   6.0545985   6.0545987
   7.6305825   7.6305824   7.6305825   7.6305824   7.6305838   7.6305863
   7.6305835   7.6305862   7.6305838   7.6305862   7.6305835   7.6305863
 TTTTTTTTTTTTTTTTTTTTTTTTTTTTTT MOQGAD      TELAPSE     4493.61 TCPU     2765.32
 TTTTTTTTTTTTTTTTTTTTTTTTTTTTTT SHELLXN     TELAPSE     4622.68 TCPU     2848.63
 TTTTTTTTTTTTTTTTTTTTTTTTTTTTTT MONMO3      TELAPSE     4633.82 TCPU     2859.76
 NUMERICALLY INTEGRATED DENSITY    636.0000195383
 TTTTTTTTTTTTTTTTTTTTTTTTTTTTTT NUMDFT      TELAPSE     4646.26 TCPU     2872.20
 CYC  15 ETOT(AU) -4.543031561835E+03 DETOT -1.11E-08 tst  9.50E-13 PX  7.44E-06
 TTTTTTTTTTTTTTTTTTTTTTTTTTTTTT DIIS        TELAPSE     4650.33 TCPU     2876.27
 DIIS TEST: 0.11086E-08 AT SCF   CYCLE  15 - DIIS ACTIVE - HISTORY:    15 CYCLES
 TTTTTTTTTTTTTTTTTTTTTTTTTTTTTT FDIK        TELAPSE     4671.45 TCPU     2879.30
 INSULATING STATE
 TOP OF VALENCE BANDS -    BAND    318; K    5; EIG -2.7414605E-01 AU
 TOP OF VALENCE BANDS -    BAND    318; K    1; EIG -2.7451206E-01 AU
 BOTTOM OF VIRTUAL BANDS - BAND    319; K    1; EIG  2.7076282E-02 AU
 INDIRECT ENERGY BAND GAP:   8.1967 eV
 TTTTTTTTTTTTTTTTTTTTTTTTTTTTTT PDIG        TELAPSE     4672.89 TCPU     2880.74
 CHARGE NORMALIZATION FACTOR   1.00000000
 TOTAL ATOMIC CHARGES:
   0.8534067   0.8534065   0.8534067   0.8534065   0.8534072   0.8534065
   0.8534063   0.8534062   0.8534072   0.8534062   0.8534063   0.8534065
   0.8536250   0.8536250   0.8536250   0.8536250   0.8536248   0.8536252
   0.8536247   0.8536252   0.8536248   0.8536252   0.8536247   0.8536252
   0.8161621   0.8161620   0.8161621   0.8161620   0.8161620   0.8161622
   0.8161622   0.8161621   0.8161620   0.8161621   0.8161622   0.8161622
   0.8340572   0.8340573   0.8340572   0.8340573   0.8340569   0.8340569
   0.8340570   0.8340568   0.8340569   0.8340568   0.8340570   0.8340569
   0.8399071   0.8399072   0.8399071   0.8399072   0.8399071   0.8399074
   0.8399070   0.8399075   0.8399071   0.8399075   0.8399070   0.8399074
  18.6556156  18.6556156  18.6556151  18.6556155  18.6556156  18.6556155
   5.6830591   5.6830598   5.6830591   5.6830598   5.6830600   5.6830594
   5.6830598   5.6830599   5.6830600   5.6830599   5.6830598   5.6830594
   6.0699718   6.0699714   6.0699718   6.0699714   6.0699720   6.0699738
   6.0699716   6.0699733   6.0699720   6.0699733   6.0699716   6.0699738
   6.4063639   6.4063636   6.4063639   6.4063636   6.4063638   6.4063638
   6.4063638   6.4063635   6.4063638   6.4063635   6.4063638   6.4063638
   7.6304522   7.6304519   7.6304522   7.6304519   7.6304535   7.6304556
   7.6304538   7.6304557   7.6304535   7.6304557   7.6304538   7.6304556
   6.0545996   6.0545999   6.0545996   6.0545999   6.0545984   6.0545974
   6.0545993   6.0545980   6.0545984   6.0545980   6.0545993   6.0545974
   7.6305876   7.6305875   7.6305876   7.6305875   7.6305867   7.6305841
   7.6305865   7.6305841   7.6305867   7.6305841   7.6305865   7.6305841
 TTTTTTTTTTTTTTTTTTTTTTTTTTTTTT MOQGAD      TELAPSE     4672.92 TCPU     2880.76
 TTTTTTTTTTTTTTTTTTTTTTTTTTTTTT SHELLXN     TELAPSE     4804.26 TCPU     2964.11
 TTTTTTTTTTTTTTTTTTTTTTTTTTTTTT MONMO3      TELAPSE     4834.19 TCPU     2994.05
 NUMERICALLY INTEGRATED DENSITY    636.0000195383
 TTTTTTTTTTTTTTTTTTTTTTTTTTTTTT NUMDFT      TELAPSE     4846.50 TCPU     3006.36
 CYC  16 ETOT(AU) -4.543031561827E+03 DETOT  7.42E-09 tst  8.20E-13 PX  9.33E-07
 TTTTTTTTTTTTTTTTTTTTTTTTTTTTTT DIIS        TELAPSE     4855.11 TCPU     3014.97
 DIIS TEST: 0.84440E-09 AT SCF   CYCLE  16 - DIIS ACTIVE - HISTORY:    16 CYCLES
 TTTTTTTTTTTTTTTTTTTTTTTTTTTTTT FDIK        TELAPSE     4885.42 TCPU     3034.71
 INSULATING STATE
 TOP OF VALENCE BANDS -    BAND    318; K    4; EIG -2.7414617E-01 AU
 TOP OF VALENCE BANDS -    BAND    318; K    1; EIG -2.7451219E-01 AU
 BOTTOM OF VIRTUAL BANDS - BAND    319; K    1; EIG  2.7076214E-02 AU
 INDIRECT ENERGY BAND GAP:   8.1967 eV
 TTTTTTTTTTTTTTTTTTTTTTTTTTTTTT PDIG        TELAPSE     4887.98 TCPU     3037.27
 CHARGE NORMALIZATION FACTOR   1.00000000
 TOTAL ATOMIC CHARGES:
   0.8534065   0.8534063   0.8534065   0.8534063   0.8534072   0.8534066
   0.8534063   0.8534062   0.8534072   0.8534062   0.8534063   0.8534066
   0.8536252   0.8536252   0.8536252   0.8536252   0.8536250   0.8536251
   0.8536249   0.8536251   0.8536250   0.8536251   0.8536249   0.8536251
   0.8161622   0.8161621   0.8161622   0.8161621   0.8161622   0.8161622
   0.8161623   0.8161621   0.8161622   0.8161621   0.8161623   0.8161622
   0.8340568   0.8340569   0.8340568   0.8340569   0.8340568   0.8340569
   0.8340569   0.8340568   0.8340568   0.8340568   0.8340569   0.8340569
   0.8399071   0.8399072   0.8399071   0.8399072   0.8399071   0.8399071
   0.8399070   0.8399072   0.8399071   0.8399072   0.8399070   0.8399071
  18.6556147  18.6556147  18.6556142  18.6556145  18.6556146  18.6556145
   5.6830609   5.6830617   5.6830609   5.6830617   5.6830613   5.6830611
   5.6830610   5.6830616   5.6830613   5.6830616   5.6830610   5.6830611
   6.0699723   6.0699719   6.0699723   6.0699719   6.0699721   6.0699722
   6.0699717   6.0699717   6.0699721   6.0699717   6.0699717   6.0699722
   6.4063634   6.4063631   6.4063634   6.4063631   6.4063633   6.4063635
   6.4063634   6.4063632   6.4063633   6.4063632   6.4063634   6.4063635
   7.6304557   7.6304554   7.6304557   7.6304554   7.6304554   7.6304551
   7.6304557   7.6304552   7.6304554   7.6304552   7.6304557   7.6304551
   6.0545974   6.0545976   6.0545974   6.0545976   6.0545974   6.0545975
   6.0545983   6.0545981   6.0545974   6.0545981   6.0545983   6.0545975
   7.6305852   7.6305851   7.6305852   7.6305851   7.6305854   7.6305854
   7.6305852   7.6305854   7.6305854   7.6305854   7.6305852   7.6305854
 TTTTTTTTTTTTTTTTTTTTTTTTTTTTTT MOQGAD      TELAPSE     4888.01 TCPU     3037.29
 TTTTTTTTTTTTTTTTTTTTTTTTTTTTTT SHELLXN     TELAPSE     4971.65 TCPU     3120.63
 +++ ENERGIES IN A.U. +++
 ::: EXT EL-POLE                                  -5.5733924122812E+03
 ::: EXT EL-SPHEROPOLE                             4.4791897917633E+01
 ::: BIELET ZONE E-E                               9.1070930024047E+03
 ::: TOTAL E-E                                     3.5784924880410E+03
 ::: TOTAL E-N + N-E                              -1.3001729632053E+04
 ::: TOTAL N-N                                     1.0687067131043E+03
 ::: KINETIC ENERGY                                4.0908977078108E+03
 ::: PSEUDO TOTAL   ENERGY                        -4.2636327230966E+03
 ::: VIRIAL COEFFICIENT                            9.7932438971714E-01
 TTTTTTTTTTTTTTTTTTTTTTTTTTTTTT MONMO3      TELAPSE     4979.90 TCPU     3128.88
 NUMERICALLY INTEGRATED DENSITY    636.0000195383
 TTTTTTTTTTTTTTTTTTTTTTTTTTTTTT NUMDFT      TELAPSE     4992.21 TCPU     3141.18
 CYC  17 ETOT(AU) -4.543031561830E+03 DETOT -2.03E-09 tst  2.31E-13 PX  9.33E-07

 == SCF ENDED - CONVERGENCE ON ENERGY      E(AU) -4.5430315618295E+03 CYCLES  17


 ENERGY EXPRESSION=HARTREE+FOCK EXCH*0.54000+(M06-2X     EXCH)*0.46000+M06-2X     CORR


 TOTAL ENERGY(DFT)(AU)( 17) -4.5430315618295E+03 DE-2.0E-09 tester 2.3E-13
 TTTTTTTTTTTTTTTTTTTTTTTTTTTTTT EDFT        TELAPSE     4992.26 TCPU     3141.23

 *******************************************************************************
 *                             FORCE CALCULATION                               *
 *******************************************************************************

 TTTTTTTTTTTTTTTTTTTTTTTTTTTTTT NUMDFG      TELAPSE     5087.98 TCPU     3236.96
 INFORMATION **** EXCPOG **** EXCH. BIPO BUFFER LENGTH (WORDS) =    16000000
 WARNING **** EXCPOG **** EXCH. BIPO BUFFER TOO SMALL - TO AVOID I/O SET EXCHSIZE =     8621154
 WARNING **** GENPOG **** COULOMB BIPO BUFFER TOO SMALL - TO AVOID I/O SET BIPOSIZE =     6837300
 INFORMATION **** GENPOG **** BIPO BUFFER LENGTH (WORDS) =     4000000
 TTTTTTTTTTTTTTTTTTTTTTTTTTTTTT SHELXG      TELAPSE     5570.45 TCPU     3690.97

 CARTESIAN FORCES IN HARTREE/BOHR (ANALYTICAL)
   ATOM                     X                   Y                   Z
   1   1            -7.944804159832E-06  2.325990465568E-06  2.949608028380E-06
   2   1             7.933137872201E-06 -2.313800783416E-06  2.936977804624E-06
   3   1            -7.944804157597E-06 -2.325990463348E-06 -2.949608027270E-06
   4   1             7.933137875810E-06  2.313800787856E-06 -2.936977809287E-06
   5   1             2.973680576335E-06 -7.944862500719E-06  2.369712419181E-06
   6   1             2.488996515559E-06  3.026298036279E-06 -7.958282512321E-06
   7   1            -2.999661347758E-06  7.942172625147E-06  2.397515678876E-06
   8   1            -2.457335609218E-06  3.038118378429E-06  7.963532164701E-06
   9   1             2.973680576779E-06  7.944862501205E-06 -2.369712419181E-06
  10   1            -2.457335608774E-06 -3.038118378651E-06 -7.963532165853E-06
  11   1            -2.999661346981E-06 -7.942172621275E-06 -2.397515675767E-06
  12   1             2.488996517336E-06 -3.026298041942E-06  7.958282512613E-06
  13   1            -1.019590838991E-05 -2.305588066243E-06  1.223435151199E-05
  14   1             1.019993240980E-05  2.317094276005E-06  1.223675823403E-05
  15   1            -1.019590838491E-05  2.305588057805E-06 -1.223435150688E-05
  16   1             1.019993240459E-05 -2.317094269788E-06 -1.223675823137E-05
  17   1             1.224896284879E-05 -1.025305894320E-05 -2.355263428289E-06
  18   1            -2.433812972935E-06  1.222731011408E-05 -1.028587015439E-05
  19   1            -1.223325046906E-05  1.021526214662E-05 -2.382793976796E-06
  20   1             2.474427623245E-06  1.221931440587E-05  1.027380417362E-05
  21   1             1.224896285090E-05  1.025305894575E-05  2.355263432730E-06
  22   1             2.474427620580E-06 -1.221931440143E-05 -1.027380417762E-05
  23   1            -1.223325047028E-05 -1.021526214739E-05  2.382793981681E-06
  24   1            -2.433812973379E-06 -1.222731011530E-05  1.028587015384E-05
  25   1             5.927813099049E-06  6.915845003341E-07  1.017265642367E-05
  26   1            -5.961074255989E-06 -7.073088541532E-07  1.013863934518E-05
  27   1             5.927813094608E-06 -6.915844970035E-07 -1.017265642211E-05
  28   1            -5.961074256211E-06  7.073088519327E-07 -1.013863934940E-05
  29   1             1.013013130891E-05  5.927603008882E-06  6.938132115497E-07
  30   1             6.844807731721E-07  1.014303203606E-05  5.928250881526E-06
  31   1            -1.012833019143E-05 -5.896102296177E-06  6.875720497401E-07
  32   1            -6.923725719421E-07  1.014720881787E-05 -5.991861380172E-06
  33   1             1.013013130224E-05 -5.927603003775E-06 -6.938132162126E-07
  34   1            -6.923725714980E-07 -1.014720881787E-05  5.991861379950E-06
  35   1            -1.012833019054E-05  5.896102295955E-06 -6.875720524047E-07
  36   1             6.844807738382E-07 -1.014303203739E-05 -5.928250882192E-06
  37   1            -4.273942726840E-06 -7.262094952942E-06  1.711027059606E-06
  38   1             4.266347569115E-06  7.231414838493E-06  1.689213438613E-06
  39   1            -4.273942730393E-06  7.262094952942E-06 -1.711027062937E-06
  40   1             4.266347570447E-06 -7.231414842934E-06 -1.689213437503E-06
  41   1             1.713020464630E-06 -4.221894607248E-06 -7.310530115934E-06
  42   1            -7.266572361608E-06  1.725242364060E-06 -4.239091005886E-06
  43   1            -1.694815392639E-06  4.231588610182E-06 -7.284817736153E-06
  44   1             7.222652731453E-06  1.698807166148E-06  4.230005662187E-06
  45   1             1.713020467781E-06  4.221894602141E-06  7.310530116378E-06
  46   1             7.222652737227E-06 -1.698807162720E-06 -4.230005661743E-06
  47   1            -1.694815392042E-06 -4.231588609294E-06  7.284817734821E-06
  48   1            -7.266572360276E-06 -1.725242363783E-06  4.239091004887E-06
  49   1             8.047752274032E-06 -3.226140811829E-06  9.452552726497E-06
  50   1            -8.031049397506E-06  3.243417487031E-06  9.444664952396E-06
  51   1             8.047752276474E-06  3.226140810497E-06 -9.452552726108E-06
  52   1            -8.031049400170E-06 -3.243417486143E-06 -9.444664946068E-06
  53   1             9.479387656275E-06  8.019503270784E-06 -3.278983410571E-06
  54   1            -3.245166061205E-06  9.425369760507E-06  8.048727097365E-06
  55   1            -9.440651021153E-06 -8.015993134047E-06 -3.296496436711E-06
  56   1             3.257758667718E-06  9.390590576308E-06 -8.052210310416E-06
  57   1             9.479387659939E-06 -8.019503267787E-06  3.278983410127E-06
  58   1             3.257758669051E-06 -9.390590573921E-06  8.052210312637E-06
  59   1            -9.440651024206E-06  8.015993134936E-06  3.296496431826E-06
  60   1            -3.245166063426E-06 -9.425369764893E-06 -8.048727094478E-06
  61 230            -3.398494596851E-08  6.404957453299E-09 -6.261649793160E-05
  62 230            -3.398495731144E-08 -6.404951961164E-09  6.261649796357E-05
  63 230            -6.269631355815E-05  4.135580766729E-15 -3.247402347029E-15
  64 230            -7.778828369984E-08 -6.280309754825E-05 -5.520350515598E-08
  65 230             6.270921164830E-05 -4.752101490091E-14  6.550315845288E-15
  66 230            -7.778834265615E-08  6.280309748075E-05  5.520347301502E-08
  67   6            -8.513816101285E-06  1.362496566681E-05 -1.798314790569E-05
  68   6             8.427927950028E-06 -1.369578654309E-05 -1.801790989719E-05
  69   6            -8.513816140143E-06 -1.362496566237E-05  1.798314787638E-05
  70   6             8.427927922577E-06  1.369578656174E-05  1.801790990019E-05
  71   6            -1.807729579806E-05 -8.455372087324E-06  1.352790221798E-05
  72   6             1.360185130661E-05 -1.802638487325E-05 -8.496756054022E-06
  73   6             1.809780763673E-05  8.520994801253E-06  1.342152887940E-05
  74   6            -1.352770077645E-05 -1.809541680997E-05  8.436952130264E-06
  75   6            -1.807729574543E-05  8.455372045996E-06 -1.352790218156E-05
  76   6            -1.352770080132E-05  1.809541683395E-05 -8.436952133761E-06
  77   6             1.809780767381E-05 -8.520994863093E-06 -1.342152889539E-05
  78   6             1.360185129240E-05  1.802638487503E-05  8.496756025878E-06
  79   6             3.887963654803E-06 -1.463162892179E-06  2.290726908161E-05
  80   6            -3.896834842143E-06  1.448796739467E-06  2.290237529223E-05
  81   6             3.887963650362E-06  1.463162886850E-06 -2.290726907805E-05
  82   6            -3.896834846584E-06 -1.448796744796E-06 -2.290237527625E-05
  83   6             2.290198505683E-05  3.904388490295E-06 -1.479842994812E-06
  84   6            -1.442820575903E-06  2.285232883459E-05  3.967355391987E-06
  85   6            -2.285472821395E-05 -3.979712022595E-06 -1.458330872950E-06
  86   6             1.410926447676E-06  2.279495203705E-05 -4.119992291551E-06
  87   6             2.290198506483E-05 -3.904388495179E-06  1.479842991259E-06
  88   6             1.410926453005E-06 -2.279495203084E-05  4.119992270457E-06
  89   6            -2.285472816510E-05  3.979711991509E-06  1.458330867621E-06
  90   6            -1.442820552811E-06 -2.285232883903E-05 -3.967355404422E-06
  91   6            -1.337711691729E-05 -3.003891828612E-06 -1.975078558702E-06
  92   6             1.336216912184E-05  3.033218112236E-06 -2.037581787295E-06
  93   6            -1.337711693017E-05  3.003891828612E-06  1.975078544936E-06
  94   6             1.336216913250E-05 -3.033218130000E-06  2.037581785297E-06
  95   6            -2.012881525015E-06 -1.330268742006E-05 -2.880152573326E-06
  96   6            -2.944414868367E-06 -2.067625534785E-06 -1.321556289913E-05
  97   6             1.992902076031E-06  1.326236054577E-05 -2.834883966685E-06
  98   6             2.970603070196E-06 -2.123816472244E-06  1.324325092966E-05
  99   6            -2.012881524793E-06  1.330268741917E-05  2.880152580431E-06
 100   6             2.970603082630E-06  2.123816480015E-06 -1.324325094032E-05
 101   6             1.992902066483E-06 -1.326236053911E-05  2.834883950698E-06
 102   6            -2.944414861261E-06  2.067625536561E-06  1.321556288314E-05
 103   7             2.121710877778E-05  3.246079350205E-06 -6.527822120406E-06
 104   7            -2.115472518405E-05 -3.200154098160E-06 -6.478368546947E-06
 105   7             2.121710877306E-05 -3.246079332886E-06  6.527822137947E-06
 106   7            -2.115472516265E-05  3.200154083505E-06  6.478368523188E-06
 107   7            -6.370028009961E-06  2.105119143042E-05  3.265651265849E-06
 108   7             3.107319930251E-06 -6.391178436260E-06  2.095929795362E-05
 109   7             6.364294276251E-06 -2.105321086973E-05  3.235039220506E-06
 110   7            -3.129896424703E-06 -6.312726779534E-06 -2.089982201051E-05
 111   7            -6.370028053926E-06 -2.105119139786E-05 -3.265651288054E-06
 112   7            -3.129896422482E-06  6.312726731794E-06  2.089982203557E-05
 113   7             6.364294296901E-06  2.105321097998E-05 -3.235039200966E-06
 114   7             3.107319951567E-06  6.391178446252E-06 -2.095929794754E-05
 115   6             1.802711424226E-05 -1.343129719444E-06 -1.779989924966E-05
 116   6            -1.799555410020E-05  1.342286182648E-06 -1.776502192730E-05
 117   6             1.802711423871E-05  1.343129733655E-06  1.779989925321E-05
 118   6            -1.799555409221E-05 -1.342286191530E-06  1.776502193440E-05
 119   6            -1.788039052197E-05  1.807962513745E-05 -1.402010441964E-06
 120   6            -1.390124122480E-06 -1.794637480401E-05  1.816879326988E-05
 121   6             1.782769506775E-05 -1.805551911360E-05 -1.381952593249E-06
 122   6             1.429318746915E-06 -1.788905965849E-05 -1.805346832562E-05
 123   6            -1.788039051043E-05 -1.807962514722E-05  1.402010436635E-06
 124   6             1.429318746915E-06  1.788905966471E-05  1.805346831585E-05
 125   6             1.782769507308E-05  1.805551912959E-05  1.381952598578E-06
 126   6            -1.390124124256E-06  1.794637478358E-05 -1.816879328054E-05
 127   7            -3.235276483782E-05  1.879667159699E-06 -1.649546251725E-05
 128   7             3.242837912332E-05 -1.873406729747E-06 -1.651965479521E-05
 129   7            -3.235276479963E-05 -1.879667193005E-06  1.649546254434E-05
 130   7             3.242837914463E-05  1.873406736852E-06  1.651965478189E-05
 131   7            -1.640713854423E-05 -3.235111009303E-05  2.014852553245E-06
 132   7             1.998143481785E-06 -1.636250607762E-05 -3.241701248591E-05
 133   7             1.641694918053E-05  3.228751680417E-05  2.014278886797E-06
 134   7            -2.086639072196E-06 -1.626148635392E-05  3.242135696713E-05
 135   7            -1.640713854867E-05  3.235111014188E-05 -2.014852579890E-06
 136   7            -2.086639067311E-06  1.626148629708E-05 -3.242135693782E-05
 137   7             1.641694921828E-05 -3.228751670381E-05 -2.014278858820E-06
 138   7             1.998143488890E-06  1.636250610737E-05  3.241701252410E-05

 RESULTANT FORCE     1.216791424563E-13  3.032296636007E-15 -1.026956297778E-14

 ATOMIC PART

 SYMMETRY ALLOWED FORCES (ANALYTICAL) (DIRECTION, FORCE)

    1  1.0820582E-05    2 -2.5640982E-06    3 -5.7146777E-06    4 -5.8876105E-06
    5  9.2718312E-06    6  5.5983126E-06    7 -6.9973769E-06    8  9.0760615E-06
    9 -4.9077480E-06   10 -6.1113013E-06   11 -9.4638707E-06   12  5.5777445E-06
   13  1.0850919E-05   14 -3.5444599E-06   15  4.9614706E-06   16  1.0986591E-05
   17  6.0121136E-06   18  5.7839706E-07   19  1.6475447E-05   20  9.5223466E-06
   21 -1.2615277E-05   22  3.6992704E-06   23  1.8596996E-05   24  1.2466009E-05
   25 -2.0351544E-05   26  1.0365007E-05   27  2.1909107E-06   28  3.4152184E-06
   29 -2.0265634E-05   30  9.9178861E-06   31  1.6293880E-05   32 -1.5703641E-05
   33 -2.0508925E-06   34  1.6426532E-05   35  6.1548175E-06   36  1.4630666E-05
   37  4.0416327E-06   38  1.4775043E-05   39  6.6963940E-06   40  1.2517935E-05
   41  8.6956868E-06   42 -6.6378954E-06   43 -2.8738892E-06   44  3.2450028E-06
   45  1.6171027E-05   46  1.2448262E-05   47  1.4407266E-06   48  1.0980288E-05
   49  3.8622337E-06   50 -1.5511871E-06   51 -1.5934404E-05   52  3.9597515E-06
   53 -1.3208514E-05   54  9.4091200E-06   55 -1.0464340E-06   56  3.7120668E-06
   57 -1.1563542E-05   58  3.8827163E-06   59  1.7139860E-07   60  1.1439696E-05
   61 -1.0851959E-05   62 -4.9710010E-06   63 -2.4602511E-06   64  3.8647601E-06
   65 -1.0102335E-05   66 -5.6294681E-06   67 -1.0164019E-06   68 -1.1917708E-05
   69  2.3665344E-06   70 -9.3126985E-07   71  8.0021066E-06   72  8.8719011E-06
   73 -1.4923236E-06   74  1.7464077E-05   75  4.9759068E-06   76  1.6831978E-05
   77  4.4197350E-06   78 -4.7600741E-06   79 -3.8843239E-06   80 -2.9277498E-06
   81  1.7619982E-05   82  1.6799754E-05   83  2.0182027E-06   84  6.2939575E-06
   85 -1.6592284E-06   86 -4.5409639E-06   87 -1.7428256E-05   88 -1.5079788E-06
   89 -1.2903201E-05   90  1.2569309E-05   91 -5.1313981E-05   92 -7.2170136E-05
   93 -2.6988535E-08   94  6.3112488E-05   95 -5.0804166E-05   96  3.6070055E-05
   97 -6.3309289E-05   98 -6.2276682E-05   99  3.4101461E-06  100 -3.3649016E-05
  101  4.8319181E-06  102 -3.2731827E-05  103 -7.9712161E-06  104 -5.2336772E-06
  105  1.8998511E-05  106  9.9553698E-06  107 -2.6881867E-05  108 -3.2475579E-05
  109  8.3851712E-06  110 -4.5335314E-06  111  3.2740979E-06  112  2.0974750E-05
  113  2.6838099E-05  114  2.8193491E-06  115  1.2643247E-05  116 -3.1364388E-05
  117  1.4416118E-05  118  2.9508717E-05  119  2.5354899E-06  120  2.3089334E-05
  121  2.3314679E-05  122 -2.4284403E-06  123 -1.6818546E-05  124  9.4292157E-06
  125  2.7399993E-05  126  2.2524826E-05  127 -9.1837781E-06  128  2.2021978E-05
  129  1.3636209E-05  130 -1.2270473E-05  131 -2.6627533E-05  132  1.4238665E-05
  133 -1.7330742E-05  134  2.3955944E-05  135  6.9065597E-06  136 -8.3684017E-06
  137 -1.6782933E-05  138 -9.6913985E-06  139  3.3863358E-06  140  1.6209709E-05
  141 -1.1656314E-05  142  3.3296791E-06  143 -1.5233765E-05  144 -1.0074431E-05
  145 -1.5772838E-05  146 -5.1980937E-06  147  7.1512829E-06  148 -1.0052242E-05
  149  1.4901533E-05  150  6.8435554E-06  151  1.8136994E-05  152  8.3257657E-07
  153 -2.0188810E-05  154  3.1179134E-06  155  2.5338443E-05  156  8.4367180E-06
  157 -1.7332767E-05  158 -2.3982207E-05  159  2.5320185E-05  160 -1.2503955E-05
  161  1.4025540E-05  162  9.8133690E-06  163  2.9452883E-05  164 -3.4548058E-06
  165 -1.9792436E-05  166  1.9889917E-05  167 -1.4179204E-05  168 -2.0118649E-05
  169 -2.1932321E-05  170 -9.2530673E-06  171 -3.0778768E-05  172 -8.8209646E-06
  173  1.7918732E-05  174 -5.3602963E-08  175 -3.0974370E-05  176 -1.6250308E-05
  177  2.8697485E-05  178 -2.3268906E-05  179 -1.7380087E-06  180  2.9932272E-06
  181  2.9598405E-05  182 -2.1094043E-05  183 -2.9073935E-05  184  1.8812539E-05
  185 -4.1693989E-07  186 -3.1097061E-05  187 -8.8488741E-06  188 -1.5813516E-05
  189  1.4901605E-05  190 -4.0006207E-05  191 -3.5223803E-05  192 -3.7483860E-05
  193 -1.1991122E-06  194  2.8826050E-05  195 -1.1895568E-05  196  1.2564156E-05
  197 -5.0180437E-05  198 -3.9261127E-05  199 -2.7577777E-05  200 -1.9256586E-05
  201  2.2405402E-05  202 -1.4616381E-05  203  4.1470764E-05  204  1.6159871E-05
  205  4.8682843E-05

 CELL PART

 GRADIENT WITH RESPECT TO THE CELL PARAMETER IN HARTREE/BOHR
ORDER: -D/DA1X, -D/DA1Y, -D/DA1Z
       -D/DA2X, -D/DA2Y, -D/DA2Z
       -D/DA3X, -D/DA3Y, -D/DA3Z
 -0.368260632297E-15  0.160462570662E-04  0.158606946066E-04
  0.161055824854E-04 -0.136232477478E-06  0.159966703279E-04
  0.161055824854E-04  0.161824894285E-04 -0.135975725460E-06

STRESS TENSOR, IN HARTREE/BOHR^3:
ORDER: 11 12 13
       21 22 23
       31 32 33
 -0.314799990570E-07  0.359900476537E-18  0.359900476537E-18
  0.112582927579E-15 -0.316303216115E-07  0.266280120768E-09
  0.401776534588E-17  0.265778381401E-09 -0.312671191714E-07

PRESSURE FROM THE STRESS TENSOR,
IN HARTREE/BOHR^3:  0.31459E-07
PRESSURE IN GIGAPASCAL:  0.9256E-03
CONVERSION FACTOR: 1 HARTREE/BOHR^3= 29421 GIGAPASCAL
WHEN USING VALUES FOR BOHR RADIUS AND HARTREE
FROM IUPAC WEBSITE, APRIL 2009
ENTHALPY: -4.5430310469868E+03

 SYMMETRY ALLOWED FORCES (ANALYTICAL) (DIRECTION, FORCE)

    1  8.9173364E-04    2  4.1795562E-07    3  4.2030189E-06    4 -6.1570400E-06
 TTTTTTTTTTTTTTTTTTTTTTTTTTTTTT TOTGRA_C    TELAPSE     5825.65 TCPU     3946.19
 *******************************************************************************
 LATTICE PARAMETERS (ANGSTROMS AND DEGREES) - BOHR = 0.5291772083 ANGSTROM
 PRIMITIVE CELL - CENTRING CODE 6/1 VOLUME=  2425.107412 - DENSITY  0.929 g/cm^3
         A              B              C           ALPHA      BETA       GAMMA 
    14.65944820    14.65944820    14.65944820   109.471221 109.471221 109.471221
 *******************************************************************************
 ATOMS IN THE ASYMMETRIC UNIT   70 - ATOMS IN THE UNIT CELL:  138
     ATOM                 X/A                 Y/B                 Z/C    
 *******************************************************************************
      1 T   1 H    -1.382540026323E-01  3.149825437132E-01 -2.367718264253E-01
      2 T   1 H    -4.482456298615E-01  9.851782379297E-02  2.367718264253E-01
      3 F   1 H     1.382540026323E-01 -9.851782379297E-02  4.532365463455E-01
      4 F   1 H     4.482456298615E-01 -3.149825437132E-01 -4.532365463455E-01
      5 T   1 H    -2.367718264253E-01 -1.382540026323E-01  3.149825437132E-01
      6 T   1 H     3.149825437132E-01 -2.367718264253E-01 -1.382540026323E-01
      7 T   1 H    -4.532365463455E-01  4.482456298615E-01 -3.149825437132E-01
      8 T   1 H     9.851782379297E-02  2.367718264253E-01 -4.482456298615E-01
      9 F   1 H     2.367718264253E-01 -4.482456298615E-01  9.851782379297E-02
     10 F   1 H    -9.851782379297E-02  4.532365463455E-01  1.382540026323E-01
     11 F   1 H     4.532365463455E-01  1.382540026323E-01 -9.851782379297E-02
     12 F   1 H    -3.149825437132E-01 -4.532365463455E-01  4.482456298615E-01
     13 T   1 H    -2.330055195838E-01  3.589445779368E-01 -1.049053514425E-01
     14 T   1 H     4.638499293793E-01 -1.281001681412E-01  1.049053514425E-01
     15 F   1 H     2.330055195838E-01  1.281001681412E-01 -4.080499024794E-01
     16 F   1 H    -4.638499293793E-01 -3.589445779368E-01  4.080499024794E-01
     17 T   1 H    -1.049053514425E-01 -2.330055195838E-01  3.589445779368E-01
     18 T   1 H     3.589445779368E-01 -1.049053514425E-01 -2.330055195838E-01
     19 T   1 H     4.080499024794E-01 -4.638499293793E-01 -3.589445779368E-01
     20 T   1 H    -1.281001681412E-01  1.049053514425E-01  4.638499293793E-01
     21 F   1 H     1.049053514425E-01  4.638499293793E-01 -1.281001681412E-01
     22 F   1 H     1.281001681412E-01 -4.080499024794E-01  2.330055195838E-01
     23 F   1 H    -4.080499024794E-01  2.330055195838E-01  1.281001681412E-01
     24 F   1 H    -3.589445779368E-01  4.080499024794E-01 -4.638499293793E-01
     25 T   1 H     4.449704511619E-01  1.078387850526E-01 -4.966442842586E-01
     26 T   1 H    -3.955169306888E-01 -5.838526457950E-02  4.966442842586E-01
     27 F   1 H    -4.449704511619E-01  5.838526457950E-02 -3.371316661093E-01
     28 F   1 H     3.955169306888E-01 -1.078387850526E-01  3.371316661093E-01
     29 T   1 H    -4.966442842586E-01  4.449704511619E-01  1.078387850526E-01
     30 T   1 H     1.078387850526E-01 -4.966442842586E-01  4.449704511619E-01
     31 T   1 H     3.371316661093E-01  3.955169306888E-01 -1.078387850526E-01
     32 T   1 H    -5.838526457950E-02  4.966442842586E-01 -3.955169306888E-01
     33 F   1 H     4.966442842586E-01 -3.955169306888E-01 -5.838526457950E-02
     34 F   1 H     5.838526457950E-02 -3.371316661093E-01 -4.449704511619E-01
     35 F   1 H    -3.371316661093E-01 -4.449704511619E-01  5.838526457950E-02
     36 F   1 H    -1.078387850526E-01  3.371316661093E-01  3.955169306888E-01
     37 T   1 H     4.488732216674E-01  2.372929014317E-01 -4.543975910279E-01
     38 T   1 H    -3.083095075405E-01 -9.672918730477E-02  4.543975910279E-01
     39 F   1 H    -4.488732216674E-01  9.672918730477E-02 -2.115803202357E-01
     40 F   1 H     3.083095075405E-01 -2.372929014317E-01  2.115803202357E-01
     41 T   1 H    -4.543975910279E-01  4.488732216674E-01  2.372929014317E-01
     42 T   1 H     2.372929014317E-01 -4.543975910279E-01  4.488732216674E-01
     43 T   1 H     2.115803202357E-01  3.083095075405E-01 -2.372929014317E-01
     44 T   1 H    -9.672918730477E-02  4.543975910279E-01 -3.083095075405E-01
     45 F   1 H     4.543975910279E-01 -3.083095075405E-01 -9.672918730477E-02
     46 F   1 H     9.672918730477E-02 -2.115803202357E-01 -4.488732216674E-01
     47 F   1 H    -2.115803202357E-01 -4.488732216674E-01  9.672918730477E-02
     48 F   1 H    -2.372929014317E-01  2.115803202357E-01  3.083095075405E-01
     49 T   1 H    -4.916192983392E-01  1.997720257597E-01  4.618805987814E-01
     50 T   1 H    -2.621085730217E-01  4.650010287942E-02 -4.618805987814E-01
     51 F   1 H     4.916192983392E-01 -4.650010287942E-02 -3.086086759011E-01
     52 F   1 H     2.621085730217E-01 -1.997720257597E-01  3.086086759011E-01
     53 T   1 H     4.618805987814E-01 -4.916192983392E-01  1.997720257597E-01
     54 T   1 H     1.997720257597E-01  4.618805987814E-01 -4.916192983392E-01
     55 T   1 H     3.086086759011E-01  2.621085730217E-01 -1.997720257597E-01
     56 T   1 H     4.650010287942E-02 -4.618805987814E-01 -2.621085730217E-01
     57 F   1 H    -4.618805987814E-01 -2.621085730217E-01  4.650010287942E-02
     58 F   1 H    -4.650010287942E-02 -3.086086759011E-01  4.916192983392E-01
     59 F   1 H    -3.086086759011E-01  4.916192983392E-01 -4.650010287942E-02
     60 F   1 H    -1.997720257597E-01  3.086086759011E-01  2.621085730217E-01
     61 T 230 ZN   -2.763252848868E-01  2.236747151132E-01  5.000000000000E-01
     62 F 230 ZN    2.763252848868E-01 -2.236747151132E-01  5.000000000000E-01
     63 T 230 ZN   -5.000000000000E-01 -2.763252848868E-01  2.236747151132E-01
     64 T 230 ZN    2.236747151132E-01  5.000000000000E-01 -2.763252848868E-01
     65 T 230 ZN   -5.000000000000E-01  2.763252848868E-01 -2.236747151132E-01
     66 F 230 ZN   -2.236747151132E-01  5.000000000000E-01  2.763252848868E-01
     67 T   6 C    -3.939707158468E-01  2.487802741745E-01 -3.668529095683E-01
     68 T   6 C    -3.843668162572E-01 -2.711780627858E-02  3.668529095683E-01
     69 F   6 C     3.939707158468E-01  2.711780627858E-02 -3.572490099787E-01
     70 F   6 C     3.843668162572E-01 -2.487802741745E-01  3.572490099787E-01
     71 T   6 C    -3.668529095683E-01 -3.939707158468E-01  2.487802741745E-01
     72 T   6 C     2.487802741745E-01 -3.668529095683E-01 -3.939707158468E-01
     73 T   6 C     3.572490099787E-01  3.843668162572E-01 -2.487802741745E-01
     74 T   6 C    -2.711780627858E-02  3.668529095683E-01 -3.843668162572E-01
     75 F   6 C     3.668529095683E-01 -3.843668162572E-01 -2.711780627858E-02
     76 F   6 C     2.711780627858E-02 -3.572490099787E-01  3.939707158468E-01
     77 F   6 C    -3.572490099787E-01  3.939707158468E-01  2.711780627858E-02
     78 F   6 C    -2.487802741745E-01  3.572490099787E-01  3.843668162572E-01
     79 T   6 C    -2.215384155535E-01  3.013029442759E-01 -2.592327183432E-01
     80 T   6 C    -4.394643373809E-01  3.769430278968E-02  2.592327183432E-01
     81 F   6 C     2.215384155535E-01 -3.769430278968E-02 -4.771586401706E-01
     82 F   6 C     4.394643373809E-01 -3.013029442759E-01  4.771586401706E-01
     83 T   6 C    -2.592327183432E-01 -2.215384155535E-01  3.013029442759E-01
     84 T   6 C     3.013029442759E-01 -2.592327183432E-01 -2.215384155535E-01
     85 T   6 C     4.771586401706E-01  4.394643373809E-01 -3.013029442759E-01
     86 T   6 C     3.769430278968E-02  2.592327183432E-01 -4.394643373809E-01
     87 F   6 C     2.592327183432E-01 -4.394643373809E-01  3.769430278968E-02
     88 F   6 C    -3.769430278968E-02 -4.771586401706E-01  2.215384155535E-01
     89 F   6 C    -4.771586401706E-01  2.215384155535E-01 -3.769430278968E-02
     90 F   6 C    -3.013029442759E-01  4.771586401706E-01  4.394643373809E-01
     91 T   6 C     4.960613603305E-01  1.957836996227E-01 -4.697507111585E-01
     92 T   6 C    -3.344655892188E-01 -3.418792851098E-02  4.697507111585E-01
     93 F   6 C    -4.960613603305E-01  3.418792851098E-02 -3.002776607079E-01
     94 F   6 C     3.344655892188E-01 -1.957836996227E-01  3.002776607079E-01
     95 T   6 C    -4.697507111585E-01  4.960613603305E-01  1.957836996227E-01
     96 T   6 C     1.957836996227E-01 -4.697507111585E-01  4.960613603305E-01
     97 T   6 C     3.002776607079E-01  3.344655892188E-01 -1.957836996227E-01
     98 T   6 C    -3.418792851098E-02  4.697507111585E-01 -3.344655892188E-01
     99 F   6 C     4.697507111585E-01 -3.344655892188E-01 -3.418792851098E-02
    100 F   6 C     3.418792851098E-02 -3.002776607079E-01 -4.960613603305E-01
    101 F   6 C    -3.002776607079E-01 -4.960613603305E-01  3.418792851098E-02
    102 F   6 C    -1.957836996227E-01  3.002776607079E-01  3.344655892188E-01
    103 T   7 N    -3.014952876628E-01  2.545630014934E-01 -3.686202384592E-01
    104 T   7 N    -3.768167600474E-01  6.712495079643E-02  3.686202384592E-01
    105 F   7 N     3.014952876628E-01 -6.712495079643E-02 -4.439417108439E-01
    106 F   7 N     3.768167600474E-01 -2.545630014934E-01  4.439417108439E-01
    107 T   7 N    -3.686202384592E-01 -3.014952876628E-01  2.545630014934E-01
    108 T   7 N     2.545630014934E-01 -3.686202384592E-01 -3.014952876628E-01
    109 T   7 N     4.439417108439E-01  3.768167600474E-01 -2.545630014934E-01
    110 T   7 N     6.712495079643E-02  3.686202384592E-01 -3.768167600474E-01
    111 F   7 N     3.686202384592E-01 -3.768167600474E-01  6.712495079643E-02
    112 F   7 N    -6.712495079643E-02 -4.439417108439E-01  3.014952876628E-01
    113 F   7 N    -4.439417108439E-01  3.014952876628E-01 -6.712495079643E-02
    114 F   7 N    -2.545630014934E-01  4.439417108439E-01  3.768167600474E-01
    115 T   6 C    -2.685005804909E-01  3.230253524486E-01 -1.941686949693E-01
    116 T   6 C    -4.828059525821E-01 -7.433188552161E-02  1.941686949693E-01
    117 F   6 C     2.685005804909E-01  7.433188552161E-02 -4.084740670604E-01
    118 F   6 C     4.828059525821E-01 -3.230253524486E-01  4.084740670604E-01
    119 T   6 C    -1.941686949693E-01 -2.685005804909E-01  3.230253524486E-01
    120 T   6 C     3.230253524486E-01 -1.941686949693E-01 -2.685005804909E-01
    121 T   6 C     4.084740670604E-01  4.828059525821E-01 -3.230253524486E-01
    122 T   6 C    -7.433188552161E-02  1.941686949693E-01 -4.828059525821E-01
    123 F   6 C     1.941686949693E-01 -4.828059525821E-01 -7.433188552161E-02
    124 F   6 C     7.433188552161E-02 -4.084740670604E-01  2.685005804909E-01
    125 F   6 C    -4.084740670604E-01  2.685005804909E-01  7.433188552161E-02
    126 F   6 C    -3.230253524486E-01  4.084740670604E-01  4.828059525821E-01
    127 T   7 N    -3.775448914440E-01  2.901259509917E-01 -2.627728991757E-01
    128 T   7 N    -4.471011498326E-01 -1.147719922683E-01  2.627728991757E-01
    129 F   7 N     3.775448914440E-01  1.147719922683E-01 -3.323291575643E-01
    130 F   7 N     4.471011498326E-01 -2.901259509917E-01  3.323291575643E-01
    131 T   7 N    -2.627728991757E-01 -3.775448914440E-01  2.901259509917E-01
    132 T   7 N     2.901259509917E-01 -2.627728991757E-01 -3.775448914440E-01
    133 T   7 N     3.323291575643E-01  4.471011498326E-01 -2.901259509917E-01
    134 T   7 N    -1.147719922683E-01  2.627728991757E-01 -4.471011498326E-01
    135 F   7 N     2.627728991757E-01 -4.471011498326E-01 -1.147719922683E-01
    136 F   7 N     1.147719922683E-01 -3.323291575643E-01  3.775448914440E-01
    137 F   7 N    -3.323291575643E-01  3.775448914440E-01  1.147719922683E-01
    138 F   7 N    -2.901259509917E-01  3.323291575643E-01  4.471011498326E-01

 TRANSFORMATION MATRIX PRIMITIVE-CRYSTALLOGRAPHIC CELL
  0.0000  1.0000  1.0000  1.0000  0.0000  1.0000  1.0000  1.0000  0.0000

 *******************************************************************************
 CRYSTALLOGRAPHIC CELL (VOLUME=       4850.21482353)
         A              B              C           ALPHA      BETA       GAMMA 
    16.92727273    16.92727273    16.92727273    90.000000  90.000000  90.000000

 COORDINATES IN THE CRYSTALLOGRAPHIC CELL
     ATOM                 X/A                 Y/B                 Z/C    
 *******************************************************************************
      1 T   1 H     1.082323599601E-01 -3.450041863854E-01  2.067501837531E-01
      2 T   1 H    -1.082323599601E-01  3.450041863854E-01  2.067501837531E-01
      3 F   1 H     1.082323599601E-01  3.450041863854E-01 -2.067501837531E-01
      4 F   1 H    -1.082323599601E-01 -3.450041863854E-01 -2.067501837531E-01
      5 T   1 H     2.067501837531E-01  1.082323599601E-01 -3.450041863854E-01
      6 T   1 H    -3.450041863854E-01  2.067501837531E-01  1.082323599601E-01
      7 T   1 H    -2.067501837531E-01 -1.082323599601E-01 -3.450041863854E-01
      8 T   1 H     3.450041863854E-01  2.067501837531E-01 -1.082323599601E-01
      9 F   1 H     2.067501837531E-01 -1.082323599601E-01  3.450041863854E-01
     10 F   1 H     3.450041863854E-01 -2.067501837531E-01  1.082323599601E-01
     11 F   1 H    -2.067501837531E-01  1.082323599601E-01  3.450041863854E-01
     12 F   1 H    -3.450041863854E-01 -2.067501837531E-01 -1.082323599601E-01
     13 T   1 H     2.435223730390E-01 -3.484277244816E-01  1.154222048978E-01
     14 T   1 H    -2.435223730390E-01  3.484277244816E-01  1.154222048978E-01
     15 F   1 H     2.435223730390E-01  3.484277244816E-01 -1.154222048978E-01
     16 F   1 H    -2.435223730390E-01 -3.484277244816E-01 -1.154222048978E-01
     17 T   1 H     1.154222048978E-01  2.435223730390E-01 -3.484277244816E-01
     18 T   1 H    -3.484277244816E-01  1.154222048978E-01  2.435223730390E-01
     19 T   1 H    -1.154222048978E-01 -2.435223730390E-01 -3.484277244816E-01
     20 T   1 H     3.484277244816E-01  1.154222048978E-01 -2.435223730390E-01
     21 F   1 H     1.154222048978E-01 -2.435223730390E-01  3.484277244816E-01
     22 F   1 H     3.484277244816E-01 -1.154222048978E-01  2.435223730390E-01
     23 F   1 H    -1.154222048978E-01  2.435223730390E-01  3.484277244816E-01
     24 F   1 H    -3.484277244816E-01 -1.154222048978E-01 -2.435223730390E-01
     25 T   1 H     8.311202481607E-02  4.202436909253E-01  2.472676023657E-02
     26 T   1 H    -8.311202481607E-02 -4.202436909253E-01  2.472676023657E-02
     27 F   1 H     8.311202481607E-02 -4.202436909253E-01 -2.472676023657E-02
     28 F   1 H    -8.311202481607E-02  4.202436909253E-01 -2.472676023657E-02
     29 T   1 H     2.472676023657E-02  8.311202481607E-02  4.202436909253E-01
     30 T   1 H     4.202436909253E-01  2.472676023657E-02  8.311202481607E-02
     31 T   1 H    -2.472676023657E-02 -8.311202481607E-02  4.202436909253E-01
     32 T   1 H    -4.202436909253E-01  2.472676023657E-02 -8.311202481607E-02
     33 F   1 H     2.472676023657E-02 -8.311202481607E-02 -4.202436909253E-01
     34 F   1 H    -4.202436909253E-01 -2.472676023657E-02  8.311202481607E-02
     35 F   1 H    -2.472676023657E-02  8.311202481607E-02 -4.202436909253E-01
     36 F   1 H     4.202436909253E-01 -2.472676023657E-02 -8.311202481607E-02
     37 T   1 H     1.670110443682E-01  3.785913646039E-01  7.028185706345E-02
     38 T   1 H    -1.670110443682E-01 -3.785913646039E-01  7.028185706345E-02
     39 F   1 H     1.670110443682E-01 -3.785913646039E-01 -7.028185706345E-02
     40 F   1 H    -1.670110443682E-01  3.785913646039E-01 -7.028185706345E-02
     41 T   1 H     7.028185706345E-02  1.670110443682E-01  3.785913646039E-01
     42 T   1 H     3.785913646039E-01  7.028185706345E-02  1.670110443682E-01
     43 T   1 H    -7.028185706345E-02 -1.670110443682E-01  3.785913646039E-01
     44 T   1 H    -3.785913646039E-01  7.028185706345E-02 -1.670110443682E-01
     45 F   1 H     7.028185706345E-02 -1.670110443682E-01 -3.785913646039E-01
     46 F   1 H    -3.785913646039E-01 -7.028185706345E-02  1.670110443682E-01
     47 F   1 H    -7.028185706345E-02  1.670110443682E-01 -3.785913646039E-01
     48 F   1 H     3.785913646039E-01 -7.028185706345E-02 -1.670110443682E-01
     49 T   1 H     7.663596144017E-02  3.852446373412E-01  1.231360643196E-01
     50 T   1 H    -7.663596144017E-02 -3.852446373412E-01  1.231360643196E-01
     51 F   1 H     7.663596144017E-02 -3.852446373412E-01 -1.231360643196E-01
     52 F   1 H    -7.663596144017E-02  3.852446373412E-01 -1.231360643196E-01
     53 T   1 H     1.231360643196E-01  7.663596144017E-02  3.852446373412E-01
     54 T   1 H     3.852446373412E-01  1.231360643196E-01  7.663596144017E-02
     55 T   1 H    -1.231360643196E-01 -7.663596144017E-02  3.852446373412E-01
     56 T   1 H    -3.852446373412E-01  1.231360643196E-01 -7.663596144017E-02
     57 F   1 H     1.231360643196E-01 -7.663596144017E-02 -3.852446373412E-01
     58 F   1 H    -3.852446373412E-01 -1.231360643196E-01  7.663596144017E-02
     59 F   1 H    -1.231360643196E-01  7.663596144017E-02 -3.852446373412E-01
     60 F   1 H     3.852446373412E-01 -1.231360643196E-01 -7.663596144017E-02
     61 T 230 ZN   -5.000000000000E-01  0.000000000000E+00 -2.763252848868E-01
     62 F 230 ZN   -5.000000000000E-01 -5.553213256861E-17  2.763252848868E-01
     63 T 230 ZN   -2.763252848868E-01  5.000000000000E-01  1.388303314215E-17
     64 T 230 ZN   -2.776606628430E-17 -2.763252848868E-01  5.000000000000E-01
     65 T 230 ZN    2.763252848868E-01 -5.000000000000E-01 -4.164909942645E-17
     66 F 230 ZN    5.553213256861E-17  2.763252848868E-01  5.000000000000E-01
     67 T   6 C     1.379490402265E-01  4.951980502052E-01  1.108312339480E-01
     68 T   6 C    -1.379490402265E-01 -4.951980502052E-01  1.108312339480E-01
     69 F   6 C     1.379490402265E-01 -4.951980502052E-01 -1.108312339480E-01
     70 F   6 C    -1.379490402265E-01  4.951980502052E-01 -1.108312339480E-01
     71 T   6 C     1.108312339480E-01  1.379490402265E-01  4.951980502052E-01
     72 T   6 C     4.951980502052E-01  1.108312339480E-01  1.379490402265E-01
     73 T   6 C    -1.108312339480E-01 -1.379490402265E-01  4.951980502052E-01
     74 T   6 C    -4.951980502052E-01  1.108312339480E-01 -1.379490402265E-01
     75 F   6 C     1.108312339480E-01 -1.379490402265E-01 -4.951980502052E-01
     76 F   6 C    -4.951980502052E-01 -1.108312339480E-01  1.379490402265E-01
     77 F   6 C    -1.108312339480E-01  1.379490402265E-01 -4.951980502052E-01
     78 F   6 C     4.951980502052E-01 -1.108312339480E-01 -1.379490402265E-01
     79 T   6 C     1.318043207431E-01 -3.910370390863E-01  1.694986235328E-01
     80 T   6 C    -1.318043207431E-01  3.910370390863E-01  1.694986235328E-01
     81 F   6 C     1.318043207431E-01  3.910370390863E-01 -1.694986235328E-01
     82 F   6 C    -1.318043207431E-01 -3.910370390863E-01 -1.694986235328E-01
     83 T   6 C     1.694986235328E-01  1.318043207431E-01 -3.910370390863E-01
     84 T   6 C    -3.910370390863E-01  1.694986235328E-01  1.318043207431E-01
     85 T   6 C    -1.694986235328E-01 -1.318043207431E-01 -3.910370390863E-01
     86 T   6 C     3.910370390863E-01  1.694986235328E-01 -1.318043207431E-01
     87 F   6 C     1.694986235328E-01 -1.318043207431E-01  3.910370390863E-01
     88 F   6 C     3.910370390863E-01 -1.694986235328E-01  1.318043207431E-01
     89 F   6 C    -1.694986235328E-01  1.318043207431E-01  3.910370390863E-01
     90 F   6 C    -3.910370390863E-01 -1.694986235328E-01 -1.318043207431E-01
     91 T   6 C     1.149858140668E-01  4.152634747747E-01  8.079788555584E-02
     92 T   6 C    -1.149858140668E-01 -4.152634747747E-01  8.079788555584E-02
     93 F   6 C     1.149858140668E-01 -4.152634747747E-01 -8.079788555584E-02
     94 F   6 C    -1.149858140668E-01  4.152634747747E-01 -8.079788555584E-02
     95 T   6 C     8.079788555584E-02  1.149858140668E-01  4.152634747747E-01
     96 T   6 C     4.152634747747E-01  8.079788555584E-02  1.149858140668E-01
     97 T   6 C    -8.079788555584E-02 -1.149858140668E-01  4.152634747747E-01
     98 T   6 C    -4.152634747747E-01  8.079788555584E-02 -1.149858140668E-01
     99 F   6 C     8.079788555584E-02 -1.149858140668E-01 -4.152634747747E-01
    100 F   6 C    -4.152634747747E-01 -8.079788555584E-02  1.149858140668E-01
    101 F   6 C    -8.079788555584E-02  1.149858140668E-01 -4.152634747747E-01
    102 F   6 C     4.152634747747E-01 -8.079788555584E-02 -1.149858140668E-01
    103 T   7 N     9.371902534848E-02 -4.623392638077E-01  1.608439761449E-01
    104 T   7 N    -9.371902534848E-02  4.623392638077E-01  1.608439761449E-01
    105 F   7 N     9.371902534848E-02  4.623392638077E-01 -1.608439761449E-01
    106 F   7 N    -9.371902534848E-02 -4.623392638077E-01 -1.608439761449E-01
    107 T   7 N     1.608439761449E-01  9.371902534848E-02 -4.623392638077E-01
    108 T   7 N    -4.623392638077E-01  1.608439761449E-01  9.371902534848E-02
    109 T   7 N    -1.608439761449E-01 -9.371902534848E-02 -4.623392638077E-01
    110 T   7 N     4.623392638077E-01  1.608439761449E-01 -9.371902534848E-02
    111 F   7 N     1.608439761449E-01 -9.371902534848E-02  4.623392638077E-01
    112 F   7 N     4.623392638077E-01 -1.608439761449E-01  9.371902534848E-02
    113 F   7 N    -1.608439761449E-01  9.371902534848E-02  4.623392638077E-01
    114 F   7 N    -4.623392638077E-01 -1.608439761449E-01 -9.371902534848E-02
    115 T   6 C     1.986786189851E-01 -3.928473139544E-01  1.243467334635E-01
    116 T   6 C    -1.986786189851E-01  3.928473139544E-01  1.243467334635E-01
    117 F   6 C     1.986786189851E-01  3.928473139544E-01 -1.243467334635E-01
    118 F   6 C    -1.986786189851E-01 -3.928473139544E-01 -1.243467334635E-01
    119 T   6 C     1.243467334635E-01  1.986786189851E-01 -3.928473139544E-01
    120 T   6 C    -3.928473139544E-01  1.243467334635E-01  1.986786189851E-01
    121 T   6 C    -1.243467334635E-01 -1.986786189851E-01 -3.928473139544E-01
    122 T   6 C     3.928473139544E-01  1.243467334635E-01 -1.986786189851E-01
    123 F   6 C     1.243467334635E-01 -1.986786189851E-01  3.928473139544E-01
    124 F   6 C     3.928473139544E-01 -1.243467334635E-01  1.986786189851E-01
    125 F   6 C    -1.243467334635E-01  1.986786189851E-01  3.928473139544E-01
    126 F   6 C    -3.928473139544E-01 -1.243467334635E-01 -1.986786189851E-01
    127 T   7 N     2.024489716300E-01 -4.652218708057E-01  8.767697936170E-02
    128 T   7 N    -2.024489716300E-01  4.652218708057E-01  8.767697936170E-02
    129 F   7 N     2.024489716300E-01  4.652218708057E-01 -8.767697936170E-02
    130 F   7 N    -2.024489716300E-01 -4.652218708057E-01 -8.767697936170E-02
    131 T   7 N     8.767697936170E-02  2.024489716300E-01 -4.652218708057E-01
    132 T   7 N    -4.652218708057E-01  8.767697936170E-02  2.024489716300E-01
    133 T   7 N    -8.767697936170E-02 -2.024489716300E-01 -4.652218708057E-01
    134 T   7 N     4.652218708057E-01  8.767697936170E-02 -2.024489716300E-01
    135 F   7 N     8.767697936170E-02 -2.024489716300E-01  4.652218708057E-01
    136 F   7 N     4.652218708057E-01 -8.767697936170E-02  2.024489716300E-01
    137 F   7 N    -8.767697936170E-02  2.024489716300E-01  4.652218708057E-01
    138 F   7 N    -4.652218708057E-01 -8.767697936170E-02 -2.024489716300E-01

 T = ATOM BELONGING TO THE ASYMMETRIC UNIT

 *******************************************************************************
 * CELL DEFORMATION
 *******************************************************************************

    ELASTIC STRAIN MATRIX (ADIMENSIONAL)

    1    0.0000000000    0.0000000000    0.0000000000
    2    0.0000000000    0.0000000000   -0.0150000000
    3    0.0000000000   -0.0150000000    0.0000000000

 LATTICE PARAMETERS (ANGSTROMS AND DEGREES) OF
 (1) ORIGINAL PRIMITIVE CELL
 (2) ORIGINAL CRYSTALLOGRAPHIC CELL
 (3) DEFORMED PRIMITIVE CELL
 (4) DEFORMED CRYSTALLOGRAPHIC CELL

            A           B           C        ALPHA       BETA        GAMMA         VOL
 (1)   14.659448   14.659448   14.659448  109.471221  109.471221  109.471221 2425.107412
 (2)   16.927273   16.927273   16.927273   90.000000   90.000000   90.000000 4850.214824
 (3)   14.513224   14.806406   14.806406  110.273470  109.472233  109.472233 2424.561763
 (4)   16.927273   16.929177   16.929177   91.718744   90.000000   90.000000 4849.123525

 * CELL DEFORMATION COMPLETE - NO. OF SYMMOPS   2
 *******************************************************************************
 LATTICE PARAMETERS (ANGSTROMS AND DEGREES) - BOHR = 0.5291772083 ANGSTROM
 PRIMITIVE CELL - CENTRING CODE 6/1 VOLUME=  2424.561763 - DENSITY  0.929 g/cm^3
         A              B              C           ALPHA      BETA       GAMMA 
    14.51322390    14.80640554    14.80640554   110.273470 109.472233 109.472233
 *******************************************************************************
 ATOMS IN THE ASYMMETRIC UNIT   70 - ATOMS IN THE UNIT CELL:  138
     ATOM                 X/A                 Y/B                 Z/C    
 *******************************************************************************
      1 T   1 H    -1.382540026323E-01  3.149825437132E-01 -2.367718264253E-01
      2 T   1 H    -4.482456298615E-01  9.851782379297E-02  2.367718264253E-01
      3 F   1 H     1.382540026323E-01 -9.851782379297E-02  4.532365463455E-01
      4 F   1 H     4.482456298615E-01 -3.149825437132E-01 -4.532365463455E-01
      5 T   1 H    -2.367718264253E-01 -1.382540026323E-01  3.149825437132E-01
      6 T   1 H     3.149825437132E-01 -2.367718264253E-01 -1.382540026323E-01
      7 T   1 H    -4.532365463455E-01  4.482456298615E-01 -3.149825437132E-01
      8 T   1 H     9.851782379297E-02  2.367718264253E-01 -4.482456298615E-01
      9 F   1 H     2.367718264253E-01 -4.482456298615E-01  9.851782379297E-02
     10 F   1 H    -9.851782379297E-02  4.532365463455E-01  1.382540026323E-01
     11 F   1 H     4.532365463455E-01  1.382540026323E-01 -9.851782379297E-02
     12 F   1 H    -3.149825437132E-01 -4.532365463455E-01  4.482456298615E-01
     13 T   1 H    -2.330055195838E-01  3.589445779368E-01 -1.049053514425E-01
     14 T   1 H     4.638499293793E-01 -1.281001681412E-01  1.049053514425E-01
     15 F   1 H     2.330055195838E-01  1.281001681412E-01 -4.080499024794E-01
     16 F   1 H    -4.638499293793E-01 -3.589445779368E-01  4.080499024794E-01
     17 T   1 H    -1.049053514425E-01 -2.330055195838E-01  3.589445779368E-01
     18 T   1 H     3.589445779368E-01 -1.049053514425E-01 -2.330055195838E-01
     19 T   1 H     4.080499024794E-01 -4.638499293793E-01 -3.589445779368E-01
     20 T   1 H    -1.281001681412E-01  1.049053514425E-01  4.638499293793E-01
     21 F   1 H     1.049053514425E-01  4.638499293793E-01 -1.281001681412E-01
     22 F   1 H     1.281001681412E-01 -4.080499024794E-01  2.330055195838E-01
     23 F   1 H    -4.080499024794E-01  2.330055195838E-01  1.281001681412E-01
     24 F   1 H    -3.589445779368E-01  4.080499024794E-01 -4.638499293793E-01
     25 T   1 H     4.449704511619E-01  1.078387850526E-01 -4.966442842586E-01
     26 T   1 H    -3.955169306888E-01 -5.838526457950E-02  4.966442842586E-01
     27 F   1 H    -4.449704511619E-01  5.838526457950E-02 -3.371316661093E-01
     28 F   1 H     3.955169306888E-01 -1.078387850526E-01  3.371316661093E-01
     29 T   1 H    -4.966442842586E-01  4.449704511619E-01  1.078387850526E-01
     30 T   1 H     1.078387850526E-01 -4.966442842586E-01  4.449704511619E-01
     31 T   1 H     3.371316661093E-01  3.955169306888E-01 -1.078387850526E-01
     32 T   1 H    -5.838526457950E-02  4.966442842586E-01 -3.955169306888E-01
     33 F   1 H     4.966442842586E-01 -3.955169306888E-01 -5.838526457950E-02
     34 F   1 H     5.838526457950E-02 -3.371316661093E-01 -4.449704511619E-01
     35 F   1 H    -3.371316661093E-01 -4.449704511619E-01  5.838526457950E-02
     36 F   1 H    -1.078387850526E-01  3.371316661093E-01  3.955169306888E-01
     37 T   1 H     4.488732216674E-01  2.372929014317E-01 -4.543975910279E-01
     38 T   1 H    -3.083095075405E-01 -9.672918730477E-02  4.543975910279E-01
     39 F   1 H    -4.488732216674E-01  9.672918730477E-02 -2.115803202357E-01
     40 F   1 H     3.083095075405E-01 -2.372929014317E-01  2.115803202357E-01
     41 T   1 H    -4.543975910279E-01  4.488732216674E-01  2.372929014317E-01
     42 T   1 H     2.372929014317E-01 -4.543975910279E-01  4.488732216674E-01
     43 T   1 H     2.115803202357E-01  3.083095075405E-01 -2.372929014317E-01
     44 T   1 H    -9.672918730477E-02  4.543975910279E-01 -3.083095075405E-01
     45 F   1 H     4.543975910279E-01 -3.083095075405E-01 -9.672918730477E-02
     46 F   1 H     9.672918730477E-02 -2.115803202357E-01 -4.488732216674E-01
     47 F   1 H    -2.115803202357E-01 -4.488732216674E-01  9.672918730477E-02
     48 F   1 H    -2.372929014317E-01  2.115803202357E-01  3.083095075405E-01
     49 T   1 H    -4.916192983392E-01  1.997720257597E-01  4.618805987814E-01
     50 T   1 H    -2.621085730217E-01  4.650010287942E-02 -4.618805987814E-01
     51 F   1 H     4.916192983392E-01 -4.650010287942E-02 -3.086086759011E-01
     52 F   1 H     2.621085730217E-01 -1.997720257597E-01  3.086086759011E-01
     53 T   1 H     4.618805987814E-01 -4.916192983392E-01  1.997720257597E-01
     54 T   1 H     1.997720257597E-01  4.618805987814E-01 -4.916192983392E-01
     55 T   1 H     3.086086759011E-01  2.621085730217E-01 -1.997720257597E-01
     56 T   1 H     4.650010287942E-02 -4.618805987814E-01 -2.621085730217E-01
     57 F   1 H    -4.618805987814E-01 -2.621085730217E-01  4.650010287942E-02
     58 F   1 H    -4.650010287942E-02 -3.086086759011E-01  4.916192983392E-01
     59 F   1 H    -3.086086759011E-01  4.916192983392E-01 -4.650010287942E-02
     60 F   1 H    -1.997720257597E-01  3.086086759011E-01  2.621085730217E-01
     61 T 230 ZN   -2.763252848868E-01  2.236747151132E-01  5.000000000000E-01
     62 F 230 ZN    2.763252848868E-01 -2.236747151132E-01  5.000000000000E-01
     63 T 230 ZN   -5.000000000000E-01 -2.763252848868E-01  2.236747151132E-01
     64 T 230 ZN    2.236747151132E-01  5.000000000000E-01 -2.763252848868E-01
     65 T 230 ZN   -5.000000000000E-01  2.763252848868E-01 -2.236747151132E-01
     66 F 230 ZN   -2.236747151132E-01  5.000000000000E-01  2.763252848868E-01
     67 T   6 C    -3.939707158468E-01  2.487802741745E-01 -3.668529095683E-01
     68 T   6 C    -3.843668162572E-01 -2.711780627858E-02  3.668529095683E-01
     69 F   6 C     3.939707158468E-01  2.711780627858E-02 -3.572490099787E-01
     70 F   6 C     3.843668162572E-01 -2.487802741745E-01  3.572490099787E-01
     71 T   6 C    -3.668529095683E-01 -3.939707158468E-01  2.487802741745E-01
     72 T   6 C     2.487802741745E-01 -3.668529095683E-01 -3.939707158468E-01
     73 T   6 C     3.572490099787E-01  3.843668162572E-01 -2.487802741745E-01
     74 T   6 C    -2.711780627858E-02  3.668529095683E-01 -3.843668162572E-01
     75 F   6 C     3.668529095683E-01 -3.843668162572E-01 -2.711780627858E-02
     76 F   6 C     2.711780627858E-02 -3.572490099787E-01  3.939707158468E-01
     77 F   6 C    -3.572490099787E-01  3.939707158468E-01  2.711780627858E-02
     78 F   6 C    -2.487802741745E-01  3.572490099787E-01  3.843668162572E-01
     79 T   6 C    -2.215384155535E-01  3.013029442759E-01 -2.592327183432E-01
     80 T   6 C    -4.394643373809E-01  3.769430278968E-02  2.592327183432E-01
     81 F   6 C     2.215384155535E-01 -3.769430278968E-02 -4.771586401706E-01
     82 F   6 C     4.394643373809E-01 -3.013029442759E-01  4.771586401706E-01
     83 T   6 C    -2.592327183432E-01 -2.215384155535E-01  3.013029442759E-01
     84 T   6 C     3.013029442759E-01 -2.592327183432E-01 -2.215384155535E-01
     85 T   6 C     4.771586401706E-01  4.394643373809E-01 -3.013029442759E-01
     86 T   6 C     3.769430278968E-02  2.592327183432E-01 -4.394643373809E-01
     87 F   6 C     2.592327183432E-01 -4.394643373809E-01  3.769430278968E-02
     88 F   6 C    -3.769430278968E-02 -4.771586401706E-01  2.215384155535E-01
     89 F   6 C    -4.771586401706E-01  2.215384155535E-01 -3.769430278968E-02
     90 F   6 C    -3.013029442759E-01  4.771586401706E-01  4.394643373809E-01
     91 T   6 C     4.960613603305E-01  1.957836996227E-01 -4.697507111585E-01
     92 T   6 C    -3.344655892188E-01 -3.418792851098E-02  4.697507111585E-01
     93 F   6 C    -4.960613603305E-01  3.418792851098E-02 -3.002776607079E-01
     94 F   6 C     3.344655892188E-01 -1.957836996227E-01  3.002776607079E-01
     95 T   6 C    -4.697507111585E-01  4.960613603305E-01  1.957836996227E-01
     96 T   6 C     1.957836996227E-01 -4.697507111585E-01  4.960613603305E-01
     97 T   6 C     3.002776607079E-01  3.344655892188E-01 -1.957836996227E-01
     98 T   6 C    -3.418792851098E-02  4.697507111585E-01 -3.344655892188E-01
     99 F   6 C     4.697507111585E-01 -3.344655892188E-01 -3.418792851098E-02
    100 F   6 C     3.418792851098E-02 -3.002776607079E-01 -4.960613603305E-01
    101 F   6 C    -3.002776607079E-01 -4.960613603305E-01  3.418792851098E-02
    102 F   6 C    -1.957836996227E-01  3.002776607079E-01  3.344655892188E-01
    103 T   7 N    -3.014952876628E-01  2.545630014934E-01 -3.686202384592E-01
    104 T   7 N    -3.768167600474E-01  6.712495079643E-02  3.686202384592E-01
    105 F   7 N     3.014952876628E-01 -6.712495079643E-02 -4.439417108439E-01
    106 F   7 N     3.768167600474E-01 -2.545630014934E-01  4.439417108439E-01
    107 T   7 N    -3.686202384592E-01 -3.014952876628E-01  2.545630014934E-01
    108 T   7 N     2.545630014934E-01 -3.686202384592E-01 -3.014952876628E-01
    109 T   7 N     4.439417108439E-01  3.768167600474E-01 -2.545630014934E-01
    110 T   7 N     6.712495079643E-02  3.686202384592E-01 -3.768167600474E-01
    111 F   7 N     3.686202384592E-01 -3.768167600474E-01  6.712495079643E-02
    112 F   7 N    -6.712495079643E-02 -4.439417108439E-01  3.014952876628E-01
    113 F   7 N    -4.439417108439E-01  3.014952876628E-01 -6.712495079643E-02
    114 F   7 N    -2.545630014934E-01  4.439417108439E-01  3.768167600474E-01
    115 T   6 C    -2.685005804909E-01  3.230253524486E-01 -1.941686949693E-01
    116 T   6 C    -4.828059525821E-01 -7.433188552161E-02  1.941686949693E-01
    117 F   6 C     2.685005804909E-01  7.433188552161E-02 -4.084740670604E-01
    118 F   6 C     4.828059525821E-01 -3.230253524486E-01  4.084740670604E-01
    119 T   6 C    -1.941686949693E-01 -2.685005804909E-01  3.230253524486E-01
    120 T   6 C     3.230253524486E-01 -1.941686949693E-01 -2.685005804909E-01
    121 T   6 C     4.084740670604E-01  4.828059525821E-01 -3.230253524486E-01
    122 T   6 C    -7.433188552161E-02  1.941686949693E-01 -4.828059525821E-01
    123 F   6 C     1.941686949693E-01 -4.828059525821E-01 -7.433188552161E-02
    124 F   6 C     7.433188552161E-02 -4.084740670604E-01  2.685005804909E-01
    125 F   6 C    -4.084740670604E-01  2.685005804909E-01  7.433188552161E-02
    126 F   6 C    -3.230253524486E-01  4.084740670604E-01  4.828059525821E-01
    127 T   7 N    -3.775448914440E-01  2.901259509917E-01 -2.627728991757E-01
    128 T   7 N    -4.471011498326E-01 -1.147719922683E-01  2.627728991757E-01
    129 F   7 N     3.775448914440E-01  1.147719922683E-01 -3.323291575643E-01
    130 F   7 N     4.471011498326E-01 -2.901259509917E-01  3.323291575643E-01
    131 T   7 N    -2.627728991757E-01 -3.775448914440E-01  2.901259509917E-01
    132 T   7 N     2.901259509917E-01 -2.627728991757E-01 -3.775448914440E-01
    133 T   7 N     3.323291575643E-01  4.471011498326E-01 -2.901259509917E-01
    134 T   7 N    -1.147719922683E-01  2.627728991757E-01 -4.471011498326E-01
    135 F   7 N     2.627728991757E-01 -4.471011498326E-01 -1.147719922683E-01
    136 F   7 N     1.147719922683E-01 -3.323291575643E-01  3.775448914440E-01
    137 F   7 N    -3.323291575643E-01  3.775448914440E-01  1.147719922683E-01
    138 F   7 N    -2.901259509917E-01  3.323291575643E-01  4.471011498326E-01

 TRANSFORMATION MATRIX PRIMITIVE-CRYSTALLOGRAPHIC CELL
  0.0000  1.0000  1.0000  1.0000  0.0000  1.0000  1.0000  1.0000  0.0000

 *******************************************************************************
 CRYSTALLOGRAPHIC CELL (VOLUME=       4849.12352519)
         A              B              C           ALPHA      BETA       GAMMA 
    16.92727273    16.92917694    16.92917694    91.718744  90.000000  90.000000

 COORDINATES IN THE CRYSTALLOGRAPHIC CELL
     ATOM                 X/A                 Y/B                 Z/C    
 *******************************************************************************
      1 T   1 H     1.082323599601E-01 -3.450041863854E-01  2.067501837531E-01
      2 T   1 H    -1.082323599601E-01  3.450041863854E-01  2.067501837531E-01
      3 F   1 H     1.082323599601E-01  3.450041863854E-01 -2.067501837531E-01
      4 F   1 H    -1.082323599601E-01 -3.450041863854E-01 -2.067501837531E-01
      5 T   1 H     2.067501837531E-01  1.082323599601E-01 -3.450041863854E-01
      6 T   1 H    -3.450041863854E-01  2.067501837531E-01  1.082323599601E-01
      7 T   1 H    -2.067501837531E-01 -1.082323599601E-01 -3.450041863854E-01
      8 T   1 H     3.450041863854E-01  2.067501837531E-01 -1.082323599601E-01
      9 F   1 H     2.067501837531E-01 -1.082323599601E-01  3.450041863854E-01
     10 F   1 H     3.450041863854E-01 -2.067501837531E-01  1.082323599601E-01
     11 F   1 H    -2.067501837531E-01  1.082323599601E-01  3.450041863854E-01
     12 F   1 H    -3.450041863854E-01 -2.067501837531E-01 -1.082323599601E-01
     13 T   1 H     2.435223730390E-01 -3.484277244816E-01  1.154222048978E-01
     14 T   1 H    -2.435223730390E-01  3.484277244816E-01  1.154222048978E-01
     15 F   1 H     2.435223730390E-01  3.484277244816E-01 -1.154222048978E-01
     16 F   1 H    -2.435223730390E-01 -3.484277244816E-01 -1.154222048978E-01
     17 T   1 H     1.154222048978E-01  2.435223730390E-01 -3.484277244816E-01
     18 T   1 H    -3.484277244816E-01  1.154222048978E-01  2.435223730390E-01
     19 T   1 H    -1.154222048978E-01 -2.435223730390E-01 -3.484277244816E-01
     20 T   1 H     3.484277244816E-01  1.154222048978E-01 -2.435223730390E-01
     21 F   1 H     1.154222048978E-01 -2.435223730390E-01  3.484277244816E-01
     22 F   1 H     3.484277244816E-01 -1.154222048978E-01  2.435223730390E-01
     23 F   1 H    -1.154222048978E-01  2.435223730390E-01  3.484277244816E-01
     24 F   1 H    -3.484277244816E-01 -1.154222048978E-01 -2.435223730390E-01
     25 T   1 H     8.311202481607E-02  4.202436909253E-01  2.472676023657E-02
     26 T   1 H    -8.311202481607E-02 -4.202436909253E-01  2.472676023657E-02
     27 F   1 H     8.311202481607E-02 -4.202436909253E-01 -2.472676023657E-02
     28 F   1 H    -8.311202481607E-02  4.202436909253E-01 -2.472676023657E-02
     29 T   1 H     2.472676023657E-02  8.311202481607E-02  4.202436909253E-01
     30 T   1 H     4.202436909253E-01  2.472676023657E-02  8.311202481607E-02
     31 T   1 H    -2.472676023657E-02 -8.311202481607E-02  4.202436909253E-01
     32 T   1 H    -4.202436909253E-01  2.472676023657E-02 -8.311202481607E-02
     33 F   1 H     2.472676023657E-02 -8.311202481607E-02 -4.202436909253E-01
     34 F   1 H    -4.202436909253E-01 -2.472676023657E-02  8.311202481607E-02
     35 F   1 H    -2.472676023657E-02  8.311202481607E-02 -4.202436909253E-01
     36 F   1 H     4.202436909253E-01 -2.472676023657E-02 -8.311202481607E-02
     37 T   1 H     1.670110443682E-01  3.785913646039E-01  7.028185706345E-02
     38 T   1 H    -1.670110443682E-01 -3.785913646039E-01  7.028185706345E-02
     39 F   1 H     1.670110443682E-01 -3.785913646039E-01 -7.028185706345E-02
     40 F   1 H    -1.670110443682E-01  3.785913646039E-01 -7.028185706345E-02
     41 T   1 H     7.028185706345E-02  1.670110443682E-01  3.785913646039E-01
     42 T   1 H     3.785913646039E-01  7.028185706345E-02  1.670110443682E-01
     43 T   1 H    -7.028185706345E-02 -1.670110443682E-01  3.785913646039E-01
     44 T   1 H    -3.785913646039E-01  7.028185706345E-02 -1.670110443682E-01
     45 F   1 H     7.028185706345E-02 -1.670110443682E-01 -3.785913646039E-01
     46 F   1 H    -3.785913646039E-01 -7.028185706345E-02  1.670110443682E-01
     47 F   1 H    -7.028185706345E-02  1.670110443682E-01 -3.785913646039E-01
     48 F   1 H     3.785913646039E-01 -7.028185706345E-02 -1.670110443682E-01
     49 T   1 H     7.663596144017E-02  3.852446373412E-01  1.231360643196E-01
     50 T   1 H    -7.663596144017E-02 -3.852446373412E-01  1.231360643196E-01
     51 F   1 H     7.663596144017E-02 -3.852446373412E-01 -1.231360643196E-01
     52 F   1 H    -7.663596144017E-02  3.852446373412E-01 -1.231360643196E-01
     53 T   1 H     1.231360643196E-01  7.663596144017E-02  3.852446373412E-01
     54 T   1 H     3.852446373412E-01  1.231360643196E-01  7.663596144017E-02
     55 T   1 H    -1.231360643196E-01 -7.663596144017E-02  3.852446373412E-01
     56 T   1 H    -3.852446373412E-01  1.231360643196E-01 -7.663596144017E-02
     57 F   1 H     1.231360643196E-01 -7.663596144017E-02 -3.852446373412E-01
     58 F   1 H    -3.852446373412E-01 -1.231360643196E-01  7.663596144017E-02
     59 F   1 H    -1.231360643196E-01  7.663596144017E-02 -3.852446373412E-01
     60 F   1 H     3.852446373412E-01 -1.231360643196E-01 -7.663596144017E-02
     61 T 230 ZN   -5.000000000000E-01 -2.602085213965E-17 -2.763252848868E-01
     62 F 230 ZN   -5.000000000000E-01 -1.249000902703E-16  2.763252848868E-01
     63 T 230 ZN   -2.763252848868E-01 -5.000000000000E-01  6.245004513517E-17
     64 T 230 ZN   -6.501538909608E-17 -2.763252848868E-01  5.000000000000E-01
     65 T 230 ZN    2.763252848868E-01 -5.000000000000E-01  6.938893903907E-18
     66 F 230 ZN    9.278145538038E-17  2.763252848868E-01 -5.000000000000E-01
     67 T   6 C     1.379490402265E-01  4.951980502052E-01  1.108312339480E-01
     68 T   6 C    -1.379490402265E-01 -4.951980502052E-01  1.108312339480E-01
     69 F   6 C     1.379490402265E-01 -4.951980502052E-01 -1.108312339480E-01
     70 F   6 C    -1.379490402265E-01  4.951980502052E-01 -1.108312339480E-01
     71 T   6 C     1.108312339480E-01  1.379490402265E-01  4.951980502052E-01
     72 T   6 C     4.951980502052E-01  1.108312339480E-01  1.379490402265E-01
     73 T   6 C    -1.108312339480E-01 -1.379490402265E-01  4.951980502052E-01
     74 T   6 C    -4.951980502052E-01  1.108312339480E-01 -1.379490402265E-01
     75 F   6 C     1.108312339480E-01 -1.379490402265E-01 -4.951980502052E-01
     76 F   6 C    -4.951980502052E-01 -1.108312339480E-01  1.379490402265E-01
     77 F   6 C    -1.108312339480E-01  1.379490402265E-01 -4.951980502052E-01
     78 F   6 C     4.951980502052E-01 -1.108312339480E-01 -1.379490402265E-01
     79 T   6 C     1.318043207431E-01 -3.910370390863E-01  1.694986235328E-01
     80 T   6 C    -1.318043207431E-01  3.910370390863E-01  1.694986235328E-01
     81 F   6 C     1.318043207431E-01  3.910370390863E-01 -1.694986235328E-01
     82 F   6 C    -1.318043207431E-01 -3.910370390863E-01 -1.694986235328E-01
     83 T   6 C     1.694986235328E-01  1.318043207431E-01 -3.910370390863E-01
     84 T   6 C    -3.910370390863E-01  1.694986235328E-01  1.318043207431E-01
     85 T   6 C    -1.694986235328E-01 -1.318043207431E-01 -3.910370390863E-01
     86 T   6 C     3.910370390863E-01  1.694986235328E-01 -1.318043207431E-01
     87 F   6 C     1.694986235328E-01 -1.318043207431E-01  3.910370390863E-01
     88 F   6 C     3.910370390863E-01 -1.694986235328E-01  1.318043207431E-01
     89 F   6 C    -1.694986235328E-01  1.318043207431E-01  3.910370390863E-01
     90 F   6 C    -3.910370390863E-01 -1.694986235328E-01 -1.318043207431E-01
     91 T   6 C     1.149858140668E-01  4.152634747747E-01  8.079788555584E-02
     92 T   6 C    -1.149858140668E-01 -4.152634747747E-01  8.079788555584E-02
     93 F   6 C     1.149858140668E-01 -4.152634747747E-01 -8.079788555584E-02
     94 F   6 C    -1.149858140668E-01  4.152634747747E-01 -8.079788555584E-02
     95 T   6 C     8.079788555584E-02  1.149858140668E-01  4.152634747747E-01
     96 T   6 C     4.152634747747E-01  8.079788555584E-02  1.149858140668E-01
     97 T   6 C    -8.079788555584E-02 -1.149858140668E-01  4.152634747747E-01
     98 T   6 C    -4.152634747747E-01  8.079788555584E-02 -1.149858140668E-01
     99 F   6 C     8.079788555584E-02 -1.149858140668E-01 -4.152634747747E-01
    100 F   6 C    -4.152634747747E-01 -8.079788555584E-02  1.149858140668E-01
    101 F   6 C    -8.079788555584E-02  1.149858140668E-01 -4.152634747747E-01
    102 F   6 C     4.152634747747E-01 -8.079788555584E-02 -1.149858140668E-01
    103 T   7 N     9.371902534848E-02 -4.623392638077E-01  1.608439761449E-01
    104 T   7 N    -9.371902534848E-02  4.623392638077E-01  1.608439761449E-01
    105 F   7 N     9.371902534848E-02  4.623392638077E-01 -1.608439761449E-01
    106 F   7 N    -9.371902534848E-02 -4.623392638077E-01 -1.608439761449E-01
    107 T   7 N     1.608439761449E-01  9.371902534848E-02 -4.623392638077E-01
    108 T   7 N    -4.623392638077E-01  1.608439761449E-01  9.371902534848E-02
    109 T   7 N    -1.608439761449E-01 -9.371902534848E-02 -4.623392638077E-01
    110 T   7 N     4.623392638077E-01  1.608439761449E-01 -9.371902534848E-02
    111 F   7 N     1.608439761449E-01 -9.371902534848E-02  4.623392638077E-01
    112 F   7 N     4.623392638077E-01 -1.608439761449E-01  9.371902534848E-02
    113 F   7 N    -1.608439761449E-01  9.371902534848E-02  4.623392638077E-01
    114 F   7 N    -4.623392638077E-01 -1.608439761449E-01 -9.371902534848E-02
    115 T   6 C     1.986786189851E-01 -3.928473139544E-01  1.243467334635E-01
    116 T   6 C    -1.986786189851E-01  3.928473139544E-01  1.243467334635E-01
    117 F   6 C     1.986786189851E-01  3.928473139544E-01 -1.243467334635E-01
    118 F   6 C    -1.986786189851E-01 -3.928473139544E-01 -1.243467334635E-01
    119 T   6 C     1.243467334635E-01  1.986786189851E-01 -3.928473139544E-01
    120 T   6 C    -3.928473139544E-01  1.243467334635E-01  1.986786189851E-01
    121 T   6 C    -1.243467334635E-01 -1.986786189851E-01 -3.928473139544E-01
    122 T   6 C     3.928473139544E-01  1.243467334635E-01 -1.986786189851E-01
    123 F   6 C     1.243467334635E-01 -1.986786189851E-01  3.928473139544E-01
    124 F   6 C     3.928473139544E-01 -1.243467334635E-01  1.986786189851E-01
    125 F   6 C    -1.243467334635E-01  1.986786189851E-01  3.928473139544E-01
    126 F   6 C    -3.928473139544E-01 -1.243467334635E-01 -1.986786189851E-01
    127 T   7 N     2.024489716300E-01 -4.652218708057E-01  8.767697936170E-02
    128 T   7 N    -2.024489716300E-01  4.652218708057E-01  8.767697936170E-02
    129 F   7 N     2.024489716300E-01  4.652218708057E-01 -8.767697936170E-02
    130 F   7 N    -2.024489716300E-01 -4.652218708057E-01 -8.767697936170E-02
    131 T   7 N     8.767697936170E-02  2.024489716300E-01 -4.652218708057E-01
    132 T   7 N    -4.652218708057E-01  8.767697936170E-02  2.024489716300E-01
    133 T   7 N    -8.767697936170E-02 -2.024489716300E-01 -4.652218708057E-01
    134 T   7 N     4.652218708057E-01  8.767697936170E-02 -2.024489716300E-01
    135 F   7 N     8.767697936170E-02 -2.024489716300E-01  4.652218708057E-01
    136 F   7 N     4.652218708057E-01 -8.767697936170E-02  2.024489716300E-01
    137 F   7 N    -8.767697936170E-02  2.024489716300E-01  4.652218708057E-01
    138 F   7 N    -4.652218708057E-01 -8.767697936170E-02 -2.024489716300E-01

 T = ATOM BELONGING TO THE ASYMMETRIC UNIT

 ****    2 SYMMOPS - TRANSLATORS IN FRACTIONAL UNITS
 **** MATRICES AND TRANSLATORS IN THE CRYSTALLOGRAPHIC REFERENCE FRAME
   V INV                    ROTATION MATRICES                   TRANSLATORS
   1   1  1.00  0.00  0.00  0.00  1.00  0.00  0.00  0.00  1.00  0.00  0.00  0.00
   2   2 -1.00  0.00  0.00 -1.00  0.00  1.00 -1.00  1.00 -0.00  0.00  0.00  0.00

 DIRECT LATTICE VECTORS CARTESIAN COMPONENTS (ANGSTROM)
          X                    Y                    Z
  -0.846363636456E+01   0.833668181909E+01   0.833668181909E+01
   0.846363636456E+01  -0.859059091003E+01   0.859059091003E+01
   0.846363636456E+01   0.859059091003E+01  -0.859059091003E+01


 CARTESIAN COORDINATES - PRIMITIVE CELL
 *******************************************************************************
 *      ATOM          X(ANGSTROM)         Y(ANGSTROM)         Z(ANGSTROM)
 *******************************************************************************
    1     1 H     1.832078675161E+00 -5.892475706842E+00  3.587316446519E+00
    2     1 H    -1.832078675161E+00  5.787484204426E+00  3.412117047849E+00
    3     1 H     1.832078675161E+00  5.892475706842E+00 -3.587316446519E+00
    4     1 H    -1.832078675161E+00 -5.787484204426E+00 -3.412117047849E+00
    5     1 H     3.499716747184E+00  1.919678374496E+00 -5.867461135761E+00
    6     1 H    -5.839979955634E+00  3.472235567057E+00  1.779582923953E+00
    7     1 H    -3.499716747184E+00 -1.744478975826E+00 -5.812498775507E+00
    8     1 H     5.839979955634E+00  3.527197927311E+00 -1.884574426369E+00
    9     1 H     3.499716747184E+00 -1.919678374496E+00  5.867461135761E+00
   10     1 H     5.839979955634E+00 -3.527197927311E+00  1.884574426369E+00
   11     1 H    -3.499716747184E+00  1.744478975826E+00  5.812498775507E+00
   12     1 H    -5.839979955634E+00 -3.472235567057E+00 -1.779582923953E+00
   13     1 H     4.122169624074E+00 -5.927237865806E+00  2.042252108081E+00
   14     1 H    -4.122169624074E+00  5.868624371566E+00  1.865314174521E+00
   15     1 H     4.122169624074E+00  5.927237865806E+00 -2.042252108081E+00
   16     1 H    -4.122169624074E+00 -5.868624371566E+00 -1.865314174521E+00
   17     1 H     1.953783141301E+00  4.210638590854E+00 -5.959763663047E+00
   18     1 H    -5.897931118686E+00  1.891950596940E+00  4.092862876954E+00
   19     1 H    -1.953783141301E+00 -4.033700657294E+00 -5.836098574325E+00
   20     1 H     5.897931118686E+00  2.015615685662E+00 -4.151476371194E+00
   21     1 H     1.953783141301E+00 -4.210638590854E+00  5.959763663047E+00
   22     1 H     5.897931118686E+00 -2.015615685662E+00  4.151476371194E+00
   23     1 H    -1.953783141301E+00  4.033700657294E+00  5.836098574325E+00
   24     1 H    -5.897931118686E+00 -1.891950596940E+00 -4.092862876954E+00
   25     1 H     1.406859911131E+00  7.107301219772E+00  3.118529206972E-01
   26     1 H    -1.406859911131E+00 -7.119857918198E+00  5.252603077668E-01
   27     1 H     1.406859911131E+00 -7.107301219772E+00 -3.118529206972E-01
   28     1 H    -1.406859911131E+00  7.119857918198E+00 -5.252603077668E-01
   29     1 H     4.185566142320E-01  1.300156217596E+00  7.092476670318E+00
   30     1 H     7.113579568985E+00  3.974537155650E-01  1.400581561918E+00
   31     1 H    -4.185566142320E-01 -1.513563604666E+00  7.134682467652E+00
   32     1 H    -7.113579568985E+00  4.396595128990E-01 -1.413138260344E+00
   33     1 H     4.185566142320E-01 -1.300156217596E+00 -7.092476670318E+00
   34     1 H    -7.113579568985E+00 -4.396595128990E-01  1.413138260344E+00
   35     1 H    -4.185566142320E-01  1.513563604666E+00 -7.134682467652E+00
   36     1 H     7.113579568985E+00 -3.974537155650E-01 -1.400581561918E+00
   37     1 H     2.827041496796E+00  6.390674079104E+00  1.093552373199E+00
   38     1 H    -2.827041496796E+00 -6.426364483976E+00  1.285807951645E+00
   39     1 H     2.827041496796E+00 -6.390674079104E+00 -1.093552373199E+00
   40     1 H    -2.827041496796E+00  6.426364483976E+00 -1.285807951645E+00
   41     1 H     1.189680162422E+00  2.730913707573E+00  6.366113659088E+00
   42     1 H     6.408519281540E+00  1.147274539970E+00  2.809196294360E+00
   43     1 H    -1.189680162422E+00 -2.923169286019E+00  6.450924903992E+00
   44     1 H    -6.408519281540E+00  1.232085784874E+00 -2.844886699232E+00
   45     1 H     1.189680162422E+00 -2.730913707573E+00 -6.366113659088E+00
   46     1 H    -6.408519281540E+00 -1.232085784874E+00  2.844886699232E+00
   47     1 H    -1.189680162422E+00  2.923169286019E+00 -6.450924903992E+00
   48     1 H     6.408519281540E+00 -1.147274539970E+00 -2.809196294360E+00
   49     1 H     1.297237820156E+00  6.489875677553E+00  1.986540627872E+00
   50     1 H    -1.297237820156E+00 -6.552406409859E+00  2.182174859184E+00
   51     1 H     1.297237820156E+00 -6.489875677553E+00 -1.986540627872E+00
   52     1 H    -1.297237820156E+00  6.552406409859E+00 -2.182174859184E+00
   53     1 H     2.084357743528E+00  1.199420704500E+00  6.501682476404E+00
   54     1 H     6.521141043706E+00  2.064899176226E+00  1.265972454003E+00
   55     1 H    -2.084357743528E+00 -1.395054935812E+00  6.540599611008E+00
   56     1 H    -6.521141043706E+00  2.103816310830E+00 -1.328503186309E+00
   57     1 H     2.084357743528E+00 -1.199420704500E+00 -6.501682476404E+00
   58     1 H    -6.521141043706E+00 -2.103816310830E+00  1.328503186309E+00
   59     1 H    -2.084357743528E+00  1.395054935812E+00 -6.540599611008E+00
   60     1 H     6.521141043706E+00 -2.064899176226E+00 -1.265972454003E+00
   61   230 ZN    8.463636364560E+00  7.016150188845E-02 -4.677433459230E+00
   62   230 ZN    8.463636364560E+00  1.837475890483E-01 -1.224983926989E+01
   63   230 ZN   -4.677433459230E+00  8.463636364560E+00 -1.269545454684E-01
   64   230 ZN   -1.100533222819E-15 -4.804388004698E+00  8.533797866448E+00
   65   230 ZN   -1.224983926989E+01  8.463636364560E+00 -1.269545454684E-01
   66   230 ZN    1.570536999428E-15 -1.237679381536E+01  8.647383953608E+00
   67     6 C     2.335101026635E+00  8.354211392893E+00  1.750335237181E+00
   68     6 C    -2.335101026635E+00 -8.410493508611E+00  2.001805810703E+00
   69     6 C     2.335101026635E+00 -8.354211392893E+00 -1.750335237181E+00
   70     6 C    -2.335101026635E+00  8.410493508611E+00 -2.001805810703E+00
   71     6 C     1.876070523942E+00  2.209365739874E+00  8.347325935352E+00
   72     6 C     8.382352450752E+00  1.841044008542E+00  2.306959968776E+00
   73     6 C    -1.876070523942E+00 -2.460836313396E+00  8.417378966152E+00
   74     6 C    -8.382352450752E+00  1.911097039342E+00 -2.363242084494E+00
   75     6 C     1.876070523942E+00 -2.209365739874E+00 -8.347325935352E+00
   76     6 C    -8.382352450752E+00 -1.911097039342E+00  2.363242084494E+00
   77     6 C    -1.876070523942E+00  2.460836313396E+00 -8.417378966152E+00
   78     6 C     8.382352450752E+00 -1.841044008542E+00 -2.306959968776E+00
   79     6 C     2.231087684095E+00 -6.662227849217E+00  2.968437286867E+00
   80     6 C    -2.231087684095E+00  6.576153366385E+00  2.769861568633E+00
   81     6 C     2.231087684095E+00  6.662227849217E+00 -2.968437286867E+00
   82     6 C    -2.231087684095E+00 -6.576153366385E+00 -2.769861568633E+00
   83     6 C     2.869149427750E+00  2.330375543212E+00 -6.652656923062E+00
   84     6 C    -6.619190607801E+00  2.835683112489E+00  2.188050442679E+00
   85     6 C    -2.869149427750E+00 -2.131799824978E+00 -6.585724292540E+00
   86     6 C     6.619190607801E+00  2.902615743011E+00 -2.274124925511E+00
   87     6 C     2.869149427750E+00 -2.330375543212E+00  6.652656923062E+00
   88     6 C     6.619190607801E+00 -2.902615743011E+00  2.274124925511E+00
   89     6 C    -2.869149427750E+00  2.131799824978E+00  6.585724292540E+00
   90     6 C    -6.619190607801E+00 -2.835683112489E+00 -2.188050442679E+00
   91     6 C     1.946396234689E+00  7.008762774282E+00  1.262248673361E+00
   92     6 C    -1.946396234689E+00 -7.049793409624E+00  1.473127016119E+00
   93     6 C     1.946396234689E+00 -7.008762774282E+00 -1.262248673361E+00
   94     6 C    -1.946396234689E+00  7.049793409624E+00 -1.473127016119E+00
   95     6 C     1.367687844740E+00  1.840957063310E+00  7.000082148433E+00
   96     6 C     7.029278091953E+00  1.338491901220E+00  1.925880917018E+00
   97     6 C    -1.367687844740E+00 -2.051835406068E+00  7.058474035473E+00
   98     6 C    -7.029278091953E+00  1.396883788260E+00 -1.966911552360E+00
   99     6 C     1.367687844740E+00 -1.840957063310E+00 -7.000082148433E+00
  100     6 C    -7.029278091953E+00 -1.396883788260E+00  1.966911552360E+00
  101     6 C    -1.367687844740E+00  2.051835406068E+00 -7.058474035473E+00
  102     6 C     7.029278091953E+00 -1.338491901220E+00 -1.925880917018E+00
  103     7 N     1.586407501981E+00 -7.866982559619E+00  2.840041993219E+00
  104     7 N    -1.586407501981E+00  7.785303064087E+00  2.605257708863E+00
  105     7 N     1.586407501981E+00  7.866982559619E+00 -2.840041993219E+00
  106     7 N    -1.586407501981E+00 -7.785303064087E+00 -2.605257708863E+00
  107     7 N     2.722649851041E+00  1.703799644159E+00 -7.849938924383E+00
  108     7 N    -7.826142811853E+00  2.698853738511E+00  1.545567754215E+00
  109     7 N    -2.722649851041E+00 -1.469015359803E+00 -7.802346699323E+00
  110     7 N     7.826142811853E+00  2.746445963571E+00 -1.627247249747E+00
  111     7 N     2.722649851041E+00 -1.703799644159E+00  7.849938924383E+00
  112     7 N     7.826142811853E+00 -2.746445963571E+00  1.627247249747E+00
  113     7 N    -2.722649851041E+00  1.469015359803E+00  7.802346699323E+00
  114     7 N    -7.826142811853E+00 -2.698853738511E+00 -1.545567754215E+00
  115     6 C     3.363087169006E+00 -6.681406390264E+00  2.204598574675E+00
  116     6 C    -3.363087169006E+00  6.618260858154E+00  2.005103565949E+00
  117     6 C     3.363087169006E+00  6.681406390264E+00 -2.204598574675E+00
  118     6 C    -3.363087169006E+00 -6.618260858154E+00 -2.005103565949E+00
  119     6 C     2.104851070312E+00  3.462834673369E+00 -6.700279931744E+00
  120     6 C    -6.649833624209E+00  2.054404762777E+00  3.331514402951E+00
  121     6 C    -2.104851070312E+00 -3.263339664643E+00 -6.599387316674E+00
  122     6 C     6.649833624209E+00  2.155297377847E+00 -3.394659935061E+00
  123     6 C     2.104851070312E+00 -3.462834673369E+00  6.700279931744E+00
  124     6 C     6.649833624209E+00 -2.155297377847E+00  3.394659935061E+00
  125     6 C    -2.104851070312E+00  3.263339664643E+00  6.599387316674E+00
  126     6 C    -6.649833624209E+00 -2.054404762777E+00 -3.331514402951E+00
  127     7 N     3.426908956511E+00 -7.897199468806E+00  1.602256204021E+00
  128     7 N    -3.426908956511E+00  7.852675504554E+00  1.366008079421E+00
  129     7 N     3.426908956511E+00  7.897199468806E+00 -1.602256204021E+00
  130     7 N    -3.426908956511E+00 -7.852675504554E+00 -1.366008079421E+00
  131     7 N     1.484132141721E+00  3.545033018811E+00 -7.926341121028E+00
  132     7 N    -7.874937486680E+00  1.432728507373E+00  3.404646974385E+00
  133     7 N    -1.484132141721E+00 -3.308784894211E+00 -7.823533852332E+00
  134     7 N     7.874937486680E+00  1.535535776069E+00 -3.449170938637E+00
  135     7 N     1.484132141721E+00 -3.545033018811E+00  7.926341121028E+00
  136     7 N     7.874937486680E+00 -1.535535776069E+00  3.449170938637E+00
  137     7 N    -1.484132141721E+00  3.308784894211E+00  7.823533852332E+00
  138     7 N    -7.874937486680E+00 -1.432728507373E+00 -3.404646974385E+00
 INFORMATION **** EXCBUF **** EXCH. BIPO BUFFER: WORDS USED =     4000000
 WARNING **** EXCBUF **** EXCH. BIPO BUFFER TOO SMALL - TO AVOID I/O SET EXCHSIZE =     8621154

 DFT PARAMETERS

     ATOM       ELECTRONS   NET CHARGE   R(ANGSTROM)
   1   1  H       1.0000      0.0000     1.11000000
  61 230  ZN     20.0000      0.0000     1.37000000
  67   6  C       6.0000      0.0000     0.77000000
 103   7  N       7.0000      0.0000     0.74000000

 SIZE OF GRID=    3868338
 TTTTTTTTTTTTTTTTTTTTTTTTTTTTTT MAKE_GRID2  TELAPSE     5851.71 TCPU     3956.19
 BECKE WEIGHT FUNCTION
 RADSAFE =     2.00
 TOLERANCES - DENSITY:10**- 6; POTENTIAL:10**- 9; GRID WGT:10**-14

 RADIAL INTEGRATION  - INTERVALS (POINTS,UPPER LIMIT):            1( 99,  4.0*R)

 ANGULAR INTEGRATION - INTERVALS (ACCURACY LEVEL [N. POINTS] UPPER LIMIT):
  1(  6[ 146]   0.2)  2( 11[ 302]   0.5)  3( 14[ 590]   0.9)  4( 18[1454]   3.5)
  5( 14[ 590]9999.0)
 EEEEEEEEEE INT_CALC TERMINATION  DATE 04 05 2020 TIME 12:35:11.3

 *******************************************************************************
 ZIF8_60degree                                                                   
 CRYSTAL - SCF - TYPE OF CALCULATION :  RESTRICTED CLOSED SHELL
 *******************************************************************************

 CAPPA:IS1  2;IS2  2;IS3  2; K PTS MONK NET   6; SYMMOPS:K SPACE   4;G SPACE   2

 TTTTTTTTTTTTTTTTTTTTTTTTTTTTTT SDIK        TELAPSE     5856.56 TCPU     3960.94

 INFORMATION FROM INTEGRAL EVALUATION

 RESTART FROM A PREVIOUS DENSITY MATRIX - DEP ACTIVE
 NUMBER OF COUPLE SETS (NEW, OLD, FOUND):  100458  100458  100458
 NUMBER OF IRREDUCIBLE G VECTORS        :  417904  417904  417904
 CHARGE NORMALIZATION FACTOR   1.00002741
 TOTAL ATOMIC CHARGES:
   0.8570495   0.8497695   0.8570495   0.8497695   0.8508478   0.8519130
   0.8559521   0.8548672   0.8508478   0.8548672   0.8559521   0.8519130
   0.8522927   0.8549301   0.8522927   0.8549301   0.8581895   0.8534635
   0.8491049   0.8537452   0.8581895   0.8537452   0.8491049   0.8534635
   0.8151547   0.8170839   0.8151547   0.8170839   0.8153929   0.8195790
   0.8169288   0.8127022   0.8153929   0.8127022   0.8169288   0.8195790
   0.8341488   0.8339620   0.8341488   0.8339620   0.8304204   0.8326552
   0.8376991   0.8353864   0.8304204   0.8353864   0.8376991   0.8326552
   0.8374041   0.8424162   0.8374041   0.8424162   0.8415094   0.8362844
   0.8383080   0.8435100   0.8415094   0.8435100   0.8383080   0.8362844
  18.6560863  18.6560863  18.6566811  18.6560671  18.6554066  18.6560671
   5.6818691   5.6842233   5.6818691   5.6842233   5.6821170   5.6738784
   5.6839253   5.6921236   5.6821170   5.6921236   5.6839253   5.6738784
   6.0700102   6.0697690   6.0700102   6.0697690   6.0747850   6.0618338
   6.0650027   6.0781192   6.0747850   6.0781192   6.0650027   6.0618338
   6.4053090   6.4073035   6.4053090   6.4073035   6.4054644   6.4059230
   6.4072085   6.4068898   6.4054644   6.4068898   6.4072085   6.4059230
   7.6347336   7.6260778   7.6347336   7.6260778   7.6292222   7.6285883
   7.6317510   7.6323847   7.6292222   7.6323847   7.6317510   7.6285883
   6.0598124   6.0494108   6.0598124   6.0494108   6.0522880   6.0452004
   6.0565241   6.0640380   6.0522880   6.0640380   6.0565241   6.0452004
   7.6310911   7.6301110   7.6310911   7.6301110   7.6350886   7.6293307
   7.6259726   7.6317522   7.6350886   7.6317522   7.6259726   7.6293307
 TTTTTTTTTTTTTTTTTTTTTTTTTTTTTT MOQGAD      TELAPSE     5880.25 TCPU     3976.74
 TTTTTTTTTTTTTTTTTTTTTTTTTTTTTT SHELLXN     TELAPSE     6007.15 TCPU     4060.11
 TTTTTTTTTTTTTTTTTTTTTTTTTTTTTT MONMO3      TELAPSE     6013.68 TCPU     4066.65
 NUMERICALLY INTEGRATED DENSITY    636.0001301475
 TTTTTTTTTTTTTTTTTTTTTTTTTTTTTT NUMDFT      TELAPSE     6025.24 TCPU     4078.20
 CYC   0 ETOT(AU) -4.543086036748E+03 DETOT -4.54E+03 tst  2.31E-13 PX  1.00E+00
 TTTTTTTTTTTTTTTTTTTTTTTTTTTTTT DIIS        TELAPSE     6026.54 TCPU     4079.50
 TTTTTTTTTTTTTTTTTTTTTTTTTTTTTT FDIK        TELAPSE     6086.40 TCPU     4131.98
 INSULATING STATE
 TOP OF VALENCE BANDS -    BAND    318; K    6; EIG -2.7056973E-01 AU
 TOP OF VALENCE BANDS -    BAND    318; K    1; EIG -2.7070413E-01 AU
 BOTTOM OF VIRTUAL BANDS - BAND    319; K    1; EIG  2.6811557E-02 AU
 INDIRECT ENERGY BAND GAP:   8.0922 eV
 TTTTTTTTTTTTTTTTTTTTTTTTTTTTTT PDIG        TELAPSE     6088.03 TCPU     4133.61
 CHARGE NORMALIZATION FACTOR   1.00000000
 TOTAL ATOMIC CHARGES:
   0.8535709   0.8534134   0.8535709   0.8534134   0.8534415   0.8494075
   0.8534199   0.8574191   0.8534415   0.8574191   0.8534199   0.8494075
   0.8543078   0.8530706   0.8543078   0.8530706   0.8529194   0.8500340
   0.8542533   0.8571872   0.8529194   0.8571872   0.8542533   0.8500340
   0.8153656   0.8170002   0.8153656   0.8170002   0.8159954   0.8104320
   0.8163450   0.8223755   0.8159954   0.8223755   0.8163450   0.8104320
   0.8353960   0.8329006   0.8353960   0.8329006   0.8385825   0.8347242
   0.8297440   0.8330613   0.8385825   0.8330613   0.8297440   0.8347242
   0.8438267   0.8361538   0.8438267   0.8361538   0.8396537   0.8419273
   0.8402970   0.8378559   0.8396537   0.8378559   0.8402970   0.8419273
  18.6552258  18.6552258  18.6558324  18.6550741  18.6550460  18.6550741
   5.6851582   5.6801092   5.6851582   5.6801092   5.6877179   5.7050062
   5.6767850   5.6630409   5.6877179   5.6630409   5.6767850   5.7050062
   6.0851668   6.0553926   6.0851668   6.0553926   6.0531377   6.0779927
   6.0868027   6.0615791   6.0531377   6.0615791   6.0868027   6.0779927
   6.4088750   6.4038640   6.4088750   6.4038640   6.4089822   6.4028560
   6.4039341   6.4097571   6.4089822   6.4097571   6.4039341   6.4028560
   7.6070921   7.6540396   7.6070921   7.6540396   7.6434315   7.6212822
   7.6173522   7.6389331   7.6434315   7.6389331   7.6173522   7.6212822
   6.0442451   6.0648608   6.0442451   6.0648608   6.0747187   6.0712676
   6.0356483   6.0384135   6.0747187   6.0384135   6.0356483   6.0712676
   7.6372491   7.6236695   7.6372491   7.6236695   7.6031015   7.6159645
   7.6585805   7.6441722   7.6031015   7.6441722   7.6585805   7.6159645
 TTTTTTTTTTTTTTTTTTTTTTTTTTTTTT MOQGAD      TELAPSE     6088.06 TCPU     4133.63
 TTTTTTTTTTTTTTTTTTTTTTTTTTTTTT SHELLXN     TELAPSE     6211.48 TCPU     4217.01
 TTTTTTTTTTTTTTTTTTTTTTTTTTTTTT MONMO3      TELAPSE     6226.28 TCPU     4231.82
 NUMERICALLY INTEGRATED DENSITY    636.0001257515
 TTTTTTTTTTTTTTTTTTTTTTTTTTTTTT NUMDFT      TELAPSE     6237.56 TCPU     4243.09
 CYC   1 ETOT(AU) -4.543011204721E+03 DETOT  7.48E-02 tst  0.00E+00 PX  7.34E-03
 TTTTTTTTTTTTTTTTTTTTTTTTTTTTTT DIIS        TELAPSE     6244.65 TCPU     4250.18
 DIIS TEST: 0.10813E-01 AT SCF   CYCLE   1 - MIX   30 %
 TTTTTTTTTTTTTTTTTTTTTTTTTTTTTT FDIK        TELAPSE     6269.75 TCPU     4259.92
 INSULATING STATE
 TOP OF VALENCE BANDS -    BAND    318; K    6; EIG -2.6847104E-01 AU
 TOP OF VALENCE BANDS -    BAND    318; K    1; EIG -2.6860650E-01 AU
 BOTTOM OF VIRTUAL BANDS - BAND    319; K    1; EIG  2.6983660E-02 AU
 INDIRECT ENERGY BAND GAP:   8.0397 eV
 TTTTTTTTTTTTTTTTTTTTTTTTTTTTTT PDIG        TELAPSE     6271.20 TCPU     4261.36
 CHARGE NORMALIZATION FACTOR   1.00000000
 TOTAL ATOMIC CHARGES:
   0.8556010   0.8511120   0.8556010   0.8511120   0.8521602   0.8545122
   0.8546313   0.8525139   0.8521602   0.8525139   0.8546313   0.8545122
   0.8541621   0.8532309   0.8541621   0.8532309   0.8557047   0.8555115
   0.8513439   0.8519456   0.8557047   0.8519456   0.8513439   0.8555115
   0.8178348   0.8145916   0.8178348   0.8145916   0.8174881   0.8161607
   0.8148421   0.8159847   0.8174881   0.8159847   0.8148421   0.8161607
   0.8355912   0.8325011   0.8355912   0.8325011   0.8352321   0.8349343
   0.8328217   0.8332858   0.8352321   0.8332858   0.8328217   0.8349343
   0.8408246   0.8388588   0.8408246   0.8388588   0.8414654   0.8419034
   0.8383015   0.8380485   0.8414654   0.8380485   0.8383015   0.8419034
  18.6555018  18.6555018  18.6571460  18.6554509  18.6548454  18.6554509
   5.6789954   5.6870436   5.6789954   5.6870436   5.6808628   5.6891898
   5.6851161   5.6772177   5.6808628   5.6772177   5.6851161   5.6891898
   6.0819890   6.0580175   6.0819890   6.0580175   6.0606345   6.0675456
   6.0786830   6.0718604   6.0606345   6.0718604   6.0786830   6.0675456
   6.4057333   6.4072234   6.4057333   6.4072234   6.4050337   6.4075987
   6.4080286   6.4049268   6.4050337   6.4049268   6.4080286   6.4075987
   7.6234090   7.6372296   7.6234090   7.6372296   7.6344789   7.6221434
   7.6272232   7.6387909   7.6344789   7.6387909   7.6272232   7.6221434
   6.0481012   6.0603695   6.0481012   6.0603695   6.0713447   6.0589481
   6.0380343   6.0500319   6.0713447   6.0500319   6.0380343   6.0589481
   7.6339062   7.6278188   7.6339062   7.6278188   7.6219036   7.6206668
   7.6389552   7.6408968   7.6219036   7.6408968   7.6389552   7.6206668
 TTTTTTTTTTTTTTTTTTTTTTTTTTTTTT MOQGAD      TELAPSE     6271.22 TCPU     4261.39
 TTTTTTTTTTTTTTTTTTTTTTTTTTTTTT SHELLXN     TELAPSE     6404.41 TCPU     4344.76
 TTTTTTTTTTTTTTTTTTTTTTTTTTTTTT MONMO3      TELAPSE     6410.62 TCPU     4350.97
 NUMERICALLY INTEGRATED DENSITY    636.0001264298
 TTTTTTTTTTTTTTTTTTTTTTTTTTTTTT NUMDFT      TELAPSE     6422.02 TCPU     4362.37
 CYC   2 ETOT(AU) -4.543012452019E+03 DETOT -1.25E-03 tst  1.98E-06 PX  3.99E-03
 TTTTTTTTTTTTTTTTTTTTTTTTTTTTTT DIIS        TELAPSE     6429.42 TCPU     4369.77
 DIIS TEST: 0.22687E-02 AT SCF   CYCLE   2 - DIIS ACTIVE - HISTORY:     2 CYCLES
 TTTTTTTTTTTTTTTTTTTTTTTTTTTTTT FDIK        TELAPSE     6454.94 TCPU     4388.12
 INSULATING STATE
 TOP OF VALENCE BANDS -    BAND    318; K    6; EIG -2.7016749E-01 AU
 TOP OF VALENCE BANDS -    BAND    318; K    1; EIG -2.7035299E-01 AU
 BOTTOM OF VIRTUAL BANDS - BAND    319; K    1; EIG  2.7011746E-02 AU
 INDIRECT ENERGY BAND GAP:   8.0867 eV
 TTTTTTTTTTTTTTTTTTTTTTTTTTTTTT PDIG        TELAPSE     6456.39 TCPU     4389.58
 CHARGE NORMALIZATION FACTOR   1.00000000
 TOTAL ATOMIC CHARGES:
   0.8563008   0.8503704   0.8563008   0.8503704   0.8523890   0.8533645
   0.8544227   0.8535438   0.8523890   0.8535438   0.8544227   0.8533645
   0.8544002   0.8528942   0.8544002   0.8528942   0.8567512   0.8543532
   0.8501202   0.8529532   0.8567512   0.8529532   0.8501202   0.8543532
   0.8172541   0.8152327   0.8172541   0.8152327   0.8166622   0.8160598
   0.8157223   0.8162172   0.8166622   0.8162172   0.8157223   0.8160598
   0.8351766   0.8329906   0.8351766   0.8329906   0.8347452   0.8349041
   0.8334743   0.8332150   0.8347452   0.8332150   0.8334743   0.8349041
   0.8405530   0.8392948   0.8405530   0.8392948   0.8409679   0.8419413
   0.8389602   0.8379599   0.8409679   0.8379599   0.8389602   0.8419413
  18.6555117  18.6555117  18.6564536  18.6553841  18.6552821  18.6553841
   5.6843389   5.6808203   5.6843389   5.6808203   5.6870221   5.6937063
   5.6777450   5.6741678   5.6870221   5.6741678   5.6777450   5.6937063
   6.0815937   6.0590623   6.0815937   6.0590623   6.0585087   6.0695632
   6.0813309   6.0699511   6.0585087   6.0699511   6.0813309   6.0695632
   6.4066062   6.4062677   6.4066062   6.4062677   6.4063335   6.4066151
   6.4065325   6.4058524   6.4063335   6.4058524   6.4065325   6.4066151
   7.6151975   7.6460796   7.6151975   7.6460796   7.6412015   7.6209153
   7.6194550   7.6395013   7.6412015   7.6395013   7.6194550   7.6209153
   6.0466701   6.0622372   6.0466701   6.0622372   6.0698128   6.0619472
   6.0404973   6.0473886   6.0698128   6.0473886   6.0404973   6.0619472
   7.6373085   7.6236537   7.6373085   7.6236537   7.6111917   7.6162602
   7.6505841   7.6441222   7.6111917   7.6441222   7.6505841   7.6162602
 TTTTTTTTTTTTTTTTTTTTTTTTTTTTTT MOQGAD      TELAPSE     6456.42 TCPU     4389.60
 TTTTTTTTTTTTTTTTTTTTTTTTTTTTTT SHELLXN     TELAPSE     6572.62 TCPU     4472.98
 TTTTTTTTTTTTTTTTTTTTTTTTTTTTTT MONMO3      TELAPSE     6589.44 TCPU     4489.80
 NUMERICALLY INTEGRATED DENSITY    636.0001267161
 TTTTTTTTTTTTTTTTTTTTTTTTTTTTTT NUMDFT      TELAPSE     6600.86 TCPU     4501.22
 CYC   3 ETOT(AU) -4.543012714882E+03 DETOT -2.63E-04 tst  1.78E-06 PX  1.75E-03
 TTTTTTTTTTTTTTTTTTTTTTTTTTTTTT DIIS        TELAPSE     6609.33 TCPU     4509.69
 DIIS TEST: 0.54799E-03 AT SCF   CYCLE   3 - DIIS ACTIVE - HISTORY:     3 CYCLES
 TTTTTTTTTTTTTTTTTTTTTTTTTTTTTT FDIK        TELAPSE     6637.47 TCPU     4518.73
 INSULATING STATE
 TOP OF VALENCE BANDS -    BAND    318; K    6; EIG -2.7063532E-01 AU
 TOP OF VALENCE BANDS -    BAND    318; K    1; EIG -2.7084462E-01 AU
 BOTTOM OF VIRTUAL BANDS - BAND    319; K    1; EIG  2.7007477E-02 AU
 INDIRECT ENERGY BAND GAP:   8.0993 eV
 TTTTTTTTTTTTTTTTTTTTTTTTTTTTTT PDIG        TELAPSE     6638.97 TCPU     4520.23
 CHARGE NORMALIZATION FACTOR   1.00000000
 TOTAL ATOMIC CHARGES:
   0.8559280   0.8508345   0.8559280   0.8508345   0.8525924   0.8530584
   0.8542742   0.8538789   0.8525924   0.8538789   0.8542742   0.8530584
   0.8545176   0.8528625   0.8545176   0.8528625   0.8561468   0.8539395
   0.8508926   0.8533962   0.8561468   0.8533962   0.8508926   0.8539395
   0.8171864   0.8152514   0.8171864   0.8152514   0.8169752   0.8157530
   0.8153834   0.8165539   0.8169752   0.8165539   0.8153834   0.8157530
   0.8353130   0.8328404   0.8353130   0.8328404   0.8352801   0.8349261
   0.8328448   0.8332369   0.8352801   0.8332369   0.8328448   0.8349261
   0.8409625   0.8388664   0.8409625   0.8388664   0.8408518   0.8419214
   0.8390225   0.8379874   0.8408518   0.8379874   0.8390225   0.8419214
  18.6554885  18.6554885  18.6568351  18.6554686  18.6548497  18.6554686
   5.6822184   5.6836247   5.6822184   5.6836247   5.6845956   5.6937367
   5.6809315   5.6735501   5.6845956   5.6735501   5.6809315   5.6937367
   6.0832450   6.0568689   6.0832450   6.0568689   6.0568852   6.0701660
   6.0827108   6.0694285   6.0568852   6.0694285   6.0827108   6.0701660
   6.4064243   6.4063933   6.4064243   6.4063933   6.4060885   6.4065545
   6.4069388   6.4059500   6.4060885   6.4059500   6.4069388   6.4065545
   7.6177247   7.6429073   7.6177247   7.6429073   7.6381241   7.6202097
   7.6231950   7.6402221   7.6381241   7.6402221   7.6231950   7.6202097
   6.0457611   6.0631077   6.0457611   6.0631077   6.0727947   6.0629900
   6.0368479   6.0462717   6.0727947   6.0462717   6.0368479   6.0629900
   7.6360413   7.6254047   7.6360413   7.6254047   7.6153613   7.6169934
   7.6455964   7.6438586   7.6153613   7.6438586   7.6455964   7.6169934
 TTTTTTTTTTTTTTTTTTTTTTTTTTTTTT MOQGAD      TELAPSE     6639.00 TCPU     4520.25
 TTTTTTTTTTTTTTTTTTTTTTTTTTTTTT SHELLXN     TELAPSE     6768.95 TCPU     4603.64
 TTTTTTTTTTTTTTTTTTTTTTTTTTTTTT MONMO3      TELAPSE     6773.61 TCPU     4608.30
 NUMERICALLY INTEGRATED DENSITY    636.0001266603
 TTTTTTTTTTTTTTTTTTTTTTTTTTTTTT NUMDFT      TELAPSE     6785.03 TCPU     4619.72
 CYC   4 ETOT(AU) -4.543012776058E+03 DETOT -6.12E-05 tst  1.62E-07 PX  7.31E-04
 TTTTTTTTTTTTTTTTTTTTTTTTTTTTTT DIIS        TELAPSE     6792.99 TCPU     4627.68
 DIIS TEST: 0.13538E-03 AT SCF   CYCLE   4 - DIIS ACTIVE - HISTORY:     4 CYCLES
 TTTTTTTTTTTTTTTTTTTTTTTTTTTTTT FDIK        TELAPSE     6823.91 TCPU     4640.79
 INSULATING STATE
 TOP OF VALENCE BANDS -    BAND    318; K    6; EIG -2.7040442E-01 AU
 TOP OF VALENCE BANDS -    BAND    318; K    1; EIG -2.7060267E-01 AU
 BOTTOM OF VIRTUAL BANDS - BAND    319; K    1; EIG  2.7008750E-02 AU
 INDIRECT ENERGY BAND GAP:   8.0930 eV
 TTTTTTTTTTTTTTTTTTTTTTTTTTTTTT PDIG        TELAPSE     6825.59 TCPU     4642.46
 CHARGE NORMALIZATION FACTOR   1.00000000
 TOTAL ATOMIC CHARGES:
   0.8560141   0.8507517   0.8560141   0.8507517   0.8524644   0.8532944
   0.8543797   0.8536044   0.8524644   0.8536044   0.8543797   0.8532944
   0.8544450   0.8529164   0.8544450   0.8529164   0.8562985   0.8542221
   0.8507125   0.8530881   0.8562985   0.8530881   0.8507125   0.8542221
   0.8172337   0.8152165   0.8172337   0.8152165   0.8168984   0.8158003
   0.8154398   0.8164889   0.8168984   0.8164889   0.8154398   0.8158003
   0.8352619   0.8328815   0.8352619   0.8328815   0.8353071   0.8350296
   0.8329067   0.8331139   0.8353071   0.8331139   0.8329067   0.8350296
   0.8409889   0.8388775   0.8409889   0.8388775   0.8408620   0.8420379
   0.8390084   0.8378942   0.8408620   0.8378942   0.8390084   0.8420379
  18.6554626  18.6554626  18.6568042  18.6554680  18.6549159  18.6554680
   5.6823787   5.6832510   5.6823787   5.6832510   5.6847108   5.6933464
   5.6804377   5.6739887   5.6847108   5.6739887   5.6804377   5.6933464
   6.0828910   6.0574869   6.0828910   6.0574869   6.0576460   6.0695928
   6.0817445   6.0699262   6.0576460   6.0699262   6.0817445   6.0695928
   6.4063417   6.4064844   6.4063417   6.4064844   6.4060562   6.4066664
   6.4069282   6.4058251   6.4060562   6.4058251   6.4069282   6.4066664
   7.6173636   7.6437249   7.6173636   7.6437249   7.6395162   7.6206933
   7.6214316   7.6399645   7.6395162   7.6399645   7.6214316   7.6206933
   6.0459939   6.0627465   6.0459939   6.0627465   6.0718210   6.0620321
   6.0382532   6.0471309   6.0718210   6.0471309   6.0382532   6.0620321
   7.6367200   7.6243759   7.6367200   7.6243759   7.6142635   7.6170245
   7.6472566   7.6437561   7.6142635   7.6437561   7.6472566   7.6170245
 TTTTTTTTTTTTTTTTTTTTTTTTTTTTTT MOQGAD      TELAPSE     6825.61 TCPU     4642.49
 TTTTTTTTTTTTTTTTTTTTTTTTTTTTTT SHELLXN     TELAPSE     6958.34 TCPU     4725.86
 TTTTTTTTTTTTTTTTTTTTTTTTTTTTTT MONMO3      TELAPSE     6963.50 TCPU     4731.02
 NUMERICALLY INTEGRATED DENSITY    636.0001266484
 TTTTTTTTTTTTTTTTTTTTTTTTTTTTTT NUMDFT      TELAPSE     6974.87 TCPU     4742.39
 CYC   5 ETOT(AU) -4.543012790477E+03 DETOT -1.44E-05 tst  5.31E-08 PX  2.90E-04
 TTTTTTTTTTTTTTTTTTTTTTTTTTTTTT DIIS        TELAPSE     6982.35 TCPU     4749.87
 DIIS TEST: 0.27823E-04 AT SCF   CYCLE   5 - DIIS ACTIVE - HISTORY:     5 CYCLES
 TTTTTTTTTTTTTTTTTTTTTTTTTTTTTT FDIK        TELAPSE     7006.08 TCPU     4766.04
 INSULATING STATE
 TOP OF VALENCE BANDS -    BAND    318; K    6; EIG -2.7042734E-01 AU
 TOP OF VALENCE BANDS -    BAND    318; K    1; EIG -2.7062544E-01 AU
 BOTTOM OF VIRTUAL BANDS - BAND    319; K    1; EIG  2.7007293E-02 AU
 INDIRECT ENERGY BAND GAP:   8.0936 eV
 TTTTTTTTTTTTTTTTTTTTTTTTTTTTTT PDIG        TELAPSE     7007.58 TCPU     4767.54
 CHARGE NORMALIZATION FACTOR   1.00000000
 TOTAL ATOMIC CHARGES:
   0.8560505   0.8507242   0.8560505   0.8507242   0.8525277   0.8532588
   0.8542967   0.8536524   0.8525277   0.8536524   0.8542967   0.8532588
   0.8544533   0.8528696   0.8544533   0.8528696   0.8563420   0.8541534
   0.8506960   0.8531465   0.8563420   0.8531465   0.8506960   0.8541534
   0.8172178   0.8152131   0.8172178   0.8152131   0.8169162   0.8158883
   0.8154248   0.8164022   0.8169162   0.8164022   0.8154248   0.8158883
   0.8352713   0.8328950   0.8352713   0.8328950   0.8352378   0.8350523
   0.8329258   0.8331012   0.8352378   0.8331012   0.8329258   0.8350523
   0.8409156   0.8389108   0.8409156   0.8389108   0.8408538   0.8420336
   0.8390476   0.8378896   0.8408538   0.8378896   0.8390476   0.8420336
  18.6554707  18.6554707  18.6568317  18.6554723  18.6548036  18.6554723
   5.6828341   5.6828670   5.6828341   5.6828670   5.6852146   5.6932464
   5.6800994   5.6741852   5.6852146   5.6741852   5.6800994   5.6932464
   6.0830635   6.0570800   6.0830635   6.0570800   6.0570826   6.0697130
   6.0825452   6.0698254   6.0570826   6.0698254   6.0825452   6.0697130
   6.4063464   6.4065028   6.4063464   6.4065028   6.4060232   6.4065156
   6.4069311   6.4059811   6.4060232   6.4059811   6.4069311   6.4065156
   7.6169401   7.6437831   7.6169401   7.6437831   7.6388808   7.6205618
   7.6225062   7.6398842   7.6388808   7.6398842   7.6225062   7.6205618
   6.0458201   6.0630994   6.0458201   6.0630994   6.0723476   6.0625031
   6.0374300   6.0468451   6.0723476   6.0468451   6.0374300   6.0625031
   7.6365784   7.6248932   7.6365784   7.6248932   7.6143553   7.6169314
   7.6466717   7.6437834   7.6143553   7.6437834   7.6466717   7.6169314
 TTTTTTTTTTTTTTTTTTTTTTTTTTTTTT MOQGAD      TELAPSE     7007.60 TCPU     4767.56
 TTTTTTTTTTTTTTTTTTTTTTTTTTTTTT SHELLXN     TELAPSE     7128.07 TCPU     4850.93
 TTTTTTTTTTTTTTTTTTTTTTTTTTTTTT MONMO3      TELAPSE     7140.00 TCPU     4862.86
 NUMERICALLY INTEGRATED DENSITY    636.0001266830
 TTTTTTTTTTTTTTTTTTTTTTTTTTTTTT NUMDFT      TELAPSE     7151.40 TCPU     4874.26
 CYC   6 ETOT(AU) -4.543012792135E+03 DETOT -1.66E-06 tst  1.50E-08 PX  1.46E-04
 TTTTTTTTTTTTTTTTTTTTTTTTTTTTTT DIIS        TELAPSE     7158.96 TCPU     4881.83
 DIIS TEST: 0.16930E-04 AT SCF   CYCLE   6 - DIIS ACTIVE - HISTORY:     6 CYCLES
 TTTTTTTTTTTTTTTTTTTTTTTTTTTTTT FDIK        TELAPSE     7180.33 TCPU     4888.18
 INSULATING STATE
 TOP OF VALENCE BANDS -    BAND    318; K    6; EIG -2.7043892E-01 AU
 TOP OF VALENCE BANDS -    BAND    318; K    1; EIG -2.7063861E-01 AU
 BOTTOM OF VIRTUAL BANDS - BAND    319; K    1; EIG  2.7007723E-02 AU
 INDIRECT ENERGY BAND GAP:   8.0939 eV
 TTTTTTTTTTTTTTTTTTTTTTTTTTTTTT PDIG        TELAPSE     7181.78 TCPU     4889.62
 CHARGE NORMALIZATION FACTOR   1.00000000
 TOTAL ATOMIC CHARGES:
   0.8560309   0.8507382   0.8560309   0.8507382   0.8524880   0.8532551
   0.8543688   0.8536435   0.8524880   0.8536435   0.8543688   0.8532551
   0.8544748   0.8528932   0.8544748   0.8528932   0.8563311   0.8541488
   0.8506881   0.8531456   0.8563311   0.8531456   0.8506881   0.8541488
   0.8172566   0.8151877   0.8172566   0.8151877   0.8169258   0.8158458
   0.8154051   0.8164433   0.8169258   0.8164433   0.8154051   0.8158458
   0.8352684   0.8328753   0.8352684   0.8328753   0.8352899   0.8350273
   0.8329202   0.8331074   0.8352899   0.8331074   0.8329202   0.8350273
   0.8409835   0.8388784   0.8409835   0.8388784   0.8408706   0.8420262
   0.8389964   0.8379029   0.8408706   0.8379029   0.8389964   0.8420262
  18.6554593  18.6554593  18.6568269  18.6554519  18.6548655  18.6554519
   5.6824681   5.6832054   5.6824681   5.6832054   5.6848043   5.6934103
   5.6804516   5.6739873   5.6848043   5.6739873   5.6804516   5.6934103
   6.0832117   6.0571581   6.0832117   6.0571581   6.0573020   6.0696376
   6.0820803   6.0699062   6.0573020   6.0699062   6.0820803   6.0696376
   6.4063086   6.4065312   6.4063086   6.4065312   6.4059976   6.4065704
   6.4069740   6.4059218   6.4059976   6.4059218   6.4069740   6.4065704
   7.6174231   7.6436176   7.6174231   7.6436176   7.6391103   7.6206955
   7.6218316   7.6399279   7.6391103   7.6399279   7.6218316   7.6206955
   6.0457711   6.0629457   6.0457711   6.0629457   6.0722466   6.0622796
   6.0377935   6.0469056   6.0722466   6.0469056   6.0377935   6.0622796
   7.6364159   7.6247066   7.6364159   7.6247066   7.6144688   7.6170535
   7.6470065   7.6436998   7.6144688   7.6436998   7.6470065   7.6170535
 TTTTTTTTTTTTTTTTTTTTTTTTTTTTTT MOQGAD      TELAPSE     7181.80 TCPU     4889.65
 TTTTTTTTTTTTTTTTTTTTTTTTTTTTTT SHELLXN     TELAPSE     7304.89 TCPU     4973.06
 TTTTTTTTTTTTTTTTTTTTTTTTTTTTTT MONMO3      TELAPSE     7314.55 TCPU     4982.72
 NUMERICALLY INTEGRATED DENSITY    636.0001266817
 TTTTTTTTTTTTTTTTTTTTTTTTTTTTTT NUMDFT      TELAPSE     7325.95 TCPU     4994.12
 CYC   7 ETOT(AU) -4.543012792859E+03 DETOT -7.24E-07 tst  3.02E-09 PX  7.87E-05
 TTTTTTTTTTTTTTTTTTTTTTTTTTTTTT DIIS        TELAPSE     7333.25 TCPU     5001.42
 DIIS TEST: 0.40835E-05 AT SCF   CYCLE   7 - DIIS ACTIVE - HISTORY:     7 CYCLES
 TTTTTTTTTTTTTTTTTTTTTTTTTTTTTT FDIK        TELAPSE     7356.29 TCPU     5008.69
 INSULATING STATE
 TOP OF VALENCE BANDS -    BAND    318; K    6; EIG -2.7041110E-01 AU
 TOP OF VALENCE BANDS -    BAND    318; K    1; EIG -2.7060900E-01 AU
 BOTTOM OF VIRTUAL BANDS - BAND    319; K    1; EIG  2.7007941E-02 AU
 INDIRECT ENERGY BAND GAP:   8.0932 eV
 TTTTTTTTTTTTTTTTTTTTTTTTTTTTTT PDIG        TELAPSE     7357.76 TCPU     5010.17
 CHARGE NORMALIZATION FACTOR   1.00000000
 TOTAL ATOMIC CHARGES:
   0.8560449   0.8507295   0.8560449   0.8507295   0.8524837   0.8532788
   0.8543460   0.8536371   0.8524837   0.8536371   0.8543460   0.8532788
   0.8544352   0.8528986   0.8544352   0.8528986   0.8563429   0.8541848
   0.8506928   0.8531204   0.8563429   0.8531204   0.8506928   0.8541848
   0.8172313   0.8152029   0.8172313   0.8152029   0.8169283   0.8158574
   0.8154131   0.8164329   0.8169283   0.8164329   0.8154131   0.8158574
   0.8352779   0.8328861   0.8352779   0.8328861   0.8352813   0.8350510
   0.8328984   0.8331017   0.8352813   0.8331017   0.8328984   0.8350510
   0.8409538   0.8388819   0.8409538   0.8388819   0.8408675   0.8420372
   0.8390305   0.8378938   0.8408675   0.8378938   0.8390305   0.8420372
  18.6554682  18.6554682  18.6568259  18.6554626  18.6548224  18.6554626
   5.6826328   5.6830478   5.6826328   5.6830478   5.6849541   5.6932557
   5.6803012   5.6741047   5.6849541   5.6741047   5.6803012   5.6932557
   6.0829941   6.0571975   6.0829941   6.0571975   6.0572864   6.0696492
   6.0823148   6.0699011   6.0572864   6.0699011   6.0823148   6.0696492
   6.4063158   6.4065264   6.4063158   6.4065264   6.4059981   6.4065829
   6.4069581   6.4059111   6.4059981   6.4059111   6.4069581   6.4065829
   7.6171006   7.6436994   7.6171006   7.6436994   7.6391401   7.6206316
   7.6221872   7.6398807   7.6391401   7.6398807   7.6221872   7.6206316
   6.0458783   6.0629906   6.0458783   6.0629906   6.0721965   6.0623145
   6.0376070   6.0469591   6.0721965   6.0469591   6.0376070   6.0623145
   7.6367201   7.6246911   7.6367201   7.6246911   7.6143734   7.6170393
   7.6467520   7.6437305   7.6143734   7.6437305   7.6467520   7.6170393
 TTTTTTTTTTTTTTTTTTTTTTTTTTTTTT MOQGAD      TELAPSE     7357.79 TCPU     5010.19
 TTTTTTTTTTTTTTTTTTTTTTTTTTTTTT SHELLXN     TELAPSE     7472.08 TCPU     5093.60
 TTTTTTTTTTTTTTTTTTTTTTTTTTTTTT MONMO3      TELAPSE     7482.98 TCPU     5104.50
 NUMERICALLY INTEGRATED DENSITY    636.0001266785
 TTTTTTTTTTTTTTTTTTTTTTTTTTTTTT NUMDFT      TELAPSE     7494.36 TCPU     5115.89
 CYC   8 ETOT(AU) -4.543012793042E+03 DETOT -1.84E-07 tst  1.38E-09 PX  4.36E-05
 TTTTTTTTTTTTTTTTTTTTTTTTTTTTTT DIIS        TELAPSE     7501.47 TCPU     5122.99
 DIIS TEST: 0.23378E-05 AT SCF   CYCLE   8 - DIIS ACTIVE - HISTORY:     8 CYCLES
 TTTTTTTTTTTTTTTTTTTTTTTTTTTTTT FDIK        TELAPSE     7527.94 TCPU     5142.01
 INSULATING STATE
 TOP OF VALENCE BANDS -    BAND    318; K    6; EIG -2.7042075E-01 AU
 TOP OF VALENCE BANDS -    BAND    318; K    1; EIG -2.7061925E-01 AU
 BOTTOM OF VIRTUAL BANDS - BAND    319; K    1; EIG  2.7007716E-02 AU
 INDIRECT ENERGY BAND GAP:   8.0934 eV
 TTTTTTTTTTTTTTTTTTTTTTTTTTTTTT PDIG        TELAPSE     7530.36 TCPU     5144.43
 CHARGE NORMALIZATION FACTOR   1.00000000
 TOTAL ATOMIC CHARGES:
   0.8560365   0.8507318   0.8560365   0.8507318   0.8524894   0.8532681
   0.8543559   0.8536322   0.8524894   0.8536322   0.8543559   0.8532681
   0.8544590   0.8528960   0.8544590   0.8528960   0.8563471   0.8541674
   0.8506751   0.8531279   0.8563471   0.8531279   0.8506751   0.8541674
   0.8172484   0.8151946   0.8172484   0.8151946   0.8169224   0.8158634
   0.8154118   0.8164249   0.8169224   0.8164249   0.8154118   0.8158634
   0.8352702   0.8328813   0.8352702   0.8328813   0.8352790   0.8350395
   0.8329238   0.8330965   0.8352790   0.8330965   0.8329238   0.8350395
   0.8409660   0.8388877   0.8409660   0.8388877   0.8408658   0.8420383
   0.8390105   0.8378901   0.8408658   0.8378901   0.8390105   0.8420383
  18.6554597  18.6554597  18.6568188  18.6554513  18.6548630  18.6554513
   5.6826117   5.6830675   5.6826117   5.6830675   5.6849587   5.6933285
   5.6803128   5.6741052   5.6849587   5.6741052   5.6803128   5.6933285
   6.0832070   6.0571227   6.0832070   6.0571227   6.0572105   6.0696549
   6.0822334   6.0699060   6.0572105   6.0699060   6.0822334   6.0696549
   6.4063042   6.4065295   6.4063042   6.4065295   6.4059965   6.4065524
   6.4069623   6.4059370   6.4059965   6.4059370   6.4069623   6.4065524
   7.6172931   7.6436949   7.6172931   7.6436949   7.6390426   7.6206577
   7.6219794   7.6399197   7.6390426   7.6399197   7.6219794   7.6206577
   6.0457607   6.0630032   6.0457607   6.0630032   6.0722927   6.0623216
   6.0376814   6.0468932   6.0722927   6.0468932   6.0376814   6.0623216
   7.6364259   7.6247571   7.6364259   7.6247571   7.6144217   7.6170000
   7.6469828   7.6437191   7.6144217   7.6437191   7.6469828   7.6170000
 TTTTTTTTTTTTTTTTTTTTTTTTTTTTTT MOQGAD      TELAPSE     7530.38 TCPU     5144.45
 TTTTTTTTTTTTTTTTTTTTTTTTTTTTTT SHELLXN     TELAPSE     7641.81 TCPU     5227.83
 TTTTTTTTTTTTTTTTTTTTTTTTTTTTTT MONMO3      TELAPSE     7651.08 TCPU     5237.09
 NUMERICALLY INTEGRATED DENSITY    636.0001266820
 TTTTTTTTTTTTTTTTTTTTTTTTTTTTTT NUMDFT      TELAPSE     7662.46 TCPU     5248.48
 CYC   9 ETOT(AU) -4.543012793161E+03 DETOT -1.18E-07 tst  7.21E-10 PX  3.43E-05
 TTTTTTTTTTTTTTTTTTTTTTTTTTTTTT DIIS        TELAPSE     7670.00 TCPU     5256.02
 DIIS TEST: 0.10017E-05 AT SCF   CYCLE   9 - DIIS ACTIVE - HISTORY:     9 CYCLES
 TTTTTTTTTTTTTTTTTTTTTTTTTTTTTT FDIK        TELAPSE     7698.25 TCPU     5276.94
 INSULATING STATE
 TOP OF VALENCE BANDS -    BAND    318; K    6; EIG -2.7041976E-01 AU
 TOP OF VALENCE BANDS -    BAND    318; K    1; EIG -2.7061815E-01 AU
 BOTTOM OF VIRTUAL BANDS - BAND    319; K    1; EIG  2.7007723E-02 AU
 INDIRECT ENERGY BAND GAP:   8.0934 eV
 TTTTTTTTTTTTTTTTTTTTTTTTTTTTTT PDIG        TELAPSE     7700.74 TCPU     5279.42
 CHARGE NORMALIZATION FACTOR   1.00000000
 TOTAL ATOMIC CHARGES:
   0.8560424   0.8507286   0.8560424   0.8507286   0.8524804   0.8532684
   0.8543541   0.8536379   0.8524804   0.8536379   0.8543541   0.8532684
   0.8544457   0.8528976   0.8544457   0.8528976   0.8563475   0.8541700
   0.8506820   0.8531312   0.8563475   0.8531312   0.8506820   0.8541700
   0.8172450   0.8151933   0.8172450   0.8151933   0.8169317   0.8158564
   0.8154073   0.8164347   0.8169317   0.8164347   0.8154073   0.8158564
   0.8352760   0.8328815   0.8352760   0.8328815   0.8352798   0.8350426
   0.8329115   0.8331010   0.8352798   0.8331010   0.8329115   0.8350426
   0.8409599   0.8388825   0.8409599   0.8388825   0.8408711   0.8420344
   0.8390177   0.8378952   0.8408711   0.8378952   0.8390177   0.8420344
  18.6554614  18.6554614  18.6568198  18.6554532  18.6548518  18.6554532
   5.6825827   5.6831104   5.6825827   5.6831104   5.6849031   5.6933449
   5.6803667   5.6740427   5.6849031   5.6740427   5.6803667   5.6933449
   6.0831000   6.0571544   6.0831000   6.0571544   6.0572762   6.0696430
   6.0822540   6.0699159   6.0572762   6.0699159   6.0822540   6.0696430
   6.4063047   6.4065300   6.4063047   6.4065300   6.4059896   6.4065591
   6.4069625   6.4059320   6.4059896   6.4059320   6.4069625   6.4065591
   7.6172043   7.6436795   7.6172043   7.6436795   7.6391454   7.6206460
   7.6220505   7.6399035   7.6391454   7.6399035   7.6220505   7.6206460
   6.0458254   6.0629881   6.0458254   6.0629881   6.0722365   6.0623158
   6.0376436   6.0469259   6.0722365   6.0469259   6.0376436   6.0623158
   7.6366053   7.6247010   7.6366053   7.6247010   7.6143859   7.6170343
   7.6468560   7.6437233   7.6143859   7.6437233   7.6468560   7.6170343
 TTTTTTTTTTTTTTTTTTTTTTTTTTTTTT MOQGAD      TELAPSE     7700.76 TCPU     5279.45
 TTTTTTTTTTTTTTTTTTTTTTTTTTTTTT SHELLXN     TELAPSE     7822.81 TCPU     5362.92
 TTTTTTTTTTTTTTTTTTTTTTTTTTTTTT MONMO3      TELAPSE     7836.14 TCPU     5376.25
 NUMERICALLY INTEGRATED DENSITY    636.0001266830
 TTTTTTTTTTTTTTTTTTTTTTTTTTTTTT NUMDFT      TELAPSE     7847.59 TCPU     5387.71
 CYC  10 ETOT(AU) -4.543012793207E+03 DETOT -4.69E-08 tst  2.55E-10 PX  2.12E-05
 TTTTTTTTTTTTTTTTTTTTTTTTTTTTTT DIIS        TELAPSE     7854.36 TCPU     5394.47
 DIIS TEST: 0.35552E-06 AT SCF   CYCLE  10 - DIIS ACTIVE - HISTORY:    10 CYCLES
 TTTTTTTTTTTTTTTTTTTTTTTTTTTTTT FDIK        TELAPSE     7878.52 TCPU     5414.16
 INSULATING STATE
 TOP OF VALENCE BANDS -    BAND    318; K    6; EIG -2.7041823E-01 AU
 TOP OF VALENCE BANDS -    BAND    318; K    1; EIG -2.7061660E-01 AU
 BOTTOM OF VIRTUAL BANDS - BAND    319; K    1; EIG  2.7007832E-02 AU
 INDIRECT ENERGY BAND GAP:   8.0934 eV
 TTTTTTTTTTTTTTTTTTTTTTTTTTTTTT PDIG        TELAPSE     7880.01 TCPU     5415.65
 CHARGE NORMALIZATION FACTOR   1.00000000
 TOTAL ATOMIC CHARGES:
   0.8560393   0.8507296   0.8560393   0.8507296   0.8524855   0.8532704
   0.8543544   0.8536333   0.8524855   0.8536333   0.8543544   0.8532704
   0.8544499   0.8528998   0.8544499   0.8528998   0.8563469   0.8541724
   0.8506786   0.8531268   0.8563469   0.8531268   0.8506786   0.8541724
   0.8172427   0.8151990   0.8172427   0.8151990   0.8169234   0.8158597
   0.8154129   0.8164296   0.8169234   0.8164296   0.8154129   0.8158597
   0.8352716   0.8328824   0.8352716   0.8328824   0.8352822   0.8350422
   0.8329171   0.8330966   0.8352822   0.8330966   0.8329171   0.8350422
   0.8409632   0.8388864   0.8409632   0.8388864   0.8408641   0.8420375
   0.8390183   0.8378920   0.8408641   0.8378920   0.8390183   0.8420375
  18.6554627  18.6554627  18.6568205  18.6554539  18.6548532  18.6554539
   5.6826153   5.6830612   5.6826153   5.6830612   5.6849512   5.6933039
   5.6803069   5.6741037   5.6849512   5.6741037   5.6803069   5.6933039
   6.0831466   6.0571540   6.0831466   6.0571540   6.0572269   6.0696575
   6.0822588   6.0699018   6.0572269   6.0699018   6.0822588   6.0696575
   6.4063073   6.4065267   6.4063073   6.4065267   6.4059997   6.4065638
   6.4069561   6.4059292   6.4059997   6.4059292   6.4069561   6.4065638
   7.6172472   7.6436996   7.6172472   7.6436996   7.6390798   7.6206572
   7.6220258   7.6399108   7.6390798   7.6399108   7.6220258   7.6206572
   6.0457863   6.0630034   6.0457863   6.0630034   6.0722633   6.0623143
   6.0376677   6.0469117   6.0722633   6.0469117   6.0376677   6.0623143
   7.6365190   7.6247131   7.6365190   7.6247131   7.6144186   7.6170107
   7.6469179   7.6437215   7.6144186   7.6437215   7.6469179   7.6170107
 TTTTTTTTTTTTTTTTTTTTTTTTTTTTTT MOQGAD      TELAPSE     7880.03 TCPU     5415.68
 TTTTTTTTTTTTTTTTTTTTTTTTTTTTTT SHELLXN     TELAPSE     7995.04 TCPU     5499.03
 TTTTTTTTTTTTTTTTTTTTTTTTTTTTTT MONMO3      TELAPSE     8007.49 TCPU     5511.48
 NUMERICALLY INTEGRATED DENSITY    636.0001266807
 TTTTTTTTTTTTTTTTTTTTTTTTTTTTTT NUMDFT      TELAPSE     8018.93 TCPU     5522.92
 CYC  11 ETOT(AU) -4.543012793206E+03 DETOT  1.34E-09 tst  7.54E-11 PX  1.35E-05
 TTTTTTTTTTTTTTTTTTTTTTTTTTTTTT DIIS        TELAPSE     8026.59 TCPU     5530.58
 DIIS TEST: 0.98400E-07 AT SCF   CYCLE  11 - DIIS ACTIVE - HISTORY:    11 CYCLES
 TTTTTTTTTTTTTTTTTTTTTTTTTTTTTT FDIK        TELAPSE     8049.89 TCPU     5537.36
 INSULATING STATE
 TOP OF VALENCE BANDS -    BAND    318; K    6; EIG -2.7041797E-01 AU
 TOP OF VALENCE BANDS -    BAND    318; K    1; EIG -2.7061626E-01 AU
 BOTTOM OF VIRTUAL BANDS - BAND    319; K    1; EIG  2.7007705E-02 AU
 INDIRECT ENERGY BAND GAP:   8.0934 eV
 TTTTTTTTTTTTTTTTTTTTTTTTTTTTTT PDIG        TELAPSE     8051.43 TCPU     5538.90
 CHARGE NORMALIZATION FACTOR   1.00000000
 TOTAL ATOMIC CHARGES:
   0.8560410   0.8507302   0.8560410   0.8507302   0.8524816   0.8532710
   0.8543546   0.8536339   0.8524816   0.8536339   0.8543546   0.8532710
   0.8544483   0.8528977   0.8544483   0.8528977   0.8563480   0.8541705
   0.8506804   0.8531289   0.8563480   0.8531289   0.8506804   0.8541705
   0.8172464   0.8151933   0.8172464   0.8151933   0.8169286   0.8158592
   0.8154090   0.8164314   0.8169286   0.8164314   0.8154090   0.8158592
   0.8352746   0.8328807   0.8352746   0.8328807   0.8352784   0.8350419
   0.8329159   0.8330991   0.8352784   0.8330991   0.8329159   0.8350419
   0.8409607   0.8388840   0.8409607   0.8388840   0.8408703   0.8420363
   0.8390158   0.8378926   0.8408703   0.8378926   0.8390158   0.8420363
  18.6554618  18.6554618  18.6568157  18.6554545  18.6548509  18.6554545
   5.6825903   5.6831003   5.6825903   5.6831003   5.6849212   5.6933397
   5.6803501   5.6740631   5.6849212   5.6740631   5.6803501   5.6933397
   6.0831364   6.0571325   6.0831364   6.0571325   6.0572593   6.0696406
   6.0822520   6.0699178   6.0572593   6.0699178   6.0822520   6.0696406
   6.4063059   6.4065288   6.4063059   6.4065288   6.4059931   6.4065563
   6.4069599   6.4059353   6.4059931   6.4059353   6.4069599   6.4065563
   7.6172174   7.6436840   7.6172174   7.6436840   7.6391305   7.6206443
   7.6220332   7.6399071   7.6391305   7.6399071   7.6220332   7.6206443
   6.0458084   6.0629956   6.0458084   6.0629956   6.0722540   6.0623192
   6.0376469   6.0469205   6.0722540   6.0469205   6.0376469   6.0623192
   7.6365584   7.6247262   7.6365584   7.6247262   7.6143756   7.6170255
   7.6468962   7.6437210   7.6143756   7.6437210   7.6468962   7.6170255
 TTTTTTTTTTTTTTTTTTTTTTTTTTTTTT MOQGAD      TELAPSE     8051.46 TCPU     5538.93
 TTTTTTTTTTTTTTTTTTTTTTTTTTTTTT SHELLXN     TELAPSE     8134.81 TCPU     5622.25
 +++ ENERGIES IN A.U. +++
 ::: EXT EL-POLE                                  -5.5733260256657E+03
 ::: EXT EL-SPHEROPOLE                             4.4797909370035E+01
 ::: BIELET ZONE E-E                               9.1072008429230E+03
 ::: TOTAL E-E                                     3.5786727266274E+03
 ::: TOTAL E-N + N-E                              -1.3002125885082E+04
 ::: TOTAL N-N                                     1.0688907401031E+03
 ::: KINETIC ENERGY                                4.0909521464205E+03
 ::: PSEUDO TOTAL   ENERGY                        -4.2636102719313E+03
 ::: VIRIAL COEFFICIENT                            9.7933367220627E-01
 TTTTTTTTTTTTTTTTTTTTTTTTTTTTTT MONMO3      TELAPSE     8143.32 TCPU     5630.75
 NUMERICALLY INTEGRATED DENSITY    636.0001266822
 TTTTTTTTTTTTTTTTTTTTTTTTTTTTTT NUMDFT      TELAPSE     8154.74 TCPU     5642.17
 CYC  12 ETOT(AU) -4.543012793212E+03 DETOT -5.84E-09 tst  2.42E-11 PX  1.35E-05

 == SCF ENDED - CONVERGENCE ON ENERGY      E(AU) -4.5430127932119E+03 CYCLES  12


 ENERGY EXPRESSION=HARTREE+FOCK EXCH*0.54000+(M06-2X     EXCH)*0.46000+M06-2X     CORR


 TOTAL ENERGY(DFT)(AU)( 12) -4.5430127932119E+03 DE-5.8E-09 tester 2.4E-11
 TTTTTTTTTTTTTTTTTTTTTTTTTTTTTT EDFT        TELAPSE     8154.79 TCPU     5642.22
 TTTTTTTTTTTTTTTTTTTTTTTTTTTTTT SMAT        TELAPSE     8195.40 TCPU     5667.34
 TTTTTTTTTTTTTTTTTTTTTTTTTTTTTT POLAR2      TELAPSE     8196.17 TCPU     5668.12
 *****************************************************************************
 *                                                                           *
 *                             PIEZOELECTRICITY                              *
 *                    EVALUATED THROUGH THE  BERRY  PHASE                    *
 *                                                                           *
 *****************************************************************************

                                   STRAIN TENSOR
                           -0.00000   0.00000   0.00000
                           -0.00000   0.00000  -0.01500
                           -0.00000  -0.01500   0.00000

 %%%%%%%%%%%%%%%%%%%%%%%%%%%%%%%%%%%%%%%%%%%%%%%%%%%%%%%%%%%%%%%%%%%%%%%%%%%%%
          INFORMATION ON SYSTEM A TO THE LEFT ON SYSTEM B TO THE RIGHT
                      (A) SHOULD BE THE EQUILIBRIUM SYSTEM

         a, b, c (ANGSTROM), ALPHA, BETA, GAMMA (DEGREES) V (ANGSTROM**3)
  a= 14.65945    ALPHA= 109.47122           a= 14.51322    ALPHA= 110.27347
  b= 14.65945    BETA = 109.47122           b= 14.80641    BETA = 109.47223
  c= 14.65945    GAMMA= 109.47122           c= 14.80641    GAMMA= 109.47223
          VA= 2425.10741                              VB= 2424.56176

                      DIRECT LATTICE VECTORS COMPONENTS ( ANGSTROM )
           X         Y         Z                  X         Y         Z
       -8.46364   8.46364   8.46364           -8.46364   8.33668   8.33668
        8.46364  -8.46364   8.46364            8.46364  -8.59059   8.59059
        8.46364   8.46364  -8.46364            8.46364   8.59059  -8.59059

                  RECIPROCAL LATTICE VECTORS COMPONENTS (ANGSTROM-1)
           X         Y         Z                  X         Y         Z
        0.00000   0.37119   0.37119            0.00000   0.37119   0.37119
        0.37119   0.00000   0.37119            0.37684   0.00557   0.37127
        0.37119   0.37119   0.00000            0.37684   0.37127   0.00557

                         ATOMIC FRACTIONAL COORDINATES
    ATOM       a        b        c              a        b        c
    1 H    -0.13825  0.31498 -0.23677       -0.13825  0.31498 -0.23677
    2 H     0.55175  0.09852  0.23677        0.55175  0.09852  0.23677
    3 H     0.13825 -0.09852  0.45324        0.13825 -0.09852  0.45324
    4 H    -0.55175 -0.31498 -0.45324       -0.55175 -0.31498 -0.45324
    5 H    -0.23677 -0.13825  0.31498       -0.23677 -0.13825  0.31498
    6 H     0.31498 -0.23677 -0.13825        0.31498 -0.23677 -0.13825
    7 H    -0.45324 -0.55175 -0.31498       -0.45324 -0.55175 -0.31498
    8 H     0.09852  0.23677  0.55175        0.09852  0.23677  0.55175
    9 H     0.23677  0.55175  0.09852        0.23677  0.55175  0.09852
   10 H    -0.09852  0.45324  0.13825       -0.09852  0.45324  0.13825
   11 H     0.45324  0.13825 -0.09852        0.45324  0.13825 -0.09852
   12 H    -0.31498 -0.45324 -0.55175       -0.31498 -0.45324 -0.55175
   13 H    -0.23301  0.35894 -0.10491       -0.23301  0.35894 -0.10491
   14 H     0.46385 -0.12810  0.10491        0.46385 -0.12810  0.10491
   15 H     0.23301  0.12810  0.59195        0.23301  0.12810  0.59195
   16 H    -0.46385 -0.35894 -0.59195       -0.46385 -0.35894 -0.59195
   17 H    -0.10491 -0.23301  0.35894       -0.10491 -0.23301  0.35894
   18 H     0.35894 -0.10491 -0.23301        0.35894 -0.10491 -0.23301
   19 H    -0.59195 -0.46385 -0.35894       -0.59195 -0.46385 -0.35894
   20 H    -0.12810  0.10491  0.46385       -0.12810  0.10491  0.46385
   21 H     0.10491  0.46385 -0.12810        0.10491  0.46385 -0.12810
   22 H     0.12810  0.59195  0.23301        0.12810  0.59195  0.23301
   23 H     0.59195  0.23301  0.12810        0.59195  0.23301  0.12810
   24 H    -0.35894 -0.59195 -0.46385       -0.35894 -0.59195 -0.46385
   25 H     0.44497  0.10784  0.50336        0.44497  0.10784  0.50336
   26 H    -0.39552 -0.05839 -0.50336       -0.39552 -0.05839 -0.50336
   27 H    -0.44497  0.05839 -0.33713       -0.44497  0.05839 -0.33713
   28 H     0.39552 -0.10784  0.33713        0.39552 -0.10784  0.33713
   29 H     0.50336  0.44497  0.10784        0.50336  0.44497  0.10784
   30 H     0.10784  0.50336  0.44497        0.10784  0.50336  0.44497
   31 H     0.33713  0.39552 -0.10784        0.33713  0.39552 -0.10784
   32 H    -0.05839 -0.50336 -0.39552       -0.05839 -0.50336 -0.39552
   33 H    -0.50336 -0.39552 -0.05839       -0.50336 -0.39552 -0.05839
   34 H     0.05839 -0.33713 -0.44497        0.05839 -0.33713 -0.44497
   35 H    -0.33713 -0.44497  0.05839       -0.33713 -0.44497  0.05839
   36 H    -0.10784  0.33713  0.39552       -0.10784  0.33713  0.39552
   37 H     0.44887  0.23729  0.54560        0.44887  0.23729  0.54560
   38 H    -0.30831 -0.09673 -0.54560       -0.30831 -0.09673 -0.54560
   39 H    -0.44887  0.09673 -0.21158       -0.44887  0.09673 -0.21158
   40 H     0.30831 -0.23729  0.21158        0.30831 -0.23729  0.21158
   41 H     0.54560  0.44887  0.23729        0.54560  0.44887  0.23729
   42 H     0.23729  0.54560  0.44887        0.23729  0.54560  0.44887
   43 H     0.21158  0.30831 -0.23729        0.21158  0.30831 -0.23729
   44 H    -0.09673 -0.54560 -0.30831       -0.09673 -0.54560 -0.30831
   45 H    -0.54560 -0.30831 -0.09673       -0.54560 -0.30831 -0.09673
   46 H     0.09673 -0.21158 -0.44887        0.09673 -0.21158 -0.44887
   47 H    -0.21158 -0.44887  0.09673       -0.21158 -0.44887  0.09673
   48 H    -0.23729  0.21158  0.30831       -0.23729  0.21158  0.30831
   49 H     0.50838  0.19977  0.46188        0.50838  0.19977  0.46188
   50 H    -0.26211  0.04650 -0.46188       -0.26211  0.04650 -0.46188
   51 H    -0.50838 -0.04650 -0.30861       -0.50838 -0.04650 -0.30861
   52 H     0.26211 -0.19977  0.30861        0.26211 -0.19977  0.30861
   53 H     0.46188  0.50838  0.19977        0.46188  0.50838  0.19977
   54 H     0.19977  0.46188  0.50838        0.19977  0.46188  0.50838
   55 H     0.30861  0.26211 -0.19977        0.30861  0.26211 -0.19977
   56 H     0.04650 -0.46188 -0.26211        0.04650 -0.46188 -0.26211
   57 H    -0.46188 -0.26211  0.04650       -0.46188 -0.26211  0.04650
   58 H    -0.04650 -0.30861 -0.50838       -0.04650 -0.30861 -0.50838
   59 H    -0.30861 -0.50838 -0.04650       -0.30861 -0.50838 -0.04650
   60 H    -0.19977  0.30861  0.26211       -0.19977  0.30861  0.26211
   61 ZN   -0.27633  0.22367  0.50000       -0.27633  0.22367  0.50000
   62 ZN   -0.72367 -0.22367  0.50000       -0.72367 -0.22367  0.50000
   63 ZN    0.50000 -0.27633  0.22367        0.50000 -0.27633  0.22367
   64 ZN    0.22367  0.50000 -0.27633        0.22367  0.50000 -0.27633
   65 ZN    0.50000 -0.72367 -0.22367        0.50000 -0.72367 -0.22367
   66 ZN   -0.22367  0.50000 -0.72367       -0.22367  0.50000 -0.72367
   67 C     0.60603  0.24878  0.63315        0.60603  0.24878  0.63315
   68 C    -0.38437 -0.02712 -0.63315       -0.38437 -0.02712 -0.63315
   69 C    -0.60603  0.02712 -0.35725       -0.60603  0.02712 -0.35725
   70 C     0.38437 -0.24878  0.35725        0.38437 -0.24878  0.35725
   71 C     0.63315  0.60603  0.24878        0.63315  0.60603  0.24878
   72 C     0.24878  0.63315  0.60603        0.24878  0.63315  0.60603
   73 C     0.35725  0.38437 -0.24878        0.35725  0.38437 -0.24878
   74 C    -0.02712 -0.63315 -0.38437       -0.02712 -0.63315 -0.38437
   75 C    -0.63315 -0.38437 -0.02712       -0.63315 -0.38437 -0.02712
   76 C     0.02712 -0.35725 -0.60603        0.02712 -0.35725 -0.60603
   77 C    -0.35725 -0.60603  0.02712       -0.35725 -0.60603  0.02712
   78 C    -0.24878  0.35725  0.38437       -0.24878  0.35725  0.38437
   79 C    -0.22154  0.30130 -0.25923       -0.22154  0.30130 -0.25923
   80 C     0.56054  0.03769  0.25923        0.56054  0.03769  0.25923
   81 C     0.22154 -0.03769  0.52284        0.22154 -0.03769  0.52284
   82 C    -0.56054 -0.30130 -0.52284       -0.56054 -0.30130 -0.52284
   83 C    -0.25923 -0.22154  0.30130       -0.25923 -0.22154  0.30130
   84 C     0.30130 -0.25923 -0.22154        0.30130 -0.25923 -0.22154
   85 C    -0.52284 -0.56054 -0.30130       -0.52284 -0.56054 -0.30130
   86 C     0.03769  0.25923  0.56054        0.03769  0.25923  0.56054
   87 C     0.25923  0.56054  0.03769        0.25923  0.56054  0.03769
   88 C    -0.03769  0.52284  0.22154       -0.03769  0.52284  0.22154
   89 C     0.52284  0.22154 -0.03769        0.52284  0.22154 -0.03769
   90 C    -0.30130 -0.52284 -0.56054       -0.30130 -0.52284 -0.56054
   91 C     0.49606  0.19578  0.53025        0.49606  0.19578  0.53025
   92 C    -0.33447 -0.03419 -0.53025       -0.33447 -0.03419 -0.53025
   93 C    -0.49606  0.03419 -0.30028       -0.49606  0.03419 -0.30028
   94 C     0.33447 -0.19578  0.30028        0.33447 -0.19578  0.30028
   95 C     0.53025  0.49606  0.19578        0.53025  0.49606  0.19578
   96 C     0.19578  0.53025  0.49606        0.19578  0.53025  0.49606
   97 C     0.30028  0.33447 -0.19578        0.30028  0.33447 -0.19578
   98 C    -0.03419 -0.53025 -0.33447       -0.03419 -0.53025 -0.33447
   99 C    -0.53025 -0.33447 -0.03419       -0.53025 -0.33447 -0.03419
  100 C     0.03419 -0.30028 -0.49606        0.03419 -0.30028 -0.49606
  101 C    -0.30028 -0.49606  0.03419       -0.30028 -0.49606  0.03419
  102 C    -0.19578  0.30028  0.33447       -0.19578  0.30028  0.33447
  103 N    -0.30150  0.25456 -0.36862       -0.30150  0.25456 -0.36862
  104 N     0.62318  0.06712  0.36862        0.62318  0.06712  0.36862
  105 N     0.30150 -0.06712  0.55606        0.30150 -0.06712  0.55606
  106 N    -0.62318 -0.25456 -0.55606       -0.62318 -0.25456 -0.55606
  107 N    -0.36862 -0.30150  0.25456       -0.36862 -0.30150  0.25456
  108 N     0.25456 -0.36862 -0.30150        0.25456 -0.36862 -0.30150
  109 N    -0.55606 -0.62318 -0.25456       -0.55606 -0.62318 -0.25456
  110 N     0.06712  0.36862  0.62318        0.06712  0.36862  0.62318
  111 N     0.36862  0.62318  0.06712        0.36862  0.62318  0.06712
  112 N    -0.06712  0.55606  0.30150       -0.06712  0.55606  0.30150
  113 N     0.55606  0.30150 -0.06712        0.55606  0.30150 -0.06712
  114 N    -0.25456 -0.55606 -0.62318       -0.25456 -0.55606 -0.62318
  115 C    -0.26850  0.32303 -0.19417       -0.26850  0.32303 -0.19417
  116 C     0.51719 -0.07433  0.19417        0.51719 -0.07433  0.19417
  117 C     0.26850  0.07433  0.59153        0.26850  0.07433  0.59153
  118 C    -0.51719 -0.32303 -0.59153       -0.51719 -0.32303 -0.59153
  119 C    -0.19417 -0.26850  0.32303       -0.19417 -0.26850  0.32303
  120 C     0.32303 -0.19417 -0.26850        0.32303 -0.19417 -0.26850
  121 C    -0.59153 -0.51719 -0.32303       -0.59153 -0.51719 -0.32303
  122 C    -0.07433  0.19417  0.51719       -0.07433  0.19417  0.51719
  123 C     0.19417  0.51719 -0.07433        0.19417  0.51719 -0.07433
  124 C     0.07433  0.59153  0.26850        0.07433  0.59153  0.26850
  125 C     0.59153  0.26850  0.07433        0.59153  0.26850  0.07433
  126 C    -0.32303 -0.59153 -0.51719       -0.32303 -0.59153 -0.51719
  127 N    -0.37754  0.29013 -0.26277       -0.37754  0.29013 -0.26277
  128 N     0.55290 -0.11477  0.26277        0.55290 -0.11477  0.26277
  129 N     0.37754  0.11477  0.66767        0.37754  0.11477  0.66767
  130 N    -0.55290 -0.29013 -0.66767       -0.55290 -0.29013 -0.66767
  131 N    -0.26277 -0.37754  0.29013       -0.26277 -0.37754  0.29013
  132 N     0.29013 -0.26277 -0.37754        0.29013 -0.26277 -0.37754
  133 N    -0.66767 -0.55290 -0.29013       -0.66767 -0.55290 -0.29013
  134 N    -0.11477  0.26277  0.55290       -0.11477  0.26277  0.55290
  135 N     0.26277  0.55290 -0.11477        0.26277  0.55290 -0.11477
  136 N     0.11477  0.66767  0.37754        0.11477  0.66767  0.37754
  137 N     0.66767  0.37754  0.11477        0.66767  0.37754  0.11477
  138 N    -0.29013 -0.66767 -0.55290       -0.29013 -0.66767 -0.55290

 %%%%%%%%%%%%%%%%%%%%%%%%%%%%%%%%%%%%%%%%%%%%%%%%%%%%%%%%%%%%%%%%%%%%%%%%%%%%%

            PHASE PROJECTED ALONG THE RECIPROCAL LATTICE VECTORS
                              B1         B2         B3
                     PHI  -0.000000  -0.045861  -0.045858

               PREFACTOR: |e|/(2.PI.VA)=  0.00105148E+10 (C/m**3)


 *******************************************************************************
 * CELL DEFORMATION
 *******************************************************************************

    ELASTIC STRAIN MATRIX (ADIMENSIONAL)

    1    0.0000000000    0.0000000000    0.0000000000
    2    0.0000000000    0.0000000000    0.0150000000
    3    0.0000000000    0.0150000000    0.0000000000

 LATTICE PARAMETERS (ANGSTROMS AND DEGREES) OF
 (1) ORIGINAL PRIMITIVE CELL
 (2) ORIGINAL CRYSTALLOGRAPHIC CELL
 (3) DEFORMED PRIMITIVE CELL
 (4) DEFORMED CRYSTALLOGRAPHIC CELL

            A           B           C        ALPHA       BETA        GAMMA         VOL
 (1)   14.659448   14.659448   14.659448  109.471221  109.471221  109.471221 2425.107412
 (2)   16.927273   16.927273   16.927273   90.000000   90.000000   90.000000 4850.214824
 (3)   14.806406   14.513224   14.513224  108.652765  109.472233  109.472233 2424.561763
 (4)   16.927273   16.929177   16.929177   88.281256   90.000000   90.000000 4849.123525

 * CELL DEFORMATION COMPLETE - NO. OF SYMMOPS   2
 *******************************************************************************
 LATTICE PARAMETERS (ANGSTROMS AND DEGREES) - BOHR = 0.5291772083 ANGSTROM
 PRIMITIVE CELL - CENTRING CODE 6/1 VOLUME=  2424.561763 - DENSITY  0.929 g/cm^3
         A              B              C           ALPHA      BETA       GAMMA 
    14.80640554    14.51322390    14.51322390   108.652765 109.472233 109.472233
 *******************************************************************************
 ATOMS IN THE ASYMMETRIC UNIT   70 - ATOMS IN THE UNIT CELL:  138
     ATOM                 X/A                 Y/B                 Z/C    
 *******************************************************************************
      1 T   1 H    -1.382540026323E-01  3.149825437132E-01 -2.367718264253E-01
      2 T   1 H    -4.482456298615E-01  9.851782379297E-02  2.367718264253E-01
      3 F   1 H     1.382540026323E-01 -9.851782379297E-02  4.532365463455E-01
      4 F   1 H     4.482456298615E-01 -3.149825437132E-01 -4.532365463455E-01
      5 T   1 H    -2.367718264253E-01 -1.382540026323E-01  3.149825437132E-01
      6 T   1 H     3.149825437132E-01 -2.367718264253E-01 -1.382540026323E-01
      7 T   1 H    -4.532365463455E-01  4.482456298615E-01 -3.149825437132E-01
      8 T   1 H     9.851782379297E-02  2.367718264253E-01 -4.482456298615E-01
      9 F   1 H     2.367718264253E-01 -4.482456298615E-01  9.851782379297E-02
     10 F   1 H    -9.851782379297E-02  4.532365463455E-01  1.382540026323E-01
     11 F   1 H     4.532365463455E-01  1.382540026323E-01 -9.851782379297E-02
     12 F   1 H    -3.149825437132E-01 -4.532365463455E-01  4.482456298615E-01
     13 T   1 H    -2.330055195838E-01  3.589445779368E-01 -1.049053514425E-01
     14 T   1 H     4.638499293793E-01 -1.281001681412E-01  1.049053514425E-01
     15 F   1 H     2.330055195838E-01  1.281001681412E-01 -4.080499024794E-01
     16 F   1 H    -4.638499293793E-01 -3.589445779368E-01  4.080499024794E-01
     17 T   1 H    -1.049053514425E-01 -2.330055195838E-01  3.589445779368E-01
     18 T   1 H     3.589445779368E-01 -1.049053514425E-01 -2.330055195838E-01
     19 T   1 H     4.080499024794E-01 -4.638499293793E-01 -3.589445779368E-01
     20 T   1 H    -1.281001681412E-01  1.049053514425E-01  4.638499293793E-01
     21 F   1 H     1.049053514425E-01  4.638499293793E-01 -1.281001681412E-01
     22 F   1 H     1.281001681412E-01 -4.080499024794E-01  2.330055195838E-01
     23 F   1 H    -4.080499024794E-01  2.330055195838E-01  1.281001681412E-01
     24 F   1 H    -3.589445779368E-01  4.080499024794E-01 -4.638499293793E-01
     25 T   1 H     4.449704511619E-01  1.078387850526E-01 -4.966442842586E-01
     26 T   1 H    -3.955169306888E-01 -5.838526457950E-02  4.966442842586E-01
     27 F   1 H    -4.449704511619E-01  5.838526457950E-02 -3.371316661093E-01
     28 F   1 H     3.955169306888E-01 -1.078387850526E-01  3.371316661093E-01
     29 T   1 H    -4.966442842586E-01  4.449704511619E-01  1.078387850526E-01
     30 T   1 H     1.078387850526E-01 -4.966442842586E-01  4.449704511619E-01
     31 T   1 H     3.371316661093E-01  3.955169306888E-01 -1.078387850526E-01
     32 T   1 H    -5.838526457950E-02  4.966442842586E-01 -3.955169306888E-01
     33 F   1 H     4.966442842586E-01 -3.955169306888E-01 -5.838526457950E-02
     34 F   1 H     5.838526457950E-02 -3.371316661093E-01 -4.449704511619E-01
     35 F   1 H    -3.371316661093E-01 -4.449704511619E-01  5.838526457950E-02
     36 F   1 H    -1.078387850526E-01  3.371316661093E-01  3.955169306888E-01
     37 T   1 H     4.488732216674E-01  2.372929014317E-01 -4.543975910279E-01
     38 T   1 H    -3.083095075405E-01 -9.672918730477E-02  4.543975910279E-01
     39 F   1 H    -4.488732216674E-01  9.672918730477E-02 -2.115803202357E-01
     40 F   1 H     3.083095075405E-01 -2.372929014317E-01  2.115803202357E-01
     41 T   1 H    -4.543975910279E-01  4.488732216674E-01  2.372929014317E-01
     42 T   1 H     2.372929014317E-01 -4.543975910279E-01  4.488732216674E-01
     43 T   1 H     2.115803202357E-01  3.083095075405E-01 -2.372929014317E-01
     44 T   1 H    -9.672918730477E-02  4.543975910279E-01 -3.083095075405E-01
     45 F   1 H     4.543975910279E-01 -3.083095075405E-01 -9.672918730477E-02
     46 F   1 H     9.672918730477E-02 -2.115803202357E-01 -4.488732216674E-01
     47 F   1 H    -2.115803202357E-01 -4.488732216674E-01  9.672918730477E-02
     48 F   1 H    -2.372929014317E-01  2.115803202357E-01  3.083095075405E-01
     49 T   1 H    -4.916192983392E-01  1.997720257597E-01  4.618805987814E-01
     50 T   1 H    -2.621085730217E-01  4.650010287942E-02 -4.618805987814E-01
     51 F   1 H     4.916192983392E-01 -4.650010287942E-02 -3.086086759011E-01
     52 F   1 H     2.621085730217E-01 -1.997720257597E-01  3.086086759011E-01
     53 T   1 H     4.618805987814E-01 -4.916192983392E-01  1.997720257597E-01
     54 T   1 H     1.997720257597E-01  4.618805987814E-01 -4.916192983392E-01
     55 T   1 H     3.086086759011E-01  2.621085730217E-01 -1.997720257597E-01
     56 T   1 H     4.650010287942E-02 -4.618805987814E-01 -2.621085730217E-01
     57 F   1 H    -4.618805987814E-01 -2.621085730217E-01  4.650010287942E-02
     58 F   1 H    -4.650010287942E-02 -3.086086759011E-01  4.916192983392E-01
     59 F   1 H    -3.086086759011E-01  4.916192983392E-01 -4.650010287942E-02
     60 F   1 H    -1.997720257597E-01  3.086086759011E-01  2.621085730217E-01
     61 T 230 ZN   -2.763252848868E-01  2.236747151132E-01 -5.000000000000E-01
     62 F 230 ZN    2.763252848868E-01 -2.236747151132E-01 -5.000000000000E-01
     63 T 230 ZN   -5.000000000000E-01 -2.763252848868E-01  2.236747151132E-01
     64 T 230 ZN    2.236747151132E-01 -5.000000000000E-01 -2.763252848868E-01
     65 T 230 ZN   -5.000000000000E-01  2.763252848868E-01 -2.236747151132E-01
     66 F 230 ZN   -2.236747151132E-01 -5.000000000000E-01  2.763252848868E-01
     67 T   6 C    -3.939707158468E-01  2.487802741745E-01 -3.668529095683E-01
     68 T   6 C    -3.843668162572E-01 -2.711780627858E-02  3.668529095683E-01
     69 F   6 C     3.939707158468E-01  2.711780627858E-02 -3.572490099787E-01
     70 F   6 C     3.843668162572E-01 -2.487802741745E-01  3.572490099787E-01
     71 T   6 C    -3.668529095683E-01 -3.939707158468E-01  2.487802741745E-01
     72 T   6 C     2.487802741745E-01 -3.668529095683E-01 -3.939707158468E-01
     73 T   6 C     3.572490099787E-01  3.843668162572E-01 -2.487802741745E-01
     74 T   6 C    -2.711780627858E-02  3.668529095683E-01 -3.843668162572E-01
     75 F   6 C     3.668529095683E-01 -3.843668162572E-01 -2.711780627858E-02
     76 F   6 C     2.711780627858E-02 -3.572490099787E-01  3.939707158468E-01
     77 F   6 C    -3.572490099787E-01  3.939707158468E-01  2.711780627858E-02
     78 F   6 C    -2.487802741745E-01  3.572490099787E-01  3.843668162572E-01
     79 T   6 C    -2.215384155535E-01  3.013029442759E-01 -2.592327183432E-01
     80 T   6 C    -4.394643373809E-01  3.769430278968E-02  2.592327183432E-01
     81 F   6 C     2.215384155535E-01 -3.769430278968E-02 -4.771586401706E-01
     82 F   6 C     4.394643373809E-01 -3.013029442759E-01  4.771586401706E-01
     83 T   6 C    -2.592327183432E-01 -2.215384155535E-01  3.013029442759E-01
     84 T   6 C     3.013029442759E-01 -2.592327183432E-01 -2.215384155535E-01
     85 T   6 C     4.771586401706E-01  4.394643373809E-01 -3.013029442759E-01
     86 T   6 C     3.769430278968E-02  2.592327183432E-01 -4.394643373809E-01
     87 F   6 C     2.592327183432E-01 -4.394643373809E-01  3.769430278968E-02
     88 F   6 C    -3.769430278968E-02 -4.771586401706E-01  2.215384155535E-01
     89 F   6 C    -4.771586401706E-01  2.215384155535E-01 -3.769430278968E-02
     90 F   6 C    -3.013029442759E-01  4.771586401706E-01  4.394643373809E-01
     91 T   6 C     4.960613603305E-01  1.957836996227E-01 -4.697507111585E-01
     92 T   6 C    -3.344655892188E-01 -3.418792851098E-02  4.697507111585E-01
     93 F   6 C    -4.960613603305E-01  3.418792851098E-02 -3.002776607079E-01
     94 F   6 C     3.344655892188E-01 -1.957836996227E-01  3.002776607079E-01
     95 T   6 C    -4.697507111585E-01  4.960613603305E-01  1.957836996227E-01
     96 T   6 C     1.957836996227E-01 -4.697507111585E-01  4.960613603305E-01
     97 T   6 C     3.002776607079E-01  3.344655892188E-01 -1.957836996227E-01
     98 T   6 C    -3.418792851098E-02  4.697507111585E-01 -3.344655892188E-01
     99 F   6 C     4.697507111585E-01 -3.344655892188E-01 -3.418792851098E-02
    100 F   6 C     3.418792851098E-02 -3.002776607079E-01 -4.960613603305E-01
    101 F   6 C    -3.002776607079E-01 -4.960613603305E-01  3.418792851098E-02
    102 F   6 C    -1.957836996227E-01  3.002776607079E-01  3.344655892188E-01
    103 T   7 N    -3.014952876628E-01  2.545630014934E-01 -3.686202384592E-01
    104 T   7 N    -3.768167600474E-01  6.712495079643E-02  3.686202384592E-01
    105 F   7 N     3.014952876628E-01 -6.712495079643E-02 -4.439417108439E-01
    106 F   7 N     3.768167600474E-01 -2.545630014934E-01  4.439417108439E-01
    107 T   7 N    -3.686202384592E-01 -3.014952876628E-01  2.545630014934E-01
    108 T   7 N     2.545630014934E-01 -3.686202384592E-01 -3.014952876628E-01
    109 T   7 N     4.439417108439E-01  3.768167600474E-01 -2.545630014934E-01
    110 T   7 N     6.712495079643E-02  3.686202384592E-01 -3.768167600474E-01
    111 F   7 N     3.686202384592E-01 -3.768167600474E-01  6.712495079643E-02
    112 F   7 N    -6.712495079643E-02 -4.439417108439E-01  3.014952876628E-01
    113 F   7 N    -4.439417108439E-01  3.014952876628E-01 -6.712495079643E-02
    114 F   7 N    -2.545630014934E-01  4.439417108439E-01  3.768167600474E-01
    115 T   6 C    -2.685005804909E-01  3.230253524486E-01 -1.941686949693E-01
    116 T   6 C    -4.828059525821E-01 -7.433188552161E-02  1.941686949693E-01
    117 F   6 C     2.685005804909E-01  7.433188552161E-02 -4.084740670604E-01
    118 F   6 C     4.828059525821E-01 -3.230253524486E-01  4.084740670604E-01
    119 T   6 C    -1.941686949693E-01 -2.685005804909E-01  3.230253524486E-01
    120 T   6 C     3.230253524486E-01 -1.941686949693E-01 -2.685005804909E-01
    121 T   6 C     4.084740670604E-01  4.828059525821E-01 -3.230253524486E-01
    122 T   6 C    -7.433188552161E-02  1.941686949693E-01 -4.828059525821E-01
    123 F   6 C     1.941686949693E-01 -4.828059525821E-01 -7.433188552161E-02
    124 F   6 C     7.433188552161E-02 -4.084740670604E-01  2.685005804909E-01
    125 F   6 C    -4.084740670604E-01  2.685005804909E-01  7.433188552161E-02
    126 F   6 C    -3.230253524486E-01  4.084740670604E-01  4.828059525821E-01
    127 T   7 N    -3.775448914440E-01  2.901259509917E-01 -2.627728991757E-01
    128 T   7 N    -4.471011498326E-01 -1.147719922683E-01  2.627728991757E-01
    129 F   7 N     3.775448914440E-01  1.147719922683E-01 -3.323291575643E-01
    130 F   7 N     4.471011498326E-01 -2.901259509917E-01  3.323291575643E-01
    131 T   7 N    -2.627728991757E-01 -3.775448914440E-01  2.901259509917E-01
    132 T   7 N     2.901259509917E-01 -2.627728991757E-01 -3.775448914440E-01
    133 T   7 N     3.323291575643E-01  4.471011498326E-01 -2.901259509917E-01
    134 T   7 N    -1.147719922683E-01  2.627728991757E-01 -4.471011498326E-01
    135 F   7 N     2.627728991757E-01 -4.471011498326E-01 -1.147719922683E-01
    136 F   7 N     1.147719922683E-01 -3.323291575643E-01  3.775448914440E-01
    137 F   7 N    -3.323291575643E-01  3.775448914440E-01  1.147719922683E-01
    138 F   7 N    -2.901259509917E-01  3.323291575643E-01  4.471011498326E-01

 TRANSFORMATION MATRIX PRIMITIVE-CRYSTALLOGRAPHIC CELL
  0.0000  1.0000  1.0000  1.0000  0.0000  1.0000  1.0000  1.0000  0.0000

 *******************************************************************************
 CRYSTALLOGRAPHIC CELL (VOLUME=       4849.12352519)
         A              B              C           ALPHA      BETA       GAMMA 
    16.92727273    16.92917694    16.92917694    88.281256  90.000000  90.000000

 COORDINATES IN THE CRYSTALLOGRAPHIC CELL
     ATOM                 X/A                 Y/B                 Z/C    
 *******************************************************************************
      1 T   1 H     1.082323599601E-01 -3.450041863854E-01  2.067501837531E-01
      2 T   1 H    -1.082323599601E-01  3.450041863854E-01  2.067501837531E-01
      3 F   1 H     1.082323599601E-01  3.450041863854E-01 -2.067501837531E-01
      4 F   1 H    -1.082323599601E-01 -3.450041863854E-01 -2.067501837531E-01
      5 T   1 H     2.067501837531E-01  1.082323599601E-01 -3.450041863854E-01
      6 T   1 H    -3.450041863854E-01  2.067501837531E-01  1.082323599601E-01
      7 T   1 H    -2.067501837531E-01 -1.082323599601E-01 -3.450041863854E-01
      8 T   1 H     3.450041863854E-01  2.067501837531E-01 -1.082323599601E-01
      9 F   1 H     2.067501837531E-01 -1.082323599601E-01  3.450041863854E-01
     10 F   1 H     3.450041863854E-01 -2.067501837531E-01  1.082323599601E-01
     11 F   1 H    -2.067501837531E-01  1.082323599601E-01  3.450041863854E-01
     12 F   1 H    -3.450041863854E-01 -2.067501837531E-01 -1.082323599601E-01
     13 T   1 H     2.435223730390E-01 -3.484277244816E-01  1.154222048978E-01
     14 T   1 H    -2.435223730390E-01  3.484277244816E-01  1.154222048978E-01
     15 F   1 H     2.435223730390E-01  3.484277244816E-01 -1.154222048978E-01
     16 F   1 H    -2.435223730390E-01 -3.484277244816E-01 -1.154222048978E-01
     17 T   1 H     1.154222048978E-01  2.435223730390E-01 -3.484277244816E-01
     18 T   1 H    -3.484277244816E-01  1.154222048978E-01  2.435223730390E-01
     19 T   1 H    -1.154222048978E-01 -2.435223730390E-01 -3.484277244816E-01
     20 T   1 H     3.484277244816E-01  1.154222048978E-01 -2.435223730390E-01
     21 F   1 H     1.154222048978E-01 -2.435223730390E-01  3.484277244816E-01
     22 F   1 H     3.484277244816E-01 -1.154222048978E-01  2.435223730390E-01
     23 F   1 H    -1.154222048978E-01  2.435223730390E-01  3.484277244816E-01
     24 F   1 H    -3.484277244816E-01 -1.154222048978E-01 -2.435223730390E-01
     25 T   1 H     8.311202481607E-02  4.202436909253E-01  2.472676023657E-02
     26 T   1 H    -8.311202481607E-02 -4.202436909253E-01  2.472676023657E-02
     27 F   1 H     8.311202481607E-02 -4.202436909253E-01 -2.472676023657E-02
     28 F   1 H    -8.311202481607E-02  4.202436909253E-01 -2.472676023657E-02
     29 T   1 H     2.472676023657E-02  8.311202481607E-02  4.202436909253E-01
     30 T   1 H     4.202436909253E-01  2.472676023657E-02  8.311202481607E-02
     31 T   1 H    -2.472676023657E-02 -8.311202481607E-02  4.202436909253E-01
     32 T   1 H    -4.202436909253E-01  2.472676023657E-02 -8.311202481607E-02
     33 F   1 H     2.472676023657E-02 -8.311202481607E-02 -4.202436909253E-01
     34 F   1 H    -4.202436909253E-01 -2.472676023657E-02  8.311202481607E-02
     35 F   1 H    -2.472676023657E-02  8.311202481607E-02 -4.202436909253E-01
     36 F   1 H     4.202436909253E-01 -2.472676023657E-02 -8.311202481607E-02
     37 T   1 H     1.670110443682E-01  3.785913646039E-01  7.028185706345E-02
     38 T   1 H    -1.670110443682E-01 -3.785913646039E-01  7.028185706345E-02
     39 F   1 H     1.670110443682E-01 -3.785913646039E-01 -7.028185706345E-02
     40 F   1 H    -1.670110443682E-01  3.785913646039E-01 -7.028185706345E-02
     41 T   1 H     7.028185706345E-02  1.670110443682E-01  3.785913646039E-01
     42 T   1 H     3.785913646039E-01  7.028185706345E-02  1.670110443682E-01
     43 T   1 H    -7.028185706345E-02 -1.670110443682E-01  3.785913646039E-01
     44 T   1 H    -3.785913646039E-01  7.028185706345E-02 -1.670110443682E-01
     45 F   1 H     7.028185706345E-02 -1.670110443682E-01 -3.785913646039E-01
     46 F   1 H    -3.785913646039E-01 -7.028185706345E-02  1.670110443682E-01
     47 F   1 H    -7.028185706345E-02  1.670110443682E-01 -3.785913646039E-01
     48 F   1 H     3.785913646039E-01 -7.028185706345E-02 -1.670110443682E-01
     49 T   1 H     7.663596144017E-02  3.852446373412E-01  1.231360643196E-01
     50 T   1 H    -7.663596144017E-02 -3.852446373412E-01  1.231360643196E-01
     51 F   1 H     7.663596144017E-02 -3.852446373412E-01 -1.231360643196E-01
     52 F   1 H    -7.663596144017E-02  3.852446373412E-01 -1.231360643196E-01
     53 T   1 H     1.231360643196E-01  7.663596144017E-02  3.852446373412E-01
     54 T   1 H     3.852446373412E-01  1.231360643196E-01  7.663596144017E-02
     55 T   1 H    -1.231360643196E-01 -7.663596144017E-02  3.852446373412E-01
     56 T   1 H    -3.852446373412E-01  1.231360643196E-01 -7.663596144017E-02
     57 F   1 H     1.231360643196E-01 -7.663596144017E-02 -3.852446373412E-01
     58 F   1 H    -3.852446373412E-01 -1.231360643196E-01  7.663596144017E-02
     59 F   1 H    -1.231360643196E-01  7.663596144017E-02 -3.852446373412E-01
     60 F   1 H     3.852446373412E-01 -1.231360643196E-01 -7.663596144017E-02
     61 T 230 ZN   -5.000000000000E-01 -3.469446951954E-17 -2.763252848868E-01
     62 F 230 ZN   -5.000000000000E-01 -1.457167719821E-16  2.763252848868E-01
     63 T 230 ZN   -2.763252848868E-01 -5.000000000000E-01  7.632783294298E-17
     64 T 230 ZN   -6.501538909608E-17 -2.763252848868E-01 -5.000000000000E-01
     65 T 230 ZN    2.763252848868E-01 -5.000000000000E-01  2.081668171172E-17
     66 F 230 ZN    9.278145538038E-17  2.763252848868E-01  5.000000000000E-01
     67 T   6 C     1.379490402265E-01  4.951980502052E-01  1.108312339480E-01
     68 T   6 C    -1.379490402265E-01 -4.951980502052E-01  1.108312339480E-01
     69 F   6 C     1.379490402265E-01 -4.951980502052E-01 -1.108312339480E-01
     70 F   6 C    -1.379490402265E-01  4.951980502052E-01 -1.108312339480E-01
     71 T   6 C     1.108312339480E-01  1.379490402265E-01  4.951980502052E-01
     72 T   6 C     4.951980502052E-01  1.108312339480E-01  1.379490402265E-01
     73 T   6 C    -1.108312339480E-01 -1.379490402265E-01  4.951980502052E-01
     74 T   6 C    -4.951980502052E-01  1.108312339480E-01 -1.379490402265E-01
     75 F   6 C     1.108312339480E-01 -1.379490402265E-01 -4.951980502052E-01
     76 F   6 C    -4.951980502052E-01 -1.108312339480E-01  1.379490402265E-01
     77 F   6 C    -1.108312339480E-01  1.379490402265E-01 -4.951980502052E-01
     78 F   6 C     4.951980502052E-01 -1.108312339480E-01 -1.379490402265E-01
     79 T   6 C     1.318043207431E-01 -3.910370390863E-01  1.694986235328E-01
     80 T   6 C    -1.318043207431E-01  3.910370390863E-01  1.694986235328E-01
     81 F   6 C     1.318043207431E-01  3.910370390863E-01 -1.694986235328E-01
     82 F   6 C    -1.318043207431E-01 -3.910370390863E-01 -1.694986235328E-01
     83 T   6 C     1.694986235328E-01  1.318043207431E-01 -3.910370390863E-01
     84 T   6 C    -3.910370390863E-01  1.694986235328E-01  1.318043207431E-01
     85 T   6 C    -1.694986235328E-01 -1.318043207431E-01 -3.910370390863E-01
     86 T   6 C     3.910370390863E-01  1.694986235328E-01 -1.318043207431E-01
     87 F   6 C     1.694986235328E-01 -1.318043207431E-01  3.910370390863E-01
     88 F   6 C     3.910370390863E-01 -1.694986235328E-01  1.318043207431E-01
     89 F   6 C    -1.694986235328E-01  1.318043207431E-01  3.910370390863E-01
     90 F   6 C    -3.910370390863E-01 -1.694986235328E-01 -1.318043207431E-01
     91 T   6 C     1.149858140668E-01  4.152634747747E-01  8.079788555584E-02
     92 T   6 C    -1.149858140668E-01 -4.152634747747E-01  8.079788555584E-02
     93 F   6 C     1.149858140668E-01 -4.152634747747E-01 -8.079788555584E-02
     94 F   6 C    -1.149858140668E-01  4.152634747747E-01 -8.079788555584E-02
     95 T   6 C     8.079788555584E-02  1.149858140668E-01  4.152634747747E-01
     96 T   6 C     4.152634747747E-01  8.079788555584E-02  1.149858140668E-01
     97 T   6 C    -8.079788555584E-02 -1.149858140668E-01  4.152634747747E-01
     98 T   6 C    -4.152634747747E-01  8.079788555584E-02 -1.149858140668E-01
     99 F   6 C     8.079788555584E-02 -1.149858140668E-01 -4.152634747747E-01
    100 F   6 C    -4.152634747747E-01 -8.079788555584E-02  1.149858140668E-01
    101 F   6 C    -8.079788555584E-02  1.149858140668E-01 -4.152634747747E-01
    102 F   6 C     4.152634747747E-01 -8.079788555584E-02 -1.149858140668E-01
    103 T   7 N     9.371902534848E-02 -4.623392638077E-01  1.608439761449E-01
    104 T   7 N    -9.371902534848E-02  4.623392638077E-01  1.608439761449E-01
    105 F   7 N     9.371902534848E-02  4.623392638077E-01 -1.608439761449E-01
    106 F   7 N    -9.371902534848E-02 -4.623392638077E-01 -1.608439761449E-01
    107 T   7 N     1.608439761449E-01  9.371902534848E-02 -4.623392638077E-01
    108 T   7 N    -4.623392638077E-01  1.608439761449E-01  9.371902534848E-02
    109 T   7 N    -1.608439761449E-01 -9.371902534848E-02 -4.623392638077E-01
    110 T   7 N     4.623392638077E-01  1.608439761449E-01 -9.371902534848E-02
    111 F   7 N     1.608439761449E-01 -9.371902534848E-02  4.623392638077E-01
    112 F   7 N     4.623392638077E-01 -1.608439761449E-01  9.371902534848E-02
    113 F   7 N    -1.608439761449E-01  9.371902534848E-02  4.623392638077E-01
    114 F   7 N    -4.623392638077E-01 -1.608439761449E-01 -9.371902534848E-02
    115 T   6 C     1.986786189851E-01 -3.928473139544E-01  1.243467334635E-01
    116 T   6 C    -1.986786189851E-01  3.928473139544E-01  1.243467334635E-01
    117 F   6 C     1.986786189851E-01  3.928473139544E-01 -1.243467334635E-01
    118 F   6 C    -1.986786189851E-01 -3.928473139544E-01 -1.243467334635E-01
    119 T   6 C     1.243467334635E-01  1.986786189851E-01 -3.928473139544E-01
    120 T   6 C    -3.928473139544E-01  1.243467334635E-01  1.986786189851E-01
    121 T   6 C    -1.243467334635E-01 -1.986786189851E-01 -3.928473139544E-01
    122 T   6 C     3.928473139544E-01  1.243467334635E-01 -1.986786189851E-01
    123 F   6 C     1.243467334635E-01 -1.986786189851E-01  3.928473139544E-01
    124 F   6 C     3.928473139544E-01 -1.243467334635E-01  1.986786189851E-01
    125 F   6 C    -1.243467334635E-01  1.986786189851E-01  3.928473139544E-01
    126 F   6 C    -3.928473139544E-01 -1.243467334635E-01 -1.986786189851E-01
    127 T   7 N     2.024489716300E-01 -4.652218708057E-01  8.767697936170E-02
    128 T   7 N    -2.024489716300E-01  4.652218708057E-01  8.767697936170E-02
    129 F   7 N     2.024489716300E-01  4.652218708057E-01 -8.767697936170E-02
    130 F   7 N    -2.024489716300E-01 -4.652218708057E-01 -8.767697936170E-02
    131 T   7 N     8.767697936170E-02  2.024489716300E-01 -4.652218708057E-01
    132 T   7 N    -4.652218708057E-01  8.767697936170E-02  2.024489716300E-01
    133 T   7 N    -8.767697936170E-02 -2.024489716300E-01 -4.652218708057E-01
    134 T   7 N     4.652218708057E-01  8.767697936170E-02 -2.024489716300E-01
    135 F   7 N     8.767697936170E-02 -2.024489716300E-01  4.652218708057E-01
    136 F   7 N     4.652218708057E-01 -8.767697936170E-02  2.024489716300E-01
    137 F   7 N    -8.767697936170E-02  2.024489716300E-01  4.652218708057E-01
    138 F   7 N    -4.652218708057E-01 -8.767697936170E-02 -2.024489716300E-01

 T = ATOM BELONGING TO THE ASYMMETRIC UNIT

 ****    2 SYMMOPS - TRANSLATORS IN FRACTIONAL UNITS
 **** MATRICES AND TRANSLATORS IN THE CRYSTALLOGRAPHIC REFERENCE FRAME
   V INV                    ROTATION MATRICES                   TRANSLATORS
   1   1  1.00  0.00  0.00  0.00  1.00  0.00  0.00  0.00  1.00  0.00  0.00  0.00
   2   2 -1.00  0.00  0.00 -1.00  0.00  1.00 -1.00  1.00  0.00  0.00  0.00  0.00

 DIRECT LATTICE VECTORS CARTESIAN COMPONENTS (ANGSTROM)
          X                    Y                    Z
  -0.846363636456E+01   0.859059091003E+01   0.859059091003E+01
   0.846363636456E+01  -0.833668181909E+01   0.833668181909E+01
   0.846363636456E+01   0.833668181909E+01  -0.833668181909E+01


 CARTESIAN COORDINATES - PRIMITIVE CELL
 *******************************************************************************
 *      ATOM          X(ANGSTROM)         Y(ANGSTROM)         Z(ANGSTROM)
 *******************************************************************************
[truncated: 63,583 more chars]
