# Supplementary material for: Structure–Property Relationship of Piezoelectric Properties in Zeolitic Imidazolate Frameworks: A Computational Study
Source: ACS Appl Mater Interfaces. 2022 Nov 2;14(45):50803–14. doi: 10.1021/acsami.2c13506 (PMC9674201; doi:10.1021/acsami.2c13506)
Supplement: Supplementary file 5 — am2c13506_si_005.zip [file am2c13506_si_005.zip › Outputfiles_crystal17/ZIF-8/ClampedIon_results/Clamped_M06L-D3.out]

ZIF8_60degree
EXTERNAL
PIEZOCON
CLAMPION
PRINT
END
END
6 5
0 0 6 2.0 1.00
  0.4563240000D+04  0.1966650000D-02
  0.6820240000D+03  0.1523060000D-01
  0.1549730000D+03  0.7612690000D-01
  0.4445530000D+02  0.2608010000D+00
  0.1302900000D+02  0.6164620000D+00
  0.1827730000D+01  0.2210060000D+00
0 1 3 4.0 1.00
  0.2096420000D+02  0.1146600000D+00  0.4024870000D-01
  0.4803310000D+01  0.9199990000D+00  0.2375940000D+00
  0.1459330000D+01 -0.3030680000D-02  0.8158540000D+00
0 1 1 0.0 1.00
  0.4834560000D+00  0.1000000000D+01  0.1000000000D+01
0 1 1 0.0 1.00
  0.1455850000D+00  0.1000000000D+01  0.1000000000D+01
0 3 1 0.0 1.00
  0.6260000000D+00  0.1000000000D+01
7 5
0 0 6 2.0 1.00
  0.6293480000D+04  0.1969790000D-02
  0.9490440000D+03  0.1496130000D-01
  0.2187760000D+03  0.7350060000D-01
  0.6369160000D+02  0.2489370000D+00
  0.1882820000D+02  0.6024600000D+00
  0.2720230000D+01  0.2562020000D+00
0 1 3 5.0 1.00
  0.3063310000D+02  0.1119060000D+00  0.3831190000D-01
  0.7026140000D+01  0.9216660000D+00  0.2374030000D+00
  0.2112050000D+01 -0.2569190000D-02  0.8175920000D+00
0 1 1 0.0 1.00
  0.6840090000D+00  0.1000000000D+01  0.1000000000D+01
0 1 1 0.0 1.00
  0.2008780000D+00  0.1000000000D+01  0.1000000000D+01
0 3 1 0.0 1.00
  0.9130000000D+00  0.1000000000D+01
1 4
0 0 3 1.0 1.00
  0.3386500000D+02  0.2549380000D-01
  0.5094790000D+01  0.1903730000D+00
  0.1158790000D+01  0.8521610000D+00
0 0 1 0.0 1.00
  0.3258400000D+00  0.1000000000D+01
0 0 1 0.0 1.00
  0.1027410000D+00  0.1000000000D+01
0 2 1 0.0 1.00
  0.7500000000D+00  0.1000000000D+01
230 14
INPUT
20. 0 2 2 2 0 0
 34.150000 399.987282 0
 14.590000 85.485655 0
 39.780000 277.148960 0
 14.950000 69.052205 0
 43.800000 -34.149349 0
 14.980000 -3.291831 0
0 0 3 2. 1.
       30.3241270         0.219143000
       16.3166820        -0.232556000
       11.4081480        -0.954685000
0 0 1 2. 1.
       2.56949200          1.00000000
0 0 1 0. 1.
       1.06259500          1.00000000
0 0 1 0. 1.
      0.250000000          1.00000000
0 0 1 0. 1.
      0.120000000          1.00000000
0 2 2 6. 1.
       111.824980         0.232770000E-01
       19.1319100         -1.00953900
0 2 2 0. 1.
       5.46883800         0.320151000
       2.50567500         0.718085000
0 2 1 0. 1.
      0.941868000          1.00000000
0 2 1 0. 1.
      0.250000000          1.00000000
0 2 1 0. 1.
      0.120000000          1.00000000
0 3 4 10. 1.
       44.6456290         0.472490000E-01
       13.4383770         0.218926000
       4.68200000         0.452512000
       1.60321100         0.518576000
0 3 1 0. 1.
      0.482766000          1.00000000
0 3 1 0. 1.
      0.110000000          1.00000000
0 4 1 0. 1.
      2.614   1.0000
99 0
END      
DFT
M06L-D3
xxlgrid
END
TOLINTEG
7 7 7 10 40
TOLDEE
8
DFTD3
ABC
END
SHRINK
2 2
END

          60 PROCESSORS WORKING

         
 *******************************************************************************
 *                                                                             *
 *                               CRYSTAL17                                     *
 *                      public : 1.0.2 - March 1st, 2018                       *
 *                       HTTP://WWW.CRYSTAL.UNITO.IT                           *
 *                                                                             *
 *                              MAIN AUTHORS                                   *
 *                                                                             *
 *  R. DOVESI(1,11), V.R. SAUNDERS(2), C. ROETTI(1,11), R. ORLANDO(1,11),      *
 *  C.M. ZICOVICH-WILSON(1,3), F. PASCALE(4), B. CIVALLERI(1,11),              *
 *  K. DOLL(5), N.M. HARRISON(2,6), I.J. BUSH(7), Ph. D'ARCO(8),               *
 *  M. LLUNELL(9), M. CAUSA'(10), Y. NOEL(8), L. MASCHIO(1,11), A. ERBA(1,11)  *
 *  M. RE'RAT(14), S. CASASSA(1,11)                                            *
 *                                                                             *
 *        CONTRIBUTIONS TO THE CODE HAVE ALSO BEEN GIVEN BY                    *
 *                                                                             *
 *  M. FERRABONE(1,11), M. DE LA PIERRE(1,11), M. FERRERO(1,11),               *
 *  J. BAIMA(1,11), E. ALBANESE(1,11), M.F. PEINTINGER(12), R. BAST(13),       *
 *  B. KIRTMAN(15), V. LACIVITA(1,11), R. DEMICHELIS(1,16)                     *
 *  G. BRANDEBURG(17), S. SALUSTRO(1,11), G. SANSONE(1,11)                     *
 *  M.T. RUGGIERO(18)                                                          *
 *                                                                             *
 * (1) THEORETICAL CHEMISTRY GROUP - UNIVERSITA' DI TORINO - TORINO (ITALY)    *
 * (2) COMPUTATIONAL SCIENCE & ENGINEERING DEPARTMENT - STFC DARESBURY (UK)    *
 * (3) UNIVERSIDAD AUTONOMA DEL ESTADO DE MORELOS - CUERNAVACA (MEXICO)        *
 * (4) UNIVERSITE' DE LORRAINE - NANCY (FRANCE)                                *
 * (5) UNIVERSITAET STUTTGART- STUTTGART (GERMANY)                             *
 * (6) IMPERIAL COLLEGE - LONDON (UK)                                          *
 * (7) OXFORD E-RESEARCH CENTRE - OXFORD (UK)                                  *
 * (8) UPMC - SORBONNE UNIVERSITES - PARIS (FRANCE)                            *
 * (9) UNIVERSIDAD DE BARCELONA - BARCELONA (SPAIN)                            *
 *(10) UNIVERSITA' DI NAPOLI "FEDERICO II" - NAPOLI (ITALY)                    *
 *(11) NIS - NANOSTRUCTURED INTERFACES AND SURFACES - TORINO (ITALY)           *
 *(12) MPI FUER CHEMISCHE ENERGIEKONVERSION - MUELHEIM AN DER RUHR (GERMANY)   *
 *(13) UNIVERSITY OF TROMSO - TROMSO (NORWAY)                                  *
 *(14) UNIVERSITE' DE PAU ET DES PAYS DE L'ADOUR - PAU (FRANCE)                *
 *(15) UNIVERSITY OF CALIFORNIA SANTA BARBARA - SANTA BARBARA (USA)            *
 *(16) CURTIN UNIVERSITY - PERTH (AUSTRALIA)                                   *
 *(17) UNIVERSITY COLLEGE LONDON - LONDON (UK)                                 *
 *(18) CAMBRIDGE UNIVERSITY - CAMBRIDGE (UK)                                   *
 *                                                                             *
 *******************************************************************************
 EEEEEEEEEE STARTING  DATE 04 05 2020 TIME 10:57:47.1
 ZIF8_60degree                                                                   

 GEOMETRY INPUT FROM EXTERNAL FILE (FORTRAN UNIT 34)
 3D - CRYSTAL 

 *******************************************************************************
 LATTICE PARAMETERS  (ANGSTROMS AND DEGREES) - PRIMITIVE CELL
       A          B          C        ALPHA      BETA     GAMMA        VOLUME
   14.61591   14.61591   14.61591   109.47122 109.47122 109.47122   2403.564261
 INFORMATION **** CHKGRP **** SPGR WITH NO INVERSION

 NUMBER OF IRREDUCIBLE ATOMS IN THE CELL:   12

 CARTESIAN COORDINATES (ANGSTROM) - IRREDUCIBLE ATOMS AND SYMMETRY RELATED

 AT.IRR.  AT  AT.N.          X                   Y                   Z
     1     1     1    1.780894489916E+00 -5.762975128472E+00  3.624989825715E+00
     1     2     1   -1.780894489916E+00  5.762975128472E+00  3.624989825715E+00
     1     3     1    1.780894489916E+00  5.762975128472E+00 -3.624989825715E+00
     1     4     1   -1.780894489916E+00 -5.762975128472E+00 -3.624989825715E+00
     1     5     1    3.624989825715E+00  1.780894489916E+00 -5.762975128472E+00
     1     6     1   -5.762975128472E+00  3.624989825715E+00  1.780894489916E+00
     1     7     1   -3.624989825715E+00 -1.780894489916E+00 -5.762975128472E+00
     1     8     1    5.762975128472E+00  3.624989825715E+00 -1.780894489916E+00
     1     9     1    3.624989825715E+00 -1.780894489916E+00  5.762975128472E+00
     1    10     1    5.762975128472E+00 -3.624989825715E+00  1.780894489916E+00
     1    11     1   -3.624989825715E+00  1.780894489916E+00  5.762975128472E+00
     1    12     1   -5.762975128472E+00 -3.624989825715E+00 -1.780894489916E+00
    13    13     1    3.886306448078E+00 -5.785174371277E+00  1.830251354965E+00
    13    14     1   -3.886306448078E+00  5.785174371277E+00  1.830251354965E+00
    13    15     1    3.886306448078E+00  5.785174371277E+00 -1.830251354965E+00
    13    16     1   -3.886306448078E+00 -5.785174371277E+00 -1.830251354965E+00
    13    17     1    1.830251354965E+00  3.886306448078E+00 -5.785174371277E+00
    13    18     1   -5.785174371277E+00  1.830251354965E+00  3.886306448078E+00
    13    19     1   -1.830251354965E+00 -3.886306448078E+00 -5.785174371277E+00
    13    20     1    5.785174371277E+00  1.830251354965E+00 -3.886306448078E+00
    13    21     1    1.830251354965E+00 -3.886306448078E+00  5.785174371277E+00
    13    22     1    5.785174371277E+00 -1.830251354965E+00  3.886306448078E+00
    13    23     1   -1.830251354965E+00  3.886306448078E+00  5.785174371277E+00
    13    24     1   -5.785174371277E+00 -1.830251354965E+00 -3.886306448078E+00
    25    25     1    1.102576585736E+00  7.066567546834E+00  7.011116371140E-01
    25    26     1   -1.102576585736E+00 -7.066567546834E+00  7.011116371140E-01
    25    27     1    1.102576585736E+00 -7.066567546834E+00 -7.011116371140E-01
    25    28     1   -1.102576585736E+00  7.066567546834E+00 -7.011116371140E-01
    25    29     1    7.011116371140E-01  1.102576585736E+00  7.066567546834E+00
    25    30     1    7.066567546834E+00  7.011116371140E-01  1.102576585736E+00
    25    31     1   -7.011116371140E-01 -1.102576585736E+00  7.066567546834E+00
    25    32     1   -7.066567546834E+00  7.011116371140E-01 -1.102576585736E+00
    25    33     1    7.011116371140E-01 -1.102576585736E+00 -7.066567546834E+00
    25    34     1   -7.066567546834E+00 -7.011116371140E-01  1.102576585736E+00
    25    35     1   -7.011116371140E-01  1.102576585736E+00 -7.066567546834E+00
    25    36     1    7.066567546834E+00 -7.011116371140E-01 -1.102576585736E+00
    37    37     1    2.655949232228E+00  6.442527874926E+00  1.244295078602E+00
    37    38     1   -2.655949232228E+00 -6.442527874926E+00  1.244295078602E+00
    37    39     1    2.655949232228E+00 -6.442527874926E+00 -1.244295078602E+00
    37    40     1   -2.655949232228E+00  6.442527874926E+00 -1.244295078602E+00
    37    41     1    1.244295078602E+00  2.655949232228E+00  6.442527874926E+00
    37    42     1    6.442527874926E+00  1.244295078602E+00  2.655949232228E+00
    37    43     1   -1.244295078602E+00 -2.655949232228E+00  6.442527874926E+00
    37    44     1   -6.442527874926E+00  1.244295078602E+00 -2.655949232228E+00
    37    45     1    1.244295078602E+00 -2.655949232228E+00 -6.442527874926E+00
    37    46     1   -6.442527874926E+00 -1.244295078602E+00  2.655949232228E+00
    37    47     1   -1.244295078602E+00  2.655949232228E+00 -6.442527874926E+00
    37    48     1    6.442527874926E+00 -1.244295078602E+00 -2.655949232228E+00
    49    49     1    1.276369886376E+00  6.486785420518E+00  2.357802287880E+00
    49    50     1   -1.276369886376E+00 -6.486785420518E+00  2.357802287880E+00
    49    51     1    1.276369886376E+00 -6.486785420518E+00 -2.357802287880E+00
    49    52     1   -1.276369886376E+00  6.486785420518E+00 -2.357802287880E+00
    49    53     1    2.357802287880E+00  1.276369886376E+00  6.486785420518E+00
    49    54     1    6.486785420518E+00  2.357802287880E+00  1.276369886376E+00
    49    55     1   -2.357802287880E+00 -1.276369886376E+00  6.486785420518E+00
    49    56     1   -6.486785420518E+00  2.357802287880E+00 -1.276369886376E+00
    49    57     1    2.357802287880E+00 -1.276369886376E+00 -6.486785420518E+00
    49    58     1   -6.486785420518E+00 -2.357802287880E+00  1.276369886376E+00
    49    59     1   -2.357802287880E+00  1.276369886376E+00 -6.486785420518E+00
    49    60     1    6.486785420518E+00 -2.357802287880E+00 -1.276369886376E+00
    61    61   230    8.438499885076E+00  0.000000000000E+00 -4.400834271639E+00
    61    62   230    8.438499885076E+00  0.000000000000E+00 -1.247616549851E+01
    61    63   230   -4.400834271639E+00  8.438499885076E+00  0.000000000000E+00
    61    64   230    0.000000000000E+00 -4.400834271639E+00  8.438499885076E+00
    61    65   230   -1.247616549851E+01  8.438499885076E+00  0.000000000000E+00
    61    66   230    0.000000000000E+00 -1.247616549851E+01  8.438499885076E+00
    67    67     6    2.181145330018E+00  8.393315665681E+00  1.995805586427E+00
    67    68     6   -2.181145330018E+00 -8.393315665681E+00  1.995805586427E+00
    67    69     6    2.181145330018E+00 -8.393315665681E+00 -1.995805586427E+00
    67    70     6   -2.181145330018E+00  8.393315665681E+00 -1.995805586427E+00
    67    71     6    1.995805586427E+00  2.181145330018E+00  8.393315665681E+00
    67    72     6    8.393315665681E+00  1.995805586427E+00  2.181145330018E+00
    67    73     6   -1.995805586427E+00 -2.181145330018E+00  8.393315665681E+00
    67    74     6   -8.393315665681E+00  1.995805586427E+00 -2.181145330018E+00
    67    75     6    1.995805586427E+00 -2.181145330018E+00 -8.393315665681E+00
    67    76     6   -8.393315665681E+00 -1.995805586427E+00  2.181145330018E+00
    67    77     6   -1.995805586427E+00  2.181145330018E+00 -8.393315665681E+00
    67    78     6    8.393315665681E+00 -1.995805586427E+00 -2.181145330018E+00
    79    79     6    2.129778917126E+00 -6.543150739612E+00  2.964225622142E+00
    79    80     6   -2.129778917126E+00  6.543150739612E+00  2.964225622142E+00
    79    81     6    2.129778917126E+00  6.543150739612E+00 -2.964225622142E+00
    79    82     6   -2.129778917126E+00 -6.543150739612E+00 -2.964225622142E+00
    79    83     6    2.964225622142E+00  2.129778917126E+00 -6.543150739612E+00
    79    84     6   -6.543150739612E+00  2.964225622142E+00  2.129778917126E+00
    79    85     6   -2.964225622142E+00 -2.129778917126E+00 -6.543150739612E+00
    79    86     6    6.543150739612E+00  2.964225622142E+00 -2.129778917126E+00
    79    87     6    2.964225622142E+00 -2.129778917126E+00  6.543150739612E+00
    79    88     6    6.543150739612E+00 -2.964225622142E+00  2.129778917126E+00
    79    89     6   -2.964225622142E+00  2.129778917126E+00  6.543150739612E+00
    79    90     6   -6.543150739612E+00 -2.964225622142E+00 -2.129778917126E+00
    91    91     6    1.787339343534E+00  7.028403529306E+00  1.557191545077E+00
    91    92     6   -1.787339343534E+00 -7.028403529306E+00  1.557191545077E+00
    91    93     6    1.787339343534E+00 -7.028403529306E+00 -1.557191545077E+00
    91    94     6   -1.787339343534E+00  7.028403529306E+00 -1.557191545077E+00
    91    95     6    1.557191545077E+00  1.787339343534E+00  7.028403529306E+00
    91    96     6    7.028403529306E+00  1.557191545077E+00  1.787339343534E+00
    91    97     6   -1.557191545077E+00 -1.787339343534E+00  7.028403529306E+00
    91    98     6   -7.028403529306E+00  1.557191545077E+00 -1.787339343534E+00
    91    99     6    1.557191545077E+00 -1.787339343534E+00 -7.028403529306E+00
    91   100     6   -7.028403529306E+00 -1.557191545077E+00  1.787339343534E+00
    91   101     6   -1.557191545077E+00  1.787339343534E+00 -7.028403529306E+00
    91   102     6    7.028403529306E+00 -1.557191545077E+00 -1.787339343534E+00
   103   103     7    1.509028333809E+00 -7.769710393098E+00  2.913652862228E+00
   103   104     7   -1.509028333809E+00  7.769710393098E+00  2.913652862228E+00
   103   105     7    1.509028333809E+00  7.769710393098E+00 -2.913652862228E+00
   103   106     7   -1.509028333809E+00 -7.769710393098E+00 -2.913652862228E+00
   103   107     7    2.913652862228E+00  1.509028333809E+00 -7.769710393098E+00
   103   108     7   -7.769710393098E+00  2.913652862228E+00  1.509028333809E+00
   103   109     7   -2.913652862228E+00 -1.509028333809E+00 -7.769710393098E+00
   103   110     7    7.769710393098E+00  2.913652862228E+00 -1.509028333809E+00
   103   111     7    2.913652862228E+00 -1.509028333809E+00  7.769710393098E+00
   103   112     7    7.769710393098E+00 -2.913652862228E+00  1.509028333809E+00
   103   113     7   -2.913652862228E+00  1.509028333809E+00  7.769710393098E+00
   103   114     7   -7.769710393098E+00 -2.913652862228E+00 -1.509028333809E+00
   115   115     6    3.169923051385E+00 -6.555065324018E+00  2.077469996850E+00
   115   116     6   -3.169923051385E+00  6.555065324018E+00  2.077469996850E+00
   115   117     6    3.169923051385E+00  6.555065324018E+00 -2.077469996850E+00
   115   118     6   -3.169923051385E+00 -6.555065324018E+00 -2.077469996850E+00
   115   119     6    2.077469996850E+00  3.169923051385E+00 -6.555065324018E+00
   115   120     6   -6.555065324018E+00  2.077469996850E+00  3.169923051385E+00
   115   121     6   -2.077469996850E+00 -3.169923051385E+00 -6.555065324018E+00
   115   122     6    6.555065324018E+00  2.077469996850E+00 -3.169923051385E+00
   115   123     6    2.077469996850E+00 -3.169923051385E+00  6.555065324018E+00
   115   124     6    6.555065324018E+00 -2.077469996850E+00  3.169923051385E+00
   115   125     6   -2.077469996850E+00  3.169923051385E+00  6.555065324018E+00
   115   126     6   -6.555065324018E+00 -2.077469996850E+00 -3.169923051385E+00
   127   127     7    3.203549129744E+00 -7.788320998299E+00  1.470279675242E+00
   127   128     7   -3.203549129744E+00  7.788320998299E+00  1.470279675242E+00
   127   129     7    3.203549129744E+00  7.788320998299E+00 -1.470279675242E+00
   127   130     7   -3.203549129744E+00 -7.788320998299E+00 -1.470279675242E+00
   127   131     7    1.470279675242E+00  3.203549129744E+00 -7.788320998299E+00
   127   132     7   -7.788320998299E+00  1.470279675242E+00  3.203549129744E+00
   127   133     7   -1.470279675242E+00 -3.203549129744E+00 -7.788320998299E+00
   127   134     7    7.788320998299E+00  1.470279675242E+00 -3.203549129744E+00
   127   135     7    1.470279675242E+00 -3.203549129744E+00  7.788320998299E+00
   127   136     7    7.788320998299E+00 -1.470279675242E+00  3.203549129744E+00
   127   137     7   -1.470279675242E+00  3.203549129744E+00  7.788320998299E+00
   127   138     7   -7.788320998299E+00 -1.470279675242E+00 -3.203549129744E+00

 SPACE  GROUP  N.                     :  197
 NUMBER OF SYMMETRY OPERATORS         :   12
 *******************************************************************************
 LATTICE PARAMETERS (ANGSTROMS AND DEGREES) - BOHR = 0.5291772083 ANGSTROM
 PRIMITIVE CELL - CENTRING CODE 6/0 VOLUME=  2403.564261 - DENSITY  0.937 g/cm^3
         A              B              C           ALPHA      BETA       GAMMA 
    14.61591054    14.61591054    14.61591054   109.471221 109.471221 109.471221
 *******************************************************************************
 ATOMS IN THE ASYMMETRIC UNIT   12 - ATOMS IN THE UNIT CELL:  138
     ATOM                 X/A                 Y/B                 Z/C    
 *******************************************************************************
      1 T   1 H    -1.266804130991E-01  3.203107417936E-01 -2.359471880539E-01
      2 F   1 H    -4.437420701524E-01  1.092667749548E-01  2.359471880539E-01
      3 F   1 H     1.266804130991E-01 -1.092667749548E-01  4.469911548927E-01
      4 F   1 H     4.437420701524E-01 -3.203107417936E-01 -4.469911548927E-01
      5 F   1 H    -2.359471880539E-01 -1.266804130991E-01  3.203107417936E-01
      6 F   1 H     3.203107417936E-01 -2.359471880539E-01 -1.266804130991E-01
      7 F   1 H    -4.469911548927E-01  4.437420701524E-01 -3.203107417936E-01
      8 F   1 H     1.092667749548E-01  2.359471880539E-01 -4.437420701524E-01
      9 F   1 H     2.359471880539E-01 -4.437420701524E-01  1.092667749548E-01
     10 F   1 H    -1.092667749548E-01  4.469911548927E-01  1.266804130991E-01
     11 F   1 H     4.469911548927E-01  1.266804130991E-01 -1.092667749548E-01
     12 F   1 H    -3.203107417936E-01 -4.469911548927E-01  4.437420701524E-01
     13 T   1 H    -2.343380381686E-01  3.387188410792E-01 -1.125121733163E-01
     14 F   1 H     4.512310143955E-01 -1.218258648524E-01  1.125121733163E-01
     15 F   1 H     2.343380381686E-01  1.218258648524E-01 -4.269431207521E-01
     16 F   1 H    -4.512310143955E-01 -3.387188410792E-01  4.269431207521E-01
     17 F   1 H    -1.125121733163E-01 -2.343380381686E-01  3.387188410792E-01
     18 F   1 H     3.387188410792E-01 -1.125121733163E-01 -2.343380381686E-01
     19 F   1 H     4.269431207521E-01 -4.512310143955E-01 -3.387188410792E-01
     20 F   1 H    -1.218258648524E-01  1.125121733163E-01  4.512310143955E-01
     21 F   1 H     1.125121733163E-01  4.512310143955E-01 -1.218258648524E-01
     22 F   1 H     1.218258648524E-01 -4.269431207521E-01  2.343380381686E-01
     23 F   1 H    -4.269431207521E-01  2.343380381686E-01  1.218258648524E-01
     24 F   1 H    -3.387188410792E-01  4.269431207521E-01 -4.512310143955E-01
     25 T   1 H     4.602523724437E-01  1.068725630985E-01  4.840400689590E-01
     26 F   1 H    -3.771675058605E-01 -2.378769651534E-02 -4.840400689590E-01
     27 F   1 H    -4.602523724437E-01  2.378769651534E-02 -3.533798093452E-01
     28 F   1 H     3.771675058605E-01 -1.068725630985E-01  3.533798093452E-01
     29 F   1 H     4.840400689590E-01  4.602523724437E-01  1.068725630985E-01
     30 F   1 H     1.068725630985E-01  4.840400689590E-01  4.602523724437E-01
     31 F   1 H     3.533798093452E-01  3.771675058605E-01 -1.068725630985E-01
     32 F   1 H    -2.378769651534E-02 -4.840400689590E-01 -3.771675058605E-01
     33 F   1 H    -4.840400689590E-01 -3.771675058605E-01 -2.378769651534E-02
     34 F   1 H     2.378769651534E-02 -3.533798093452E-01 -4.602523724437E-01
     35 F   1 H    -3.533798093452E-01 -4.602523724437E-01  2.378769651534E-02
     36 F   1 H    -1.068725630985E-01  3.533798093452E-01  3.771675058605E-01
     37 T   1 H     4.554614598691E-01  2.310982025209E-01 -4.608948728410E-01
     38 F   1 H    -3.080069246380E-01 -8.364366728984E-02  4.608948728410E-01
     39 F   1 H    -4.554614598691E-01  8.364366728984E-02 -2.243632573482E-01
     40 F   1 H     3.080069246380E-01 -2.310982025209E-01  2.243632573482E-01
     41 F   1 H    -4.608948728410E-01  4.554614598691E-01  2.310982025209E-01
     42 F   1 H     2.310982025209E-01 -4.608948728410E-01  4.554614598691E-01
     43 F   1 H     2.243632573482E-01  3.080069246380E-01 -2.310982025209E-01
     44 F   1 H    -8.364366728984E-02  4.608948728410E-01 -3.080069246380E-01
     45 F   1 H     4.608948728410E-01 -3.080069246380E-01 -8.364366728984E-02
     46 F   1 H     8.364366728984E-02 -2.243632573482E-01 -4.554614598691E-01
     47 F   1 H    -2.243632573482E-01 -4.554614598691E-01  8.364366728984E-02
     48 F   1 H    -2.310982025209E-01  2.243632573482E-01  3.080069246380E-01
     49 T   1 H    -4.759383878149E-01  2.153328330715E-01  4.599843226057E-01
     50 F   1 H    -2.446514895342E-01  6.407728957940E-02 -4.599843226057E-01
     51 F   1 H     4.759383878149E-01 -6.407728957940E-02 -3.087287791136E-01
     52 F   1 H     2.446514895342E-01 -2.153328330715E-01  3.087287791136E-01
     53 F   1 H     4.599843226057E-01 -4.759383878149E-01  2.153328330715E-01
     54 F   1 H     2.153328330715E-01  4.599843226057E-01 -4.759383878149E-01
     55 F   1 H     3.087287791136E-01  2.446514895342E-01 -2.153328330715E-01
     56 F   1 H     6.407728957940E-02 -4.599843226057E-01 -2.446514895342E-01
     57 F   1 H    -4.599843226057E-01 -2.446514895342E-01  6.407728957940E-02
     58 F   1 H    -6.407728957940E-02 -3.087287791136E-01  4.759383878149E-01
     59 F   1 H    -3.087287791136E-01  4.759383878149E-01 -6.407728957940E-02
     60 F   1 H    -2.153328330715E-01  3.087287791136E-01  2.446514895342E-01
     61 T 230 ZN   -2.607592778084E-01  2.392407221914E-01  4.999999999998E-01
     62 F 230 ZN    2.607592778088E-01 -2.392407221914E-01  4.999999999998E-01
     63 F 230 ZN    4.999999999998E-01 -2.607592778084E-01  2.392407221914E-01
     64 F 230 ZN    2.392407221914E-01  4.999999999998E-01 -2.607592778084E-01
     65 F 230 ZN    4.999999999998E-01  2.607592778088E-01 -2.392407221914E-01
     66 F 230 ZN   -2.392407221914E-01  4.999999999998E-01  2.607592778088E-01
     67 T   6 C    -3.844213193344E-01  2.474936880565E-01 -3.734395248144E-01
     68 F   6 C    -3.790667871292E-01 -1.098179452006E-02  3.734395248144E-01
     69 F   6 C     3.844213193344E-01  1.098179452006E-02 -3.680849926091E-01
     70 F   6 C     3.790667871292E-01 -2.474936880565E-01  3.680849926091E-01
     71 F   6 C    -3.734395248144E-01 -3.844213193344E-01  2.474936880565E-01
     72 F   6 C     2.474936880565E-01 -3.734395248144E-01 -3.844213193344E-01
     73 F   6 C     3.680849926091E-01  3.790667871292E-01 -2.474936880565E-01
     74 F   6 C    -1.098179452006E-02  3.734395248144E-01 -3.790667871292E-01
     75 F   6 C     3.734395248144E-01 -3.790667871292E-01 -1.098179452006E-02
     76 F   6 C     1.098179452006E-02 -3.680849926091E-01  3.844213193344E-01
     77 F   6 C    -3.680849926091E-01  3.844213193344E-01  1.098179452006E-02
     78 F   6 C    -2.474936880565E-01  3.680849926091E-01  3.790667871292E-01
     79 T   6 C    -2.120593213373E-01  3.018311671885E-01 -2.615021557498E-01
     80 F   6 C    -4.366666770617E-01  4.944283441251E-02  2.615021557498E-01
     81 F   6 C     2.120593213373E-01 -4.944283441251E-02 -4.861095114742E-01
     82 F   6 C     4.366666770617E-01 -3.018311671885E-01  4.861095114742E-01
     83 F   6 C    -2.615021557498E-01 -2.120593213373E-01  3.018311671885E-01
     84 F   6 C     3.018311671885E-01 -2.615021557498E-01 -2.120593213373E-01
     85 F   6 C     4.861095114742E-01  4.366666770617E-01 -3.018311671885E-01
     86 F   6 C     4.944283441251E-02  2.615021557498E-01 -4.366666770617E-01
     87 F   6 C     2.615021557498E-01 -4.366666770617E-01  4.944283441251E-02
     88 F   6 C    -4.944283441251E-02 -4.861095114742E-01  2.120593213373E-01
     89 F   6 C    -4.861095114742E-01  2.120593213373E-01 -4.944283441251E-02
     90 F   6 C    -3.018311671885E-01  4.861095114742E-01  4.366666770617E-01
     91 T   6 C    -4.912842808967E-01  1.981709388018E-01 -4.776475088643E-01
     92 F   6 C    -3.241815523339E-01 -1.363677203243E-02  4.776475088643E-01
     93 F   6 C     4.912842808967E-01  1.363677203243E-02 -3.105447803015E-01
     94 F   6 C     3.241815523339E-01 -1.981709388018E-01  3.105447803015E-01
     95 F   6 C    -4.776475088643E-01 -4.912842808967E-01  1.981709388018E-01
     96 F   6 C     1.981709388018E-01 -4.776475088643E-01 -4.912842808967E-01
     97 F   6 C     3.105447803015E-01  3.241815523339E-01 -1.981709388018E-01
     98 F   6 C    -1.363677203243E-02  4.776475088643E-01 -3.241815523339E-01
     99 F   6 C     4.776475088643E-01 -3.241815523339E-01 -1.363677203243E-02
    100 F   6 C     1.363677203243E-02 -3.105447803015E-01  4.912842808967E-01
    101 F   6 C    -3.105447803015E-01  4.912842808967E-01  1.363677203243E-02
    102 F   6 C    -1.981709388018E-01  3.105447803015E-01  3.241815523339E-01
    103 T   7 N    -2.877322745158E-01  2.620537569632E-01 -3.709594207827E-01
    104 F   7 N    -3.669868222541E-01  8.322714626699E-02  3.709594207827E-01
    105 F   7 N     2.877322745158E-01 -8.322714626699E-02 -4.502139685211E-01
    106 F   7 N     3.669868222541E-01 -2.620537569632E-01  4.502139685211E-01
    107 F   7 N    -3.709594207827E-01 -2.877322745158E-01  2.620537569632E-01
    108 F   7 N     2.620537569632E-01 -3.709594207827E-01 -2.877322745158E-01
    109 F   7 N     4.502139685211E-01  3.669868222541E-01 -2.620537569632E-01
    110 F   7 N     8.322714626699E-02  3.709594207827E-01 -3.669868222541E-01
    111 F   7 N     3.709594207827E-01 -3.669868222541E-01  8.322714626699E-02
    112 F   7 N    -8.322714626699E-02 -4.502139685211E-01  2.877322745158E-01
    113 F   7 N    -4.502139685211E-01  2.877322745158E-01 -8.322714626699E-02
    114 F   7 N    -2.620537569632E-01  4.502139685211E-01  3.669868222541E-01
    115 T   6 C    -2.653075421074E-01  3.109197795637E-01 -2.005772541763E-01
    116 F   6 C    -4.885029662600E-01 -6.473028793107E-02  2.005772541763E-01
    117 F   6 C     2.653075421074E-01  6.473028793107E-02 -4.237726783289E-01
    118 F   6 C     4.885029662600E-01 -3.109197795637E-01  4.237726783289E-01
    119 F   6 C    -2.005772541763E-01 -2.653075421074E-01  3.109197795637E-01
    120 F   6 C     3.109197795637E-01 -2.005772541763E-01 -2.653075421074E-01
    121 F   6 C     4.237726783289E-01  4.885029662600E-01 -3.109197795637E-01
    122 F   6 C    -6.473028793107E-02  2.005772541763E-01 -4.885029662600E-01
    123 F   6 C     2.005772541763E-01 -4.885029662600E-01 -6.473028793107E-02
    124 F   6 C     6.473028793107E-02 -4.237726783289E-01  2.653075421074E-01
    125 F   6 C    -4.237726783289E-01  2.653075421074E-01  6.473028793107E-02
    126 F   6 C    -3.109197795637E-01  4.237726783289E-01  4.885029662600E-01
    127 T   7 N    -3.743580855069E-01  2.769348147560E-01 -2.716579920005E-01
    128 F   7 N    -4.514071932435E-01 -1.027000935063E-01  2.716579920005E-01
    129 F   7 N     3.743580855069E-01  1.027000935063E-01 -3.487070997371E-01
    130 F   7 N     4.514071932435E-01 -2.769348147560E-01  3.487070997371E-01
    131 F   7 N    -2.716579920005E-01 -3.743580855069E-01  2.769348147560E-01
    132 F   7 N     2.769348147560E-01 -2.716579920005E-01 -3.743580855069E-01
    133 F   7 N     3.487070997371E-01  4.514071932435E-01 -2.769348147560E-01
    134 F   7 N    -1.027000935063E-01  2.716579920005E-01 -4.514071932435E-01
    135 F   7 N     2.716579920005E-01 -4.514071932435E-01 -1.027000935063E-01
    136 F   7 N     1.027000935063E-01 -3.487070997371E-01  3.743580855069E-01
    137 F   7 N    -3.487070997371E-01  3.743580855069E-01  1.027000935063E-01
    138 F   7 N    -2.769348147560E-01  3.487070997371E-01  4.514071932435E-01

 TRANSFORMATION MATRIX PRIMITIVE-CRYSTALLOGRAPHIC CELL
  0.0000  1.0000  1.0000  1.0000  0.0000  1.0000  1.0000  1.0000  0.0000

 *******************************************************************************
 CRYSTALLOGRAPHIC CELL (VOLUME=       4807.12852173)
         A              B              C           ALPHA      BETA       GAMMA 
    16.87699977    16.87699977    16.87699977    90.000000  90.000000  90.000000

 COORDINATES IN THE CRYSTALLOGRAPHIC CELL
     ATOM                 X/A                 Y/B                 Z/C    
 *******************************************************************************
      1 T   1 H     1.055219834194E-01 -3.414691714733E-01  2.147887583742E-01
      2 F   1 H    -1.055219834194E-01  3.414691714733E-01  2.147887583742E-01
      3 F   1 H     1.055219834194E-01  3.414691714733E-01 -2.147887583742E-01
      4 F   1 H    -1.055219834194E-01 -3.414691714733E-01 -2.147887583742E-01
      5 F   1 H     2.147887583742E-01  1.055219834194E-01 -3.414691714733E-01
      6 F   1 H    -3.414691714733E-01  2.147887583742E-01  1.055219834194E-01
      7 F   1 H    -2.147887583742E-01 -1.055219834194E-01 -3.414691714733E-01
      8 F   1 H     3.414691714733E-01  2.147887583742E-01 -1.055219834194E-01
      9 F   1 H     2.147887583742E-01 -1.055219834194E-01  3.414691714733E-01
     10 F   1 H     3.414691714733E-01 -2.147887583742E-01  1.055219834194E-01
     11 F   1 H    -2.147887583742E-01  1.055219834194E-01  3.414691714733E-01
     12 F   1 H    -3.414691714733E-01 -2.147887583742E-01 -1.055219834194E-01
     13 T   1 H     2.302723529658E-01 -3.427845262821E-01  1.084464881134E-01
     14 F   1 H    -2.302723529658E-01  3.427845262821E-01  1.084464881134E-01
     15 F   1 H     2.302723529658E-01  3.427845262821E-01 -1.084464881134E-01
     16 F   1 H    -2.302723529658E-01 -3.427845262821E-01 -1.084464881134E-01
     17 F   1 H     1.084464881134E-01  2.302723529658E-01 -3.427845262821E-01
     18 F   1 H    -3.427845262821E-01  1.084464881134E-01  2.302723529658E-01
     19 F   1 H    -1.084464881134E-01 -2.302723529658E-01 -3.427845262821E-01
     20 F   1 H     3.427845262821E-01  1.084464881134E-01 -2.302723529658E-01
     21 F   1 H     1.084464881134E-01 -2.302723529658E-01  3.427845262821E-01
     22 F   1 H     3.427845262821E-01 -1.084464881134E-01  2.302723529658E-01
     23 F   1 H    -1.084464881134E-01  2.302723529658E-01  3.427845262821E-01
     24 F   1 H    -3.427845262821E-01 -1.084464881134E-01 -2.302723529658E-01
     25 T   1 H     6.533012980693E-02  4.187099391521E-01  4.154243329159E-02
     26 F   1 H    -6.533012980693E-02 -4.187099391521E-01  4.154243329159E-02
     27 F   1 H     6.533012980693E-02 -4.187099391521E-01 -4.154243329159E-02
     28 F   1 H    -6.533012980693E-02  4.187099391521E-01 -4.154243329159E-02
     29 F   1 H     4.154243329159E-02  6.533012980693E-02  4.187099391521E-01
     30 F   1 H     4.187099391521E-01  4.154243329159E-02  6.533012980693E-02
     31 F   1 H    -4.154243329159E-02 -6.533012980693E-02  4.187099391521E-01
     32 F   1 H    -4.187099391521E-01  4.154243329159E-02 -6.533012980693E-02
     33 F   1 H     4.154243329159E-02 -6.533012980693E-02 -4.187099391521E-01
     34 F   1 H    -4.187099391521E-01 -4.154243329159E-02  6.533012980693E-02
     35 F   1 H    -4.154243329159E-02  6.533012980693E-02 -4.187099391521E-01
     36 F   1 H     4.187099391521E-01 -4.154243329159E-02 -6.533012980693E-02
     37 T   1 H     1.573709349054E-01  3.817341922536E-01  7.372726761554E-02
     38 F   1 H    -1.573709349054E-01 -3.817341922536E-01  7.372726761554E-02
     39 F   1 H     1.573709349054E-01 -3.817341922536E-01 -7.372726761554E-02
     40 F   1 H    -1.573709349054E-01  3.817341922536E-01 -7.372726761554E-02
     41 F   1 H     7.372726761554E-02  1.573709349054E-01  3.817341922536E-01
     42 F   1 H     3.817341922536E-01  7.372726761554E-02  1.573709349054E-01
     43 F   1 H    -7.372726761554E-02 -1.573709349054E-01  3.817341922536E-01
     44 F   1 H    -3.817341922536E-01  7.372726761554E-02 -1.573709349054E-01
     45 F   1 H     7.372726761554E-02 -1.573709349054E-01 -3.817341922536E-01
     46 F   1 H    -3.817341922536E-01 -7.372726761554E-02  1.573709349054E-01
     47 F   1 H    -7.372726761554E-02  1.573709349054E-01 -3.817341922536E-01
     48 F   1 H     3.817341922536E-01 -7.372726761554E-02 -1.573709349054E-01
     49 T   1 H     7.562777174606E-02  3.843565508597E-01  1.397050613255E-01
     50 F   1 H    -7.562777174606E-02 -3.843565508597E-01  1.397050613255E-01
     51 F   1 H     7.562777174606E-02 -3.843565508597E-01 -1.397050613255E-01
     52 F   1 H    -7.562777174606E-02  3.843565508597E-01 -1.397050613255E-01
     53 F   1 H     1.397050613255E-01  7.562777174606E-02  3.843565508597E-01
     54 F   1 H     3.843565508597E-01  1.397050613255E-01  7.562777174606E-02
     55 F   1 H    -1.397050613255E-01 -7.562777174606E-02  3.843565508597E-01
     56 F   1 H    -3.843565508597E-01  1.397050613255E-01 -7.562777174606E-02
     57 F   1 H     1.397050613255E-01 -7.562777174606E-02 -3.843565508597E-01
     58 F   1 H    -3.843565508597E-01 -1.397050613255E-01  7.562777174606E-02
     59 F   1 H    -1.397050613255E-01  7.562777174606E-02 -3.843565508597E-01
     60 F   1 H     3.843565508597E-01 -1.397050613255E-01 -7.562777174606E-02
     61 T 230 ZN    4.999999999998E-01  0.000000000000E+00 -2.607592778084E-01
     62 F 230 ZN    4.999999999998E-01  0.000000000000E+00  2.607592778088E-01
     63 F 230 ZN   -2.607592778084E-01  4.999999999998E-01  0.000000000000E+00
     64 F 230 ZN    0.000000000000E+00 -2.607592778084E-01  4.999999999998E-01
     65 F 230 ZN    2.607592778088E-01  4.999999999998E-01  0.000000000000E+00
     66 F 230 ZN    0.000000000000E+00  2.607592778088E-01  4.999999999998E-01
     67 T   6 C     1.292377412883E-01  4.973227338974E-01  1.182559467682E-01
     68 F   6 C    -1.292377412883E-01 -4.973227338974E-01  1.182559467682E-01
     69 F   6 C     1.292377412883E-01 -4.973227338974E-01 -1.182559467682E-01
     70 F   6 C    -1.292377412883E-01  4.973227338974E-01 -1.182559467682E-01
     71 F   6 C     1.182559467682E-01  1.292377412883E-01  4.973227338974E-01
     72 F   6 C     4.973227338974E-01  1.182559467682E-01  1.292377412883E-01
     73 F   6 C    -1.182559467682E-01 -1.292377412883E-01  4.973227338974E-01
     74 F   6 C    -4.973227338974E-01  1.182559467682E-01 -1.292377412883E-01
     75 F   6 C     1.182559467682E-01 -1.292377412883E-01 -4.973227338974E-01
     76 F   6 C    -4.973227338974E-01 -1.182559467682E-01  1.292377412883E-01
     77 F   6 C    -1.182559467682E-01  1.292377412883E-01 -4.973227338974E-01
     78 F   6 C     4.973227338974E-01 -1.182559467682E-01 -1.292377412883E-01
     79 T   6 C     1.261941663880E-01 -3.876963221378E-01  1.756370008005E-01
     80 F   6 C    -1.261941663880E-01  3.876963221378E-01  1.756370008005E-01
     81 F   6 C     1.261941663880E-01  3.876963221378E-01 -1.756370008005E-01
     82 F   6 C    -1.261941663880E-01 -3.876963221378E-01 -1.756370008005E-01
     83 F   6 C     1.756370008005E-01  1.261941663880E-01 -3.876963221378E-01
     84 F   6 C    -3.876963221378E-01  1.756370008005E-01  1.261941663880E-01
     85 F   6 C    -1.756370008005E-01 -1.261941663880E-01 -3.876963221378E-01
     86 F   6 C     3.876963221378E-01  1.756370008005E-01 -1.261941663880E-01
     87 F   6 C     1.756370008005E-01 -1.261941663880E-01  3.876963221378E-01
     88 F   6 C     3.876963221378E-01 -1.756370008005E-01  1.261941663880E-01
     89 F   6 C    -1.756370008005E-01  1.261941663880E-01  3.876963221378E-01
     90 F   6 C    -3.876963221378E-01 -1.756370008005E-01 -1.261941663880E-01
     91 T   6 C     1.059038554171E-01  4.164486357186E-01  9.226708338471E-02
     92 F   6 C    -1.059038554171E-01 -4.164486357186E-01  9.226708338471E-02
     93 F   6 C     1.059038554171E-01 -4.164486357186E-01 -9.226708338471E-02
     94 F   6 C    -1.059038554171E-01  4.164486357186E-01 -9.226708338471E-02
     95 F   6 C     9.226708338470E-02  1.059038554171E-01  4.164486357186E-01
     96 F   6 C     4.164486357186E-01  9.226708338471E-02  1.059038554171E-01
     97 F   6 C    -9.226708338470E-02 -1.059038554171E-01  4.164486357186E-01
     98 F   6 C    -4.164486357186E-01  9.226708338471E-02 -1.059038554171E-01
     99 F   6 C     9.226708338470E-02 -1.059038554171E-01 -4.164486357186E-01
    100 F   6 C    -4.164486357186E-01 -9.226708338471E-02  1.059038554171E-01
    101 F   6 C    -9.226708338470E-02  1.059038554171E-01 -4.164486357186E-01
    102 F   6 C     4.164486357186E-01 -9.226708338471E-02 -1.059038554171E-01
    103 T   7 N     8.941330534809E-02 -4.603727261308E-01  1.726404516151E-01
    104 F   7 N    -8.941330534809E-02  4.603727261308E-01  1.726404516151E-01
    105 F   7 N     8.941330534809E-02  4.603727261308E-01 -1.726404516151E-01
    106 F   7 N    -8.941330534809E-02 -4.603727261308E-01 -1.726404516151E-01
    107 F   7 N     1.726404516151E-01  8.941330534809E-02 -4.603727261308E-01
    108 F   7 N    -4.603727261308E-01  1.726404516151E-01  8.941330534809E-02
    109 F   7 N    -1.726404516151E-01 -8.941330534809E-02 -4.603727261308E-01
    110 F   7 N     4.603727261308E-01  1.726404516151E-01 -8.941330534809E-02
    111 F   7 N     1.726404516151E-01 -8.941330534809E-02  4.603727261308E-01
    112 F   7 N     4.603727261308E-01 -1.726404516151E-01  8.941330534809E-02
    113 F   7 N    -1.726404516151E-01  8.941330534809E-02  4.603727261308E-01
    114 F   7 N    -4.603727261308E-01 -1.726404516151E-01 -8.941330534809E-02
    115 T   6 C     1.878250337474E-01 -3.884022879237E-01  1.230947458163E-01
    116 F   6 C    -1.878250337474E-01  3.884022879237E-01  1.230947458163E-01
    117 F   6 C     1.878250337474E-01  3.884022879237E-01 -1.230947458163E-01
    118 F   6 C    -1.878250337474E-01 -3.884022879237E-01 -1.230947458163E-01
    119 F   6 C     1.230947458163E-01  1.878250337474E-01 -3.884022879237E-01
    120 F   6 C    -3.884022879237E-01  1.230947458163E-01  1.878250337474E-01
    121 F   6 C    -1.230947458163E-01 -1.878250337474E-01 -3.884022879237E-01
    122 F   6 C     3.884022879237E-01  1.230947458163E-01 -1.878250337474E-01
    123 F   6 C     1.230947458163E-01 -1.878250337474E-01  3.884022879237E-01
    124 F   6 C     3.884022879237E-01 -1.230947458163E-01  1.878250337474E-01
    125 F   6 C    -1.230947458163E-01  1.878250337474E-01  3.884022879237E-01
    126 F   6 C    -3.884022879237E-01 -1.230947458163E-01 -1.878250337474E-01
    127 T   7 N     1.898174541312E-01 -4.614754461317E-01  8.711736062482E-02
    128 F   7 N    -1.898174541312E-01  4.614754461317E-01  8.711736062482E-02
    129 F   7 N     1.898174541312E-01  4.614754461317E-01 -8.711736062482E-02
    130 F   7 N    -1.898174541312E-01 -4.614754461317E-01 -8.711736062482E-02
    131 F   7 N     8.711736062482E-02  1.898174541312E-01 -4.614754461317E-01
    132 F   7 N    -4.614754461317E-01  8.711736062482E-02  1.898174541312E-01
    133 F   7 N    -8.711736062482E-02 -1.898174541312E-01 -4.614754461317E-01
    134 F   7 N     4.614754461317E-01  8.711736062482E-02 -1.898174541312E-01
    135 F   7 N     8.711736062482E-02 -1.898174541312E-01  4.614754461317E-01
    136 F   7 N     4.614754461317E-01 -8.711736062482E-02  1.898174541312E-01
    137 F   7 N    -8.711736062482E-02  1.898174541312E-01  4.614754461317E-01
    138 F   7 N    -4.614754461317E-01 -8.711736062482E-02 -1.898174541312E-01

 T = ATOM BELONGING TO THE ASYMMETRIC UNIT
 *******************************************************************************
 * GEOMETRY EDITING - INPUT COORDINATES ARE GIVEN IN ANGSTROM         
 *******************************************************************************

 GEOMETRY NOW FULLY CONSISTENT WITH THE GROUP
 INFORMATION **** NEW DEFAULT **** FINALRUN 4 FOR GEOMETRY OPTIMIZATIONS
 INFORMATION **** NEW DEFAULT **** OPTGEOM OPTIMIZES BOTH ATOMIC COORDINATES AND CELL PARAMETERS
 INFORMATION **** NEW DEFAULT **** TOL. ON ATOMIC DISP TO REDEFINE REF. GEOMETRY: 0.8 Angs
 INFORMATION **** NEW DEFAULT **** N POINTS TO REDEFINE REF. GEOMETRY: N OF OPT DEGS OF FREEDOM
 INFORMATION **** NEW DEFAULT **** TOL. ON ENERGY TO REDEFINE REF. GEOMETRY: 10**-3*(5*N. ATOMS)

 IMPORTANT INFORMATION:
 THE COORDINATE SYSTEM ADOPTED IN THE OPTIMIZATION IS NOT IN
 GENERAL HOMOGENEOUS UNITS. FOR THIS REASON THE GRADIENT AND 
 HESSIAN MATRIX IN TERMS OF THIS SYSTEM ARE GIVEN WITHOUT
 UNITS. FOR MORE DETAILS SEE THE MANUAL.

 INITIAL TRUST RADIUS         0.50000 MAXIMUM TRUST RADIUS               4.00000
 MAXIMUM GRADIENT COMPONENT   0.00045 MAXIMUM DISPLACEMENT COMPONENT     0.00180
 R.M.S. OF GRADIENT COMPONENT 0.00030 R.M.S. OF DISPLACEMENT COMPONENTS  0.00120
 THRESHOLD ON ENERGY CHANGE 0.100E-06 EXTRAPOLATING POLYNOMIAL ORDER           2
 MAXIMUM ALLOWED NUMBER OF STEPS   -1 SORTING OF ENERGY POINTS:               NO
 ANALYTICAL  GRADIENT                 HESSIAN UPDATING                      BFGS
 STEP SIZE NUMERICAL GRADIENT 0.00100
 INITIAL HESSIAN MATRIX: SCHLEGEL MODEL 2
 *******************************************************************************


 ELAELAELAELAELAELAELAELAELAELAELAELAELAELAELAELAELAELAELAELAELAELAELAELAELAELA

                       ELASTIC CALCULATION

 INFORMATION **** TOLDEX ****  CONVERGENCE CRITERION FOR RMS DISPLACEMENT MODIFIED  6.200000E-04
 INFORMATION **** TOLDEG **** MODIFY CONVERGENCE CRITERION FOR RMS GRADIENT  3.000000E-04
 INFORMATION **** TOLDEE **** CONVERGENCE CRITERION FOR ENERGY MODIFIED: 10**-           8

 GCALCO - MAX INDICES DIRECT LATTICE VECTOR    14    14    14
 NO.OF VECTORS CREATED 6999 STARS  122 RMAX   300.87709 BOHR

 GEOMETRY FOR WAVE FUNCTION - DIMENSIONALITY OF THE SYSTEM    3
 (NON PERIODIC DIRECTION: LATTICE PARAMETER FORMALLY SET TO 500)
 *******************************************************************************
 LATTICE PARAMETERS (ANGSTROMS AND DEGREES) - BOHR = 0.5291772083 ANGSTROM
 PRIMITIVE CELL - CENTRING CODE 6/0 VOLUME=  2403.564261 - DENSITY  0.937 g/cm^3
         A              B              C           ALPHA      BETA       GAMMA 
    14.61591054    14.61591054    14.61591054   109.471221 109.471221 109.471221
 *******************************************************************************
 ATOMS IN THE ASYMMETRIC UNIT   12 - ATOMS IN THE UNIT CELL:  138
     ATOM                 X/A                 Y/B                 Z/C    
 *******************************************************************************
      1 T   1 H    -1.266804130991E-01  3.203107417936E-01 -2.359471880539E-01
      2 F   1 H    -4.437420701524E-01  1.092667749548E-01  2.359471880539E-01
      3 F   1 H     1.266804130991E-01 -1.092667749548E-01  4.469911548927E-01
      4 F   1 H     4.437420701524E-01 -3.203107417936E-01 -4.469911548927E-01
      5 F   1 H    -2.359471880539E-01 -1.266804130991E-01  3.203107417936E-01
      6 F   1 H     3.203107417936E-01 -2.359471880539E-01 -1.266804130991E-01
      7 F   1 H    -4.469911548927E-01  4.437420701524E-01 -3.203107417936E-01
      8 F   1 H     1.092667749548E-01  2.359471880539E-01 -4.437420701524E-01
      9 F   1 H     2.359471880539E-01 -4.437420701524E-01  1.092667749548E-01
     10 F   1 H    -1.092667749548E-01  4.469911548927E-01  1.266804130991E-01
     11 F   1 H     4.469911548927E-01  1.266804130991E-01 -1.092667749548E-01
     12 F   1 H    -3.203107417936E-01 -4.469911548927E-01  4.437420701524E-01
     13 T   1 H    -2.343380381686E-01  3.387188410792E-01 -1.125121733163E-01
     14 F   1 H     4.512310143955E-01 -1.218258648524E-01  1.125121733163E-01
     15 F   1 H     2.343380381686E-01  1.218258648524E-01 -4.269431207521E-01
     16 F   1 H    -4.512310143955E-01 -3.387188410792E-01  4.269431207521E-01
     17 F   1 H    -1.125121733163E-01 -2.343380381686E-01  3.387188410792E-01
     18 F   1 H     3.387188410792E-01 -1.125121733163E-01 -2.343380381686E-01
     19 F   1 H     4.269431207521E-01 -4.512310143955E-01 -3.387188410792E-01
     20 F   1 H    -1.218258648524E-01  1.125121733163E-01  4.512310143955E-01
     21 F   1 H     1.125121733163E-01  4.512310143955E-01 -1.218258648524E-01
     22 F   1 H     1.218258648524E-01 -4.269431207521E-01  2.343380381686E-01
     23 F   1 H    -4.269431207521E-01  2.343380381686E-01  1.218258648524E-01
     24 F   1 H    -3.387188410792E-01  4.269431207521E-01 -4.512310143955E-01
     25 T   1 H     4.602523724437E-01  1.068725630985E-01  4.840400689590E-01
     26 F   1 H    -3.771675058605E-01 -2.378769651534E-02 -4.840400689590E-01
     27 F   1 H    -4.602523724437E-01  2.378769651534E-02 -3.533798093452E-01
     28 F   1 H     3.771675058605E-01 -1.068725630985E-01  3.533798093452E-01
     29 F   1 H     4.840400689590E-01  4.602523724437E-01  1.068725630985E-01
     30 F   1 H     1.068725630985E-01  4.840400689590E-01  4.602523724437E-01
     31 F   1 H     3.533798093452E-01  3.771675058605E-01 -1.068725630985E-01
     32 F   1 H    -2.378769651534E-02 -4.840400689590E-01 -3.771675058605E-01
     33 F   1 H    -4.840400689590E-01 -3.771675058605E-01 -2.378769651534E-02
     34 F   1 H     2.378769651534E-02 -3.533798093452E-01 -4.602523724437E-01
     35 F   1 H    -3.533798093452E-01 -4.602523724437E-01  2.378769651534E-02
     36 F   1 H    -1.068725630985E-01  3.533798093452E-01  3.771675058605E-01
     37 T   1 H     4.554614598691E-01  2.310982025209E-01 -4.608948728410E-01
     38 F   1 H    -3.080069246380E-01 -8.364366728984E-02  4.608948728410E-01
     39 F   1 H    -4.554614598691E-01  8.364366728984E-02 -2.243632573482E-01
     40 F   1 H     3.080069246380E-01 -2.310982025209E-01  2.243632573482E-01
     41 F   1 H    -4.608948728410E-01  4.554614598691E-01  2.310982025209E-01
     42 F   1 H     2.310982025209E-01 -4.608948728410E-01  4.554614598691E-01
     43 F   1 H     2.243632573482E-01  3.080069246380E-01 -2.310982025209E-01
     44 F   1 H    -8.364366728984E-02  4.608948728410E-01 -3.080069246380E-01
     45 F   1 H     4.608948728410E-01 -3.080069246380E-01 -8.364366728984E-02
     46 F   1 H     8.364366728984E-02 -2.243632573482E-01 -4.554614598691E-01
     47 F   1 H    -2.243632573482E-01 -4.554614598691E-01  8.364366728984E-02
     48 F   1 H    -2.310982025209E-01  2.243632573482E-01  3.080069246380E-01
     49 T   1 H    -4.759383878149E-01  2.153328330715E-01  4.599843226057E-01
     50 F   1 H    -2.446514895342E-01  6.407728957940E-02 -4.599843226057E-01
     51 F   1 H     4.759383878149E-01 -6.407728957940E-02 -3.087287791136E-01
     52 F   1 H     2.446514895342E-01 -2.153328330715E-01  3.087287791136E-01
     53 F   1 H     4.599843226057E-01 -4.759383878149E-01  2.153328330715E-01
     54 F   1 H     2.153328330715E-01  4.599843226057E-01 -4.759383878149E-01
     55 F   1 H     3.087287791136E-01  2.446514895342E-01 -2.153328330715E-01
     56 F   1 H     6.407728957940E-02 -4.599843226057E-01 -2.446514895342E-01
     57 F   1 H    -4.599843226057E-01 -2.446514895342E-01  6.407728957940E-02
     58 F   1 H    -6.407728957940E-02 -3.087287791136E-01  4.759383878149E-01
     59 F   1 H    -3.087287791136E-01  4.759383878149E-01 -6.407728957940E-02
     60 F   1 H    -2.153328330715E-01  3.087287791136E-01  2.446514895342E-01
     61 T 230 ZN   -2.607592778084E-01  2.392407221916E-01 -5.000000000000E-01
     62 F 230 ZN    2.607592778084E-01 -2.392407221916E-01 -5.000000000000E-01
     63 F 230 ZN   -5.000000000000E-01 -2.607592778084E-01  2.392407221916E-01
     64 F 230 ZN    2.392407221916E-01 -5.000000000000E-01 -2.607592778084E-01
     65 F 230 ZN   -5.000000000000E-01  2.607592778084E-01 -2.392407221916E-01
     66 F 230 ZN   -2.392407221916E-01 -5.000000000000E-01  2.607592778084E-01
     67 T   6 C    -3.844213193344E-01  2.474936880565E-01 -3.734395248144E-01
     68 F   6 C    -3.790667871292E-01 -1.098179452006E-02  3.734395248144E-01
     69 F   6 C     3.844213193344E-01  1.098179452006E-02 -3.680849926091E-01
     70 F   6 C     3.790667871292E-01 -2.474936880565E-01  3.680849926091E-01
     71 F   6 C    -3.734395248144E-01 -3.844213193344E-01  2.474936880565E-01
     72 F   6 C     2.474936880565E-01 -3.734395248144E-01 -3.844213193344E-01
     73 F   6 C     3.680849926091E-01  3.790667871292E-01 -2.474936880565E-01
     74 F   6 C    -1.098179452006E-02  3.734395248144E-01 -3.790667871292E-01
     75 F   6 C     3.734395248144E-01 -3.790667871292E-01 -1.098179452006E-02
     76 F   6 C     1.098179452006E-02 -3.680849926091E-01  3.844213193344E-01
     77 F   6 C    -3.680849926091E-01  3.844213193344E-01  1.098179452006E-02
     78 F   6 C    -2.474936880565E-01  3.680849926091E-01  3.790667871292E-01
     79 T   6 C    -2.120593213373E-01  3.018311671885E-01 -2.615021557498E-01
     80 F   6 C    -4.366666770617E-01  4.944283441251E-02  2.615021557498E-01
     81 F   6 C     2.120593213373E-01 -4.944283441251E-02 -4.861095114742E-01
     82 F   6 C     4.366666770617E-01 -3.018311671885E-01  4.861095114742E-01
     83 F   6 C    -2.615021557498E-01 -2.120593213373E-01  3.018311671885E-01
     84 F   6 C     3.018311671885E-01 -2.615021557498E-01 -2.120593213373E-01
     85 F   6 C     4.861095114742E-01  4.366666770616E-01 -3.018311671885E-01
     86 F   6 C     4.944283441251E-02  2.615021557498E-01 -4.366666770616E-01
     87 F   6 C     2.615021557498E-01 -4.366666770616E-01  4.944283441251E-02
     88 F   6 C    -4.944283441251E-02 -4.861095114742E-01  2.120593213373E-01
     89 F   6 C    -4.861095114742E-01  2.120593213373E-01 -4.944283441251E-02
     90 F   6 C    -3.018311671885E-01  4.861095114742E-01  4.366666770616E-01
     91 T   6 C    -4.912842808967E-01  1.981709388018E-01 -4.776475088643E-01
     92 F   6 C    -3.241815523339E-01 -1.363677203243E-02  4.776475088643E-01
     93 F   6 C     4.912842808967E-01  1.363677203243E-02 -3.105447803015E-01
     94 F   6 C     3.241815523339E-01 -1.981709388018E-01  3.105447803015E-01
     95 F   6 C    -4.776475088643E-01 -4.912842808967E-01  1.981709388018E-01
     96 F   6 C     1.981709388018E-01 -4.776475088643E-01 -4.912842808967E-01
     97 F   6 C     3.105447803015E-01  3.241815523339E-01 -1.981709388018E-01
     98 F   6 C    -1.363677203243E-02  4.776475088643E-01 -3.241815523339E-01
     99 F   6 C     4.776475088643E-01 -3.241815523339E-01 -1.363677203243E-02
    100 F   6 C     1.363677203243E-02 -3.105447803015E-01  4.912842808967E-01
    101 F   6 C    -3.105447803015E-01  4.912842808967E-01  1.363677203243E-02
    102 F   6 C    -1.981709388018E-01  3.105447803015E-01  3.241815523339E-01
    103 T   7 N    -2.877322745158E-01  2.620537569632E-01 -3.709594207827E-01
    104 F   7 N    -3.669868222541E-01  8.322714626699E-02  3.709594207827E-01
    105 F   7 N     2.877322745158E-01 -8.322714626699E-02 -4.502139685211E-01
    106 F   7 N     3.669868222541E-01 -2.620537569632E-01  4.502139685211E-01
    107 F   7 N    -3.709594207827E-01 -2.877322745158E-01  2.620537569632E-01
    108 F   7 N     2.620537569632E-01 -3.709594207827E-01 -2.877322745158E-01
    109 F   7 N     4.502139685211E-01  3.669868222541E-01 -2.620537569632E-01
    110 F   7 N     8.322714626699E-02  3.709594207827E-01 -3.669868222541E-01
    111 F   7 N     3.709594207827E-01 -3.669868222541E-01  8.322714626699E-02
    112 F   7 N    -8.322714626699E-02 -4.502139685211E-01  2.877322745158E-01
    113 F   7 N    -4.502139685211E-01  2.877322745158E-01 -8.322714626699E-02
    114 F   7 N    -2.620537569632E-01  4.502139685211E-01  3.669868222541E-01
    115 T   6 C    -2.653075421074E-01  3.109197795637E-01 -2.005772541763E-01
    116 F   6 C    -4.885029662600E-01 -6.473028793107E-02  2.005772541763E-01
    117 F   6 C     2.653075421074E-01  6.473028793107E-02 -4.237726783289E-01
    118 F   6 C     4.885029662600E-01 -3.109197795637E-01  4.237726783289E-01
    119 F   6 C    -2.005772541763E-01 -2.653075421074E-01  3.109197795637E-01
    120 F   6 C     3.109197795637E-01 -2.005772541763E-01 -2.653075421074E-01
    121 F   6 C     4.237726783289E-01  4.885029662600E-01 -3.109197795637E-01
    122 F   6 C    -6.473028793107E-02  2.005772541763E-01 -4.885029662600E-01
    123 F   6 C     2.005772541763E-01 -4.885029662600E-01 -6.473028793107E-02
    124 F   6 C     6.473028793107E-02 -4.237726783289E-01  2.653075421074E-01
    125 F   6 C    -4.237726783289E-01  2.653075421074E-01  6.473028793107E-02
    126 F   6 C    -3.109197795637E-01  4.237726783289E-01  4.885029662600E-01
    127 T   7 N    -3.743580855069E-01  2.769348147560E-01 -2.716579920005E-01
    128 F   7 N    -4.514071932435E-01 -1.027000935063E-01  2.716579920005E-01
    129 F   7 N     3.743580855069E-01  1.027000935063E-01 -3.487070997371E-01
    130 F   7 N     4.514071932435E-01 -2.769348147560E-01  3.487070997371E-01
    131 F   7 N    -2.716579920005E-01 -3.743580855069E-01  2.769348147560E-01
    132 F   7 N     2.769348147560E-01 -2.716579920005E-01 -3.743580855069E-01
    133 F   7 N     3.487070997371E-01  4.514071932435E-01 -2.769348147560E-01
    134 F   7 N    -1.027000935063E-01  2.716579920005E-01 -4.514071932435E-01
    135 F   7 N     2.716579920005E-01 -4.514071932435E-01 -1.027000935063E-01
    136 F   7 N     1.027000935063E-01 -3.487070997371E-01  3.743580855069E-01
    137 F   7 N    -3.487070997371E-01  3.743580855069E-01  1.027000935063E-01
    138 F   7 N    -2.769348147560E-01  3.487070997371E-01  4.514071932435E-01

 TRANSFORMATION MATRIX PRIMITIVE-CRYSTALLOGRAPHIC CELL
  0.0000  1.0000  1.0000  1.0000  0.0000  1.0000  1.0000  1.0000  0.0000

 *******************************************************************************
 CRYSTALLOGRAPHIC CELL (VOLUME=       4807.12852173)
         A              B              C           ALPHA      BETA       GAMMA 
    16.87699977    16.87699977    16.87699977    90.000000  90.000000  90.000000

 COORDINATES IN THE CRYSTALLOGRAPHIC CELL
     ATOM                 X/A                 Y/B                 Z/C    
 *******************************************************************************
      1 T   1 H     1.055219834194E-01 -3.414691714733E-01  2.147887583742E-01
      2 F   1 H    -1.055219834194E-01  3.414691714733E-01  2.147887583742E-01
      3 F   1 H     1.055219834194E-01  3.414691714733E-01 -2.147887583742E-01
      4 F   1 H    -1.055219834194E-01 -3.414691714733E-01 -2.147887583742E-01
      5 F   1 H     2.147887583742E-01  1.055219834194E-01 -3.414691714733E-01
      6 F   1 H    -3.414691714733E-01  2.147887583742E-01  1.055219834194E-01
      7 F   1 H    -2.147887583742E-01 -1.055219834194E-01 -3.414691714733E-01
      8 F   1 H     3.414691714733E-01  2.147887583742E-01 -1.055219834194E-01
      9 F   1 H     2.147887583742E-01 -1.055219834194E-01  3.414691714733E-01
     10 F   1 H     3.414691714733E-01 -2.147887583742E-01  1.055219834194E-01
     11 F   1 H    -2.147887583742E-01  1.055219834194E-01  3.414691714733E-01
     12 F   1 H    -3.414691714733E-01 -2.147887583742E-01 -1.055219834194E-01
     13 T   1 H     2.302723529658E-01 -3.427845262821E-01  1.084464881134E-01
     14 F   1 H    -2.302723529658E-01  3.427845262821E-01  1.084464881134E-01
     15 F   1 H     2.302723529658E-01  3.427845262821E-01 -1.084464881134E-01
     16 F   1 H    -2.302723529658E-01 -3.427845262821E-01 -1.084464881134E-01
     17 F   1 H     1.084464881134E-01  2.302723529658E-01 -3.427845262821E-01
     18 F   1 H    -3.427845262821E-01  1.084464881134E-01  2.302723529658E-01
     19 F   1 H    -1.084464881134E-01 -2.302723529658E-01 -3.427845262821E-01
     20 F   1 H     3.427845262821E-01  1.084464881134E-01 -2.302723529658E-01
     21 F   1 H     1.084464881134E-01 -2.302723529658E-01  3.427845262821E-01
     22 F   1 H     3.427845262821E-01 -1.084464881134E-01  2.302723529658E-01
     23 F   1 H    -1.084464881134E-01  2.302723529658E-01  3.427845262821E-01
     24 F   1 H    -3.427845262821E-01 -1.084464881134E-01 -2.302723529658E-01
     25 T   1 H     6.533012980693E-02  4.187099391521E-01  4.154243329159E-02
     26 F   1 H    -6.533012980693E-02 -4.187099391521E-01  4.154243329159E-02
     27 F   1 H     6.533012980693E-02 -4.187099391521E-01 -4.154243329159E-02
     28 F   1 H    -6.533012980693E-02  4.187099391521E-01 -4.154243329159E-02
     29 F   1 H     4.154243329159E-02  6.533012980693E-02  4.187099391521E-01
     30 F   1 H     4.187099391521E-01  4.154243329159E-02  6.533012980693E-02
     31 F   1 H    -4.154243329159E-02 -6.533012980693E-02  4.187099391521E-01
     32 F   1 H    -4.187099391521E-01  4.154243329159E-02 -6.533012980693E-02
     33 F   1 H     4.154243329159E-02 -6.533012980693E-02 -4.187099391521E-01
     34 F   1 H    -4.187099391521E-01 -4.154243329159E-02  6.533012980693E-02
     35 F   1 H    -4.154243329159E-02  6.533012980693E-02 -4.187099391521E-01
     36 F   1 H     4.187099391521E-01 -4.154243329159E-02 -6.533012980693E-02
     37 T   1 H     1.573709349054E-01  3.817341922536E-01  7.372726761554E-02
     38 F   1 H    -1.573709349054E-01 -3.817341922536E-01  7.372726761554E-02
     39 F   1 H     1.573709349054E-01 -3.817341922536E-01 -7.372726761554E-02
     40 F   1 H    -1.573709349054E-01  3.817341922536E-01 -7.372726761554E-02
     41 F   1 H     7.372726761554E-02  1.573709349054E-01  3.817341922536E-01
     42 F   1 H     3.817341922536E-01  7.372726761554E-02  1.573709349054E-01
     43 F   1 H    -7.372726761554E-02 -1.573709349054E-01  3.817341922536E-01
     44 F   1 H    -3.817341922536E-01  7.372726761554E-02 -1.573709349054E-01
     45 F   1 H     7.372726761554E-02 -1.573709349054E-01 -3.817341922536E-01
     46 F   1 H    -3.817341922536E-01 -7.372726761554E-02  1.573709349054E-01
     47 F   1 H    -7.372726761554E-02  1.573709349054E-01 -3.817341922536E-01
     48 F   1 H     3.817341922536E-01 -7.372726761554E-02 -1.573709349054E-01
     49 T   1 H     7.562777174606E-02  3.843565508597E-01  1.397050613255E-01
     50 F   1 H    -7.562777174606E-02 -3.843565508597E-01  1.397050613255E-01
     51 F   1 H     7.562777174606E-02 -3.843565508597E-01 -1.397050613255E-01
     52 F   1 H    -7.562777174606E-02  3.843565508597E-01 -1.397050613255E-01
     53 F   1 H     1.397050613255E-01  7.562777174606E-02  3.843565508597E-01
     54 F   1 H     3.843565508597E-01  1.397050613255E-01  7.562777174606E-02
     55 F   1 H    -1.397050613255E-01 -7.562777174606E-02  3.843565508597E-01
     56 F   1 H    -3.843565508597E-01  1.397050613255E-01 -7.562777174606E-02
     57 F   1 H     1.397050613255E-01 -7.562777174606E-02 -3.843565508597E-01
     58 F   1 H    -3.843565508597E-01 -1.397050613255E-01  7.562777174606E-02
     59 F   1 H    -1.397050613255E-01  7.562777174606E-02 -3.843565508597E-01
     60 F   1 H     3.843565508597E-01 -1.397050613255E-01 -7.562777174606E-02
     61 T 230 ZN   -5.000000000000E-01 -8.354632630384E-17 -2.607592778084E-01
     62 F 230 ZN   -5.000000000000E-01 -1.113951017385E-16  2.607592778084E-01
     63 F 230 ZN   -2.607592778084E-01 -5.000000000000E-01 -8.354632630384E-17
     64 F 230 ZN   -8.354632630384E-17 -2.607592778084E-01 -5.000000000000E-01
     65 F 230 ZN    2.607592778084E-01 -5.000000000000E-01 -1.670926526077E-16
     66 F 230 ZN   -1.113951017385E-16  2.607592778084E-01 -5.000000000000E-01
     67 T   6 C     1.292377412883E-01  4.973227338974E-01  1.182559467682E-01
     68 F   6 C    -1.292377412883E-01 -4.973227338974E-01  1.182559467682E-01
     69 F   6 C     1.292377412883E-01 -4.973227338974E-01 -1.182559467682E-01
     70 F   6 C    -1.292377412883E-01  4.973227338974E-01 -1.182559467682E-01
     71 F   6 C     1.182559467682E-01  1.292377412883E-01  4.973227338974E-01
     72 F   6 C     4.973227338974E-01  1.182559467682E-01  1.292377412883E-01
     73 F   6 C    -1.182559467682E-01 -1.292377412883E-01  4.973227338974E-01
     74 F   6 C    -4.973227338974E-01  1.182559467682E-01 -1.292377412883E-01
     75 F   6 C     1.182559467682E-01 -1.292377412883E-01 -4.973227338974E-01
     76 F   6 C    -4.973227338974E-01 -1.182559467682E-01  1.292377412883E-01
     77 F   6 C    -1.182559467682E-01  1.292377412883E-01 -4.973227338974E-01
     78 F   6 C     4.973227338974E-01 -1.182559467682E-01 -1.292377412883E-01
     79 T   6 C     1.261941663880E-01 -3.876963221378E-01  1.756370008005E-01
     80 F   6 C    -1.261941663880E-01  3.876963221378E-01  1.756370008005E-01
     81 F   6 C     1.261941663880E-01  3.876963221378E-01 -1.756370008005E-01
     82 F   6 C    -1.261941663880E-01 -3.876963221378E-01 -1.756370008005E-01
     83 F   6 C     1.756370008005E-01  1.261941663880E-01 -3.876963221378E-01
     84 F   6 C    -3.876963221378E-01  1.756370008005E-01  1.261941663880E-01
     85 F   6 C    -1.756370008005E-01 -1.261941663880E-01 -3.876963221378E-01
     86 F   6 C     3.876963221378E-01  1.756370008005E-01 -1.261941663880E-01
     87 F   6 C     1.756370008005E-01 -1.261941663880E-01  3.876963221378E-01
     88 F   6 C     3.876963221378E-01 -1.756370008005E-01  1.261941663880E-01
     89 F   6 C    -1.756370008005E-01  1.261941663880E-01  3.876963221378E-01
     90 F   6 C    -3.876963221378E-01 -1.756370008005E-01 -1.261941663880E-01
     91 T   6 C     1.059038554171E-01  4.164486357186E-01  9.226708338471E-02
     92 F   6 C    -1.059038554171E-01 -4.164486357186E-01  9.226708338471E-02
     93 F   6 C     1.059038554171E-01 -4.164486357186E-01 -9.226708338470E-02
     94 F   6 C    -1.059038554171E-01  4.164486357186E-01 -9.226708338471E-02
     95 F   6 C     9.226708338471E-02  1.059038554171E-01  4.164486357186E-01
     96 F   6 C     4.164486357186E-01  9.226708338471E-02  1.059038554171E-01
     97 F   6 C    -9.226708338471E-02 -1.059038554171E-01  4.164486357186E-01
     98 F   6 C    -4.164486357186E-01  9.226708338471E-02 -1.059038554171E-01
     99 F   6 C     9.226708338470E-02 -1.059038554171E-01 -4.164486357186E-01
    100 F   6 C    -4.164486357186E-01 -9.226708338471E-02  1.059038554171E-01
    101 F   6 C    -9.226708338471E-02  1.059038554171E-01 -4.164486357186E-01
    102 F   6 C     4.164486357186E-01 -9.226708338471E-02 -1.059038554171E-01
    103 T   7 N     8.941330534809E-02 -4.603727261308E-01  1.726404516151E-01
    104 F   7 N    -8.941330534809E-02  4.603727261308E-01  1.726404516151E-01
    105 F   7 N     8.941330534809E-02  4.603727261308E-01 -1.726404516151E-01
    106 F   7 N    -8.941330534809E-02 -4.603727261308E-01 -1.726404516151E-01
    107 F   7 N     1.726404516151E-01  8.941330534809E-02 -4.603727261308E-01
    108 F   7 N    -4.603727261308E-01  1.726404516151E-01  8.941330534809E-02
    109 F   7 N    -1.726404516151E-01 -8.941330534809E-02 -4.603727261308E-01
    110 F   7 N     4.603727261308E-01  1.726404516151E-01 -8.941330534809E-02
    111 F   7 N     1.726404516151E-01 -8.941330534809E-02  4.603727261308E-01
    112 F   7 N     4.603727261308E-01 -1.726404516151E-01  8.941330534809E-02
    113 F   7 N    -1.726404516151E-01  8.941330534809E-02  4.603727261308E-01
    114 F   7 N    -4.603727261308E-01 -1.726404516151E-01 -8.941330534809E-02
    115 T   6 C     1.878250337474E-01 -3.884022879237E-01  1.230947458163E-01
    116 F   6 C    -1.878250337474E-01  3.884022879237E-01  1.230947458163E-01
    117 F   6 C     1.878250337474E-01  3.884022879237E-01 -1.230947458163E-01
    118 F   6 C    -1.878250337474E-01 -3.884022879237E-01 -1.230947458163E-01
    119 F   6 C     1.230947458163E-01  1.878250337474E-01 -3.884022879237E-01
    120 F   6 C    -3.884022879237E-01  1.230947458163E-01  1.878250337474E-01
    121 F   6 C    -1.230947458163E-01 -1.878250337474E-01 -3.884022879237E-01
    122 F   6 C     3.884022879237E-01  1.230947458163E-01 -1.878250337474E-01
    123 F   6 C     1.230947458163E-01 -1.878250337474E-01  3.884022879237E-01
    124 F   6 C     3.884022879237E-01 -1.230947458163E-01  1.878250337474E-01
    125 F   6 C    -1.230947458163E-01  1.878250337474E-01  3.884022879237E-01
    126 F   6 C    -3.884022879237E-01 -1.230947458163E-01 -1.878250337474E-01
    127 T   7 N     1.898174541312E-01 -4.614754461317E-01  8.711736062482E-02
    128 F   7 N    -1.898174541312E-01  4.614754461317E-01  8.711736062482E-02
    129 F   7 N     1.898174541312E-01  4.614754461317E-01 -8.711736062482E-02
    130 F   7 N    -1.898174541312E-01 -4.614754461317E-01 -8.711736062482E-02
    131 F   7 N     8.711736062482E-02  1.898174541312E-01 -4.614754461317E-01
    132 F   7 N    -4.614754461317E-01  8.711736062482E-02  1.898174541312E-01
    133 F   7 N    -8.711736062482E-02 -1.898174541312E-01 -4.614754461317E-01
    134 F   7 N     4.614754461317E-01  8.711736062482E-02 -1.898174541312E-01
    135 F   7 N     8.711736062482E-02 -1.898174541312E-01  4.614754461317E-01
    136 F   7 N     4.614754461317E-01 -8.711736062482E-02  1.898174541312E-01
    137 F   7 N    -8.711736062482E-02  1.898174541312E-01  4.614754461317E-01
    138 F   7 N    -4.614754461317E-01 -8.711736062482E-02 -1.898174541312E-01

 T = ATOM BELONGING TO THE ASYMMETRIC UNIT

 ****   12 SYMMOPS - TRANSLATORS IN FRACTIONAL UNITS
 **** MATRICES AND TRANSLATORS IN THE CRYSTALLOGRAPHIC REFERENCE FRAME
   V INV                    ROTATION MATRICES                   TRANSLATORS
   1   1  1.00  0.00  0.00  0.00  1.00  0.00  0.00  0.00  1.00  0.00  0.00  0.00
   2   2  0.00  1.00 -1.00  1.00  0.00 -1.00  0.00  0.00 -1.00  0.00  0.00  0.00
   3   3 -1.00  0.00  0.00 -1.00  0.00  1.00 -1.00  1.00  0.00  0.00  0.00  0.00
   4   4  0.00 -1.00  1.00  0.00 -1.00  0.00  1.00 -1.00  0.00  0.00  0.00  0.00
   5   6  0.00  0.00  1.00  1.00  0.00  0.00  0.00  1.00  0.00  0.00  0.00  0.00
   6   5  0.00  1.00  0.00  0.00  0.00  1.00  1.00  0.00  0.00  0.00  0.00  0.00
   7   8  1.00 -1.00  0.00  0.00 -1.00  1.00  0.00 -1.00  0.00  0.00  0.00  0.00
   8   7  1.00  0.00 -1.00  0.00  0.00 -1.00  0.00  1.00 -1.00  0.00  0.00  0.00
   9  10  0.00  0.00 -1.00  0.00  1.00 -1.00  1.00  0.00 -1.00  0.00  0.00  0.00
  10   9 -1.00  0.00  1.00 -1.00  1.00  0.00 -1.00  0.00  0.00  0.00  0.00  0.00
  11  12 -1.00  1.00  0.00 -1.00  0.00  0.00 -1.00  0.00  1.00  0.00  0.00  0.00
  12  11  0.00 -1.00  0.00  1.00 -1.00  0.00  0.00 -1.00  1.00  0.00  0.00  0.00

 DIRECT LATTICE VECTORS CARTESIAN COMPONENTS (ANGSTROM)
          X                    Y                    Z
  -0.843849988508E+01   0.843849988508E+01   0.843849988508E+01
   0.843849988508E+01  -0.843849988508E+01   0.843849988508E+01
   0.843849988508E+01   0.843849988508E+01  -0.843849988508E+01


 CARTESIAN COORDINATES - PRIMITIVE CELL
 *******************************************************************************
 *      ATOM          X(ANGSTROM)         Y(ANGSTROM)         Z(ANGSTROM)
 *******************************************************************************
    1     1 H     1.780894489916E+00 -5.762975128472E+00  3.624989825715E+00
    2     1 H    -1.780894489916E+00  5.762975128472E+00  3.624989825715E+00
    3     1 H     1.780894489916E+00  5.762975128472E+00 -3.624989825715E+00
    4     1 H    -1.780894489916E+00 -5.762975128472E+00 -3.624989825715E+00
    5     1 H     3.624989825715E+00  1.780894489916E+00 -5.762975128472E+00
    6     1 H    -5.762975128472E+00  3.624989825715E+00  1.780894489916E+00
    7     1 H    -3.624989825715E+00 -1.780894489916E+00 -5.762975128472E+00
    8     1 H     5.762975128472E+00  3.624989825715E+00 -1.780894489916E+00
    9     1 H     3.624989825715E+00 -1.780894489916E+00  5.762975128472E+00
   10     1 H     5.762975128472E+00 -3.624989825715E+00  1.780894489916E+00
   11     1 H    -3.624989825715E+00  1.780894489916E+00  5.762975128472E+00
   12     1 H    -5.762975128472E+00 -3.624989825715E+00 -1.780894489916E+00
   13     1 H     3.886306448078E+00 -5.785174371277E+00  1.830251354965E+00
   14     1 H    -3.886306448078E+00  5.785174371277E+00  1.830251354965E+00
   15     1 H     3.886306448078E+00  5.785174371277E+00 -1.830251354965E+00
   16     1 H    -3.886306448078E+00 -5.785174371277E+00 -1.830251354965E+00
   17     1 H     1.830251354965E+00  3.886306448078E+00 -5.785174371277E+00
   18     1 H    -5.785174371277E+00  1.830251354965E+00  3.886306448078E+00
   19     1 H    -1.830251354965E+00 -3.886306448078E+00 -5.785174371277E+00
   20     1 H     5.785174371277E+00  1.830251354965E+00 -3.886306448078E+00
   21     1 H     1.830251354965E+00 -3.886306448078E+00  5.785174371277E+00
   22     1 H     5.785174371277E+00 -1.830251354965E+00  3.886306448078E+00
   23     1 H    -1.830251354965E+00  3.886306448078E+00  5.785174371277E+00
   24     1 H    -5.785174371277E+00 -1.830251354965E+00 -3.886306448078E+00
   25     1 H     1.102576585736E+00  7.066567546834E+00  7.011116371140E-01
   26     1 H    -1.102576585736E+00 -7.066567546834E+00  7.011116371140E-01
   27     1 H     1.102576585736E+00 -7.066567546834E+00 -7.011116371140E-01
   28     1 H    -1.102576585736E+00  7.066567546834E+00 -7.011116371140E-01
   29     1 H     7.011116371140E-01  1.102576585736E+00  7.066567546834E+00
   30     1 H     7.066567546834E+00  7.011116371140E-01  1.102576585736E+00
   31     1 H    -7.011116371140E-01 -1.102576585736E+00  7.066567546834E+00
   32     1 H    -7.066567546834E+00  7.011116371140E-01 -1.102576585736E+00
   33     1 H     7.011116371140E-01 -1.102576585736E+00 -7.066567546834E+00
   34     1 H    -7.066567546834E+00 -7.011116371140E-01  1.102576585736E+00
   35     1 H    -7.011116371140E-01  1.102576585736E+00 -7.066567546834E+00
   36     1 H     7.066567546834E+00 -7.011116371140E-01 -1.102576585736E+00
   37     1 H     2.655949232228E+00  6.442527874926E+00  1.244295078602E+00
   38     1 H    -2.655949232228E+00 -6.442527874926E+00  1.244295078602E+00
   39     1 H     2.655949232228E+00 -6.442527874926E+00 -1.244295078602E+00
   40     1 H    -2.655949232228E+00  6.442527874926E+00 -1.244295078602E+00
   41     1 H     1.244295078602E+00  2.655949232228E+00  6.442527874926E+00
   42     1 H     6.442527874926E+00  1.244295078602E+00  2.655949232228E+00
   43     1 H    -1.244295078602E+00 -2.655949232228E+00  6.442527874926E+00
   44     1 H    -6.442527874926E+00  1.244295078602E+00 -2.655949232228E+00
   45     1 H     1.244295078602E+00 -2.655949232228E+00 -6.442527874926E+00
   46     1 H    -6.442527874926E+00 -1.244295078602E+00  2.655949232228E+00
   47     1 H    -1.244295078602E+00  2.655949232228E+00 -6.442527874926E+00
   48     1 H     6.442527874926E+00 -1.244295078602E+00 -2.655949232228E+00
   49     1 H     1.276369886376E+00  6.486785420518E+00  2.357802287880E+00
   50     1 H    -1.276369886376E+00 -6.486785420518E+00  2.357802287880E+00
   51     1 H     1.276369886376E+00 -6.486785420518E+00 -2.357802287880E+00
   52     1 H    -1.276369886376E+00  6.486785420518E+00 -2.357802287880E+00
   53     1 H     2.357802287880E+00  1.276369886376E+00  6.486785420518E+00
   54     1 H     6.486785420518E+00  2.357802287880E+00  1.276369886376E+00
   55     1 H    -2.357802287880E+00 -1.276369886376E+00  6.486785420518E+00
   56     1 H    -6.486785420518E+00  2.357802287880E+00 -1.276369886376E+00
   57     1 H     2.357802287880E+00 -1.276369886376E+00 -6.486785420518E+00
   58     1 H    -6.486785420518E+00 -2.357802287880E+00  1.276369886376E+00
   59     1 H    -2.357802287880E+00  1.276369886376E+00 -6.486785420518E+00
   60     1 H     6.486785420518E+00 -2.357802287880E+00 -1.276369886376E+00
   61   230 ZN    8.438499885080E+00 -1.410011329828E-15 -4.400834271639E+00
   62   230 ZN    8.438499885080E+00 -1.880015106437E-15 -1.247616549852E+01
   63   230 ZN   -4.400834271639E+00  8.438499885080E+00 -1.410011329828E-15
   64   230 ZN   -1.410011329828E-15 -4.400834271639E+00  8.438499885080E+00
   65   230 ZN   -1.247616549852E+01  8.438499885080E+00 -2.820022659655E-15
   66   230 ZN   -1.880015106437E-15 -1.247616549852E+01  8.438499885080E+00
   67     6 C     2.181145330018E+00  8.393315665681E+00  1.995805586427E+00
   68     6 C    -2.181145330018E+00 -8.393315665681E+00  1.995805586427E+00
   69     6 C     2.181145330018E+00 -8.393315665681E+00 -1.995805586427E+00
   70     6 C    -2.181145330018E+00  8.393315665681E+00 -1.995805586427E+00
   71     6 C     1.995805586427E+00  2.181145330018E+00  8.393315665681E+00
   72     6 C     8.393315665681E+00  1.995805586427E+00  2.181145330018E+00
   73     6 C    -1.995805586427E+00 -2.181145330018E+00  8.393315665681E+00
   74     6 C    -8.393315665681E+00  1.995805586427E+00 -2.181145330018E+00
   75     6 C     1.995805586427E+00 -2.181145330018E+00 -8.393315665681E+00
   76     6 C    -8.393315665681E+00 -1.995805586427E+00  2.181145330018E+00
   77     6 C    -1.995805586427E+00  2.181145330018E+00 -8.393315665681E+00
   78     6 C     8.393315665681E+00 -1.995805586427E+00 -2.181145330018E+00
   79     6 C     2.129778917126E+00 -6.543150739612E+00  2.964225622142E+00
   80     6 C    -2.129778917126E+00  6.543150739612E+00  2.964225622142E+00
   81     6 C     2.129778917126E+00  6.543150739612E+00 -2.964225622142E+00
   82     6 C    -2.129778917126E+00 -6.543150739612E+00 -2.964225622142E+00
   83     6 C     2.964225622142E+00  2.129778917126E+00 -6.543150739612E+00
   84     6 C    -6.543150739612E+00  2.964225622142E+00  2.129778917126E+00
   85     6 C    -2.964225622142E+00 -2.129778917126E+00 -6.543150739612E+00
   86     6 C     6.543150739612E+00  2.964225622142E+00 -2.129778917126E+00
   87     6 C     2.964225622142E+00 -2.129778917126E+00  6.543150739612E+00
   88     6 C     6.543150739612E+00 -2.964225622142E+00  2.129778917126E+00
   89     6 C    -2.964225622142E+00  2.129778917126E+00  6.543150739612E+00
   90     6 C    -6.543150739612E+00 -2.964225622142E+00 -2.129778917126E+00
   91     6 C     1.787339343534E+00  7.028403529306E+00  1.557191545077E+00
   92     6 C    -1.787339343534E+00 -7.028403529306E+00  1.557191545077E+00
   93     6 C     1.787339343534E+00 -7.028403529306E+00 -1.557191545077E+00
   94     6 C    -1.787339343534E+00  7.028403529306E+00 -1.557191545077E+00
   95     6 C     1.557191545077E+00  1.787339343534E+00  7.028403529306E+00
   96     6 C     7.028403529306E+00  1.557191545077E+00  1.787339343534E+00
   97     6 C    -1.557191545077E+00 -1.787339343534E+00  7.028403529306E+00
   98     6 C    -7.028403529306E+00  1.557191545077E+00 -1.787339343534E+00
   99     6 C     1.557191545077E+00 -1.787339343534E+00 -7.028403529306E+00
  100     6 C    -7.028403529306E+00 -1.557191545077E+00  1.787339343534E+00
  101     6 C    -1.557191545077E+00  1.787339343534E+00 -7.028403529306E+00
  102     6 C     7.028403529306E+00 -1.557191545077E+00 -1.787339343534E+00
  103     7 N     1.509028333809E+00 -7.769710393098E+00  2.913652862228E+00
  104     7 N    -1.509028333809E+00  7.769710393098E+00  2.913652862228E+00
  105     7 N     1.509028333809E+00  7.769710393098E+00 -2.913652862228E+00
  106     7 N    -1.509028333809E+00 -7.769710393098E+00 -2.913652862228E+00
  107     7 N     2.913652862228E+00  1.509028333809E+00 -7.769710393098E+00
  108     7 N    -7.769710393098E+00  2.913652862228E+00  1.509028333809E+00
  109     7 N    -2.913652862228E+00 -1.509028333809E+00 -7.769710393098E+00
  110     7 N     7.769710393098E+00  2.913652862228E+00 -1.509028333809E+00
  111     7 N     2.913652862228E+00 -1.509028333809E+00  7.769710393098E+00
  112     7 N     7.769710393098E+00 -2.913652862228E+00  1.509028333809E+00
  113     7 N    -2.913652862228E+00  1.509028333809E+00  7.769710393098E+00
  114     7 N    -7.769710393098E+00 -2.913652862228E+00 -1.509028333809E+00
  115     6 C     3.169923051385E+00 -6.555065324018E+00  2.077469996850E+00
  116     6 C    -3.169923051385E+00  6.555065324018E+00  2.077469996850E+00
  117     6 C     3.169923051385E+00  6.555065324018E+00 -2.077469996850E+00
  118     6 C    -3.169923051385E+00 -6.555065324018E+00 -2.077469996850E+00
  119     6 C     2.077469996850E+00  3.169923051385E+00 -6.555065324018E+00
  120     6 C    -6.555065324018E+00  2.077469996850E+00  3.169923051385E+00
  121     6 C    -2.077469996850E+00 -3.169923051385E+00 -6.555065324018E+00
  122     6 C     6.555065324018E+00  2.077469996850E+00 -3.169923051385E+00
  123     6 C     2.077469996850E+00 -3.169923051385E+00  6.555065324018E+00
  124     6 C     6.555065324018E+00 -2.077469996850E+00  3.169923051385E+00
  125     6 C    -2.077469996850E+00  3.169923051385E+00  6.555065324018E+00
  126     6 C    -6.555065324018E+00 -2.077469996850E+00 -3.169923051385E+00
  127     7 N     3.203549129744E+00 -7.788320998299E+00  1.470279675242E+00
  128     7 N    -3.203549129744E+00  7.788320998299E+00  1.470279675242E+00
  129     7 N     3.203549129744E+00  7.788320998299E+00 -1.470279675242E+00
  130     7 N    -3.203549129744E+00 -7.788320998299E+00 -1.470279675242E+00
  131     7 N     1.470279675242E+00  3.203549129744E+00 -7.788320998299E+00
  132     7 N    -7.788320998299E+00  1.470279675242E+00  3.203549129744E+00
  133     7 N    -1.470279675242E+00 -3.203549129744E+00 -7.788320998299E+00
  134     7 N     7.788320998299E+00  1.470279675242E+00 -3.203549129744E+00
  135     7 N     1.470279675242E+00 -3.203549129744E+00  7.788320998299E+00
  136     7 N     7.788320998299E+00 -1.470279675242E+00  3.203549129744E+00
  137     7 N    -1.470279675242E+00  3.203549129744E+00  7.788320998299E+00
  138     7 N    -7.788320998299E+00 -1.470279675242E+00 -3.203549129744E+00

 *******************************************************************************
 *** PSEUDOPOTENTIAL INFORMATION ***
 *******************************************************************************

 ATOMIC NUMBER  30, NUCLEAR CHARGE 20.000, GIVEN IN INPUT       PSEUDOPOTENTIAL
   TYPE       EXPONENT      COEFF.    N      EXPONENT      COEFF.    N
  P0 TMS    34.1500000  399.9872820   0    14.5900000   85.4856550   0
  P1 TMS    39.7800000  277.1489600   0    14.9500000   69.0522050   0
  P2 TMS    43.8000000  -34.1493490   0    14.9800000   -3.2918310   0

 *******************************************************************************
 LOCAL ATOMIC FUNCTIONS BASIS SET
 *******************************************************************************
   ATOM   X(AU)   Y(AU)   Z(AU)  N. TYPE  EXPONENT  S COEF   P COEF   D/F/G COEF
 *******************************************************************************
   1 H    3.365 -10.890   6.850
                                  1 S  
                                         3.387E+01 2.549E-02 0.000E+00 0.000E+00
                                         5.095E+00 1.904E-01 0.000E+00 0.000E+00
                                         1.159E+00 8.522E-01 0.000E+00 0.000E+00
                                  2 S  
                                         3.258E-01 1.000E+00 0.000E+00 0.000E+00
                                  3 S  
                                         1.027E-01 1.000E+00 0.000E+00 0.000E+00
                           4-     6 P  
                                         7.500E-01 0.000E+00 1.000E+00 0.000E+00
   2 H   -3.365  10.890   6.850
   3 H    3.365  10.890  -6.850
   4 H   -3.365 -10.890  -6.850
   5 H    6.850   3.365 -10.890
   6 H  -10.890   6.850   3.365
   7 H   -6.850  -3.365 -10.890
   8 H   10.890   6.850  -3.365
   9 H    6.850  -3.365  10.890
  10 H   10.890  -6.850   3.365
  11 H   -6.850   3.365  10.890
  12 H  -10.890  -6.850  -3.365
  13 H    7.344 -10.932   3.459
  14 H   -7.344  10.932   3.459
  15 H    7.344  10.932  -3.459
  16 H   -7.344 -10.932  -3.459
  17 H    3.459   7.344 -10.932
  18 H  -10.932   3.459   7.344
  19 H   -3.459  -7.344 -10.932
  20 H   10.932   3.459  -7.344
  21 H    3.459  -7.344  10.932
  22 H   10.932  -3.459   7.344
  23 H   -3.459   7.344  10.932
  24 H  -10.932  -3.459  -7.344
  25 H    2.084  13.354   1.325
  26 H   -2.084 -13.354   1.325
  27 H    2.084 -13.354  -1.325
  28 H   -2.084  13.354  -1.325
  29 H    1.325   2.084  13.354
  30 H   13.354   1.325   2.084
  31 H   -1.325  -2.084  13.354
  32 H  -13.354   1.325  -2.084
  33 H    1.325  -2.084 -13.354
  34 H  -13.354  -1.325   2.084
  35 H   -1.325   2.084 -13.354
  36 H   13.354  -1.325  -2.084
  37 H    5.019  12.175   2.351
  38 H   -5.019 -12.175   2.351
  39 H    5.019 -12.175  -2.351
  40 H   -5.019  12.175  -2.351
  41 H    2.351   5.019  12.175
  42 H   12.175   2.351   5.019
  43 H   -2.351  -5.019  12.175
  44 H  -12.175   2.351  -5.019
  45 H    2.351  -5.019 -12.175
  46 H  -12.175  -2.351   5.019
  47 H   -2.351   5.019 -12.175
  48 H   12.175  -2.351  -5.019
  49 H    2.412  12.258   4.456
  50 H   -2.412 -12.258   4.456
  51 H    2.412 -12.258  -4.456
  52 H   -2.412  12.258  -4.456
  53 H    4.456   2.412  12.258
  54 H   12.258   4.456   2.412
  55 H   -4.456  -2.412  12.258
  56 H  -12.258   4.456  -2.412
  57 H    4.456  -2.412 -12.258
  58 H  -12.258  -4.456   2.412
  59 H   -4.456   2.412 -12.258
  60 H   12.258  -4.456  -2.412
  61 ZN  15.946  -0.000  -8.316
                                361 S  
                                         3.032E+01 2.191E-01 0.000E+00 0.000E+00
                                         1.632E+01-2.326E-01 0.000E+00 0.000E+00
                                         1.141E+01-9.547E-01 0.000E+00 0.000E+00
                                362 S  
                                         2.569E+00 1.000E+00 0.000E+00 0.000E+00
                                363 S  
                                         1.063E+00 1.000E+00 0.000E+00 0.000E+00
                                364 S  
                                         2.500E-01 1.000E+00 0.000E+00 0.000E+00
                                365 S  
                                         1.200E-01 1.000E+00 0.000E+00 0.000E+00
                         366-   368 P  
                                         1.118E+02 0.000E+00 2.328E-02 0.000E+00
                                         1.913E+01 0.000E+00-1.010E+00 0.000E+00
                         369-   371 P  
                                         5.469E+00 0.000E+00 3.202E-01 0.000E+00
                                         2.506E+00 0.000E+00 7.181E-01 0.000E+00
                         372-   374 P  
                                         9.419E-01 0.000E+00 1.000E+00 0.000E+00
                         375-   377 P  
                                         2.500E-01 0.000E+00 1.000E+00 0.000E+00
                         378-   380 P  
                                         1.200E-01 0.000E+00 1.000E+00 0.000E+00
                         381-   385 D  
                                         4.465E+01 0.000E+00 0.000E+00 4.725E-02
                                         1.344E+01 0.000E+00 0.000E+00 2.189E-01
                                         4.682E+00 0.000E+00 0.000E+00 4.525E-01
                                         1.603E+00 0.000E+00 0.000E+00 5.186E-01
                         386-   390 D  
                                         4.828E-01 0.000E+00 0.000E+00 1.000E+00
                         391-   395 D  
                                         1.100E-01 0.000E+00 0.000E+00 1.000E+00
                         396-   402 F  
                                         2.614E+00 0.000E+00 0.000E+00 1.000E+00
  62 ZN  15.946  -0.000 -23.577
  63 ZN  -8.316  15.946  -0.000
  64 ZN  -0.000  -8.316  15.946
  65 ZN -23.577  15.946  -0.000
  66 ZN  -0.000 -23.577  15.946
  67 C    4.122  15.861   3.772
                                613 S  
                                         4.563E+03 1.967E-03 0.000E+00 0.000E+00
                                         6.820E+02 1.523E-02 0.000E+00 0.000E+00
                                         1.550E+02 7.613E-02 0.000E+00 0.000E+00
                                         4.446E+01 2.608E-01 0.000E+00 0.000E+00
                                         1.303E+01 6.165E-01 0.000E+00 0.000E+00
                                         1.828E+00 2.210E-01 0.000E+00 0.000E+00
                         614-   617 SP 
                                         2.096E+01 1.147E-01 4.025E-02 0.000E+00
                                         4.803E+00 9.200E-01 2.376E-01 0.000E+00
                                         1.459E+00-3.031E-03 8.159E-01 0.000E+00
                         618-   621 SP 
                                         4.835E-01 1.000E+00 1.000E+00 0.000E+00
                         622-   625 SP 
                                         1.456E-01 1.000E+00 1.000E+00 0.000E+00
                         626-   630 D  
                                         6.260E-01 0.000E+00 0.000E+00 1.000E+00
  68 C   -4.122 -15.861   3.772
  69 C    4.122 -15.861  -3.772
  70 C   -4.122  15.861  -3.772
  71 C    3.772   4.122  15.861
  72 C   15.861   3.772   4.122
  73 C   -3.772  -4.122  15.861
  74 C  -15.861   3.772  -4.122
  75 C    3.772  -4.122 -15.861
  76 C  -15.861  -3.772   4.122
  77 C   -3.772   4.122 -15.861
  78 C   15.861  -3.772  -4.122
  79 C    4.025 -12.365   5.602
  80 C   -4.025  12.365   5.602
  81 C    4.025  12.365  -5.602
  82 C   -4.025 -12.365  -5.602
  83 C    5.602   4.025 -12.365
  84 C  -12.365   5.602   4.025
  85 C   -5.602  -4.025 -12.365
  86 C   12.365   5.602  -4.025
  87 C    5.602  -4.025  12.365
  88 C   12.365  -5.602   4.025
  89 C   -5.602   4.025  12.365
  90 C  -12.365  -5.602  -4.025
  91 C    3.378  13.282   2.943
  92 C   -3.378 -13.282   2.943
  93 C    3.378 -13.282  -2.943
  94 C   -3.378  13.282  -2.943
  95 C    2.943   3.378  13.282
  96 C   13.282   2.943   3.378
  97 C   -2.943  -3.378  13.282
  98 C  -13.282   2.943  -3.378
  99 C    2.943  -3.378 -13.282
 100 C  -13.282  -2.943   3.378
 101 C   -2.943   3.378 -13.282
 102 C   13.282  -2.943  -3.378
 103 N    2.852 -14.683   5.506
                               1261 S  
                                         6.293E+03 1.970E-03 0.000E+00 0.000E+00
                                         9.490E+02 1.496E-02 0.000E+00 0.000E+00
                                         2.188E+02 7.350E-02 0.000E+00 0.000E+00
                                         6.369E+01 2.489E-01 0.000E+00 0.000E+00
                                         1.883E+01 6.025E-01 0.000E+00 0.000E+00
                                         2.720E+00 2.562E-01 0.000E+00 0.000E+00
                        1262-  1265 SP 
                                         3.063E+01 1.119E-01 3.831E-02 0.000E+00
                                         7.026E+00 9.217E-01 2.374E-01 0.000E+00
                                         2.112E+00-2.569E-03 8.176E-01 0.000E+00
                        1266-  1269 SP 
                                         6.840E-01 1.000E+00 1.000E+00 0.000E+00
                        1270-  1273 SP 
                                         2.009E-01 1.000E+00 1.000E+00 0.000E+00
                        1274-  1278 D  
                                         9.130E-01 0.000E+00 0.000E+00 1.000E+00
 104 N   -2.852  14.683   5.506
 105 N    2.852  14.683  -5.506
 106 N   -2.852 -14.683  -5.506
 107 N    5.506   2.852 -14.683
 108 N  -14.683   5.506   2.852
 109 N   -5.506  -2.852 -14.683
 110 N   14.683   5.506  -2.852
 111 N    5.506  -2.852  14.683
 112 N   14.683  -5.506   2.852
 113 N   -5.506   2.852  14.683
 114 N  -14.683  -5.506  -2.852
 115 C    5.990 -12.387   3.926
 116 C   -5.990  12.387   3.926
 117 C    5.990  12.387  -3.926
 118 C   -5.990 -12.387  -3.926
 119 C    3.926   5.990 -12.387
 120 C  -12.387   3.926   5.990
 121 C   -3.926  -5.990 -12.387
 122 C   12.387   3.926  -5.990
 123 C    3.926  -5.990  12.387
 124 C   12.387  -3.926   5.990
 125 C   -3.926   5.990  12.387
 126 C  -12.387  -3.926  -5.990
 127 N    6.054 -14.718   2.778
 128 N   -6.054  14.718   2.778
 129 N    6.054  14.718  -2.778
 130 N   -6.054 -14.718  -2.778
 131 N    2.778   6.054 -14.718
 132 N  -14.718   2.778   6.054
 133 N   -2.778  -6.054 -14.718
 134 N   14.718   2.778  -6.054
 135 N    2.778  -6.054  14.718
 136 N   14.718  -2.778   6.054
 137 N   -2.778   6.054  14.718
 138 N  -14.718  -2.778  -6.054
 INFORMATION **** SET_MPP **** PCRYSTAL CALCULATION
 INFORMATION **** READM2 **** NEW DEFAULT: FOCK/KS MATRIX MIXING SET TO 30 %
 INFORMATION **** READM2 **** NEW DEFAULT: FULL DIRECT SCF MODE
 INFORMATION **** READM2 **** NEW DEFAULT: COULOMB BIPOLAR BUFFER SET TO 32 Mb
 INFORMATION **** READM2 **** NEW DEFAULT: EXCHANGE BIPOLAR BUFFER SET TO 32 Mb

 *******************************************************************************
 NEW DEFAULT: DFT INTEGRATION GRID INCREASED TO XLGRID
 NEW DEFAULT: DIIS ACCELERATOR ACTIVE
 USE KEYWORD NODIIS TO TURN IT OFF
 *******************************************************************************

 INFORMATION **** DFTD3_INPUT **** PERFORM LATEST DISPERSION CORRECTION DFT-D3(BJ) WITH AUTOMATIC PARAMETER SETUP
 PLEASE CITE:
 (1) DFT-D3 Reference
  S. Grimme, J. Antony, S. Ehrlich, and H. Krieg, J. Chem. Phys. 132 (2010), 154104
 (2) BJ-Damping Reference
  S. Grimme, S. Ehrlich, and L. Goerigk, J. Comput. Chem. 32 (2011), 1456-1465
 (3) General DFT-D Review
  S. Grimme, A. Hansen, J. G. Brandenburg, and C. Bannwarth,
  Chem. Rev. 116 (2016), 5105-5154

 INFORMATION **** TOLINTEG **** COULOMB AND EXCHANGE SERIES TOLERANCES MODIFIED
 INFORMATION **** TOLDEE **** SCF TOL ON TOTAL ENERGY SET TO           8
 INFORMATION **** DFTD3_INPUT **** PERFORM DISPERSION CORRECTION DFT-D3 IN THE ZERO DAMPING SCHEME

 PLEASE CITE:
 (1) DFT-D3 Reference
  S. Grimme, J. Antony, S. Ehrlich, and H. Krieg, J. Chem. Phys. 132 (2010), 154104
 (2) General DFT-D Review
  S. Grimme, A. Hansen, J. G. Brandenburg, and C. Bannwarth,
  Chem. Rev. 116 (2016), 5105-5154

 *******************************************************************************
 N. OF ATOMS PER CELL       138  COULOMB OVERLAP TOL         (T1) 10**   -7
 NUMBER OF SHELLS           684  COULOMB PENETRATION TOL     (T2) 10**   -7
 NUMBER OF AO              1908  EXCHANGE OVERLAP TOL        (T3) 10**   20
 N. OF ELECTRONS PER CELL   636  EXCHANGE PSEUDO OVP (F(G))  (T4) 10**   20
 CORE ELECTRONS PER CELL    144  EXCHANGE PSEUDO OVP (P(G))  (T5) 10**   20
 N. OF SYMMETRY OPERATORS    12  POLE ORDER IN MONO ZONE                  4
 *******************************************************************************
 TYPE OF CALCULATION :  RESTRICTED CLOSED SHELL
 KOHN-SHAM HAMILTONIAN

 (EXCHANGE)[CORRELATION] FUNCTIONAL:(M06-L)[M06-L]

 CORE  PSEUDO POTENTIAL         TOL. ON PSEUDO              (TP) 10**- 6

 CAPPA:IS1  2;IS2  2;IS3  2; K PTS MONK NET   3; SYMMOPS:K SPACE  24;G SPACE  12

 *******************************************************************************
 MAX NUMBER OF SCF CYCLES      50  CONVERGENCE ON DELTAP        10**-18
 WEIGHT OF F(I) IN F(I+1)      30% CONVERGENCE ON ENERGY        10**- 8
 SHRINK. FACT.(MONKH.)    2  2  2  NUMBER OF K POINTS IN THE IBZ      3
 SHRINKING FACTOR(GILAT NET)    2  NUMBER OF K POINTS(GILAT NET)      3
 *******************************************************************************
 *** K POINTS COORDINATES (OBLIQUE COORDINATES IN UNITS OF IS =  2)
   1-R(  0  0  0)   2-R(  1  0  0)   3-R(  1  1  1)

 DIRECT LATTICE VECTORS COMPON. (A.U.)     RECIP. LATTICE VECTORS COMPON. (A.U.) 
        X            Y            Z              X            Y            Z
  -15.9464538   15.9464538   15.9464538      0.0000000    0.1970089    0.1970089
   15.9464538  -15.9464538   15.9464538      0.1970089    0.0000000    0.1970089
   15.9464538   15.9464538  -15.9464538      0.1970089    0.1970089    0.0000000

 DISK SPACE FOR EIGENVECTORS (FTN 10)    10921392 REALS

 SYMMETRY ADAPTION OF THE BLOCH FUNCTIONS ENABLED
 TTTTTTTTTTTTTTTTTTTTTTTTTTTTTT gordsh1     TELAPSE      139.85 TCPU       13.71

 MATRIX SIZE: P(G)  966012, F(G)  483960, P(G) IRR   41286, F(G) IRR   41286
 MAX G-VECTOR INDEX FOR 1- AND 2-ELECTRON INTEGRALS  49

 TTTTTTTTTTTTTTTTTTTTTTTTTTTTTT INPUT       TELAPSE      140.00 TCPU       13.86

 NEIGHBORS OF THE NON-EQUIVALENT ATOMS

 N = NUMBER OF NEIGHBORS AT DISTANCE R
    ATOM  N     R/ANG      R/AU   NEIGHBORS (ATOM LABELS AND CELL INDICES)
   1 H    1     1.0803     2.0414   79 C    0 0 0
   1 H    1     2.1464     4.0560  103 N    0 0 0
   1 H    1     2.2252     4.2051  115 C    0 0 0
   1 H    1     2.5980     4.9096   44 H    0 1 0
   1 H    1     2.7666     5.2282   13 H    0 0 0
   1 H    1     2.8619     5.4083   21 H    0 0 0

  13 H    1     1.0803     2.0415  115 C    0 0 0
  13 H    1     2.1467     4.0567  127 N    0 0 0
  13 H    1     2.2239     4.2026   79 C    0 0 0
  13 H    1     2.5935     4.9010   59 H    0 1 0
  13 H    1     2.7666     5.2282    1 H    0 0 0
  13 H    1     2.8619     5.4083   10 H    0 0 0

  25 H    1     1.0969     2.0729   91 C    0 0 0
  25 H    1     1.7600     3.3258   37 H    0 0 0
  25 H    1     1.7638     3.3331   49 H    0 0 0
  25 H    1     2.1447     4.0529   67 C    0 0 0
  25 H    1     2.6132     4.9383   28 H    0 0 0
  25 H    1     3.0157     5.6989  127 N    1 0 1

  37 H    1     1.0935     2.0663   91 C    0 0 0
  37 H    1     1.7600     3.3258   25 H    0 0 0
  37 H    1     1.7734     3.3513   49 H    0 0 0
  37 H    1     2.1438     4.0512   67 C    0 0 0
  37 H    1     2.5980     4.9096    7 H    1 1 1
  37 H    1     2.7117     5.1243  127 N    1 0 1

  49 H    1     1.0934     2.0661   91 C    0 0 0
  49 H    1     1.7638     3.3331   25 H    0 0 0
  49 H    1     1.7734     3.3513   37 H    0 0 0
  49 H    1     2.1411     4.0462   67 C    0 0 0
  49 H    1     2.5935     4.9010   24 H    1 1 1
  49 H    1     2.6889     5.0813  103 N    1 0 1

  61 ZN   2     1.9970     3.7737  103 N    0 0 1  104 N   -1 0 0
  61 ZN   2     2.0045     3.7879  134 N    0 0 0  138 N    0 1 1
  61 ZN   2     2.8741     5.4312   49 H   -1 0 0   50 H    0 0 1
  61 ZN   2     2.9286     5.5343   44 H    0 1 1   48 H    0 0 0
  61 ZN   2     2.9853     5.6415   74 C    0 1 1   78 C    0 0 0
  61 ZN   2     2.9881     5.6467   67 C   -1 0 0   68 C    0 0 1

  67 C    1     1.3431     2.5381  103 N    1 0 1
  67 C    1     1.3435     2.5389  127 N    1 0 1
  67 C    1     1.4868     2.8096   91 C    0 0 0
  67 C    1     2.1411     4.0462   49 H    0 0 0
  67 C    1     2.1438     4.0512   37 H    0 0 0
  67 C    1     2.1447     4.0529   25 H    0 0 0

  79 C    1     1.0803     2.0414    1 H    0 0 0
  79 C    1     1.3669     2.5830  115 C    0 0 0
  79 C    1     1.3756     2.5995  103 N    0 0 0
  79 C    1     2.1694     4.0995   67 C   -1 0-1
  79 C    1     2.2216     4.1981  127 N    0 0 0
  79 C    1     2.2239     4.2026   13 H    0 0 0

  91 C    1     1.0934     2.0661   49 H    0 0 0
  91 C    1     1.0935     2.0663   37 H    0 0 0
  91 C    1     1.0969     2.0729   25 H    0 0 0
  91 C    1     1.4868     2.8096   67 C    0 0 0
  91 C    1     2.4978     4.7202  103 N    1 0 1
  91 C    1     2.5016     4.7273  127 N    1 0 1

 103 N    1     1.3431     2.5381   67 C   -1 0-1
 103 N    1     1.3756     2.5995   79 C    0 0 0
 103 N    1     1.9970     3.7737   61 ZN   0 0-1
 103 N    1     2.1464     4.0560    1 H    0 0 0
 103 N    1     2.2211     4.1972  115 C    0 0 0
 103 N    1     2.2260     4.2065  127 N    0 0 0

 115 C    1     1.0803     2.0415   13 H    0 0 0
 115 C    1     1.3669     2.5830   79 C    0 0 0
 115 C    1     1.3750     2.5984  127 N    0 0 0
 115 C    1     2.1689     4.0985   67 C   -1 0-1
 115 C    1     2.2211     4.1972  103 N    0 0 0
 115 C    1     2.2252     4.2051    1 H    0 0 0

 127 N    1     1.3435     2.5389   67 C   -1 0-1
 127 N    1     1.3750     2.5984  115 C    0 0 0
 127 N    1     2.0045     3.7879   65 ZN  -1 1 0
 127 N    1     2.1467     4.0567   13 H    0 0 0
 127 N    1     2.2216     4.1981   79 C    0 0 0
 127 N    1     2.2260     4.2065  103 N    0 0 0


 SYMMETRY ALLOWED ELASTIC DISTORTION 1
  0.5773503  0.0000000  0.0000000
  0.0000000  0.5773503  0.0000000
  0.0000000  0.0000000  0.5773503

 SYMMETRY ALLOWED INTERNAL DEGREE(S) OF FREEDOM:  34
 TTTTTTTTTTTTTTTTTTTTTTTTTTTTTT SYMM        TELAPSE      141.69 TCPU       15.55
 TTTTTTTTTTTTTTTTTTTTTTTTTTTTTT INT_SCREEN  TELAPSE      141.69 TCPU       15.55

 ************************************************************************
 ************************************************************************
 * ELAPIEZO OPTION, E. ALBANESE, A. ERBA, B. CIVALLERI, R. DOVESI       *
 *                                                                      *
 * IT IS ASSUMED THAT THE INPUT IS FROM AN OPTIMIZED RUN                *

 CONVERGENCE CRITERION FOR ENERGY, TOLDEE =          1.0000E-08
 CONVERGENCE CRITERION FOR RMS GRADIENT, TOLDEG =    3.0000E-04
 CONVERGENCE CRITERION FOR RMS DISPLACEMENT, TOLDEX  6.2000E-04
 MAGNITUDE OF STEPSIZE FOR ADIMENSIONAL STRAINS =    1.5000E-02
 NUMBER OF POINTS (TOTAL) IN NUMERICAL 2ND DERIVATIVE=        3
 ************************************************************************
 ************************************************************************

 ************************************************************************

  Y. NOEL POST DOC. TURIN 2002

  THIS ROUTINE EVALUATES THE NON ZERO ELEMENTS OF THE ELASTIC TENSOR 

  ORDER OF THE TENSOR : 4

 |  1 A    1 B    1 B     .      .      .     |
 |         1 A    1 B     .      .      .     |
 |                1 A     .      .      .     |
 |                       1 C     .      .     |
 |                              1 C     .     |
 |                                     1 C    |

 EACH  LETTER   CORRESPONDS  TO  AN  INDEPENDENT  COMPONENT.
 INTERDEPENDENT COMPONENTS (WITH SAME LETTER) ARE RELATED BY
 THE COEFFICIENT THAT PRECEEDS EACH LETTER.

 ************************************************************************


 ************************************************************************

  Y. NOEL POST DOC. TURIN 2002

  THIS ROUTINE EVALUATES THE NON ZERO ELEMENTS OF THE PIEZOELECTRIC TENSOR 

  ORDER OF THE TENSOR : 3

 |   .      .      .     1 A     .      .     |
 |   .      .      .      .     1 A     .     |
 |   .      .      .      .      .     1 A    |

 EACH  LETTER   CORRESPONDS  TO  AN  INDEPENDENT  COMPONENT.
 INTERDEPENDENT COMPONENTS (WITH SAME LETTER) ARE RELATED BY
 THE COEFFICIENT THAT PRECEEDS EACH LETTER.

 ************************************************************************


 LIST OF ACTIVE DEFORMATIONS: 
             4

 ************************************************************************
 CLAMPED ION APPROXIMATION - NO RELAXATION OF ATOMIC POSITIONS
 ************************************************************************

 INFORMATION **** EXCBUF **** EXCH. BIPO BUFFER: WORDS USED =           0

 DFT PARAMETERS

     ATOM       ELECTRONS   NET CHARGE   R(ANGSTROM)
   1   1  H       1.0000      0.0000     1.11000000
  61 230  ZN     20.0000      0.0000     1.37000000
  67   6  C       6.0000      0.0000     0.77000000
 103   7  N       7.0000      0.0000     0.74000000

 SIZE OF GRID=     644632
 TTTTTTTTTTTTTTTTTTTTTTTTTTTTTT MAKE_GRID2  TELAPSE      144.76 TCPU       18.62
 BECKE WEIGHT FUNCTION
 RADSAFE =     2.00
 TOLERANCES - DENSITY:10**- 6; POTENTIAL:10**- 9; GRID WGT:10**-14

 RADIAL INTEGRATION  - INTERVALS (POINTS,UPPER LIMIT):            1( 99,  4.0*R)

 ANGULAR INTEGRATION - INTERVALS (ACCURACY LEVEL [N. POINTS] UPPER LIMIT):
  1(  6[ 146]   0.2)  2( 11[ 302]   0.5)  3( 14[ 590]   0.9)  4( 18[1454]   3.5)
  5( 14[ 590]9999.0)
 TTTTTTTTTTTTTTTTTTTTTTTTTTTTTT INT_CALC    TELAPSE      144.81 TCPU       18.67
 EEEEEEEEEE INT_CALC TERMINATION  DATE 04 05 2020 TIME 10:59:52.6

 *******************************************************************************
 ZIF8_60degree                                                                   
 CRYSTAL - SCF - TYPE OF CALCULATION :  RESTRICTED CLOSED SHELL
 *******************************************************************************

 CAPPA:IS1  2;IS2  2;IS3  2; K PTS MONK NET   3; SYMMOPS:K SPACE  24;G SPACE  12

 TTTTTTTTTTTTTTTTTTTTTTTTTTTTTT SDIK        TELAPSE      145.54 TCPU       19.40

 AAAAAAAAAAAAAAAAAAAAAAAAAAAAAAAAAAAAAAAAAAAAAAAAAAAAAAAAAAAAAAAAAAAAAAAAAAAAAAA
         ATOMIC WAVEFUNCTION(S)


 NUCLEAR CHARGE  1.0  SYMMETRY SPECIES            S
 N. ELECTRONS    1.0  NUMBER OF PRIMITIVE GTOS    5
                      NUMBER OF CONTRACTED GTOS   3
                      NUMBER OF CLOSED SHELLS     0
                      OPEN SHELL OCCUPATION       1

  ZNUC SCFIT  TOTAL HF ENERGY   KINETIC ENERGY   VIRIAL THEOREM ACCURACY
   1.0   1   -4.998098153E-01  4.997907537E-01 -2.000038139E+00  9.6E-17

 NUCLEAR CHARGE 20.0  SYMMETRY SPECIES            S    P    D
 N. ELECTRONS   20.0  NUMBER OF PRIMITIVE GTOS    7    7    6
                      NUMBER OF CONTRACTED GTOS   5    5    3
                      NUMBER OF CLOSED SHELLS     2    1    1
                      OPEN SHELL OCCUPATION       0    0    0

  ZNUC SCFIT  TOTAL HF ENERGY   KINETIC ENERGY   VIRIAL THEOREM ACCURACY
  20.0  35   -2.259494290E+02  1.538488917E+02 -2.468645152E+00  3.9E-06

 NUCLEAR CHARGE  6.0  SYMMETRY SPECIES            S    P
 N. ELECTRONS    6.0  NUMBER OF PRIMITIVE GTOS   11    5
                      NUMBER OF CONTRACTED GTOS   4    3
                      NUMBER OF CLOSED SHELLS     2    0
                      OPEN SHELL OCCUPATION       0    2

  ZNUC SCFIT  TOTAL HF ENERGY   KINETIC ENERGY   VIRIAL THEOREM ACCURACY
   6.0  11   -3.768480057E+01  3.769831118E+01 -1.999641612E+00  2.0E-06

 NUCLEAR CHARGE  7.0  SYMMETRY SPECIES            S    P
 N. ELECTRONS    7.0  NUMBER OF PRIMITIVE GTOS   11    5
                      NUMBER OF CONTRACTED GTOS   4    3
                      NUMBER OF CLOSED SHELLS     2    0
                      OPEN SHELL OCCUPATION       0    3

  ZNUC SCFIT  TOTAL HF ENERGY   KINETIC ENERGY   VIRIAL THEOREM ACCURACY
   7.0  11   -5.439473665E+01  5.441433682E+01 -1.999639798E+00  3.6E-06

 AAAAAAAAAAAAAAAAAAAAAAAAAAAAAAAAAAAAAAAAAAAAAAAAAAAAAAAAAAAAAAAAAAAAAAAAAAAAAAA

 CHARGE NORMALIZATION FACTOR   1.00000000
 TOTAL ATOMIC CHARGES:
   1.0000000   1.0000000   1.0000000   1.0000000   1.0000000   1.0000000
   1.0000000   1.0000000   1.0000000   1.0000000   1.0000000   1.0000000
   1.0000000   1.0000000   1.0000000   1.0000000   1.0000000   1.0000000
   1.0000000   1.0000000   1.0000000   1.0000000   1.0000000   1.0000000
   1.0000000   1.0000000   1.0000000   1.0000000   1.0000000   1.0000000
   1.0000000   1.0000000   1.0000000   1.0000000   1.0000000   1.0000000
   1.0000000   1.0000000   1.0000000   1.0000000   1.0000000   1.0000000
   1.0000000   1.0000000   1.0000000   1.0000000   1.0000000   1.0000000
   1.0000000   1.0000000   1.0000000   1.0000000   1.0000000   1.0000000
   1.0000000   1.0000000   1.0000000   1.0000000   1.0000000   1.0000000
  20.0000000  20.0000000  20.0000000  20.0000000  20.0000000  20.0000000
   6.0000000   6.0000000   6.0000000   6.0000000   6.0000000   6.0000000
   6.0000000   6.0000000   6.0000000   6.0000000   6.0000000   6.0000000
   6.0000000   6.0000000   6.0000000   6.0000000   6.0000000   6.0000000
   6.0000000   6.0000000   6.0000000   6.0000000   6.0000000   6.0000000
   6.0000000   6.0000000   6.0000000   6.0000000   6.0000000   6.0000000
   6.0000000   6.0000000   6.0000000   6.0000000   6.0000000   6.0000000
   7.0000000   7.0000000   7.0000000   7.0000000   7.0000000   7.0000000
   7.0000000   7.0000000   7.0000000   7.0000000   7.0000000   7.0000000
   6.0000000   6.0000000   6.0000000   6.0000000   6.0000000   6.0000000
   6.0000000   6.0000000   6.0000000   6.0000000   6.0000000   6.0000000
   7.0000000   7.0000000   7.0000000   7.0000000   7.0000000   7.0000000
   7.0000000   7.0000000   7.0000000   7.0000000   7.0000000   7.0000000
 TTTTTTTTTTTTTTTTTTTTTTTTTTTTTT MOQGAD      TELAPSE      157.40 TCPU       31.25
 TTTTTTTTTTTTTTTTTTTTTTTTTTTTTT SHELLXN     TELAPSE      163.49 TCPU       32.97
 TTTTTTTTTTTTTTTTTTTTTTTTTTTTTT MONMO3      TELAPSE      164.78 TCPU       34.27
 NUMERICALLY INTEGRATED DENSITY    636.0000286235
 TTTTTTTTTTTTTTTTTTTTTTTTTTTTTT NUMDFT      TELAPSE      165.96 TCPU       35.45
 CYC   0 ETOT(AU) -4.559983327254E+03 DETOT -4.56E+03 tst  0.00E+00 PX  1.00E+00
 TTTTTTTTTTTTTTTTTTTTTTTTTTTTTT DIIS        TELAPSE      167.15 TCPU       36.64
 TTTTTTTTTTTTTTTTTTTTTTTTTTTTTT FDIK        TELAPSE      179.46 TCPU       44.11
 INSULATING STATE
 TOP OF VALENCE BANDS -    BAND    318; K    1; EIG -2.8767232E-01 AU
 BOTTOM OF VIRTUAL BANDS - BAND    319; K    2; EIG -1.0439222E-01 AU
 INDIRECT ENERGY BAND GAP:   4.9873 eV
 BOTTOM OF VIRTUAL BANDS - BAND    319; K    1; EIG -1.0370535E-01 AU
 TTTTTTTTTTTTTTTTTTTTTTTTTTTTTT PDIG        TELAPSE      180.59 TCPU       45.24
 CHARGE NORMALIZATION FACTOR   1.00000000
 TOTAL ATOMIC CHARGES:
   0.7877845   0.7877845   0.7877845   0.7877845   0.7877845   0.7877845
   0.7877845   0.7877845   0.7877845   0.7877845   0.7877845   0.7877845
   0.7864813   0.7864813   0.7864813   0.7864813   0.7864813   0.7864813
   0.7864813   0.7864813   0.7864813   0.7864813   0.7864813   0.7864813
   0.7372795   0.7372795   0.7372795   0.7372795   0.7372795   0.7372795
   0.7372795   0.7372795   0.7372795   0.7372795   0.7372795   0.7372795
   0.7497946   0.7497946   0.7497946   0.7497946   0.7497946   0.7497946
   0.7497946   0.7497946   0.7497946   0.7497946   0.7497946   0.7497946
   0.7514431   0.7514431   0.7514431   0.7514431   0.7514431   0.7514431
   0.7514431   0.7514431   0.7514431   0.7514431   0.7514431   0.7514431
  18.2026205  18.2026205  18.2026205  18.2026205  18.2026205  18.2026205
   5.5443918   5.5443918   5.5443918   5.5443918   5.5443918   5.5443918
   5.5443918   5.5443918   5.5443918   5.5443918   5.5443918   5.5443918
   6.2065534   6.2065534   6.2065534   6.2065534   6.2065534   6.2065534
   6.2065534   6.2065534   6.2065534   6.2065534   6.2065534   6.2065534
   6.7034044   6.7034044   6.7034044   6.7034044   6.7034044   6.7034044
   6.7034044   6.7034044   6.7034044   6.7034044   6.7034044   6.7034044
   7.7151802   7.7151802   7.7151802   7.7151802   7.7151802   7.7151802
   7.7151802   7.7151802   7.7151802   7.7151802   7.7151802   7.7151802
   6.1991747   6.1991747   6.1991747   6.1991747   6.1991747   6.1991747
   6.1991747   6.1991747   6.1991747   6.1991747   6.1991747   6.1991747
   7.7172023   7.7172023   7.7172023   7.7172023   7.7172023   7.7172023
   7.7172023   7.7172023   7.7172023   7.7172023   7.7172023   7.7172023
 TTTTTTTTTTTTTTTTTTTTTTTTTTTTTT MOQGAD      TELAPSE      180.61 TCPU       45.25
 TTTTTTTTTTTTTTTTTTTTTTTTTTTTTT SHELLXN     TELAPSE      189.79 TCPU       47.17
 TTTTTTTTTTTTTTTTTTTTTTTTTTTTTT MONMO3      TELAPSE      191.62 TCPU       49.00
 NUMERICALLY INTEGRATED DENSITY    636.0000055431
 TTTTTTTTTTTTTTTTTTTTTTTTTTTTTT NUMDFT      TELAPSE      193.79 TCPU       51.17
 CYC   1 ETOT(AU) -4.541486701971E+03 DETOT  1.85E+01 tst  0.00E+00 PX  1.00E+00
 TTTTTTTTTTTTTTTTTTTTTTTTTTTTTT DIIS        TELAPSE      195.73 TCPU       53.11
 DIIS TEST: 0.34418E+02 AT SCF   CYCLE   1 - MIX   30 %
 TTTTTTTTTTTTTTTTTTTTTTTTTTTTTT FDIK        TELAPSE      209.46 TCPU       60.30
 INSULATING STATE
 TOP OF VALENCE BANDS -    BAND    318; K    3; EIG -1.6823535E-01 AU
 TOP OF VALENCE BANDS -    BAND    318; K    1; EIG -1.6862282E-01 AU
 BOTTOM OF VIRTUAL BANDS - BAND    319; K    1; EIG -2.2701329E-03 AU
 INDIRECT ENERGY BAND GAP:   4.5161 eV
 TTTTTTTTTTTTTTTTTTTTTTTTTTTTTT PDIG        TELAPSE      211.12 TCPU       61.96
 CHARGE NORMALIZATION FACTOR   1.00000000
 TOTAL ATOMIC CHARGES:
   0.9639804   0.9639804   0.9639804   0.9639804   0.9639804   0.9639804
   0.9639804   0.9639804   0.9639804   0.9639804   0.9639804   0.9639804
   0.9657630   0.9657630   0.9657630   0.9657630   0.9657630   0.9657630
   0.9657630   0.9657630   0.9657630   0.9657630   0.9657630   0.9657630
   0.9326658   0.9326658   0.9326658   0.9326658   0.9326658   0.9326658
   0.9326658   0.9326658   0.9326658   0.9326658   0.9326658   0.9326658
   0.9424822   0.9424822   0.9424822   0.9424822   0.9424822   0.9424822
   0.9424822   0.9424822   0.9424822   0.9424822   0.9424822   0.9424822
   0.9462200   0.9462200   0.9462200   0.9462200   0.9462200   0.9462200
   0.9462200   0.9462200   0.9462200   0.9462200   0.9462200   0.9462200
  19.2459201  19.2459201  19.2459201  19.2459201  19.2459201  19.2459201
   5.7444784   5.7444784   5.7444784   5.7444784   5.7444784   5.7444784
   5.7444784   5.7444784   5.7444784   5.7444784   5.7444784   5.7444784
   5.9231966   5.9231966   5.9231966   5.9231966   5.9231966   5.9231966
   5.9231966   5.9231966   5.9231966   5.9231966   5.9231966   5.9231966
   6.0816035   6.0816035   6.0816035   6.0816035   6.0816035   6.0816035
   6.0816035   6.0816035   6.0816035   6.0816035   6.0816035   6.0816035
   7.4860966   7.4860966   7.4860966   7.4860966   7.4860966   7.4860966
   7.4860966   7.4860966   7.4860966   7.4860966   7.4860966   7.4860966
   5.9042491   5.9042491   5.9042491   5.9042491   5.9042491   5.9042491
   5.9042491   5.9042491   5.9042491   5.9042491   5.9042491   5.9042491
   7.4863044   7.4863044   7.4863044   7.4863044   7.4863044   7.4863044
   7.4863044   7.4863044   7.4863044   7.4863044   7.4863044   7.4863044
 TTTTTTTTTTTTTTTTTTTTTTTTTTTTTT MOQGAD      TELAPSE      211.13 TCPU       61.97
 TTTTTTTTTTTTTTTTTTTTTTTTTTTTTT SHELLXN     TELAPSE      223.41 TCPU       63.85
 TTTTTTTTTTTTTTTTTTTTTTTTTTTTTT MONMO3      TELAPSE      223.62 TCPU       64.06
 NUMERICALLY INTEGRATED DENSITY    636.0000112441
 TTTTTTTTTTTTTTTTTTTTTTTTTTTTTT NUMDFT      TELAPSE      225.76 TCPU       66.20
 CYC   2 ETOT(AU) -4.542462745218E+03 DETOT -9.76E-01 tst  5.52E-03 PX  1.64E-01
 TTTTTTTTTTTTTTTTTTTTTTTTTTTTTT DIIS        TELAPSE      230.16 TCPU       70.60
 DIIS TEST: 0.18269E+02 AT SCF   CYCLE   2 - DIIS ACTIVE - HISTORY:     2 CYCLES
 TTTTTTTTTTTTTTTTTTTTTTTTTTTTTT FDIK        TELAPSE      242.53 TCPU       75.83
 INSULATING STATE
 TOP OF VALENCE BANDS -    BAND    318; K    3; EIG -1.8781960E-01 AU
 TOP OF VALENCE BANDS -    BAND    318; K    1; EIG -1.8819888E-01 AU
 BOTTOM OF VIRTUAL BANDS - BAND    319; K    2; EIG  4.1355020E-03 AU
 INDIRECT ENERGY BAND GAP:   5.2234 eV
 BOTTOM OF VIRTUAL BANDS - BAND    319; K    1; EIG  5.0136848E-03 AU
 TTTTTTTTTTTTTTTTTTTTTTTTTTTTTT PDIG        TELAPSE      243.13 TCPU       76.44
 CHARGE NORMALIZATION FACTOR   1.00000000
 TOTAL ATOMIC CHARGES:
   0.8916383   0.8916383   0.8916383   0.8916383   0.8916383   0.8916383
   0.8916383   0.8916383   0.8916383   0.8916383   0.8916383   0.8916383
   0.8892518   0.8892518   0.8892518   0.8892518   0.8892518   0.8892518
   0.8892518   0.8892518   0.8892518   0.8892518   0.8892518   0.8892518
   0.8906503   0.8906503   0.8906503   0.8906503   0.8906503   0.8906503
   0.8906503   0.8906503   0.8906503   0.8906503   0.8906503   0.8906503
   0.8959948   0.8959948   0.8959948   0.8959948   0.8959948   0.8959948
   0.8959948   0.8959948   0.8959948   0.8959948   0.8959948   0.8959948
   0.8964932   0.8964932   0.8964932   0.8964932   0.8964932   0.8964932
   0.8964932   0.8964932   0.8964932   0.8964932   0.8964932   0.8964932
  18.7118015  18.7118015  18.7118015  18.7118015  18.7118015  18.7118015
   5.6172301   5.6172301   5.6172301   5.6172301   5.6172301   5.6172301
   5.6172301   5.6172301   5.6172301   5.6172301   5.6172301   5.6172301
   6.0658572   6.0658572   6.0658572   6.0658572   6.0658572   6.0658572
   6.0658572   6.0658572   6.0658572   6.0658572   6.0658572   6.0658572
   6.2129236   6.2129236   6.2129236   6.2129236   6.2129236   6.2129236
   6.2129236   6.2129236   6.2129236   6.2129236   6.2129236   6.2129236
   7.6106596   7.6106596   7.6106596   7.6106596   7.6106596   7.6106596
   7.6106596   7.6106596   7.6106596   7.6106596   7.6106596   7.6106596
   6.0541303   6.0541303   6.0541303   6.0541303   6.0541303   6.0541303
   6.0541303   6.0541303   6.0541303   6.0541303   6.0541303   6.0541303
   7.6192701   7.6192701   7.6192701   7.6192701   7.6192701   7.6192701
   7.6192701   7.6192701   7.6192701   7.6192701   7.6192701   7.6192701
 TTTTTTTTTTTTTTTTTTTTTTTTTTTTTT MOQGAD      TELAPSE      243.14 TCPU       76.45
 TTTTTTTTTTTTTTTTTTTTTTTTTTTTTT SHELLXN     TELAPSE      252.73 TCPU       78.34
 TTTTTTTTTTTTTTTTTTTTTTTTTTTTTT MONMO3      TELAPSE      252.96 TCPU       78.56
 NUMERICALLY INTEGRATED DENSITY    636.0000095713
 TTTTTTTTTTTTTTTTTTTTTTTTTTTTTT NUMDFT      TELAPSE      255.01 TCPU       80.62
 CYC   3 ETOT(AU) -4.543352234414E+03 DETOT -8.89E-01 tst  2.17E-03 PX  1.22E-01
 TTTTTTTTTTTTTTTTTTTTTTTTTTTTTT DIIS        TELAPSE      256.83 TCPU       82.43
 DIIS TEST: 0.29558E+01 AT SCF   CYCLE   3 - DIIS ACTIVE - HISTORY:     3 CYCLES
 TTTTTTTTTTTTTTTTTTTTTTTTTTTTTT FDIK        TELAPSE      263.83 TCPU       85.60
 INSULATING STATE
 TOP OF VALENCE BANDS -    BAND    318; K    3; EIG -1.9449017E-01 AU
 TOP OF VALENCE BANDS -    BAND    318; K    1; EIG -1.9482721E-01 AU
 BOTTOM OF VIRTUAL BANDS - BAND    319; K    2; EIG -4.6808423E-03 AU
 INDIRECT ENERGY BAND GAP:   5.1650 eV
 BOTTOM OF VIRTUAL BANDS - BAND    319; K    1; EIG -3.7817364E-03 AU
 TTTTTTTTTTTTTTTTTTTTTTTTTTTTTT PDIG        TELAPSE      264.23 TCPU       86.00
 CHARGE NORMALIZATION FACTOR   1.00000000
 TOTAL ATOMIC CHARGES:
   0.8841380   0.8841380   0.8841380   0.8841380   0.8841380   0.8841380
   0.8841380   0.8841380   0.8841380   0.8841380   0.8841380   0.8841380
   0.8835845   0.8835845   0.8835845   0.8835845   0.8835845   0.8835845
   0.8835845   0.8835845   0.8835845   0.8835845   0.8835845   0.8835845
   0.8708135   0.8708135   0.8708135   0.8708135   0.8708135   0.8708135
   0.8708135   0.8708135   0.8708135   0.8708135   0.8708135   0.8708135
   0.8724157   0.8724157   0.8724157   0.8724157   0.8724157   0.8724157
   0.8724157   0.8724157   0.8724157   0.8724157   0.8724157   0.8724157
   0.8739841   0.8739841   0.8739841   0.8739841   0.8739841   0.8739841
   0.8739841   0.8739841   0.8739841   0.8739841   0.8739841   0.8739841
  18.7384048  18.7384048  18.7384048  18.7384048  18.7384048  18.7384048
   5.6579702   5.6579702   5.6579702   5.6579702   5.6579702   5.6579702
   5.6579702   5.6579702   5.6579702   5.6579702   5.6579702   5.6579702
   6.0573263   6.0573263   6.0573263   6.0573263   6.0573263   6.0573263
   6.0573263   6.0573263   6.0573263   6.0573263   6.0573263   6.0573263
   6.2836411   6.2836411   6.2836411   6.2836411   6.2836411   6.2836411
   6.2836411   6.2836411   6.2836411   6.2836411   6.2836411   6.2836411
   7.5992233   7.5992233   7.5992233   7.5992233   7.5992233   7.5992233
   7.5992233   7.5992233   7.5992233   7.5992233   7.5992233   7.5992233
   6.0474141   6.0474141   6.0474141   6.0474141   6.0474141   6.0474141
   6.0474141   6.0474141   6.0474141   6.0474141   6.0474141   6.0474141
   7.6002868   7.6002868   7.6002868   7.6002868   7.6002868   7.6002868
   7.6002868   7.6002868   7.6002868   7.6002868   7.6002868   7.6002868
 TTTTTTTTTTTTTTTTTTTTTTTTTTTTTT MOQGAD      TELAPSE      264.25 TCPU       86.02
 TTTTTTTTTTTTTTTTTTTTTTTTTTTTTT SHELLXN     TELAPSE      272.42 TCPU       87.94
 TTTTTTTTTTTTTTTTTTTTTTTTTTTTTT MONMO3      TELAPSE      272.62 TCPU       88.15
 NUMERICALLY INTEGRATED DENSITY    636.0000090353
 TTTTTTTTTTTTTTTTTTTTTTTTTTTTTT NUMDFT      TELAPSE      274.80 TCPU       90.32
 CYC   4 ETOT(AU) -4.543528661449E+03 DETOT -1.76E-01 tst  1.59E-04 PX  5.16E-02
 TTTTTTTTTTTTTTTTTTTTTTTTTTTTTT DIIS        TELAPSE      280.28 TCPU       95.80
 DIIS TEST: 0.56223E-01 AT SCF   CYCLE   4 - DIIS ACTIVE - HISTORY:     4 CYCLES
 TTTTTTTTTTTTTTTTTTTTTTTTTTTTTT FDIK        TELAPSE      289.87 TCPU       99.88
 INSULATING STATE
 TOP OF VALENCE BANDS -    BAND    318; K    3; EIG -1.9524620E-01 AU
 TOP OF VALENCE BANDS -    BAND    318; K    1; EIG -1.9559479E-01 AU
 BOTTOM OF VIRTUAL BANDS - BAND    319; K    2; EIG -4.4956107E-03 AU
 INDIRECT ENERGY BAND GAP:   5.1906 eV
 BOTTOM OF VIRTUAL BANDS - BAND    319; K    1; EIG -3.5999956E-03 AU
 TTTTTTTTTTTTTTTTTTTTTTTTTTTTTT PDIG        TELAPSE      290.20 TCPU      100.21
 CHARGE NORMALIZATION FACTOR   1.00000000
 TOTAL ATOMIC CHARGES:
   0.8858346   0.8858346   0.8858346   0.8858346   0.8858346   0.8858346
   0.8858346   0.8858346   0.8858346   0.8858346   0.8858346   0.8858346
   0.8853772   0.8853772   0.8853772   0.8853772   0.8853772   0.8853772
   0.8853772   0.8853772   0.8853772   0.8853772   0.8853772   0.8853772
   0.8704575   0.8704575   0.8704575   0.8704575   0.8704575   0.8704575
   0.8704575   0.8704575   0.8704575   0.8704575   0.8704575   0.8704575
   0.8743659   0.8743659   0.8743659   0.8743659   0.8743659   0.8743659
   0.8743659   0.8743659   0.8743659   0.8743659   0.8743659   0.8743659
   0.8760125   0.8760125   0.8760125   0.8760125   0.8760125   0.8760125
   0.8760125   0.8760125   0.8760125   0.8760125   0.8760125   0.8760125
  18.7294371  18.7294371  18.7294371  18.7294371  18.7294371  18.7294371
   5.6714654   5.6714654   5.6714654   5.6714654   5.6714654   5.6714654
   5.6714654   5.6714654   5.6714654   5.6714654   5.6714654   5.6714654
   6.0629549   6.0629549   6.0629549   6.0629549   6.0629549   6.0629549
   6.0629549   6.0629549   6.0629549   6.0629549   6.0629549   6.0629549
   6.2828805   6.2828805   6.2828805   6.2828805   6.2828805   6.2828805
   6.2828805   6.2828805   6.2828805   6.2828805   6.2828805   6.2828805
   7.5843052   7.5843052   7.5843052   7.5843052   7.5843052   7.5843052
   7.5843052   7.5843052   7.5843052   7.5843052   7.5843052   7.5843052
   6.0540350   6.0540350   6.0540350   6.0540350   6.0540350   6.0540350
   6.0540350   6.0540350   6.0540350   6.0540350   6.0540350   6.0540350
   7.5875928   7.5875928   7.5875928   7.5875928   7.5875928   7.5875928
   7.5875928   7.5875928   7.5875928   7.5875928   7.5875928   7.5875928
 TTTTTTTTTTTTTTTTTTTTTTTTTTTTTT MOQGAD      TELAPSE      290.21 TCPU      100.22
 TTTTTTTTTTTTTTTTTTTTTTTTTTTTTT SHELLXN     TELAPSE      298.45 TCPU      102.09
 TTTTTTTTTTTTTTTTTTTTTTTTTTTTTT MONMO3      TELAPSE      298.92 TCPU      102.56
 NUMERICALLY INTEGRATED DENSITY    636.0000097846
 TTTTTTTTTTTTTTTTTTTTTTTTTTTTTT NUMDFT      TELAPSE      301.07 TCPU      104.70
 CYC   5 ETOT(AU) -4.543531179177E+03 DETOT -2.52E-03 tst  3.54E-06 PX  6.82E-03
 TTTTTTTTTTTTTTTTTTTTTTTTTTTTTT DIIS        TELAPSE      303.62 TCPU      107.26
 DIIS TEST: 0.14436E-01 AT SCF   CYCLE   5 - DIIS ACTIVE - HISTORY:     5 CYCLES
 TTTTTTTTTTTTTTTTTTTTTTTTTTTTTT FDIK        TELAPSE      315.96 TCPU      115.89
 INSULATING STATE
 TOP OF VALENCE BANDS -    BAND    318; K    3; EIG -1.9607434E-01 AU
 TOP OF VALENCE BANDS -    BAND    318; K    1; EIG -1.9641752E-01 AU
 BOTTOM OF VIRTUAL BANDS - BAND    319; K    2; EIG -5.9404449E-03 AU
 INDIRECT ENERGY BAND GAP:   5.1738 eV
 BOTTOM OF VIRTUAL BANDS - BAND    319; K    1; EIG -5.0474979E-03 AU
 TTTTTTTTTTTTTTTTTTTTTTTTTTTTTT PDIG        TELAPSE      317.06 TCPU      116.99
 CHARGE NORMALIZATION FACTOR   1.00000000
 TOTAL ATOMIC CHARGES:
   0.8841227   0.8841227   0.8841227   0.8841227   0.8841227   0.8841227
   0.8841227   0.8841227   0.8841227   0.8841227   0.8841227   0.8841227
   0.8837036   0.8837036   0.8837036   0.8837036   0.8837036   0.8837036
   0.8837036   0.8837036   0.8837036   0.8837036   0.8837036   0.8837036
   0.8733276   0.8733276   0.8733276   0.8733276   0.8733276   0.8733276
   0.8733276   0.8733276   0.8733276   0.8733276   0.8733276   0.8733276
   0.8745437   0.8745437   0.8745437   0.8745437   0.8745437   0.8745437
   0.8745437   0.8745437   0.8745437   0.8745437   0.8745437   0.8745437
   0.8761254   0.8761254   0.8761254   0.8761254   0.8761254   0.8761254
   0.8761254   0.8761254   0.8761254   0.8761254   0.8761254   0.8761254
  18.7263999  18.7263999  18.7263999  18.7263999  18.7263999  18.7263999
   5.6619342   5.6619342   5.6619342   5.6619342   5.6619342   5.6619342
   5.6619342   5.6619342   5.6619342   5.6619342   5.6619342   5.6619342
   6.0602362   6.0602362   6.0602362   6.0602362   6.0602362   6.0602362
   6.0602362   6.0602362   6.0602362   6.0602362   6.0602362   6.0602362
   6.2777468   6.2777468   6.2777468   6.2777468   6.2777468   6.2777468
   6.2777468   6.2777468   6.2777468   6.2777468   6.2777468   6.2777468
   7.5964606   7.5964606   7.5964606   7.5964606   7.5964606   7.5964606
   7.5964606   7.5964606   7.5964606   7.5964606   7.5964606   7.5964606
   6.0510350   6.0510350   6.0510350   6.0510350   6.0510350   6.0510350
   6.0510350   6.0510350   6.0510350   6.0510350   6.0510350   6.0510350
   7.5975642   7.5975642   7.5975642   7.5975642   7.5975642   7.5975642
   7.5975642   7.5975642   7.5975642   7.5975642   7.5975642   7.5975642
 TTTTTTTTTTTTTTTTTTTTTTTTTTTTTT MOQGAD      TELAPSE      317.07 TCPU      117.00
 TTTTTTTTTTTTTTTTTTTTTTTTTTTTTT SHELLXN     TELAPSE      326.53 TCPU      118.89
 TTTTTTTTTTTTTTTTTTTTTTTTTTTTTT MONMO3      TELAPSE      327.98 TCPU      120.33
 NUMERICALLY INTEGRATED DENSITY    636.0000095743
 TTTTTTTTTTTTTTTTTTTTTTTTTTTTTT NUMDFT      TELAPSE      330.14 TCPU      122.50
 CYC   6 ETOT(AU) -4.543531736299E+03 DETOT -5.57E-04 tst  1.79E-06 PX  2.31E-03
 TTTTTTTTTTTTTTTTTTTTTTTTTTTTTT DIIS        TELAPSE      334.45 TCPU      126.81
 DIIS TEST: 0.54813E-02 AT SCF   CYCLE   6 - DIIS ACTIVE - HISTORY:     6 CYCLES
 TTTTTTTTTTTTTTTTTTTTTTTTTTTTTT FDIK        TELAPSE      342.94 TCPU      129.51
 INSULATING STATE
 TOP OF VALENCE BANDS -    BAND    318; K    3; EIG -1.9617768E-01 AU
 TOP OF VALENCE BANDS -    BAND    318; K    1; EIG -1.9652262E-01 AU
 BOTTOM OF VIRTUAL BANDS - BAND    319; K    2; EIG -5.7814448E-03 AU
 INDIRECT ENERGY BAND GAP:   5.1809 eV
 BOTTOM OF VIRTUAL BANDS - BAND    319; K    1; EIG -4.8856514E-03 AU
 TTTTTTTTTTTTTTTTTTTTTTTTTTTTTT PDIG        TELAPSE      343.48 TCPU      130.05
 CHARGE NORMALIZATION FACTOR   1.00000000
 TOTAL ATOMIC CHARGES:
   0.8843879   0.8843879   0.8843879   0.8843879   0.8843879   0.8843879
   0.8843879   0.8843879   0.8843879   0.8843879   0.8843879   0.8843879
   0.8839134   0.8839134   0.8839134   0.8839134   0.8839134   0.8839134
   0.8839134   0.8839134   0.8839134   0.8839134   0.8839134   0.8839134
   0.8728790   0.8728790   0.8728790   0.8728790   0.8728790   0.8728790
   0.8728790   0.8728790   0.8728790   0.8728790   0.8728790   0.8728790
   0.8740680   0.8740680   0.8740680   0.8740680   0.8740680   0.8740680
   0.8740680   0.8740680   0.8740680   0.8740680   0.8740680   0.8740680
   0.8755108   0.8755108   0.8755108   0.8755108   0.8755108   0.8755108
   0.8755108   0.8755108   0.8755108   0.8755108   0.8755108   0.8755108
  18.7301956  18.7301956  18.7301956  18.7301956  18.7301956  18.7301956
   5.6683044   5.6683044   5.6683044   5.6683044   5.6683044   5.6683044
   5.6683044   5.6683044   5.6683044   5.6683044   5.6683044   5.6683044
   6.0618844   6.0618844   6.0618844   6.0618844   6.0618844   6.0618844
   6.0618844   6.0618844   6.0618844   6.0618844   6.0618844   6.0618844
   6.2805353   6.2805353   6.2805353   6.2805353   6.2805353   6.2805353
   6.2805353   6.2805353   6.2805353   6.2805353   6.2805353   6.2805353
   7.5888273   7.5888273   7.5888273   7.5888273   7.5888273   7.5888273
   7.5888273   7.5888273   7.5888273   7.5888273   7.5888273   7.5888273
   6.0533416   6.0533416   6.0533416   6.0533416   6.0533416   6.0533416
   6.0533416   6.0533416   6.0533416   6.0533416   6.0533416   6.0533416
   7.5912500   7.5912500   7.5912500   7.5912500   7.5912500   7.5912500
   7.5912500   7.5912500   7.5912500   7.5912500   7.5912500   7.5912500
 TTTTTTTTTTTTTTTTTTTTTTTTTTTTTT MOQGAD      TELAPSE      343.50 TCPU      130.07
 TTTTTTTTTTTTTTTTTTTTTTTTTTTTTT SHELLXN     TELAPSE      352.87 TCPU      131.99
 TTTTTTTTTTTTTTTTTTTTTTTTTTTTTT MONMO3      TELAPSE      355.71 TCPU      134.83
 NUMERICALLY INTEGRATED DENSITY    636.0000095623
 TTTTTTTTTTTTTTTTTTTTTTTTTTTTTT NUMDFT      TELAPSE      357.76 TCPU      136.89
 CYC   7 ETOT(AU) -4.543531960024E+03 DETOT -2.24E-04 tst  3.57E-07 PX  1.14E-03
 TTTTTTTTTTTTTTTTTTTTTTTTTTTTTT DIIS        TELAPSE      362.73 TCPU      141.85
 DIIS TEST: 0.24275E-03 AT SCF   CYCLE   7 - DIIS ACTIVE - HISTORY:     7 CYCLES
 TTTTTTTTTTTTTTTTTTTTTTTTTTTTTT FDIK        TELAPSE      369.97 TCPU      143.67
 INSULATING STATE
 TOP OF VALENCE BANDS -    BAND    318; K    3; EIG -1.9610995E-01 AU
 TOP OF VALENCE BANDS -    BAND    318; K    1; EIG -1.9645519E-01 AU
 BOTTOM OF VIRTUAL BANDS - BAND    319; K    2; EIG -5.7591704E-03 AU
 INDIRECT ENERGY BAND GAP:   5.1797 eV
 BOTTOM OF VIRTUAL BANDS - BAND    319; K    1; EIG -4.8641054E-03 AU
 TTTTTTTTTTTTTTTTTTTTTTTTTTTTTT PDIG        TELAPSE      370.14 TCPU      143.85
 CHARGE NORMALIZATION FACTOR   1.00000000
 TOTAL ATOMIC CHARGES:
   0.8846225   0.8846225   0.8846225   0.8846225   0.8846225   0.8846225
   0.8846225   0.8846225   0.8846225   0.8846225   0.8846225   0.8846225
   0.8842540   0.8842540   0.8842540   0.8842540   0.8842540   0.8842540
   0.8842540   0.8842540   0.8842540   0.8842540   0.8842540   0.8842540
   0.8722269   0.8722269   0.8722269   0.8722269   0.8722269   0.8722269
   0.8722269   0.8722269   0.8722269   0.8722269   0.8722269   0.8722269
   0.8741772   0.8741772   0.8741772   0.8741772   0.8741772   0.8741772
   0.8741772   0.8741772   0.8741772   0.8741772   0.8741772   0.8741772
   0.8756343   0.8756343   0.8756343   0.8756343   0.8756343   0.8756343
   0.8756343   0.8756343   0.8756343   0.8756343   0.8756343   0.8756343
  18.7302646  18.7302646  18.7302646  18.7302646  18.7302646  18.7302646
   5.6663005   5.6663005   5.6663005   5.6663005   5.6663005   5.6663005
   5.6663005   5.6663005   5.6663005   5.6663005   5.6663005   5.6663005
   6.0616703   6.0616703   6.0616703   6.0616703   6.0616703   6.0616703
   6.0616703   6.0616703   6.0616703   6.0616703   6.0616703   6.0616703
   6.2811736   6.2811736   6.2811736   6.2811736   6.2811736   6.2811736
   6.2811736   6.2811736   6.2811736   6.2811736   6.2811736   6.2811736
   7.5904536   7.5904536   7.5904536   7.5904536   7.5904536   7.5904536
   7.5904536   7.5904536   7.5904536   7.5904536   7.5904536   7.5904536
   6.0524752   6.0524752   6.0524752   6.0524752   6.0524752   6.0524752
   6.0524752   6.0524752   6.0524752   6.0524752   6.0524752   6.0524752
   7.5918795   7.5918795   7.5918795   7.5918795   7.5918795   7.5918795
   7.5918795   7.5918795   7.5918795   7.5918795   7.5918795   7.5918795
 TTTTTTTTTTTTTTTTTTTTTTTTTTTTTT MOQGAD      TELAPSE      370.15 TCPU      143.86
 TTTTTTTTTTTTTTTTTTTTTTTTTTTTTT SHELLXN     TELAPSE      377.69 TCPU      145.76
 TTTTTTTTTTTTTTTTTTTTTTTTTTTTTT MONMO3      TELAPSE      379.42 TCPU      147.48
 NUMERICALLY INTEGRATED DENSITY    636.0000096620
 TTTTTTTTTTTTTTTTTTTTTTTTTTTTTT NUMDFT      TELAPSE      381.47 TCPU      149.54
 CYC   8 ETOT(AU) -4.543531957781E+03 DETOT  2.24E-06 tst  2.56E-08 PX  2.97E-04
 TTTTTTTTTTTTTTTTTTTTTTTTTTTTTT DIIS        TELAPSE      390.66 TCPU      158.73
 DIIS TEST: 0.83901E-04 AT SCF   CYCLE   8 - DIIS ACTIVE - HISTORY:     8 CYCLES
 TTTTTTTTTTTTTTTTTTTTTTTTTTTTTT FDIK        TELAPSE      400.30 TCPU      162.33
 INSULATING STATE
 TOP OF VALENCE BANDS -    BAND    318; K    3; EIG -1.9620199E-01 AU
 TOP OF VALENCE BANDS -    BAND    318; K    1; EIG -1.9654704E-01 AU
 BOTTOM OF VIRTUAL BANDS - BAND    319; K    2; EIG -5.8432420E-03 AU
 INDIRECT ENERGY BAND GAP:   5.1799 eV
 BOTTOM OF VIRTUAL BANDS - BAND    319; K    1; EIG -4.9481147E-03 AU
 TTTTTTTTTTTTTTTTTTTTTTTTTTTTTT PDIG        TELAPSE      400.63 TCPU      162.67
 CHARGE NORMALIZATION FACTOR   1.00000000
 TOTAL ATOMIC CHARGES:
   0.8845315   0.8845315   0.8845315   0.8845315   0.8845315   0.8845315
   0.8845315   0.8845315   0.8845315   0.8845315   0.8845315   0.8845315
   0.8840747   0.8840747   0.8840747   0.8840747   0.8840747   0.8840747
   0.8840747   0.8840747   0.8840747   0.8840747   0.8840747   0.8840747
   0.8725290   0.8725290   0.8725290   0.8725290   0.8725290   0.8725290
   0.8725290   0.8725290   0.8725290   0.8725290   0.8725290   0.8725290
   0.8741411   0.8741411   0.8741411   0.8741411   0.8741411   0.8741411
   0.8741411   0.8741411   0.8741411   0.8741411   0.8741411   0.8741411
   0.8755963   0.8755963   0.8755963   0.8755963   0.8755963   0.8755963
   0.8755963   0.8755963   0.8755963   0.8755963   0.8755963   0.8755963
  18.7299462  18.7299462  18.7299462  18.7299462  18.7299462  18.7299462
   5.6672232   5.6672232   5.6672232   5.6672232   5.6672232   5.6672232
   5.6672232   5.6672232   5.6672232   5.6672232   5.6672232   5.6672232
   6.0614830   6.0614830   6.0614830   6.0614830   6.0614830   6.0614830
   6.0614830   6.0614830   6.0614830   6.0614830   6.0614830   6.0614830
   6.2806936   6.2806936   6.2806936   6.2806936   6.2806936   6.2806936
   6.2806936   6.2806936   6.2806936   6.2806936   6.2806936   6.2806936
   7.5897110   7.5897110   7.5897110   7.5897110   7.5897110   7.5897110
   7.5897110   7.5897110   7.5897110   7.5897110   7.5897110   7.5897110
   6.0529298   6.0529298   6.0529298   6.0529298   6.0529298   6.0529298
   6.0529298   6.0529298   6.0529298   6.0529298   6.0529298   6.0529298
   7.5921138   7.5921138   7.5921138   7.5921138   7.5921138   7.5921138
   7.5921138   7.5921138   7.5921138   7.5921138   7.5921138   7.5921138
 TTTTTTTTTTTTTTTTTTTTTTTTTTTTTT MOQGAD      TELAPSE      400.65 TCPU      162.68
 TTTTTTTTTTTTTTTTTTTTTTTTTTTTTT SHELLXN     TELAPSE      407.31 TCPU      164.57
 TTTTTTTTTTTTTTTTTTTTTTTTTTTTTT MONMO3      TELAPSE      408.76 TCPU      166.02
 NUMERICALLY INTEGRATED DENSITY    636.0000096263
 TTTTTTTTTTTTTTTTTTTTTTTTTTTTTT NUMDFT      TELAPSE      410.82 TCPU      168.08
 CYC   9 ETOT(AU) -4.543531964628E+03 DETOT -6.85E-06 tst  6.12E-09 PX  1.75E-04
 TTTTTTTTTTTTTTTTTTTTTTTTTTTTTT DIIS        TELAPSE      415.14 TCPU      172.41
 DIIS TEST: 0.13061E-04 AT SCF   CYCLE   9 - DIIS ACTIVE - HISTORY:     9 CYCLES
 TTTTTTTTTTTTTTTTTTTTTTTTTTTTTT FDIK        TELAPSE      423.71 TCPU      176.51
 INSULATING STATE
 TOP OF VALENCE BANDS -    BAND    318; K    3; EIG -1.9620326E-01 AU
 TOP OF VALENCE BANDS -    BAND    318; K    1; EIG -1.9654835E-01 AU
 BOTTOM OF VIRTUAL BANDS - BAND    319; K    2; EIG -5.8355126E-03 AU
 INDIRECT ENERGY BAND GAP:   5.1802 eV
 BOTTOM OF VIRTUAL BANDS - BAND    319; K    1; EIG -4.9403049E-03 AU
 TTTTTTTTTTTTTTTTTTTTTTTTTTTTTT PDIG        TELAPSE      424.01 TCPU      176.82
 CHARGE NORMALIZATION FACTOR   1.00000000
 TOTAL ATOMIC CHARGES:
   0.8844873   0.8844873   0.8844873   0.8844873   0.8844873   0.8844873
   0.8844873   0.8844873   0.8844873   0.8844873   0.8844873   0.8844873
   0.8840810   0.8840810   0.8840810   0.8840810   0.8840810   0.8840810
   0.8840810   0.8840810   0.8840810   0.8840810   0.8840810   0.8840810
   0.8725640   0.8725640   0.8725640   0.8725640   0.8725640   0.8725640
   0.8725640   0.8725640   0.8725640   0.8725640   0.8725640   0.8725640
   0.8741423   0.8741423   0.8741423   0.8741423   0.8741423   0.8741423
   0.8741423   0.8741423   0.8741423   0.8741423   0.8741423   0.8741423
   0.8755968   0.8755968   0.8755968   0.8755968   0.8755968   0.8755968
   0.8755968   0.8755968   0.8755968   0.8755968   0.8755968   0.8755968
  18.7300501  18.7300501  18.7300501  18.7300501  18.7300501  18.7300501
   5.6670823   5.6670823   5.6670823   5.6670823   5.6670823   5.6670823
   5.6670823   5.6670823   5.6670823   5.6670823   5.6670823   5.6670823
   6.0617836   6.0617836   6.0617836   6.0617836   6.0617836   6.0617836
   6.0617836   6.0617836   6.0617836   6.0617836   6.0617836   6.0617836
   6.2807326   6.2807326   6.2807326   6.2807326   6.2807326   6.2807326
   6.2807326   6.2807326   6.2807326   6.2807326   6.2807326   6.2807326
   7.5899836   7.5899836   7.5899836   7.5899836   7.5899836   7.5899836
   7.5899836   7.5899836   7.5899836   7.5899836   7.5899836   7.5899836
   6.0528451   6.0528451   6.0528451   6.0528451   6.0528451   6.0528451
   6.0528451   6.0528451   6.0528451   6.0528451   6.0528451   6.0528451
   7.5916765   7.5916765   7.5916765   7.5916765   7.5916765   7.5916765
   7.5916765   7.5916765   7.5916765   7.5916765   7.5916765   7.5916765
 TTTTTTTTTTTTTTTTTTTTTTTTTTTTTT MOQGAD      TELAPSE      424.03 TCPU      176.83
 TTTTTTTTTTTTTTTTTTTTTTTTTTTTTT SHELLXN     TELAPSE      430.74 TCPU      178.74
 TTTTTTTTTTTTTTTTTTTTTTTTTTTTTT MONMO3      TELAPSE      430.94 TCPU      178.95
 NUMERICALLY INTEGRATED DENSITY    636.0000096226
 TTTTTTTTTTTTTTTTTTTTTTTTTTTTTT NUMDFT      TELAPSE      433.00 TCPU      181.01
 CYC  10 ETOT(AU) -4.543531965234E+03 DETOT -6.06E-07 tst  2.36E-09 PX  5.95E-05
 TTTTTTTTTTTTTTTTTTTTTTTTTTTTTT DIIS        TELAPSE      434.15 TCPU      182.16
 DIIS TEST: 0.42991E-05 AT SCF   CYCLE  10 - DIIS ACTIVE - HISTORY:    10 CYCLES
 TTTTTTTTTTTTTTTTTTTTTTTTTTTTTT FDIK        TELAPSE      439.90 TCPU      184.54
 INSULATING STATE
 TOP OF VALENCE BANDS -    BAND    318; K    3; EIG -1.9619896E-01 AU
 TOP OF VALENCE BANDS -    BAND    318; K    1; EIG -1.9654406E-01 AU
 BOTTOM OF VIRTUAL BANDS - BAND    319; K    2; EIG -5.8388200E-03 AU
 INDIRECT ENERGY BAND GAP:   5.1800 eV
 BOTTOM OF VIRTUAL BANDS - BAND    319; K    1; EIG -4.9436195E-03 AU
 TTTTTTTTTTTTTTTTTTTTTTTTTTTTTT PDIG        TELAPSE      440.02 TCPU      184.67
 CHARGE NORMALIZATION FACTOR   1.00000000
 TOTAL ATOMIC CHARGES:
   0.8845108   0.8845108   0.8845108   0.8845108   0.8845108   0.8845108
   0.8845108   0.8845108   0.8845108   0.8845108   0.8845108   0.8845108
   0.8840837   0.8840837   0.8840837   0.8840837   0.8840837   0.8840837
   0.8840837   0.8840837   0.8840837   0.8840837   0.8840837   0.8840837
   0.8725420   0.8725420   0.8725420   0.8725420   0.8725420   0.8725420
   0.8725420   0.8725420   0.8725420   0.8725420   0.8725420   0.8725420
   0.8741413   0.8741413   0.8741413   0.8741413   0.8741413   0.8741413
   0.8741413   0.8741413   0.8741413   0.8741413   0.8741413   0.8741413
   0.8755867   0.8755867   0.8755867   0.8755867   0.8755867   0.8755867
   0.8755867   0.8755867   0.8755867   0.8755867   0.8755867   0.8755867
  18.7301001  18.7301001  18.7301001  18.7301001  18.7301001  18.7301001
   5.6670485   5.6670485   5.6670485   5.6670485   5.6670485   5.6670485
   5.6670485   5.6670485   5.6670485   5.6670485   5.6670485   5.6670485
   6.0616516   6.0616516   6.0616516   6.0616516   6.0616516   6.0616516
   6.0616516   6.0616516   6.0616516   6.0616516   6.0616516   6.0616516
   6.2807945   6.2807945   6.2807945   6.2807945   6.2807945   6.2807945
   6.2807945   6.2807945   6.2807945   6.2807945   6.2807945   6.2807945
   7.5898410   7.5898410   7.5898410   7.5898410   7.5898410   7.5898410
   7.5898410   7.5898410   7.5898410   7.5898410   7.5898410   7.5898410
   6.0528800   6.0528800   6.0528800   6.0528800   6.0528800   6.0528800
   6.0528800   6.0528800   6.0528800   6.0528800   6.0528800   6.0528800
   7.5918697   7.5918697   7.5918697   7.5918697   7.5918697   7.5918697
   7.5918697   7.5918697   7.5918697   7.5918697   7.5918697   7.5918697
 TTTTTTTTTTTTTTTTTTTTTTTTTTTTTT MOQGAD      TELAPSE      440.04 TCPU      184.68
 TTTTTTTTTTTTTTTTTTTTTTTTTTTTTT SHELLXN     TELAPSE      449.90 TCPU      186.56
 TTTTTTTTTTTTTTTTTTTTTTTTTTTTTT MONMO3      TELAPSE      450.26 TCPU      186.93
 NUMERICALLY INTEGRATED DENSITY    636.0000096238
 TTTTTTTTTTTTTTTTTTTTTTTTTTTTTT NUMDFT      TELAPSE      452.60 TCPU      189.27
 CYC  11 ETOT(AU) -4.543531965361E+03 DETOT -1.28E-07 tst  4.84E-10 PX  2.16E-05
 TTTTTTTTTTTTTTTTTTTTTTTTTTTTTT DIIS        TELAPSE      454.44 TCPU      191.11
 DIIS TEST: 0.52597E-06 AT SCF   CYCLE  11 - DIIS ACTIVE - HISTORY:    11 CYCLES
 TTTTTTTTTTTTTTTTTTTTTTTTTTTTTT FDIK        TELAPSE      461.96 TCPU      194.43
 INSULATING STATE
 TOP OF VALENCE BANDS -    BAND    318; K    3; EIG -1.9620478E-01 AU
 TOP OF VALENCE BANDS -    BAND    318; K    1; EIG -1.9654987E-01 AU
 BOTTOM OF VIRTUAL BANDS - BAND    319; K    2; EIG -5.8441707E-03 AU
 INDIRECT ENERGY BAND GAP:   5.1800 eV
 BOTTOM OF VIRTUAL BANDS - BAND    319; K    1; EIG -4.9490092E-03 AU
 TTTTTTTTTTTTTTTTTTTTTTTTTTTTTT PDIG        TELAPSE      462.12 TCPU      194.60
 CHARGE NORMALIZATION FACTOR   1.00000000
 TOTAL ATOMIC CHARGES:
   0.8845082   0.8845082   0.8845082   0.8845082   0.8845082   0.8845082
   0.8845082   0.8845082   0.8845082   0.8845082   0.8845082   0.8845082
   0.8840878   0.8840878   0.8840878   0.8840878   0.8840878   0.8840878
   0.8840878   0.8840878   0.8840878   0.8840878   0.8840878   0.8840878
   0.8725362   0.8725362   0.8725362   0.8725362   0.8725362   0.8725362
   0.8725362   0.8725362   0.8725362   0.8725362   0.8725362   0.8725362
   0.8741445   0.8741445   0.8741445   0.8741445   0.8741445   0.8741445
   0.8741445   0.8741445   0.8741445   0.8741445   0.8741445   0.8741445
   0.8755947   0.8755947   0.8755947   0.8755947   0.8755947   0.8755947
   0.8755947   0.8755947   0.8755947   0.8755947   0.8755947   0.8755947
  18.7300599  18.7300599  18.7300599  18.7300599  18.7300599  18.7300599
   5.6671256   5.6671256   5.6671256   5.6671256   5.6671256   5.6671256
   5.6671256   5.6671256   5.6671256   5.6671256   5.6671256   5.6671256
   6.0616666   6.0616666   6.0616666   6.0616666   6.0616666   6.0616666
   6.0616666   6.0616666   6.0616666   6.0616666   6.0616666   6.0616666
   6.2807540   6.2807540   6.2807540   6.2807540   6.2807540   6.2807540
   6.2807540   6.2807540   6.2807540   6.2807540   6.2807540   6.2807540
   7.5898927   7.5898927   7.5898927   7.5898927   7.5898927   7.5898927
   7.5898927   7.5898927   7.5898927   7.5898927   7.5898927   7.5898927
   6.0528479   6.0528479   6.0528479   6.0528479   6.0528479   6.0528479
   6.0528479   6.0528479   6.0528479   6.0528479   6.0528479   6.0528479
   7.5918118   7.5918118   7.5918118   7.5918118   7.5918118   7.5918118
   7.5918118   7.5918118   7.5918118   7.5918118   7.5918118   7.5918118
 TTTTTTTTTTTTTTTTTTTTTTTTTTTTTT MOQGAD      TELAPSE      462.14 TCPU      194.61
 TTTTTTTTTTTTTTTTTTTTTTTTTTTTTT SHELLXN     TELAPSE      472.65 TCPU      196.50
 TTTTTTTTTTTTTTTTTTTTTTTTTTTTTT MONMO3      TELAPSE      473.44 TCPU      197.29
 NUMERICALLY INTEGRATED DENSITY    636.0000096258
 TTTTTTTTTTTTTTTTTTTTTTTTTTTTTT NUMDFT      TELAPSE      475.50 TCPU      199.35
 CYC  12 ETOT(AU) -4.543531965232E+03 DETOT  1.30E-07 tst  6.66E-11 PX  1.53E-05
 TTTTTTTTTTTTTTTTTTTTTTTTTTTTTT DIIS        TELAPSE      479.37 TCPU      203.22
 DIIS TEST: 0.19463E-06 AT SCF   CYCLE  12 - DIIS ACTIVE - HISTORY:    12 CYCLES
 TTTTTTTTTTTTTTTTTTTTTTTTTTTTTT FDIK        TELAPSE      492.18 TCPU      211.61
 INSULATING STATE
 TOP OF VALENCE BANDS -    BAND    318; K    3; EIG -1.9620324E-01 AU
 TOP OF VALENCE BANDS -    BAND    318; K    1; EIG -1.9654834E-01 AU
 BOTTOM OF VIRTUAL BANDS - BAND    319; K    2; EIG -5.8394847E-03 AU
 INDIRECT ENERGY BAND GAP:   5.1801 eV
 BOTTOM OF VIRTUAL BANDS - BAND    319; K    1; EIG -4.9442988E-03 AU
 TTTTTTTTTTTTTTTTTTTTTTTTTTTTTT PDIG        TELAPSE      492.80 TCPU      212.23
 CHARGE NORMALIZATION FACTOR   1.00000000
 TOTAL ATOMIC CHARGES:
   0.8845067   0.8845067   0.8845067   0.8845067   0.8845067   0.8845067
   0.8845067   0.8845067   0.8845067   0.8845067   0.8845067   0.8845067
   0.8840837   0.8840837   0.8840837   0.8840837   0.8840837   0.8840837
   0.8840837   0.8840837   0.8840837   0.8840837   0.8840837   0.8840837
   0.8725422   0.8725422   0.8725422   0.8725422   0.8725422   0.8725422
   0.8725422   0.8725422   0.8725422   0.8725422   0.8725422   0.8725422
   0.8741455   0.8741455   0.8741455   0.8741455   0.8741455   0.8741455
   0.8741455   0.8741455   0.8741455   0.8741455   0.8741455   0.8741455
   0.8755948   0.8755948   0.8755948   0.8755948   0.8755948   0.8755948
   0.8755948   0.8755948   0.8755948   0.8755948   0.8755948   0.8755948
  18.7300800  18.7300800  18.7300800  18.7300800  18.7300800  18.7300800
   5.6670584   5.6670584   5.6670584   5.6670584   5.6670584   5.6670584
   5.6670584   5.6670584   5.6670584   5.6670584   5.6670584   5.6670584
   6.0616882   6.0616882   6.0616882   6.0616882   6.0616882   6.0616882
   6.0616882   6.0616882   6.0616882   6.0616882   6.0616882   6.0616882
   6.2807651   6.2807651   6.2807651   6.2807651   6.2807651   6.2807651
   6.2807651   6.2807651   6.2807651   6.2807651   6.2807651   6.2807651
   7.5898624   7.5898624   7.5898624   7.5898624   7.5898624   7.5898624
   7.5898624   7.5898624   7.5898624   7.5898624   7.5898624   7.5898624
   6.0528815   6.0528815   6.0528815   6.0528815   6.0528815   6.0528815
   6.0528815   6.0528815   6.0528815   6.0528815   6.0528815   6.0528815
   7.5918316   7.5918316   7.5918316   7.5918316   7.5918316   7.5918316
   7.5918316   7.5918316   7.5918316   7.5918316   7.5918316   7.5918316
 TTTTTTTTTTTTTTTTTTTTTTTTTTTTTT MOQGAD      TELAPSE      492.82 TCPU      212.25
 TTTTTTTTTTTTTTTTTTTTTTTTTTTTTT SHELLXN     TELAPSE      500.13 TCPU      214.01
 TTTTTTTTTTTTTTTTTTTTTTTTTTTTTT MONMO3      TELAPSE      503.03 TCPU      216.91
 NUMERICALLY INTEGRATED DENSITY    636.0000096247
 TTTTTTTTTTTTTTTTTTTTTTTTTTTTTT NUMDFT      TELAPSE      505.18 TCPU      219.07
 CYC  13 ETOT(AU) -4.543531965279E+03 DETOT -4.77E-08 tst  5.09E-11 PX  1.15E-05
 TTTTTTTTTTTTTTTTTTTTTTTTTTTTTT DIIS        TELAPSE      508.69 TCPU      222.58
 DIIS TEST: 0.79871E-07 AT SCF   CYCLE  13 - DIIS ACTIVE - HISTORY:    13 CYCLES
 TTTTTTTTTTTTTTTTTTTTTTTTTTTTTT FDIK        TELAPSE      519.53 TCPU      227.77
 INSULATING STATE
 TOP OF VALENCE BANDS -    BAND    318; K    3; EIG -1.9620281E-01 AU
 TOP OF VALENCE BANDS -    BAND    318; K    1; EIG -1.9654791E-01 AU
 BOTTOM OF VIRTUAL BANDS - BAND    319; K    2; EIG -5.8418412E-03 AU
 INDIRECT ENERGY BAND GAP:   5.1800 eV
 BOTTOM OF VIRTUAL BANDS - BAND    319; K    1; EIG -4.9466576E-03 AU
 TTTTTTTTTTTTTTTTTTTTTTTTTTTTTT PDIG        TELAPSE      519.96 TCPU      228.20
 CHARGE NORMALIZATION FACTOR   1.00000000
 TOTAL ATOMIC CHARGES:
   0.8845082   0.8845082   0.8845082   0.8845082   0.8845082   0.8845082
   0.8845082   0.8845082   0.8845082   0.8845082   0.8845082   0.8845082
   0.8840861   0.8840861   0.8840861   0.8840861   0.8840861   0.8840861
   0.8840861   0.8840861   0.8840861   0.8840861   0.8840861   0.8840861
   0.8725429   0.8725429   0.8725429   0.8725429   0.8725429   0.8725429
   0.8725429   0.8725429   0.8725429   0.8725429   0.8725429   0.8725429
   0.8741413   0.8741413   0.8741413   0.8741413   0.8741413   0.8741413
   0.8741413   0.8741413   0.8741413   0.8741413   0.8741413   0.8741413
   0.8755901   0.8755901   0.8755901   0.8755901   0.8755901   0.8755901
   0.8755901   0.8755901   0.8755901   0.8755901   0.8755901   0.8755901
  18.7300797  18.7300797  18.7300797  18.7300797  18.7300797  18.7300797
   5.6670844   5.6670844   5.6670844   5.6670844   5.6670844   5.6670844
   5.6670844   5.6670844   5.6670844   5.6670844   5.6670844   5.6670844
   6.0616711   6.0616711   6.0616711   6.0616711   6.0616711   6.0616711
   6.0616711   6.0616711   6.0616711   6.0616711   6.0616711   6.0616711
   6.2807724   6.2807724   6.2807724   6.2807724   6.2807724   6.2807724
   6.2807724   6.2807724   6.2807724   6.2807724   6.2807724   6.2807724
   7.5898747   7.5898747   7.5898747   7.5898747   7.5898747   7.5898747
   7.5898747   7.5898747   7.5898747   7.5898747   7.5898747   7.5898747
   6.0528617   6.0528617   6.0528617   6.0528617   6.0528617   6.0528617
   6.0528617   6.0528617   6.0528617   6.0528617   6.0528617   6.0528617
   7.5918274   7.5918274   7.5918274   7.5918274   7.5918274   7.5918274
   7.5918274   7.5918274   7.5918274   7.5918274   7.5918274   7.5918274
 TTTTTTTTTTTTTTTTTTTTTTTTTTTTTT MOQGAD      TELAPSE      519.98 TCPU      228.22
 TTTTTTTTTTTTTTTTTTTTTTTTTTTTTT SHELLXN     TELAPSE      527.11 TCPU      230.08
 TTTTTTTTTTTTTTTTTTTTTTTTTTTTTT MONMO3      TELAPSE      528.73 TCPU      231.71
 NUMERICALLY INTEGRATED DENSITY    636.0000096244
 TTTTTTTTTTTTTTTTTTTTTTTTTTTTTT NUMDFT      TELAPSE      530.79 TCPU      233.77
 CYC  14 ETOT(AU) -4.543531965347E+03 DETOT -6.74E-08 tst  1.71E-11 PX  3.58E-06
 TTTTTTTTTTTTTTTTTTTTTTTTTTTTTT DIIS        TELAPSE      532.66 TCPU      235.63
 DIIS TEST: 0.97327E-08 AT SCF   CYCLE  14 - DIIS ACTIVE - HISTORY:    14 CYCLES
 TTTTTTTTTTTTTTTTTTTTTTTTTTTTTT FDIK        TELAPSE      543.13 TCPU      241.04
 INSULATING STATE
 TOP OF VALENCE BANDS -    BAND    318; K    3; EIG -1.9620337E-01 AU
 TOP OF VALENCE BANDS -    BAND    318; K    1; EIG -1.9654847E-01 AU
 BOTTOM OF VIRTUAL BANDS - BAND    319; K    2; EIG -5.8415705E-03 AU
 INDIRECT ENERGY BAND GAP:   5.1800 eV
 BOTTOM OF VIRTUAL BANDS - BAND    319; K    1; EIG -4.9463906E-03 AU
 TTTTTTTTTTTTTTTTTTTTTTTTTTTTTT PDIG        TELAPSE      543.86 TCPU      241.78
 CHARGE NORMALIZATION FACTOR   1.00000000
 TOTAL ATOMIC CHARGES:
   0.8845076   0.8845076   0.8845076   0.8845076   0.8845076   0.8845076
   0.8845076   0.8845076   0.8845076   0.8845076   0.8845076   0.8845076
   0.8840853   0.8840853   0.8840853   0.8840853   0.8840853   0.8840853
   0.8840853   0.8840853   0.8840853   0.8840853   0.8840853   0.8840853
   0.8725411   0.8725411   0.8725411   0.8725411   0.8725411   0.8725411
   0.8725411   0.8725411   0.8725411   0.8725411   0.8725411   0.8725411
   0.8741439   0.8741439   0.8741439   0.8741439   0.8741439   0.8741439
   0.8741439   0.8741439   0.8741439   0.8741439   0.8741439   0.8741439
   0.8755926   0.8755926   0.8755926   0.8755926   0.8755926   0.8755926
   0.8755926   0.8755926   0.8755926   0.8755926   0.8755926   0.8755926
  18.7300765  18.7300765  18.7300765  18.7300765  18.7300765  18.7300765
   5.6670834   5.6670834   5.6670834   5.6670834   5.6670834   5.6670834
   5.6670834   5.6670834   5.6670834   5.6670834   5.6670834   5.6670834
   6.0616746   6.0616746   6.0616746   6.0616746   6.0616746   6.0616746
   6.0616746   6.0616746   6.0616746   6.0616746   6.0616746   6.0616746
   6.2807666   6.2807666   6.2807666   6.2807666   6.2807666   6.2807666
   6.2807666   6.2807666   6.2807666   6.2807666   6.2807666   6.2807666
   7.5898722   7.5898722   7.5898722   7.5898722   7.5898722   7.5898722
   7.5898722   7.5898722   7.5898722   7.5898722   7.5898722   7.5898722
   6.0528676   6.0528676   6.0528676   6.0528676   6.0528676   6.0528676
   6.0528676   6.0528676   6.0528676   6.0528676   6.0528676   6.0528676
   7.5918268   7.5918268   7.5918268   7.5918268   7.5918268   7.5918268
   7.5918268   7.5918268   7.5918268   7.5918268   7.5918268   7.5918268
 TTTTTTTTTTTTTTTTTTTTTTTTTTTTTT MOQGAD      TELAPSE      543.88 TCPU      241.79
 TTTTTTTTTTTTTTTTTTTTTTTTTTTTTT SHELLXN     TELAPSE      551.88 TCPU      243.66
 TTTTTTTTTTTTTTTTTTTTTTTTTTTTTT MONMO3      TELAPSE      553.81 TCPU      245.58
 NUMERICALLY INTEGRATED DENSITY    636.0000096249
 TTTTTTTTTTTTTTTTTTTTTTTTTTTTTT NUMDFT      TELAPSE      555.96 TCPU      247.74
 CYC  15 ETOT(AU) -4.543531965312E+03 DETOT  3.44E-08 tst  6.62E-13 PX  1.38E-06
 TTTTTTTTTTTTTTTTTTTTTTTTTTTTTT DIIS        TELAPSE      558.11 TCPU      249.88
 DIIS TEST: 0.92644E-09 AT SCF   CYCLE  15 - DIIS ACTIVE - HISTORY:    15 CYCLES
 TTTTTTTTTTTTTTTTTTTTTTTTTTTTTT FDIK        TELAPSE      564.85 TCPU      251.72
 INSULATING STATE
 TOP OF VALENCE BANDS -    BAND    318; K    3; EIG -1.9620327E-01 AU
 TOP OF VALENCE BANDS -    BAND    318; K    1; EIG -1.9654837E-01 AU
 BOTTOM OF VIRTUAL BANDS - BAND    319; K    2; EIG -5.8415111E-03 AU
 INDIRECT ENERGY BAND GAP:   5.1800 eV
 BOTTOM OF VIRTUAL BANDS - BAND    319; K    1; EIG -4.9463304E-03 AU
 TTTTTTTTTTTTTTTTTTTTTTTTTTTTTT PDIG        TELAPSE      565.13 TCPU      252.00
 CHARGE NORMALIZATION FACTOR   1.00000000
 TOTAL ATOMIC CHARGES:
   0.8845078   0.8845078   0.8845078   0.8845078   0.8845078   0.8845078
   0.8845078   0.8845078   0.8845078   0.8845078   0.8845078   0.8845078
   0.8840856   0.8840856   0.8840856   0.8840856   0.8840856   0.8840856
   0.8840856   0.8840856   0.8840856   0.8840856   0.8840856   0.8840856
   0.8725414   0.8725414   0.8725414   0.8725414   0.8725414   0.8725414
   0.8725414   0.8725414   0.8725414   0.8725414   0.8725414   0.8725414
   0.8741434   0.8741434   0.8741434   0.8741434   0.8741434   0.8741434
   0.8741434   0.8741434   0.8741434   0.8741434   0.8741434   0.8741434
   0.8755924   0.8755924   0.8755924   0.8755924   0.8755924   0.8755924
   0.8755924   0.8755924   0.8755924   0.8755924   0.8755924   0.8755924
  18.7300769  18.7300769  18.7300769  18.7300769  18.7300769  18.7300769
   5.6670828   5.6670828   5.6670828   5.6670828   5.6670828   5.6670828
   5.6670828   5.6670828   5.6670828   5.6670828   5.6670828   5.6670828
   6.0616756   6.0616756   6.0616756   6.0616756   6.0616756   6.0616756
   6.0616756   6.0616756   6.0616756   6.0616756   6.0616756   6.0616756
   6.2807674   6.2807674   6.2807674   6.2807674   6.2807674   6.2807674
   6.2807674   6.2807674   6.2807674   6.2807674   6.2807674   6.2807674
   7.5898720   7.5898720   7.5898720   7.5898720   7.5898720   7.5898720
   7.5898720   7.5898720   7.5898720   7.5898720   7.5898720   7.5898720
   6.0528660   6.0528660   6.0528660   6.0528660   6.0528660   6.0528660
   6.0528660   6.0528660   6.0528660   6.0528660   6.0528660   6.0528660
   7.5918271   7.5918271   7.5918271   7.5918271   7.5918271   7.5918271
   7.5918271   7.5918271   7.5918271   7.5918271   7.5918271   7.5918271
 TTTTTTTTTTTTTTTTTTTTTTTTTTTTTT MOQGAD      TELAPSE      565.14 TCPU      252.01
 TTTTTTTTTTTTTTTTTTTTTTTTTTTTTT SHELLXN     TELAPSE      577.47 TCPU      253.88
 TTTTTTTTTTTTTTTTTTTTTTTTTTTTTT MONMO3      TELAPSE      578.09 TCPU      254.50
 NUMERICALLY INTEGRATED DENSITY    636.0000096248
 TTTTTTTTTTTTTTTTTTTTTTTTTTTTTT NUMDFT      TELAPSE      580.26 TCPU      256.67
 CYC  16 ETOT(AU) -4.543531965314E+03 DETOT -1.57E-09 tst  3.22E-14 PX  2.52E-07
 TTTTTTTTTTTTTTTTTTTTTTTTTTTTTT DIIS        TELAPSE      584.20 TCPU      260.61
 DIIS TEST: 0.70724E-09 AT SCF   CYCLE  16 - DIIS ACTIVE - HISTORY:    16 CYCLES
 TTTTTTTTTTTTTTTTTTTTTTTTTTTTTT FDIK        TELAPSE      588.76 TCPU      261.02
 INSULATING STATE
 TOP OF VALENCE BANDS -    BAND    318; K    3; EIG -1.9620328E-01 AU
 TOP OF VALENCE BANDS -    BAND    318; K    1; EIG -1.9654837E-01 AU
 BOTTOM OF VIRTUAL BANDS - BAND    319; K    2; EIG -5.8415167E-03 AU
 INDIRECT ENERGY BAND GAP:   5.1800 eV
 BOTTOM OF VIRTUAL BANDS - BAND    319; K    1; EIG -4.9463362E-03 AU
 TTTTTTTTTTTTTTTTTTTTTTTTTTTTTT PDIG        TELAPSE      588.91 TCPU      261.17
 CHARGE NORMALIZATION FACTOR   1.00000000
 TOTAL ATOMIC CHARGES:
   0.8845079   0.8845079   0.8845079   0.8845079   0.8845079   0.8845079
   0.8845079   0.8845079   0.8845079   0.8845079   0.8845079   0.8845079
   0.8840856   0.8840856   0.8840856   0.8840856   0.8840856   0.8840856
   0.8840856   0.8840856   0.8840856   0.8840856   0.8840856   0.8840856
   0.8725414   0.8725414   0.8725414   0.8725414   0.8725414   0.8725414
   0.8725414   0.8725414   0.8725414   0.8725414   0.8725414   0.8725414
   0.8741434   0.8741434   0.8741434   0.8741434   0.8741434   0.8741434
   0.8741434   0.8741434   0.8741434   0.8741434   0.8741434   0.8741434
   0.8755924   0.8755924   0.8755924   0.8755924   0.8755924   0.8755924
   0.8755924   0.8755924   0.8755924   0.8755924   0.8755924   0.8755924
  18.7300771  18.7300771  18.7300771  18.7300771  18.7300771  18.7300771
   5.6670827   5.6670827   5.6670827   5.6670827   5.6670827   5.6670827
   5.6670827   5.6670827   5.6670827   5.6670827   5.6670827   5.6670827
   6.0616749   6.0616749   6.0616749   6.0616749   6.0616749   6.0616749
   6.0616749   6.0616749   6.0616749   6.0616749   6.0616749   6.0616749
   6.2807675   6.2807675   6.2807675   6.2807675   6.2807675   6.2807675
   6.2807675   6.2807675   6.2807675   6.2807675   6.2807675   6.2807675
   7.5898721   7.5898721   7.5898721   7.5898721   7.5898721   7.5898721
   7.5898721   7.5898721   7.5898721   7.5898721   7.5898721   7.5898721
   6.0528666   6.0528666   6.0528666   6.0528666   6.0528666   6.0528666
   6.0528666   6.0528666   6.0528666   6.0528666   6.0528666   6.0528666
   7.5918269   7.5918269   7.5918269   7.5918269   7.5918269   7.5918269
   7.5918269   7.5918269   7.5918269   7.5918269   7.5918269   7.5918269
 TTTTTTTTTTTTTTTTTTTTTTTTTTTTTT MOQGAD      TELAPSE      588.93 TCPU      261.19
 TTTTTTTTTTTTTTTTTTTTTTTTTTTTTT SHELLXN     TELAPSE      590.82 TCPU      263.08
 +++ ENERGIES IN A.U. +++
 ::: EXT EL-POLE                                  -5.5037405081360E+03
 ::: EXT EL-SPHEROPOLE                             4.3961950369149E+01
 ::: BIELET ZONE E-E                               9.3261114452094E+03
 ::: TOTAL E-E                                     3.8663328874425E+03
 ::: TOTAL E-N + N-E                              -1.2978828469113E+04
 ::: TOTAL N-N                                     1.0584606331676E+03
 ::: KINETIC ENERGY                                4.0871686751001E+03
 ::: PSEUDO TOTAL   ENERGY                        -3.9668662734024E+03
 ::: VIRIAL COEFFICIENT                            1.0149369108114E+00
 TTTTTTTTTTTTTTTTTTTTTTTTTTTTTT MONMO3      TELAPSE      591.18 TCPU      263.44
 NUMERICALLY INTEGRATED DENSITY    636.0000096248
 TTTTTTTTTTTTTTTTTTTTTTTTTTTTTT NUMDFT      TELAPSE      593.24 TCPU      265.50
 CYC  17 ETOT(AU) -4.543531965315E+03 DETOT -1.52E-09 tst  9.03E-15 PX  2.52E-07

 == SCF ENDED - CONVERGENCE ON ENERGY      E(AU) -4.5435319653153E+03 CYCLES  17


 ENERGY EXPRESSION=HARTREE+FOCK EXCH*0.00000+(M06-L      EXCH)*1.00000+M06-L      CORR


 TOTAL ENERGY(DFT)(AU)( 17) -4.5435319653153E+03 DE-1.5E-09 tester 9.0E-15
 TTTTTTTTTTTTTTTTTTTTTTTTTTTTTT EDFT        TELAPSE      593.24 TCPU      265.50

 *******************************************************************************
 *                             FORCE CALCULATION                               *
 *******************************************************************************

 TTTTTTTTTTTTTTTTTTTTTTTTTTTTTT NUMDFG      TELAPSE      612.08 TCPU      284.33
 INFORMATION **** EXCPOG **** EXCH. BIPO BUFFER LENGTH (WORDS) =           0
 WARNING **** GENPOG **** COULOMB BIPO BUFFER TOO SMALL - TO AVOID I/O SET BIPOSIZE =     6889800
 INFORMATION **** GENPOG **** BIPO BUFFER LENGTH (WORDS) =     4000000
 TTTTTTTTTTTTTTTTTTTTTTTTTTTTTT SHELXG      TELAPSE      634.29 TCPU      300.40


 D3 DISPERSION ENERGY (AU)       -4.1854652167638E-02
 TOTAL ENERGY + DISP (AU)        -4.5435738199675E+03

 CARTESIAN FORCES IN HARTREE/BOHR (ANALYTICAL)
   ATOM                     X                   Y                   Z
   1   1            -5.861412710442E-06 -3.923154777485E-06 -4.429164303543E-06
   2   1             5.861412713174E-06  3.923154776153E-06 -4.429164303543E-06
   3   1            -5.861412706244E-06  3.923154780150E-06  4.429164299102E-06
   4   1             5.861412712046E-06 -3.923154780150E-06  4.429164299213E-06
   5   1            -4.429164299768E-06 -5.861412712029E-06 -3.923154776153E-06
   6   1            -3.923154776597E-06 -4.429164298769E-06 -5.861412710176E-06
   7   1             4.429164299546E-06  5.861412711071E-06 -3.923154779706E-06
   8   1             3.923154777485E-06 -4.429164297215E-06  5.861412709168E-06
   9   1            -4.429164304431E-06  5.861412704479E-06  3.923154785035E-06
  10   1             3.923154775265E-06  4.429164299546E-06 -5.861412709999E-06
  11   1             4.429164299102E-06 -5.861412710294E-06  3.923154778818E-06
  12   1            -3.923154778818E-06  4.429164298547E-06  5.861412709212E-06
  13   1            -5.020147829105E-06  8.875541453346E-06  1.568528720908E-06
  14   1             5.020147825774E-06 -8.875541456010E-06  1.568528717300E-06
  15   1            -5.020147830326E-06 -8.875541455122E-06 -1.568528719020E-06
  16   1             5.020147829327E-06  8.875541460895E-06 -1.568528721962E-06
  17   1             1.568528722462E-06 -5.020147828882E-06  8.875541456455E-06
  18   1             8.875541456010E-06  1.568528718576E-06 -5.020147830992E-06
  19   1            -1.568528720741E-06  5.020147828438E-06  8.875541458675E-06
  20   1            -8.875541455122E-06  1.568528720186E-06  5.020147827217E-06
  21   1             1.568528719187E-06  5.020147823886E-06 -8.875541457787E-06
  22   1            -8.875541456899E-06 -1.568528717522E-06 -5.020147830326E-06
  23   1            -1.568528716411E-06 -5.020147837431E-06 -8.875541455122E-06
  24   1             8.875541461784E-06 -1.568528719575E-06  5.020147826995E-06
  25   1             1.685861573897E-06  4.053750198407E-06 -5.739232010304E-06
  26   1            -1.685861573897E-06 -4.053750200628E-06 -5.739232010749E-06
  27   1             1.685861573231E-06 -4.053750197519E-06  5.739232011637E-06
  28   1            -1.685861575229E-06  4.053750197519E-06  5.739232011859E-06
  29   1            -5.739232012081E-06  1.685861576117E-06  4.053750198851E-06
  30   1             4.053750197297E-06 -5.739232011637E-06  1.685861575007E-06
  31   1             5.739232011859E-06 -1.685861575673E-06  4.053750197741E-06
  32   1            -4.053750200184E-06 -5.739232010082E-06 -1.685861573453E-06
  33   1            -5.739232013191E-06 -1.685861573231E-06 -4.053750199295E-06
  34   1            -4.053750194632E-06  5.739232010749E-06  1.685861575007E-06
  35   1             5.739232012081E-06  1.685861572565E-06 -4.053750193522E-06
  36   1             4.053750195965E-06  5.739232012747E-06 -1.685861575007E-06
  37   1             1.503190886765E-06 -4.502495296155E-06 -4.773714888912E-06
  38   1            -1.503190880880E-06  4.502495295267E-06 -4.773714888245E-06
  39   1             1.503190886321E-06  4.502495296155E-06  4.773714886525E-06
  40   1            -1.503190886654E-06 -4.502495294822E-06  4.773714889744E-06
  41   1            -4.773714889272E-06  1.503190886432E-06 -4.502495294378E-06
  42   1            -4.502495297487E-06 -4.773714889161E-06  1.503190888430E-06
  43   1             4.773714889272E-06 -1.503190886654E-06 -4.502495293934E-06
  44   1             4.502495298375E-06 -4.773714890605E-06 -1.503190886099E-06
  45   1            -4.773714889716E-06 -1.503190885432E-06  4.502495294378E-06
  46   1             4.502495296599E-06  4.773714888051E-06  1.503190882546E-06
  47   1             4.773714887496E-06  1.503190880547E-06  4.502495296599E-06
  48   1            -4.502495295711E-06  4.773714888079E-06 -1.503190881325E-06
  49   1             3.776194016258E-06 -1.156070770669E-06  3.438965275548E-06
  50   1            -3.776194015481E-06  1.156070769781E-06  3.438965276659E-06
  51   1             3.776194016814E-06  1.156070772890E-06 -3.438965274327E-06
  52   1            -3.776194017424E-06 -1.156070772002E-06 -3.438965274993E-06
  53   1             3.438965276326E-06  3.776194015259E-06 -1.156070775554E-06
  54   1            -1.156070774666E-06  3.438965277547E-06  3.776194018312E-06
  55   1            -3.438965276770E-06 -3.776194016758E-06 -1.156070773778E-06
  56   1             1.156070770225E-06  3.438965275215E-06 -3.776194016925E-06
  57   1             3.438965278213E-06 -3.776194016536E-06  1.156070770225E-06
  58   1             1.156070775110E-06 -3.438965274549E-06  3.776194013427E-06
  59   1            -3.438965271108E-06  3.776194015759E-06  1.156070772002E-06
  60   1            -1.156070773778E-06 -3.438965274105E-06 -3.776194018978E-06
  61 230            -2.753353101070E-14 -7.993605777301E-15  1.505996693063E-05
  62 230            -4.212949433757E-14  2.567390744446E-14 -1.505996692153E-05
  63 230             1.505996694284E-05 -3.164598213109E-14  3.252953462152E-14
  64 230            -3.612735111069E-14  1.505996699480E-05  3.735900477864E-14
  65 230            -1.505996695950E-05  4.061681546652E-14  2.960594732334E-16
  66 230            -2.059463710680E-14 -1.505996692286E-05 -5.107025913276E-15
  67   6             2.038750575321E-05  1.296165144193E-05 -1.750516526666E-05
  68   6            -2.038750584869E-05 -1.296165143039E-05 -1.750516524446E-05
  69   6             2.038750579145E-05 -1.296165145881E-05  1.750516530957E-05
  70   6            -2.038750585810E-05  1.296165144193E-05  1.750516531918E-05
  71   6            -1.750516533244E-05  2.038750586229E-05  1.296165144460E-05
  72   6             1.296165145526E-05 -1.750516527160E-05  2.038750582606E-05
  73   6             1.750516527221E-05 -2.038750579809E-05  1.296165146591E-05
  74   6            -1.296165144105E-05 -1.750516528487E-05 -2.038750581224E-05
  75   6            -1.750516532584E-05 -2.038750580260E-05 -1.296165144105E-05
  76   6            -1.296165146325E-05  1.750516529359E-05  2.038750580771E-05
  77   6             1.750516527327E-05  2.038750582277E-05 -1.296165144726E-05
  78   6             1.296165147124E-05  1.750516527743E-05 -2.038750581176E-05
  79   6            -7.692986586871E-06  7.731844878123E-06  3.806136483764E-05
  80   6             7.692986611074E-06 -7.731844881675E-06  3.806136481366E-05
  81   6            -7.692986590646E-06 -7.731844888781E-06 -3.806136480478E-05
  82   6             7.692986601082E-06  7.731844871017E-06 -3.806136483853E-05
  83   6             3.806136482165E-05 -7.692986596197E-06  7.731844871017E-06
  84   6             7.731844879899E-06  3.806136482609E-05 -7.692986573549E-06
  85   6            -3.806136481277E-05  7.692986601970E-06  7.731844853254E-06
  86   6            -7.731844890557E-06  3.806136482520E-05  7.692986585317E-06
  87   6             3.806136483231E-05  7.692986576657E-06 -7.731844874570E-06
  88   6            -7.731844892334E-06 -3.806136483409E-05 -7.692986585317E-06
  89   6            -3.806136482787E-05 -7.692986587760E-06 -7.731844892334E-06
  90   6             7.731844874570E-06 -3.806136481987E-05  7.692986585539E-06
  91   6            -5.255108284752E-06  9.860610290957E-06 -3.239730674176E-06
  92   6             5.255108279201E-06 -9.860610282075E-06 -3.239730677285E-06
  93   6            -5.255108301183E-06 -9.860610273194E-06  3.239730682392E-06
  94   6             5.255108272095E-06  9.860610298063E-06  3.239730684390E-06
  95   6            -3.239730688165E-06 -5.255108272095E-06  9.860610278523E-06
  96   6             9.860610283852E-06 -3.239730685722E-06 -5.255108283198E-06
  97   6             3.239730687055E-06  5.255108280977E-06  9.860610282075E-06
  98   6            -9.860610285628E-06 -3.239730667293E-06  5.255108281421E-06
  99   6            -3.239730674620E-06  5.255108280533E-06 -9.860610285628E-06
 100   6            -9.860610271417E-06  3.239730685500E-06 -5.255108289637E-06
 101   6             3.239730676396E-06 -5.255108290303E-06 -9.860610267864E-06
 102   6             9.860610267864E-06  3.239730684390E-06  5.255108283864E-06
 103   7            -1.149624015073E-05  7.127758903991E-06  1.338919793503E-05
 104   7             1.149624018948E-05 -7.127758927084E-06  1.338919797322E-05
 105   7            -1.149624012886E-05 -7.127758935077E-06 -1.338919794880E-05
 106   7             1.149624020436E-05  7.127758965275E-06 -1.338919801075E-05
 107   7             1.338919798877E-05 -1.149624017283E-05  7.127758961722E-06
 108   7             7.127758930636E-06  1.338919795679E-05 -1.149624017061E-05
 109   7            -1.338919795701E-05  1.149624012475E-05  7.127758927084E-06
 110   7            -7.127758916425E-06  1.338919799188E-05  1.149624018226E-05
 111   7             1.338919798566E-05  1.149624016117E-05 -7.127758901326E-06
 112   7            -7.127758937742E-06 -1.338919796323E-05 -1.149624019436E-05
 113   7            -1.338919794103E-05 -1.149624017527E-05 -7.127758937742E-06
 114   7             7.127758908432E-06 -1.338919799099E-05  1.149624018582E-05
 115   6             9.513100555303E-06  8.738519909457E-06 -8.007440497337E-06
 116   6            -9.513100551750E-06 -8.738519886364E-06 -8.007440505775E-06
 117   6             9.513100557079E-06 -8.738519879259E-06  8.007440493341E-06
 118   6            -9.513100510006E-06  8.738519898799E-06  8.007440495561E-06
 119   6            -8.007440492896E-06  9.513100525105E-06  8.738519888141E-06
 120   6             8.738519895246E-06 -8.007440490232E-06  9.513100525993E-06
 121   6             8.007440483127E-06 -9.513100534875E-06  8.738519911233E-06
 122   6            -8.738519900575E-06 -8.007440493341E-06 -9.513100553526E-06
 123   6            -8.007440502666E-06 -9.513100530434E-06 -8.738519888141E-06
 124   6            -8.738519893470E-06  8.007440505331E-06  9.513100560632E-06
 125   6             8.007440490676E-06  9.513100560632E-06 -8.738519897022E-06
 126   6             8.738519891693E-06  8.007440482682E-06 -9.513100533987E-06
 127   7             2.358538533365E-06 -2.397091048723E-05  8.050522152026E-06
 128   7            -2.358538464531E-06  2.397091046280E-05  8.050522129377E-06
 129   7             2.358538458314E-06  2.397091048056E-05 -8.050522211978E-06
 130   7            -2.358538420122E-06 -2.397091050144E-05 -8.050522217307E-06
 131   7             8.050522215086E-06  2.358538436553E-06 -2.397091051964E-05
 132   7            -2.397091048056E-05  8.050522176450E-06  2.358538463643E-06
 133   7            -8.050522133374E-06 -2.358538488512E-06 -2.397091049611E-05
 134   7             2.397091047701E-05  8.050522140035E-06 -2.358538485847E-06
 135   7             8.050522159131E-06 -2.358538478742E-06  2.397091048856E-05
 136   7             2.397091048012E-05 -8.050522161351E-06  2.358538477854E-06
 137   7            -8.050522126268E-06  2.358538436997E-06  2.397091044903E-05
 138   7            -2.397091049433E-05 -8.050522199987E-06 -2.358538438774E-06

 RESULTANT FORCE    -4.204969705768E-15  1.328681630865E-14  1.997818685658E-15

 ATOMIC PART

 SYMMETRY ALLOWED FORCES (ANALYTICAL) (DIRECTION, FORCE)

    1 -4.9818127E-06    2 -1.5268679E-05    3 -2.3967198E-05    4  3.0928436E-05
    5 -1.5215003E-05    6  9.4437471E-06    7 -6.7426868E-06    8 -1.9581700E-05
    9  1.4059120E-05   10 -2.1558802E-05   11 -5.0087818E-06   12 -7.3467654E-06
   13 -2.9865990E-06   14  1.6702138E-05   15  6.4179650E-06   16  3.6889235E-05
   17 -4.9862039E-05   18 -3.9010340E-05   19  8.1688419E-05   20  1.0697239E-04
   21  8.5839791E-05   22  9.5182980E-08   23  2.3751976E-05   24 -3.0540196E-05
   25  1.1281130E-05   26  6.4026394E-05   27  1.1532059E-05   28 -1.0700550E-05
   29 -1.7564042E-05   30 -2.1553039E-05   31  4.4707157E-05   32 -3.6557854E-05
   33  6.0005779E-05   34 -5.2939284E-05

 CELL PART

 GRADIENT WITH RESPECT TO THE CELL PARAMETER IN HARTREE/BOHR
ORDER: -D/DA1X, -D/DA1Y, -D/DA1Z
       -D/DA2X, -D/DA2Y, -D/DA2Z
       -D/DA3X, -D/DA3Y, -D/DA3Z
  0.393706416706E-13  0.371783667301E-04  0.371783667532E-04
  0.371783667497E-04  0.438741237617E-13  0.371783666502E-04
  0.371783667426E-04  0.371783666395E-04  0.401951225269E-13

STRESS TENSOR, IN HARTREE/BOHR^3:
ORDER: 11 12 13
       21 22 23
       31 32 33
 -0.731024740567E-07 -0.317209592307E-16 -0.456921060899E-16
  0.459320000344E-16 -0.731024739317E-07 -0.132200092341E-15
  0.617736922330E-16 -0.140807903804E-15 -0.731024739685E-07

PRESSURE FROM THE STRESS TENSOR,
IN HARTREE/BOHR^3:  0.73102E-07
PRESSURE IN GIGAPASCAL:  0.2151E-02
CONVERSION FACTOR: 1 HARTREE/BOHR^3= 29421 GIGAPASCAL
WHEN USING VALUES FOR BOHR RADIUS AND HARTREE
FROM IUPAC WEBSITE, APRIL 2009
ENTHALPY: -4.5435726342413E+03

 SYMMETRY ALLOWED FORCES (ANALYTICAL) (DIRECTION, FORCE)

    1  2.0537380E-03
 TTTTTTTTTTTTTTTTTTTTTTTTTTTTTT TOTGRA_C    TELAPSE      651.71 TCPU      317.83
 TTTTTTTTTTTTTTTTTTTTTTTTTTTTTT SMAT        TELAPSE      756.92 TCPU      370.92
 TTTTTTTTTTTTTTTTTTTTTTTTTTTTTT POLAR2      TELAPSE      757.40 TCPU      371.40

 CELL FORCES OF CENTRAL POINT

 |  3.93706E-14  3.71784E-05  3.71784E-05 |
 |  3.71784E-05  4.38741E-14  3.71784E-05 |
 |  3.71784E-05  3.71784E-05  4.01951E-14 |

 ENERGY OF CENTRAL POINT:   -0.4543573820E+04


 VOLUME OF THE CELL: **********

 DENSITY OF THE CRYSTAL =          0.9369 g/cm^3

 STRAIN MATRIX   4 :

  | 0 0 0 |
  | 0 0 1 |
  | 0 1 0 |
  
 *******************************************************************************
 LATTICE PARAMETERS (ANGSTROMS AND DEGREES) - BOHR = 0.5291772083 ANGSTROM
 PRIMITIVE CELL - CENTRING CODE 6/0 VOLUME=  2403.564261 - DENSITY  0.937 g/cm^3
         A              B              C           ALPHA      BETA       GAMMA 
    14.61591054    14.61591054    14.61591054   109.471221 109.471221 109.471221
 *******************************************************************************
 ATOMS IN THE ASYMMETRIC UNIT   12 - ATOMS IN THE UNIT CELL:  138
     ATOM                 X/A                 Y/B                 Z/C    
 *******************************************************************************
      1 T   1 H    -1.266804130991E-01  3.203107417936E-01 -2.359471880539E-01
      2 F   1 H    -4.437420701524E-01  1.092667749548E-01  2.359471880539E-01
      3 F   1 H     1.266804130991E-01 -1.092667749548E-01  4.469911548927E-01
      4 F   1 H     4.437420701524E-01 -3.203107417936E-01 -4.469911548927E-01
      5 F   1 H    -2.359471880539E-01 -1.266804130991E-01  3.203107417936E-01
      6 F   1 H     3.203107417936E-01 -2.359471880539E-01 -1.266804130991E-01
      7 F   1 H    -4.469911548927E-01  4.437420701524E-01 -3.203107417936E-01
      8 F   1 H     1.092667749548E-01  2.359471880539E-01 -4.437420701524E-01
      9 F   1 H     2.359471880539E-01 -4.437420701524E-01  1.092667749548E-01
     10 F   1 H    -1.092667749548E-01  4.469911548927E-01  1.266804130991E-01
     11 F   1 H     4.469911548927E-01  1.266804130991E-01 -1.092667749548E-01
     12 F   1 H    -3.203107417936E-01 -4.469911548927E-01  4.437420701524E-01
     13 T   1 H    -2.343380381686E-01  3.387188410792E-01 -1.125121733163E-01
     14 F   1 H     4.512310143955E-01 -1.218258648524E-01  1.125121733163E-01
     15 F   1 H     2.343380381686E-01  1.218258648524E-01 -4.269431207521E-01
     16 F   1 H    -4.512310143955E-01 -3.387188410792E-01  4.269431207521E-01
     17 F   1 H    -1.125121733163E-01 -2.343380381686E-01  3.387188410792E-01
     18 F   1 H     3.387188410792E-01 -1.125121733163E-01 -2.343380381686E-01
     19 F   1 H     4.269431207521E-01 -4.512310143955E-01 -3.387188410792E-01
     20 F   1 H    -1.218258648524E-01  1.125121733163E-01  4.512310143955E-01
     21 F   1 H     1.125121733163E-01  4.512310143955E-01 -1.218258648524E-01
     22 F   1 H     1.218258648524E-01 -4.269431207521E-01  2.343380381686E-01
     23 F   1 H    -4.269431207521E-01  2.343380381686E-01  1.218258648524E-01
     24 F   1 H    -3.387188410792E-01  4.269431207521E-01 -4.512310143955E-01
     25 T   1 H     4.602523724437E-01  1.068725630985E-01  4.840400689590E-01
     26 F   1 H    -3.771675058605E-01 -2.378769651534E-02 -4.840400689590E-01
     27 F   1 H    -4.602523724437E-01  2.378769651534E-02 -3.533798093452E-01
     28 F   1 H     3.771675058605E-01 -1.068725630985E-01  3.533798093452E-01
     29 F   1 H     4.840400689590E-01  4.602523724437E-01  1.068725630985E-01
     30 F   1 H     1.068725630985E-01  4.840400689590E-01  4.602523724437E-01
     31 F   1 H     3.533798093452E-01  3.771675058605E-01 -1.068725630985E-01
     32 F   1 H    -2.378769651534E-02 -4.840400689590E-01 -3.771675058605E-01
     33 F   1 H    -4.840400689590E-01 -3.771675058605E-01 -2.378769651534E-02
     34 F   1 H     2.378769651534E-02 -3.533798093452E-01 -4.602523724437E-01
     35 F   1 H    -3.533798093452E-01 -4.602523724437E-01  2.378769651534E-02
     36 F   1 H    -1.068725630985E-01  3.533798093452E-01  3.771675058605E-01
     37 T   1 H     4.554614598691E-01  2.310982025209E-01 -4.608948728410E-01
     38 F   1 H    -3.080069246380E-01 -8.364366728984E-02  4.608948728410E-01
     39 F   1 H    -4.554614598691E-01  8.364366728984E-02 -2.243632573482E-01
     40 F   1 H     3.080069246380E-01 -2.310982025209E-01  2.243632573482E-01
     41 F   1 H    -4.608948728410E-01  4.554614598691E-01  2.310982025209E-01
     42 F   1 H     2.310982025209E-01 -4.608948728410E-01  4.554614598691E-01
     43 F   1 H     2.243632573482E-01  3.080069246380E-01 -2.310982025209E-01
     44 F   1 H    -8.364366728984E-02  4.608948728410E-01 -3.080069246380E-01
     45 F   1 H     4.608948728410E-01 -3.080069246380E-01 -8.364366728984E-02
     46 F   1 H     8.364366728984E-02 -2.243632573482E-01 -4.554614598691E-01
     47 F   1 H    -2.243632573482E-01 -4.554614598691E-01  8.364366728984E-02
     48 F   1 H    -2.310982025209E-01  2.243632573482E-01  3.080069246380E-01
     49 T   1 H    -4.759383878149E-01  2.153328330715E-01  4.599843226057E-01
     50 F   1 H    -2.446514895342E-01  6.407728957940E-02 -4.599843226057E-01
     51 F   1 H     4.759383878149E-01 -6.407728957940E-02 -3.087287791136E-01
     52 F   1 H     2.446514895342E-01 -2.153328330715E-01  3.087287791136E-01
     53 F   1 H     4.599843226057E-01 -4.759383878149E-01  2.153328330715E-01
     54 F   1 H     2.153328330715E-01  4.599843226057E-01 -4.759383878149E-01
     55 F   1 H     3.087287791136E-01  2.446514895342E-01 -2.153328330715E-01
     56 F   1 H     6.407728957940E-02 -4.599843226057E-01 -2.446514895342E-01
     57 F   1 H    -4.599843226057E-01 -2.446514895342E-01  6.407728957940E-02
     58 F   1 H    -6.407728957940E-02 -3.087287791136E-01  4.759383878149E-01
     59 F   1 H    -3.087287791136E-01  4.759383878149E-01 -6.407728957940E-02
     60 F   1 H    -2.153328330715E-01  3.087287791136E-01  2.446514895342E-01
     61 T 230 ZN   -2.607592778084E-01  2.392407221916E-01 -5.000000000000E-01
     62 F 230 ZN    2.607592778084E-01 -2.392407221916E-01 -5.000000000000E-01
     63 F 230 ZN   -5.000000000000E-01 -2.607592778084E-01  2.392407221916E-01
     64 F 230 ZN    2.392407221916E-01 -5.000000000000E-01 -2.607592778084E-01
     65 F 230 ZN   -5.000000000000E-01  2.607592778084E-01 -2.392407221916E-01
     66 F 230 ZN   -2.392407221916E-01 -5.000000000000E-01  2.607592778084E-01
     67 T   6 C    -3.844213193344E-01  2.474936880565E-01 -3.734395248144E-01
     68 F   6 C    -3.790667871292E-01 -1.098179452006E-02  3.734395248144E-01
     69 F   6 C     3.844213193344E-01  1.098179452006E-02 -3.680849926091E-01
     70 F   6 C     3.790667871292E-01 -2.474936880565E-01  3.680849926091E-01
     71 F   6 C    -3.734395248144E-01 -3.844213193344E-01  2.474936880565E-01
     72 F   6 C     2.474936880565E-01 -3.734395248144E-01 -3.844213193344E-01
     73 F   6 C     3.680849926091E-01  3.790667871292E-01 -2.474936880565E-01
     74 F   6 C    -1.098179452006E-02  3.734395248144E-01 -3.790667871292E-01
     75 F   6 C     3.734395248144E-01 -3.790667871292E-01 -1.098179452006E-02
     76 F   6 C     1.098179452006E-02 -3.680849926091E-01  3.844213193344E-01
     77 F   6 C    -3.680849926091E-01  3.844213193344E-01  1.098179452006E-02
     78 F   6 C    -2.474936880565E-01  3.680849926091E-01  3.790667871292E-01
     79 T   6 C    -2.120593213373E-01  3.018311671885E-01 -2.615021557498E-01
     80 F   6 C    -4.366666770617E-01  4.944283441251E-02  2.615021557498E-01
     81 F   6 C     2.120593213373E-01 -4.944283441251E-02 -4.861095114742E-01
     82 F   6 C     4.366666770617E-01 -3.018311671885E-01  4.861095114742E-01
     83 F   6 C    -2.615021557498E-01 -2.120593213373E-01  3.018311671885E-01
     84 F   6 C     3.018311671885E-01 -2.615021557498E-01 -2.120593213373E-01
     85 F   6 C     4.861095114742E-01  4.366666770616E-01 -3.018311671885E-01
     86 F   6 C     4.944283441251E-02  2.615021557498E-01 -4.366666770616E-01
     87 F   6 C     2.615021557498E-01 -4.366666770616E-01  4.944283441251E-02
     88 F   6 C    -4.944283441251E-02 -4.861095114742E-01  2.120593213373E-01
     89 F   6 C    -4.861095114742E-01  2.120593213373E-01 -4.944283441251E-02
     90 F   6 C    -3.018311671885E-01  4.861095114742E-01  4.366666770616E-01
     91 T   6 C    -4.912842808967E-01  1.981709388018E-01 -4.776475088643E-01
     92 F   6 C    -3.241815523339E-01 -1.363677203243E-02  4.776475088643E-01
     93 F   6 C     4.912842808967E-01  1.363677203243E-02 -3.105447803015E-01
     94 F   6 C     3.241815523339E-01 -1.981709388018E-01  3.105447803015E-01
     95 F   6 C    -4.776475088643E-01 -4.912842808967E-01  1.981709388018E-01
     96 F   6 C     1.981709388018E-01 -4.776475088643E-01 -4.912842808967E-01
     97 F   6 C     3.105447803015E-01  3.241815523339E-01 -1.981709388018E-01
     98 F   6 C    -1.363677203243E-02  4.776475088643E-01 -3.241815523339E-01
     99 F   6 C     4.776475088643E-01 -3.241815523339E-01 -1.363677203243E-02
    100 F   6 C     1.363677203243E-02 -3.105447803015E-01  4.912842808967E-01
    101 F   6 C    -3.105447803015E-01  4.912842808967E-01  1.363677203243E-02
    102 F   6 C    -1.981709388018E-01  3.105447803015E-01  3.241815523339E-01
    103 T   7 N    -2.877322745158E-01  2.620537569632E-01 -3.709594207827E-01
    104 F   7 N    -3.669868222541E-01  8.322714626699E-02  3.709594207827E-01
    105 F   7 N     2.877322745158E-01 -8.322714626699E-02 -4.502139685211E-01
    106 F   7 N     3.669868222541E-01 -2.620537569632E-01  4.502139685211E-01
    107 F   7 N    -3.709594207827E-01 -2.877322745158E-01  2.620537569632E-01
    108 F   7 N     2.620537569632E-01 -3.709594207827E-01 -2.877322745158E-01
    109 F   7 N     4.502139685211E-01  3.669868222541E-01 -2.620537569632E-01
    110 F   7 N     8.322714626699E-02  3.709594207827E-01 -3.669868222541E-01
    111 F   7 N     3.709594207827E-01 -3.669868222541E-01  8.322714626699E-02
    112 F   7 N    -8.322714626699E-02 -4.502139685211E-01  2.877322745158E-01
    113 F   7 N    -4.502139685211E-01  2.877322745158E-01 -8.322714626699E-02
    114 F   7 N    -2.620537569632E-01  4.502139685211E-01  3.669868222541E-01
    115 T   6 C    -2.653075421074E-01  3.109197795637E-01 -2.005772541763E-01
    116 F   6 C    -4.885029662600E-01 -6.473028793107E-02  2.005772541763E-01
    117 F   6 C     2.653075421074E-01  6.473028793107E-02 -4.237726783289E-01
    118 F   6 C     4.885029662600E-01 -3.109197795637E-01  4.237726783289E-01
    119 F   6 C    -2.005772541763E-01 -2.653075421074E-01  3.109197795637E-01
    120 F   6 C     3.109197795637E-01 -2.005772541763E-01 -2.653075421074E-01
    121 F   6 C     4.237726783289E-01  4.885029662600E-01 -3.109197795637E-01
    122 F   6 C    -6.473028793107E-02  2.005772541763E-01 -4.885029662600E-01
    123 F   6 C     2.005772541763E-01 -4.885029662600E-01 -6.473028793107E-02
    124 F   6 C     6.473028793107E-02 -4.237726783289E-01  2.653075421074E-01
    125 F   6 C    -4.237726783289E-01  2.653075421074E-01  6.473028793107E-02
    126 F   6 C    -3.109197795637E-01  4.237726783289E-01  4.885029662600E-01
    127 T   7 N    -3.743580855069E-01  2.769348147560E-01 -2.716579920005E-01
    128 F   7 N    -4.514071932435E-01 -1.027000935063E-01  2.716579920005E-01
    129 F   7 N     3.743580855069E-01  1.027000935063E-01 -3.487070997371E-01
    130 F   7 N     4.514071932435E-01 -2.769348147560E-01  3.487070997371E-01
    131 F   7 N    -2.716579920005E-01 -3.743580855069E-01  2.769348147560E-01
    132 F   7 N     2.769348147560E-01 -2.716579920005E-01 -3.743580855069E-01
    133 F   7 N     3.487070997371E-01  4.514071932435E-01 -2.769348147560E-01
    134 F   7 N    -1.027000935063E-01  2.716579920005E-01 -4.514071932435E-01
    135 F   7 N     2.716579920005E-01 -4.514071932435E-01 -1.027000935063E-01
    136 F   7 N     1.027000935063E-01 -3.487070997371E-01  3.743580855069E-01
    137 F   7 N    -3.487070997371E-01  3.743580855069E-01  1.027000935063E-01
    138 F   7 N    -2.769348147560E-01  3.487070997371E-01  4.514071932435E-01

 TRANSFORMATION MATRIX PRIMITIVE-CRYSTALLOGRAPHIC CELL
  0.0000  1.0000  1.0000  1.0000  0.0000  1.0000  1.0000  1.0000  0.0000

 *******************************************************************************
 CRYSTALLOGRAPHIC CELL (VOLUME=       4807.12852173)
         A              B              C           ALPHA      BETA       GAMMA 
    16.87699977    16.87699977    16.87699977    90.000000  90.000000  90.000000

 COORDINATES IN THE CRYSTALLOGRAPHIC CELL
     ATOM                 X/A                 Y/B                 Z/C    
 *******************************************************************************
      1 T   1 H     1.055219834194E-01 -3.414691714733E-01  2.147887583742E-01
      2 F   1 H    -1.055219834194E-01  3.414691714733E-01  2.147887583742E-01
      3 F   1 H     1.055219834194E-01  3.414691714733E-01 -2.147887583742E-01
      4 F   1 H    -1.055219834194E-01 -3.414691714733E-01 -2.147887583742E-01
      5 F   1 H     2.147887583742E-01  1.055219834194E-01 -3.414691714733E-01
      6 F   1 H    -3.414691714733E-01  2.147887583742E-01  1.055219834194E-01
      7 F   1 H    -2.147887583742E-01 -1.055219834194E-01 -3.414691714733E-01
      8 F   1 H     3.414691714733E-01  2.147887583742E-01 -1.055219834194E-01
      9 F   1 H     2.147887583742E-01 -1.055219834194E-01  3.414691714733E-01
     10 F   1 H     3.414691714733E-01 -2.147887583742E-01  1.055219834194E-01
     11 F   1 H    -2.147887583742E-01  1.055219834194E-01  3.414691714733E-01
     12 F   1 H    -3.414691714733E-01 -2.147887583742E-01 -1.055219834194E-01
     13 T   1 H     2.302723529658E-01 -3.427845262821E-01  1.084464881134E-01
     14 F   1 H    -2.302723529658E-01  3.427845262821E-01  1.084464881134E-01
     15 F   1 H     2.302723529658E-01  3.427845262821E-01 -1.084464881134E-01
     16 F   1 H    -2.302723529658E-01 -3.427845262821E-01 -1.084464881134E-01
     17 F   1 H     1.084464881134E-01  2.302723529658E-01 -3.427845262821E-01
     18 F   1 H    -3.427845262821E-01  1.084464881134E-01  2.302723529658E-01
     19 F   1 H    -1.084464881134E-01 -2.302723529658E-01 -3.427845262821E-01
     20 F   1 H     3.427845262821E-01  1.084464881134E-01 -2.302723529658E-01
     21 F   1 H     1.084464881134E-01 -2.302723529658E-01  3.427845262821E-01
     22 F   1 H     3.427845262821E-01 -1.084464881134E-01  2.302723529658E-01
     23 F   1 H    -1.084464881134E-01  2.302723529658E-01  3.427845262821E-01
     24 F   1 H    -3.427845262821E-01 -1.084464881134E-01 -2.302723529658E-01
     25 T   1 H     6.533012980693E-02  4.187099391521E-01  4.154243329159E-02
     26 F   1 H    -6.533012980693E-02 -4.187099391521E-01  4.154243329159E-02
     27 F   1 H     6.533012980693E-02 -4.187099391521E-01 -4.154243329159E-02
     28 F   1 H    -6.533012980693E-02  4.187099391521E-01 -4.154243329159E-02
     29 F   1 H     4.154243329159E-02  6.533012980693E-02  4.187099391521E-01
     30 F   1 H     4.187099391521E-01  4.154243329159E-02  6.533012980693E-02
     31 F   1 H    -4.154243329159E-02 -6.533012980693E-02  4.187099391521E-01
     32 F   1 H    -4.187099391521E-01  4.154243329159E-02 -6.533012980693E-02
     33 F   1 H     4.154243329159E-02 -6.533012980693E-02 -4.187099391521E-01
     34 F   1 H    -4.187099391521E-01 -4.154243329159E-02  6.533012980693E-02
     35 F   1 H    -4.154243329159E-02  6.533012980693E-02 -4.187099391521E-01
     36 F   1 H     4.187099391521E-01 -4.154243329159E-02 -6.533012980693E-02
     37 T   1 H     1.573709349054E-01  3.817341922536E-01  7.372726761554E-02
     38 F   1 H    -1.573709349054E-01 -3.817341922536E-01  7.372726761554E-02
     39 F   1 H     1.573709349054E-01 -3.817341922536E-01 -7.372726761554E-02
     40 F   1 H    -1.573709349054E-01  3.817341922536E-01 -7.372726761554E-02
     41 F   1 H     7.372726761554E-02  1.573709349054E-01  3.817341922536E-01
     42 F   1 H     3.817341922536E-01  7.372726761554E-02  1.573709349054E-01
     43 F   1 H    -7.372726761554E-02 -1.573709349054E-01  3.817341922536E-01
     44 F   1 H    -3.817341922536E-01  7.372726761554E-02 -1.573709349054E-01
     45 F   1 H     7.372726761554E-02 -1.573709349054E-01 -3.817341922536E-01
     46 F   1 H    -3.817341922536E-01 -7.372726761554E-02  1.573709349054E-01
     47 F   1 H    -7.372726761554E-02  1.573709349054E-01 -3.817341922536E-01
     48 F   1 H     3.817341922536E-01 -7.372726761554E-02 -1.573709349054E-01
     49 T   1 H     7.562777174606E-02  3.843565508597E-01  1.397050613255E-01
     50 F   1 H    -7.562777174606E-02 -3.843565508597E-01  1.397050613255E-01
     51 F   1 H     7.562777174606E-02 -3.843565508597E-01 -1.397050613255E-01
     52 F   1 H    -7.562777174606E-02  3.843565508597E-01 -1.397050613255E-01
     53 F   1 H     1.397050613255E-01  7.562777174606E-02  3.843565508597E-01
     54 F   1 H     3.843565508597E-01  1.397050613255E-01  7.562777174606E-02
     55 F   1 H    -1.397050613255E-01 -7.562777174606E-02  3.843565508597E-01
     56 F   1 H    -3.843565508597E-01  1.397050613255E-01 -7.562777174606E-02
     57 F   1 H     1.397050613255E-01 -7.562777174606E-02 -3.843565508597E-01
     58 F   1 H    -3.843565508597E-01 -1.397050613255E-01  7.562777174606E-02
     59 F   1 H    -1.397050613255E-01  7.562777174606E-02 -3.843565508597E-01
     60 F   1 H     3.843565508597E-01 -1.397050613255E-01 -7.562777174606E-02
     61 T 230 ZN   -5.000000000000E-01 -8.354632630384E-17 -2.607592778084E-01
     62 F 230 ZN   -5.000000000000E-01 -1.113951017385E-16  2.607592778084E-01
     63 F 230 ZN   -2.607592778084E-01 -5.000000000000E-01 -8.354632630384E-17
     64 F 230 ZN   -8.354632630384E-17 -2.607592778084E-01 -5.000000000000E-01
     65 F 230 ZN    2.607592778084E-01 -5.000000000000E-01 -1.670926526077E-16
     66 F 230 ZN   -1.113951017385E-16  2.607592778084E-01 -5.000000000000E-01
     67 T   6 C     1.292377412883E-01  4.973227338974E-01  1.182559467682E-01
     68 F   6 C    -1.292377412883E-01 -4.973227338974E-01  1.182559467682E-01
     69 F   6 C     1.292377412883E-01 -4.973227338974E-01 -1.182559467682E-01
     70 F   6 C    -1.292377412883E-01  4.973227338974E-01 -1.182559467682E-01
     71 F   6 C     1.182559467682E-01  1.292377412883E-01  4.973227338974E-01
     72 F   6 C     4.973227338974E-01  1.182559467682E-01  1.292377412883E-01
     73 F   6 C    -1.182559467682E-01 -1.292377412883E-01  4.973227338974E-01
     74 F   6 C    -4.973227338974E-01  1.182559467682E-01 -1.292377412883E-01
     75 F   6 C     1.182559467682E-01 -1.292377412883E-01 -4.973227338974E-01
     76 F   6 C    -4.973227338974E-01 -1.182559467682E-01  1.292377412883E-01
     77 F   6 C    -1.182559467682E-01  1.292377412883E-01 -4.973227338974E-01
     78 F   6 C     4.973227338974E-01 -1.182559467682E-01 -1.292377412883E-01
     79 T   6 C     1.261941663880E-01 -3.876963221378E-01  1.756370008005E-01
     80 F   6 C    -1.261941663880E-01  3.876963221378E-01  1.756370008005E-01
     81 F   6 C     1.261941663880E-01  3.876963221378E-01 -1.756370008005E-01
     82 F   6 C    -1.261941663880E-01 -3.876963221378E-01 -1.756370008005E-01
     83 F   6 C     1.756370008005E-01  1.261941663880E-01 -3.876963221378E-01
     84 F   6 C    -3.876963221378E-01  1.756370008005E-01  1.261941663880E-01
     85 F   6 C    -1.756370008005E-01 -1.261941663880E-01 -3.876963221378E-01
     86 F   6 C     3.876963221378E-01  1.756370008005E-01 -1.261941663880E-01
     87 F   6 C     1.756370008005E-01 -1.261941663880E-01  3.876963221378E-01
     88 F   6 C     3.876963221378E-01 -1.756370008005E-01  1.261941663880E-01
     89 F   6 C    -1.756370008005E-01  1.261941663880E-01  3.876963221378E-01
     90 F   6 C    -3.876963221378E-01 -1.756370008005E-01 -1.261941663880E-01
     91 T   6 C     1.059038554171E-01  4.164486357186E-01  9.226708338471E-02
     92 F   6 C    -1.059038554171E-01 -4.164486357186E-01  9.226708338471E-02
     93 F   6 C     1.059038554171E-01 -4.164486357186E-01 -9.226708338470E-02
     94 F   6 C    -1.059038554171E-01  4.164486357186E-01 -9.226708338471E-02
     95 F   6 C     9.226708338471E-02  1.059038554171E-01  4.164486357186E-01
     96 F   6 C     4.164486357186E-01  9.226708338471E-02  1.059038554171E-01
     97 F   6 C    -9.226708338471E-02 -1.059038554171E-01  4.164486357186E-01
     98 F   6 C    -4.164486357186E-01  9.226708338471E-02 -1.059038554171E-01
     99 F   6 C     9.226708338470E-02 -1.059038554171E-01 -4.164486357186E-01
    100 F   6 C    -4.164486357186E-01 -9.226708338471E-02  1.059038554171E-01
    101 F   6 C    -9.226708338471E-02  1.059038554171E-01 -4.164486357186E-01
    102 F   6 C     4.164486357186E-01 -9.226708338471E-02 -1.059038554171E-01
    103 T   7 N     8.941330534809E-02 -4.603727261308E-01  1.726404516151E-01
    104 F   7 N    -8.941330534809E-02  4.603727261308E-01  1.726404516151E-01
    105 F   7 N     8.941330534809E-02  4.603727261308E-01 -1.726404516151E-01
    106 F   7 N    -8.941330534809E-02 -4.603727261308E-01 -1.726404516151E-01
    107 F   7 N     1.726404516151E-01  8.941330534809E-02 -4.603727261308E-01
    108 F   7 N    -4.603727261308E-01  1.726404516151E-01  8.941330534809E-02
    109 F   7 N    -1.726404516151E-01 -8.941330534809E-02 -4.603727261308E-01
    110 F   7 N     4.603727261308E-01  1.726404516151E-01 -8.941330534809E-02
    111 F   7 N     1.726404516151E-01 -8.941330534809E-02  4.603727261308E-01
    112 F   7 N     4.603727261308E-01 -1.726404516151E-01  8.941330534809E-02
    113 F   7 N    -1.726404516151E-01  8.941330534809E-02  4.603727261308E-01
    114 F   7 N    -4.603727261308E-01 -1.726404516151E-01 -8.941330534809E-02
    115 T   6 C     1.878250337474E-01 -3.884022879237E-01  1.230947458163E-01
    116 F   6 C    -1.878250337474E-01  3.884022879237E-01  1.230947458163E-01
    117 F   6 C     1.878250337474E-01  3.884022879237E-01 -1.230947458163E-01
    118 F   6 C    -1.878250337474E-01 -3.884022879237E-01 -1.230947458163E-01
    119 F   6 C     1.230947458163E-01  1.878250337474E-01 -3.884022879237E-01
    120 F   6 C    -3.884022879237E-01  1.230947458163E-01  1.878250337474E-01
    121 F   6 C    -1.230947458163E-01 -1.878250337474E-01 -3.884022879237E-01
    122 F   6 C     3.884022879237E-01  1.230947458163E-01 -1.878250337474E-01
    123 F   6 C     1.230947458163E-01 -1.878250337474E-01  3.884022879237E-01
    124 F   6 C     3.884022879237E-01 -1.230947458163E-01  1.878250337474E-01
    125 F   6 C    -1.230947458163E-01  1.878250337474E-01  3.884022879237E-01
    126 F   6 C    -3.884022879237E-01 -1.230947458163E-01 -1.878250337474E-01
    127 T   7 N     1.898174541312E-01 -4.614754461317E-01  8.711736062482E-02
    128 F   7 N    -1.898174541312E-01  4.614754461317E-01  8.711736062482E-02
    129 F   7 N     1.898174541312E-01  4.614754461317E-01 -8.711736062482E-02
    130 F   7 N    -1.898174541312E-01 -4.614754461317E-01 -8.711736062482E-02
    131 F   7 N     8.711736062482E-02  1.898174541312E-01 -4.614754461317E-01
    132 F   7 N    -4.614754461317E-01  8.711736062482E-02  1.898174541312E-01
    133 F   7 N    -8.711736062482E-02 -1.898174541312E-01 -4.614754461317E-01
    134 F   7 N     4.614754461317E-01  8.711736062482E-02 -1.898174541312E-01
    135 F   7 N     8.711736062482E-02 -1.898174541312E-01  4.614754461317E-01
    136 F   7 N     4.614754461317E-01 -8.711736062482E-02  1.898174541312E-01
    137 F   7 N    -8.711736062482E-02  1.898174541312E-01  4.614754461317E-01
    138 F   7 N    -4.614754461317E-01 -8.711736062482E-02 -1.898174541312E-01

 T = ATOM BELONGING TO THE ASYMMETRIC UNIT

 *******************************************************************************
 * CELL DEFORMATION
 *******************************************************************************

    ELASTIC STRAIN MATRIX (ADIMENSIONAL)

    1    0.0000000000    0.0000000000    0.0000000000
    2    0.0000000000    0.0000000000    0.0001000000
    3    0.0000000000    0.0001000000    0.0000000000

 LATTICE PARAMETERS (ANGSTROMS AND DEGREES) OF
 (1) ORIGINAL PRIMITIVE CELL
 (2) ORIGINAL CRYSTALLOGRAPHIC CELL
 (3) DEFORMED PRIMITIVE CELL
 (4) DEFORMED CRYSTALLOGRAPHIC CELL

            A           B           C        ALPHA       BETA        GAMMA         VOL
 (1)   14.615911   14.615911   14.615911  109.471221  109.471221  109.471221 2403.564261
 (2)   16.877000   16.877000   16.877000   90.000000   90.000000   90.000000 4807.128522
 (3)   14.616885   14.614936   14.614936  109.465818  109.471221  109.471221 2403.564237
 (4)   16.877000   16.877000   16.877000   89.988541   90.000000   90.000000 4807.128474

 * CELL DEFORMATION COMPLETE - NO. OF SYMMOPS   2

 *******************************************************************************
 * CELL DEFORMATION
 *******************************************************************************

    ELASTIC STRAIN MATRIX (ADIMENSIONAL)

    1    0.0000000000    0.0000000000    0.0000000000
    2    0.0000000000    0.0000000000   -0.0001000000
    3    0.0000000000   -0.0001000000    0.0000000000

 LATTICE PARAMETERS (ANGSTROMS AND DEGREES) OF
 (1) ORIGINAL PRIMITIVE CELL
 (2) ORIGINAL CRYSTALLOGRAPHIC CELL
 (3) DEFORMED PRIMITIVE CELL
 (4) DEFORMED CRYSTALLOGRAPHIC CELL

            A           B           C        ALPHA       BETA        GAMMA         VOL
 (1)   14.616885   14.614936   14.614936  109.465818  109.471221  109.471221 2403.564237
 (2)   16.877000   16.877000   16.877000   89.988541   90.000000   90.000000 4807.128474
 (3)   14.615910   14.615910   14.615910  109.471220  109.471221  109.471221 2403.564213
 (4)   16.877000   16.877000   16.877000   90.000000   90.000000   90.000000 4807.128426

 * CELL DEFORMATION COMPLETE - NO. OF SYMMOPS   2

 *****    2 SYMMOPS - TRANSLATORS IN ANGSTROM
 ***** MATRICES AND TRANSLATORS IN THE CARTESIAN REFERENCE FRAME

 ORDER   : ORDER OF THE OPERATOR

 TRANSLA : REAL TRANSLATION (WITHOUT ORIGIN SHIFT) IN CARTESIAN COORDINATES

 uvw/hkl : ORIENTATION OF THE OPERATOR IN CARTESIAN COORDINATES

 LOCATED : ORIGIN OF THE OPERATOR IN CARTESIAN COORDINATES

   NO.   1 INVERSE   1    ORDER   1        NO.   2 INVERSE   2    ORDER   2
    1.000   0.000   0.000     0.000         1.000   0.000   0.000     0.000
    0.000   1.000   0.000     0.000         0.000  -1.000   0.000     0.000
    0.000   0.000   1.000     0.000         0.000   0.000  -1.000     0.000
             OPERATION E(   1)                       OPERATION C(   2)
 DETERMINANT 1.; ROTATION(DEG)   0.      DETERMINANT 1.; ROTATION(DEG) 180.
 TRANSLA (  0.000    0.000    0.000)     TRANSLA (  0.000    0.000    0.000)
 uvw/hkl (  0.000    0.000    0.000)     uvw/hkl (  4.000    0.000    0.000)
 LOCATED (  0.000    0.000    0.000)     LOCATED (  0.000    0.000    0.000)

 GCALCO - MAX INDICES DIRECT LATTICE VECTOR    14    14    14
 NO.OF VECTORS CREATED 6999 STARS  122 RMAX   300.87709 BOHR

 CAPPA:IS1  2;IS2  2;IS3  2; K PTS MONK NET   6; SYMMOPS:K SPACE   4;G SPACE   2

 *******************************************************************************
 MAX NUMBER OF SCF CYCLES      50  CONVERGENCE ON DELTAP        10**-18
 WEIGHT OF F(I) IN F(I+1)      30% CONVERGENCE ON ENERGY        10**- 8
 SHRINK. FACT.(MONKH.)    2  2  2  NUMBER OF K POINTS IN THE IBZ      6
 SHRINKING FACTOR(GILAT NET)    2  NUMBER OF K POINTS(GILAT NET)      6
 *******************************************************************************
 *** K POINTS COORDINATES (OBLIQUE COORDINATES IN UNITS OF IS =  2)
   1-R(  0  0  0)   2-R(  1  0  0)   3-R(  0  1  0)   4-R(  1  1  0)
   5-R(  0  1  1)   6-R(  1  1  1)

 DIRECT LATTICE VECTORS COMPON. (A.U.)     RECIP. LATTICE VECTORS COMPON. (A.U.) 
        X            Y            Z              X            Y            Z
  -15.9464538   15.9464538   15.9464538      0.0000000    0.1970089    0.1970089
   15.9464538  -15.9464538   15.9464538      0.1970089    0.0000000    0.1970089
   15.9464538   15.9464538  -15.9464538      0.1970089    0.1970089    0.0000000

 DISK SPACE FOR EIGENVECTORS (FTN 10)    21842784 REALS
 TTTTTTTTTTTTTTTTTTTTTTTTTTTTTT gordsh1     TELAPSE      788.09 TCPU      375.50

 MATRIX SIZE: P(G)  966012, F(G)  483960, P(G) IRR  244756, F(G) IRR  244756
 MAX G-VECTOR INDEX FOR 1- AND 2-ELECTRON INTEGRALS  49

 TTTTTTTTTTTTTTTTTTTTTTTTTTTTTT INPUT       TELAPSE      788.14 TCPU      375.55

 SYMMETRY ALLOWED ELASTIC DISTORTION 1
  0.5773503  0.0000000  0.0000000
  0.0000000  0.5773503  0.0000000
  0.0000000  0.0000000  0.5773503

 SYMMETRY ALLOWED ELASTIC DISTORTION 2
  0.8164966  0.0000000  0.0000000
  0.0000000 -0.4082483  0.0000000
  0.0000000  0.0000000 -0.4082483

 SYMMETRY ALLOWED ELASTIC DISTORTION 3
  0.0000000  0.0000000  0.0000000
  0.0000000  0.7071068  0.0000000
  0.0000000  0.0000000 -0.7071068

 SYMMETRY ALLOWED ELASTIC DISTORTION 4
  0.0000000  0.0000000  0.0000000
  0.0000000  0.0000000  0.7071068
  0.0000000  0.7071068  0.0000000

 SYMMETRY ALLOWED INTERNAL DEGREE(S) OF FREEDOM: 205
 TTTTTTTTTTTTTTTTTTTTTTTTTTTTTT SYMM        TELAPSE      790.15 TCPU      377.56
 TTTTTTTTTTTTTTTTTTTTTTTTTTTTTT INT_SCREEN  TELAPSE      790.16 TCPU      377.57
 INFORMATION **** EXCBUF **** EXCH. BIPO BUFFER: WORDS USED =           0

 DFT PARAMETERS

     ATOM       ELECTRONS   NET CHARGE   R(ANGSTROM)
   1   1  H       1.0000      0.0000     1.11000000
  61 230  ZN     20.0000      0.0000     1.37000000
  67   6  C       6.0000      0.0000     0.77000000
 103   7  N       7.0000      0.0000     0.74000000

 SIZE OF GRID=    3867516
 TTTTTTTTTTTTTTTTTTTTTTTTTTTTTT MAKE_GRID2  TELAPSE      801.89 TCPU      389.30
 BECKE WEIGHT FUNCTION
 RADSAFE =     2.00
 TOLERANCES - DENSITY:10**- 6; POTENTIAL:10**- 9; GRID WGT:10**-14

 RADIAL INTEGRATION  - INTERVALS (POINTS,UPPER LIMIT):            1( 99,  4.0*R)

 ANGULAR INTEGRATION - INTERVALS (ACCURACY LEVEL [N. POINTS] UPPER LIMIT):
  1(  6[ 146]   0.2)  2( 11[ 302]   0.5)  3( 14[ 590]   0.9)  4( 18[1454]   3.5)
  5( 14[ 590]9999.0)
 TTTTTTTTTTTTTTTTTTTTTTTTTTTTTT INT_CALC    TELAPSE      801.95 TCPU      389.36

 *******************************************************************************
 ZIF8_60degree                                                                   
 CRYSTAL - SCF - TYPE OF CALCULATION :  RESTRICTED CLOSED SHELL
 *******************************************************************************

 CAPPA:IS1  2;IS2  2;IS3  2; K PTS MONK NET   6; SYMMOPS:K SPACE   4;G SPACE   2

 TTTTTTTTTTTTTTTTTTTTTTTTTTTTTT SDIK        TELAPSE      806.23 TCPU      393.64

 AAAAAAAAAAAAAAAAAAAAAAAAAAAAAAAAAAAAAAAAAAAAAAAAAAAAAAAAAAAAAAAAAAAAAAAAAAAAAAA
         ATOMIC WAVEFUNCTION(S)


 NUCLEAR CHARGE  1.0  SYMMETRY SPECIES            S
 N. ELECTRONS    1.0  NUMBER OF PRIMITIVE GTOS    5
                      NUMBER OF CONTRACTED GTOS   3
                      NUMBER OF CLOSED SHELLS     0
                      OPEN SHELL OCCUPATION       1

  ZNUC SCFIT  TOTAL HF ENERGY   KINETIC ENERGY   VIRIAL THEOREM ACCURACY
   1.0   1   -4.998098153E-01  4.997907537E-01 -2.000038139E+00  9.6E-17

 NUCLEAR CHARGE 20.0  SYMMETRY SPECIES            S    P    D
 N. ELECTRONS   20.0  NUMBER OF PRIMITIVE GTOS    7    7    6
                      NUMBER OF CONTRACTED GTOS   5    5    3
                      NUMBER OF CLOSED SHELLS     2    1    1
                      OPEN SHELL OCCUPATION       0    0    0

  ZNUC SCFIT  TOTAL HF ENERGY   KINETIC ENERGY   VIRIAL THEOREM ACCURACY
  20.0  35   -2.259494290E+02  1.538488917E+02 -2.468645152E+00  3.9E-06

 NUCLEAR CHARGE  6.0  SYMMETRY SPECIES            S    P
 N. ELECTRONS    6.0  NUMBER OF PRIMITIVE GTOS   11    5
                      NUMBER OF CONTRACTED GTOS   4    3
                      NUMBER OF CLOSED SHELLS     2    0
                      OPEN SHELL OCCUPATION       0    2

  ZNUC SCFIT  TOTAL HF ENERGY   KINETIC ENERGY   VIRIAL THEOREM ACCURACY
   6.0  11   -3.768480057E+01  3.769831118E+01 -1.999641612E+00  2.0E-06

 NUCLEAR CHARGE  7.0  SYMMETRY SPECIES            S    P
 N. ELECTRONS    7.0  NUMBER OF PRIMITIVE GTOS   11    5
                      NUMBER OF CONTRACTED GTOS   4    3
                      NUMBER OF CLOSED SHELLS     2    0
                      OPEN SHELL OCCUPATION       0    3

  ZNUC SCFIT  TOTAL HF ENERGY   KINETIC ENERGY   VIRIAL THEOREM ACCURACY
   7.0  11   -5.439473665E+01  5.441433682E+01 -1.999639798E+00  3.6E-06

 AAAAAAAAAAAAAAAAAAAAAAAAAAAAAAAAAAAAAAAAAAAAAAAAAAAAAAAAAAAAAAAAAAAAAAAAAAAAAAA

 CHARGE NORMALIZATION FACTOR   1.00000000
 TOTAL ATOMIC CHARGES:
   1.0000000   1.0000000   1.0000000   1.0000000   1.0000000   1.0000000
   1.0000000   1.0000000   1.0000000   1.0000000   1.0000000   1.0000000
   1.0000000   1.0000000   1.0000000   1.0000000   1.0000000   1.0000000
   1.0000000   1.0000000   1.0000000   1.0000000   1.0000000   1.0000000
   1.0000000   1.0000000   1.0000000   1.0000000   1.0000000   1.0000000
   1.0000000   1.0000000   1.0000000   1.0000000   1.0000000   1.0000000
   1.0000000   1.0000000   1.0000000   1.0000000   1.0000000   1.0000000
   1.0000000   1.0000000   1.0000000   1.0000000   1.0000000   1.0000000
   1.0000000   1.0000000   1.0000000   1.0000000   1.0000000   1.0000000
   1.0000000   1.0000000   1.0000000   1.0000000   1.0000000   1.0000000
  20.0000000  20.0000000  20.0000000  20.0000000  20.0000000  20.0000000
   6.0000000   6.0000000   6.0000000   6.0000000   6.0000000   6.0000000
   6.0000000   6.0000000   6.0000000   6.0000000   6.0000000   6.0000000
   6.0000000   6.0000000   6.0000000   6.0000000   6.0000000   6.0000000
   6.0000000   6.0000000   6.0000000   6.0000000   6.0000000   6.0000000
   6.0000000   6.0000000   6.0000000   6.0000000   6.0000000   6.0000000
   6.0000000   6.0000000   6.0000000   6.0000000   6.0000000   6.0000000
   7.0000000   7.0000000   7.0000000   7.0000000   7.0000000   7.0000000
   7.0000000   7.0000000   7.0000000   7.0000000   7.0000000   7.0000000
   6.0000000   6.0000000   6.0000000   6.0000000   6.0000000   6.0000000
   6.0000000   6.0000000   6.0000000   6.0000000   6.0000000   6.0000000
   7.0000000   7.0000000   7.0000000   7.0000000   7.0000000   7.0000000
   7.0000000   7.0000000   7.0000000   7.0000000   7.0000000   7.0000000
 TTTTTTTTTTTTTTTTTTTTTTTTTTTTTT MOQGAD      TELAPSE      824.81 TCPU      412.22
 TTTTTTTTTTTTTTTTTTTTTTTTTTTTTT SHELLXN     TELAPSE      839.81 TCPU      421.89
 TTTTTTTTTTTTTTTTTTTTTTTTTTTTTT MONMO3      TELAPSE      844.42 TCPU      426.50
 NUMERICALLY INTEGRATED DENSITY    636.0000256917
 TTTTTTTTTTTTTTTTTTTTTTTTTTTTTT NUMDFT      TELAPSE      849.96 TCPU      432.03
 CYC   0 ETOT(AU) -4.559983326695E+03 DETOT -4.56E+03 tst  9.03E-15 PX  1.00E+00
 TTTTTTTTTTTTTTTTTTTTTTTTTTTTTT DIIS        TELAPSE      851.41 TCPU      433.49
 TTTTTTTTTTTTTTTTTTTTTTTTTTTTTT FDIK        TELAPSE      907.63 TCPU      482.56
 INSULATING STATE
 TOP OF VALENCE BANDS -    BAND    318; K    1; EIG -2.8767234E-01 AU
 BOTTOM OF VIRTUAL BANDS - BAND    319; K    3; EIG -1.0439225E-01 AU
 INDIRECT ENERGY BAND GAP:   4.9873 eV
 BOTTOM OF VIRTUAL BANDS - BAND    319; K    1; EIG -1.0370539E-01 AU
 TTTTTTTTTTTTTTTTTTTTTTTTTTTTTT PDIG        TELAPSE      909.40 TCPU      484.33
 CHARGE NORMALIZATION FACTOR   1.00000000
 TOTAL ATOMIC CHARGES:
   0.7877835   0.7877831   0.7877835   0.7877831   0.7877837   0.7877835
   0.7877831   0.7877832   0.7877837   0.7877832   0.7877831   0.7877835
   0.7864799   0.7864799   0.7864799   0.7864799   0.7864798   0.7864798
   0.7864800   0.7864801   0.7864798   0.7864801   0.7864800   0.7864798
   0.7372787   0.7372787   0.7372787   0.7372787   0.7372788   0.7372787
   0.7372788   0.7372786   0.7372788   0.7372786   0.7372788   0.7372787
   0.7497948   0.7497950   0.7497948   0.7497950   0.7497949   0.7497949
   0.7497949   0.7497951   0.7497949   0.7497951   0.7497949   0.7497949
   0.7514433   0.7514434   0.7514433   0.7514434   0.7514432   0.7514432
   0.7514431   0.7514434   0.7514432   0.7514434   0.7514431   0.7514432
  18.2026217  18.2026217  18.2026223  18.2026217  18.2026214  18.2026217
   5.5443938   5.5443947   5.5443938   5.5443947   5.5443942   5.5443940
   5.5443944   5.5443947   5.5443942   5.5443947   5.5443944   5.5443940
   6.2065545   6.2065553   6.2065545   6.2065553   6.2065545   6.2065545
   6.2065550   6.2065553   6.2065545   6.2065553   6.2065550   6.2065545
   6.7034047   6.7034038   6.7034047   6.7034038   6.7034044   6.7034046
   6.7034045   6.7034038   6.7034044   6.7034038   6.7034045   6.7034046
   7.7151797   7.7151796   7.7151797   7.7151796   7.7151800   7.7151797
   7.7151798   7.7151799   7.7151800   7.7151799   7.7151798   7.7151797
   6.1991742   6.1991740   6.1991742   6.1991740   6.1991741   6.1991741
   6.1991743   6.1991738   6.1991741   6.1991738   6.1991743   6.1991741
   7.7172016   7.7172017   7.7172016   7.7172017   7.7172017   7.7172015
   7.7172014   7.7172019   7.7172017   7.7172019   7.7172014   7.7172015
 TTTTTTTTTTTTTTTTTTTTTTTTTTTTTT MOQGAD      TELAPSE      909.42 TCPU      484.35
 TTTTTTTTTTTTTTTTTTTTTTTTTTTTTT SHELLXN     TELAPSE      927.45 TCPU      495.12
 TTTTTTTTTTTTTTTTTTTTTTTTTTTTTT MONMO3      TELAPSE      930.80 TCPU      498.48
 NUMERICALLY INTEGRATED DENSITY    636.0000027684
 TTTTTTTTTTTTTTTTTTTTTTTTTTTTTT NUMDFT      TELAPSE      940.94 TCPU      508.61
 CYC   1 ETOT(AU) -4.541486701817E+03 DETOT  1.85E+01 tst  0.00E+00 PX  1.00E+00
 TTTTTTTTTTTTTTTTTTTTTTTTTTTTTT DIIS        TELAPSE      944.74 TCPU      512.41
 DIIS TEST: 0.13935E+02 AT SCF   CYCLE   1 - MIX   30 %
 TTTTTTTTTTTTTTTTTTTTTTTTTTTTTT FDIK        TELAPSE      967.53 TCPU      528.03
 INSULATING STATE
 TOP OF VALENCE BANDS -    BAND    318; K    6; EIG -1.6822029E-01 AU
 TOP OF VALENCE BANDS -    BAND    318; K    1; EIG -1.6866423E-01 AU
 BOTTOM OF VIRTUAL BANDS - BAND    319; K    1; EIG -2.2764605E-03 AU
 INDIRECT ENERGY BAND GAP:   4.5156 eV
 TTTTTTTTTTTTTTTTTTTTTTTTTTTTTT PDIG        TELAPSE      968.49 TCPU      528.99
 CHARGE NORMALIZATION FACTOR   1.00000000
 TOTAL ATOMIC CHARGES:
   0.9650757   0.9649761   0.9650757   0.9649761   0.9655263   0.9646294
   0.9660993   0.9645207   0.9655263   0.9645207   0.9660993   0.9646294
   0.9663719   0.9662759   0.9663719   0.9662759   0.9655547   0.9656541
   0.9655968   0.9659547   0.9655547   0.9659547   0.9655968   0.9656541
   0.9322650   0.9325706   0.9322650   0.9325706   0.9332230   0.9332630
   0.9337676   0.9332793   0.9332230   0.9332793   0.9337676   0.9332630
   0.9419156   0.9420469   0.9419156   0.9420469   0.9415192   0.9417855
   0.9415257   0.9418240   0.9415192   0.9418240   0.9415257   0.9417855
   0.9447781   0.9453550   0.9447781   0.9453550   0.9462878   0.9453654
   0.9464084   0.9449864   0.9462878   0.9449864   0.9464084   0.9453654
  19.2473635  19.2473635  19.2473135  19.2457460  19.2461527  19.2457460
   5.7458240   5.7471471   5.7458240   5.7471471   5.7474765   5.7458071
   5.7463268   5.7447346   5.7474765   5.7447346   5.7463268   5.7458071
   5.9234334   5.9206335   5.9234334   5.9206335   5.9211636   5.9215304
   5.9203800   5.9228650   5.9211636   5.9228650   5.9203800   5.9215304
   6.0828810   6.0807845   6.0828810   6.0807845   6.0807548   6.0800923
   6.0812062   6.0805778   6.0807548   6.0805778   6.0812062   6.0800923
   7.4850755   7.4864760   7.4850755   7.4864760   7.4853626   7.4864624
   7.4851884   7.4855753   7.4853626   7.4855753   7.4851884   7.4864624
   5.9024828   5.9039694   5.9024828   5.9039694   5.9049342   5.9060283
   5.9045937   5.9043037   5.9049342   5.9043037   5.9045937   5.9060283
   7.4861121   7.4853919   7.4861121   7.4853919   7.4855346   7.4868438
   7.4860107   7.4877910   7.4855346   7.4877910   7.4860107   7.4868438
 TTTTTTTTTTTTTTTTTTTTTTTTTTTTTT MOQGAD      TELAPSE      968.51 TCPU      529.00
 TTTTTTTTTTTTTTTTTTTTTTTTTTTTTT SHELLXN     TELAPSE      993.27 TCPU      539.77
 TTTTTTTTTTTTTTTTTTTTTTTTTTTTTT MONMO3      TELAPSE      995.12 TCPU      541.62
 NUMERICALLY INTEGRATED DENSITY    636.0000082205
 TTTTTTTTTTTTTTTTTTTTTTTTTTTTTT NUMDFT      TELAPSE     1005.21 TCPU      551.71
 CYC   2 ETOT(AU) -4.542464938218E+03 DETOT -9.78E-01 tst  5.52E-03 PX  1.64E-01
 TTTTTTTTTTTTTTTTTTTTTTTTTTTTTT DIIS        TELAPSE     1009.44 TCPU      555.94
 DIIS TEST: 0.73394E+01 AT SCF   CYCLE   2 - DIIS ACTIVE - HISTORY:     2 CYCLES
 TTTTTTTTTTTTTTTTTTTTTTTTTTTTTT FDIK        TELAPSE     1033.14 TCPU      564.41
 INSULATING STATE
 TOP OF VALENCE BANDS -    BAND    318; K    6; EIG -1.8793828E-01 AU
 TOP OF VALENCE BANDS -    BAND    318; K    1; EIG -1.8832867E-01 AU
 BOTTOM OF VIRTUAL BANDS - BAND    319; K    2; EIG  4.0200359E-03 AU
 INDIRECT ENERGY BAND GAP:   5.2235 eV
 BOTTOM OF VIRTUAL BANDS - BAND    319; K    1; EIG  4.8493144E-03 AU
 TTTTTTTTTTTTTTTTTTTTTTTTTTTTTT PDIG        TELAPSE     1033.94 TCPU      565.20
 CHARGE NORMALIZATION FACTOR   1.00000000
 TOTAL ATOMIC CHARGES:
   0.8899764   0.8904558   0.8899764   0.8904558   0.8906999   0.8909421
   0.8910250   0.8910086   0.8906999   0.8910086   0.8910250   0.8909421
   0.8898244   0.8898161   0.8898244   0.8898161   0.8886217   0.8894596
   0.8885691   0.8893676   0.8886217   0.8893676   0.8885691   0.8894596
   0.8900106   0.8892956   0.8900106   0.8892956   0.8890574   0.8886996
   0.8891373   0.8891352   0.8890574   0.8891352   0.8891373   0.8886996
   0.8947329   0.8947935   0.8947329   0.8947935   0.8947424   0.8940795
   0.8942439   0.8941324   0.8947424   0.8941324   0.8942439   0.8940795
   0.8943317   0.8946035   0.8943317   0.8946035   0.8948277   0.8944701
   0.8951459   0.8943883   0.8948277   0.8943883   0.8951459   0.8944701
  18.7116326  18.7116326  18.7135641  18.7145544  18.7129204  18.7145544
   5.6135029   5.6122248   5.6135029   5.6122248   5.6131625   5.6116213
   5.6123918   5.6106140   5.6131625   5.6106140   5.6123918   5.6116213
   6.0661774   6.0658804   6.0661774   6.0658804   6.0644838   6.0657200
   6.0655027   6.0669180   6.0644838   6.0669180   6.0655027   6.0657200
   6.2158742   6.2160204   6.2158742   6.2160204   6.2174030   6.2188994
   6.2171572   6.2196977   6.2174030   6.2196977   6.2171572   6.2188994
   7.6141048   7.6143022   7.6141048   7.6143022   7.6141956   7.6127125
   7.6144285   7.6120299   7.6141956   7.6120299   7.6144285   7.6127125
   6.0535387   6.0539611   6.0535387   6.0539611   6.0556728   6.0538272
   6.0549410   6.0523189   6.0556728   6.0523189   6.0549410   6.0538272
   7.6216888   7.6219478   7.6216888   7.6219478   7.6207774   7.6228411
   7.6209805   7.6234569   7.6207774   7.6234569   7.6209805   7.6228411
 TTTTTTTTTTTTTTTTTTTTTTTTTTTTTT MOQGAD      TELAPSE     1033.95 TCPU      565.22
 TTTTTTTTTTTTTTTTTTTTTTTTTTTTTT SHELLXN     TELAPSE     1055.41 TCPU      575.99
 TTTTTTTTTTTTTTTTTTTTTTTTTTTTTT MONMO3      TELAPSE     1057.87 TCPU      578.46
 NUMERICALLY INTEGRATED DENSITY    636.0000066015
 TTTTTTTTTTTTTTTTTTTTTTTTTTTTTT NUMDFT      TELAPSE     1069.37 TCPU      589.95
 CYC   3 ETOT(AU) -4.543352477240E+03 DETOT -8.88E-01 tst  2.21E-03 PX  1.21E-01
 TTTTTTTTTTTTTTTTTTTTTTTTTTTTTT DIIS        TELAPSE     1073.24 TCPU      593.82
 DIIS TEST: 0.11835E+01 AT SCF   CYCLE   3 - DIIS ACTIVE - HISTORY:     3 CYCLES
 TTTTTTTTTTTTTTTTTTTTTTTTTTTTTT FDIK        TELAPSE     1095.14 TCPU      606.22
 INSULATING STATE
 TOP OF VALENCE BANDS -    BAND    318; K    6; EIG -1.9457428E-01 AU
 TOP OF VALENCE BANDS -    BAND    318; K    1; EIG -1.9491152E-01 AU
 BOTTOM OF VIRTUAL BANDS - BAND    319; K    2; EIG -4.7336419E-03 AU
 INDIRECT ENERGY BAND GAP:   5.1658 eV
 BOTTOM OF VIRTUAL BANDS - BAND    319; K    1; EIG -3.8419097E-03 AU
 TTTTTTTTTTTTTTTTTTTTTTTTTTTTTT PDIG        TELAPSE     1095.90 TCPU      606.98
 CHARGE NORMALIZATION FACTOR   1.00000000
 TOTAL ATOMIC CHARGES:
   0.8838887   0.8839675   0.8838887   0.8839675   0.8838377   0.8838625
   0.8838787   0.8838746   0.8838377   0.8838746   0.8838787   0.8838625
   0.8834209   0.8833538   0.8834209   0.8833538   0.8835016   0.8834347
   0.8834021   0.8832608   0.8835016   0.8832608   0.8834021   0.8834347
   0.8704798   0.8705228   0.8704798   0.8705228   0.8706185   0.8705315
   0.8705719   0.8705181   0.8706185   0.8705181   0.8705719   0.8705315
   0.8722073   0.8721414   0.8722073   0.8721414   0.8721628   0.8722406
   0.8721354   0.8722463   0.8721628   0.8722463   0.8721354   0.8722406
   0.8735574   0.8735201   0.8735574   0.8735201   0.8735392   0.8735895
   0.8735996   0.8736485   0.8735392   0.8736485   0.8735996   0.8735895
  18.7373984  18.7373984  18.7375823  18.7373831  18.7372378  18.7373831
   5.6576771   5.6578479   5.6576771   5.6578479   5.6573946   5.6573023
   5.6573872   5.6571485   5.6573946   5.6571485   5.6573872   5.6573023
   6.0574675   6.0573711   6.0574675   6.0573711   6.0571649   6.0576345
   6.0575094   6.0576248   6.0571649   6.0576248   6.0575094   6.0576345
   6.2846923   6.2845803   6.2846923   6.2845803   6.2844723   6.2846008
   6.2844334   6.2844962   6.2844723   6.2844962   6.2844334   6.2846008
   7.5993886   7.5993818   7.5993886   7.5993818   7.5995859   7.5995505
   7.5995305   7.5995203   7.5995859   7.5995203   7.5995305   7.5995505
   6.0478300   6.0479376   6.0478300   6.0479376   6.0483192   6.0477999
   6.0481341   6.0479768   6.0483192   6.0479768   6.0481341   6.0477999
   7.6007068   7.6005473   7.6007068   7.6005473   7.6007049   7.6008561
   7.6007808   7.6009379   7.6007049   7.6009379   7.6007808   7.6008561
 TTTTTTTTTTTTTTTTTTTTTTTTTTTTTT MOQGAD      TELAPSE     1095.91 TCPU      607.00
 TTTTTTTTTTTTTTTTTTTTTTTTTTTTTT SHELLXN     TELAPSE     1115.32 TCPU      617.86
 TTTTTTTTTTTTTTTTTTTTTTTTTTTTTT MONMO3      TELAPSE     1117.86 TCPU      620.40
 NUMERICALLY INTEGRATED DENSITY    636.0000061211
 TTTTTTTTTTTTTTTTTTTTTTTTTTTTTT NUMDFT      TELAPSE     1127.98 TCPU      630.52
 CYC   4 ETOT(AU) -4.543528669234E+03 DETOT -1.76E-01 tst  1.55E-04 PX  5.06E-02
 TTTTTTTTTTTTTTTTTTTTTTTTTTTTTT DIIS        TELAPSE     1131.47 TCPU      634.01
 DIIS TEST: 0.22165E-01 AT SCF   CYCLE   4 - DIIS ACTIVE - HISTORY:     4 CYCLES
 TTTTTTTTTTTTTTTTTTTTTTTTTTTTTT FDIK        TELAPSE     1154.34 TCPU      642.55
 INSULATING STATE
 TOP OF VALENCE BANDS -    BAND    318; K    6; EIG -1.9526763E-01 AU
 TOP OF VALENCE BANDS -    BAND    318; K    1; EIG -1.9561759E-01 AU
 BOTTOM OF VIRTUAL BANDS - BAND    319; K    4; EIG -4.5104423E-03 AU
 INDIRECT ENERGY BAND GAP:   5.1908 eV
 BOTTOM OF VIRTUAL BANDS - BAND    319; K    1; EIG -3.6169598E-03 AU
 TTTTTTTTTTTTTTTTTTTTTTTTTTTTTT PDIG        TELAPSE     1155.23 TCPU      643.44
 CHARGE NORMALIZATION FACTOR   1.00000000
 TOTAL ATOMIC CHARGES:
   0.8857782   0.8857933   0.8857782   0.8857933   0.8858393   0.8858874
   0.8858278   0.8858894   0.8858393   0.8858894   0.8858278   0.8858874
   0.8853613   0.8853635   0.8853613   0.8853635   0.8853714   0.8853610
   0.8853726   0.8853675   0.8853714   0.8853675   0.8853726   0.8853610
   0.8704590   0.8704548   0.8704590   0.8704548   0.8705065   0.8704679
   0.8704895   0.8704838   0.8705065   0.8704838   0.8704895   0.8704679
   0.8743432   0.8743282   0.8743432   0.8743282   0.8743471   0.8743153
   0.8743410   0.8743204   0.8743471   0.8743204   0.8743410   0.8743153
   0.8760272   0.8760258   0.8760272   0.8760258   0.8760294   0.8759945
   0.8760294   0.8759917   0.8760294   0.8759917   0.8760294   0.8759945
  18.7290623  18.7290623  18.7291030  18.7291594  18.7291304  18.7291594
   5.6716844   5.6717079   5.6716844   5.6717079   5.6719284   5.6719370
   5.6719757   5.6719260   5.6719284   5.6719260   5.6719757   5.6719370
   6.0630708   6.0630850   6.0630708   6.0630850   6.0630671   6.0627856
   6.0631017   6.0628135   6.0630671   6.0628135   6.0631017   6.0627856
   6.2828051   6.2828239   6.2828051   6.2828239   6.2827297   6.2828614
   6.2827859   6.2828453   6.2827297   6.2828453   6.2827859   6.2828614
   7.5845129   7.5845388   7.5845129   7.5845388   7.5842473   7.5842795
   7.5842288   7.5842749   7.5842473   7.5842749   7.5842288   7.5842795
   6.0542266   6.0541984   6.0542266   6.0541984   6.0540801   6.0542769
   6.0540066   6.0542794   6.0540801   6.0542794   6.0540066   6.0542769
   7.5872215   7.5871714   7.5872215   7.5871714   7.5872868   7.5872424
   7.5872762   7.5872114   7.5872868   7.5872114   7.5872762   7.5872424
 TTTTTTTTTTTTTTTTTTTTTTTTTTTTTT MOQGAD      TELAPSE     1155.25 TCPU      643.46
 TTTTTTTTTTTTTTTTTTTTTTTTTTTTTT SHELLXN     TELAPSE     1176.74 TCPU      654.32
 TTTTTTTTTTTTTTTTTTTTTTTTTTTTTT MONMO3      TELAPSE     1179.23 TCPU      656.81
 NUMERICALLY INTEGRATED DENSITY    636.0000068715
 TTTTTTTTTTTTTTTTTTTTTTTTTTTTTT NUMDFT      TELAPSE     1189.32 TCPU      666.89
 CYC   5 ETOT(AU) -4.543531134940E+03 DETOT -2.47E-03 tst  3.57E-06 PX  6.66E-03
 TTTTTTTTTTTTTTTTTTTTTTTTTTTTTT DIIS        TELAPSE     1192.62 TCPU      670.20
 DIIS TEST: 0.64056E-02 AT SCF   CYCLE   5 - DIIS ACTIVE - HISTORY:     5 CYCLES
 TTTTTTTTTTTTTTTTTTTTTTTTTTTTTT FDIK        TELAPSE     1215.80 TCPU      684.40
 INSULATING STATE
 TOP OF VALENCE BANDS -    BAND    318; K    6; EIG -1.9606838E-01 AU
 TOP OF VALENCE BANDS -    BAND    318; K    1; EIG -1.9641205E-01 AU
 BOTTOM OF VIRTUAL BANDS - BAND    319; K    4; EIG -5.9308028E-03 AU
 INDIRECT ENERGY BAND GAP:   5.1739 eV
 BOTTOM OF VIRTUAL BANDS - BAND    319; K    1; EIG -5.0381446E-03 AU
 TTTTTTTTTTTTTTTTTTTTTTTTTTTTTT PDIG        TELAPSE     1216.67 TCPU      685.27
 CHARGE NORMALIZATION FACTOR   1.00000000
 TOTAL ATOMIC CHARGES:
   0.8841304   0.8841371   0.8841304   0.8841371   0.8841283   0.8841122
   0.8841299   0.8841158   0.8841283   0.8841158   0.8841299   0.8841122
   0.8836799   0.8836824   0.8836799   0.8836824   0.8836457   0.8836928
   0.8836498   0.8836842   0.8836457   0.8836842   0.8836498   0.8836928
   0.8733157   0.8733141   0.8733157   0.8733141   0.8733019   0.8733261
   0.8733067   0.8733316   0.8733019   0.8733316   0.8733067   0.8733261
   0.8745396   0.8745367   0.8745396   0.8745367   0.8745457   0.8745199
   0.8745436   0.8745300   0.8745457   0.8745300   0.8745436   0.8745199
   0.8761021   0.8761056   0.8761021   0.8761056   0.8761202   0.8761320
   0.8761205   0.8761336   0.8761202   0.8761336   0.8761205   0.8761320
  18.7264136  18.7264136  18.7264269  18.7263884  18.7264284  18.7263884
   5.6618398   5.6618407   5.6618398   5.6618407   5.6616658   5.6616629
   5.6616724   5.6616775   5.6616658   5.6616775   5.6616724   5.6616629
   6.0601062   6.0601264   6.0601062   6.0601264   6.0601859   6.0603542
   6.0601983   6.0603662   6.0601859   6.0603662   6.0601983   6.0603542
   6.2778082   6.2778050   6.2778082   6.2778050   6.2778127   6.2777872
   6.2778072   6.2777667   6.2778127   6.2777667   6.2778072   6.2777872
   7.5961704   7.5961546   7.5961704   7.5961546   7.5963461   7.5963975
   7.5963380   7.5963888   7.5963461   7.5963888   7.5963380   7.5963975
   6.0511998   6.0511837   6.0511998   6.0511837   6.0512491   6.0510107
   6.0512318   6.0510155   6.0512491   6.0510155   6.0512318   6.0510107
   7.5978871   7.5979007   7.5978871   7.5979007   7.5977717   7.5978299
   7.5977788   7.5978186   7.5977717   7.5978186   7.5977788   7.5978299
 TTTTTTTTTTTTTTTTTTTTTTTTTTTTTT MOQGAD      TELAPSE     1216.69 TCPU      685.28
 TTTTTTTTTTTTTTTTTTTTTTTTTTTTTT SHELLXN     TELAPSE     1234.40 TCPU      696.08
 TTTTTTTTTTTTTTTTTTTTTTTTTTTTTT MONMO3      TELAPSE     1240.73 TCPU      702.41
 NUMERICALLY INTEGRATED DENSITY    636.0000066582
 TTTTTTTTTTTTTTTTTTTTTTTTTTTTTT NUMDFT      TELAPSE     1250.82 TCPU      712.50
 CYC   6 ETOT(AU) -4.543531726928E+03 DETOT -5.92E-04 tst  1.85E-06 PX  2.52E-03
 TTTTTTTTTTTTTTTTTTTTTTTTTTTTTT DIIS        TELAPSE     1255.41 TCPU      717.09
 DIIS TEST: 0.23060E-02 AT SCF   CYCLE   6 - DIIS ACTIVE - HISTORY:     6 CYCLES
 TTTTTTTTTTTTTTTTTTTTTTTTTTTTTT FDIK        TELAPSE     1280.45 TCPU      733.11
 INSULATING STATE
 TOP OF VALENCE BANDS -    BAND    318; K    6; EIG -1.9617452E-01 AU
 TOP OF VALENCE BANDS -    BAND    318; K    1; EIG -1.9651963E-01 AU
 BOTTOM OF VIRTUAL BANDS - BAND    319; K    5; EIG -5.7763746E-03 AU
 INDIRECT ENERGY BAND GAP:   5.1810 eV
 BOTTOM OF VIRTUAL BANDS - BAND    319; K    1; EIG -4.8826610E-03 AU
 TTTTTTTTTTTTTTTTTTTTTTTTTTTTTT PDIG        TELAPSE     1281.40 TCPU      734.06
 CHARGE NORMALIZATION FACTOR   1.00000000
 TOTAL ATOMIC CHARGES:
   0.8843863   0.8843857   0.8843863   0.8843857   0.8843928   0.8843892
   0.8843935   0.8843878   0.8843928   0.8843878   0.8843935   0.8843892
   0.8839358   0.8839329   0.8839358   0.8839329   0.8839369   0.8839226
   0.8839342   0.8839223   0.8839369   0.8839223   0.8839342   0.8839226
   0.8728604   0.8728607   0.8728604   0.8728607   0.8728548   0.8728549
   0.8728584   0.8728551   0.8728548   0.8728551   0.8728584   0.8728549
   0.8740263   0.8740265   0.8740263   0.8740265   0.8740315   0.8740353
   0.8740293   0.8740368   0.8740315   0.8740368   0.8740293   0.8740353
   0.8754776   0.8754776   0.8754776   0.8754776   0.8754635   0.8754614
   0.8754629   0.8754618   0.8754635   0.8754618   0.8754629   0.8754614
  18.7303967  18.7303967  18.7303744  18.7303912  18.7303869  18.7303912
   5.6686100   5.6686108   5.6686100   5.6686108   5.6686565   5.6686595
   5.6686466   5.6686571   5.6686565   5.6686571   5.6686466   5.6686595
   6.0620310   6.0620342   6.0620310   6.0620342   6.0619652   6.0619360
   6.0619669   6.0619372   6.0619652   6.0619372   6.0619669   6.0619360
   6.2806818   6.2806796   6.2806818   6.2806796   6.2806863   6.2806872
   6.2806870   6.2806834   6.2806863   6.2806834   6.2806870   6.2806872
   7.5887165   7.5887024   7.5887165   7.5887024   7.5886025   7.5885493
   7.5885994   7.5885501   7.5886025   7.5885501   7.5885994   7.5885493
   6.0533034   6.0533108   6.0533034   6.0533108   6.0533588   6.0533955
   6.0533652   6.0533964   6.0533588   6.0533964   6.0533652   6.0533955
   7.5907687   7.5907834   7.5907687   7.5907834   7.5908673   7.5909069
   7.5908689   7.5909151   7.5908673   7.5909151   7.5908689   7.5909069
 TTTTTTTTTTTTTTTTTTTTTTTTTTTTTT MOQGAD      TELAPSE     1281.41 TCPU      734.08
 TTTTTTTTTTTTTTTTTTTTTTTTTTTTTT SHELLXN     TELAPSE     1304.67 TCPU      744.74
 TTTTTTTTTTTTTTTTTTTTTTTTTTTTTT MONMO3      TELAPSE     1306.80 TCPU      746.88
 NUMERICALLY INTEGRATED DENSITY    636.0000066442
 TTTTTTTTTTTTTTTTTTTTTTTTTTTTTT NUMDFT      TELAPSE     1316.88 TCPU      756.96
 CYC   7 ETOT(AU) -4.543531955256E+03 DETOT -2.28E-04 tst  3.70E-07 PX  1.17E-03
 TTTTTTTTTTTTTTTTTTTTTTTTTTTTTT DIIS        TELAPSE     1320.81 TCPU      760.89
 DIIS TEST: 0.13341E-03 AT SCF   CYCLE   7 - DIIS ACTIVE - HISTORY:     7 CYCLES
 TTTTTTTTTTTTTTTTTTTTTTTTTTTTTT FDIK        TELAPSE     1340.29 TCPU      773.02
 INSULATING STATE
 TOP OF VALENCE BANDS -    BAND    318; K    6; EIG -1.9610246E-01 AU
 TOP OF VALENCE BANDS -    BAND    318; K    1; EIG -1.9644773E-01 AU
 BOTTOM OF VIRTUAL BANDS - BAND    319; K    4; EIG -5.7565415E-03 AU
 INDIRECT ENERGY BAND GAP:   5.1796 eV
 BOTTOM OF VIRTUAL BANDS - BAND    319; K    1; EIG -4.8641720E-03 AU
 TTTTTTTTTTTTTTTTTTTTTTTTTTTTTT PDIG        TELAPSE     1341.02 TCPU      773.76
 CHARGE NORMALIZATION FACTOR   1.00000000
 TOTAL ATOMIC CHARGES:
   0.8846535   0.8846527   0.8846535   0.8846527   0.8846416   0.8846484
   0.8846408   0.8846485   0.8846416   0.8846485   0.8846408   0.8846484
   0.8842551   0.8842554   0.8842551   0.8842554   0.8842602   0.8842757
   0.8842599   0.8842768   0.8842602   0.8842768   0.8842599   0.8842757
   0.8721718   0.8721708   0.8721718   0.8721708   0.8721764   0.8721782
   0.8721751   0.8721772   0.8721764   0.8721772   0.8721751   0.8721782
   0.8742053   0.8742049   0.8742053   0.8742049   0.8741927   0.8741878
   0.8741911   0.8741882   0.8741927   0.8741882   0.8741911   0.8741878
   0.8756359   0.8756367   0.8756359   0.8756367   0.8756555   0.8756629
   0.8756547   0.8756643   0.8756555   0.8756643   0.8756547   0.8756629
  18.7302678  18.7302678  18.7302799  18.7302770  18.7302792  18.7302770
   5.6661413   5.6661451   5.6661413   5.6661451   5.6661278   5.6661119
   5.6661356   5.6661159   5.6661278   5.6661159   5.6661356   5.6661119
   6.0615140   6.0615192   6.0615140   6.0615192   6.0616307   6.0616626
   6.0616347   6.0616667   6.0616307   6.0616667   6.0616347   6.0616626
   6.2812110   6.2812114   6.2812110   6.2812114   6.2812004   6.2812062
   6.2812038   6.2812025   6.2812004   6.2812025   6.2812038   6.2812062
   7.5902821   7.5902880   7.5902821   7.5902880   7.5904404   7.5905219
   7.5904419   7.5905230   7.5904404   7.5905230   7.5904419   7.5905219
   6.0526056   6.0526009   6.0526056   6.0526009   6.0524784   6.0524659
   6.0524706   6.0524623   6.0524784   6.0524623   6.0524706   6.0524659
   7.5921977   7.5921899   7.5921977   7.5921899   7.5920455   7.5919427
   7.5920411   7.5919392   7.5920455   7.5919392   7.5920411   7.5919427
 TTTTTTTTTTTTTTTTTTTTTTTTTTTTTT MOQGAD      TELAPSE     1341.04 TCPU      773.77
 TTTTTTTTTTTTTTTTTTTTTTTTTTTTTT SHELLXN     TELAPSE     1360.73 TCPU      784.57
 TTTTTTTTTTTTTTTTTTTTTTTTTTTTTT MONMO3      TELAPSE     1362.95 TCPU      786.78
 NUMERICALLY INTEGRATED DENSITY    636.0000067523
 TTTTTTTTTTTTTTTTTTTTTTTTTTTTTT NUMDFT      TELAPSE     1373.91 TCPU      797.75
 CYC   8 ETOT(AU) -4.543531955453E+03 DETOT -1.96E-07 tst  4.28E-08 PX  3.59E-04
 TTTTTTTTTTTTTTTTTTTTTTTTTTTTTT DIIS        TELAPSE     1377.29 TCPU      801.12
 DIIS TEST: 0.43101E-04 AT SCF   CYCLE   8 - DIIS ACTIVE - HISTORY:     8 CYCLES
 TTTTTTTTTTTTTTTTTTTTTTTTTTTTTT FDIK        TELAPSE     1402.13 TCPU      816.22
 INSULATING STATE
 TOP OF VALENCE BANDS -    BAND    318; K    6; EIG -1.9620339E-01 AU
 TOP OF VALENCE BANDS -    BAND    318; K    1; EIG -1.9654859E-01 AU
 BOTTOM OF VIRTUAL BANDS - BAND    319; K    3; EIG -5.8497779E-03 AU
 INDIRECT ENERGY BAND GAP:   5.1798 eV
 BOTTOM OF VIRTUAL BANDS - BAND    319; K    1; EIG -4.9579540E-03 AU
 TTTTTTTTTTTTTTTTTTTTTTTTTTTTTT PDIG        TELAPSE     1403.93 TCPU      818.02
 CHARGE NORMALIZATION FACTOR   1.00000000
 TOTAL ATOMIC CHARGES:
   0.8845108   0.8845116   0.8845108   0.8845116   0.8845265   0.8845211
   0.8845261   0.8845216   0.8845265   0.8845216   0.8845261   0.8845211
   0.8840810   0.8840815   0.8840810   0.8840815   0.8840792   0.8840651
   0.8840785   0.8840661   0.8840792   0.8840661   0.8840785   0.8840651
   0.8725445   0.8725442   0.8725445   0.8725442   0.8725451   0.8725418
   0.8725437   0.8725414   0.8725451   0.8725414   0.8725437   0.8725418
   0.8741244   0.8741238   0.8741244   0.8741238   0.8741414   0.8741439
   0.8741414   0.8741440   0.8741414   0.8741440   0.8741414   0.8741439
   0.8756070   0.8756068   0.8756070   0.8756068   0.8755926   0.8755818
   0.8755917   0.8755835   0.8755926   0.8755835   0.8755917   0.8755818
  18.7299228  18.7299228  18.7299102  18.7299077  18.7299110  18.7299077
   5.6672535   5.6672527   5.6672535   5.6672527   5.6672433   5.6672687
   5.6672469   5.6672745   5.6672433   5.6672745   5.6672469   5.6672687
   6.0616189   6.0616198   6.0616189   6.0616198   6.0615113   6.0614537
   6.0615130   6.0614566   6.0615113   6.0614566   6.0615130   6.0614537
   6.2806710   6.2806725   6.2806710   6.2806725   6.2806725   6.2806763
   6.2806751   6.2806716   6.2806725   6.2806716   6.2806751   6.2806763
   7.5899458   7.5899462   7.5899458   7.5899462   7.5897748   7.5897052
   7.5897742   7.5897034   7.5897748   7.5897034   7.5897742   7.5897052
   6.0527771   6.0527752   6.0527771   6.0527752   6.0529104   6.0529218
   6.0529076   6.0529193   6.0529104   6.0529193   6.0529076   6.0529218
   7.5919006   7.5919006   7.5919006   7.5919006   7.5920593   7.5921573
   7.5920583   7.5921574   7.5920593   7.5921574   7.5920583   7.5921573
 TTTTTTTTTTTTTTTTTTTTTTTTTTTTTT MOQGAD      TELAPSE     1403.94 TCPU      818.03
 TTTTTTTTTTTTTTTTTTTTTTTTTTTTTT SHELLXN     TELAPSE     1424.45 TCPU      828.81
 TTTTTTTTTTTTTTTTTTTTTTTTTTTTTT MONMO3      TELAPSE     1428.16 TCPU      832.52
 NUMERICALLY INTEGRATED DENSITY    636.0000067077
 TTTTTTTTTTTTTTTTTTTTTTTTTTTTTT NUMDFT      TELAPSE     1438.26 TCPU      842.62
 CYC   9 ETOT(AU) -4.543531964363E+03 DETOT -8.91E-06 tst  7.03E-09 PX  2.11E-04
 TTTTTTTTTTTTTTTTTTTTTTTTTTTTTT DIIS        TELAPSE     1446.71 TCPU      851.07
 DIIS TEST: 0.51633E-05 AT SCF   CYCLE   9 - DIIS ACTIVE - HISTORY:     9 CYCLES
 TTTTTTTTTTTTTTTTTTTTTTTTTTTTTT FDIK        TELAPSE     1468.02 TCPU      858.93
 INSULATING STATE
 TOP OF VALENCE BANDS -    BAND    318; K    6; EIG -1.9619967E-01 AU
 TOP OF VALENCE BANDS -    BAND    318; K    1; EIG -1.9654489E-01 AU
 BOTTOM OF VIRTUAL BANDS - BAND    319; K    4; EIG -5.8368614E-03 AU
 INDIRECT ENERGY BAND GAP:   5.1800 eV
 BOTTOM OF VIRTUAL BANDS - BAND    319; K    1; EIG -4.9457100E-03 AU
 TTTTTTTTTTTTTTTTTTTTTTTTTTTTTT PDIG        TELAPSE     1469.49 TCPU      860.41
 CHARGE NORMALIZATION FACTOR   1.00000000
 TOTAL ATOMIC CHARGES:
   0.8844932   0.8844936   0.8844932   0.8844936   0.8844769   0.8844819
   0.8844765   0.8844823   0.8844769   0.8844823   0.8844765   0.8844819
   0.8840702   0.8840702   0.8840702   0.8840702   0.8840699   0.8840849
   0.8840708   0.8840855   0.8840699   0.8840855   0.8840708   0.8840849
   0.8725641   0.8725641   0.8725641   0.8725641   0.8725632   0.8725691
   0.8725628   0.8725686   0.8725632   0.8725686   0.8725628   0.8725691
   0.8741602   0.8741607   0.8741602   0.8741607   0.8741415   0.8741387
   0.8741422   0.8741391   0.8741415   0.8741391   0.8741422   0.8741387
   0.8755861   0.8755861   0.8755861   0.8755861   0.8756006   0.8756127
   0.8756001   0.8756130   0.8756006   0.8756130   0.8756001   0.8756127
  18.7300522  18.7300522  18.7300711  18.7300689  18.7300747  18.7300689
   5.6670275   5.6670277   5.6670275   5.6670277   5.6670458   5.6670141
   5.6670462   5.6670162   5.6670458   5.6670162   5.6670462   5.6670141
   6.0617003   6.0617018   6.0617003   6.0617018   6.0618061   6.0618807
   6.0618061   6.0618792   6.0618061   6.0618792   6.0618061   6.0618807
   6.2807396   6.2807389   6.2807396   6.2807389   6.2807378   6.2807332
   6.2807375   6.2807307   6.2807378   6.2807307   6.2807375   6.2807332
   7.5898096   7.5898075   7.5898096   7.5898075   7.5899971   7.5900636
   7.5899966   7.5900645   7.5899971   7.5900645   7.5899966   7.5900636
   6.0529738   6.0529710   6.0529738   6.0529710   6.0528353   6.0528142
   6.0528347   6.0528156   6.0528353   6.0528156   6.0528347   6.0528142
   7.5918470   7.5918513   7.5918470   7.5918513   7.5916816   7.5915806
   7.5916823   7.5915815   7.5916816   7.5915815   7.5916823   7.5915806
 TTTTTTTTTTTTTTTTTTTTTTTTTTTTTT MOQGAD      TELAPSE     1469.50 TCPU      860.42
 TTTTTTTTTTTTTTTTTTTTTTTTTTTTTT SHELLXN     TELAPSE     1489.56 TCPU      871.24
 TTTTTTTTTTTTTTTTTTTTTTTTTTTTTT MONMO3      TELAPSE     1491.45 TCPU      873.13
 NUMERICALLY INTEGRATED DENSITY    636.0000067051
 TTTTTTTTTTTTTTTTTTTTTTTTTTTTTT NUMDFT      TELAPSE     1501.72 TCPU      883.40
 CYC  10 ETOT(AU) -4.543531964553E+03 DETOT -1.90E-07 tst  4.19E-09 PX  7.06E-05
 TTTTTTTTTTTTTTTTTTTTTTTTTTTTTT DIIS        TELAPSE     1504.63 TCPU      886.31
 DIIS TEST: 0.29260E-05 AT SCF   CYCLE  10 - DIIS ACTIVE - HISTORY:    10 CYCLES
 TTTTTTTTTTTTTTTTTTTTTTTTTTTTTT FDIK        TELAPSE     1525.15 TCPU      893.56
 INSULATING STATE
 TOP OF VALENCE BANDS -    BAND    318; K    6; EIG -1.9619786E-01 AU
 TOP OF VALENCE BANDS -    BAND    318; K    1; EIG -1.9654291E-01 AU
 BOTTOM OF VIRTUAL BANDS - BAND    319; K    3; EIG -5.8406704E-03 AU
 INDIRECT ENERGY BAND GAP:   5.1799 eV
 BOTTOM OF VIRTUAL BANDS - BAND    319; K    1; EIG -4.9469682E-03 AU
 TTTTTTTTTTTTTTTTTTTTTTTTTTTTTT PDIG        TELAPSE     1525.93 TCPU      894.34
 CHARGE NORMALIZATION FACTOR   1.00000000
 TOTAL ATOMIC CHARGES:
   0.8845046   0.8845043   0.8845046   0.8845043   0.8845134   0.8845102
   0.8845127   0.8845100   0.8845134   0.8845100   0.8845127   0.8845102
   0.8840863   0.8840859   0.8840863   0.8840859   0.8840867   0.8840791
   0.8840875   0.8840794   0.8840867   0.8840794   0.8840875   0.8840791
   0.8725409   0.8725408   0.8725409   0.8725408   0.8725415   0.8725383
   0.8725415   0.8725377   0.8725415   0.8725377   0.8725415   0.8725383
   0.8741328   0.8741334   0.8741328   0.8741334   0.8741454   0.8741474
   0.8741463   0.8741475   0.8741454   0.8741475   0.8741463   0.8741474
   0.8755951   0.8755952   0.8755951   0.8755952   0.8755877   0.8755796
   0.8755871   0.8755802   0.8755877   0.8755802   0.8755871   0.8755796
  18.7301080  18.7301080  18.7301027  18.7301045  18.7301048  18.7301045
   5.6670559   5.6670562   5.6670559   5.6670562   5.6670364   5.6670595
   5.6670354   5.6670616   5.6670364   5.6670616   5.6670354   5.6670595
   6.0617123   6.0617134   6.0617123   6.0617134   6.0616599   6.0616089
   6.0616612   6.0616085   6.0616599   6.0616085   6.0616612   6.0616089
   6.2807964   6.2807953   6.2807964   6.2807953   6.2807963   6.2807993
   6.2807958   6.2807967   6.2807963   6.2807967   6.2807958   6.2807993
   7.5899451   7.5899444   7.5899451   7.5899444   7.5898242   7.5897841
   7.5898240   7.5897855   7.5898242   7.5897855   7.5898240   7.5897841
   6.0528093   6.0528079   6.0528093   6.0528079   6.0528902   6.0529028
   6.0528895   6.0529044   6.0528902   6.0529044   6.0528895   6.0529028
   7.5917660   7.5917682   7.5917660   7.5917682   7.5918737   7.5919317
   7.5918735   7.5919320   7.5918737   7.5919320   7.5918735   7.5919317
 TTTTTTTTTTTTTTTTTTTTTTTTTTTTTT MOQGAD      TELAPSE     1525.95 TCPU      894.35
 TTTTTTTTTTTTTTTTTTTTTTTTTTTTTT SHELLXN     TELAPSE     1547.73 TCPU      905.15
 TTTTTTTTTTTTTTTTTTTTTTTTTTTTTT MONMO3      TELAPSE     1550.19 TCPU      907.61
 NUMERICALLY INTEGRATED DENSITY    636.0000067067
 TTTTTTTTTTTTTTTTTTTTTTTTTTTTTT NUMDFT      TELAPSE     1560.26 TCPU      917.68
 CYC  11 ETOT(AU) -4.543531964747E+03 DETOT -1.94E-07 tst  2.02E-09 PX  3.84E-05
 TTTTTTTTTTTTTTTTTTTTTTTTTTTTTT DIIS        TELAPSE     1570.45 TCPU      927.87
 DIIS TEST: 0.86269E-06 AT SCF   CYCLE  11 - DIIS ACTIVE - HISTORY:    11 CYCLES
 TTTTTTTTTTTTTTTTTTTTTTTTTTTTTT FDIK        TELAPSE     1604.07 TCPU      950.62
 INSULATING STATE
 TOP OF VALENCE BANDS -    BAND    318; K    6; EIG -1.9620229E-01 AU
 TOP OF VALENCE BANDS -    BAND    318; K    1; EIG -1.9654742E-01 AU
 BOTTOM OF VIRTUAL BANDS - BAND    319; K    4; EIG -5.8467194E-03 AU
 INDIRECT ENERGY BAND GAP:   5.1798 eV
 BOTTOM OF VIRTUAL BANDS - BAND    319; K    1; EIG -4.9536592E-03 AU
 TTTTTTTTTTTTTTTTTTTTTTTTTTTTTT PDIG        TELAPSE     1606.32 TCPU      952.87
 CHARGE NORMALIZATION FACTOR   1.00000000
 TOTAL ATOMIC CHARGES:
   0.8845145   0.8845143   0.8845145   0.8845143   0.8845084   0.8845099
   0.8845079   0.8845093   0.8845084   0.8845093   0.8845079   0.8845099
   0.8840835   0.8840834   0.8840835   0.8840834   0.8840838   0.8840899
   0.8840843   0.8840900   0.8840838   0.8840900   0.8840843   0.8840899
   0.8725340   0.8725339   0.8725340   0.8725339   0.8725337   0.8725358
   0.8725333   0.8725356   0.8725337   0.8725356   0.8725333   0.8725358
   0.8741495   0.8741496   0.8741495   0.8741496   0.8741400   0.8741398
   0.8741398   0.8741400   0.8741400   0.8741400   0.8741398   0.8741398
   0.8755863   0.8755866   0.8755863   0.8755866   0.8755913   0.8755973
   0.8755912   0.8755975   0.8755913   0.8755975   0.8755912   0.8755973
  18.7300567  18.7300567  18.7300746  18.7300708  18.7300748  18.7300708
   5.6671223   5.6671242   5.6671223   5.6671242   5.6671415   5.6671212
   5.6671424   5.6671221   5.6671415   5.6671221   5.6671424   5.6671212
   6.0616033   6.0616041   6.0616033   6.0616041   6.0616367   6.0616801
   6.0616373   6.0616811   6.0616367   6.0616811   6.0616373   6.0616801
   6.2807641   6.2807627   6.2807641   6.2807627   6.2807645   6.2807615
   6.2807649   6.2807608   6.2807645   6.2807608   6.2807649   6.2807615
   7.5898016   7.5898024   7.5898016   7.5898024   7.5898816   7.5899052
   7.5898813   7.5899061   7.5898816   7.5899061   7.5898813   7.5899052
   6.0528977   6.0528971   6.0528977   6.0528971   6.0528369   6.0528245
   6.0528360   6.0528246   6.0528369   6.0528246   6.0528360   6.0528245
   7.5919101   7.5919090   7.5919101   7.5919090   7.5918435   7.5918040
   7.5918428   7.5918039   7.5918435   7.5918039   7.5918428   7.5918040
 TTTTTTTTTTTTTTTTTTTTTTTTTTTTTT MOQGAD      TELAPSE     1606.34 TCPU      952.89
 TTTTTTTTTTTTTTTTTTTTTTTTTTTTTT SHELLXN     TELAPSE     1629.34 TCPU      963.66
 TTTTTTTTTTTTTTTTTTTTTTTTTTTTTT MONMO3      TELAPSE     1634.83 TCPU      969.15
 NUMERICALLY INTEGRATED DENSITY    636.0000067083
 TTTTTTTTTTTTTTTTTTTTTTTTTTTTTT NUMDFT      TELAPSE     1644.91 TCPU      979.23
 CYC  12 ETOT(AU) -4.543531964697E+03 DETOT  5.07E-08 tst  4.66E-10 PX  1.84E-05
 TTTTTTTTTTTTTTTTTTTTTTTTTTTTTT DIIS        TELAPSE     1651.36 TCPU      985.68
 DIIS TEST: 0.35164E-06 AT SCF   CYCLE  12 - DIIS ACTIVE - HISTORY:    12 CYCLES
 TTTTTTTTTTTTTTTTTTTTTTTTTTTTTT FDIK        TELAPSE     1682.20 TCPU     1005.71
 INSULATING STATE
 TOP OF VALENCE BANDS -    BAND    318; K    6; EIG -1.9620380E-01 AU
 TOP OF VALENCE BANDS -    BAND    318; K    1; EIG -1.9654888E-01 AU
 BOTTOM OF VIRTUAL BANDS - BAND    319; K    3; EIG -5.8404052E-03 AU
 INDIRECT ENERGY BAND GAP:   5.1801 eV
 BOTTOM OF VIRTUAL BANDS - BAND    319; K    1; EIG -4.9459306E-03 AU
 TTTTTTTTTTTTTTTTTTTTTTTTTTTTTT PDIG        TELAPSE     1684.47 TCPU     1007.99
 CHARGE NORMALIZATION FACTOR   1.00000000
 TOTAL ATOMIC CHARGES:
   0.8844999   0.8844996   0.8844999   0.8844996   0.8845040   0.8845025
   0.8845034   0.8845019   0.8845040   0.8845019   0.8845034   0.8845025
   0.8840848   0.8840847   0.8840848   0.8840847   0.8840851   0.8840809
   0.8840854   0.8840808   0.8840851   0.8840808   0.8840854   0.8840809
   0.8725416   0.8725414   0.8725416   0.8725414   0.8725422   0.8725404
   0.8725418   0.8725402   0.8725422   0.8725402   0.8725418   0.8725404
   0.8741430   0.8741432   0.8741430   0.8741432   0.8741505   0.8741508
   0.8741504   0.8741509   0.8741505   0.8741509   0.8741504   0.8741508
   0.8756026   0.8756030   0.8756026   0.8756030   0.8755994   0.8755949
   0.8755992   0.8755950   0.8755994   0.8755950   0.8755992   0.8755949
  18.7300743  18.7300743  18.7300752  18.7300750  18.7300755  18.7300750
   5.6670704   5.6670720   5.6670704   5.6670720   5.6670552   5.6670715
   5.6670561   5.6670723   5.6670552   5.6670723   5.6670561   5.6670715
   6.0617377   6.0617386   6.0617377   6.0617386   6.0617139   6.0616849
   6.0617147   6.0616863   6.0617139   6.0616863   6.0617147   6.0616849
   6.2807537   6.2807524   6.2807537   6.2807524   6.2807528   6.2807545
   6.2807532   6.2807541   6.2807528   6.2807541   6.2807532   6.2807545
   7.5899442   7.5899444   7.5899442   7.5899444   7.5898829   7.5898602
   7.5898819   7.5898608   7.5898829   7.5898608   7.5898819   7.5898602
   6.0528400   6.0528395   6.0528400   6.0528395   6.0528862   6.0528908
   6.0528856   6.0528906   6.0528862   6.0528906   6.0528856   6.0528908
   7.5917433   7.5917432   7.5917433   7.5917432   7.5917938   7.5918283
   7.5917936   7.5918285   7.5917938   7.5918285   7.5917936   7.5918283
 TTTTTTTTTTTTTTTTTTTTTTTTTTTTTT MOQGAD      TELAPSE     1684.49 TCPU     1008.00
 TTTTTTTTTTTTTTTTTTTTTTTTTTTTTT SHELLXN     TELAPSE     1706.08 TCPU     1018.77
 TTTTTTTTTTTTTTTTTTTTTTTTTTTTTT MONMO3      TELAPSE     1720.68 TCPU     1033.37
 NUMERICALLY INTEGRATED DENSITY    636.0000067079
 TTTTTTTTTTTTTTTTTTTTTTTTTTTTTT NUMDFT      TELAPSE     1730.76 TCPU     1043.45
 CYC  13 ETOT(AU) -4.543531964614E+03 DETOT  8.22E-08 tst  4.42E-10 PX  1.83E-05
 TTTTTTTTTTTTTTTTTTTTTTTTTTTTTT DIIS        TELAPSE     1742.63 TCPU     1055.32
 DIIS TEST: 0.24250E-06 AT SCF   CYCLE  13 - DIIS ACTIVE - HISTORY:    13 CYCLES
 TTTTTTTTTTTTTTTTTTTTTTTTTTTTTT FDIK        TELAPSE     1784.38 TCPU     1086.97
 INSULATING STATE
 TOP OF VALENCE BANDS -    BAND    318; K    6; EIG -1.9620234E-01 AU
 TOP OF VALENCE BANDS -    BAND    318; K    1; EIG -1.9654743E-01 AU
 BOTTOM OF VIRTUAL BANDS - BAND    319; K    4; EIG -5.8408444E-03 AU
 INDIRECT ENERGY BAND GAP:   5.1800 eV
 BOTTOM OF VIRTUAL BANDS - BAND    319; K    1; EIG -4.9457741E-03 AU
 TTTTTTTTTTTTTTTTTTTTTTTTTTTTTT PDIG        TELAPSE     1786.43 TCPU     1089.03
 CHARGE NORMALIZATION FACTOR   1.00000000
 TOTAL ATOMIC CHARGES:
   0.8845075   0.8845073   0.8845075   0.8845073   0.8845072   0.8845072
   0.8845065   0.8845068   0.8845072   0.8845068   0.8845065   0.8845072
   0.8840831   0.8840828   0.8840831   0.8840828   0.8840832   0.8840834
   0.8840835   0.8840837   0.8840832   0.8840837   0.8840835   0.8840834
   0.8725430   0.8725428   0.8725430   0.8725428   0.8725428   0.8725430
   0.8725428   0.8725427   0.8725428   0.8725427   0.8725428   0.8725430
   0.8741424   0.8741428   0.8741424   0.8741428   0.8741420   0.8741419
   0.8741420   0.8741422   0.8741420   0.8741422   0.8741420   0.8741419
   0.8755902   0.8755904   0.8755902   0.8755904   0.8755905   0.8755909
   0.8755902   0.8755910   0.8755905   0.8755910   0.8755902   0.8755909
  18.7300862  18.7300862  18.7300859  18.7300864  18.7300865  18.7300864
   5.6670723   5.6670731   5.6670723   5.6670731   5.6670744   5.6670725
   5.6670744   5.6670734   5.6670744   5.6670734   5.6670744   5.6670725
   6.0616707   6.0616707   6.0616707   6.0616707   6.0616744   6.0616756
   6.0616751   6.0616763   6.0616744   6.0616763   6.0616751   6.0616756
   6.2807744   6.2807733   6.2807744   6.2807733   6.2807745   6.2807745
   6.2807746   6.2807736   6.2807745   6.2807736   6.2807746   6.2807745
   7.5898580   7.5898570   7.5898580   7.5898570   7.5898621   7.5898643
   7.5898608   7.5898646   7.5898621   7.5898646   7.5898608   7.5898643
   6.0528754   6.0528757   6.0528754   6.0528757   6.0528701   6.0528703
   6.0528701   6.0528702   6.0528701   6.0528702   6.0528701   6.0528703
   7.5918395   7.5918412   7.5918395   7.5918412   7.5918362   7.5918323
   7.5918365   7.5918333   7.5918362   7.5918333   7.5918365   7.5918323
 TTTTTTTTTTTTTTTTTTTTTTTTTTTTTT MOQGAD      TELAPSE     1786.44 TCPU     1089.04
 TTTTTTTTTTTTTTTTTTTTTTTTTTTTTT SHELLXN     TELAPSE     1808.70 TCPU     1099.82
 TTTTTTTTTTTTTTTTTTTTTTTTTTTTTT MONMO3      TELAPSE     1814.71 TCPU     1105.83
 NUMERICALLY INTEGRATED DENSITY    636.0000067069
 TTTTTTTTTTTTTTTTTTTTTTTTTTTTTT NUMDFT      TELAPSE     1825.55 TCPU     1116.67
 CYC  14 ETOT(AU) -4.543531964783E+03 DETOT -1.69E-07 tst  1.54E-10 PX  1.05E-05
 TTTTTTTTTTTTTTTTTTTTTTTTTTTTTT DIIS        TELAPSE     1830.03 TCPU     1121.15
 DIIS TEST: 0.38906E-07 AT SCF   CYCLE  14 - DIIS ACTIVE - HISTORY:    14 CYCLES
 TTTTTTTTTTTTTTTTTTTTTTTTTTTTTT FDIK        TELAPSE     1854.24 TCPU     1136.21
 INSULATING STATE
 TOP OF VALENCE BANDS -    BAND    318; K    6; EIG -1.9620325E-01 AU
 TOP OF VALENCE BANDS -    BAND    318; K    1; EIG -1.9654833E-01 AU
 BOTTOM OF VIRTUAL BANDS - BAND    319; K    3; EIG -5.8423453E-03 AU
 INDIRECT ENERGY BAND GAP:   5.1800 eV
 BOTTOM OF VIRTUAL BANDS - BAND    319; K    1; EIG -4.9471955E-03 AU
 TTTTTTTTTTTTTTTTTTTTTTTTTTTTTT PDIG        TELAPSE     1855.00 TCPU     1136.96
 CHARGE NORMALIZATION FACTOR   1.00000000
 TOTAL ATOMIC CHARGES:
   0.8845065   0.8845061   0.8845065   0.8845061   0.8845069   0.8845065
   0.8845062   0.8845061   0.8845069   0.8845061   0.8845062   0.8845065
   0.8840848   0.8840847   0.8840848   0.8840847   0.8840847   0.8840846
   0.8840850   0.8840849   0.8840847   0.8840849   0.8840850   0.8840846
   0.8725403   0.8725403   0.8725403   0.8725403   0.8725405   0.8725403
   0.8725404   0.8725402   0.8725405   0.8725402   0.8725404   0.8725403
   0.8741428   0.8741430   0.8741428   0.8741430   0.8741430   0.8741431
   0.8741429   0.8741433   0.8741430   0.8741433   0.8741429   0.8741431
   0.8755916   0.8755918   0.8755916   0.8755918   0.8755914   0.8755913
   0.8755912   0.8755916   0.8755914   0.8755916   0.8755912   0.8755913
  18.7300781  18.7300781  18.7300793  18.7300787  18.7300794  18.7300787
   5.6670945   5.6670955   5.6670945   5.6670955   5.6670948   5.6670946
   5.6670950   5.6670957   5.6670948   5.6670957   5.6670950   5.6670946
   6.0616741   6.0616757   6.0616741   6.0616757   6.0616725   6.0616732
   6.0616733   6.0616744   6.0616725   6.0616744   6.0616733   6.0616732
   6.2807686   6.2807676   6.2807686   6.2807676   6.2807684   6.2807687
   6.2807686   6.2807675   6.2807684   6.2807675   6.2807686   6.2807687
   7.5898808   7.5898813   7.5898808   7.5898813   7.5898799   7.5898779
   7.5898799   7.5898783   7.5898799   7.5898783   7.5898799   7.5898779
   6.0528576   6.0528567   6.0528576   6.0528567   6.0528591   6.0528583
   6.0528587   6.0528578   6.0528591   6.0528578   6.0528587   6.0528583
   7.5918183   7.5918179   7.5918183   7.5918179   7.5918199   7.5918216
   7.5918192   7.5918219   7.5918199   7.5918219   7.5918192   7.5918216
 TTTTTTTTTTTTTTTTTTTTTTTTTTTTTT MOQGAD      TELAPSE     1855.01 TCPU     1136.97
 TTTTTTTTTTTTTTTTTTTTTTTTTTTTTT SHELLXN     TELAPSE     1875.24 TCPU     1147.75
 TTTTTTTTTTTTTTTTTTTTTTTTTTTTTT MONMO3      TELAPSE     1880.18 TCPU     1152.69
 NUMERICALLY INTEGRATED DENSITY    636.0000067076
 TTTTTTTTTTTTTTTTTTTTTTTTTTTTTT NUMDFT      TELAPSE     1890.28 TCPU     1162.78
 CYC  15 ETOT(AU) -4.543531964767E+03 DETOT  1.61E-08 tst  1.06E-11 PX  4.01E-06
 TTTTTTTTTTTTTTTTTTTTTTTTTTTTTT DIIS        TELAPSE     1895.24 TCPU     1167.75
 DIIS TEST: 0.91704E-08 AT SCF   CYCLE  15 - DIIS ACTIVE - HISTORY:    15 CYCLES
 TTTTTTTTTTTTTTTTTTTTTTTTTTTTTT FDIK        TELAPSE     1920.49 TCPU     1183.63
 INSULATING STATE
 TOP OF VALENCE BANDS -    BAND    318; K    6; EIG -1.9620351E-01 AU
 TOP OF VALENCE BANDS -    BAND    318; K    1; EIG -1.9654860E-01 AU
 BOTTOM OF VIRTUAL BANDS - BAND    319; K    4; EIG -5.8408895E-03 AU
 INDIRECT ENERGY BAND GAP:   5.1800 eV
 BOTTOM OF VIRTUAL BANDS - BAND    319; K    1; EIG -4.9457436E-03 AU
 TTTTTTTTTTTTTTTTTTTTTTTTTTTTTT PDIG        TELAPSE     1921.65 TCPU     1184.79
 CHARGE NORMALIZATION FACTOR   1.00000000
 TOTAL ATOMIC CHARGES:
   0.8845066   0.8845062   0.8845066   0.8845062   0.8845065   0.8845063
   0.8845059   0.8845060   0.8845065   0.8845060   0.8845059   0.8845063
   0.8840828   0.8840827   0.8840828   0.8840827   0.8840826   0.8840829
   0.8840829   0.8840832   0.8840826   0.8840832   0.8840829   0.8840829
   0.8725397   0.8725397   0.8725397   0.8725397   0.8725399   0.8725399
   0.8725399   0.8725397   0.8725399   0.8725397   0.8725399   0.8725399
   0.8741458   0.8741461   0.8741458   0.8741461   0.8741458   0.8741456
   0.8741457   0.8741458   0.8741458   0.8741458   0.8741457   0.8741456
   0.8755942   0.8755944   0.8755942   0.8755944   0.8755944   0.8755945
   0.8755942   0.8755948   0.8755944   0.8755948   0.8755942   0.8755945
  18.7300786  18.7300786  18.7300788  18.7300786  18.7300787  18.7300786
   5.6670783   5.6670794   5.6670783   5.6670794   5.6670785   5.6670783
   5.6670788   5.6670795   5.6670785   5.6670795   5.6670788   5.6670783
   6.0616781   6.0616784   6.0616781   6.0616784   6.0616798   6.0616802
   6.0616800   6.0616811   6.0616798   6.0616811   6.0616800   6.0616802
   6.2807645   6.2807634   6.2807645   6.2807634   6.2807640   6.2807644
   6.2807643   6.2807632   6.2807640   6.2807632   6.2807643   6.2807644
   7.5898606   7.5898598   7.5898606   7.5898598   7.5898622   7.5898638
   7.5898614   7.5898640   7.5898622   7.5898640   7.5898614   7.5898638
   6.0528761   6.0528763   6.0528761   6.0528763   6.0528749   6.0528743
   6.0528751   6.0528741   6.0528749   6.0528741   6.0528751   6.0528743
   7.5918337   7.5918346   7.5918337   7.5918346   7.5918322   7.5918298
   7.5918322   7.5918303   7.5918322   7.5918303   7.5918322   7.5918298
 TTTTTTTTTTTTTTTTTTTTTTTTTTTTTT MOQGAD      TELAPSE     1921.66 TCPU     1184.80
 TTTTTTTTTTTTTTTTTTTTTTTTTTTTTT SHELLXN     TELAPSE     1943.65 TCPU     1195.57
 TTTTTTTTTTTTTTTTTTTTTTTTTTTTTT MONMO3      TELAPSE     1951.00 TCPU     1202.93
 NUMERICALLY INTEGRATED DENSITY    636.0000067077
 TTTTTTTTTTTTTTTTTTTTTTTTTTTTTT NUMDFT      TELAPSE     1961.06 TCPU     1212.98
 CYC  16 ETOT(AU) -4.543531964731E+03 DETOT  3.57E-08 tst  6.99E-12 PX  2.48E-06
 TTTTTTTTTTTTTTTTTTTTTTTTTTTTTT DIIS        TELAPSE     1965.60 TCPU     1217.52
 DIIS TEST: 0.10221E-07 AT SCF   CYCLE  16 - DIIS ACTIVE - HISTORY:    16 CYCLES
 TTTTTTTTTTTTTTTTTTTTTTTTTTTTTT FDIK        TELAPSE     1990.62 TCPU     1232.66
 INSULATING STATE
 TOP OF VALENCE BANDS -    BAND    318; K    6; EIG -1.9620315E-01 AU
 TOP OF VALENCE BANDS -    BAND    318; K    1; EIG -1.9654823E-01 AU
 BOTTOM OF VIRTUAL BANDS - BAND    319; K    4; EIG -5.8414453E-03 AU
 INDIRECT ENERGY BAND GAP:   5.1800 eV
 BOTTOM OF VIRTUAL BANDS - BAND    319; K    1; EIG -4.9462656E-03 AU
 TTTTTTTTTTTTTTTTTTTTTTTTTTTTTT PDIG        TELAPSE     1991.38 TCPU     1233.41
 CHARGE NORMALIZATION FACTOR   1.00000000
 TOTAL ATOMIC CHARGES:
   0.8845068   0.8845064   0.8845068   0.8845064   0.8845069   0.8845068
   0.8845063   0.8845064   0.8845069   0.8845064   0.8845063   0.8845068
   0.8840842   0.8840840   0.8840842   0.8840840   0.8840840   0.8840840
   0.8840844   0.8840843   0.8840840   0.8840843   0.8840844   0.8840840
   0.8725409   0.8725408   0.8725409   0.8725408   0.8725410   0.8725409
   0.8725410   0.8725408   0.8725410   0.8725408   0.8725410   0.8725409
   0.8741433   0.8741436   0.8741433   0.8741436   0.8741434   0.8741434
   0.8741433   0.8741436   0.8741434   0.8741436   0.8741433   0.8741434
   0.8755923   0.8755924   0.8755923   0.8755924   0.8755922   0.8755922
   0.8755921   0.8755924   0.8755922   0.8755924   0.8755921   0.8755922
  18.7300797  18.7300797  18.7300798  18.7300795  18.7300798  18.7300795
   5.6670839   5.6670850   5.6670839   5.6670850   5.6670846   5.6670841
   5.6670845   5.6670852   5.6670846   5.6670852   5.6670845   5.6670841
   6.0616765   6.0616768   6.0616765   6.0616768   6.0616768   6.0616761
   6.0616771   6.0616770   6.0616768   6.0616770   6.0616771   6.0616761
   6.2807686   6.2807675   6.2807686   6.2807675   6.2807682   6.2807686
   6.2807686   6.2807675   6.2807682   6.2807675   6.2807686   6.2807686
   7.5898716   7.5898711   7.5898716   7.5898711   7.5898718   7.5898713
   7.5898712   7.5898715   7.5898718   7.5898715   7.5898712   7.5898713
   6.0528657   6.0528659   6.0528657   6.0528659   6.0528654   6.0528660
   6.0528656   6.0528657   6.0528654   6.0528657   6.0528656   6.0528660
   7.5918259   7.5918266   7.5918259   7.5918266   7.5918261   7.5918259
   7.5918260   7.5918265   7.5918261   7.5918265   7.5918260   7.5918259
 TTTTTTTTTTTTTTTTTTTTTTTTTTTTTT MOQGAD      TELAPSE     1991.39 TCPU     1233.43
 TTTTTTTTTTTTTTTTTTTTTTTTTTTTTT SHELLXN     TELAPSE     2013.34 TCPU     1244.20
 TTTTTTTTTTTTTTTTTTTTTTTTTTTTTT MONMO3      TELAPSE     2016.43 TCPU     1247.30
 NUMERICALLY INTEGRATED DENSITY    636.0000067075
 TTTTTTTTTTTTTTTTTTTTTTTTTTTTTT NUMDFT      TELAPSE     2026.50 TCPU     1257.36
 CYC  17 ETOT(AU) -4.543531964763E+03 DETOT -3.14E-08 tst  1.58E-12 PX  1.44E-06
 TTTTTTTTTTTTTTTTTTTTTTTTTTTTTT DIIS        TELAPSE     2030.99 TCPU     1261.85
 DIIS TEST: 0.67835E-09 AT SCF   CYCLE  17 - DIIS ACTIVE - HISTORY:    17 CYCLES
 TTTTTTTTTTTTTTTTTTTTTTTTTTTTTT FDIK        TELAPSE     2050.92 TCPU     1274.07
 INSULATING STATE
 TOP OF VALENCE BANDS -    BAND    318; K    6; EIG -1.9620321E-01 AU
 TOP OF VALENCE BANDS -    BAND    318; K    1; EIG -1.9654830E-01 AU
 BOTTOM OF VIRTUAL BANDS - BAND    319; K    2; EIG -5.8415118E-03 AU
 INDIRECT ENERGY BAND GAP:   5.1800 eV
 BOTTOM OF VIRTUAL BANDS - BAND    319; K    1; EIG -4.9463442E-03 AU
 TTTTTTTTTTTTTTTTTTTTTTTTTTTTTT PDIG        TELAPSE     2051.93 TCPU     1275.08
 CHARGE NORMALIZATION FACTOR   1.00000000
 TOTAL ATOMIC CHARGES:
   0.8845067   0.8845063   0.8845067   0.8845063   0.8845068   0.8845066
   0.8845062   0.8845062   0.8845068   0.8845062   0.8845062   0.8845066
   0.8840840   0.8840839   0.8840840   0.8840839   0.8840837   0.8840839
   0.8840841   0.8840842   0.8840837   0.8840842   0.8840841   0.8840839
   0.8725405   0.8725405   0.8725405   0.8725405   0.8725406   0.8725405
   0.8725406   0.8725404   0.8725406   0.8725404   0.8725406   0.8725405
   0.8741438   0.8741440   0.8741438   0.8741440   0.8741440   0.8741438
   0.8741438   0.8741440   0.8741440   0.8741440   0.8741438   0.8741438
   0.8755924   0.8755926   0.8755924   0.8755926   0.8755924   0.8755924
   0.8755922   0.8755926   0.8755924   0.8755926   0.8755922   0.8755924
  18.7300789  18.7300789  18.7300797  18.7300793  18.7300797  18.7300793
   5.6670852   5.6670862   5.6670852   5.6670862   5.6670852   5.6670852
   5.6670853   5.6670863   5.6670852   5.6670863   5.6670853   5.6670852
   6.0616754   6.0616767   6.0616754   6.0616767   6.0616749   6.0616760
   6.0616756   6.0616770   6.0616749   6.0616770   6.0616756   6.0616760
   6.2807679   6.2807668   6.2807679   6.2807668   6.2807674   6.2807678
   6.2807678   6.2807667   6.2807674   6.2807667   6.2807678   6.2807678
   7.5898712   7.5898719   7.5898712   7.5898719   7.5898714   7.5898717
   7.5898716   7.5898722   7.5898714   7.5898722   7.5898716   7.5898717
   6.0528667   6.0528661   6.0528667   6.0528661   6.0528676   6.0528661
   6.0528672   6.0528657   6.0528676   6.0528657   6.0528672   6.0528661
   7.5918260   7.5918254   7.5918260   7.5918254   7.5918265   7.5918258
   7.5918257   7.5918261   7.5918265   7.5918261   7.5918257   7.5918258
 TTTTTTTTTTTTTTTTTTTTTTTTTTTTTT MOQGAD      TELAPSE     2051.94 TCPU     1275.09
 TTTTTTTTTTTTTTTTTTTTTTTTTTTTTT SHELLXN     TELAPSE     2072.92 TCPU     1285.90
 TTTTTTTTTTTTTTTTTTTTTTTTTTTTTT MONMO3      TELAPSE     2075.00 TCPU     1287.97
 NUMERICALLY INTEGRATED DENSITY    636.0000067075
 TTTTTTTTTTTTTTTTTTTTTTTTTTTTTT NUMDFT      TELAPSE     2085.06 TCPU     1298.03
 CYC  18 ETOT(AU) -4.543531964760E+03 DETOT  2.19E-09 tst  4.02E-14 PX  3.00E-07
 TTTTTTTTTTTTTTTTTTTTTTTTTTTTTT DIIS        TELAPSE     2089.83 TCPU     1302.80
 DIIS TEST: 0.33790E-09 AT SCF   CYCLE  18 - DIIS ACTIVE - HISTORY:    18 CYCLES
 TTTTTTTTTTTTTTTTTTTTTTTTTTTTTT FDIK        TELAPSE     2110.23 TCPU     1314.95
 INSULATING STATE
 TOP OF VALENCE BANDS -    BAND    318; K    6; EIG -1.9620318E-01 AU
 TOP OF VALENCE BANDS -    BAND    318; K    1; EIG -1.9654827E-01 AU
 BOTTOM OF VIRTUAL BANDS - BAND    319; K    4; EIG -5.8414924E-03 AU
 INDIRECT ENERGY BAND GAP:   5.1800 eV
 BOTTOM OF VIRTUAL BANDS - BAND    319; K    1; EIG -4.9463364E-03 AU
 TTTTTTTTTTTTTTTTTTTTTTTTTTTTTT PDIG        TELAPSE     2111.57 TCPU     1316.29
 CHARGE NORMALIZATION FACTOR   1.00000000
 TOTAL ATOMIC CHARGES:
   0.8845066   0.8845063   0.8845066   0.8845063   0.8845067   0.8845067
   0.8845061   0.8845063   0.8845067   0.8845063   0.8845061   0.8845067
   0.8840841   0.8840839   0.8840841   0.8840839   0.8840840   0.8840840
   0.8840843   0.8840843   0.8840840   0.8840843   0.8840843   0.8840840
   0.8725406   0.8725405   0.8725406   0.8725405   0.8725407   0.8725407
   0.8725408   0.8725405   0.8725407   0.8725405   0.8725408   0.8725407
   0.8741437   0.8741439   0.8741437   0.8741439   0.8741436   0.8741438
   0.8741435   0.8741440   0.8741436   0.8741440   0.8741435   0.8741438
   0.8755925   0.8755926   0.8755925   0.8755926   0.8755925   0.8755924
   0.8755923   0.8755925   0.8755925   0.8755925   0.8755923   0.8755924
  18.7300795  18.7300795  18.7300793  18.7300790  18.7300792  18.7300790
   5.6670846   5.6670858   5.6670846   5.6670858   5.6670857   5.6670847
   5.6670856   5.6670859   5.6670857   5.6670859   5.6670856   5.6670847
   6.0616769   6.0616763   6.0616769   6.0616763   6.0616779   6.0616761
   6.0616777   6.0616767   6.0616779   6.0616767   6.0616777   6.0616761
   6.2807679   6.2807669   6.2807679   6.2807669   6.2807676   6.2807679
   6.2807679   6.2807668   6.2807676   6.2807668   6.2807679   6.2807679
   7.5898720   7.5898703   7.5898720   7.5898703   7.5898728   7.5898710
   7.5898715   7.5898709   7.5898728   7.5898709   7.5898715   7.5898710
   6.0528653   6.0528663   6.0528653   6.0528663   6.0528641   6.0528661
   6.0528650   6.0528662   6.0528641   6.0528662   6.0528650   6.0528661
   7.5918256   7.5918276   7.5918256   7.5918276   7.5918251   7.5918263
   7.5918257   7.5918271   7.5918251   7.5918271   7.5918257   7.5918263
 TTTTTTTTTTTTTTTTTTTTTTTTTTTTTT MOQGAD      TELAPSE     2111.59 TCPU     1316.30
 TTTTTTTTTTTTTTTTTTTTTTTTTTTTTT SHELLXN     TELAPSE     2122.38 TCPU     1327.10
 +++ ENERGIES IN A.U. +++
 ::: EXT EL-POLE                                  -5.5037408295207E+03
 ::: EXT EL-SPHEROPOLE                             4.3961921813861E+01
 ::: BIELET ZONE E-E                               9.3261117795143E+03
 ::: TOTAL E-E                                     3.8663328718075E+03
 ::: TOTAL E-N + N-E                              -1.2978828431082E+04
 ::: TOTAL N-N                                     1.0584606331676E+03
 ::: KINETIC ENERGY                                4.0871686508278E+03
 ::: PSEUDO TOTAL   ENERGY                        -3.9668662752787E+03
 ::: VIRIAL COEFFICIENT                            1.0149369076063E+00
 TTTTTTTTTTTTTTTTTTTTTTTTTTTTTT MONMO3      TELAPSE     2124.55 TCPU     1329.27
 NUMERICALLY INTEGRATED DENSITY    636.0000067075
 TTTTTTTTTTTTTTTTTTTTTTTTTTTTTT NUMDFT      TELAPSE     2134.62 TCPU     1339.34
 CYC  19 ETOT(AU) -4.543531964760E+03 DETOT  1.95E-10 tst  1.20E-13 PX  3.00E-07

 == SCF ENDED - CONVERGENCE ON ENERGY      E(AU) -4.5435319647603E+03 CYCLES  19


 ENERGY EXPRESSION=HARTREE+FOCK EXCH*0.00000+(M06-L      EXCH)*1.00000+M06-L      CORR


 TOTAL ENERGY(DFT)(AU)( 19) -4.5435319647603E+03 DE 1.9E-10 tester 1.2E-13
 TTTTTTTTTTTTTTTTTTTTTTTTTTTTTT EDFT        TELAPSE     2134.66 TCPU     1339.38

 *******************************************************************************
 *                             FORCE CALCULATION                               *
 *******************************************************************************

 TTTTTTTTTTTTTTTTTTTTTTTTTTTTTT NUMDFG      TELAPSE     2226.97 TCPU     1431.69
 INFORMATION **** EXCPOG **** EXCH. BIPO BUFFER LENGTH (WORDS) =           0
 WARNING **** GENPOG **** COULOMB BIPO BUFFER TOO SMALL - TO AVOID I/O SET BIPOSIZE =     6889800
 INFORMATION **** GENPOG **** BIPO BUFFER LENGTH (WORDS) =     4000000
 TTTTTTTTTTTTTTTTTTTTTTTTTTTTTT SHELXG      TELAPSE     2338.71 TCPU     1520.17


 D3 DISPERSION ENERGY (AU)       -4.1854652167638E-02
 TOTAL ENERGY + DISP (AU)        -4.5435738194124E+03

 CARTESIAN FORCES IN HARTREE/BOHR (ANALYTICAL)
   ATOM                     X                   Y                   Z
   1   1            -5.847445861394E-06 -3.898161997196E-06 -4.502989419564E-06
   2   1             5.841228521680E-06  3.926198949067E-06 -4.498317948354E-06
   3   1            -5.847445857196E-06  3.898161999860E-06  4.502989415123E-06
   4   1             5.841228520553E-06 -3.926198953064E-06  4.498317943691E-06
   5   1            -4.470176872329E-06 -5.876805155819E-06 -3.897516238638E-06
   6   1            -3.880284920488E-06 -4.519768728506E-06 -5.816714477485E-06
   7   1             4.494325245408E-06  5.837101552530E-06 -3.920329319840E-06
   8   1             3.937163383316E-06 -4.506452851327E-06  5.823928405887E-06
   9   1            -4.470176876992E-06  5.876805148269E-06  3.897516247520E-06
  10   1             3.937163381096E-06  4.506452853659E-06 -5.823928406718E-06
  11   1             4.494325244964E-06 -5.837101551678E-06  3.920329318507E-06
  12   1            -3.880284922708E-06  4.519768728617E-06  5.816714476513E-06
  13   1            -5.058904280042E-06  8.957525327702E-06  1.597241032825E-06
  14   1             5.004937611464E-06 -8.985014580354E-06  1.588340353020E-06
  15   1            -5.058904281263E-06 -8.957525329478E-06 -1.597241030937E-06
  16   1             5.004937615016E-06  8.985014585239E-06 -1.588340357683E-06
  17   1             1.618451782481E-06 -5.093595425665E-06  8.949781140188E-06
  18   1             8.969005191428E-06  1.594277561356E-06 -5.053238516739E-06
  19   1            -1.605323963372E-06  5.049652399003E-06  8.920854576377E-06
  20   1            -8.944449227943E-06  1.577748982462E-06  4.998089960351E-06
  21   1             1.618451779206E-06  5.093595421002E-06 -8.949781141521E-06
  22   1            -8.944449229720E-06 -1.577748979908E-06 -4.998089963792E-06
  23   1            -1.605323959097E-06 -5.049652408329E-06 -8.920854572825E-06
  24   1             8.969005197201E-06 -1.594277562411E-06  5.053238513075E-06
  25   1             1.659803605669E-06  3.979772490670E-06 -5.673103461445E-06
  26   1            -1.687685079688E-06 -4.005442469923E-06 -5.758877330120E-06
  27   1             1.659803605003E-06 -3.979772489782E-06  5.673103463000E-06
  28   1            -1.687685081242E-06  4.005442466815E-06  5.758877331230E-06
  29   1            -5.714077619734E-06  1.662172422146E-06  3.978401171167E-06
  30   1             3.986295590730E-06 -5.667395977849E-06  1.669007756222E-06
  31   1             5.710619580102E-06 -1.651930745306E-06  4.000512917823E-06
  32   1            -4.000118078995E-06 -5.747158114078E-06 -1.714977550860E-06
  33   1            -5.714077620622E-06 -1.662172419481E-06 -3.978401171612E-06
  34   1            -4.000118073888E-06  5.747158114966E-06  1.714977552414E-06
  35   1             5.710619580102E-06  1.651930742419E-06 -4.000512914049E-06
  36   1             3.986295588954E-06  5.667395978959E-06 -1.669007756444E-06
  37   1             1.493727429303E-06 -4.596942157598E-06 -4.760731183634E-06
  38   1            -1.554376828916E-06  4.589746715133E-06 -4.792423071248E-06
  39   1             1.493727428858E-06  4.596942157598E-06  4.760731181164E-06
  40   1            -1.554376834800E-06 -4.589746714689E-06  4.792423072747E-06
  41   1            -4.736174311515E-06  1.409945554309E-06 -4.565094195996E-06
  42   1            -4.597648766591E-06 -4.741325564495E-06  1.454326145178E-06
  43   1             4.764447136457E-06 -1.433282870833E-06 -4.537346549593E-06
  44   1             4.572878685050E-06 -4.784267287977E-06 -1.524542251108E-06
  45   1            -4.736174311876E-06 -1.409945553421E-06  4.565094195996E-06
  46   1             4.572878683273E-06  4.784267285507E-06  1.524542247555E-06
  47   1             4.764447134653E-06  1.433282864616E-06  4.537346552258E-06
  48   1            -4.597648764815E-06  4.741325563329E-06 -1.454326137851E-06
  49   1             3.770317536844E-06 -1.229298931538E-06  3.453212475302E-06
  50   1            -3.763434601400E-06  1.241765258619E-06  3.431174841695E-06
  51   1             3.770317537399E-06  1.229298933758E-06 -3.453212474080E-06
  52   1            -3.763434603343E-06 -1.241765260840E-06 -3.431174840363E-06
  53   1             3.510015632702E-06  3.745347694428E-06 -1.265577728837E-06
  54   1            -1.197873034098E-06  3.406198153422E-06  3.801803902859E-06
  55   1            -3.368321439767E-06 -3.786472889789E-06 -1.268546618416E-06
  56   1             1.199088059067E-06  3.352322746064E-06 -3.806067056800E-06
  57   1             3.510015634589E-06 -3.745347695705E-06  1.265577723508E-06
  58   1             1.199088063952E-06 -3.352322745620E-06  3.806067053136E-06
  59   1            -3.368321434105E-06  3.786472888678E-06  1.268546616640E-06
  60   1            -1.197873033654E-06 -3.406198149869E-06 -3.801803903525E-06
  61 230             6.140717268011E-08  4.100625705661E-08  1.537221001957E-05
  62 230             6.140715808414E-08 -4.100623937631E-08 -1.537221001047E-05
  63 230             1.533660829578E-05 -3.223810107755E-14  3.252953462152E-14
  64 230            -5.164719378906E-08  1.528157083652E-05  1.726502801835E-08
  65 230            -1.533787959884E-05  4.061681546652E-14 -8.881784197001E-16
  66 230            -5.164717825634E-08 -1.528157076436E-05 -1.726499621046E-08
  67   6             2.037912342856E-05  1.300680613792E-05 -1.750829015712E-05
  68   6            -2.002125707956E-05 -1.296455075916E-05 -1.725298052413E-05
  69   6             2.037912346679E-05 -1.300680615479E-05  1.750829020014E-05
  70   6            -2.002125708897E-05  1.296455077160E-05  1.725298059896E-05
  71   6            -1.762153937862E-05  2.057935222916E-05  1.310071241090E-05
  72   6             1.302631998357E-05 -1.738911395521E-05  2.021186323432E-05
  73   6             1.751455432114E-05 -2.037782664180E-05  1.301117656105E-05
  74   6            -1.300394565007E-05 -1.726695464477E-05 -2.008521069841E-05
  75   6            -1.762153937201E-05 -2.057935216931E-05 -1.310071240823E-05
  76   6            -1.300394567227E-05  1.726695465326E-05  2.008521069402E-05
  77   6             1.751455432220E-05  2.037782666676E-05 -1.301117654240E-05
  78   6             1.302631999955E-05  1.738911396121E-05 -2.021186321999E-05
  79   6            -7.629128829567E-06  7.880614894873E-06  3.802546818310E-05
  80   6             7.778531189606E-06 -7.625760948926E-06  3.803861261797E-05
  81   6            -7.629128834008E-06 -7.880614905531E-06 -3.802546815024E-05
  82   6             7.778531180280E-06  7.625760938268E-06 -3.803861264284E-05
  83   6             3.802998957969E-05 -7.535010068560E-06  8.028045849429E-06
  84   6             7.632644944522E-06  3.803353901510E-05 -7.753979160086E-06
  85   6            -3.800041992363E-05  7.601534823154E-06  7.840458700059E-06
  86   6            -7.640650364849E-06  3.811331216763E-05  7.864608903896E-06
  87   6             3.802998959035E-05  7.535010049908E-06 -8.028045852981E-06
  88   6            -7.640650366625E-06 -3.811331217562E-05 -7.864608903230E-06
  89   6            -3.800041993873E-05 -7.601534808721E-06 -7.840458739139E-06
  90   6             7.632644939193E-06 -3.803353901066E-05  7.753979172964E-06
  91   6            -5.274350624473E-06  9.850201532657E-06 -3.205882596946E-06
  92   6             5.252107267317E-06 -9.914065426386E-06 -3.220799815074E-06
  93   6            -5.274350640905E-06 -9.850201514894E-06  3.205882605162E-06
  94   6             5.252107260212E-06  9.914065442373E-06  3.220799822179E-06
  95   6            -3.267686726094E-06 -5.217364853705E-06  9.833196154219E-06
  96   6             9.858478357216E-06 -3.232058477076E-06 -5.265020722511E-06
  97   6             3.208881135253E-06  5.227300762911E-06  9.888571502970E-06
  98   6            -9.894586256110E-06 -3.162722745254E-06  5.274459226712E-06
  99   6            -3.267686711883E-06  5.217364862142E-06 -9.833196161324E-06
 100   6            -9.894586241899E-06  3.162722763461E-06 -5.274459234927E-06
 101   6             3.208881126149E-06 -5.227300772237E-06 -9.888571488759E-06
 102   6             9.858478339453E-06  3.232058475744E-06  5.265020723177E-06
 103   7            -1.151963177193E-05  6.966110912110E-06  1.339086366503E-05
 104   7             1.116750013730E-05 -7.137971682170E-06  1.316343072832E-05
 105   7            -1.151963175006E-05 -6.966110943196E-06 -1.339086367880E-05
 106   7             1.116750015218E-05  7.137971720361E-06 -1.316343076585E-05
 107   7             1.343293322664E-05 -1.164709255863E-05  6.855942012329E-06
 108   7             7.092950512266E-06  1.328817899759E-05 -1.132574940621E-05
 109   7            -1.338366159165E-05  1.150469174793E-05  6.963728350406E-06
 110   7            -7.054170799492E-06  1.313711719364E-05  1.114318724693E-05
 111   7             1.343293322353E-05  1.164709254697E-05 -6.855941951933E-06
 112   7            -7.054170820808E-06 -1.313711716500E-05 -1.114318725903E-05
 113   7            -1.338366157522E-05 -1.150469179811E-05 -6.963728361065E-06
 114   7             7.092950490062E-06 -1.328817903179E-05  1.132574942098E-05
 115   6             9.442014516914E-06  8.612978003697E-06 -7.967544494392E-06
 116   6            -9.409235850022E-06 -8.874386242752E-06 -7.829545276561E-06
 117   6             9.442014518690E-06 -8.612977973499E-06  7.967544489951E-06
 118   6            -9.409235808278E-06  8.874386255187E-06  7.829545266347E-06
 119   6            -8.121773512837E-06  9.574178182703E-06  8.477566069587E-06
 120   6             8.730708373150E-06 -7.934790524189E-06  9.438174966903E-06
 121   6             7.984913044989E-06 -9.475484471722E-06  8.605401832895E-06
 122   6            -8.799449885188E-06 -7.935787409874E-06 -9.523462735750E-06
 123   6            -8.121773523051E-06 -9.574178188032E-06 -8.477566069587E-06
 124   6            -8.799449878083E-06  7.935787421420E-06  9.523462743743E-06
 125   6             7.984913052539E-06  9.475484497479E-06 -8.605401818684E-06
 126   6             8.730708369598E-06  7.934790516639E-06 -9.438174974896E-06
 127   7             2.497605374963E-06 -2.394733801880E-05  7.927985003597E-06
 128   7            -2.631160397559E-06  2.409854357133E-05  7.764423040513E-06
 129   7             2.497605299911E-06  2.394733801214E-05 -7.927985063105E-06
 130   7            -2.631160353150E-06 -2.409854360996E-05 -7.764423127998E-06
 131   7             8.096521596279E-06  2.338205415953E-06 -2.389906502254E-05
 132   7            -2.404568601788E-05  7.937632056976E-06  2.508650758681E-06
 133   7            -8.008433267204E-06 -2.444270320812E-06 -2.400269207925E-05
 134   7             2.408585614688E-05  7.875105831001E-06 -2.526184218699E-06
 135   7             8.096521540324E-06 -2.338205458141E-06  2.389906499145E-05
 136   7             2.408585615044E-05 -7.875105852762E-06  2.526184209817E-06
 137   7            -8.008433260542E-06  2.444270269297E-06  2.400269203218E-05
 138   7            -2.404568603165E-05 -7.937632080512E-06 -2.508650736033E-06

 RESULTANT FORCE    -7.665951207159E-13  1.387952253129E-14 -2.371366991660E-15

 ATOMIC PART

 SYMMETRY ALLOWED FORCES (ANALYTICAL) (DIRECTION, FORCE)

    1 -2.0901466E-06    2 -6.3255480E-06    3 -9.7956522E-06    4 -5.1789734E-06
    5 -4.1253027E-06    6  9.7310921E-06    7 -4.3415535E-06    8 -3.6776890E-06
    9 -1.0375579E-05   10 -5.2293077E-06   11 -6.3758894E-06   12 -8.4960036E-06
   13 -2.0047379E-06   14 -5.3759292E-06   15  1.0231190E-05   16 -2.0951544E-06
   17  1.1587888E-05   18 -5.6586097E-07   19  1.2781397E-05   20 -6.3037030E-06
   21  3.8029288E-06   22 -1.0087390E-05   23  9.9166099E-06   24 -3.9635245E-06
   25  1.8318350E-06   26  1.4222168E-05   27 -3.4335453E-06   28 -1.0198067E-05
   29 -1.5233577E-06   30  1.0697850E-05   31  1.2606467E-05   32  6.5212363E-06
   33  3.5841365E-06   34  1.2581729E-05   35 -2.6574023E-07   36 -7.3335789E-06
   37 -2.7467044E-06   38 -7.8897973E-06   39  5.6451152E-06   40 -6.6393880E-06
   41 -5.2737775E-06   42 -5.6668701E-06   43  9.2988000E-06   44  2.9598399E-07
   45 -4.1380405E-06   46 -6.4534808E-06   47  7.4798798E-06   48 -1.7050978E-06
   49 -2.7275373E-06   50  8.8779040E-06   51  4.1161295E-06   52 -2.8990514E-06
   53 -9.1536484E-07   54 -9.6995831E-06   55 -8.8894437E-06   56 -1.9425970E-06
   57 -3.0578218E-06   58  1.0826630E-06   59 -9.0840979E-06   60  3.0190407E-06
   61  1.2961060E-06   62 -8.8417467E-06   63 -3.4081792E-06   64  1.1555282E-06
   65  1.7020111E-06   66 -9.4882365E-06   67 -8.6328496E-06   68 -1.7359084E-06
   69  3.2133852E-06   70 -8.8349849E-06   71  3.6360932E-06   72 -2.1119148E-07
   73 -1.2665388E-06   74  6.8929251E-06   75  2.6109197E-06   76  6.8450964E-06
   77  1.0863913E-06   78 -2.5079883E-06   79 -8.4376820E-07   80 -1.5962053E-06
   81  7.2947638E-06   82  6.8229788E-06   83  1.7445758E-06   84  2.2501401E-06
   85 -1.4283117E-06   86 -1.1855194E-06   87 -7.1376495E-06   88 -1.3327845E-06
   89 -5.6578278E-06   90  4.5252136E-06   91  1.2586384E-05   92  1.7725495E-05
   93  1.0612324E-07   94 -1.5442949E-05   95  1.2418324E-05   96 -8.8102422E-06
   97  1.5338485E-05   98  1.5229287E-05   99 -2.0412263E-05  100 -1.5861411E-05
  101  3.3731396E-05  102 -8.8455452E-06  103 -2.3655227E-05  104 -3.2732097E-05
  105  4.2083023E-05  106 -7.2309619E-06  107  2.4198965E-06  108 -7.9471248E-06
  109  4.0760151E-05  110 -4.4569285E-06  111 -2.0316329E-05  112  3.7074939E-05
  113 -2.4118886E-06  114 -2.0342638E-05  115 -2.0381684E-05  116 -3.0008913E-05
  117  4.3945571E-05  118  3.4711386E-05  119  1.7900692E-09  120  1.8793027E-05
  121  5.2672437E-05  122  1.7046188E-07  123 -3.0848649E-05  124  3.5957755E-05
  125  3.1631872E-05  126  1.7432759E-05  127 -2.5915023E-05  128  4.6993415E-05
  129  4.2457726E-05  130 -1.6690672E-05  131 -2.9774613E-05  132  4.3804580E-05
  133 -1.7620829E-05  134  3.0183181E-05  135  9.7806821E-06  136 -1.2561581E-05
  137  4.3241028E-06  138 -1.4954278E-05  139  5.0919058E-06  140 -4.5857262E-06
  141  6.4661040E-06  142  1.2472396E-05  143 -8.5143142E-06  144 -1.5000612E-05
  145  1.5793305E-06  146  6.8971332E-06  147  9.5106101E-06  148  1.0389858E-05
  149  8.8643446E-06  150  9.4421055E-06  151  2.4104913E-06  152 -1.2855418E-05
  153  2.6251285E-05  154  4.4780685E-06  155 -5.1302365E-06  156 -3.7029014E-06
  157  2.5572314E-05  158  3.9735486E-06  159 -1.5042011E-05  160  2.2745012E-05
  161  2.6436741E-06  162 -4.9808050E-06  163 -1.6147022E-05  164  2.1473604E-05
  165  2.5105444E-05  166 -5.9422290E-06  167 -1.2979153E-06  168  2.5458764E-05
  169  1.0702349E-06  170  5.9745893E-06  171 -7.2965526E-06  172 -8.6294233E-06
  173  1.8513465E-05  174 -6.7735871E-06  175 -8.7660124E-06  176 -1.7822407E-05
  177  2.1718409E-05  178 -9.4437168E-07  179  5.5812465E-07  180 -5.2821363E-06
  181  2.0350208E-05  182  8.7157314E-07  183 -7.4710505E-06  184  2.0525778E-05
  185 -2.2485835E-07  186 -8.2976772E-06  187 -1.0616428E-05  188 -1.6077848E-05
  189 -1.5558098E-05  190  2.5428593E-05  191 -1.9974233E-05  192  2.8729791E-05
  193 -7.7187665E-06  194  2.0209412E-05  195 -2.5264555E-05  196 -2.3270306E-05
  197  1.2119739E-05  198  2.7570682E-05  199 -1.6868547E-05  200 -2.1597524E-05
  201 -9.3018797E-06  202 -3.6227767E-05  203 -2.8200616E-05  204  5.3489216E-06
  205 -1.0401290E-05

 CELL PART

 GRADIENT WITH RESPECT TO THE CELL PARAMETER IN HARTREE/BOHR
ORDER: -D/DA1X, -D/DA1Y, -D/DA1Z
       -D/DA2X, -D/DA2Y, -D/DA2Z
       -D/DA3X, -D/DA3Y, -D/DA3Z
  0.381864037777E-13  0.377414140793E-04  0.376833032867E-04
  0.377781069858E-04 -0.707303152604E-07  0.377617829841E-04
  0.377781069663E-04  0.378121443401E-04 -0.784797564163E-07

STRESS TENSOR, IN HARTREE/BOHR^3:
ORDER: 11 12 13
       21 22 23
       31 32 33
 -0.742817215197E-07 -0.183319507320E-16 -0.567525878840E-16
  0.535816015599E-16 -0.743486480452E-07  0.139074399968E-09
  0.580135497278E-16  0.154311840613E-09 -0.742496243420E-07

PRESSURE FROM THE STRESS TENSOR,
IN HARTREE/BOHR^3:  0.74293E-07
PRESSURE IN GIGAPASCAL:  0.2186E-02
CONVERSION FACTOR: 1 HARTREE/BOHR^3= 29421 GIGAPASCAL
WHEN USING VALUES FOR BOHR RADIUS AND HARTREE
FROM IUPAC WEBSITE, APRIL 2009
ENTHALPY: -4.5435726143705E+03

 SYMMETRY ALLOWED FORCES (ANALYTICAL) (DIRECTION, FORCE)

    1  2.0871939E-03    2 -2.3063333E-07    3  1.1357337E-06    4 -3.3649382E-06
 TTTTTTTTTTTTTTTTTTTTTTTTTTTTTT TOTGRA_C    TELAPSE     2425.32 TCPU     1606.79
 *******************************************************************************
 LATTICE PARAMETERS (ANGSTROMS AND DEGREES) - BOHR = 0.5291772083 ANGSTROM
 PRIMITIVE CELL - CENTRING CODE 6/1 VOLUME=  2403.564261 - DENSITY  0.937 g/cm^3
         A              B              C           ALPHA      BETA       GAMMA 
    14.61591054    14.61591054    14.61591054   109.471221 109.471221 109.471221
 *******************************************************************************
 ATOMS IN THE ASYMMETRIC UNIT   70 - ATOMS IN THE UNIT CELL:  138
     ATOM                 X/A                 Y/B                 Z/C    
 *******************************************************************************
      1 T   1 H    -1.266804130991E-01  3.203107417936E-01 -2.359471880539E-01
      2 T   1 H    -4.437420701524E-01  1.092667749548E-01  2.359471880539E-01
      3 F   1 H     1.266804130991E-01 -1.092667749548E-01  4.469911548927E-01
      4 F   1 H     4.437420701524E-01 -3.203107417936E-01 -4.469911548927E-01
      5 T   1 H    -2.359471880539E-01 -1.266804130991E-01  3.203107417936E-01
      6 T   1 H     3.203107417936E-01 -2.359471880539E-01 -1.266804130991E-01
      7 T   1 H    -4.469911548927E-01  4.437420701524E-01 -3.203107417936E-01
      8 T   1 H     1.092667749548E-01  2.359471880539E-01 -4.437420701524E-01
      9 F   1 H     2.359471880539E-01 -4.437420701524E-01  1.092667749548E-01
     10 F   1 H    -1.092667749548E-01  4.469911548927E-01  1.266804130991E-01
     11 F   1 H     4.469911548927E-01  1.266804130991E-01 -1.092667749548E-01
     12 F   1 H    -3.203107417936E-01 -4.469911548927E-01  4.437420701524E-01
     13 T   1 H    -2.343380381686E-01  3.387188410792E-01 -1.125121733163E-01
     14 T   1 H     4.512310143955E-01 -1.218258648524E-01  1.125121733163E-01
     15 F   1 H     2.343380381686E-01  1.218258648524E-01 -4.269431207521E-01
     16 F   1 H    -4.512310143955E-01 -3.387188410792E-01  4.269431207521E-01
     17 T   1 H    -1.125121733163E-01 -2.343380381686E-01  3.387188410792E-01
     18 T   1 H     3.387188410792E-01 -1.125121733163E-01 -2.343380381686E-01
     19 T   1 H     4.269431207521E-01 -4.512310143955E-01 -3.387188410792E-01
     20 T   1 H    -1.218258648524E-01  1.125121733163E-01  4.512310143955E-01
     21 F   1 H     1.125121733163E-01  4.512310143955E-01 -1.218258648524E-01
     22 F   1 H     1.218258648524E-01 -4.269431207521E-01  2.343380381686E-01
     23 F   1 H    -4.269431207521E-01  2.343380381686E-01  1.218258648524E-01
     24 F   1 H    -3.387188410792E-01  4.269431207521E-01 -4.512310143955E-01
     25 T   1 H     4.602523724437E-01  1.068725630985E-01  4.840400689590E-01
     26 T   1 H    -3.771675058605E-01 -2.378769651534E-02 -4.840400689590E-01
     27 F   1 H    -4.602523724437E-01  2.378769651534E-02 -3.533798093452E-01
     28 F   1 H     3.771675058605E-01 -1.068725630985E-01  3.533798093452E-01
     29 T   1 H     4.840400689590E-01  4.602523724437E-01  1.068725630985E-01
     30 T   1 H     1.068725630985E-01  4.840400689590E-01  4.602523724437E-01
     31 T   1 H     3.533798093452E-01  3.771675058605E-01 -1.068725630985E-01
     32 T   1 H    -2.378769651534E-02 -4.840400689590E-01 -3.771675058605E-01
     33 F   1 H    -4.840400689590E-01 -3.771675058605E-01 -2.378769651534E-02
     34 F   1 H     2.378769651534E-02 -3.533798093452E-01 -4.602523724437E-01
     35 F   1 H    -3.533798093452E-01 -4.602523724437E-01  2.378769651534E-02
     36 F   1 H    -1.068725630985E-01  3.533798093452E-01  3.771675058605E-01
     37 T   1 H     4.554614598691E-01  2.310982025209E-01 -4.608948728410E-01
     38 T   1 H    -3.080069246380E-01 -8.364366728984E-02  4.608948728410E-01
     39 F   1 H    -4.554614598691E-01  8.364366728984E-02 -2.243632573482E-01
     40 F   1 H     3.080069246380E-01 -2.310982025209E-01  2.243632573482E-01
     41 T   1 H    -4.608948728410E-01  4.554614598691E-01  2.310982025209E-01
     42 T   1 H     2.310982025209E-01 -4.608948728410E-01  4.554614598691E-01
     43 T   1 H     2.243632573482E-01  3.080069246380E-01 -2.310982025209E-01
     44 T   1 H    -8.364366728984E-02  4.608948728410E-01 -3.080069246380E-01
     45 F   1 H     4.608948728410E-01 -3.080069246380E-01 -8.364366728984E-02
     46 F   1 H     8.364366728984E-02 -2.243632573482E-01 -4.554614598691E-01
     47 F   1 H    -2.243632573482E-01 -4.554614598691E-01  8.364366728984E-02
     48 F   1 H    -2.310982025209E-01  2.243632573482E-01  3.080069246380E-01
     49 T   1 H    -4.759383878149E-01  2.153328330715E-01  4.599843226057E-01
     50 T   1 H    -2.446514895342E-01  6.407728957940E-02 -4.599843226057E-01
     51 F   1 H     4.759383878149E-01 -6.407728957940E-02 -3.087287791136E-01
     52 F   1 H     2.446514895342E-01 -2.153328330715E-01  3.087287791136E-01
     53 T   1 H     4.599843226057E-01 -4.759383878149E-01  2.153328330715E-01
     54 T   1 H     2.153328330715E-01  4.599843226057E-01 -4.759383878149E-01
     55 T   1 H     3.087287791136E-01  2.446514895342E-01 -2.153328330715E-01
     56 T   1 H     6.407728957940E-02 -4.599843226057E-01 -2.446514895342E-01
     57 F   1 H    -4.599843226057E-01 -2.446514895342E-01  6.407728957940E-02
     58 F   1 H    -6.407728957940E-02 -3.087287791136E-01  4.759383878149E-01
     59 F   1 H    -3.087287791136E-01  4.759383878149E-01 -6.407728957940E-02
     60 F   1 H    -2.153328330715E-01  3.087287791136E-01  2.446514895342E-01
     61 T 230 ZN   -2.607592778084E-01  2.392407221916E-01 -5.000000000000E-01
     62 F 230 ZN    2.607592778084E-01 -2.392407221916E-01 -5.000000000000E-01
     63 T 230 ZN   -5.000000000000E-01 -2.607592778084E-01  2.392407221916E-01
     64 T 230 ZN    2.392407221916E-01 -5.000000000000E-01 -2.607592778084E-01
     65 T 230 ZN   -5.000000000000E-01  2.607592778084E-01 -2.392407221916E-01
     66 F 230 ZN   -2.392407221916E-01 -5.000000000000E-01  2.607592778084E-01
     67 T   6 C    -3.844213193344E-01  2.474936880565E-01 -3.734395248144E-01
     68 T   6 C    -3.790667871292E-01 -1.098179452006E-02  3.734395248144E-01
     69 F   6 C     3.844213193344E-01  1.098179452006E-02 -3.680849926091E-01
     70 F   6 C     3.790667871292E-01 -2.474936880565E-01  3.680849926091E-01
     71 T   6 C    -3.734395248144E-01 -3.844213193344E-01  2.474936880565E-01
     72 T   6 C     2.474936880565E-01 -3.734395248144E-01 -3.844213193344E-01
     73 T   6 C     3.680849926091E-01  3.790667871292E-01 -2.474936880565E-01
     74 T   6 C    -1.098179452006E-02  3.734395248144E-01 -3.790667871292E-01
     75 F   6 C     3.734395248144E-01 -3.790667871292E-01 -1.098179452006E-02
     76 F   6 C     1.098179452006E-02 -3.680849926091E-01  3.844213193344E-01
     77 F   6 C    -3.680849926091E-01  3.844213193344E-01  1.098179452006E-02
     78 F   6 C    -2.474936880565E-01  3.680849926091E-01  3.790667871292E-01
     79 T   6 C    -2.120593213373E-01  3.018311671885E-01 -2.615021557498E-01
     80 T   6 C    -4.366666770617E-01  4.944283441251E-02  2.615021557498E-01
     81 F   6 C     2.120593213373E-01 -4.944283441251E-02 -4.861095114742E-01
     82 F   6 C     4.366666770617E-01 -3.018311671885E-01  4.861095114742E-01
     83 T   6 C    -2.615021557498E-01 -2.120593213373E-01  3.018311671885E-01
     84 T   6 C     3.018311671885E-01 -2.615021557498E-01 -2.120593213373E-01
     85 T   6 C     4.861095114742E-01  4.366666770616E-01 -3.018311671885E-01
     86 T   6 C     4.944283441251E-02  2.615021557498E-01 -4.366666770616E-01
     87 F   6 C     2.615021557498E-01 -4.366666770616E-01  4.944283441251E-02
     88 F   6 C    -4.944283441251E-02 -4.861095114742E-01  2.120593213373E-01
     89 F   6 C    -4.861095114742E-01  2.120593213373E-01 -4.944283441251E-02
     90 F   6 C    -3.018311671885E-01  4.861095114742E-01  4.366666770616E-01
     91 T   6 C    -4.912842808967E-01  1.981709388018E-01 -4.776475088643E-01
     92 T   6 C    -3.241815523339E-01 -1.363677203243E-02  4.776475088643E-01
     93 F   6 C     4.912842808967E-01  1.363677203243E-02 -3.105447803015E-01
     94 F   6 C     3.241815523339E-01 -1.981709388018E-01  3.105447803015E-01
     95 T   6 C    -4.776475088643E-01 -4.912842808967E-01  1.981709388018E-01
     96 T   6 C     1.981709388018E-01 -4.776475088643E-01 -4.912842808967E-01
     97 T   6 C     3.105447803015E-01  3.241815523339E-01 -1.981709388018E-01
     98 T   6 C    -1.363677203243E-02  4.776475088643E-01 -3.241815523339E-01
     99 F   6 C     4.776475088643E-01 -3.241815523339E-01 -1.363677203243E-02
    100 F   6 C     1.363677203243E-02 -3.105447803015E-01  4.912842808967E-01
    101 F   6 C    -3.105447803015E-01  4.912842808967E-01  1.363677203243E-02
    102 F   6 C    -1.981709388018E-01  3.105447803015E-01  3.241815523339E-01
    103 T   7 N    -2.877322745158E-01  2.620537569632E-01 -3.709594207827E-01
    104 T   7 N    -3.669868222541E-01  8.322714626699E-02  3.709594207827E-01
    105 F   7 N     2.877322745158E-01 -8.322714626699E-02 -4.502139685211E-01
    106 F   7 N     3.669868222541E-01 -2.620537569632E-01  4.502139685211E-01
    107 T   7 N    -3.709594207827E-01 -2.877322745158E-01  2.620537569632E-01
    108 T   7 N     2.620537569632E-01 -3.709594207827E-01 -2.877322745158E-01
    109 T   7 N     4.502139685211E-01  3.669868222541E-01 -2.620537569632E-01
    110 T   7 N     8.322714626699E-02  3.709594207827E-01 -3.669868222541E-01
    111 F   7 N     3.709594207827E-01 -3.669868222541E-01  8.322714626699E-02
    112 F   7 N    -8.322714626699E-02 -4.502139685211E-01  2.877322745158E-01
    113 F   7 N    -4.502139685211E-01  2.877322745158E-01 -8.322714626699E-02
    114 F   7 N    -2.620537569632E-01  4.502139685211E-01  3.669868222541E-01
    115 T   6 C    -2.653075421074E-01  3.109197795637E-01 -2.005772541763E-01
    116 T   6 C    -4.885029662600E-01 -6.473028793107E-02  2.005772541763E-01
    117 F   6 C     2.653075421074E-01  6.473028793107E-02 -4.237726783289E-01
    118 F   6 C     4.885029662600E-01 -3.109197795637E-01  4.237726783289E-01
    119 T   6 C    -2.005772541763E-01 -2.653075421074E-01  3.109197795637E-01
    120 T   6 C     3.109197795637E-01 -2.005772541763E-01 -2.653075421074E-01
    121 T   6 C     4.237726783289E-01  4.885029662600E-01 -3.109197795637E-01
    122 T   6 C    -6.473028793107E-02  2.005772541763E-01 -4.885029662600E-01
    123 F   6 C     2.005772541763E-01 -4.885029662600E-01 -6.473028793107E-02
    124 F   6 C     6.473028793107E-02 -4.237726783289E-01  2.653075421074E-01
    125 F   6 C    -4.237726783289E-01  2.653075421074E-01  6.473028793107E-02
    126 F   6 C    -3.109197795637E-01  4.237726783289E-01  4.885029662600E-01
    127 T   7 N    -3.743580855069E-01  2.769348147560E-01 -2.716579920005E-01
    128 T   7 N    -4.514071932435E-01 -1.027000935063E-01  2.716579920005E-01
    129 F   7 N     3.743580855069E-01  1.027000935063E-01 -3.487070997371E-01
    130 F   7 N     4.514071932435E-01 -2.769348147560E-01  3.487070997371E-01
    131 T   7 N    -2.716579920005E-01 -3.743580855069E-01  2.769348147560E-01
    132 T   7 N     2.769348147560E-01 -2.716579920005E-01 -3.743580855069E-01
    133 T   7 N     3.487070997371E-01  4.514071932435E-01 -2.769348147560E-01
    134 T   7 N    -1.027000935063E-01  2.716579920005E-01 -4.514071932435E-01
    135 F   7 N     2.716579920005E-01 -4.514071932435E-01 -1.027000935063E-01
    136 F   7 N     1.027000935063E-01 -3.487070997371E-01  3.743580855069E-01
    137 F   7 N    -3.487070997371E-01  3.743580855069E-01  1.027000935063E-01
    138 F   7 N    -2.769348147560E-01  3.487070997371E-01  4.514071932435E-01

 TRANSFORMATION MATRIX PRIMITIVE-CRYSTALLOGRAPHIC CELL
  0.0000  1.0000  1.0000  1.0000  0.0000  1.0000  1.0000  1.0000  0.0000

 *******************************************************************************
 CRYSTALLOGRAPHIC CELL (VOLUME=       4807.12852173)
         A              B              C           ALPHA      BETA       GAMMA 
    16.87699977    16.87699977    16.87699977    90.000000  90.000000  90.000000

 COORDINATES IN THE CRYSTALLOGRAPHIC CELL
     ATOM                 X/A                 Y/B                 Z/C    
 *******************************************************************************
      1 T   1 H     1.055219834194E-01 -3.414691714733E-01  2.147887583742E-01
      2 T   1 H    -1.055219834194E-01  3.414691714733E-01  2.147887583742E-01
      3 F   1 H     1.055219834194E-01  3.414691714733E-01 -2.147887583742E-01
      4 F   1 H    -1.055219834194E-01 -3.414691714733E-01 -2.147887583742E-01
      5 T   1 H     2.147887583742E-01  1.055219834194E-01 -3.414691714733E-01
      6 T   1 H    -3.414691714733E-01  2.147887583742E-01  1.055219834194E-01
      7 T   1 H    -2.147887583742E-01 -1.055219834194E-01 -3.414691714733E-01
      8 T   1 H     3.414691714733E-01  2.147887583742E-01 -1.055219834194E-01
      9 F   1 H     2.147887583742E-01 -1.055219834194E-01  3.414691714733E-01
     10 F   1 H     3.414691714733E-01 -2.147887583742E-01  1.055219834194E-01
     11 F   1 H    -2.147887583742E-01  1.055219834194E-01  3.414691714733E-01
     12 F   1 H    -3.414691714733E-01 -2.147887583742E-01 -1.055219834194E-01
     13 T   1 H     2.302723529658E-01 -3.427845262821E-01  1.084464881134E-01
     14 T   1 H    -2.302723529658E-01  3.427845262821E-01  1.084464881134E-01
     15 F   1 H     2.302723529658E-01  3.427845262821E-01 -1.084464881134E-01
     16 F   1 H    -2.302723529658E-01 -3.427845262821E-01 -1.084464881134E-01
     17 T   1 H     1.084464881134E-01  2.302723529658E-01 -3.427845262821E-01
     18 T   1 H    -3.427845262821E-01  1.084464881134E-01  2.302723529658E-01
     19 T   1 H    -1.084464881134E-01 -2.302723529658E-01 -3.427845262821E-01
     20 T   1 H     3.427845262821E-01  1.084464881134E-01 -2.302723529658E-01
     21 F   1 H     1.084464881134E-01 -2.302723529658E-01  3.427845262821E-01
     22 F   1 H     3.427845262821E-01 -1.084464881134E-01  2.302723529658E-01
     23 F   1 H    -1.084464881134E-01  2.302723529658E-01  3.427845262821E-01
     24 F   1 H    -3.427845262821E-01 -1.084464881134E-01 -2.302723529658E-01
     25 T   1 H     6.533012980693E-02  4.187099391521E-01  4.154243329159E-02
     26 T   1 H    -6.533012980693E-02 -4.187099391521E-01  4.154243329159E-02
     27 F   1 H     6.533012980693E-02 -4.187099391521E-01 -4.154243329159E-02
     28 F   1 H    -6.533012980693E-02  4.187099391521E-01 -4.154243329159E-02
     29 T   1 H     4.154243329159E-02  6.533012980693E-02  4.187099391521E-01
     30 T   1 H     4.187099391521E-01  4.154243329159E-02  6.533012980693E-02
     31 T   1 H    -4.154243329159E-02 -6.533012980693E-02  4.187099391521E-01
     32 T   1 H    -4.187099391521E-01  4.154243329159E-02 -6.533012980693E-02
     33 F   1 H     4.154243329159E-02 -6.533012980693E-02 -4.187099391521E-01
     34 F   1 H    -4.187099391521E-01 -4.154243329159E-02  6.533012980693E-02
     35 F   1 H    -4.154243329159E-02  6.533012980693E-02 -4.187099391521E-01
     36 F   1 H     4.187099391521E-01 -4.154243329159E-02 -6.533012980693E-02
     37 T   1 H     1.573709349054E-01  3.817341922536E-01  7.372726761554E-02
     38 T   1 H    -1.573709349054E-01 -3.817341922536E-01  7.372726761554E-02
     39 F   1 H     1.573709349054E-01 -3.817341922536E-01 -7.372726761554E-02
     40 F   1 H    -1.573709349054E-01  3.817341922536E-01 -7.372726761554E-02
     41 T   1 H     7.372726761554E-02  1.573709349054E-01  3.817341922536E-01
     42 T   1 H     3.817341922536E-01  7.372726761554E-02  1.573709349054E-01
     43 T   1 H    -7.372726761554E-02 -1.573709349054E-01  3.817341922536E-01
     44 T   1 H    -3.817341922536E-01  7.372726761554E-02 -1.573709349054E-01
     45 F   1 H     7.372726761554E-02 -1.573709349054E-01 -3.817341922536E-01
     46 F   1 H    -3.817341922536E-01 -7.372726761554E-02  1.573709349054E-01
     47 F   1 H    -7.372726761554E-02  1.573709349054E-01 -3.817341922536E-01
     48 F   1 H     3.817341922536E-01 -7.372726761554E-02 -1.573709349054E-01
     49 T   1 H     7.562777174606E-02  3.843565508597E-01  1.397050613255E-01
     50 T   1 H    -7.562777174606E-02 -3.843565508597E-01  1.397050613255E-01
     51 F   1 H     7.562777174606E-02 -3.843565508597E-01 -1.397050613255E-01
     52 F   1 H    -7.562777174606E-02  3.843565508597E-01 -1.397050613255E-01
     53 T   1 H     1.397050613255E-01  7.562777174606E-02  3.843565508597E-01
     54 T   1 H     3.843565508597E-01  1.397050613255E-01  7.562777174606E-02
     55 T   1 H    -1.397050613255E-01 -7.562777174606E-02  3.843565508597E-01
     56 T   1 H    -3.843565508597E-01  1.397050613255E-01 -7.562777174606E-02
     57 F   1 H     1.397050613255E-01 -7.562777174606E-02 -3.843565508597E-01
     58 F   1 H    -3.843565508597E-01 -1.397050613255E-01  7.562777174606E-02
     59 F   1 H    -1.397050613255E-01  7.562777174606E-02 -3.843565508597E-01
     60 F   1 H     3.843565508597E-01 -1.397050613255E-01 -7.562777174606E-02
     61 T 230 ZN   -5.000000000000E-01 -8.354632630384E-17 -2.607592778084E-01
     62 F 230 ZN   -5.000000000000E-01 -1.113951017385E-16  2.607592778084E-01
     63 T 230 ZN   -2.607592778084E-01 -5.000000000000E-01 -8.354632630384E-17
     64 T 230 ZN   -8.354632630384E-17 -2.607592778084E-01 -5.000000000000E-01
     65 T 230 ZN    2.607592778084E-01 -5.000000000000E-01 -1.670926526077E-16
     66 F 230 ZN   -1.113951017385E-16  2.607592778084E-01 -5.000000000000E-01
     67 T   6 C     1.292377412883E-01  4.973227338974E-01  1.182559467682E-01
     68 T   6 C    -1.292377412883E-01 -4.973227338974E-01  1.182559467682E-01
     69 F   6 C     1.292377412883E-01 -4.973227338974E-01 -1.182559467682E-01
     70 F   6 C    -1.292377412883E-01  4.973227338974E-01 -1.182559467682E-01
     71 T   6 C     1.182559467682E-01  1.292377412883E-01  4.973227338974E-01
     72 T   6 C     4.973227338974E-01  1.182559467682E-01  1.292377412883E-01
     73 T   6 C    -1.182559467682E-01 -1.292377412883E-01  4.973227338974E-01
     74 T   6 C    -4.973227338974E-01  1.182559467682E-01 -1.292377412883E-01
     75 F   6 C     1.182559467682E-01 -1.292377412883E-01 -4.973227338974E-01
     76 F   6 C    -4.973227338974E-01 -1.182559467682E-01  1.292377412883E-01
     77 F   6 C    -1.182559467682E-01  1.292377412883E-01 -4.973227338974E-01
     78 F   6 C     4.973227338974E-01 -1.182559467682E-01 -1.292377412883E-01
     79 T   6 C     1.261941663880E-01 -3.876963221378E-01  1.756370008005E-01
     80 T   6 C    -1.261941663880E-01  3.876963221378E-01  1.756370008005E-01
     81 F   6 C     1.261941663880E-01  3.876963221378E-01 -1.756370008005E-01
     82 F   6 C    -1.261941663880E-01 -3.876963221378E-01 -1.756370008005E-01
     83 T   6 C     1.756370008005E-01  1.261941663880E-01 -3.876963221378E-01
     84 T   6 C    -3.876963221378E-01  1.756370008005E-01  1.261941663880E-01
     85 T   6 C    -1.756370008005E-01 -1.261941663880E-01 -3.876963221378E-01
     86 T   6 C     3.876963221378E-01  1.756370008005E-01 -1.261941663880E-01
     87 F   6 C     1.756370008005E-01 -1.261941663880E-01  3.876963221378E-01
     88 F   6 C     3.876963221378E-01 -1.756370008005E-01  1.261941663880E-01
     89 F   6 C    -1.756370008005E-01  1.261941663880E-01  3.876963221378E-01
     90 F   6 C    -3.876963221378E-01 -1.756370008005E-01 -1.261941663880E-01
     91 T   6 C     1.059038554171E-01  4.164486357186E-01  9.226708338471E-02
     92 T   6 C    -1.059038554171E-01 -4.164486357186E-01  9.226708338471E-02
     93 F   6 C     1.059038554171E-01 -4.164486357186E-01 -9.226708338470E-02
     94 F   6 C    -1.059038554171E-01  4.164486357186E-01 -9.226708338471E-02
     95 T   6 C     9.226708338471E-02  1.059038554171E-01  4.164486357186E-01
     96 T   6 C     4.164486357186E-01  9.226708338471E-02  1.059038554171E-01
     97 T   6 C    -9.226708338471E-02 -1.059038554171E-01  4.164486357186E-01
     98 T   6 C    -4.164486357186E-01  9.226708338471E-02 -1.059038554171E-01
     99 F   6 C     9.226708338470E-02 -1.059038554171E-01 -4.164486357186E-01
    100 F   6 C    -4.164486357186E-01 -9.226708338471E-02  1.059038554171E-01
    101 F   6 C    -9.226708338471E-02  1.059038554171E-01 -4.164486357186E-01
    102 F   6 C     4.164486357186E-01 -9.226708338471E-02 -1.059038554171E-01
    103 T   7 N     8.941330534809E-02 -4.603727261308E-01  1.726404516151E-01
    104 T   7 N    -8.941330534809E-02  4.603727261308E-01  1.726404516151E-01
    105 F   7 N     8.941330534809E-02  4.603727261308E-01 -1.726404516151E-01
    106 F   7 N    -8.941330534809E-02 -4.603727261308E-01 -1.726404516151E-01
    107 T   7 N     1.726404516151E-01  8.941330534809E-02 -4.603727261308E-01
    108 T   7 N    -4.603727261308E-01  1.726404516151E-01  8.941330534809E-02
    109 T   7 N    -1.726404516151E-01 -8.941330534809E-02 -4.603727261308E-01
    110 T   7 N     4.603727261308E-01  1.726404516151E-01 -8.941330534809E-02
    111 F   7 N     1.726404516151E-01 -8.941330534809E-02  4.603727261308E-01
    112 F   7 N     4.603727261308E-01 -1.726404516151E-01  8.941330534809E-02
    113 F   7 N    -1.726404516151E-01  8.941330534809E-02  4.603727261308E-01
    114 F   7 N    -4.603727261308E-01 -1.726404516151E-01 -8.941330534809E-02
    115 T   6 C     1.878250337474E-01 -3.884022879237E-01  1.230947458163E-01
    116 T   6 C    -1.878250337474E-01  3.884022879237E-01  1.230947458163E-01
    117 F   6 C     1.878250337474E-01  3.884022879237E-01 -1.230947458163E-01
    118 F   6 C    -1.878250337474E-01 -3.884022879237E-01 -1.230947458163E-01
    119 T   6 C     1.230947458163E-01  1.878250337474E-01 -3.884022879237E-01
    120 T   6 C    -3.884022879237E-01  1.230947458163E-01  1.878250337474E-01
    121 T   6 C    -1.230947458163E-01 -1.878250337474E-01 -3.884022879237E-01
    122 T   6 C     3.884022879237E-01  1.230947458163E-01 -1.878250337474E-01
    123 F   6 C     1.230947458163E-01 -1.878250337474E-01  3.884022879237E-01
    124 F   6 C     3.884022879237E-01 -1.230947458163E-01  1.878250337474E-01
    125 F   6 C    -1.230947458163E-01  1.878250337474E-01  3.884022879237E-01
    126 F   6 C    -3.884022879237E-01 -1.230947458163E-01 -1.878250337474E-01
    127 T   7 N     1.898174541312E-01 -4.614754461317E-01  8.711736062482E-02
    128 T   7 N    -1.898174541312E-01  4.614754461317E-01  8.711736062482E-02
    129 F   7 N     1.898174541312E-01  4.614754461317E-01 -8.711736062482E-02
    130 F   7 N    -1.898174541312E-01 -4.614754461317E-01 -8.711736062482E-02
    131 T   7 N     8.711736062482E-02  1.898174541312E-01 -4.614754461317E-01
    132 T   7 N    -4.614754461317E-01  8.711736062482E-02  1.898174541312E-01
    133 T   7 N    -8.711736062482E-02 -1.898174541312E-01 -4.614754461317E-01
    134 T   7 N     4.614754461317E-01  8.711736062482E-02 -1.898174541312E-01
    135 F   7 N     8.711736062482E-02 -1.898174541312E-01  4.614754461317E-01
    136 F   7 N     4.614754461317E-01 -8.711736062482E-02  1.898174541312E-01
    137 F   7 N    -8.711736062482E-02  1.898174541312E-01  4.614754461317E-01
    138 F   7 N    -4.614754461317E-01 -8.711736062482E-02 -1.898174541312E-01

 T = ATOM BELONGING TO THE ASYMMETRIC UNIT

 *******************************************************************************
 * CELL DEFORMATION
 *******************************************************************************

    ELASTIC STRAIN MATRIX (ADIMENSIONAL)

    1    0.0000000000    0.0000000000    0.0000000000
    2    0.0000000000    0.0000000000   -0.0150000000
    3    0.0000000000   -0.0150000000    0.0000000000

 LATTICE PARAMETERS (ANGSTROMS AND DEGREES) OF
 (1) ORIGINAL PRIMITIVE CELL
 (2) ORIGINAL CRYSTALLOGRAPHIC CELL
 (3) DEFORMED PRIMITIVE CELL
 (4) DEFORMED CRYSTALLOGRAPHIC CELL

            A           B           C        ALPHA       BETA        GAMMA         VOL
 (1)   14.615911   14.615911   14.615911  109.471221  109.471221  109.471221 2403.564261
 (2)   16.877000   16.877000   16.877000   90.000000   90.000000   90.000000 4807.128522
 (3)   14.470121   14.762431   14.762431  110.273470  109.472233  109.472233 2403.023459
 (4)   16.877000   16.878898   16.878898   91.718744   90.000000   90.000000 4806.046918

 * CELL DEFORMATION COMPLETE - NO. OF SYMMOPS   2
 *******************************************************************************
 LATTICE PARAMETERS (ANGSTROMS AND DEGREES) - BOHR = 0.5291772083 ANGSTROM
 PRIMITIVE CELL - CENTRING CODE 6/1 VOLUME=  2403.023459 - DENSITY  0.937 g/cm^3
         A              B              C           ALPHA      BETA       GAMMA 
    14.47012052    14.76243142    14.76243142   110.273470 109.472233 109.472233
 *******************************************************************************
 ATOMS IN THE ASYMMETRIC UNIT   70 - ATOMS IN THE UNIT CELL:  138
     ATOM                 X/A                 Y/B                 Z/C    
 *******************************************************************************
      1 T   1 H    -1.266804130991E-01  3.203107417936E-01 -2.359471880539E-01
      2 T   1 H    -4.437420701524E-01  1.092667749548E-01  2.359471880539E-01
      3 F   1 H     1.266804130991E-01 -1.092667749548E-01  4.469911548927E-01
      4 F   1 H     4.437420701524E-01 -3.203107417936E-01 -4.469911548927E-01
      5 T   1 H    -2.359471880539E-01 -1.266804130991E-01  3.203107417936E-01
      6 T   1 H     3.203107417936E-01 -2.359471880539E-01 -1.266804130991E-01
      7 T   1 H    -4.469911548927E-01  4.437420701524E-01 -3.203107417936E-01
      8 T   1 H     1.092667749548E-01  2.359471880539E-01 -4.437420701524E-01
      9 F   1 H     2.359471880539E-01 -4.437420701524E-01  1.092667749548E-01
     10 F   1 H    -1.092667749548E-01  4.469911548927E-01  1.266804130991E-01
     11 F   1 H     4.469911548927E-01  1.266804130991E-01 -1.092667749548E-01
     12 F   1 H    -3.203107417936E-01 -4.469911548927E-01  4.437420701524E-01
     13 T   1 H    -2.343380381686E-01  3.387188410792E-01 -1.125121733163E-01
     14 T   1 H     4.512310143955E-01 -1.218258648524E-01  1.125121733163E-01
     15 F   1 H     2.343380381686E-01  1.218258648524E-01 -4.269431207521E-01
     16 F   1 H    -4.512310143955E-01 -3.387188410792E-01  4.269431207521E-01
     17 T   1 H    -1.125121733163E-01 -2.343380381686E-01  3.387188410792E-01
     18 T   1 H     3.387188410792E-01 -1.125121733163E-01 -2.343380381686E-01
     19 T   1 H     4.269431207521E-01 -4.512310143955E-01 -3.387188410792E-01
     20 T   1 H    -1.218258648524E-01  1.125121733163E-01  4.512310143955E-01
     21 F   1 H     1.125121733163E-01  4.512310143955E-01 -1.218258648524E-01
     22 F   1 H     1.218258648524E-01 -4.269431207521E-01  2.343380381686E-01
     23 F   1 H    -4.269431207521E-01  2.343380381686E-01  1.218258648524E-01
     24 F   1 H    -3.387188410792E-01  4.269431207521E-01 -4.512310143955E-01
     25 T   1 H     4.602523724437E-01  1.068725630985E-01  4.840400689590E-01
     26 T   1 H    -3.771675058605E-01 -2.378769651534E-02 -4.840400689590E-01
     27 F   1 H    -4.602523724437E-01  2.378769651534E-02 -3.533798093452E-01
     28 F   1 H     3.771675058605E-01 -1.068725630985E-01  3.533798093452E-01
     29 T   1 H     4.840400689590E-01  4.602523724437E-01  1.068725630985E-01
     30 T   1 H     1.068725630985E-01  4.840400689590E-01  4.602523724437E-01
     31 T   1 H     3.533798093452E-01  3.771675058605E-01 -1.068725630985E-01
     32 T   1 H    -2.378769651534E-02 -4.840400689590E-01 -3.771675058605E-01
     33 F   1 H    -4.840400689590E-01 -3.771675058605E-01 -2.378769651534E-02
     34 F   1 H     2.378769651534E-02 -3.533798093452E-01 -4.602523724437E-01
     35 F   1 H    -3.533798093452E-01 -4.602523724437E-01  2.378769651534E-02
     36 F   1 H    -1.068725630985E-01  3.533798093452E-01  3.771675058605E-01
     37 T   1 H     4.554614598691E-01  2.310982025209E-01 -4.608948728410E-01
     38 T   1 H    -3.080069246380E-01 -8.364366728984E-02  4.608948728410E-01
     39 F   1 H    -4.554614598691E-01  8.364366728984E-02 -2.243632573482E-01
     40 F   1 H     3.080069246380E-01 -2.310982025209E-01  2.243632573482E-01
     41 T   1 H    -4.608948728410E-01  4.554614598691E-01  2.310982025209E-01
     42 T   1 H     2.310982025209E-01 -4.608948728410E-01  4.554614598691E-01
     43 T   1 H     2.243632573482E-01  3.080069246380E-01 -2.310982025209E-01
     44 T   1 H    -8.364366728984E-02  4.608948728410E-01 -3.080069246380E-01
     45 F   1 H     4.608948728410E-01 -3.080069246380E-01 -8.364366728984E-02
     46 F   1 H     8.364366728984E-02 -2.243632573482E-01 -4.554614598691E-01
     47 F   1 H    -2.243632573482E-01 -4.554614598691E-01  8.364366728984E-02
     48 F   1 H    -2.310982025209E-01  2.243632573482E-01  3.080069246380E-01
     49 T   1 H    -4.759383878149E-01  2.153328330715E-01  4.599843226057E-01
     50 T   1 H    -2.446514895342E-01  6.407728957940E-02 -4.599843226057E-01
     51 F   1 H     4.759383878149E-01 -6.407728957940E-02 -3.087287791136E-01
     52 F   1 H     2.446514895342E-01 -2.153328330715E-01  3.087287791136E-01
     53 T   1 H     4.599843226057E-01 -4.759383878149E-01  2.153328330715E-01
     54 T   1 H     2.153328330715E-01  4.599843226057E-01 -4.759383878149E-01
     55 T   1 H     3.087287791136E-01  2.446514895342E-01 -2.153328330715E-01
     56 T   1 H     6.407728957940E-02 -4.599843226057E-01 -2.446514895342E-01
     57 F   1 H    -4.599843226057E-01 -2.446514895342E-01  6.407728957940E-02
     58 F   1 H    -6.407728957940E-02 -3.087287791136E-01  4.759383878149E-01
     59 F   1 H    -3.087287791136E-01  4.759383878149E-01 -6.407728957940E-02
     60 F   1 H    -2.153328330715E-01  3.087287791136E-01  2.446514895342E-01
     61 T 230 ZN   -2.607592778084E-01  2.392407221916E-01 -5.000000000000E-01
     62 F 230 ZN    2.607592778084E-01 -2.392407221916E-01 -5.000000000000E-01
     63 T 230 ZN   -5.000000000000E-01 -2.607592778084E-01  2.392407221916E-01
     64 T 230 ZN    2.392407221916E-01 -5.000000000000E-01 -2.607592778084E-01
     65 T 230 ZN   -5.000000000000E-01  2.607592778084E-01 -2.392407221916E-01
     66 F 230 ZN   -2.392407221916E-01 -5.000000000000E-01  2.607592778084E-01
     67 T   6 C    -3.844213193344E-01  2.474936880565E-01 -3.734395248144E-01
     68 T   6 C    -3.790667871292E-01 -1.098179452006E-02  3.734395248144E-01
     69 F   6 C     3.844213193344E-01  1.098179452006E-02 -3.680849926091E-01
     70 F   6 C     3.790667871292E-01 -2.474936880565E-01  3.680849926091E-01
     71 T   6 C    -3.734395248144E-01 -3.844213193344E-01  2.474936880565E-01
     72 T   6 C     2.474936880565E-01 -3.734395248144E-01 -3.844213193344E-01
     73 T   6 C     3.680849926091E-01  3.790667871292E-01 -2.474936880565E-01
     74 T   6 C    -1.098179452006E-02  3.734395248144E-01 -3.790667871292E-01
     75 F   6 C     3.734395248144E-01 -3.790667871292E-01 -1.098179452006E-02
     76 F   6 C     1.098179452006E-02 -3.680849926091E-01  3.844213193344E-01
     77 F   6 C    -3.680849926091E-01  3.844213193344E-01  1.098179452006E-02
     78 F   6 C    -2.474936880565E-01  3.680849926091E-01  3.790667871292E-01
     79 T   6 C    -2.120593213373E-01  3.018311671885E-01 -2.615021557498E-01
     80 T   6 C    -4.366666770617E-01  4.944283441251E-02  2.615021557498E-01
     81 F   6 C     2.120593213373E-01 -4.944283441251E-02 -4.861095114742E-01
     82 F   6 C     4.366666770617E-01 -3.018311671885E-01  4.861095114742E-01
     83 T   6 C    -2.615021557498E-01 -2.120593213373E-01  3.018311671885E-01
     84 T   6 C     3.018311671885E-01 -2.615021557498E-01 -2.120593213373E-01
     85 T   6 C     4.861095114742E-01  4.366666770616E-01 -3.018311671885E-01
     86 T   6 C     4.944283441251E-02  2.615021557498E-01 -4.366666770616E-01
     87 F   6 C     2.615021557498E-01 -4.366666770616E-01  4.944283441251E-02
     88 F   6 C    -4.944283441251E-02 -4.861095114742E-01  2.120593213373E-01
     89 F   6 C    -4.861095114742E-01  2.120593213373E-01 -4.944283441251E-02
     90 F   6 C    -3.018311671885E-01  4.861095114742E-01  4.366666770616E-01
     91 T   6 C    -4.912842808967E-01  1.981709388018E-01 -4.776475088643E-01
     92 T   6 C    -3.241815523339E-01 -1.363677203243E-02  4.776475088643E-01
     93 F   6 C     4.912842808967E-01  1.363677203243E-02 -3.105447803015E-01
     94 F   6 C     3.241815523339E-01 -1.981709388018E-01  3.105447803015E-01
     95 T   6 C    -4.776475088643E-01 -4.912842808967E-01  1.981709388018E-01
     96 T   6 C     1.981709388018E-01 -4.776475088643E-01 -4.912842808967E-01
     97 T   6 C     3.105447803015E-01  3.241815523339E-01 -1.981709388018E-01
     98 T   6 C    -1.363677203243E-02  4.776475088643E-01 -3.241815523339E-01
     99 F   6 C     4.776475088643E-01 -3.241815523339E-01 -1.363677203243E-02
    100 F   6 C     1.363677203243E-02 -3.105447803015E-01  4.912842808967E-01
    101 F   6 C    -3.105447803015E-01  4.912842808967E-01  1.363677203243E-02
    102 F   6 C    -1.981709388018E-01  3.105447803015E-01  3.241815523339E-01
    103 T   7 N    -2.877322745158E-01  2.620537569632E-01 -3.709594207827E-01
    104 T   7 N    -3.669868222541E-01  8.322714626699E-02  3.709594207827E-01
    105 F   7 N     2.877322745158E-01 -8.322714626699E-02 -4.502139685211E-01
    106 F   7 N     3.669868222541E-01 -2.620537569632E-01  4.502139685211E-01
    107 T   7 N    -3.709594207827E-01 -2.877322745158E-01  2.620537569632E-01
    108 T   7 N     2.620537569632E-01 -3.709594207827E-01 -2.877322745158E-01
    109 T   7 N     4.502139685211E-01  3.669868222541E-01 -2.620537569632E-01
    110 T   7 N     8.322714626699E-02  3.709594207827E-01 -3.669868222541E-01
    111 F   7 N     3.709594207827E-01 -3.669868222541E-01  8.322714626699E-02
    112 F   7 N    -8.322714626699E-02 -4.502139685211E-01  2.877322745158E-01
    113 F   7 N    -4.502139685211E-01  2.877322745158E-01 -8.322714626699E-02
    114 F   7 N    -2.620537569632E-01  4.502139685211E-01  3.669868222541E-01
    115 T   6 C    -2.653075421074E-01  3.109197795637E-01 -2.005772541763E-01
    116 T   6 C    -4.885029662600E-01 -6.473028793107E-02  2.005772541763E-01
    117 F   6 C     2.653075421074E-01  6.473028793107E-02 -4.237726783289E-01
    118 F   6 C     4.885029662600E-01 -3.109197795637E-01  4.237726783289E-01
    119 T   6 C    -2.005772541763E-01 -2.653075421074E-01  3.109197795637E-01
    120 T   6 C     3.109197795637E-01 -2.005772541763E-01 -2.653075421074E-01
    121 T   6 C     4.237726783289E-01  4.885029662600E-01 -3.109197795637E-01
    122 T   6 C    -6.473028793107E-02  2.005772541763E-01 -4.885029662600E-01
    123 F   6 C     2.005772541763E-01 -4.885029662600E-01 -6.473028793107E-02
    124 F   6 C     6.473028793107E-02 -4.237726783289E-01  2.653075421074E-01
    125 F   6 C    -4.237726783289E-01  2.653075421074E-01  6.473028793107E-02
    126 F   6 C    -3.109197795637E-01  4.237726783289E-01  4.885029662600E-01
    127 T   7 N    -3.743580855069E-01  2.769348147560E-01 -2.716579920005E-01
    128 T   7 N    -4.514071932435E-01 -1.027000935063E-01  2.716579920005E-01
    129 F   7 N     3.743580855069E-01  1.027000935063E-01 -3.487070997371E-01
    130 F   7 N     4.514071932435E-01 -2.769348147560E-01  3.487070997371E-01
    131 T   7 N    -2.716579920005E-01 -3.743580855069E-01  2.769348147560E-01
    132 T   7 N     2.769348147560E-01 -2.716579920005E-01 -3.743580855069E-01
    133 T   7 N     3.487070997371E-01  4.514071932435E-01 -2.769348147560E-01
    134 T   7 N    -1.027000935063E-01  2.716579920005E-01 -4.514071932435E-01
    135 F   7 N     2.716579920005E-01 -4.514071932435E-01 -1.027000935063E-01
    136 F   7 N     1.027000935063E-01 -3.487070997371E-01  3.743580855069E-01
    137 F   7 N    -3.487070997371E-01  3.743580855069E-01  1.027000935063E-01
    138 F   7 N    -2.769348147560E-01  3.487070997371E-01  4.514071932435E-01

 TRANSFORMATION MATRIX PRIMITIVE-CRYSTALLOGRAPHIC CELL
  0.0000  1.0000  1.0000  1.0000  0.0000  1.0000  1.0000  1.0000  0.0000

 *******************************************************************************
 CRYSTALLOGRAPHIC CELL (VOLUME=       4806.04691782)
         A              B              C           ALPHA      BETA       GAMMA 
    16.87699977    16.87889833    16.87889833    91.718744  90.000000  90.000000

 COORDINATES IN THE CRYSTALLOGRAPHIC CELL
     ATOM                 X/A                 Y/B                 Z/C    
 *******************************************************************************
      1 T   1 H     1.055219834194E-01 -3.414691714733E-01  2.147887583742E-01
      2 T   1 H    -1.055219834194E-01  3.414691714733E-01  2.147887583742E-01
      3 F   1 H     1.055219834194E-01  3.414691714733E-01 -2.147887583742E-01
      4 F   1 H    -1.055219834194E-01 -3.414691714733E-01 -2.147887583742E-01
      5 T   1 H     2.147887583742E-01  1.055219834194E-01 -3.414691714733E-01
      6 T   1 H    -3.414691714733E-01  2.147887583742E-01  1.055219834194E-01
      7 T   1 H    -2.147887583742E-01 -1.055219834194E-01 -3.414691714733E-01
      8 T   1 H     3.414691714733E-01  2.147887583742E-01 -1.055219834194E-01
      9 F   1 H     2.147887583742E-01 -1.055219834194E-01  3.414691714733E-01
     10 F   1 H     3.414691714733E-01 -2.147887583742E-01  1.055219834194E-01
     11 F   1 H    -2.147887583742E-01  1.055219834194E-01  3.414691714733E-01
     12 F   1 H    -3.414691714733E-01 -2.147887583742E-01 -1.055219834194E-01
     13 T   1 H     2.302723529658E-01 -3.427845262821E-01  1.084464881134E-01
     14 T   1 H    -2.302723529658E-01  3.427845262821E-01  1.084464881134E-01
     15 F   1 H     2.302723529658E-01  3.427845262821E-01 -1.084464881134E-01
     16 F   1 H    -2.302723529658E-01 -3.427845262821E-01 -1.084464881134E-01
     17 T   1 H     1.084464881134E-01  2.302723529658E-01 -3.427845262821E-01
     18 T   1 H    -3.427845262821E-01  1.084464881134E-01  2.302723529658E-01
     19 T   1 H    -1.084464881134E-01 -2.302723529658E-01 -3.427845262821E-01
     20 T   1 H     3.427845262821E-01  1.084464881134E-01 -2.302723529658E-01
     21 F   1 H     1.084464881134E-01 -2.302723529658E-01  3.427845262821E-01
     22 F   1 H     3.427845262821E-01 -1.084464881134E-01  2.302723529658E-01
     23 F   1 H    -1.084464881134E-01  2.302723529658E-01  3.427845262821E-01
     24 F   1 H    -3.427845262821E-01 -1.084464881134E-01 -2.302723529658E-01
     25 T   1 H     6.533012980693E-02  4.187099391521E-01  4.154243329159E-02
     26 T   1 H    -6.533012980693E-02 -4.187099391521E-01  4.154243329159E-02
     27 F   1 H     6.533012980693E-02 -4.187099391521E-01 -4.154243329159E-02
     28 F   1 H    -6.533012980693E-02  4.187099391521E-01 -4.154243329159E-02
     29 T   1 H     4.154243329159E-02  6.533012980693E-02  4.187099391521E-01
     30 T   1 H     4.187099391521E-01  4.154243329159E-02  6.533012980693E-02
     31 T   1 H    -4.154243329159E-02 -6.533012980693E-02  4.187099391521E-01
     32 T   1 H    -4.187099391521E-01  4.154243329159E-02 -6.533012980693E-02
     33 F   1 H     4.154243329159E-02 -6.533012980693E-02 -4.187099391521E-01
     34 F   1 H    -4.187099391521E-01 -4.154243329159E-02  6.533012980693E-02
     35 F   1 H    -4.154243329159E-02  6.533012980693E-02 -4.187099391521E-01
     36 F   1 H     4.187099391521E-01 -4.154243329159E-02 -6.533012980693E-02
     37 T   1 H     1.573709349054E-01  3.817341922536E-01  7.372726761554E-02
     38 T   1 H    -1.573709349054E-01 -3.817341922536E-01  7.372726761554E-02
     39 F   1 H     1.573709349054E-01 -3.817341922536E-01 -7.372726761554E-02
     40 F   1 H    -1.573709349054E-01  3.817341922536E-01 -7.372726761554E-02
     41 T   1 H     7.372726761554E-02  1.573709349054E-01  3.817341922536E-01
     42 T   1 H     3.817341922536E-01  7.372726761554E-02  1.573709349054E-01
     43 T   1 H    -7.372726761554E-02 -1.573709349054E-01  3.817341922536E-01
     44 T   1 H    -3.817341922536E-01  7.372726761554E-02 -1.573709349054E-01
     45 F   1 H     7.372726761554E-02 -1.573709349054E-01 -3.817341922536E-01
     46 F   1 H    -3.817341922536E-01 -7.372726761554E-02  1.573709349054E-01
     47 F   1 H    -7.372726761554E-02  1.573709349054E-01 -3.817341922536E-01
     48 F   1 H     3.817341922536E-01 -7.372726761554E-02 -1.573709349054E-01
     49 T   1 H     7.562777174606E-02  3.843565508597E-01  1.397050613255E-01
     50 T   1 H    -7.562777174606E-02 -3.843565508597E-01  1.397050613255E-01
     51 F   1 H     7.562777174606E-02 -3.843565508597E-01 -1.397050613255E-01
     52 F   1 H    -7.562777174606E-02  3.843565508597E-01 -1.397050613255E-01
     53 T   1 H     1.397050613255E-01  7.562777174606E-02  3.843565508597E-01
     54 T   1 H     3.843565508597E-01  1.397050613255E-01  7.562777174606E-02
     55 T   1 H    -1.397050613255E-01 -7.562777174606E-02  3.843565508597E-01
     56 T   1 H    -3.843565508597E-01  1.397050613255E-01 -7.562777174606E-02
     57 F   1 H     1.397050613255E-01 -7.562777174606E-02 -3.843565508597E-01
     58 F   1 H    -3.843565508597E-01 -1.397050613255E-01  7.562777174606E-02
     59 F   1 H    -1.397050613255E-01  7.562777174606E-02 -3.843565508597E-01
     60 F   1 H     3.843565508597E-01 -1.397050613255E-01 -7.562777174606E-02
     61 T 230 ZN   -5.000000000000E-01 -5.290906601729E-17 -2.607592778084E-01
     62 F 230 ZN   -5.000000000000E-01 -2.428612866368E-17  2.607592778084E-01
     63 T 230 ZN   -2.607592778084E-01 -5.000000000000E-01 -1.422473250301E-16
     64 T 230 ZN   -5.698527048333E-17 -2.607592778084E-01 -5.000000000000E-01
     65 T 230 ZN    2.607592778084E-01 -5.000000000000E-01 -2.263814136150E-16
     66 F 230 ZN   -1.379561575590E-16  2.607592778084E-01 -5.000000000000E-01
     67 T   6 C     1.292377412883E-01  4.973227338974E-01  1.182559467682E-01
     68 T   6 C    -1.292377412883E-01 -4.973227338974E-01  1.182559467682E-01
     69 F   6 C     1.292377412883E-01 -4.973227338974E-01 -1.182559467682E-01
     70 F   6 C    -1.292377412883E-01  4.973227338974E-01 -1.182559467682E-01
     71 T   6 C     1.182559467682E-01  1.292377412883E-01  4.973227338974E-01
     72 T   6 C     4.973227338974E-01  1.182559467682E-01  1.292377412883E-01
     73 T   6 C    -1.182559467682E-01 -1.292377412883E-01  4.973227338974E-01
     74 T   6 C    -4.973227338974E-01  1.182559467682E-01 -1.292377412883E-01
     75 F   6 C     1.182559467682E-01 -1.292377412883E-01 -4.973227338974E-01
     76 F   6 C    -4.973227338974E-01 -1.182559467682E-01  1.292377412883E-01
     77 F   6 C    -1.182559467682E-01  1.292377412883E-01 -4.973227338974E-01
     78 F   6 C     4.973227338974E-01 -1.182559467682E-01 -1.292377412883E-01
     79 T   6 C     1.261941663880E-01 -3.876963221378E-01  1.756370008005E-01
     80 T   6 C    -1.261941663880E-01  3.876963221378E-01  1.756370008005E-01
     81 F   6 C     1.261941663880E-01  3.876963221378E-01 -1.756370008005E-01
     82 F   6 C    -1.261941663880E-01 -3.876963221378E-01 -1.756370008005E-01
     83 T   6 C     1.756370008005E-01  1.261941663880E-01 -3.876963221378E-01
     84 T   6 C    -3.876963221378E-01  1.756370008005E-01  1.261941663880E-01
     85 T   6 C    -1.756370008005E-01 -1.261941663880E-01 -3.876963221378E-01
     86 T   6 C     3.876963221378E-01  1.756370008005E-01 -1.261941663880E-01
     87 F   6 C     1.756370008005E-01 -1.261941663880E-01  3.876963221378E-01
     88 F   6 C     3.876963221378E-01 -1.756370008005E-01  1.261941663880E-01
     89 F   6 C    -1.756370008005E-01  1.261941663880E-01  3.876963221378E-01
     90 F   6 C    -3.876963221378E-01 -1.756370008005E-01 -1.261941663880E-01
     91 T   6 C     1.059038554171E-01  4.164486357186E-01  9.226708338470E-02
     92 T   6 C    -1.059038554171E-01 -4.164486357186E-01  9.226708338471E-02
     93 F   6 C     1.059038554171E-01 -4.164486357186E-01 -9.226708338470E-02
     94 F   6 C    -1.059038554171E-01  4.164486357186E-01 -9.226708338471E-02
     95 T   6 C     9.226708338471E-02  1.059038554171E-01  4.164486357186E-01
     96 T   6 C     4.164486357186E-01  9.226708338471E-02  1.059038554171E-01
     97 T   6 C    -9.226708338471E-02 -1.059038554171E-01  4.164486357186E-01
     98 T   6 C    -4.164486357186E-01  9.226708338471E-02 -1.059038554171E-01
     99 F   6 C     9.226708338470E-02 -1.059038554171E-01 -4.164486357186E-01
    100 F   6 C    -4.164486357186E-01 -9.226708338471E-02  1.059038554171E-01
    101 F   6 C    -9.226708338471E-02  1.059038554171E-01 -4.164486357186E-01
    102 F   6 C     4.164486357186E-01 -9.226708338471E-02 -1.059038554171E-01
    103 T   7 N     8.941330534809E-02 -4.603727261308E-01  1.726404516151E-01
    104 T   7 N    -8.941330534809E-02  4.603727261308E-01  1.726404516151E-01
    105 F   7 N     8.941330534809E-02  4.603727261308E-01 -1.726404516151E-01
    106 F   7 N    -8.941330534809E-02 -4.603727261308E-01 -1.726404516151E-01
    107 T   7 N     1.726404516151E-01  8.941330534809E-02 -4.603727261308E-01
    108 T   7 N    -4.603727261308E-01  1.726404516151E-01  8.941330534809E-02
    109 T   7 N    -1.726404516151E-01 -8.941330534809E-02 -4.603727261308E-01
    110 T   7 N     4.603727261308E-01  1.726404516151E-01 -8.941330534809E-02
    111 F   7 N     1.726404516151E-01 -8.941330534809E-02  4.603727261308E-01
    112 F   7 N     4.603727261308E-01 -1.726404516151E-01  8.941330534809E-02
    113 F   7 N    -1.726404516151E-01  8.941330534809E-02  4.603727261308E-01
    114 F   7 N    -4.603727261308E-01 -1.726404516151E-01 -8.941330534809E-02
    115 T   6 C     1.878250337474E-01 -3.884022879237E-01  1.230947458163E-01
    116 T   6 C    -1.878250337474E-01  3.884022879237E-01  1.230947458163E-01
    117 F   6 C     1.878250337474E-01  3.884022879237E-01 -1.230947458163E-01
    118 F   6 C    -1.878250337474E-01 -3.884022879237E-01 -1.230947458163E-01
    119 T   6 C     1.230947458163E-01  1.878250337474E-01 -3.884022879237E-01
    120 T   6 C    -3.884022879237E-01  1.230947458163E-01  1.878250337474E-01
    121 T   6 C    -1.230947458163E-01 -1.878250337474E-01 -3.884022879237E-01
    122 T   6 C     3.884022879237E-01  1.230947458163E-01 -1.878250337474E-01
    123 F   6 C     1.230947458163E-01 -1.878250337474E-01  3.884022879237E-01
    124 F   6 C     3.884022879237E-01 -1.230947458163E-01  1.878250337474E-01
    125 F   6 C    -1.230947458163E-01  1.878250337474E-01  3.884022879237E-01
    126 F   6 C    -3.884022879237E-01 -1.230947458163E-01 -1.878250337474E-01
    127 T   7 N     1.898174541312E-01 -4.614754461317E-01  8.711736062482E-02
    128 T   7 N    -1.898174541312E-01  4.614754461317E-01  8.711736062482E-02
    129 F   7 N     1.898174541312E-01  4.614754461317E-01 -8.711736062482E-02
    130 F   7 N    -1.898174541312E-01 -4.614754461317E-01 -8.711736062482E-02
    131 T   7 N     8.711736062482E-02  1.898174541312E-01 -4.614754461317E-01
    132 T   7 N    -4.614754461317E-01  8.711736062482E-02  1.898174541312E-01
    133 T   7 N    -8.711736062482E-02 -1.898174541312E-01 -4.614754461317E-01
    134 T   7 N     4.614754461317E-01  8.711736062482E-02 -1.898174541312E-01
    135 F   7 N     8.711736062482E-02 -1.898174541312E-01  4.614754461317E-01
    136 F   7 N     4.614754461317E-01 -8.711736062482E-02  1.898174541312E-01
    137 F   7 N    -8.711736062482E-02  1.898174541312E-01  4.614754461317E-01
    138 F   7 N    -4.614754461317E-01 -8.711736062482E-02 -1.898174541312E-01

 T = ATOM BELONGING TO THE ASYMMETRIC UNIT

 ****    2 SYMMOPS - TRANSLATORS IN FRACTIONAL UNITS
 **** MATRICES AND TRANSLATORS IN THE CRYSTALLOGRAPHIC REFERENCE FRAME
   V INV                    ROTATION MATRICES                   TRANSLATORS
   1   1  1.00  0.00  0.00  0.00  1.00  0.00  0.00  0.00  1.00  0.00  0.00  0.00
   2   2 -1.00  0.00  0.00 -1.00 -0.00  1.00 -1.00  1.00 -0.00  0.00  0.00  0.00

 DIRECT LATTICE VECTORS CARTESIAN COMPONENTS (ANGSTROM)
          X                    Y                    Z
  -0.843849988508E+01   0.831192238680E+01   0.831192238680E+01
   0.843849988508E+01  -0.856507738336E+01   0.856507738336E+01
   0.843849988508E+01   0.856507738336E+01  -0.856507738336E+01


 CARTESIAN COORDINATES - PRIMITIVE CELL
 *******************************************************************************
 *      ATOM          X(ANGSTROM)         Y(ANGSTROM)         Z(ANGSTROM)
 *******************************************************************************
    1     1 H     1.780894489916E+00 -5.817349975858E+00  3.711434452642E+00
    2     1 H    -1.780894489916E+00  5.708600281086E+00  3.538545198788E+00
    3     1 H     1.780894489916E+00  5.817349975858E+00 -3.711434452642E+00
    4     1 H    -1.780894489916E+00 -5.708600281086E+00 -3.538545198788E+00
    5     1 H     3.624989825715E+00  1.867339116843E+00 -5.789688545821E+00
    6     1 H    -5.762975128472E+00  3.598276408366E+00  1.726519642530E+00
    7     1 H    -3.624989825715E+00 -1.694449862989E+00 -5.736261711123E+00
    8     1 H     5.762975128472E+00  3.651703243064E+00 -1.835269337302E+00
    9     1 H     3.624989825715E+00 -1.867339116843E+00  5.789688545821E+00
   10     1 H     5.762975128472E+00 -3.651703243064E+00  1.835269337302E+00
   11     1 H    -3.624989825715E+00  1.694449862989E+00  5.736261711123E+00
   12     1 H    -5.762975128472E+00 -3.598276408366E+00 -1.726519642530E+00
   13     1 H     3.886306448078E+00 -5.812628141601E+00  1.917028970534E+00
   14     1 H    -3.886306448078E+00  5.757720600953E+00  1.743473739396E+00
   15     1 H     3.886306448078E+00  5.812628141601E+00 -1.917028970534E+00
   16     1 H    -3.886306448078E+00 -5.757720600953E+00 -1.743473739396E+00
   17     1 H     1.830251354965E+00  3.973084063647E+00 -5.843468967998E+00
   18     1 H    -5.785174371277E+00  1.771956758244E+00  3.858852677754E+00
   19     1 H    -1.830251354965E+00 -3.799528832509E+00 -5.726879774556E+00
   20     1 H     5.785174371277E+00  1.888545951686E+00 -3.913760218402E+00
   21     1 H     1.830251354965E+00 -3.973084063647E+00  5.843468967998E+00
   22     1 H     5.785174371277E+00 -1.888545951686E+00  3.913760218402E+00
   23     1 H    -1.830251354965E+00  3.799528832509E+00  5.726879774556E+00
   24     1 H    -5.785174371277E+00 -1.771956758244E+00 -3.858852677754E+00
   25     1 H     1.102576585736E+00  7.056050872277E+00  5.951131239115E-01
   26     1 H    -1.102576585736E+00 -7.077084221391E+00  8.071101503165E-01
   27     1 H     1.102576585736E+00 -7.056050872277E+00 -5.951131239115E-01
   28     1 H    -1.102576585736E+00  7.077084221391E+00 -8.071101503165E-01
   29     1 H     7.011116371140E-01  9.965780725335E-01  7.050028898048E+00
   30     1 H     7.066567546834E+00  6.845729883280E-01  1.092059911179E+00
   31     1 H    -7.011116371140E-01 -1.208575098939E+00  7.083106195620E+00
   32     1 H    -7.066567546834E+00  7.176502859000E-01 -1.113093260293E+00
   33     1 H     7.011116371140E-01 -9.965780725335E-01 -7.050028898048E+00
   34     1 H    -7.066567546834E+00 -7.176502859000E-01  1.113093260293E+00
   35     1 H    -7.011116371140E-01  1.208575098939E+00 -7.083106195620E+00
   36     1 H     7.066567546834E+00 -6.845729883280E-01 -1.092059911179E+00
   37     1 H     2.655949232228E+00  6.423863448747E+00  1.147657160478E+00
   38     1 H    -2.655949232228E+00 -6.461192301105E+00  1.340932996726E+00
   39     1 H     2.655949232228E+00 -6.423863448747E+00 -1.147657160478E+00
   40     1 H    -2.655949232228E+00  6.461192301105E+00 -1.340932996726E+00
   41     1 H     1.244295078602E+00  2.559311314104E+00  6.402688636443E+00
   42     1 H     6.442527874926E+00  1.204455840119E+00  2.637284806049E+00
   43     1 H    -1.244295078602E+00 -2.752587150352E+00  6.482367113409E+00
   44     1 H    -6.442527874926E+00  1.284134317085E+00 -2.674613658407E+00
   45     1 H     1.244295078602E+00 -2.559311314104E+00 -6.402688636443E+00
   46     1 H    -6.442527874926E+00 -1.284134317085E+00  2.674613658407E+00
   47     1 H    -1.244295078602E+00  2.752587150352E+00 -6.482367113409E+00
   48     1 H     6.442527874926E+00 -1.204455840119E+00 -2.637284806049E+00
   49     1 H     1.276369886376E+00  6.451418386200E+00  2.260500506572E+00
   50     1 H    -1.276369886376E+00 -6.522152454836E+00  2.455104069188E+00
   51     1 H     1.276369886376E+00 -6.451418386200E+00 -2.260500506572E+00
   52     1 H    -1.276369886376E+00  6.522152454836E+00 -2.455104069188E+00
   53     1 H     2.357802287880E+00  1.179068105068E+00  6.467639872222E+00
   54     1 H     6.486785420518E+00  2.338656739584E+00  1.241002852058E+00
   55     1 H    -2.357802287880E+00 -1.373671667684E+00  6.505930968814E+00
   56     1 H    -6.486785420518E+00  2.376947836176E+00 -1.311736920694E+00
   57     1 H     2.357802287880E+00 -1.179068105068E+00 -6.467639872222E+00
   58     1 H    -6.486785420518E+00 -2.376947836176E+00  1.311736920694E+00
   59     1 H    -2.357802287880E+00  1.373671667684E+00 -6.505930968814E+00
   60     1 H     6.486785420518E+00 -2.338656739584E+00 -1.241002852058E+00
   61   230 ZN    8.438499885080E+00  6.601251407458E-02 -4.400834271639E+00
   62   230 ZN    8.438499885080E+00  1.871424824778E-01 -1.247616549852E+01
   63   230 ZN   -4.400834271639E+00  8.438499885080E+00 -1.265774982762E-01
   64   230 ZN   -9.617403968497E-16 -4.527411769915E+00  8.504512399155E+00
   65   230 ZN   -1.247616549852E+01  8.438499885080E+00 -1.265774982762E-01
   66   230 ZN   -2.328286039415E-15 -1.260274299680E+01  8.625642367558E+00
   67     6 C     2.181145330018E+00  8.363378581885E+00  1.869905851442E+00
   68     6 C    -2.181145330018E+00 -8.423252749477E+00  2.121705321412E+00
   69     6 C     2.181145330018E+00 -8.363378581885E+00 -1.869905851442E+00
   70     6 C    -2.181145330018E+00  8.423252749477E+00 -2.121705321412E+00
   71     6 C     1.995805586427E+00  2.055245595033E+00  8.360598485731E+00
   72     6 C     8.393315665681E+00  1.963088406477E+00  2.151208246222E+00
   73     6 C    -1.995805586427E+00 -2.307045065003E+00  8.426032845631E+00
   74     6 C    -8.393315665681E+00  2.028522766377E+00 -2.211082413814E+00
   75     6 C     1.995805586427E+00 -2.055245595033E+00 -8.360598485731E+00
   76     6 C    -8.393315665681E+00 -2.028522766377E+00  2.211082413814E+00
   77     6 C    -1.995805586427E+00  2.307045065003E+00 -8.426032845631E+00
   78     6 C     8.393315665681E+00 -1.963088406477E+00 -2.151208246222E+00
   79     6 C     2.129778917126E+00 -6.587614123944E+00  3.062372883236E+00
   80     6 C    -2.129778917126E+00  6.498687355280E+00  2.866078361048E+00
   81     6 C     2.129778917126E+00  6.587614123944E+00 -3.062372883236E+00
   82     6 C    -2.129778917126E+00 -6.498687355280E+00 -2.866078361048E+00
   83     6 C     2.964225622142E+00  2.227926178220E+00 -6.575097423369E+00
   84     6 C    -6.543150739612E+00  2.932278938385E+00  2.085315532794E+00
   85     6 C    -2.964225622142E+00 -2.031631656032E+00 -6.511204055855E+00
   86     6 C     6.543150739612E+00  2.996172305899E+00 -2.174242301458E+00
   87     6 C     2.964225622142E+00 -2.227926178220E+00  6.575097423369E+00
   88     6 C     6.543150739612E+00 -2.996172305899E+00  2.174242301458E+00
   89     6 C    -2.964225622142E+00  2.031631656032E+00  6.511204055855E+00
   90     6 C    -6.543150739612E+00 -2.932278938385E+00 -2.085315532794E+00
   91     6 C     1.787339343534E+00  7.005045656130E+00  1.451765492137E+00
   92     6 C    -1.787339343534E+00 -7.051761402482E+00  1.662617598017E+00
   93     6 C     1.787339343534E+00 -7.005045656130E+00 -1.451765492137E+00
   94     6 C    -1.787339343534E+00  7.051761402482E+00 -1.662617598017E+00
   95     6 C     1.557191545077E+00  1.681913290594E+00  7.001593439153E+00
   96     6 C     7.028403529306E+00  1.530381454924E+00  1.763981470358E+00
   97     6 C    -1.557191545077E+00 -1.892765396474E+00  7.055213619459E+00
   98     6 C    -7.028403529306E+00  1.584001635230E+00 -1.810697216710E+00
   99     6 C     1.557191545077E+00 -1.681913290594E+00 -7.001593439153E+00
  100     6 C    -7.028403529306E+00 -1.584001635230E+00  1.810697216710E+00
  101     6 C    -1.557191545077E+00  1.892765396474E+00 -7.055213619459E+00
  102     6 C     7.028403529306E+00 -1.530381454924E+00 -1.763981470358E+00
  103     7 N     1.509028333809E+00 -7.813415186031E+00  3.030198518124E+00
  104     7 N    -1.509028333809E+00  7.726005600165E+00  2.797107206332E+00
  105     7 N     1.509028333809E+00  7.813415186031E+00 -3.030198518124E+00
  106     7 N    -1.509028333809E+00 -7.726005600165E+00 -2.797107206332E+00
  107     7 N     2.913652862228E+00  1.625573989705E+00 -7.792345818105E+00
  108     7 N    -7.769710393098E+00  2.891017437221E+00  1.465323540876E+00
  109     7 N    -2.913652862228E+00 -1.392482677913E+00 -7.747074968091E+00
  110     7 N     7.769710393098E+00  2.936288287235E+00 -1.552733126742E+00
  111     7 N     2.913652862228E+00 -1.625573989705E+00  7.792345818105E+00
  112     7 N     7.769710393098E+00 -2.936288287235E+00  1.552733126742E+00
  113     7 N    -2.913652862228E+00  1.392482677913E+00  7.747074968091E+00
  114     7 N    -7.769710393098E+00 -2.891017437221E+00 -1.465323540876E+00
  115     6 C     3.169923051385E+00 -6.586227373971E+00  2.175795976710E+00
  116     6 C    -3.169923051385E+00  6.523903274065E+00  1.979144016990E+00
  117     6 C     3.169923051385E+00  6.586227373971E+00 -2.175795976710E+00
  118     6 C    -3.169923051385E+00 -6.523903274065E+00 -1.979144016990E+00
  119     6 C     2.077469996850E+00  3.268249031245E+00 -6.602614169789E+00
  120     6 C    -6.555065324018E+00  2.029921151079E+00  3.138761001432E+00
  121     6 C    -2.077469996850E+00 -3.071597071525E+00 -6.507516478247E+00
  122     6 C     6.555065324018E+00  2.125018842621E+00 -3.201085101338E+00
  123     6 C     2.077469996850E+00 -3.268249031245E+00  6.602614169789E+00
  124     6 C     6.555065324018E+00 -2.125018842621E+00  3.201085101338E+00
  125     6 C    -2.077469996850E+00  3.071597071525E+00  6.507516478247E+00
  126     6 C    -6.555065324018E+00 -2.029921151079E+00 -3.138761001432E+00
  127     7 N     3.203549129744E+00 -7.810375193428E+00  1.587104490216E+00
  128     7 N    -3.203549129744E+00  7.766266803170E+00  1.353454860268E+00
  129     7 N     3.203549129744E+00  7.810375193428E+00 -1.587104490216E+00
  130     7 N    -3.203549129744E+00 -7.766266803170E+00 -1.353454860268E+00
  131     7 N     1.470279675242E+00  3.320373944718E+00 -7.836374235245E+00
  132     7 N    -7.788320998299E+00  1.422226438296E+00  3.181494934615E+00
  133     7 N    -1.470279675242E+00 -3.086724314770E+00 -7.740267761353E+00
  134     7 N     7.788320998299E+00  1.518332912188E+00 -3.225603324873E+00
  135     7 N     1.470279675242E+00 -3.320373944718E+00  7.836374235245E+00
  136     7 N     7.788320998299E+00 -1.518332912188E+00  3.225603324873E+00
  137     7 N    -1.470279675242E+00  3.086724314770E+00  7.740267761353E+00
  138     7 N    -7.788320998299E+00 -1.422226438296E+00 -3.181494934615E+00
 INFORMATION **** EXCBUF **** EXCH. BIPO BUFFER: WORDS USED =           0

 DFT PARAMETERS

     ATOM       ELECTRONS   NET CHARGE   R(ANGSTROM)
   1   1  H       1.0000      0.0000     1.11000000
  61 230  ZN     20.0000      0.0000     1.37000000
  67   6  C       6.0000      0.0000     0.77000000
 103   7  N       7.0000      0.0000     0.74000000

 SIZE OF GRID=    3867516
 TTTTTTTTTTTTTTTTTTTTTTTTTTTTTT MAKE_GRID2  TELAPSE     2434.83 TCPU     1614.42
 BECKE WEIGHT FUNCTION
 RADSAFE =     2.00
 TOLERANCES - DENSITY:10**- 6; POTENTIAL:10**- 9; GRID WGT:10**-14

 RADIAL INTEGRATION  - INTERVALS (POINTS,UPPER LIMIT):            1( 99,  4.0*R)

 ANGULAR INTEGRATION - INTERVALS (ACCURACY LEVEL [N. POINTS] UPPER LIMIT):
  1(  6[ 146]   0.2)  2( 11[ 302]   0.5)  3( 14[ 590]   0.9)  4( 18[1454]   3.5)
  5( 14[ 590]9999.0)
 EEEEEEEEEE INT_CALC TERMINATION  DATE 04 05 2020 TIME 11:38:02.8

 *******************************************************************************
 ZIF8_60degree                                                                   
 CRYSTAL - SCF - TYPE OF CALCULATION :  RESTRICTED CLOSED SHELL
 *******************************************************************************

 CAPPA:IS1  2;IS2  2;IS3  2; K PTS MONK NET   6; SYMMOPS:K SPACE   4;G SPACE   2

 TTTTTTTTTTTTTTTTTTTTTTTTTTTTTT SDIK        TELAPSE     2439.17 TCPU     1618.63

 INFORMATION FROM INTEGRAL EVALUATION

 RESTART FROM A PREVIOUS DENSITY MATRIX - DEP ACTIVE
 NUMBER OF COUPLE SETS (NEW, OLD, FOUND):   33815   33815   33815
 NUMBER OF IRREDUCIBLE G VECTORS        :   34612   34612   34612
 CHARGE NORMALIZATION FACTOR   1.00002646
 TOTAL ATOMIC CHARGES:
   0.8886483   0.8803878   0.8886483   0.8803878   0.8819951   0.8832497
   0.8869977   0.8857264   0.8819951   0.8857264   0.8869977   0.8832497
   0.8821154   0.8860262   0.8821154   0.8860262   0.8886114   0.8833525
   0.8795956   0.8847744   0.8886114   0.8847744   0.8795956   0.8833525
   0.8720925   0.8729266   0.8720925   0.8729266   0.8719639   0.8762948
   0.8730987   0.8687879   0.8719639   0.8687879   0.8730987   0.8762948
   0.8749163   0.8733785   0.8749163   0.8733785   0.8705245   0.8717832
   0.8777711   0.8764451   0.8705245   0.8764451   0.8777711   0.8717832
   0.8725215   0.8786739   0.8725215   0.8786739   0.8770740   0.8722071
   0.8741203   0.8789461   0.8770740   0.8789461   0.8741203   0.8722071
  18.7305313  18.7305313  18.7307644  18.7305209  18.7302004  18.7305209
   5.6670459   5.6670977   5.6670459   5.6670977   5.6668452   5.6574504
   5.6672917   5.6766048   5.6668452   5.6766048   5.6672917   5.6574504
   6.0610221   6.0621055   6.0610221   6.0621055   6.0667518   6.0527764
   6.0564963   6.0706133   6.0667518   6.0706133   6.0564963   6.0527764
   6.2805044   6.2809091   6.2805044   6.2809091   6.2806312   6.2809367
   6.2808104   6.2806738   6.2806312   6.2806738   6.2808104   6.2809367
   7.5940673   7.5855553   7.5940673   7.5855553   7.5898348   7.5868378
   7.5899438   7.5929357   7.5898348   7.5929357   7.5899438   7.5868378
   6.0579268   6.0477708   6.0579268   6.0477708   6.0511910   6.0433354
   6.0542289   6.0624417   6.0511910   6.0624417   6.0542289   6.0433354
   7.5924890   7.5911838   7.5924890   7.5911838   7.5959065   7.5891334
   7.5876173   7.5944928   7.5959065   7.5944928   7.5876173   7.5891334
 TTTTTTTTTTTTTTTTTTTTTTTTTTTTTT MOQGAD      TELAPSE     2452.21 TCPU     1630.17
 TTTTTTTTTTTTTTTTTTTTTTTTTTTTTT SHELLXN     TELAPSE     2474.78 TCPU     1641.00
 TTTTTTTTTTTTTTTTTTTTTTTTTTTTTT MONMO3      TELAPSE     2478.35 TCPU     1644.57
 NUMERICALLY INTEGRATED DENSITY    636.0001217033
 TTTTTTTTTTTTTTTTTTTTTTTTTTTTTT NUMDFT      TELAPSE     2488.52 TCPU     1654.74
 CYC   0 ETOT(AU) -4.543578092835E+03 DETOT -4.54E+03 tst  1.20E-13 PX  1.00E+00
 TTTTTTTTTTTTTTTTTTTTTTTTTTTTTT DIIS        TELAPSE     2489.43 TCPU     1655.66
 TTTTTTTTTTTTTTTTTTTTTTTTTTTTTT FDIK        TELAPSE     2541.03 TCPU     1694.46
 INSULATING STATE
 TOP OF VALENCE BANDS -    BAND    318; K    6; EIG -1.9300451E-01 AU
 TOP OF VALENCE BANDS -    BAND    318; K    1; EIG -1.9318967E-01 AU
 BOTTOM OF VIRTUAL BANDS - BAND    319; K    2; EIG -8.9517966E-03 AU
 INDIRECT ENERGY BAND GAP:   5.0083 eV
 BOTTOM OF VIRTUAL BANDS - BAND    319; K    1; EIG -8.6083799E-03 AU
 TTTTTTTTTTTTTTTTTTTTTTTTTTTTTT PDIG        TELAPSE     2542.39 TCPU     1695.82
 CHARGE NORMALIZATION FACTOR   1.00000000
 TOTAL ATOMIC CHARGES:
   0.8859247   0.8835207   0.8859247   0.8835207   0.8843355   0.8778242
   0.8848647   0.8912017   0.8843355   0.8912017   0.8848647   0.8778242
   0.8844234   0.8839509   0.8844234   0.8839509   0.8847149   0.8775126
   0.8837410   0.8906371   0.8847149   0.8906371   0.8837410   0.8775126
   0.8711209   0.8738973   0.8711209   0.8738973   0.8729955   0.8640876
   0.8719783   0.8819729   0.8729955   0.8819729   0.8719783   0.8640876
   0.8757726   0.8725648   0.8757726   0.8725648   0.8799743   0.8744049
   0.8688076   0.8735515   0.8799743   0.8735515   0.8688076   0.8744049
   0.8813319   0.8702186   0.8813319   0.8702186   0.8766447   0.8764607
   0.8746458   0.8746562   0.8766447   0.8746562   0.8746458   0.8764607
  18.7298382  18.7298382  18.7295106  18.7297888  18.7299971  18.7297888
   5.6687696   5.6642059   5.6687696   5.6642059   5.6709521   5.6917320
   5.6617236   5.6457075   5.6709521   5.6457075   5.6617236   5.6917320
   6.0756758   6.0485040   6.0756758   6.0485040   6.0476131   6.0778736
   6.0759030   6.0455106   6.0476131   6.0455106   6.0759030   6.0778736
   6.2833575   6.2785492   6.2833575   6.2785492   6.2818099   6.2773889
   6.2799486   6.2834257   6.2818099   6.2834257   6.2799486   6.2773889
   7.5612018   7.6187935   7.5612018   7.6187935   7.6018744   7.5838351
   7.5770763   7.5938953   7.6018744   7.5938953   7.5770763   7.5838351
   6.0414295   6.0644937   6.0414295   6.0644937   6.0688324   6.0726504
   6.0380700   6.0335361   6.0688324   6.0335361   6.0380700   6.0726504
   7.6005848   7.5823477   7.6005848   7.5823477   7.5616591   7.5831604
   7.6223733   7.5984173   7.5616591   7.5984173   7.6223733   7.5831604
 TTTTTTTTTTTTTTTTTTTTTTTTTTTTTT MOQGAD      TELAPSE     2542.41 TCPU     1695.84
 TTTTTTTTTTTTTTTTTTTTTTTTTTTTTT SHELLXN     TELAPSE     2563.25 TCPU     1706.63
 TTTTTTTTTTTTTTTTTTTTTTTTTTTTTT MONMO3      TELAPSE     2565.07 TCPU     1708.45
 NUMERICALLY INTEGRATED DENSITY    636.0001165752
 TTTTTTTTTTTTTTTTTTTTTTTTTTTTTT NUMDFT      TELAPSE     2575.13 TCPU     1718.50
 CYC   1 ETOT(AU) -4.543510295100E+03 DETOT  6.78E-02 tst  0.00E+00 PX  9.70E-03
 TTTTTTTTTTTTTTTTTTTTTTTTTTTTTT DIIS        TELAPSE     2578.71 TCPU     1722.09
 DIIS TEST: 0.20021E-01 AT SCF   CYCLE   1 - MIX   30 %
 TTTTTTTTTTTTTTTTTTTTTTTTTTTTTT FDIK        TELAPSE     2602.35 TCPU     1736.15
 INSULATING STATE
 TOP OF VALENCE BANDS -    BAND    318; K    6; EIG -1.8862867E-01 AU
 TOP OF VALENCE BANDS -    BAND    318; K    1; EIG -1.8872164E-01 AU
 BOTTOM OF VIRTUAL BANDS - BAND    319; K    5; EIG -6.2492109E-03 AU
 INDIRECT ENERGY BAND GAP:   4.9628 eV
 BOTTOM OF VIRTUAL BANDS - BAND    319; K    1; EIG -5.4170044E-03 AU
 TTTTTTTTTTTTTTTTTTTTTTTTTTTTTT PDIG        TELAPSE     2603.87 TCPU     1737.67
 CHARGE NORMALIZATION FACTOR   1.00000000
 TOTAL ATOMIC CHARGES:
   0.8892705   0.8798492   0.8892705   0.8798492   0.8826897   0.8887900
   0.8863996   0.8808303   0.8826897   0.8808303   0.8863996   0.8887900
   0.8832612   0.8850187   0.8832612   0.8850187   0.8889834   0.8886937
   0.8793402   0.8799664   0.8889834   0.8799664   0.8793402   0.8886937
   0.8742368   0.8708713   0.8742368   0.8708713   0.8747559   0.8772190
   0.8702355   0.8673577   0.8747559   0.8673577   0.8702355   0.8772190
   0.8760793   0.8718617   0.8760793   0.8718617   0.8716218   0.8750036
   0.8764190   0.8737844   0.8716218   0.8737844   0.8764190   0.8750036
   0.8729258   0.8779419   0.8729258   0.8779419   0.8784733   0.8767940
   0.8725276   0.8749451   0.8784733   0.8749451   0.8725276   0.8767940
  18.7306406  18.7306406  18.7311780  18.7307381  18.7306743  18.7307381
   5.6562662   5.6787230   5.6562662   5.6787230   5.6571073   5.6619555
   5.6782115   5.6713942   5.6571073   5.6713942   5.6782115   5.6619555
   6.0709470   6.0515298   6.0709470   6.0515298   6.0603896   6.0537955
   6.0611764   6.0684828   6.0603896   6.0684828   6.0611764   6.0537955
   6.2811212   6.2814017   6.2811212   6.2814017   6.2791241   6.2843962
   6.2832814   6.2761932   6.2791241   6.2761932   6.2832814   6.2843962
   7.5952737   7.5835844   7.5952737   7.5835844   7.5869425   7.5850832
   7.5942881   7.5950210   7.5869425   7.5950210   7.5942881   7.5850832
   6.0515427   6.0528005   6.0515427   6.0528005   6.0642608   6.0470150
   6.0405932   6.0575320   6.0642608   6.0575320   6.0405932   6.0470150
   7.5911129   7.5939165   7.5911129   7.5939165   7.5979862   7.5878286
   7.5845384   7.5967323   7.5979862   7.5967323   7.5845384   7.5878286
 TTTTTTTTTTTTTTTTTTTTTTTTTTTTTT MOQGAD      TELAPSE     2603.88 TCPU     1737.68
 TTTTTTTTTTTTTTTTTTTTTTTTTTTTTT SHELLXN     TELAPSE     2628.85 TCPU     1748.44
 TTTTTTTTTTTTTTTTTTTTTTTTTTTTTT MONMO3      TELAPSE     2630.71 TCPU     1750.30
 NUMERICALLY INTEGRATED DENSITY    636.0001183411
 TTTTTTTTTTTTTTTTTTTTTTTTTTTTTT NUMDFT      TELAPSE     2641.08 TCPU     1760.67
 CYC   2 ETOT(AU) -4.543511052265E+03 DETOT -7.57E-04 tst  8.79E-06 PX  5.91E-03
 TTTTTTTTTTTTTTTTTTTTTTTTTTTTTT DIIS        TELAPSE     2645.61 TCPU     1765.20
 DIIS TEST: 0.15784E-01 AT SCF   CYCLE   2 - DIIS ACTIVE - HISTORY:     2 CYCLES
 TTTTTTTTTTTTTTTTTTTTTTTTTTTTTT FDIK        TELAPSE     2667.57 TCPU     1778.49
 INSULATING STATE
 TOP OF VALENCE BANDS -    BAND    318; K    6; EIG -1.9168513E-01 AU
 TOP OF VALENCE BANDS -    BAND    318; K    1; EIG -1.9182977E-01 AU
 BOTTOM OF VIRTUAL BANDS - BAND    319; K    5; EIG -6.1070152E-03 AU
 INDIRECT ENERGY BAND GAP:   5.0498 eV
 BOTTOM OF VIRTUAL BANDS - BAND    319; K    1; EIG -5.2640731E-03 AU
 TTTTTTTTTTTTTTTTTTTTTTTTTTTTTT PDIG        TELAPSE     2669.23 TCPU     1780.15
 CHARGE NORMALIZATION FACTOR   1.00000000
 TOTAL ATOMIC CHARGES:
   0.8902241   0.8788346   0.8902241   0.8788346   0.8832679   0.8843456
   0.8857980   0.8847408   0.8832679   0.8847408   0.8857980   0.8843456
   0.8838428   0.8844200   0.8838428   0.8844200   0.8902009   0.8843375
   0.8780181   0.8837993   0.8902009   0.8837993   0.8780181   0.8843375
   0.8727379   0.8724628   0.8727379   0.8724628   0.8732054   0.8741936
   0.8719638   0.8709317   0.8732054   0.8709317   0.8719638   0.8741936
   0.8753882   0.8729797   0.8753882   0.8729797   0.8723356   0.8748432
   0.8763077   0.8735427   0.8723356   0.8735427   0.8763077   0.8748432
   0.8738970   0.8775744   0.8738970   0.8775744   0.8775036   0.8768111
   0.8738596   0.8746257   0.8775036   0.8746257   0.8738596   0.8768111
  18.7300222  18.7300222  18.7300859  18.7300598  18.7301628  18.7300598
   5.6708826   5.6616275   5.6708826   5.6616275   5.6728120   5.6712121
   5.6591312   5.6663286   5.6728120   5.6663286   5.6591312   5.6712121
   6.0670154   6.0577055   6.0670154   6.0577055   6.0571005   6.0618193
   6.0662745   6.0612338   6.0571005   6.0612338   6.0662745   6.0618193
   6.2832165   6.2784944   6.2832165   6.2784944   6.2816164   6.2811379
   6.2799964   6.2793416   6.2816164   6.2793416   6.2799964   6.2811379
   7.5707801   7.6103659   7.5707801   7.6103659   7.6016625   7.5849702
   7.5764569   7.5932699   7.6016625   7.5932699   7.5764569   7.5849702
   6.0487889   6.0569837   6.0487889   6.0569837   6.0577859   6.0557232
   6.0494301   6.0499149   6.0577859   6.0499149   6.0494301   6.0557232
   7.6012865   7.5809699   7.6012865   7.5809699   7.5706746   7.5844443
   7.6147511   7.5975954   7.5706746   7.5975954   7.6147511   7.5844443
 TTTTTTTTTTTTTTTTTTTTTTTTTTTTTT MOQGAD      TELAPSE     2669.24 TCPU     1780.16
 TTTTTTTTTTTTTTTTTTTTTTTTTTTTTT SHELLXN     TELAPSE     2690.02 TCPU     1790.98
 TTTTTTTTTTTTTTTTTTTTTTTTTTTTTT MONMO3      TELAPSE     2693.67 TCPU     1794.63
 NUMERICALLY INTEGRATED DENSITY    636.0001183786
 TTTTTTTTTTTTTTTTTTTTTTTTTTTTTT NUMDFT      TELAPSE     2703.71 TCPU     1804.67
 CYC   3 ETOT(AU) -4.543512764210E+03 DETOT -1.71E-03 tst  5.29E-06 PX  3.63E-03
 TTTTTTTTTTTTTTTTTTTTTTTTTTTTTT DIIS        TELAPSE     2707.17 TCPU     1808.13
 DIIS TEST: 0.28594E-02 AT SCF   CYCLE   3 - DIIS ACTIVE - HISTORY:     3 CYCLES
 TTTTTTTTTTTTTTTTTTTTTTTTTTTTTT FDIK        TELAPSE     2728.24 TCPU     1820.08
 INSULATING STATE
 TOP OF VALENCE BANDS -    BAND    318; K    6; EIG -1.9256977E-01 AU
 TOP OF VALENCE BANDS -    BAND    318; K    1; EIG -1.9274813E-01 AU
 BOTTOM OF VIRTUAL BANDS - BAND    319; K    5; EIG -6.2235024E-03 AU
 INDIRECT ENERGY BAND GAP:   5.0707 eV
 BOTTOM OF VIRTUAL BANDS - BAND    319; K    1; EIG -5.3321351E-03 AU
 TTTTTTTTTTTTTTTTTTTTTTTTTTTTTT PDIG        TELAPSE     2729.79 TCPU     1821.63
 CHARGE NORMALIZATION FACTOR   1.00000000
 TOTAL ATOMIC CHARGES:
   0.8893431   0.8799791   0.8893431   0.8799791   0.8834424   0.8835715
   0.8857058   0.8855855   0.8834424   0.8855855   0.8857058   0.8835715
   0.8839296   0.8843763   0.8839296   0.8843763   0.8889683   0.8835192
   0.8794252   0.8847395   0.8889683   0.8847395   0.8794252   0.8835192
   0.8728438   0.8722880   0.8728438   0.8722880   0.8738180   0.8728672
   0.8712767   0.8723890   0.8738180   0.8723890   0.8712767   0.8728672
   0.8757557   0.8725428   0.8757557   0.8725428   0.8737937   0.8745994
   0.8745930   0.8738802   0.8737937   0.8738802   0.8745930   0.8745994
   0.8751734   0.8760185   0.8751734   0.8760185   0.8776222   0.8766065
   0.8736749   0.8749165   0.8776222   0.8749165   0.8736749   0.8766065
  18.7299599  18.7299599  18.7302499  18.7300372  18.7300734  18.7300372
   5.6646939   5.6693945   5.6646939   5.6693945   5.6663954   5.6734274
   5.6674474   5.6628501   5.6663954   5.6628501   5.6674474   5.6734274
   6.0721966   6.0508491   6.0721966   6.0508491   6.0537508   6.0642380
   6.0694375   6.0588652   6.0537508   6.0588652   6.0694375   6.0642380
   6.2827384   6.2792738   6.2827384   6.2792738   6.2807991   6.2811602
   6.2810995   6.2791536   6.2807991   6.2791536   6.2810995   6.2811602
   7.5777556   7.6014026   7.5777556   7.6014026   7.5949749   7.5833642
   7.5853262   7.5950767   7.5949749   7.5950767   7.5853262   7.5833642
   6.0462738   6.0592861   6.0462738   6.0592861   6.0649637   6.0586367
   6.0404601   6.0473035   6.0649637   6.0473035   6.0404601   6.0586367
   7.5966420   7.5874978   7.5966420   7.5874978   7.5794498   7.5842596
   7.6036897   7.5984627   7.5794498   7.5984627   7.6036897   7.5842596
 TTTTTTTTTTTTTTTTTTTTTTTTTTTTTT MOQGAD      TELAPSE     2729.81 TCPU     1821.65
 TTTTTTTTTTTTTTTTTTTTTTTTTTTTTT SHELLXN     TELAPSE     2749.13 TCPU     1832.43
 TTTTTTTTTTTTTTTTTTTTTTTTTTTTTT MONMO3      TELAPSE     2751.42 TCPU     1834.71
 NUMERICALLY INTEGRATED DENSITY    636.0001180899
 TTTTTTTTTTTTTTTTTTTTTTTTTTTTTT NUMDFT      TELAPSE     2761.48 TCPU     1844.78
 CYC   4 ETOT(AU) -4.543513110014E+03 DETOT -3.46E-04 tst  1.16E-06 PX  1.25E-03
 TTTTTTTTTTTTTTTTTTTTTTTTTTTTTT DIIS        TELAPSE     2765.35 TCPU     1848.65
 DIIS TEST: 0.25849E-03 AT SCF   CYCLE   4 - DIIS ACTIVE - HISTORY:     4 CYCLES
 TTTTTTTTTTTTTTTTTTTTTTTTTTTTTT FDIK        TELAPSE     2789.00 TCPU     1863.14
 INSULATING STATE
 TOP OF VALENCE BANDS -    BAND    318; K    6; EIG -1.9245396E-01 AU
 TOP OF VALENCE BANDS -    BAND    318; K    1; EIG -1.9262879E-01 AU
 BOTTOM OF VIRTUAL BANDS - BAND    319; K    5; EIG -6.2179397E-03 AU
 INDIRECT ENERGY BAND GAP:   5.0677 eV
 BOTTOM OF VIRTUAL BANDS - BAND    319; K    1; EIG -5.3533306E-03 AU
 TTTTTTTTTTTTTTTTTTTTTTTTTTTTTT PDIG        TELAPSE     2790.06 TCPU     1864.20
 CHARGE NORMALIZATION FACTOR   1.00000000
 TOTAL ATOMIC CHARGES:
   0.8893375   0.8798859   0.8893375   0.8798859   0.8831189   0.8842563
   0.8860604   0.8849415   0.8831189   0.8849415   0.8860604   0.8842563
   0.8836461   0.8847092   0.8836461   0.8847092   0.8889974   0.8842334
   0.8792766   0.8840731   0.8889974   0.8840731   0.8792766   0.8842334
   0.8728854   0.8722649   0.8728854   0.8722649   0.8737742   0.8726748
   0.8712683   0.8725157   0.8737742   0.8725157   0.8712683   0.8726748
   0.8756588   0.8725293   0.8756588   0.8725293   0.8741000   0.8748283
   0.8744277   0.8736627   0.8741000   0.8736627   0.8744277   0.8748283
   0.8754772   0.8758603   0.8754772   0.8758603   0.8775522   0.8768399
   0.8736087   0.8746683   0.8775522   0.8746683   0.8736087   0.8768399
  18.7301070  18.7301070  18.7303893  18.7301265  18.7301315  18.7301265
   5.6639756   5.6692706   5.6639756   5.6692706   5.6656369   5.6732760
   5.6674090   5.6629128   5.6656369   5.6629128   5.6674090   5.6732760
   6.0704533   6.0535685   6.0704533   6.0535685   6.0557150   6.0629058
   6.0666982   6.0599509   6.0557150   6.0599509   6.0666982   6.0629058
   6.2827930   6.2793090   6.2827930   6.2793090   6.2808773   6.2816660
   6.2811572   6.2787333   6.2808773   6.2787333   6.2811572   6.2816660
   7.5781158   7.6024726   7.5781158   7.6024726   7.5971730   7.5838561
   7.5818689   7.5951321   7.5971730   7.5951321   7.5818689   7.5838561
   6.0474999   6.0574590   6.0474999   6.0574590   6.0624835   6.0564683
   6.0441105   6.0487652   6.0624835   6.0487652   6.0441105   6.0564683
   7.5981112   7.5849084   7.5981112   7.5849084   7.5790045   7.5845264
   7.6057355   7.5983736   7.5790045   7.5983736   7.6057355   7.5845264
 TTTTTTTTTTTTTTTTTTTTTTTTTTTTTT MOQGAD      TELAPSE     2790.07 TCPU     1864.22
 TTTTTTTTTTTTTTTTTTTTTTTTTTTTTT SHELLXN     TELAPSE     2809.56 TCPU     1875.07
 TTTTTTTTTTTTTTTTTTTTTTTTTTTTTT MONMO3      TELAPSE     2812.45 TCPU     1877.96
 NUMERICALLY INTEGRATED DENSITY    636.0001179996
 TTTTTTTTTTTTTTTTTTTTTTTTTTTTTT NUMDFT      TELAPSE     2822.53 TCPU     1888.04
 CYC   5 ETOT(AU) -4.543513141390E+03 DETOT -3.14E-05 tst  1.93E-07 PX  4.63E-04
 TTTTTTTTTTTTTTTTTTTTTTTTTTTTTT DIIS        TELAPSE     2825.62 TCPU     1891.12
 DIIS TEST: 0.64093E-04 AT SCF   CYCLE   5 - DIIS ACTIVE - HISTORY:     5 CYCLES
 TTTTTTTTTTTTTTTTTTTTTTTTTTTTTT FDIK        TELAPSE     2848.45 TCPU     1905.03
 INSULATING STATE
 TOP OF VALENCE BANDS -    BAND    318; K    6; EIG -1.9246943E-01 AU
 TOP OF VALENCE BANDS -    BAND    318; K    1; EIG -1.9264296E-01 AU
 BOTTOM OF VIRTUAL BANDS - BAND    319; K    5; EIG -6.1934789E-03 AU
 INDIRECT ENERGY BAND GAP:   5.0688 eV
 BOTTOM OF VIRTUAL BANDS - BAND    319; K    1; EIG -5.3072853E-03 AU
 TTTTTTTTTTTTTTTTTTTTTTTTTTTTTT PDIG        TELAPSE     2849.29 TCPU     1905.87
 CHARGE NORMALIZATION FACTOR   1.00000000
 TOTAL ATOMIC CHARGES:
   0.8894562   0.8797995   0.8894562   0.8797995   0.8832188   0.8842194
   0.8858529   0.8850201   0.8832188   0.8850201   0.8858529   0.8842194
   0.8836495   0.8845753   0.8836495   0.8845753   0.8891276   0.8841858
   0.8791933   0.8841498   0.8891276   0.8841498   0.8791933   0.8841858
   0.8728389   0.8722835   0.8728389   0.8722835   0.8737600   0.8729558
   0.8712853   0.8722486   0.8737600   0.8722486   0.8712853   0.8729558
   0.8756980   0.8726133   0.8756980   0.8726133   0.8738231   0.8749064
   0.8745163   0.8736160   0.8738231   0.8736160   0.8745163   0.8749064
   0.8751666   0.8759957   0.8751666   0.8759957   0.8775595   0.8768863
   0.8737585   0.8746154   0.8775595   0.8746154   0.8737585   0.8768863
  18.7299990  18.7299990  18.7303371  18.7299686  18.7301106  18.7299686
   5.6654621   5.6680817   5.6654621   5.6680817   5.6672327   5.6718222
   5.6661559   5.6644423   5.6672327   5.6644423   5.6661559   5.6718222
   6.0706534   6.0522185   6.0706534   6.0522185   6.0547358   6.0634512
   6.0688728   6.0596664   6.0547358   6.0596664   6.0688728   6.0634512
   6.2829412   6.2791642   6.2829412   6.2791642   6.2809859   6.2813055
   6.2810200   6.2791061   6.2809859   6.2791061   6.2810200   6.2813055
   7.5765188   7.6026540   7.5765188   7.6026540   7.5964602   7.5839007
   7.5841451   7.5944457   7.5964602   7.5944457   7.5841451   7.5839007
   6.0471635   6.0588470   6.0471635   6.0588470   6.0632606   6.0575277
   6.0421128   6.0483825   6.0632606   6.0483825   6.0421128   6.0575277
   7.5980991   7.5863522   7.5980991   7.5863522   7.5780789   7.5846197
   7.6049677   7.5979790   7.5780789   7.5979790   7.6049677   7.5846197
 TTTTTTTTTTTTTTTTTTTTTTTTTTTTTT MOQGAD      TELAPSE     2849.30 TCPU     1905.89
 TTTTTTTTTTTTTTTTTTTTTTTTTTTTTT SHELLXN     TELAPSE     2868.40 TCPU     1916.73
 TTTTTTTTTTTTTTTTTTTTTTTTTTTTTT MONMO3      TELAPSE     2871.14 TCPU     1919.47
 NUMERICALLY INTEGRATED DENSITY    636.0001180138
 TTTTTTTTTTTTTTTTTTTTTTTTTTTTTT NUMDFT      TELAPSE     2881.20 TCPU     1929.53
 CYC   6 ETOT(AU) -4.543513143889E+03 DETOT -2.50E-06 tst  7.71E-08 PX  2.62E-04
 TTTTTTTTTTTTTTTTTTTTTTTTTTTTTT DIIS        TELAPSE     2885.26 TCPU     1933.59
 DIIS TEST: 0.49475E-04 AT SCF   CYCLE   6 - DIIS ACTIVE - HISTORY:     6 CYCLES
 TTTTTTTTTTTTTTTTTTTTTTTTTTTTTT FDIK        TELAPSE     2909.97 TCPU     1948.71
 INSULATING STATE
 TOP OF VALENCE BANDS -    BAND    318; K    6; EIG -1.9252030E-01 AU
 TOP OF VALENCE BANDS -    BAND    318; K    1; EIG -1.9269717E-01 AU
 BOTTOM OF VIRTUAL BANDS - BAND    319; K    5; EIG -6.2200292E-03 AU
 INDIRECT ENERGY BAND GAP:   5.0695 eV
 BOTTOM OF VIRTUAL BANDS - BAND    319; K    1; EIG -5.3545980E-03 AU
 TTTTTTTTTTTTTTTTTTTTTTTTTTTTTT PDIG        TELAPSE     2911.08 TCPU     1949.82
 CHARGE NORMALIZATION FACTOR   1.00000000
 TOTAL ATOMIC CHARGES:
   0.8894489   0.8797837   0.8894489   0.8797837   0.8832370   0.8841285
   0.8859511   0.8850438   0.8832370   0.8850438   0.8859511   0.8841285
   0.8837453   0.8846067   0.8837453   0.8846067   0.8891301   0.8840868
   0.8791483   0.8841932   0.8891301   0.8841932   0.8791483   0.8840868
   0.8729387   0.8722188   0.8729387   0.8722188   0.8738073   0.8728847
   0.8712353   0.8723154   0.8738073   0.8723154   0.8712353   0.8728847
   0.8756682   0.8725307   0.8756682   0.8725307   0.8739150   0.8748036
   0.8745924   0.8736580   0.8739150   0.8736580   0.8745924   0.8748036
   0.8752987   0.8760174   0.8752987   0.8760174   0.8775679   0.8768070
   0.8736083   0.8746736   0.8775679   0.8746736   0.8736083   0.8768070
  18.7300457  18.7300457  18.7303378  18.7300289  18.7301186  18.7300289
   5.6646242   5.6688095   5.6646242   5.6688095   5.6663930   5.6729866
   5.6668867   5.6634993   5.6663930   5.6634993   5.6668867   5.6729866
   6.0712069   6.0526532   6.0712069   6.0526532   6.0548710   6.0632199
   6.0676716   6.0597258   6.0548710   6.0597258   6.0676716   6.0632199
   6.2828223   6.2792407   6.2828223   6.2792407   6.2808813   6.2813994
   6.2811199   6.2790227   6.2808813   6.2790227   6.2811199   6.2813994
   7.5776854   7.6027880   7.5776854   7.6027880   7.5963598   7.5839777
   7.5826823   7.5948101   7.5963598   7.5948101   7.5826823   7.5839777
   6.0469403   6.0581802   6.0469403   6.0581802   6.0633859   6.0570876
   6.0430620   6.0483561   6.0633859   6.0483561   6.0430620   6.0570876
   7.5973909   7.5856409   7.5973909   7.5856409   7.5787215   7.5845299
   7.6058856   7.5981350   7.5787215   7.5981350   7.6058856   7.5845299
 TTTTTTTTTTTTTTTTTTTTTTTTTTTTTT MOQGAD      TELAPSE     2911.10 TCPU     1949.84
 TTTTTTTTTTTTTTTTTTTTTTTTTTTTTT SHELLXN     TELAPSE     2930.71 TCPU     1960.65
 TTTTTTTTTTTTTTTTTTTTTTTTTTTTTT MONMO3      TELAPSE     2934.74 TCPU     1964.67
 NUMERICALLY INTEGRATED DENSITY    636.0001180425
 TTTTTTTTTTTTTTTTTTTTTTTTTTTTTT NUMDFT      TELAPSE     2944.79 TCPU     1974.72
 CYC   7 ETOT(AU) -4.543513147581E+03 DETOT -3.69E-06 tst  2.47E-08 PX  1.79E-04
 TTTTTTTTTTTTTTTTTTTTTTTTTTTTTT DIIS        TELAPSE     2948.81 TCPU     1978.74
 DIIS TEST: 0.13230E-04 AT SCF   CYCLE   7 - DIIS ACTIVE - HISTORY:     7 CYCLES
 TTTTTTTTTTTTTTTTTTTTTTTTTTTTTT FDIK        TELAPSE     2970.85 TCPU     1991.48
 INSULATING STATE
 TOP OF VALENCE BANDS -    BAND    318; K    6; EIG -1.9249380E-01 AU
 TOP OF VALENCE BANDS -    BAND    318; K    1; EIG -1.9266940E-01 AU
 BOTTOM OF VIRTUAL BANDS - BAND    319; K    5; EIG -6.2055582E-03 AU
 INDIRECT ENERGY BAND GAP:   5.0692 eV
 BOTTOM OF VIRTUAL BANDS - BAND    319; K    1; EIG -5.3105291E-03 AU
 TTTTTTTTTTTTTTTTTTTTTTTTTTTTTT PDIG        TELAPSE     2972.02 TCPU     1992.65
 CHARGE NORMALIZATION FACTOR   1.00000000
 TOTAL ATOMIC CHARGES:
   0.8894445   0.8798101   0.8894445   0.8798101   0.8831703   0.8841845
   0.8859394   0.8850580   0.8831703   0.8850580   0.8859394   0.8841845
   0.8836506   0.8846116   0.8836506   0.8846116   0.8891057   0.8841565
   0.8792091   0.8841791   0.8891057   0.8841791   0.8792091   0.8841565
   0.8728711   0.8722637   0.8728711   0.8722637   0.8737893   0.8728225
   0.8712543   0.8723907   0.8737893   0.8723907   0.8712543   0.8728225
   0.8757058   0.8725786   0.8757058   0.8725786   0.8739368   0.8748659
   0.8744552   0.8736617   0.8739368   0.8736617   0.8744552   0.8748659
   0.8752881   0.8759231   0.8752881   0.8759231   0.8775851   0.8768463
   0.8736968   0.8746649   0.8775851   0.8746649   0.8736968   0.8768463
  18.7300707  18.7300707  18.7303943  18.7300486  18.7301502  18.7300486
   5.6646461   5.6687834   5.6646461   5.6687834   5.6663558   5.6726940
   5.6669179   5.6633612   5.6663558   5.6633612   5.6669179   5.6726940
   6.0702688   6.0528551   6.0702688   6.0528551   6.0553309   6.0632437
   6.0679498   6.0597496   6.0553309   6.0597496   6.0679498   6.0632437
   6.2828515   6.2792365   6.2828515   6.2792365   6.2808880   6.2814450
   6.2811109   6.2789498   6.2808880   6.2789498   6.2811109   6.2814450
   7.5771287   7.6023408   7.5771287   7.6023408   7.5970463   7.5838410
   7.5833061   7.5947778   7.5970463   7.5947778   7.5833061   7.5838410
   6.0474732   6.0582350   6.0474732   6.0582350   6.0627095   6.0571392
   6.0429045   6.0485405   6.0627095   6.0485405   6.0429045   6.0571392
   7.5984748   7.5857234   7.5984748   7.5857234   7.5784407   7.5846239
   7.6049447   7.5982013   7.5784407   7.5982013   7.6049447   7.5846239
 TTTTTTTTTTTTTTTTTTTTTTTTTTTTTT MOQGAD      TELAPSE     2972.04 TCPU     1992.66
 TTTTTTTTTTTTTTTTTTTTTTTTTTTTTT SHELLXN     TELAPSE     2992.59 TCPU     2003.48
 TTTTTTTTTTTTTTTTTTTTTTTTTTTTTT MONMO3      TELAPSE     2994.97 TCPU     2005.86
 NUMERICALLY INTEGRATED DENSITY    636.0001180235
 TTTTTTTTTTTTTTTTTTTTTTTTTTTTTT NUMDFT      TELAPSE     3005.02 TCPU     2015.91
 CYC   8 ETOT(AU) -4.543513147637E+03 DETOT -5.57E-08 tst  2.06E-08 PX  1.33E-04
 TTTTTTTTTTTTTTTTTTTTTTTTTTTTTT DIIS        TELAPSE     3015.46 TCPU     2026.35
 DIIS TEST: 0.10247E-04 AT SCF   CYCLE   8 - DIIS ACTIVE - HISTORY:     8 CYCLES
 TTTTTTTTTTTTTTTTTTTTTTTTTTTTTT FDIK        TELAPSE     3037.95 TCPU     2034.49
 INSULATING STATE
 TOP OF VALENCE BANDS -    BAND    318; K    6; EIG -1.9249592E-01 AU
 TOP OF VALENCE BANDS -    BAND    318; K    1; EIG -1.9267169E-01 AU
 BOTTOM OF VIRTUAL BANDS - BAND    319; K    5; EIG -6.2097464E-03 AU
 INDIRECT ENERGY BAND GAP:   5.0691 eV
 BOTTOM OF VIRTUAL BANDS - BAND    319; K    1; EIG -5.3346591E-03 AU
 TTTTTTTTTTTTTTTTTTTTTTTTTTTTTT PDIG        TELAPSE     3038.89 TCPU     2035.44
 CHARGE NORMALIZATION FACTOR   1.00000000
 TOTAL ATOMIC CHARGES:
   0.8894151   0.8798248   0.8894151   0.8798248   0.8832102   0.8841931
   0.8859502   0.8850093   0.8832102   0.8850093   0.8859502   0.8841931
   0.8836962   0.8846227   0.8836962   0.8846227   0.8890900   0.8841575
   0.8791969   0.8841422   0.8890900   0.8841422   0.8791969   0.8841575
   0.8728800   0.8722740   0.8728800   0.8722740   0.8737671   0.8728502
   0.8712745   0.8723422   0.8737671   0.8723422   0.8712745   0.8728502
   0.8756621   0.8725587   0.8756621   0.8725587   0.8739529   0.8748604
   0.8745265   0.8736227   0.8739529   0.8736227   0.8745265   0.8748604
   0.8753191   0.8759708   0.8753191   0.8759708   0.8775404   0.8768696
   0.8736616   0.8746247   0.8775404   0.8746247   0.8736616   0.8768696
  18.7300531  18.7300531  18.7303349  18.7300290  18.7300829  18.7300290
   5.6648213   5.6685757   5.6648213   5.6685757   5.6666055   5.6725136
   5.6666527   5.6638431   5.6666055   5.6638431   5.6666527   5.6725136
   6.0709710   6.0527119   6.0709710   6.0527119   6.0548882   6.0632697
   6.0678889   6.0596993   6.0548882   6.0596993   6.0678889   6.0632697
   6.2828715   6.2792109   6.2828715   6.2792109   6.2809323   6.2814134
   6.2810762   6.2790167   6.2809323   6.2790167   6.2810762   6.2814134
   7.5774804   7.6027384   7.5774804   7.6027384   7.5964062   7.5839715
   7.5829445   7.5947498   7.5964062   7.5947498   7.5829445   7.5839715
   6.0470281   6.0582886   6.0470281   6.0582886   6.0632434   6.0571156
   6.0430069   6.0484060   6.0632434   6.0484060   6.0430069   6.0571156
   7.5976215   7.5857030   7.5976215   7.5857030   7.5786531   7.5845580
   7.6056529   7.5981134   7.5786531   7.5981134   7.6056529   7.5845580
 TTTTTTTTTTTTTTTTTTTTTTTTTTTTTT MOQGAD      TELAPSE     3038.91 TCPU     2035.45
 TTTTTTTTTTTTTTTTTTTTTTTTTTTTTT SHELLXN     TELAPSE     3060.09 TCPU     2046.29
 TTTTTTTTTTTTTTTTTTTTTTTTTTTTTT MONMO3      TELAPSE     3062.08 TCPU     2048.28
 NUMERICALLY INTEGRATED DENSITY    636.0001180152
 TTTTTTTTTTTTTTTTTTTTTTTTTTTTTT NUMDFT      TELAPSE     3072.13 TCPU     2058.33
 CYC   9 ETOT(AU) -4.543513148466E+03 DETOT -8.29E-07 tst  1.23E-08 PX  9.33E-05
 TTTTTTTTTTTTTTTTTTTTTTTTTTTTTT DIIS        TELAPSE     3078.05 TCPU     2064.25
 DIIS TEST: 0.40269E-05 AT SCF   CYCLE   9 - DIIS ACTIVE - HISTORY:     9 CYCLES
 TTTTTTTTTTTTTTTTTTTTTTTTTTTTTT FDIK        TELAPSE     3102.92 TCPU     2078.48
 INSULATING STATE
 TOP OF VALENCE BANDS -    BAND    318; K    6; EIG -1.9249318E-01 AU
 TOP OF VALENCE BANDS -    BAND    318; K    1; EIG -1.9266864E-01 AU
 BOTTOM OF VIRTUAL BANDS - BAND    319; K    5; EIG -6.2117892E-03 AU
 INDIRECT ENERGY BAND GAP:   5.0690 eV
 BOTTOM OF VIRTUAL BANDS - BAND    319; K    1; EIG -5.3289638E-03 AU
 TTTTTTTTTTTTTTTTTTTTTTTTTTTTTT PDIG        TELAPSE     3104.05 TCPU     2079.61
 CHARGE NORMALIZATION FACTOR   1.00000000
 TOTAL ATOMIC CHARGES:
   0.8894355   0.8798155   0.8894355   0.8798155   0.8832024   0.8841881
   0.8859388   0.8850215   0.8832024   0.8850215   0.8859388   0.8841881
   0.8836912   0.8846062   0.8836912   0.8846062   0.8891076   0.8841449
   0.8791928   0.8841609   0.8891076   0.8841609   0.8791928   0.8841449
   0.8729080   0.8722373   0.8729080   0.8722373   0.8738002   0.8728586
   0.8712428   0.8723484   0.8738002   0.8723484   0.8712428   0.8728586
   0.8756876   0.8725544   0.8756876   0.8725544   0.8739136   0.8748447
   0.8745287   0.8736441   0.8739136   0.8736441   0.8745287   0.8748447
   0.8752817   0.8759751   0.8752817   0.8759751   0.8775761   0.8768480
   0.8736549   0.8746429   0.8775761   0.8746429   0.8736549   0.8768480
  18.7300458  18.7300458  18.7303520  18.7300253  18.7301036  18.7300253
   5.6646869   5.6687607   5.6646869   5.6687607   5.6664454   5.6728178
   5.6668726   5.6635239   5.6664454   5.6635239   5.6668726   5.6728178
   6.0708176   6.0526250   6.0708176   6.0526250   6.0550978   6.0631818
   6.0678535   6.0597962   6.0550978   6.0597962   6.0678535   6.0631818
   6.2828487   6.2792370   6.2828487   6.2792370   6.2808924   6.2814047
   6.2811060   6.2790137   6.2808924   6.2790137   6.2811060   6.2814047
   7.5772797   7.6026404   7.5772797   7.6026404   7.5967001   7.5838910
   7.5830452   7.5947622   7.5967001   7.5947622   7.5830452   7.5838910
   6.0472253   6.0582363   6.0472253   6.0582363   6.0631192   6.0571037
   6.0428769   6.0484872   6.0631192   6.0484872   6.0428769   6.0571037
   7.5979048   7.5857625   7.5979048   7.5857625   7.5784334   7.5845575
   7.6054964   7.5981453   7.5784334   7.5981453   7.6054964   7.5845575
 TTTTTTTTTTTTTTTTTTTTTTTTTTTTTT MOQGAD      TELAPSE     3104.06 TCPU     2079.62
 TTTTTTTTTTTTTTTTTTTTTTTTTTTTTT SHELLXN     TELAPSE     3124.62 TCPU     2090.39
 TTTTTTTTTTTTTTTTTTTTTTTTTTTTTT MONMO3      TELAPSE     3128.08 TCPU     2093.85
 NUMERICALLY INTEGRATED DENSITY    636.0001180309
 TTTTTTTTTTTTTTTTTTTTTTTTTTTTTT NUMDFT      TELAPSE     3138.16 TCPU     2103.92
 CYC  10 ETOT(AU) -4.543513148696E+03 DETOT -2.30E-07 tst  1.46E-09 PX  4.62E-05
 TTTTTTTTTTTTTTTTTTTTTTTTTTTTTT DIIS        TELAPSE     3142.41 TCPU     2108.18
 DIIS TEST: 0.72494E-06 AT SCF   CYCLE  10 - DIIS ACTIVE - HISTORY:    10 CYCLES
 TTTTTTTTTTTTTTTTTTTTTTTTTTTTTT FDIK        TELAPSE     3163.27 TCPU     2115.76
 INSULATING STATE
 TOP OF VALENCE BANDS -    BAND    318; K    6; EIG -1.9250563E-01 AU
 TOP OF VALENCE BANDS -    BAND    318; K    1; EIG -1.9268185E-01 AU
 BOTTOM OF VIRTUAL BANDS - BAND    319; K    5; EIG -6.2075058E-03 AU
 INDIRECT ENERGY BAND GAP:   5.0694 eV
 BOTTOM OF VIRTUAL BANDS - BAND    319; K    1; EIG -5.3303624E-03 AU
 TTTTTTTTTTTTTTTTTTTTTTTTTTTTTT PDIG        TELAPSE     3164.32 TCPU     2116.81
 CHARGE NORMALIZATION FACTOR   1.00000000
 TOTAL ATOMIC CHARGES:
   0.8894385   0.8798039   0.8894385   0.8798039   0.8832073   0.8841701
   0.8859422   0.8850374   0.8832073   0.8850374   0.8859422   0.8841701
   0.8836890   0.8846168   0.8836890   0.8846168   0.8891063   0.8841359
   0.8791851   0.8841697   0.8891063   0.8841697   0.8791851   0.8841359
   0.8728828   0.8722651   0.8728828   0.8722651   0.8737800   0.8728518
   0.8712598   0.8723486   0.8737800   0.8723486   0.8712598   0.8728518
   0.8756737   0.8725650   0.8756737   0.8725650   0.8739398   0.8748553
   0.8745218   0.8736407   0.8739398   0.8736407   0.8745218   0.8748553
   0.8752974   0.8759773   0.8752974   0.8759773   0.8775506   0.8768549
   0.8736732   0.8746476   0.8775506   0.8746476   0.8736732   0.8768549
  18.7300652  18.7300652  18.7303612  18.7300455  18.7301233  18.7300455
   5.6647657   5.6686198   5.6647657   5.6686198   5.6665222   5.6725831
   5.6667275   5.6636354   5.6665222   5.6636354   5.6667275   5.6725831
   6.0706910   6.0528662   6.0706910   6.0528662   6.0549901   6.0633068
   6.0678897   6.0596822   6.0549901   6.0596822   6.0678897   6.0633068
   6.2828607   6.2792209   6.2828607   6.2792209   6.2809098   6.2814046
   6.2810906   6.2790093   6.2809098   6.2790093   6.2810906   6.2814046
   7.5774456   7.6025889   7.5774456   7.6025889   7.5965667   7.5839487
   7.5830244   7.5947760   7.5965667   7.5947760   7.5830244   7.5839487
   6.0471537   6.0582511   6.0471537   6.0582511   6.0630577   6.0571435
   6.0430587   6.0484176   6.0630577   6.0484176   6.0430587   6.0571435
   7.5979007   7.5856338   7.5979007   7.5856338   7.5787032   7.5845817
   7.6053775   7.5981545   7.5787032   7.5981545   7.6053775   7.5845817
 TTTTTTTTTTTTTTTTTTTTTTTTTTTTTT MOQGAD      TELAPSE     3164.34 TCPU     2116.83
 TTTTTTTTTTTTTTTTTTTTTTTTTTTTTT SHELLXN     TELAPSE     3185.40 TCPU     2127.61
 TTTTTTTTTTTTTTTTTTTTTTTTTTTTTT MONMO3      TELAPSE     3186.75 TCPU     2128.95
 NUMERICALLY INTEGRATED DENSITY    636.0001180253
 TTTTTTTTTTTTTTTTTTTTTTTTTTTTTT NUMDFT      TELAPSE     3196.82 TCPU     2139.02
 CYC  11 ETOT(AU) -4.543513148623E+03 DETOT  7.30E-08 tst  7.09E-10 PX  3.40E-05
 TTTTTTTTTTTTTTTTTTTTTTTTTTTTTT DIIS        TELAPSE     3200.52 TCPU     2142.72
 DIIS TEST: 0.73420E-06 AT SCF   CYCLE  11 - DIIS ACTIVE - HISTORY:    11 CYCLES
 TTTTTTTTTTTTTTTTTTTTTTTTTTTTTT FDIK        TELAPSE     3231.15 TCPU     2162.15
 INSULATING STATE
 TOP OF VALENCE BANDS -    BAND    318; K    6; EIG -1.9249430E-01 AU
 TOP OF VALENCE BANDS -    BAND    318; K    1; EIG -1.9266989E-01 AU
 BOTTOM OF VIRTUAL BANDS - BAND    319; K    5; EIG -6.2104534E-03 AU
 INDIRECT ENERGY BAND GAP:   5.0690 eV
 BOTTOM OF VIRTUAL BANDS - BAND    319; K    1; EIG -5.3282087E-03 AU
 TTTTTTTTTTTTTTTTTTTTTTTTTTTTTT PDIG        TELAPSE     3234.30 TCPU     2165.30
 CHARGE NORMALIZATION FACTOR   1.00000000
 TOTAL ATOMIC CHARGES:
   0.8894306   0.8798165   0.8894306   0.8798165   0.8831998   0.8841914
   0.8859429   0.8850213   0.8831998   0.8850213   0.8859429   0.8841914
   0.8836889   0.8846107   0.8836889   0.8846107   0.8891039   0.8841502
   0.8791921   0.8841592   0.8891039   0.8841592   0.8791921   0.8841502
   0.8728937   0.8722526   0.8728937   0.8722526   0.8737854   0.8728563
   0.8712561   0.8723451   0.8737854   0.8723451   0.8712561   0.8728563
   0.8756789   0.8725608   0.8756789   0.8725608   0.8739283   0.8748511
   0.8745203   0.8736390   0.8739283   0.8736390   0.8745203   0.8748511
   0.8752964   0.8759662   0.8752964   0.8759662   0.8775635   0.8768544
   0.8736636   0.8746394   0.8775635   0.8746394   0.8736636   0.8768544
  18.7300491  18.7300491  18.7303519  18.7300268  18.7301092  18.7300268
   5.6647342   5.6686961   5.6647342   5.6686961   5.6664985   5.6726818
   5.6667939   5.6636342   5.6664985   5.6636342   5.6667939   5.6726818
   6.0708115   6.0526819   6.0708115   6.0526819   6.0550647   6.0632252
   6.0678670   6.0597482   6.0550647   6.0597482   6.0678670   6.0632252
   6.2828599   6.2792276   6.2828599   6.2792276   6.2809111   6.2814151
   6.2810907   6.2790088   6.2809111   6.2790088   6.2810907   6.2814151
   7.5773464   7.6026197   7.5773464   7.6026197   7.5966521   7.5839103
   7.5830228   7.5947594   7.5966521   7.5947594   7.5830228   7.5839103
   6.0471823   6.0582554   6.0471823   6.0582554   6.0630959   6.0571148
   6.0429489   6.0484607   6.0630959   6.0484607   6.0429489   6.0571148
   7.5978512   7.5857594   7.5978512   7.5857594   7.5784943   7.5845661
   7.6055054   7.5981396   7.5784943   7.5981396   7.6055054   7.5845661
 TTTTTTTTTTTTTTTTTTTTTTTTTTTTTT MOQGAD      TELAPSE     3234.32 TCPU     2165.31
 TTTTTTTTTTTTTTTTTTTTTTTTTTTTTT SHELLXN     TELAPSE     3255.69 TCPU     2176.09
 TTTTTTTTTTTTTTTTTTTTTTTTTTTTTT MONMO3      TELAPSE     3269.47 TCPU     2189.87
 NUMERICALLY INTEGRATED DENSITY    636.0001180243
 TTTTTTTTTTTTTTTTTTTTTTTTTTTTTT NUMDFT      TELAPSE     3279.54 TCPU     2199.94
 CYC  12 ETOT(AU) -4.543513148744E+03 DETOT -1.21E-07 tst  2.07E-10 PX  2.38E-05
 TTTTTTTTTTTTTTTTTTTTTTTTTTTTTT DIIS        TELAPSE     3286.03 TCPU     2206.43
 DIIS TEST: 0.12316E-06 AT SCF   CYCLE  12 - DIIS ACTIVE - HISTORY:    12 CYCLES
 TTTTTTTTTTTTTTTTTTTTTTTTTTTTTT FDIK        TELAPSE     3311.09 TCPU     2216.40
 INSULATING STATE
 TOP OF VALENCE BANDS -    BAND    318; K    6; EIG -1.9249717E-01 AU
 TOP OF VALENCE BANDS -    BAND    318; K    1; EIG -1.9267290E-01 AU
 BOTTOM OF VIRTUAL BANDS - BAND    319; K    5; EIG -6.2095402E-03 AU
 INDIRECT ENERGY BAND GAP:   5.0691 eV
 BOTTOM OF VIRTUAL BANDS - BAND    319; K    1; EIG -5.3300302E-03 AU
 TTTTTTTTTTTTTTTTTTTTTTTTTTTTTT PDIG        TELAPSE     3312.34 TCPU     2217.65
 CHARGE NORMALIZATION FACTOR   1.00000000
 TOTAL ATOMIC CHARGES:
   0.8894348   0.8798119   0.8894348   0.8798119   0.8832056   0.8841854
   0.8859407   0.8850212   0.8832056   0.8850212   0.8859407   0.8841854
   0.8836881   0.8846143   0.8836881   0.8846143   0.8891031   0.8841471
   0.8791923   0.8841575   0.8891031   0.8841575   0.8791923   0.8841471
   0.8728939   0.8722530   0.8728939   0.8722530   0.8737913   0.8728560
   0.8712498   0.8723472   0.8737913   0.8723472   0.8712498   0.8728560
   0.8756818   0.8725570   0.8756818   0.8725570   0.8739293   0.8748521
   0.8745238   0.8736382   0.8739293   0.8736382   0.8745238   0.8748521
   0.8752896   0.8759775   0.8752896   0.8759775   0.8775613   0.8768543
   0.8736627   0.8746407   0.8775613   0.8746407   0.8736627   0.8768543
  18.7300494  18.7300494  18.7303497  18.7300285  18.7301159  18.7300285
   5.6647351   5.6686842   5.6647351   5.6686842   5.6664887   5.6727079
   5.6668014   5.6635936   5.6664887   5.6635936   5.6668014   5.6727079
   6.0707768   6.0527393   6.0707768   6.0527393   6.0550194   6.0632274
   6.0678860   6.0597581   6.0550194   6.0597581   6.0678860   6.0632274
   6.2828578   6.2792276   6.2828578   6.2792276   6.2809042   6.2814025
   6.2810980   6.2790170   6.2809042   6.2790170   6.2810980   6.2814025
   7.5773304   7.6026656   7.5773304   7.6026656   7.5966020   7.5839194
   7.5830375   7.5947672   7.5966020   7.5947672   7.5830375   7.5839194
   6.0471887   6.0582354   6.0471887   6.0582354   6.0631384   6.0571123
   6.0429308   6.0484611   6.0631384   6.0484611   6.0429308   6.0571123
   7.5978998   7.5856761   7.5978998   7.5856761   7.5785671   7.5845649
   7.6054634   7.5981427   7.5785671   7.5981427   7.6054634   7.5845649
 TTTTTTTTTTTTTTTTTTTTTTTTTTTTTT MOQGAD      TELAPSE     3312.35 TCPU     2217.66
 TTTTTTTTTTTTTTTTTTTTTTTTTTTTTT SHELLXN     TELAPSE     3335.01 TCPU     2228.43
 TTTTTTTTTTTTTTTTTTTTTTTTTTTTTT MONMO3      TELAPSE     3338.02 TCPU     2231.44
 NUMERICALLY INTEGRATED DENSITY    636.0001180266
 TTTTTTTTTTTTTTTTTTTTTTTTTTTTTT NUMDFT      TELAPSE     3348.09 TCPU     2241.51
 CYC  13 ETOT(AU) -4.543513148734E+03 DETOT  1.02E-08 tst  7.11E-11 PX  9.22E-06
 TTTTTTTTTTTTTTTTTTTTTTTTTTTTTT DIIS        TELAPSE     3352.19 TCPU     2245.61
 DIIS TEST: 0.69954E-07 AT SCF   CYCLE  13 - DIIS ACTIVE - HISTORY:    13 CYCLES
 TTTTTTTTTTTTTTTTTTTTTTTTTTTTTT FDIK        TELAPSE     3376.69 TCPU     2260.06
 INSULATING STATE
 TOP OF VALENCE BANDS -    BAND    318; K    6; EIG -1.9249806E-01 AU
 TOP OF VALENCE BANDS -    BAND    318; K    1; EIG -1.9267383E-01 AU
 BOTTOM OF VIRTUAL BANDS - BAND    319; K    5; EIG -6.2101033E-03 AU
 INDIRECT ENERGY BAND GAP:   5.0692 eV
 BOTTOM OF VIRTUAL BANDS - BAND    319; K    1; EIG -5.3288657E-03 AU
 TTTTTTTTTTTTTTTTTTTTTTTTTTTTTT PDIG        TELAPSE     3377.59 TCPU     2260.97
 CHARGE NORMALIZATION FACTOR   1.00000000
 TOTAL ATOMIC CHARGES:
   0.8894343   0.8798129   0.8894343   0.8798129   0.8832012   0.8841840
   0.8859429   0.8850255   0.8832012   0.8850255   0.8859429   0.8841840
   0.8836904   0.8846098   0.8836904   0.8846098   0.8891076   0.8841434
   0.8791875   0.8841640   0.8891076   0.8841640   0.8791875   0.8841434
   0.8728951   0.8722507   0.8728951   0.8722507   0.8737853   0.8728562
   0.8712562   0.8723466   0.8737853   0.8723466   0.8712562   0.8728562
   0.8756784   0.8725621   0.8756784   0.8725621   0.8739259   0.8748518
   0.8745248   0.8736401   0.8739259   0.8736401   0.8745248   0.8748518
   0.8752931   0.8759709   0.8752931   0.8759709   0.8775646   0.8768552
   0.8736633   0.8746404   0.8775646   0.8746404   0.8736633   0.8768552
  18.7300519  18.7300519  18.7303540  18.7300308  18.7301166  18.7300308
   5.6647356   5.6686879   5.6647356   5.6686879   5.6664975   5.6726736
   5.6667843   5.6636143   5.6664975   5.6636143   5.6667843   5.6726736
   6.0707907   6.0527057   6.0707907   6.0527057   6.0550593   6.0632477
   6.0678681   6.0597326   6.0550593   6.0597326   6.0678681   6.0632477
   6.2828575   6.2792291   6.2828575   6.2792291   6.2809070   6.2814056
   6.2810935   6.2790151   6.2809070   6.2790151   6.2810935   6.2814056
   7.5773855   7.6025835   7.5773855   7.6025835   7.5966620   7.5839197
   7.5830090   7.5947612   7.5966620   7.5947612   7.5830090   7.5839197
   6.0471689   6.0582655   6.0471689   6.0582655   6.0630690   6.0571240
   6.0429809   6.0484530   6.0630690   6.0484530   6.0429809   6.0571240
   7.5978540   7.5857535   7.5978540   7.5857535   7.5785251   7.5845702
   7.6054794   7.5981484   7.5785251   7.5981484   7.6054794   7.5845702
 TTTTTTTTTTTTTTTTTTTTTTTTTTTTTT MOQGAD      TELAPSE     3377.61 TCPU     2260.98
 TTTTTTTTTTTTTTTTTTTTTTTTTTTTTT SHELLXN     TELAPSE     3400.54 TCPU     2271.76
 TTTTTTTTTTTTTTTTTTTTTTTTTTTTTT MONMO3      TELAPSE     3404.60 TCPU     2275.82
 NUMERICALLY INTEGRATED DENSITY    636.0001180263
 TTTTTTTTTTTTTTTTTTTTTTTTTTTTTT NUMDFT      TELAPSE     3414.66 TCPU     2285.88
 CYC  14 ETOT(AU) -4.543513148729E+03 DETOT  4.85E-09 tst  8.32E-11 PX  9.05E-06
 TTTTTTTTTTTTTTTTTTTTTTTTTTTTTT DIIS        TELAPSE     3418.58 TCPU     2289.80
 DIIS TEST: 0.60263E-07 AT SCF   CYCLE  14 - DIIS ACTIVE - HISTORY:    14 CYCLES
 TTTTTTTTTTTTTTTTTTTTTTTTTTTTTT FDIK        TELAPSE     3438.06 TCPU     2295.79
 INSULATING STATE
 TOP OF VALENCE BANDS -    BAND    318; K    6; EIG -1.9249678E-01 AU
 TOP OF VALENCE BANDS -    BAND    318; K    1; EIG -1.9267250E-01 AU
 BOTTOM OF VIRTUAL BANDS - BAND    319; K    5; EIG -6.2099896E-03 AU
 INDIRECT ENERGY BAND GAP:   5.0691 eV
 BOTTOM OF VIRTUAL BANDS - BAND    319; K    1; EIG -5.3291599E-03 AU
 TTTTTTTTTTTTTTTTTTTTTTTTTTTTTT PDIG        TELAPSE     3438.91 TCPU     2296.65
 CHARGE NORMALIZATION FACTOR   1.00000000
 TOTAL ATOMIC CHARGES:
   0.8894345   0.8798120   0.8894345   0.8798120   0.8832028   0.8841863
   0.8859419   0.8850241   0.8832028   0.8850241   0.8859419   0.8841863
   0.8836886   0.8846120   0.8836886   0.8846120   0.8891052   0.8841465
   0.8791897   0.8841613   0.8891052   0.8841613   0.8791897   0.8841465
   0.8728936   0.8722526   0.8728936   0.8722526   0.8737878   0.8728562
   0.8712536   0.8723459   0.8737878   0.8723459   0.8712536   0.8728562
   0.8756797   0.8725597   0.8756797   0.8725597   0.8739287   0.8748512
   0.8745226   0.8736394   0.8739287   0.8736394   0.8745226   0.8748512
   0.8752934   0.8759717   0.8752934   0.8759717   0.8775619   0.8768535
   0.8736640   0.8746410   0.8775619   0.8746410   0.8736640   0.8768535
  18.7300505  18.7300505  18.7303532  18.7300294  18.7301137  18.7300294
   5.6647334   5.6686900   5.6647334   5.6686900   5.6664939   5.6726834
   5.6667938   5.6636186   5.6664939   5.6636186   5.6667938   5.6726834
   6.0707836   6.0527217   6.0707836   6.0527217   6.0550470   6.0632347
   6.0678714   6.0597420   6.0550470   6.0597420   6.0678714   6.0632347
   6.2828589   6.2792271   6.2828589   6.2792271   6.2809083   6.2814110
   6.2810935   6.2790116   6.2809083   6.2790116   6.2810935   6.2814110
   7.5773511   7.6026315   7.5773511   7.6026315   7.5966272   7.5839154
   7.5830298   7.5947655   7.5966272   7.5947655   7.5830298   7.5839154
   6.0471864   6.0582441   6.0471864   6.0582441   6.0631020   6.0571179
   6.0429558   6.0484539   6.0631020   6.0484539   6.0429558   6.0571179
   7.5978740   7.5857185   7.5978740   7.5857185   7.5785407   7.5845697
   7.6054760   7.5981418   7.5785407   7.5981418   7.6054760   7.5845697
 TTTTTTTTTTTTTTTTTTTTTTTTTTTTTT MOQGAD      TELAPSE     3438.92 TCPU     2296.66
 TTTTTTTTTTTTTTTTTTTTTTTTTTTTTT SHELLXN     TELAPSE     3449.73 TCPU     2307.46
 +++ ENERGIES IN A.U. +++
 ::: EXT EL-POLE                                  -5.5036633070393E+03
 ::: EXT EL-SPHEROPOLE                             4.3967356191765E+01
 ::: BIELET ZONE E-E                               9.3262250071102E+03
 ::: TOTAL E-E                                     3.8665290562627E+03
 ::: TOTAL E-N + N-E                              -1.2979251798629E+04
 ::: TOTAL N-N                                     1.0586590153872E+03
 ::: KINETIC ENERGY                                4.0872233041786E+03
 ::: PSEUDO TOTAL   ENERGY                        -3.9668404228008E+03
 ::: VIRIAL COEFFICIENT                            1.0149468498709E+00
 TTTTTTTTTTTTTTTTTTTTTTTTTTTTTT MONMO3      TELAPSE     3451.63 TCPU     2309.37
 NUMERICALLY INTEGRATED DENSITY    636.0001180258
 TTTTTTTTTTTTTTTTTTTTTTTTTTTTTT NUMDFT      TELAPSE     3461.70 TCPU     2319.44
 CYC  15 ETOT(AU) -4.543513148742E+03 DETOT -1.30E-08 tst  1.96E-11 PX  9.05E-06

 == SCF ENDED - CONVERGENCE ON ENERGY      E(AU) -4.5435131487422E+03 CYCLES  15


 ENERGY EXPRESSION=HARTREE+FOCK EXCH*0.00000+(M06-L      EXCH)*1.00000+M06-L      CORR


 TOTAL ENERGY(DFT)(AU)( 15) -4.5435131487422E+03 DE-1.3E-08 tester 2.0E-11
 TTTTTTTTTTTTTTTTTTTTTTTTTTTTTT EDFT        TELAPSE     3461.74 TCPU     2319.47
 
 INFORMATION **** DFTD3 ENERGY **** CALCULATE DFTD3 ENERGY

           DFT-D V3
 DF                                         m06l      
 parameters
 s6       :    1.0000
 s8       :    0.0000
 rs6      :    1.5810
 rs18     :    1.0000
 alpha6   :   14.0000
 alpha8   :   16.0000
 k1 k3    :   16.0000   -4.0000
 Cutoff   :   50.2022
 CN-Cutoff:   21.1671
 
 Edisp /kcal,au:   -26.2587 -0.04184583

 E6    /kcal :   -30.3969
 E8    /kcal :     0.0000
 E6(ABC) "   :   4.138250
 
 INFORMATION **** DFTD3 ENERGY **** NORMAL TERMINATION OF DFTD3 MODULE

 *******************************************************************************

 DFT-D3 DISPERSION ENERGY CORRECTION

 D3 DISPERSION ENERGY (AU)       -4.1845834481404E-02
 TOTAL ENERGY + DISP (AU)        -4.5435549945767E+03

 *******************************************************************************

 TTTTTTTTTTTTTTTTTTTTTTTTTTTTTT SMAT        TELAPSE     3526.80 TCPU     2357.45
 TTTTTTTTTTTTTTTTTTTTTTTTTTTTTT POLAR2      TELAPSE     3527.29 TCPU     2357.94
 *****************************************************************************
 *                                                                           *
 *                             PIEZOELECTRICITY                              *
 *                    EVALUATED THROUGH THE  BERRY  PHASE                    *
 *                                                                           *
 *****************************************************************************

                                   STRAIN TENSOR
                            0.00000   0.00000   0.00000
                            0.00000   0.00000  -0.01500
                            0.00000  -0.01500   0.00000

 %%%%%%%%%%%%%%%%%%%%%%%%%%%%%%%%%%%%%%%%%%%%%%%%%%%%%%%%%%%%%%%%%%%%%%%%%%%%%
          INFORMATION ON SYSTEM A TO THE LEFT ON SYSTEM B TO THE RIGHT
                      (A) SHOULD BE THE EQUILIBRIUM SYSTEM

         a, b, c (ANGSTROM), ALPHA, BETA, GAMMA (DEGREES) V (ANGSTROM**3)
  a= 14.61591    ALPHA= 109.47122           a= 14.47012    ALPHA= 110.27347
  b= 14.61591    BETA = 109.47122           b= 14.76243    BETA = 109.47223
  c= 14.61591    GAMMA= 109.47122           c= 14.76243    GAMMA= 109.47223
          VA= 2403.56426                              VB= 2403.02346

                      DIRECT LATTICE VECTORS COMPONENTS ( ANGSTROM )
           X         Y         Z                  X         Y         Z
       -8.43850   8.43850   8.43850           -8.43850   8.31192   8.31192
        8.43850  -8.43850   8.43850            8.43850  -8.56508   8.56508
        8.43850   8.43850  -8.43850            8.43850   8.56508  -8.56508

                  RECIPROCAL LATTICE VECTORS COMPONENTS (ANGSTROM-1)
           X         Y         Z                  X         Y         Z
        0.00000   0.37229   0.37229            0.00000   0.37229   0.37229
        0.37229   0.00000   0.37229            0.37796   0.00559   0.37238
        0.37229   0.37229   0.00000            0.37796   0.37238   0.00559

                         ATOMIC FRACTIONAL COORDINATES
    ATOM       a        b        c              a        b        c
    1 H    -0.12668  0.32031 -0.23595       -0.12668  0.32031 -0.23595
    2 H     0.55626  0.10927  0.23595        0.55626  0.10927  0.23595
    3 H     0.12668 -0.10927  0.44699        0.12668 -0.10927  0.44699
    4 H    -0.55626 -0.32031 -0.44699       -0.55626 -0.32031 -0.44699
    5 H    -0.23595 -0.12668  0.32031       -0.23595 -0.12668  0.32031
    6 H     0.32031 -0.23595 -0.12668        0.32031 -0.23595 -0.12668
    7 H    -0.44699 -0.55626 -0.32031       -0.44699 -0.55626 -0.32031
    8 H     0.10927  0.23595  0.55626        0.10927  0.23595  0.55626
    9 H     0.23595  0.55626  0.10927        0.23595  0.55626  0.10927
   10 H    -0.10927  0.44699  0.12668       -0.10927  0.44699  0.12668
   11 H     0.44699  0.12668 -0.10927        0.44699  0.12668 -0.10927
   12 H    -0.32031 -0.44699 -0.55626       -0.32031 -0.44699 -0.55626
   13 H    -0.23434  0.33872 -0.11251       -0.23434  0.33872 -0.11251
   14 H     0.45123 -0.12183  0.11251        0.45123 -0.12183  0.11251
   15 H     0.23434  0.12183  0.57306        0.23434  0.12183  0.57306
   16 H    -0.45123 -0.33872 -0.57306       -0.45123 -0.33872 -0.57306
   17 H    -0.11251 -0.23434  0.33872       -0.11251 -0.23434  0.33872
   18 H     0.33872 -0.11251 -0.23434        0.33872 -0.11251 -0.23434
   19 H    -0.57306 -0.45123 -0.33872       -0.57306 -0.45123 -0.33872
   20 H    -0.12183  0.11251  0.45123       -0.12183  0.11251  0.45123
   21 H     0.11251  0.45123 -0.12183        0.11251  0.45123 -0.12183
   22 H     0.12183  0.57306  0.23434        0.12183  0.57306  0.23434
   23 H     0.57306  0.23434  0.12183        0.57306  0.23434  0.12183
   24 H    -0.33872 -0.57306 -0.45123       -0.33872 -0.57306 -0.45123
   25 H     0.46025  0.10687  0.48404        0.46025  0.10687  0.48404
   26 H    -0.37717 -0.02379 -0.48404       -0.37717 -0.02379 -0.48404
   27 H    -0.46025  0.02379 -0.35338       -0.46025  0.02379 -0.35338
   28 H     0.37717 -0.10687  0.35338        0.37717 -0.10687  0.35338
   29 H     0.48404  0.46025  0.10687        0.48404  0.46025  0.10687
   30 H     0.10687  0.48404  0.46025        0.10687  0.48404  0.46025
   31 H     0.35338  0.37717 -0.10687        0.35338  0.37717 -0.10687
   32 H    -0.02379 -0.48404 -0.37717       -0.02379 -0.48404 -0.37717
   33 H    -0.48404 -0.37717 -0.02379       -0.48404 -0.37717 -0.02379
   34 H     0.02379 -0.35338 -0.46025        0.02379 -0.35338 -0.46025
   35 H    -0.35338 -0.46025  0.02379       -0.35338 -0.46025  0.02379
   36 H    -0.10687  0.35338  0.37717       -0.10687  0.35338  0.37717
   37 H     0.45546  0.23110  0.53911        0.45546  0.23110  0.53911
   38 H    -0.30801 -0.08364 -0.53911       -0.30801 -0.08364 -0.53911
   39 H    -0.45546  0.08364 -0.22436       -0.45546  0.08364 -0.22436
   40 H     0.30801 -0.23110  0.22436        0.30801 -0.23110  0.22436
   41 H     0.53911  0.45546  0.23110        0.53911  0.45546  0.23110
   42 H     0.23110  0.53911  0.45546        0.23110  0.53911  0.45546
   43 H     0.22436  0.30801 -0.23110        0.22436  0.30801 -0.23110
   44 H    -0.08364 -0.53911 -0.30801       -0.08364 -0.53911 -0.30801
   45 H    -0.53911 -0.30801 -0.08364       -0.53911 -0.30801 -0.08364
   46 H     0.08364 -0.22436 -0.45546        0.08364 -0.22436 -0.45546
   47 H    -0.22436 -0.45546  0.08364       -0.22436 -0.45546  0.08364
   48 H    -0.23110  0.22436  0.30801       -0.23110  0.22436  0.30801
   49 H     0.52406  0.21533  0.45998        0.52406  0.21533  0.45998
   50 H    -0.24465  0.06408 -0.45998       -0.24465  0.06408 -0.45998
   51 H    -0.52406 -0.06408 -0.30873       -0.52406 -0.06408 -0.30873
   52 H     0.24465 -0.21533  0.30873        0.24465 -0.21533  0.30873
   53 H     0.45998  0.52406  0.21533        0.45998  0.52406  0.21533
   54 H     0.21533  0.45998  0.52406        0.21533  0.45998  0.52406
   55 H     0.30873  0.24465 -0.21533        0.30873  0.24465 -0.21533
   56 H     0.06408 -0.45998 -0.24465        0.06408 -0.45998 -0.24465
   57 H    -0.45998 -0.24465  0.06408       -0.45998 -0.24465  0.06408
   58 H    -0.06408 -0.30873 -0.52406       -0.06408 -0.30873 -0.52406
   59 H    -0.30873 -0.52406 -0.06408       -0.30873 -0.52406 -0.06408
   60 H    -0.21533  0.30873  0.24465       -0.21533  0.30873  0.24465
   61 ZN   -0.26076  0.23924  0.50000       -0.26076  0.23924  0.50000
   62 ZN   -0.73924 -0.23924  0.50000       -0.73924 -0.23924  0.50000
   63 ZN    0.50000 -0.26076  0.23924        0.50000 -0.26076  0.23924
   64 ZN    0.23924  0.50000 -0.26076        0.23924  0.50000 -0.26076
   65 ZN    0.50000 -0.73924 -0.23924        0.50000 -0.73924 -0.23924
   66 ZN   -0.23924  0.50000 -0.73924       -0.23924  0.50000 -0.73924
   67 C     0.61558  0.24749  0.62656        0.61558  0.24749  0.62656
   68 C    -0.37907 -0.01098 -0.62656       -0.37907 -0.01098 -0.62656
   69 C    -0.61558  0.01098 -0.36808       -0.61558  0.01098 -0.36808
   70 C     0.37907 -0.24749  0.36808        0.37907 -0.24749  0.36808
   71 C     0.62656  0.61558  0.24749        0.62656  0.61558  0.24749
   72 C     0.24749  0.62656  0.61558        0.24749  0.62656  0.61558
   73 C     0.36808  0.37907 -0.24749        0.36808  0.37907 -0.24749
   74 C    -0.01098 -0.62656 -0.37907       -0.01098 -0.62656 -0.37907
   75 C    -0.62656 -0.37907 -0.01098       -0.62656 -0.37907 -0.01098
   76 C     0.01098 -0.36808 -0.61558        0.01098 -0.36808 -0.61558
   77 C    -0.36808 -0.61558  0.01098       -0.36808 -0.61558  0.01098
   78 C    -0.24749  0.36808  0.37907       -0.24749  0.36808  0.37907
   79 C    -0.21206  0.30183 -0.26150       -0.21206  0.30183 -0.26150
   80 C     0.56333  0.04944  0.26150        0.56333  0.04944  0.26150
   81 C     0.21206 -0.04944  0.51389        0.21206 -0.04944  0.51389
   82 C    -0.56333 -0.30183 -0.51389       -0.56333 -0.30183 -0.51389
   83 C    -0.26150 -0.21206  0.30183       -0.26150 -0.21206  0.30183
   84 C     0.30183 -0.26150 -0.21206        0.30183 -0.26150 -0.21206
   85 C    -0.51389 -0.56333 -0.30183       -0.51389 -0.56333 -0.30183
   86 C     0.04944  0.26150  0.56333        0.04944  0.26150  0.56333
   87 C     0.26150  0.56333  0.04944        0.26150  0.56333  0.04944
   88 C    -0.04944  0.51389  0.21206       -0.04944  0.51389  0.21206
   89 C     0.51389  0.21206 -0.04944        0.51389  0.21206 -0.04944
   90 C    -0.30183 -0.51389 -0.56333       -0.30183 -0.51389 -0.56333
   91 C     0.50872  0.19817  0.52235        0.50872  0.19817  0.52235
   92 C    -0.32418 -0.01364 -0.52235       -0.32418 -0.01364 -0.52235
   93 C    -0.50872  0.01364 -0.31054       -0.50872  0.01364 -0.31054
   94 C     0.32418 -0.19817  0.31054        0.32418 -0.19817  0.31054
   95 C     0.52235  0.50872  0.19817        0.52235  0.50872  0.19817
   96 C     0.19817  0.52235  0.50872        0.19817  0.52235  0.50872
   97 C     0.31054  0.32418 -0.19817        0.31054  0.32418 -0.19817
   98 C    -0.01364 -0.52235 -0.32418       -0.01364 -0.52235 -0.32418
   99 C    -0.52235 -0.32418 -0.01364       -0.52235 -0.32418 -0.01364
  100 C     0.01364 -0.31054 -0.50872        0.01364 -0.31054 -0.50872
  101 C    -0.31054 -0.50872  0.01364       -0.31054 -0.50872  0.01364
  102 C    -0.19817  0.31054  0.32418       -0.19817  0.31054  0.32418
  103 N    -0.28773  0.26205 -0.37096       -0.28773  0.26205 -0.37096
  104 N     0.63301  0.08323  0.37096        0.63301  0.08323  0.37096
  105 N     0.28773 -0.08323  0.54979        0.28773 -0.08323  0.54979
  106 N    -0.63301 -0.26205 -0.54979       -0.63301 -0.26205 -0.54979
  107 N    -0.37096 -0.28773  0.26205       -0.37096 -0.28773  0.26205
  108 N     0.26205 -0.37096 -0.28773        0.26205 -0.37096 -0.28773
  109 N    -0.54979 -0.63301 -0.26205       -0.54979 -0.63301 -0.26205
  110 N     0.08323  0.37096  0.63301        0.08323  0.37096  0.63301
  111 N     0.37096  0.63301  0.08323        0.37096  0.63301  0.08323
  112 N    -0.08323  0.54979  0.28773       -0.08323  0.54979  0.28773
  113 N     0.54979  0.28773 -0.08323        0.54979  0.28773 -0.08323
  114 N    -0.26205 -0.54979 -0.63301       -0.26205 -0.54979 -0.63301
  115 C    -0.26531  0.31092 -0.20058       -0.26531  0.31092 -0.20058
  116 C     0.51150 -0.06473  0.20058        0.51150 -0.06473  0.20058
  117 C     0.26531  0.06473  0.57623        0.26531  0.06473  0.57623
  118 C    -0.51150 -0.31092 -0.57623       -0.51150 -0.31092 -0.57623
  119 C    -0.20058 -0.26531  0.31092       -0.20058 -0.26531  0.31092
  120 C     0.31092 -0.20058 -0.26531        0.31092 -0.20058 -0.26531
  121 C    -0.57623 -0.51150 -0.31092       -0.57623 -0.51150 -0.31092
  122 C    -0.06473  0.20058  0.51150       -0.06473  0.20058  0.51150
  123 C     0.20058  0.51150 -0.06473        0.20058  0.51150 -0.06473
  124 C     0.06473  0.57623  0.26531        0.06473  0.57623  0.26531
  125 C     0.57623  0.26531  0.06473        0.57623  0.26531  0.06473
  126 C    -0.31092 -0.57623 -0.51150       -0.31092 -0.57623 -0.51150
  127 N    -0.37436  0.27693 -0.27166       -0.37436  0.27693 -0.27166
  128 N     0.54859 -0.10270  0.27166        0.54859 -0.10270  0.27166
  129 N     0.37436  0.10270  0.65129        0.37436  0.10270  0.65129
  130 N    -0.54859 -0.27693 -0.65129       -0.54859 -0.27693 -0.65129
  131 N    -0.27166 -0.37436  0.27693       -0.27166 -0.37436  0.27693
  132 N     0.27693 -0.27166 -0.37436        0.27693 -0.27166 -0.37436
  133 N    -0.65129 -0.54859 -0.27693       -0.65129 -0.54859 -0.27693
  134 N    -0.10270  0.27166  0.54859       -0.10270  0.27166  0.54859
  135 N     0.27166  0.54859 -0.10270        0.27166  0.54859 -0.10270
  136 N     0.10270  0.65129  0.37436        0.10270  0.65129  0.37436
  137 N     0.65129  0.37436  0.10270        0.65129  0.37436  0.10270
  138 N    -0.27693 -0.65129 -0.54859       -0.27693 -0.65129 -0.54859

 %%%%%%%%%%%%%%%%%%%%%%%%%%%%%%%%%%%%%%%%%%%%%%%%%%%%%%%%%%%%%%%%%%%%%%%%%%%%%

            PHASE PROJECTED ALONG THE RECIPROCAL LATTICE VECTORS
                              B1         B2         B3
                     PHI   0.000000  -0.054151  -0.054172

               PREFACTOR: |e|/(2.PI.VA)=  0.00106091E+10 (C/m**3)


 *******************************************************************************
 * CELL DEFORMATION
 *******************************************************************************

    ELASTIC STRAIN MATRIX (ADIMENSIONAL)

    1    0.0000000000    0.0000000000    0.0000000000
    2    0.0000000000    0.0000000000    0.0150000000
    3    0.0000000000    0.0150000000    0.0000000000

 LATTICE PARAMETERS (ANGSTROMS AND DEGREES) OF
 (1) ORIGINAL PRIMITIVE CELL
 (2) ORIGINAL CRYSTALLOGRAPHIC CELL
 (3) DEFORMED PRIMITIVE CELL
 (4) DEFORMED CRYSTALLOGRAPHIC CELL

            A           B           C        ALPHA       BETA        GAMMA         VOL
 (1)   14.615911   14.615911   14.615911  109.471221  109.471221  109.471221 2403.564261
 (2)   16.877000   16.877000   16.877000   90.000000   90.000000   90.000000 4807.128522
 (3)   14.762431   14.470121   14.470121  108.652765  109.472233  109.472233 2403.023459
 (4)   16.877000   16.878898   16.878898   88.281256   90.000000   90.000000 4806.046918

 * CELL DEFORMATION COMPLETE - NO. OF SYMMOPS   2
 *******************************************************************************
 LATTICE PARAMETERS (ANGSTROMS AND DEGREES) - BOHR = 0.5291772083 ANGSTROM
 PRIMITIVE CELL - CENTRING CODE 6/1 VOLUME=  2403.023459 - DENSITY  0.937 g/cm^3
         A              B              C           ALPHA      BETA       GAMMA 
    14.76243142    14.47012052    14.47012052   108.652765 109.472233 109.472233
 *******************************************************************************
 ATOMS IN THE ASYMMETRIC UNIT   70 - ATOMS IN THE UNIT CELL:  138
     ATOM                 X/A                 Y/B                 Z/C    
 *******************************************************************************
      1 T   1 H    -1.266804130991E-01  3.203107417936E-01 -2.359471880539E-01
      2 T   1 H    -4.437420701524E-01  1.092667749548E-01  2.359471880539E-01
      3 F   1 H     1.266804130991E-01 -1.092667749548E-01  4.469911548927E-01
      4 F   1 H     4.437420701524E-01 -3.203107417936E-01 -4.469911548927E-01
      5 T   1 H    -2.359471880539E-01 -1.266804130991E-01  3.203107417936E-01
      6 T   1 H     3.203107417936E-01 -2.359471880539E-01 -1.266804130991E-01
      7 T   1 H    -4.469911548927E-01  4.437420701524E-01 -3.203107417936E-01
      8 T   1 H     1.092667749548E-01  2.359471880539E-01 -4.437420701524E-01
      9 F   1 H     2.359471880539E-01 -4.437420701524E-01  1.092667749548E-01
     10 F   1 H    -1.092667749548E-01  4.469911548927E-01  1.266804130991E-01
     11 F   1 H     4.469911548927E-01  1.266804130991E-01 -1.092667749548E-01
     12 F   1 H    -3.203107417936E-01 -4.469911548927E-01  4.437420701524E-01
     13 T   1 H    -2.343380381686E-01  3.387188410792E-01 -1.125121733163E-01
     14 T   1 H     4.512310143955E-01 -1.218258648524E-01  1.125121733163E-01
     15 F   1 H     2.343380381686E-01  1.218258648524E-01 -4.269431207521E-01
     16 F   1 H    -4.512310143955E-01 -3.387188410792E-01  4.269431207521E-01
     17 T   1 H    -1.125121733163E-01 -2.343380381686E-01  3.387188410792E-01
     18 T   1 H     3.387188410792E-01 -1.125121733163E-01 -2.343380381686E-01
     19 T   1 H     4.269431207521E-01 -4.512310143955E-01 -3.387188410792E-01
     20 T   1 H    -1.218258648524E-01  1.125121733163E-01  4.512310143955E-01
     21 F   1 H     1.125121733163E-01  4.512310143955E-01 -1.218258648524E-01
     22 F   1 H     1.218258648524E-01 -4.269431207521E-01  2.343380381686E-01
     23 F   1 H    -4.269431207521E-01  2.343380381686E-01  1.218258648524E-01
     24 F   1 H    -3.387188410792E-01  4.269431207521E-01 -4.512310143955E-01
     25 T   1 H     4.602523724437E-01  1.068725630985E-01  4.840400689590E-01
     26 T   1 H    -3.771675058605E-01 -2.378769651534E-02 -4.840400689590E-01
[truncated: 92,271 more chars]
